# Supplementary material for: Reversibility and Viscoelastic Properties of Micropillar Supported and Oriented Magnesium Bundled F-Actin
Source: PLoS One. 2015 Aug 31;10(8):e0136432. doi: 10.1371/journal.pone.0136432 (PMC4556452; doi:10.1371/journal.pone.0136432)
Supplement: S1 Data — See the Readme.txt file within. (ZIP) [file pone.0136432.s004.zip]

Archive with 1,629 entries (824 files):
- 50mM/
- 50mM/after/
- 50mM/after/config.txt
- 50mM/after/fov221.dat
- 50mM/before/
- 50mM/before/results/
- 50mM/before/config.txt
- 50mM/before/fov211.dat
- MSD-norm-comparison.plt
- combine.py
- Long-time-data-list.txt
- Rheology-raw-data/
- Rheology-raw-data/long-time-results-digest.txt
- Rheology-raw-data/120725 08mM/
- Rheology-raw-data/120725 08mM/fov2011noDD/
- Rheology-raw-data/120725 08mM/fov2011noDD/config.txt
- Rheology-raw-data/120725 08mM/fov2011noDD/fov2011noDD.txt
- Rheology-raw-data/120725 08mM/fov2011noDD/process-1/
- Rheology-raw-data/120725 08mM/fov2021noDD/
- Rheology-raw-data/120725 08mM/fov2021noDD/config.txt
- Rheology-raw-data/120725 08mM/fov2021noDD/process-1/
- Rheology-raw-data/120725 08mM/fov2021noDD/fov2021noDD.txt
- Rheology-raw-data/120725 08mM/fov2031noDD/
- Rheology-raw-data/120725 08mM/fov2031noDD/fov2031noDD.txt
- Rheology-raw-data/120725 08mM/fov2031noDD/config.txt
- Rheology-raw-data/120725 08mM/fov2031noDD/process-1/
- Rheology-raw-data/120725 08mM/fov2041noDD/
- Rheology-raw-data/120725 08mM/fov2041noDD/fov2041noDD.txt
- Rheology-raw-data/120725 08mM/fov2041noDD/config.txt
- Rheology-raw-data/120725 08mM/fov2041noDD/process-1/
- Rheology-raw-data/120725 08mM/fov2051noDD/
- Rheology-raw-data/120725 08mM/fov2051noDD/config.txt
- Rheology-raw-data/120725 08mM/fov2051noDD/fov2051noDD.txt
- Rheology-raw-data/120725 08mM/fov2051noDD/process-1/
- Rheology-raw-data/120725 08mM/fov2061noDD/
- Rheology-raw-data/120725 08mM/fov2061noDD/config.txt
- Rheology-raw-data/120725 08mM/fov2061noDD/process-1/
- Rheology-raw-data/120725 08mM/fov2061noDD/fov2061noDD.txt
- Rheology-raw-data/120725 08mM/fov2071noDD/
- Rheology-raw-data/120725 08mM/fov2071noDD/fov2071noDD.txt
- Rheology-raw-data/120725 08mM/fov2071noDD/config.txt
- Rheology-raw-data/120725 08mM/fov2071noDD/process-1/
- Rheology-raw-data/120725 08mM/fov2081noDD/
- Rheology-raw-data/120725 08mM/fov2081noDD/fov2081noDD.txt
- Rheology-raw-data/120725 08mM/fov2081noDD/config.txt
- Rheology-raw-data/120725 08mM/fov2081noDD/process-1/
- Rheology-raw-data/120725 08mM/fov2091noDD/
- Rheology-raw-data/120725 08mM/fov2091noDD/config.txt
- Rheology-raw-data/120725 08mM/fov2091noDD/fov2091noDD.txt
- Rheology-raw-data/120725 08mM/fov2091noDD/process-1/
- Rheology-raw-data/120725 08mM/fov2101noDD/
- Rheology-raw-data/120725 08mM/fov2101noDD/fov2101noDD.txt
- Rheology-raw-data/120725 08mM/fov2101noDD/config.txt
- Rheology-raw-data/120725 08mM/fov2101noDD/process-1/
- Rheology-raw-data/120725 08mM/fov2111noDD/
- Rheology-raw-data/120725 08mM/fov2111noDD/fov2111noDD.txt
- Rheology-raw-data/120725 08mM/fov2111noDD/config.txt
- Rheology-raw-data/120725 08mM/fov2111noDD/process-1/
- Rheology-raw-data/120725 08mM/fov2121noDD/
- Rheology-raw-data/120725 08mM/fov2121noDD/config.txt
- Rheology-raw-data/120725 08mM/fov2121noDD/fov2121noDD.txt
- Rheology-raw-data/120725 08mM/fov2121noDD/process-1/
- Rheology-raw-data/120725 08mM/fov2131noDD/
- Rheology-raw-data/120725 08mM/fov2131noDD/config.txt
- Rheology-raw-data/120725 08mM/fov2131noDD/process-1/
- Rheology-raw-data/120725 08mM/fov2131noDD/fov2131noDD.txt
- Rheology-raw-data/120725 08mM/fov2141noDD/
- Rheology-raw-data/120725 08mM/fov2141noDD/fov2141noDD.txt
- Rheology-raw-data/120725 08mM/fov2141noDD/config.txt
- Rheology-raw-data/120725 08mM/fov2141noDD/process-1/
- Rheology-raw-data/120725 08mM/fov2151noDD/
- Rheology-raw-data/120725 08mM/fov2151noDD/fov2151noDD.txt
- Rheology-raw-data/120725 08mM/fov2151noDD/config.txt
- Rheology-raw-data/120725 08mM/fov2151noDD/process-1/
- Rheology-raw-data/120725 08mM/fov2161noDD/
- Rheology-raw-data/120725 08mM/fov2161noDD/config.txt
- Rheology-raw-data/120725 08mM/fov2161noDD/fov2161noDD.txt
- Rheology-raw-data/120725 08mM/fov2161noDD/process-1/
- Rheology-raw-data/120725 08mM/fov2171noDD/
- Rheology-raw-data/120725 08mM/fov2171noDD/config.txt
- Rheology-raw-data/120725 08mM/fov2171noDD/process-1/
- Rheology-raw-data/120725 08mM/fov2171noDD/fov2171noDD.txt
- Rheology-raw-data/120725 08mM/fov2181noDD/
- Rheology-raw-data/120725 08mM/fov2181noDD/fov2181noDD.txt
- Rheology-raw-data/120725 08mM/fov2181noDD/config.txt
- Rheology-raw-data/120725 08mM/fov2181noDD/process-1/
- Rheology-raw-data/120725 08mM/fov2191noDD/
- Rheology-raw-data/120725 08mM/fov2191noDD/fov2191noDD.txt
- Rheology-raw-data/120725 08mM/fov2191noDD/config.txt
- Rheology-raw-data/120725 08mM/fov2191noDD/process-1/
- Rheology-raw-data/120725 08mM/fov2201noDD/
- Rheology-raw-data/120725 08mM/fov2201noDD/config.txt
- Rheology-raw-data/120725 08mM/fov2201noDD/process-1/
- Rheology-raw-data/120725 08mM/fov2201noDD/fov2201noDD.txt
- Rheology-raw-data/120725 08mM/fov2211noDD/
- Rheology-raw-data/120725 08mM/fov2211noDD/fov2211noDD.txt
- Rheology-raw-data/120725 08mM/fov2211noDD/config.txt
- Rheology-raw-data/120725 08mM/fov2211noDD/process-1/
- Rheology-raw-data/120725 08mM/fov2221noDD/
- Rheology-raw-data/120725 08mM/fov2221noDD/fov2221noDD.txt
- Rheology-raw-data/120725 08mM/fov2221noDD/config.txt
- Rheology-raw-data/120725 08mM/fov2221noDD/process-1/
- Rheology-raw-data/120725 08mM/fov2231noDD/
- Rheology-raw-data/120725 08mM/fov2231noDD/config.txt
- Rheology-raw-data/120725 08mM/fov2231noDD/fov2231noDD.txt
- Rheology-raw-data/120725 08mM/fov2231noDD/process-1/
- Rheology-raw-data/Unify-config-commands-noDD.py
- Rheology-raw-data/120916 02mM/
- Rheology-raw-data/120916 02mM/fov2011noDD/
- Rheology-raw-data/120916 02mM/fov2011noDD/config.txt
- Rheology-raw-data/120916 02mM/fov2011noDD/fov2011noDD.txt
- Rheology-raw-data/120916 02mM/fov2011noDD/process-1/
- Rheology-raw-data/120916 02mM/fov2012noDD/
- Rheology-raw-data/120916 02mM/fov2012noDD/fov2012noDD.txt
- Rheology-raw-data/120916 02mM/fov2012noDD/config.txt
- Rheology-raw-data/120916 02mM/fov2012noDD/process-1/
- Rheology-raw-data/120916 02mM/fov2013noDD/
- Rheology-raw-data/120916 02mM/fov2013noDD/config.txt
- Rheology-raw-data/120916 02mM/fov2013noDD/process-1/
- Rheology-raw-data/120916 02mM/fov2013noDD/fov2013noDD.txt
- Rheology-raw-data/120916 02mM/fov2021noDD/
- Rheology-raw-data/120916 02mM/fov2021noDD/config.txt
- Rheology-raw-data/120916 02mM/fov2021noDD/process-1/
- Rheology-raw-data/120916 02mM/fov2021noDD/fov2021noDD.txt
- Rheology-raw-data/120916 02mM/fov2022noDD/
- Rheology-raw-data/120916 02mM/fov2022noDD/fov2022noDD.txt
- Rheology-raw-data/120916 02mM/fov2022noDD/config.txt
- Rheology-raw-data/120916 02mM/fov2022noDD/process-1/
- Rheology-raw-data/120916 02mM/fov2023noDD/
- Rheology-raw-data/120916 02mM/fov2023noDD/config.txt
- Rheology-raw-data/120916 02mM/fov2023noDD/process-1/
- Rheology-raw-data/120916 02mM/fov2023noDD/fov2023noDD.txt
- Rheology-raw-data/120916 02mM/fov2031noDD/
- Rheology-raw-data/120916 02mM/fov2031noDD/fov2031noDD.txt
- Rheology-raw-data/120916 02mM/fov2031noDD/config.txt
- Rheology-raw-data/120916 02mM/fov2031noDD/process-1/
- Rheology-raw-data/120916 02mM/fov2032noDD/
- Rheology-raw-data/120916 02mM/fov2032noDD/config.txt
- Rheology-raw-data/120916 02mM/fov2032noDD/fov2032noDD.txt
- Rheology-raw-data/120916 02mM/fov2032noDD/process-1/
- Rheology-raw-data/120916 02mM/fov2033noDD/
- Rheology-raw-data/120916 02mM/fov2033noDD/fov2033noDD.txt
- Rheology-raw-data/120916 02mM/fov2033noDD/config.txt
- Rheology-raw-data/120916 02mM/fov2033noDD/process-1/
- Rheology-raw-data/120916 02mM/fov2041noDD/
- Rheology-raw-data/120916 02mM/fov2041noDD/fov2041noDD.txt
- Rheology-raw-data/120916 02mM/fov2041noDD/config.txt
- Rheology-raw-data/120916 02mM/fov2041noDD/process-1/
- Rheology-raw-data/120916 02mM/fov2042noDD/
- Rheology-raw-data/120916 02mM/fov2042noDD/config.txt
- Rheology-raw-data/120916 02mM/fov2042noDD/process-1/
- Rheology-raw-data/120916 02mM/fov2042noDD/fov2042noDD.txt
- Rheology-raw-data/120916 02mM/fov2043noDD/
- Rheology-raw-data/120916 02mM/fov2043noDD/config.txt
- Rheology-raw-data/120916 02mM/fov2043noDD/fov2043noDD.txt
- Rheology-raw-data/120916 02mM/fov2043noDD/process-1/
- Rheology-raw-data/120916 02mM/fov2051noDD/
- Rheology-raw-data/120916 02mM/fov2051noDD/config.txt
- Rheology-raw-data/120916 02mM/fov2051noDD/fov2051noDD.txt
- Rheology-raw-data/120916 02mM/fov2051noDD/process-1/
- Rheology-raw-data/120916 02mM/fov2052noDD/
- Rheology-raw-data/120916 02mM/fov2052noDD/fov2052noDD.txt
- Rheology-raw-data/120916 02mM/fov2052noDD/config.txt
- Rheology-raw-data/120916 02mM/fov2052noDD/process-1/
- Rheology-raw-data/120916 02mM/fov2053noDD/
- Rheology-raw-data/120916 02mM/fov2053noDD/config.txt
- Rheology-raw-data/120916 02mM/fov2053noDD/process-1/
- Rheology-raw-data/120916 02mM/fov2053noDD/fov2053noDD.txt
- Rheology-raw-data/120916 02mM/fov2061noDD/
- Rheology-raw-data/120916 02mM/fov2061noDD/config.txt
- Rheology-raw-data/120916 02mM/fov2061noDD/process-1/
- Rheology-raw-data/120916 02mM/fov2061noDD/fov2061noDD.txt
- Rheology-raw-data/120916 02mM/fov2062noDD/
- Rheology-raw-data/120916 02mM/fov2062noDD/fov2062noDD.txt
- Rheology-raw-data/120916 02mM/fov2062noDD/config.txt
- Rheology-raw-data/120916 02mM/fov2062noDD/process-1/
- Rheology-raw-data/120916 02mM/fov2063noDD/
- Rheology-raw-data/120916 02mM/fov2063noDD/config.txt
- Rheology-raw-data/120916 02mM/fov2063noDD/process-1/
- Rheology-raw-data/120916 02mM/fov2063noDD/fov2063noDD.txt
- Rheology-raw-data/120916 02mM/fov2071noDD/
- Rheology-raw-data/120916 02mM/fov2071noDD/fov2071noDD.txt
- Rheology-raw-data/120916 02mM/fov2071noDD/config.txt
- Rheology-raw-data/120916 02mM/fov2071noDD/process-1/
- Rheology-raw-data/120916 02mM/fov2072noDD/
- Rheology-raw-data/120916 02mM/fov2072noDD/config.txt
- Rheology-raw-data/120916 02mM/fov2072noDD/fov2072noDD.txt
- Rheology-raw-data/120916 02mM/fov2072noDD/process-1/
- Rheology-raw-data/120916 02mM/fov2073noDD/
- Rheology-raw-data/120916 02mM/fov2073noDD/fov2073noDD.txt
- Rheology-raw-data/120916 02mM/fov2073noDD/config.txt
- Rheology-raw-data/120916 02mM/fov2073noDD/process-1/
- Rheology-raw-data/120916 02mM/fov2081noDD/
- Rheology-raw-data/120916 02mM/fov2081noDD/fov2081noDD.txt
- Rheology-raw-data/120916 02mM/fov2081noDD/config.txt
- Rheology-raw-data/120916 02mM/fov2081noDD/process-1/
- Rheology-raw-data/120916 02mM/fov2082noDD/
- Rheology-raw-data/120916 02mM/fov2082noDD/config.txt
- Rheology-raw-data/120916 02mM/fov2082noDD/process-1/
- Rheology-raw-data/120916 02mM/fov2082noDD/fov2082noDD.txt
- Rheology-raw-data/120916 02mM/fov2083noDD/
- Rheology-raw-data/120916 02mM/fov2083noDD/config.txt
- Rheology-raw-data/120916 02mM/fov2083noDD/fov2083noDD.txt
- Rheology-raw-data/120916 02mM/fov2083noDD/process-1/
- Rheology-raw-data/120916 02mM/fov2091noDD/
- Rheology-raw-data/120916 02mM/fov2091noDD/config.txt
- Rheology-raw-data/120916 02mM/fov2091noDD/fov2091noDD.txt
- Rheology-raw-data/120916 02mM/fov2091noDD/process-1/
- Rheology-raw-data/120916 02mM/fov2092noDD/
- Rheology-raw-data/120916 02mM/fov2092noDD/fov2092noDD.txt
- Rheology-raw-data/120916 02mM/fov2092noDD/config.txt
- Rheology-raw-data/120916 02mM/fov2092noDD/process-1/
- Rheology-raw-data/120916 02mM/fov2093noDD/
- Rheology-raw-data/120916 02mM/fov2093noDD/config.txt
- Rheology-raw-data/120916 02mM/fov2093noDD/process-1/
- Rheology-raw-data/120916 02mM/fov2093noDD/fov2093noDD.txt
- Rheology-raw-data/120916 02mM/fov2101noDD/
- Rheology-raw-data/120916 02mM/fov2101noDD/fov2101noDD.txt
- Rheology-raw-data/120916 02mM/fov2101noDD/config.txt
- Rheology-raw-data/120916 02mM/fov2101noDD/process-1/
- Rheology-raw-data/120916 02mM/fov2102noDD/
- Rheology-raw-data/120916 02mM/fov2102noDD/config.txt
- Rheology-raw-data/120916 02mM/fov2102noDD/fov2102noDD.txt
- Rheology-raw-data/120916 02mM/fov2102noDD/process-1/
- Rheology-raw-data/120916 02mM/fov2103noDD/
- Rheology-raw-data/120916 02mM/fov2103noDD/fov2103noDD.txt
- Rheology-raw-data/120916 02mM/fov2103noDD/config.txt
- Rheology-raw-data/120916 02mM/fov2103noDD/process-1/
- Rheology-raw-data/120916 02mM/fov2111noDD/
- Rheology-raw-data/120916 02mM/fov2111noDD/fov2111noDD.txt
- Rheology-raw-data/120916 02mM/fov2111noDD/config.txt
- Rheology-raw-data/120916 02mM/fov2111noDD/process-1/
- Rheology-raw-data/120916 02mM/fov2112noDD/
- Rheology-raw-data/120916 02mM/fov2112noDD/config.txt
- Rheology-raw-data/120916 02mM/fov2112noDD/process-1/
- Rheology-raw-data/120916 02mM/fov2112noDD/fov2112noDD.txt
- Rheology-raw-data/120916 02mM/fov2113noDD/
- Rheology-raw-data/120916 02mM/fov2113noDD/config.txt
- Rheology-raw-data/120916 02mM/fov2113noDD/fov2113noDD.txt
- Rheology-raw-data/120916 02mM/fov2113noDD/process-1/
- Rheology-raw-data/120916 02mM/fov2121noDD/
- Rheology-raw-data/120916 02mM/fov2121noDD/config.txt
- Rheology-raw-data/120916 02mM/fov2121noDD/fov2121noDD.txt
- Rheology-raw-data/120916 02mM/fov2121noDD/process-1/
- Rheology-raw-data/120916 02mM/fov2122noDD/
- Rheology-raw-data/120916 02mM/fov2122noDD/fov2122noDD.txt
- Rheology-raw-data/120916 02mM/fov2122noDD/config.txt
- Rheology-raw-data/120916 02mM/fov2122noDD/process-1/
- Rheology-raw-data/120916 02mM/fov2123noDD/
- Rheology-raw-data/120916 02mM/fov2123noDD/config.txt
- Rheology-raw-data/120916 02mM/fov2123noDD/process-1/
- Rheology-raw-data/120916 02mM/fov2123noDD/fov2123noDD.txt
- Rheology-raw-data/120916 02mM/fov2131noDD/
- Rheology-raw-data/120916 02mM/fov2131noDD/config.txt
- Rheology-raw-data/120916 02mM/fov2131noDD/process-1/
- Rheology-raw-data/120916 02mM/fov2131noDD/fov2131noDD.txt
- Rheology-raw-data/120916 02mM/fov2132noDD/
- Rheology-raw-data/120916 02mM/fov2132noDD/fov2132noDD.txt
- Rheology-raw-data/120916 02mM/fov2132noDD/config.txt
- Rheology-raw-data/120916 02mM/fov2132noDD/process-1/
- Rheology-raw-data/120916 02mM/fov2133noDD/
- Rheology-raw-data/120916 02mM/fov2133noDD/config.txt
- Rheology-raw-data/120916 02mM/fov2133noDD/process-1/
- Rheology-raw-data/120916 02mM/fov2133noDD/fov2133noDD.txt
- Rheology-raw-data/120916 02mM/fov2141noDD/
- Rheology-raw-data/120916 02mM/fov2141noDD/fov2141noDD.txt
- Rheology-raw-data/120916 02mM/fov2141noDD/config.txt
- Rheology-raw-data/120916 02mM/fov2141noDD/process-1/
- Rheology-raw-data/120916 02mM/fov2142noDD/
- Rheology-raw-data/120916 02mM/fov2142noDD/config.txt
- Rheology-raw-data/120916 02mM/fov2142noDD/fov2142noDD.txt
- Rheology-raw-data/120916 02mM/fov2142noDD/process-1/
- Rheology-raw-data/120916 02mM/fov2143noDD/
- Rheology-raw-data/120916 02mM/fov2143noDD/fov2143noDD.txt
- Rheology-raw-data/120916 02mM/fov2143noDD/config.txt
- Rheology-raw-data/120916 02mM/fov2143noDD/process-1/
- Rheology-raw-data/120916 02mM/fov2151noDD/
- Rheology-raw-data/120916 02mM/fov2151noDD/fov2151noDD.txt
- Rheology-raw-data/120916 02mM/fov2151noDD/config.txt
- Rheology-raw-data/120916 02mM/fov2151noDD/process-1/
- Rheology-raw-data/120916 02mM/fov2152noDD/
- Rheology-raw-data/120916 02mM/fov2152noDD/config.txt
- Rheology-raw-data/120916 02mM/fov2152noDD/process-1/
- Rheology-raw-data/120916 02mM/fov2152noDD/fov2152noDD.txt
- Rheology-raw-data/120916 02mM/fov2153noDD/
- Rheology-raw-data/120916 02mM/fov2153noDD/config.txt
- Rheology-raw-data/120916 02mM/fov2153noDD/fov2153noDD.txt
- Rheology-raw-data/120916 02mM/fov2153noDD/process-1/
- Rheology-raw-data/120916 02mM/fov2161noDD/
- Rheology-raw-data/120916 02mM/fov2161noDD/config.txt
- Rheology-raw-data/120916 02mM/fov2161noDD/fov2161noDD.txt
- Rheology-raw-data/120916 02mM/fov2161noDD/process-1/
- Rheology-raw-data/120916 02mM/fov2162noDD/
- Rheology-raw-data/120916 02mM/fov2162noDD/fov2162noDD.txt
- Rheology-raw-data/120916 02mM/fov2162noDD/config.txt
- Rheology-raw-data/120916 02mM/fov2162noDD/process-1/
- Rheology-raw-data/120916 02mM/fov2163noDD/
- Rheology-raw-data/120916 02mM/fov2163noDD/config.txt
- Rheology-raw-data/120916 02mM/fov2163noDD/process-1/
- Rheology-raw-data/120916 02mM/fov2163noDD/fov2163noDD.txt
[truncated: 1,329 more entries]
