# Supplementary material for: Reversibility and Viscoelastic Properties of Micropillar Supported and Oriented Magnesium Bundled F-Actin
Source: PLoS One. 2015 Aug 31;10(8):e0136432. doi: 10.1371/journal.pone.0136432 (PMC4556452; doi:10.1371/journal.pone.0136432)
Supplement: S1 Data — See the Readme.txt file within. (ZIP) [file pone.0136432.s004.zip › 50mM/after/fov221.dat]

5.255964766845390 5.005518568770300 1 0 1
5.250816698725040 5.000219084612260 2 0 2
5.246804353386370 5.003166222845890 3 0 3
5.252628997391050 4.990539220092080 4 0 4
5.251449026426070 5.000841850500680 5 0 5
5.250596460996300 5.002806482690410 6 0 6
5.247267195388030 4.998863713629050 7 0 7
5.249483515446960 5.000283792406860 8 0 8
5.250953708590880 5.001236424773410 9 0 9
5.253601541631870 4.995714224750680 10 0 10
5.249606327871350 5.000178991886230 11 0 11
5.249687764814450 5.006764942356250 12 0 12
5.245214891738980 4.997686196505950 13 0 13
5.249249736880750 5.003016513441260 14 0 14
5.243411859035600 5.001033192818570 15 0 15
5.247035480536560 4.997629809649340 16 0 16
5.247248094177840 4.995323347704970 17 0 17
5.249913425263250 5.004503987973620 18 0 18
5.245694076033340 4.994675516274440 19 0 19
5.248962798780370 4.994319668495340 20 0 20
5.245484150046390 5.001375670460640 21 0 21
5.247460240422260 4.996994190554390 22 0 22
5.250054364965450 4.998922479110370 23 0 23
5.242658130331510 4.994317297422950 24 0 24
5.245376949779980 4.995118936166040 25 0 25
5.251187050849490 5.003037473592330 26 0 26
5.246916386221300 4.999282804169560 27 0 27
5.249631886124860 4.995407014206090 28 0 28
5.248024174248230 4.996179879305460 29 0 29
5.245475883983540 5.003176699754020 30 0 30
5.251818788452380 4.995973073417310 31 0 31
5.246266680487360 4.991045352944350 32 0 32
5.247541421265570 4.992846625900020 33 0 33
5.249073740003130 4.992469695224160 34 0 34
5.243572429237740 4.999587307544450 35 0 35
5.249610288548450 5.000370114092770 36 0 36
5.247591550412560 4.995279258063370 37 0 37
5.248564332696450 4.998011177738520 38 0 38
5.244165624306920 4.995753361386740 39 0 39
5.247062299253010 4.995538175563490 40 0 40
5.254223339509590 4.996055011565300 41 0 41
5.252996318946050 4.996387293722190 42 0 42
5.254247107186010 4.988463566068410 43 0 43
5.245741240219910 4.992302415462490 44 0 44
5.247691255700130 4.997856651218350 45 0 45
5.251778403534490 4.988361062642820 46 0 46
5.247927356834450 4.991973867579960 47 0 47
5.245792987014750 4.993284464612950 48 0 48
5.249404207483220 4.989872134432290 49 0 49
5.248863239873880 4.988124888173810 50 0 50
5.246866857314690 4.995834728359570 51 0 51
5.245574796694150 4.997517572953540 52 0 52
5.247041202318770 4.993900749465040 53 0 53
5.250941237766010 4.999040010416090 54 0 54
5.247652294888290 5.006251498908290 55 0 55
5.251504572114610 5.000560631188800 56 0 56
5.245954997815730 5.006238361213420 57 0 57
5.252989620485510 4.999908959233400 58 0 58
5.249559137014790 4.993916639593250 59 0 59
5.247624293886320 4.994646767125690 60 0 60
5.250022581589920 4.994687534153030 61 0 61
5.251726417923560 5.006159731587890 62 0 62
5.250639823188330 5.010339628431720 63 0 63
5.245584037846330 5.005679295875500 64 0 64
5.248157793479290 5.012687565547460 65 0 65
5.245371778244310 5.007202666666670 66 0 66
5.249633469372410 4.995724538865510 67 0 67
5.243887640665010 4.992180485844600 68 0 68
5.245646624704020 5.004371950415310 69 0 69
5.255091884110560 4.987844883680970 70 0 70
5.245813924374540 5.002296361965140 71 0 71
5.245388343506990 5.001347924457660 72 0 72
5.241880484546600 5.004233416613580 73 0 73
5.242962684919420 5.000172634614590 74 0 74
5.252133891333560 5.006182155373090 75 0 75
5.254880624819960 4.998331224643510 76 0 76
5.256259084281900 5.002746611956400 77 0 77
5.250598013523890 5.001236104209580 78 0 78
5.254976106940130 4.998096147842440 79 0 79
5.246548376083150 5.001021951817610 80 0 80
5.244297288804280 5.003232802766430 81 0 81
5.247284023151310 5.001606094870880 82 0 82
5.249004363447000 5.008498459856180 83 0 83
5.254442643756450 5.005914242174500 84 0 84
5.243280395796970 5.010496416917170 85 0 85
5.250594192628340 5.000708024134080 86 0 86
5.253037450497330 5.002283834617960 87 0 87
5.250604334895090 4.998125613165780 88 0 88
5.252181311145970 5.004443100349980 89 0 89
5.253344558070760 5.001087092663880 90 0 90
5.251183659201420 5.006003461417710 91 0 91
5.247010774318110 5.011086087943710 92 0 92
5.248504734276210 5.004525275731950 93 0 93
5.246012549465940 4.998642648914940 94 0 94
5.240842727485900 4.999820564933910 95 0 95
5.241119872396010 4.999008116259600 96 0 96
5.248539342810950 4.996973847618410 97 0 97
5.249471635136720 5.009808020385410 98 0 98
5.248366485066300 5.005450303522160 99 0 99
5.245168054397420 4.991685464764920 100 0 100
5.253193764251730 5.005724850218110 101 0 101
5.252595364284360 5.001482938280430 102 0 102
5.251569471121330 4.994411790916630 103 0 103
5.248992721850730 4.989010570753370 104 0 104
5.248909638432910 4.996020327706440 105 0 105
5.250566233009770 4.995978522714640 106 0 106
5.250520744336650 5.001780208037730 107 0 107
5.251455551805010 5.003942862014870 108 0 108
5.245001445694430 4.995940791128060 109 0 109
5.250116842768120 4.985215904944160 110 0 110
5.252732775222320 4.989928131418800 111 0 111
5.249561464698110 4.985042677473500 112 0 112
5.246913487267010 4.990329601771510 113 0 113
5.250021709602190 4.990852446736910 114 0 114
5.253479731939040 4.986098719232450 115 0 115
5.246386870735020 4.996584630845830 116 0 116
5.246811717222260 4.999162895177190 117 0 117
5.251196726194910 4.988245211916450 118 0 118
5.252053853059530 4.992294599574570 119 0 119
5.251387601932160 4.992126847415600 120 0 120
5.243436807850260 4.992276350738040 121 0 121
5.251611371020930 4.998559708405290 122 0 122
5.256049759361690 4.997828899868910 123 0 123
5.248755815192750 5.000273212860810 124 0 124
5.246825657570650 4.991037735528110 125 0 125
5.246019765131730 4.985320188579180 126 0 126
5.251084340942320 4.993812139539600 127 0 127
5.242049117781720 4.992950752344620 128 0 128
5.248220923664350 4.987941073884040 129 0 129
5.248779943423840 4.987942329983710 130 0 130
5.251027326678770 4.986754901351170 131 0 131
5.247196475947940 4.997746942809250 132 0 132
5.242783022506020 4.994930775242110 133 0 133
5.248070444735740 4.992805310655450 134 0 134
5.248049968527980 4.992432576880380 135 0 135
5.243845066060460 4.999686642395790 136 0 136
5.247119014549510 4.996240744703660 137 0 137
5.249353430097820 4.995248577932540 138 0 138
5.245903175063390 4.993046892767590 139 0 139
5.244365707011120 4.989925242344870 140 0 140
5.245872921379230 4.991048286415510 141 0 141
5.242710847809160 4.995148628686450 142 0 142
5.244572805266860 5.007502312248810 143 0 143
5.238803204616830 4.996963138960270 144 0 144
5.248248676852580 4.997565388967240 145 0 145
5.246059826142130 4.996890413082580 146 0 146
5.241072343263410 4.992465523912640 147 0 147
5.249809606558650 4.996444497611950 148 0 148
5.245578641194390 4.997491034313190 149 0 149
5.245711180296390 5.000603398152830 150 0 150
5.249421874589970 4.998467078647860 151 0 151
5.244359107069010 4.996735606330330 152 0 152
5.251570299931020 4.998516401199220 153 0 153
5.253795677394640 4.984055529643880 154 0 154
5.254589349598910 4.983640985216800 155 0 155
5.251282007238380 4.995778263813350 156 0 156
5.251470547834620 4.993114968644690 157 0 157
5.245214944795940 4.997803839739820 158 0 158
5.249816471956080 4.998832142820890 159 0 159
5.247986308260270 4.999239559122250 160 0 160
5.249663895441490 5.000852668650520 161 0 161
5.248503552611320 4.992793651778980 162 0 162
5.249718140153740 4.988717799730770 163 0 163
5.249837784966590 4.987777187548090 164 0 164
5.245501599684520 4.997168997107570 165 0 165
5.247467678961880 4.992153729513250 166 0 166
5.251301923807740 4.989702232367630 167 0 167
5.248541003307440 4.990615225363680 168 0 168
5.253025575399360 4.992977613928960 169 0 169
5.249176759990730 4.993196747951540 170 0 170
5.250635965790000 4.994219746527800 171 0 171
5.250753537323480 4.991151980376690 172 0 172
5.249370080846170 4.993221515954720 173 0 173
5.244465010669320 5.000615011442200 174 0 174
5.249484060444100 4.997463594753410 175 0 175
5.251605370236120 5.005132639695400 176 0 176
5.250336092390490 5.000344256656500 177 0 177
5.244048820812170 4.997538701819530 178 0 178
5.248920906019240 4.991602865017150 179 0 179
5.244029666789060 4.999289548778530 180 0 180
5.249418239893980 4.993274518742940 181 0 181
5.249219893741830 4.989731707491920 182 0 182
5.251786605097990 4.991932959944210 183 0 183
5.251522355073210 4.991203309058130 184 0 184
5.249375698181200 4.999562745378260 185 0 185
5.251157312076030 4.999522893717520 186 0 186
5.255204300122740 4.996318446707070 187 0 187
5.250601815313070 5.001046291370730 188 0 188
5.249214441781350 4.985051995852980 189 0 189
5.250946714332890 4.989915004030520 190 0 190
5.251798161260840 4.993108356621650 191 0 191
5.243050498568770 5.002286998747280 192 0 192
5.250817038182970 5.000992375111300 193 0 193
5.250738735936150 4.994010081958740 194 0 194
5.250768608951400 4.991342309433720 195 0 195
5.252034338768280 4.991660039782190 196 0 196
5.251426406799070 4.995185975513970 197 0 197
5.249982544462400 4.994986951201230 198 0 198
5.250405490644150 4.999207072641960 199 0 199
5.251924929375940 4.995986840507240 200 0 200
5.250478427815170 5.006803446176570 201 0 201
5.248758167827210 5.001051608290090 202 0 202
5.251993859756940 4.992395173387720 203 0 203
5.252410158769070 4.998850040137780 204 0 204
5.247411065854710 4.988268252425950 205 0 205
5.256052177381790 4.988329614599140 206 0 206
5.252380354793140 4.999923569282170 207 0 207
5.254411810930060 4.992953970547300 208 0 208
5.250915130611220 4.991618461924180 209 0 209
5.248095651724340 4.993855803305820 210 0 210
5.252556912325320 4.995465562314830 211 0 211
5.251452520570360 4.987645465909560 212 0 212
5.255686621303280 4.987452640441810 213 0 213
5.254408321295830 4.993321099808360 214 0 214
5.247882906153430 4.993408101124590 215 0 215
5.249798909380120 4.997284827605180 216 0 216
5.249515070744080 4.995110195925140 217 0 217
5.247863527874750 4.985166597856250 218 0 218
5.245098002543510 4.993540197194390 219 0 219
5.246218694070110 4.995207221766670 220 0 220
5.247896492975800 5.002834509781450 221 0 221
5.245760607696530 4.994310284139600 222 0 222
5.254415468931250 4.995562960923900 223 0 223
5.247282158422530 4.997681380507510 224 0 224
5.245625542786920 4.999607133039300 225 0 225
5.248133098862880 5.000130246407930 226 0 226
5.249993579122350 4.994522779668790 227 0 227
5.252054338932780 4.985808138018840 228 0 228
5.248851239966180 4.997232225339420 229 0 229
5.244485299167970 4.996320320098430 230 0 230
5.250564424342730 4.999297131127450 231 0 231
5.249930115269720 5.000398132916720 232 0 232
5.249560257517750 4.994904917450330 233 0 233
5.251864249204250 4.992606085416030 234 0 234
5.244676029609410 4.995076054723520 235 0 235
5.251371358154010 4.994404399911210 236 0 236
5.249292827481920 4.996716353909920 237 0 237
5.252280888851440 4.994796628649840 238 0 238
5.248424124914100 4.988421449150110 239 0 239
5.245100291880560 4.995266272316880 240 0 240
5.248343066595890 4.987509575711320 241 0 241
5.245700000913910 4.990964175066510 242 0 242
5.253914315700160 4.999007539977680 243 0 243
5.245977668814680 4.994878439683790 244 0 244
5.247495950313920 4.995651795023660 245 0 245
5.241984716624420 4.999957932760240 246 0 246
5.248526426751960 4.995681149736940 247 0 247
5.249702127757160 5.002348074522130 248 0 248
5.249482206533730 4.997519871206130 249 0 249
5.247409495362870 4.994766882057280 250 0 250
5.249729707136360 4.992327231744680 251 0 251
5.245384372077230 5.005006938674210 252 0 252
5.250622781933590 4.988858797165750 253 0 253
5.252795941894220 4.989625890642970 254 0 254
5.245778633688580 4.987925332105220 255 0 255
5.245965685601380 4.996695864615420 256 0 256
5.251466379297440 4.994410471402730 257 0 257
5.247752499264890 4.985761267989440 258 0 258
5.248554447679340 4.989963845223460 259 0 259
5.250541563397920 4.992257587998570 260 0 260
5.249566689479100 4.994831117344770 261 0 261
5.245106079924440 5.006150556598330 262 0 262
5.247848255634920 4.997932631731130 263 0 263
5.248233621508990 4.985529350117560 264 0 264
5.246027201996710 4.984844642592190 265 0 265
5.247171947453210 4.996307536360370 266 0 266
5.247442114907570 4.992177866547610 267 0 267
5.248989444171310 4.998107882894800 268 0 268
5.248692496970430 4.996233563582650 269 0 269
5.247073416096000 4.990884071233680 270 0 270
5.252428139358300 4.995678199740140 271 0 271
5.252887750720450 5.002679528940060 272 0 272
5.248517335573400 4.998833084764710 273 0 273
5.246163455515530 5.000374885915670 274 0 274
5.246099862817540 4.999777653019400 275 0 275
5.246919566386100 5.006071448172780 276 0 276
5.247346618991210 5.004642084032880 277 0 277
5.247813782454530 4.994885816958080 278 0 278
5.248301148444850 4.998812278569720 279 0 279
5.246432042630510 4.994199953910230 280 0 280
5.242690214244810 4.999604112192720 281 0 281
5.250568666119410 4.999875378844350 282 0 282
5.253901986256320 4.997929669309340 283 0 283
5.250784559070960 4.996783399262080 284 0 284
5.243660209663400 5.000581925802560 285 0 285
5.248271537901550 4.993613918197330 286 0 286
5.248554970322910 4.997649068097890 287 0 287
5.250433347513490 4.988701951001230 288 0 288
5.247432292926460 4.991531308229000 289 0 289
5.247882213405140 4.987495523461540 290 0 290
5.250802449275340 4.997736106384520 291 0 291
5.245310289245570 5.001077358062990 292 0 292
5.247474616104310 4.992423962493520 293 0 293
5.246335539307210 4.983103025794600 294 0 294
5.243202346639980 4.993561150376560 295 0 295
5.243887473358210 5.005321892574500 296 0 296
5.251727252604890 4.998438041692690 297 0 297
5.244626551613090 4.997190061130590 298 0 298
5.249028408349990 4.990550240468540 299 0 299
5.249364974710250 4.997786229180540 300 0 300
5.244992968716170 5.004461938148400 301 0 301
5.249599730970970 5.001829259383000 302 0 302
5.247542898671200 5.004661154661160 303 0 303
5.246702322323880 4.994534293906730 304 0 304
5.240583221661450 4.986248484942110 305 0 305
5.250221545874260 4.993828755100640 306 0 306
5.246623921154100 4.995599082075570 307 0 307
5.247290909587810 4.980734057040600 308 0 308
5.246115087235210 4.990693104481630 309 0 309
5.253230014027540 5.003236491430040 310 0 310
5.245781816856400 5.002204081874310 311 0 311
5.245681102388050 5.000664290202330 312 0 312
5.242983267823640 5.000016776156130 313 0 313
5.253244559198290 4.997927203564330 314 0 314
5.249322128855980 4.985477757958870 315 0 315
5.245650061727250 4.995200595402720 316 0 316
5.248319156090410 5.011364222024620 317 0 317
5.257765008677230 4.996163564619360 318 0 318
5.251588990371650 4.986325497957530 319 0 319
5.251422563399380 4.994724450674570 320 0 320
5.249758632164450 4.992239578857790 321 0 321
5.250970498089380 4.997293709752050 322 0 322
5.251162992475380 4.999290911502500 323 0 323
5.246594037104760 5.000109792688400 324 0 324
5.246402176294540 4.992642223283250 325 0 325
5.247355051657610 4.989019901127890 326 0 326
5.246702905153960 4.997027395505640 327 0 327
5.246582757066130 5.000737405795560 328 0 328
5.252121492313910 4.993222244106370 329 0 329
5.245363149536160 4.998347650458990 330 0 330
5.246038663439930 4.994491812368830 331 0 331
5.246559044641720 4.996151478066870 332 0 332
5.242489347342570 4.991014744973910 333 0 333
5.250890997974260 4.990126177979470 334 0 334
5.249185670985730 4.989955978659200 335 0 335
5.254232933215530 4.993286467386470 336 0 336
5.253277726251110 4.993208694488630 337 0 337
5.252107654860440 5.001573089613230 338 0 338
5.241115693012900 5.007419446385610 339 0 339
5.244864126117260 4.998268494963410 340 0 340
5.249195517441910 5.000197528146500 341 0 341
5.246020538599650 4.997178454692680 342 0 342
5.249229287559510 4.986091799491060 343 0 343
5.244683573472410 4.999094361118670 344 0 344
5.249914811871990 4.996317560437580 345 0 345
5.246452004130640 4.993788886319200 346 0 346
5.256293107045830 4.994075994486060 347 0 347
5.253766230143820 5.001071527739040 348 0 348
5.253714497693900 4.996021914081560 349 0 349
5.249873882487940 4.997915133911450 350 0 350
5.247419772765460 4.990608399178370 351 0 351
5.247865574693150 4.997309025510090 352 0 352
5.251020909657090 4.985845217489700 353 0 353
5.244184205365210 4.996089707054940 354 0 354
5.251477883966600 4.999697295209260 355 0 355
5.239715557154910 4.996360226802540 356 0 356
5.246925303459700 5.001594813069860 357 0 357
5.246500026126800 4.991606394584150 358 0 358
5.248232420212350 4.995115264060110 359 0 359
5.245787715056700 4.985879614265870 360 0 360
5.249019207614830 4.995778030369010 361 0 361
5.244728599301130 4.988208378135360 362 0 362
5.248702718068350 4.984709801133400 363 0 363
5.244489670345920 4.992742818666240 364 0 364
5.251995340444510 4.998321703143330 365 0 365
5.249555708248290 4.995036144570800 366 0 366
5.250005580163380 4.995463417818420 367 0 367
5.253364385494020 4.991411067791880 368 0 368
5.245586160501330 5.004874683024080 369 0 369
5.242711081561740 5.007305687024630 370 0 370
5.246674971138600 5.009893500507970 371 0 371
5.245401425405930 5.002181422988480 372 0 372
5.252554832957100 4.993545141689050 373 0 373
5.248656833468290 4.999220295050350 374 0 374
5.247761949595220 4.996535742294020 375 0 375
5.244371888769630 4.995647491119700 376 0 376
5.244931957760380 4.996323902620430 377 0 377
5.239412925804010 5.004445563699970 378 0 378
5.243378778968630 4.998323661791520 379 0 379
5.249798648852430 5.001838505085500 380 0 380
5.241813674591000 5.004341598018520 381 0 381
5.245778764884220 5.007664882156380 382 0 382
5.245929573009030 5.000038373824150 383 0 383
5.247281521686950 5.001129099233260 384 0 384
5.244623269492570 4.996325212796240 385 0 385
5.249588161207360 5.001399136069420 386 0 386
5.248464270157860 5.005098237969970 387 0 387
5.249579328804780 4.997309431453330 388 0 388
5.246462149497180 5.003084765830040 389 0 389
5.249605663040000 4.997039207092470 390 0 390
5.246160564718910 5.006416725507890 391 0 391
5.250461589633000 5.001457684633720 392 0 392
5.247937899079980 5.007265092956540 393 0 393
5.245414181685430 4.987941883448800 394 0 394
5.244350648937700 5.003926237060400 395 0 395
5.248339869119040 5.002621570806330 396 0 396
5.245801855450470 5.001955082576110 397 0 397
5.249708530892390 4.996282734719800 398 0 398
5.250554753178430 4.997810065108240 399 0 399
5.246526060574850 4.996686042430460 400 0 400
5.246847939332660 4.994735424963110 401 0 401
5.244955271047470 4.988647951890770 402 0 402
5.245969497988400 5.000367484885970 403 0 403
5.246177399640490 5.005018684285810 404 0 404
5.239384015140840 5.000913863141960 405 0 405
5.246816333743420 5.000968379596930 406 0 406
5.243692397845630 4.995538781704750 407 0 407
5.245860724074070 5.003540792660340 408 0 408
5.241714095514200 5.000658247999300 409 0 409
5.242604909211560 5.000700009983620 410 0 410
5.243473390556850 4.995739087361080 411 0 411
5.249567359505920 4.991333733689730 412 0 412
5.244731713788630 5.006187983481940 413 0 413
5.244020751887150 4.999794267552770 414 0 414
5.250806105155090 5.004660128740590 415 0 415
5.246506665031370 5.001297126532080 416 0 416
5.249008661734380 5.005652377637690 417 0 417
5.247945115315350 5.005730355532460 418 0 418
5.243592006172130 5.008158327069090 419 0 419
5.250133755417860 4.999799420397810 420 0 420
5.244759274926640 4.999241446737680 421 0 421
5.251319920680350 5.008190548126940 422 0 422
5.248134246860920 4.995404975524290 423 0 423
5.248010743925730 4.996335778003700 424 0 424
5.254068111460240 4.998844323481300 425 0 425
5.250828247008750 4.992034652681900 426 0 426
5.243691189217280 5.000443612423710 427 0 427
5.247255925237590 4.994752012273490 428 0 428
5.244240234692380 5.004894901452160 429 0 429
5.250295969568090 4.993032665924380 430 0 430
5.247640765740920 4.994197908849430 431 0 431
5.246430482054680 5.008420586859850 432 0 432
5.245570748096500 4.993573947176540 433 0 433
5.238458828226620 5.001971073500680 434 0 434
5.241159991438450 5.008231020061620 435 0 435
5.251750292736940 4.995561553761860 436 0 436
5.245617806605530 4.993970481396290 437 0 437
5.239622251925770 4.998454781127850 438 0 438
5.249950667925780 4.996622946085170 439 0 439
5.250163853423390 4.998478296293120 440 0 440
5.260139477563810 4.987101778191110 441 0 441
5.256473513545300 4.986798622783800 442 0 442
5.251343243474800 4.988558327193720 443 0 443
5.254461577693460 4.998418933688600 444 0 444
5.249045983130370 4.998955981603760 445 0 445
5.241320626925850 4.998584952233150 446 0 446
5.240480908381170 5.002264752690320 447 0 447
5.240316391846000 5.004510180742470 448 0 448
5.247142019272970 5.007205010232600 449 0 449
5.244144306606550 5.005206927307950 450 0 450
5.254070181523230 5.007137427429740 451 0 451
5.248664660744800 5.004829711640910 452 0 452
5.249938598421500 4.990372668735780 453 0 453
5.245889070222140 4.997544521624650 454 0 454
5.243492958680300 5.004232859595270 455 0 455
5.239815316946220 5.003054003948970 456 0 456
5.243582457430310 5.002835118996900 457 0 457
5.249453127613590 4.994726832213310 458 0 458
5.250066999531750 5.012275879717480 459 0 459
5.243580572589550 5.002379986351410 460 0 460
5.249703505381350 5.001505685510370 461 0 461
5.239770083595420 5.000716177333650 462 0 462
5.244448182925100 4.997675025018200 463 0 463
5.247274862560020 5.005639299891040 464 0 464
5.244608385062680 5.000032467722820 465 0 465
5.243715808163590 4.995855216945720 466 0 466
5.247232490884100 4.990894711220310 467 0 467
5.246950199830310 4.997869660728100 468 0 468
5.249938392550090 5.006854337733720 469 0 469
5.244228267378990 5.002090620515690 470 0 470
5.242014771155130 5.001214944123750 471 0 471
5.248086804352660 5.003588626770920 472 0 472
5.249194925161540 4.988158079360990 473 0 473
5.243665142865440 5.002058315746730 474 0 474
5.242998217328690 5.000398657914150 475 0 475
5.238006267400860 5.007036369749860 476 0 476
5.245878755293370 5.001798502700110 477 0 477
5.243381875227350 5.004528318950590 478 0 478
5.243900893788950 5.003361591016530 479 0 479
5.245193120193880 5.001448893619730 480 0 480
5.248830870046180 5.003411432271340 481 0 481
5.243898376660210 5.004506597205850 482 0 482
5.241844880188940 5.005971521429680 483 0 483
5.240112587272470 5.003730869353300 484 0 484
5.245830814349280 4.990821217785450 485 0 485
5.247140918622140 4.992875375753480 486 0 486
5.243989615177100 4.994870521034820 487 0 487
5.243099308197010 5.005408263717060 488 0 488
5.250092629392130 4.991565497478390 489 0 489
5.248810461626110 4.993525661351440 490 0 490
5.243598147925060 4.997963479301980 491 0 491
5.245357565397550 4.996151434508340 492 0 492
5.252840873850410 4.993615754857820 493 0 493
5.250974811395900 4.996066968594450 494 0 494
5.246211375379410 4.993068905250910 495 0 495
5.242642358577390 4.995410351387530 496 0 496
5.249194167097700 5.003438490977860 497 0 497
5.250331731243260 4.994755243993450 498 0 498
5.252211654186580 4.985952373013790 499 0 499
5.249462576098010 4.997630365540830 500 0 500
5.237553184767980 5.002224087485010 501 0 501
5.241377311317150 5.003860999395520 502 0 502
5.241688702991600 5.002303201247500 503 0 503
5.245592450440690 5.007965264556320 504 0 504
5.243175208166460 4.991596799097560 505 0 505
5.243922925937910 4.997822063128540 506 0 506
5.243547847674980 5.005114633353640 507 0 507
5.245741478233780 5.005097571869440 508 0 508
5.250708909132620 4.996108296033760 509 0 509
5.248978774054930 4.984864320441370 510 0 510
5.251412097942280 4.997225674945920 511 0 511
5.237944770182140 5.001271448571240 512 0 512
5.246429102736430 4.996929746794410 513 0 513
5.246471292473510 4.999713390308240 514 0 514
5.246046625274350 5.003850948624120 515 0 515
5.244887506374810 5.006117974388250 516 0 516
5.245033077806520 5.007169269662250 517 0 517
5.242061134936310 4.996880317128190 518 0 518
5.244231067947570 5.001935180621690 519 0 519
5.245939199712860 4.991932517554010 520 0 520
5.244883494801900 4.997213602298920 521 0 521
5.243226130752540 5.000199929224570 522 0 522
5.245603123794400 5.006378921094050 523 0 523
5.245334325706950 4.996763094399520 524 0 524
5.242715871835090 5.008790148870220 525 0 525
5.247508875727140 5.003123391396480 526 0 526
5.247019870047170 5.005675557950290 527 0 527
5.240740665352850 5.006540978619360 528 0 528
5.246662747310020 5.003993988907340 529 0 529
5.247658151292880 5.004804009560990 530 0 530
5.248162449074070 4.988826571502230 531 0 531
5.252013421104470 4.997199058617710 532 0 532
5.252801227846980 5.002050638653520 533 0 533
5.249625495615160 5.010506818851720 534 0 534
5.252532236571080 5.009782514165890 535 0 535
5.252976570584510 4.992521437686030 536 0 536
5.246122635773060 4.997759958368460 537 0 537
5.248464779903150 5.001615234395520 538 0 538
5.248213102446740 5.005658097366980 539 0 539
5.249588652503050 4.998427982166500 540 0 540
5.238519507314510 5.000383480504720 541 0 541
5.249242868859940 4.994508529064190 542 0 542
5.249227855489800 5.000927364970270 543 0 543
5.252185380358230 4.996545533575310 544 0 544
5.249209363682490 5.000320691279390 545 0 545
5.245659449214950 5.000875668200300 546 0 546
5.246658057286270 4.991390375565370 547 0 547
5.243979154385060 4.997382131828610 548 0 548
5.243371878013130 4.999767034767810 549 0 549
5.246257237523670 5.007471994036020 550 0 550
5.241107487401730 5.002136532520900 551 0 551
5.239521229707550 5.009396116084780 552 0 552
5.250007876722710 5.014440603242010 553 0 553
5.245183360122420 4.999769893008400 554 0 554
5.247643949398340 5.004845545673860 555 0 555
5.243977255195300 5.004139140264910 556 0 556
5.245869951105710 5.004666911192180 557 0 557
5.247533901143790 4.996911023705880 558 0 558
5.245454660144730 5.004605398223630 559 0 559
5.239345873987220 5.007605237261780 560 0 560
5.244504455961580 4.990542650886630 561 0 561
5.245158408513000 4.992145709762620 562 0 562
5.242355572461530 5.004549401656840 563 0 563
5.240684071124790 5.001257411351170 564 0 564
5.244298376533210 5.001063287886620 565 0 565
5.244175131256240 4.995419986612410 566 0 566
5.250353240705200 4.991504301048060 567 0 567
5.253306409384730 4.994482096750330 568 0 568
5.247279947440710 5.001137668602270 569 0 569
5.249831985529390 5.006325358584510 570 0 570
5.240852451005150 5.002125933598080 571 0 571
5.247143086745700 4.989441830397290 572 0 572
5.245700421970750 5.004011926980180 573 0 573
5.244636009829230 5.002178644610240 574 0 574
5.251220016360600 4.991688519689300 575 0 575
5.248799453153990 4.997909526323190 576 0 576
5.246151110836720 5.005324542189390 577 0 577
5.247325890459210 5.008653110491740 578 0 578
5.249286957858770 5.006479851457680 579 0 579
5.255293140681540 4.998723506149080 580 0 580
5.250451686224170 4.988260713863700 581 0 581
5.246736540832160 4.995681629254220 582 0 582
5.245740960584630 5.004002388409440 583 0 583
5.246624126465510 4.999342206311410 584 0 584
5.246491904897730 4.998981185105220 585 0 585
5.248286733097750 5.002941004366990 586 0 586
5.253764706180790 4.995160690899980 587 0 587
5.252981660236960 4.995181241583110 588 0 588
5.242620943044840 5.006531914094370 589 0 589
5.245390858586930 4.996184802122620 590 0 590
5.243664236934430 5.005060844558640 591 0 591
5.249387468848800 5.010351032874680 592 0 592
5.246705385829080 5.002526478722490 593 0 593
5.252220784521790 5.004670975340870 594 0 594
5.249091810337030 5.004795584903500 595 0 595
5.249243355263670 4.994425796055940 596 0 596
5.246220444993200 5.003591904607890 597 0 597
5.247908767687990 4.997014009967700 598 0 598
5.254156544080920 5.008734693392300 599 0 599
5.246006654139130 5.012773990988760 600 0 600
5.249848321084290 5.005122537866410 601 0 601
5.248003990586610 5.009771706995100 602 0 602
5.254443801038440 5.002912710855770 603 0 603
5.253398113552420 5.003390910977620 604 0 604
5.249742019721700 4.996388367514910 605 0 605
5.251017499128130 5.006697499883500 606 0 606
5.248050971227060 5.006257171897880 607 0 607
5.253328168664770 5.006494296918930 608 0 608
5.249195053276950 5.006190099851890 609 0 609
5.254217520026960 4.998562223178490 610 0 610
5.256256194194330 5.001469717705250 611 0 611
5.254614997572800 5.001413264611540 612 0 612
5.247017568811770 4.995678809741330 613 0 613
5.251825402443640 4.998448618695300 614 0 614
5.253702583013160 5.004841412584640 615 0 615
5.254372312767110 5.004739749807530 616 0 616
5.250531566275850 4.998011861405870 617 0 617
5.248752597778330 5.008642836317720 618 0 618
5.246426060269170 5.005120785924910 619 0 619
5.243158612377080 5.012706971902930 620 0 620
5.250849168297690 5.006683216231800 621 0 621
5.252562721903050 4.999401970921440 622 0 622
5.254145829528310 5.000732887209190 623 0 623
5.248254711871010 4.997053477578460 624 0 624
5.245687638763740 5.005737852606510 625 0 625
5.244759286813400 5.000325733491300 626 0 626
5.252024464862340 5.000586358480340 627 0 627
5.245221248213590 5.004369359300120 628 0 628
5.249493300145910 5.001812933400630 629 0 629
5.245031362806930 5.005176748731010 630 0 630
5.249044748868890 4.986665838300100 631 0 631
5.245896189143030 5.000035281234470 632 0 632
5.252500943085910 4.995576200728460 633 0 633
5.248110206043990 4.995709075614700 634 0 634
5.251064532225600 4.987945643859380 635 0 635
5.251905950807060 4.993063954414510 636 0 636
5.247285804787050 5.004701157918090 637 0 637
5.241448872309140 5.004310872577640 638 0 638
5.250111697344330 5.005869977332890 639 0 639
5.247463755254600 5.010773951439810 640 0 640
5.248842750544790 5.004457621169170 641 0 641
5.243856560380450 5.003901165681410 642 0 642
5.247538790683240 4.999444032674390 643 0 643
5.254798738136000 5.006935655208910 644 0 644
5.245362762405350 5.000003103939440 645 0 645
5.249589399801570 4.997999627579720 646 0 646
5.246473261160930 4.996743143711990 647 0 647
5.248971800300240 4.995734307998320 648 0 648
5.251118316121270 5.002598083265010 649 0 649
5.247431801752890 5.002558327882510 650 0 650
5.247193074782960 5.004534593117210 651 0 651
5.247570550051120 5.001649155923840 652 0 652
5.243927393481440 4.994886962576100 653 0 653
5.255171795500760 5.004599792120770 654 0 654
5.254072336074610 5.005816948674130 655 0 655
5.250411723249990 5.009540263781720 656 0 656
5.253944353397510 5.007465198994990 657 0 657
5.254645603051570 5.011845471088090 658 0 658
5.249106467140930 5.009380498551280 659 0 659
5.250702902994230 5.009941914132210 660 0 660
5.249158431106760 5.001583620965060 661 0 661
5.242637623894230 4.994796560018830 662 0 662
5.246806336538240 4.998706722013490 663 0 663
5.248825403512200 4.995836510322520 664 0 664
5.246844372077510 5.007734633835390 665 0 665
5.247827289000040 4.997135386548650 666 0 666
5.247090140135410 5.000203374187350 667 0 667
5.251582084512250 5.001513236475510 668 0 668
5.252058587025650 5.006558702917680 669 0 669
5.252262837791010 5.007473495988180 670 0 670
5.252525751507820 5.000552427835180 671 0 671
5.247119235245730 5.007565851217670 672 0 672
5.250026928042220 5.005205663110730 673 0 673
5.250149288299780 5.000411941316130 674 0 674
5.251157856564700 4.997922245295720 675 0 675
5.252814574639380 5.006751308123700 676 0 676
5.250411631199700 5.000318408052080 677 0 677
5.257964694513480 5.008378464816360 678 0 678
5.250753210843190 5.007061387950560 679 0 679
5.250540577867000 5.006244252936640 680 0 680
5.251641944828940 5.003487127040780 681 0 681
5.248725494267470 4.999494568800890 682 0 682
5.242219916212480 5.004944000154320 683 0 683
5.251403878335560 5.001617206318650 684 0 684
5.250582546425690 5.006348681319310 685 0 685
5.249000832513970 5.001482316674070 686 0 686
5.242862485031220 4.997163311117250 687 0 687
5.242866012762380 5.004536925504220 688 0 688
5.245916522748440 5.005183389884860 689 0 689
5.250385095362700 5.002235016744920 690 0 690
5.246795680140170 4.996417517288480 691 0 691
5.248365026135220 5.000808681821010 692 0 692
5.250624683039900 4.996432515209930 693 0 693
5.248023098658160 5.000485304821520 694 0 694
5.250240758473110 4.996671412047150 695 0 695
5.246618811906170 5.004347573441630 696 0 696
5.252506004374230 4.996155612776380 697 0 697
5.245186038041670 4.998981046999870 698 0 698
5.248370459117260 4.994913220737610 699 0 699
5.251131393568990 4.997334217202230 700 0 700
5.243136069249060 4.998566217388820 701 0 701
5.249734490698830 4.998885083734040 702 0 702
5.249129326786550 5.004762270596740 703 0 703
5.245734154259040 5.002058697565270 704 0 704
5.248428139038740 5.002782919983190 705 0 705
5.254142131160920 4.995408619561890 706 0 706
5.248571992014970 4.997494120779800 707 0 707
5.246748312302120 4.994955838515070 708 0 708
5.245141519974580 5.003358665628040 709 0 709
5.248763554597840 5.005520307705080 710 0 710
5.252277476501860 5.012043069188080 711 0 711
5.246858429022840 5.008035143918430 712 0 712
5.248525826275630 5.008159122532500 713 0 713
5.243472961444060 5.001202321773310 714 0 714
5.250395800512250 4.997439787335380 715 0 715
5.242387069841030 5.005746322852540 716 0 716
5.252443357788850 4.999318785809620 717 0 717
5.246720205765430 4.998514775782410 718 0 718
5.248627314163000 5.000919092681620 719 0 719
5.255062644766900 5.002651189154610 720 0 720
5.250651602908800 4.999903473313590 721 0 721
5.254881603828130 5.008155774781280 722 0 722
5.251339112883050 5.000791211826380 723 0 723
5.250302216817560 5.005232816243320 724 0 724
5.254714240478690 4.993847735978430 725 0 725
5.256213918684090 4.992116789862860 726 0 726
5.248878327008310 4.997337521276750 727 0 727
5.250244036842790 4.998996258158900 728 0 728
5.246287690673800 5.002000754309160 729 0 729
5.249375148394500 5.005012192778760 730 0 730
5.247073072712970 5.002357008479430 731 0 731
5.245555899622410 5.001669415104930 732 0 732
5.252353130338110 5.001650128023440 733 0 733
5.250967483721720 4.998815099053250 734 0 734
5.252018280678950 5.002883066229150 735 0 735
5.253929083413960 5.003865994311040 736 0 736
5.249122404267240 4.998253014080740 737 0 737
5.244956673450490 4.995001905822310 738 0 738
5.248549453212360 4.993094980570690 739 0 739
5.249512303778240 4.995498728322180 740 0 740
5.256882583739940 5.000905781469750 741 0 741
5.248696987508610 5.010627638349930 742 0 742
5.246426961593060 4.999770047418540 743 0 743
5.249261383468880 5.007947444988750 744 0 744
5.246582433059340 5.002539094637070 745 0 745
5.239070835136630 5.000830393204530 746 0 746
5.249302732077710 4.995492203319410 747 0 747
5.248206165383670 5.002542509106040 748 0 748
5.256384379635010 5.004035007292730 749 0 749
5.247672503638240 5.004988938694980 750 0 750
5.247466587593910 5.000688887982330 751 0 751
5.249151327406620 5.004367327432980 752 0 752
5.250403901933730 5.006969164772300 753 0 753
5.248970962951300 5.003942416274830 754 0 754
5.248435041678770 4.994247910858770 755 0 755
5.245416239702490 4.999426712892890 756 0 756
5.255615451535300 4.995784048917890 757 0 757
5.253391570732570 5.009637498850870 758 0 758
5.254047011072400 5.011854241013990 759 0 759
5.251732342277280 5.001938907923230 760 0 760
5.253830417005210 5.010195794139560 761 0 761
5.253581568615910 4.998441061179340 762 0 762
5.255216366760840 4.992954913155190 763 0 763
5.251824951737120 5.001611682843310 764 0 764
5.250055367572880 5.008440419296910 765 0 765
5.253325895144050 4.999589821582770 766 0 766
5.250353214969560 5.002628124841150 767 0 767
5.247275611553520 5.002905131099410 768 0 768
5.251647963491240 5.001353488621960 769 0 769
5.250326975130120 5.005274053742620 770 0 770
5.247643526185620 5.007663109251340 771 0 771
5.252772446724390 5.002474123852930 772 0 772
5.240838912694010 5.005845280518930 773 0 773
5.251831056113240 4.998274480327020 774 0 774
5.252511582669870 5.007639359802860 775 0 775
5.248277482950670 5.008185882483100 776 0 776
5.250371188941880 5.009794686261480 777 0 777
5.246720450521220 5.013066921965330 778 0 778
5.253240721217140 5.003564189054600 779 0 779
5.245423748462010 5.010427800600100 780 0 780
5.245656085351120 5.005700418923650 781 0 781
5.254294874725810 5.006778134079120 782 0 782
5.251702183504410 4.994711143795040 783 0 783
5.248426435692370 5.010049193739040 784 0 784
5.246029728274530 5.008714476564280 785 0 785
5.255260751177500 4.998290282553140 786 0 786
5.245716723814870 4.999393941810390 787 0 787
5.245306563466490 5.003889315191530 788 0 788
5.249622146256410 5.008947570202890 789 0 789
5.248068465656690 5.010678828874280 790 0 790
5.250509353090990 5.011645916163740 791 0 791
5.245246145309050 5.005012699066000 792 0 792
5.245339704023550 5.005957313181330 793 0 793
5.246002526709990 5.002581341575300 794 0 794
5.244245385491220 4.998238043362290 795 0 795
5.246707516147110 4.991769496823930 796 0 796
5.247101106305560 4.997331353374270 797 0 797
5.244052248197850 4.999920854121610 798 0 798
5.250445772044960 5.001443838072770 799 0 799
5.245087084709130 4.992847430292800 800 0 800
5.248393400556040 5.008304123588850 801 0 801
5.247076975190350 5.000506802242550 802 0 802
5.254869609418180 4.995385312994040 803 0 803
5.249727707458520 4.998595561830810 804 0 804
5.245930645463920 5.000681697212250 805 0 805
5.243111713462660 4.999695588960470 806 0 806
5.244267718167720 5.007120441447880 807 0 807
5.244175648472320 5.007575586504990 808 0 808
5.247778634901720 4.996394555221120 809 0 809
5.241950009869170 4.998662111550960 810 0 810
5.251894166809440 5.007470323797750 811 0 811
5.247546798325520 5.006170719342050 812 0 812
5.244327743042800 5.006202280371130 813 0 813
5.240814579139450 5.011688156787170 814 0 814
5.242003326590120 5.002531988166440 815 0 815
5.246695518184830 5.004661288252630 816 0 816
5.245719538280510 4.995812669496200 817 0 817
5.246718009824640 5.010668076500270 818 0 818
5.243118793445910 5.003196926238760 819 0 819
5.236622514650220 4.999838664913960 820 0 820
5.240973811281760 5.006811305812430 821 0 821
5.247947485724770 5.007138749452230 822 0 822
5.248897242258550 5.007399170675590 823 0 823
5.253156907126090 5.006700083662630 824 0 824
5.244221109396010 5.004879352798220 825 0 825
5.246523332487340 4.999951231843070 826 0 826
5.250048393831610 4.992954732577370 827 0 827
5.247584587164500 5.008755045040580 828 0 828
5.245729408091550 5.007023251332910 829 0 829
5.245957470129570 5.005159616791440 830 0 830
5.246828815371820 4.992151958314720 831 0 831
5.245551776431210 5.001041477595730 832 0 832
5.248209461709410 5.003181980359800 833 0 833
5.244497135020340 5.014132495490970 834 0 834
5.248565352865010 5.008024071849170 835 0 835
5.238503321454060 5.005562324889880 836 0 836
5.245069795139600 5.006512148460060 837 0 837
5.248335306167010 5.002607535700960 838 0 838
5.246532096123370 4.994318782082380 839 0 839
5.246037258055190 5.015615759392310 840 0 840
5.238357729836860 5.006648140090690 841 0 841
5.240069751411780 5.003166925292040 842 0 842
5.241188112037100 4.999227675588150 843 0 843
5.246182388711290 4.995862642853670 844 0 844
5.241426712854900 4.995901780434280 845 0 845
5.243545219673620 5.002891511701610 846 0 846
5.245158780111830 4.999387062956290 847 0 847
5.245106687440000 4.995913652421200 848 0 848
5.239757016643450 5.012873923524140 849 0 849
5.249781682215170 5.015166065152190 850 0 850
5.240289442015270 5.011352123231980 851 0 851
5.244640716954930 5.009147897277150 852 0 852
5.242298171863770 5.004845578361020 853 0 853
5.245565047295570 4.998935884460970 854 0 854
5.246829816941590 5.003224624134310 855 0 855
5.242952020898930 5.008737357240680 856 0 856
5.245152887985890 5.008571827396690 857 0 857
5.245361336723290 5.000649186606240 858 0 858
5.249992020631180 5.000609497974130 859 0 859
5.248827751542440 5.004640531515130 860 0 860
5.246835197011130 5.001231853734450 861 0 861
5.255878422633470 5.001259566286320 862 0 862
5.244712183049030 5.008874281728190 863 0 863
5.244023423369630 5.012391195022430 864 0 864
5.244605087272170 5.004628515007760 865 0 865
5.241894969104440 5.011678694417230 866 0 866
5.245062952838560 5.012457700255230 867 0 867
5.247905822373000 5.006357730199810 868 0 868
5.243637124143550 5.009535470801250 869 0 869
5.238902448350930 5.002742516544550 870 0 870
5.240968973133900 5.008437640543940 871 0 871
5.239772923434000 4.997938691588320 872 0 872
5.240792816669090 5.008444616994140 873 0 873
5.243543782829940 5.006534550855100 874 0 874
5.242489593857830 5.011565833544660 875 0 875
5.246270055756400 5.000702848833800 876 0 876
5.247129847357850 5.011979582161800 877 0 877
5.245496873136930 5.009704255794810 878 0 878
5.245051409869310 5.001249521721000 879 0 879
5.247385984756450 5.010250997375890 880 0 880
5.244453326320730 5.011538643567560 881 0 881
5.246506604144550 5.006321445123370 882 0 882
5.241904069647680 5.006113019920700 883 0 883
5.249040245877490 5.004156095020320 884 0 884
5.245249941376480 5.006977853696800 885 0 885
5.247254450198290 5.009562825746110 886 0 886
5.252069067687580 4.997637976835310 887 0 887
5.247691404060490 4.999388408332010 888 0 888
5.248413127002180 4.999988442669890 889 0 889
5.248364685185090 4.997057630085100 890 0 890
5.251642163196220 4.991650324071240 891 0 891
5.242035613841180 5.002126670680260 892 0 892
5.248382889271040 5.007355360919030 893 0 893
5.250957403178810 4.997820253957760 894 0 894
5.247630343666720 5.002773597533470 895 0 895
5.248954586851700 5.009712231859710 896 0 896
5.249229353499520 5.000901456425180 897 0 897
5.249001752062580 5.003756437923340 898 0 898
5.243731065162110 5.000797374435890 899 0 899
5.245381536104620 4.994089031353250 900 0 900
5.248136539092320 5.005147865479320 901 0 901
5.245272806642920 5.009239633795840 902 0 902
5.249754589556290 5.004020711188820 903 0 903
5.248297580759890 4.991528039843120 904 0 904
5.245642562817870 4.995704619877700 905 0 905
5.246705090767930 5.000663161721090 906 0 906
5.251736930675260 5.004428316502890 907 0 907
5.250517602669680 4.996359048683930 908 0 908
5.247792798884430 5.001647966303900 909 0 909
5.242727756587800 5.006140538626530 910 0 910
5.248013233022260 5.003668382832190 911 0 911
5.245878744284980 5.006080267754410 912 0 912
5.246292605704050 5.005444978169780 913 0 913
5.241353394860020 5.003235213226550 914 0 914
5.237692945862410 5.005283277521230 915 0 915
5.244978694821940 5.007102437520290 916 0 916
5.243101256540160 5.008588610784690 917 0 917
5.240578676203250 5.002911578541500 918 0 918
5.248531344358720 5.006682218039170 919 0 919
5.245861877004420 5.003155245165800 920 0 920
5.244148867951840 4.993388700956960 921 0 921
5.242395967978960 4.998736632730120 922 0 922
5.243831501552410 5.002522545196600 923 0 923
5.249011670558520 4.996130320939130 924 0 924
5.244373777095440 5.005995587232930 925 0 925
5.243848688954330 5.008004931110890 926 0 926
5.247017212255690 5.002667163265120 927 0 927
5.247262046545100 4.996908868109020 928 0 928
5.242561930059460 5.002420024240760 929 0 929
5.244743003441650 5.006899900617520 930 0 930
5.250202786484180 4.999453205861350 931 0 931
5.246206957690620 4.991569706473240 932 0 932
5.242588509756780 4.996284501600830 933 0 933
5.242627805457150 4.993467992702080 934 0 934
5.246680919554660 5.001373391755200 935 0 935
5.243004635628180 4.994456684118750 936 0 936
5.245119883950680 4.993574225646910 937 0 937
5.243975169046390 5.002278578365720 938 0 938
5.240235957053590 5.002780643791330 939 0 939
5.248595957783170 5.000884977048240 940 0 940
5.244156906029450 4.993980640959320 941 0 941
5.249325027961760 4.977223545588750 942 0 942
5.242172870564920 4.997113108147180 943 0 943
5.243541981731700 4.986926357096400 944 0 944
5.244195238025640 4.995283296356800 945 0 945
5.244021733491630 4.999345103676750 946 0 946
5.237142790259160 4.997654910666110 947 0 947
5.249015698445540 4.987138552438360 948 0 948
5.248888683845300 4.986893686996070 949 0 949
5.246165568904360 5.000881847619410 950 0 950
5.246718205139740 4.997229995469240 951 0 951
5.239887806335920 4.994120583025970 952 0 952
5.245488271007050 4.993271029015350 953 0 953
5.244587510990650 5.004181936436780 954 0 954
5.248820975360320 5.003444068717670 955 0 955
5.244878785217050 4.997607051428660 956 0 956
5.243413868120230 5.009481690493800 957 0 957
5.238875732069040 5.008557935227160 958 0 958
5.237351745676110 5.009443657817460 959 0 959
5.244725049473000 5.007961432541650 960 0 960
5.243205809068440 5.005501595040290 961 0 961
5.246005502073780 5.005449430333790 962 0 962
5.241336587492310 5.004655438074790 963 0 963
5.244576316759600 4.998921425116610 964 0 964
5.240835678357420 4.994867973010930 965 0 965
5.246031103813080 5.005547970876770 966 0 966
5.249578902702350 4.992172307615460 967 0 967
5.244841912161310 5.001656353243580 968 0 968
5.239925505979890 4.989793608477910 969 0 969
5.237799380198970 5.005467251249450 970 0 970
5.239590886742770 4.997119721502700 971 0 971
5.238341037307790 5.002459933369780 972 0 972
5.244513835373600 4.989760266822510 973 0 973
5.241437651492550 4.987213606852440 974 0 974
5.236270846321200 5.003460749148750 975 0 975
5.235562879658010 5.012806804788020 976 0 976
5.243311506549920 5.004864187727560 977 0 977
5.239478578031250 4.994022934100250 978 0 978
5.240704270236250 4.991074377226160 979 0 979
5.242191888539750 4.988568985784530 980 0 980
5.244080906306670 4.986928086818130 981 0 981
5.238306216943510 4.992291923180800 982 0 982
5.244217986224530 4.995776889215140 983 0 983
5.246951185690260 4.985427670626030 984 0 984
5.244454805287000 4.992731176049990 985 0 985
5.243348960602690 4.992841561477660 986 0 986
5.238571089663930 5.005941959755780 987 0 987
5.242577291744060 5.006939289578750 988 0 988
5.247840725680650 4.998327849850410 989 0 989
5.247924228693850 5.001103428917000 990 0 990
5.239154023411230 5.005826170714070 991 0 991
5.239564151167590 5.004180529822930 992 0 992
5.236338971845010 4.998378864754280 993 0 993
5.244469475688070 5.006942718279680 994 0 994
5.243120402456030 4.999169074203330 995 0 995
5.247687928749850 5.004324942216150 996 0 996
5.246715932444920 5.003659170005080 997 0 997
5.245239260605620 4.999675078010120 998 0 998
5.246195925559930 4.996494909379670 999 0 999
5.241512587582260 5.001989345782140 1000 0 1000
5.246057672823900 4.997737962740540 1001 0 1001
5.247126536230640 5.000615435932360 1002 0 1002
5.244405165346720 4.997996685606360 1003 0 1003
5.237327050113430 5.004623126601660 1004 0 1004
5.245801614693350 5.000014596628590 1005 0 1005
5.248719607083270 4.998179153551070 1006 0 1006
5.247771816078450 5.002537322942930 1007 0 1007
5.245692561396320 5.010626862057340 1008 0 1008
5.248349415584180 4.994571429602910 1009 0 1009
5.249102699407740 5.000165103609870 1010 0 1010
5.248450137298640 5.003804353831310 1011 0 1011
5.247747699187400 4.996985093193570 1012 0 1012
5.248061356254170 5.004664459919080 1013 0 1013
5.243108176615520 5.003148451520970 1014 0 1014
5.238642370513090 5.004063172081970 1015 0 1015
5.244799220961000 5.002938073850490 1016 0 1016
5.244784499440440 5.004263463286150 1017 0 1017
5.242647291621270 5.000421394686580 1018 0 1018
5.246117788181500 5.002627566861180 1019 0 1019
5.247304936171010 5.001664169319770 1020 0 1020
5.246008939188400 4.998893089848170 1021 0 1021
5.243840350903690 5.000826939015760 1022 0 1022
5.242911725741350 4.998057490027310 1023 0 1023
5.246584795999540 5.003417440198550 1024 0 1024
5.242460813602920 5.008106788091620 1025 0 1025
5.244057415912780 5.008166369911760 1026 0 1026
5.245374047354460 5.003810945773710 1027 0 1027
5.245559986959020 5.004582375159940 1028 0 1028
5.244404371757590 4.997349091660100 1029 0 1029
5.247163299043200 5.000510370327760 1030 0 1030
5.242135840740120 5.002581629986090 1031 0 1031
5.242108101027660 4.997916237683130 1032 0 1032
5.240596878356850 5.000791185506310 1033 0 1033
5.240032324499290 5.006901434917180 1034 0 1034
5.241295555401950 5.015007353851200 1035 0 1035
5.245376641487550 5.002324442052870 1036 0 1036
5.245483887106090 5.003413675437690 1037 0 1037
5.242377236567690 5.009299792503990 1038 0 1038
5.242480341011270 5.005201400579050 1039 0 1039
5.243799413259810 4.996551332871400 1040 0 1040
5.250239165630510 4.991996919168390 1041 0 1041
5.247793533651380 4.988236967100040 1042 0 1042
5.240078710800580 5.000950727033810 1043 0 1043
5.246127894174410 4.992413520567400 1044 0 1044
5.251816691594180 5.002148254540710 1045 0 1045
5.245064023962860 5.003366361107120 1046 0 1046
5.244960559361710 4.998868332253890 1047 0 1047
5.253348293155280 5.001357305999090 1048 0 1048
5.246505080535400 4.997952998678040 1049 0 1049
5.250123654901450 5.002891773224770 1050 0 1050
5.248098945374750 5.003589141278480 1051 0 1051
5.250356404641170 5.003954732923880 1052 0 1052
5.240031026468360 4.997858605601120 1053 0 1053
5.247561335927630 4.999669982647990 1054 0 1054
5.247652372295490 5.008820410150610 1055 0 1055
5.238989974085710 5.006308897248920 1056 0 1056
5.242044618486740 5.004319673914110 1057 0 1057
5.243260808498830 4.991392566198620 1058 0 1058
5.244112059789670 4.997630558750920 1059 0 1059
5.241559615461790 4.999960034448110 1060 0 1060
5.243339501288220 5.001783879581570 1061 0 1061
5.240752933859760 5.000547827567010 1062 0 1062
5.242114126670010 5.003759228559270 1063 0 1063
5.242803289235190 5.000868808501740 1064 0 1064
5.244714634552380 5.002714361973320 1065 0 1065
5.239680792435630 5.008336130543980 1066 0 1066
5.249082165260580 5.002500041999110 1067 0 1067
5.243665036774260 4.998247966470330 1068 0 1068
5.240719864044880 4.990877135769350 1069 0 1069
5.247377796402470 4.993705930646800 1070 0 1070
5.245807467068820 5.002360722399360 1071 0 1071
5.245163813047560 5.008221976681610 1072 0 1072
5.247457046487220 5.002620075753250 1073 0 1073
5.247629764222570 4.999503768659530 1074 0 1074
5.241808788223740 5.000340850798940 1075 0 1075
5.246188763488550 5.002208097847950 1076 0 1076
5.245738885968910 5.009114205550980 1077 0 1077
5.247119924011440 5.002635797045210 1078 0 1078
5.245881565022110 5.009600561093260 1079 0 1079
5.241863500619190 4.998009246589300 1080 0 1080
5.242809905240370 5.002499372745080 1081 0 1081
5.245480694149710 5.002980212294090 1082 0 1082
5.248106371756800 5.005822562256280 1083 0 1083
5.248774339280590 4.992677194428350 1084 0 1084
5.248765930152220 4.996125735672940 1085 0 1085
5.246159842945250 5.003065652341320 1086 0 1086
5.245725160856360 5.003045984138630 1087 0 1087
5.239487731846020 4.993056345727630 1088 0 1088
5.244027284169110 4.997265978695640 1089 0 1089
5.245742336058240 5.002086313335080 1090 0 1090
5.240064194065650 5.005250775119710 1091 0 1091
5.241782468209860 5.007520466955030 1092 0 1092
5.245394931265090 4.991253825348110 1093 0 1093
5.243923277695990 4.999013368622850 1094 0 1094
5.237266219071440 4.998719859202570 1095 0 1095
5.243409171816500 4.999730981211730 1096 0 1096
5.243388378541180 5.003078529433230 1097 0 1097
5.251275190537420 4.993197842853860 1098 0 1098
5.246161324655570 4.990557740011890 1099 0 1099
5.241835553283730 5.004671407967380 1100 0 1100
5.248227385060570 5.000977606614760 1101 0 1101
5.237179777661130 5.006173444496550 1102 0 1102
5.246979513303070 5.001156276087500 1103 0 1103
5.244757614667190 5.010317076258690 1104 0 1104
5.241796636372480 5.007855201911850 1105 0 1105
5.238961430393910 5.009458286161320 1106 0 1106
5.241172628428110 5.010266993318040 1107 0 1107
5.240203553819210 4.998921163363610 1108 0 1108
5.244795202284580 4.991289024032300 1109 0 1109
5.234316650458550 5.003775338209210 1110 0 1110
5.239679209748750 5.003307910970670 1111 0 1111
5.240801450780680 4.994108671824050 1112 0 1112
5.243213615889680 4.994549756815610 1113 0 1113
5.244879269004210 4.994264552599420 1114 0 1114
5.245637232673050 5.005950714204250 1115 0 1115
5.243568862378070 5.003084929611820 1116 0 1116
5.244207063566590 4.999281038031210 1117 0 1117
5.248838994358390 4.998147563842780 1118 0 1118
5.249621054104540 4.994630575247860 1119 0 1119
5.248225932592920 5.012095234765240 1120 0 1120
5.245812041647520 5.006170175849630 1121 0 1121
5.248033114566530 5.006600341882510 1122 0 1122
5.240960067632900 5.001611751691490 1123 0 1123
5.248256315595000 4.998988163796640 1124 0 1124
5.246779627365980 4.998185942283890 1125 0 1125
5.247229872597240 5.001346465214720 1126 0 1126
5.254029788191130 5.009457060936520 1127 0 1127
5.241087131717580 5.005816748887240 1128 0 1128
5.245669905983640 5.004822970187190 1129 0 1129
5.249566155761840 5.003700016143650 1130 0 1130
5.245961193658790 5.002179955743790 1131 0 1131
5.245769536550740 5.003740655586500 1132 0 1132
5.244516810854350 4.997226710312830 1133 0 1133
5.245512697463630 4.992294350068840 1134 0 1134
5.244996663058000 5.004732037004690 1135 0 1135
5.245625396178750 5.000860348434950 1136 0 1136
5.248034622834900 5.002533770077320 1137 0 1137
5.243251492585400 4.996703732517160 1138 0 1138
5.249189905532300 4.989757382366430 1139 0 1139
5.247634195207080 5.001042807187020 1140 0 1140
5.246309421425140 4.997364396782520 1141 0 1141
5.244750637446750 5.007542852000780 1142 0 1142
5.244346109108910 5.005106708520590 1143 0 1143
5.246954094105740 5.000750072176310 1144 0 1144
5.242571777719960 5.001612411449480 1145 0 1145
5.243690201416360 5.003804159882360 1146 0 1146
5.243328678497240 5.009223506237590 1147 0 1147
5.250227711837860 5.002041633920660 1148 0 1148
5.246091515776730 5.003439456717740 1149 0 1149
5.246559160377770 5.009503512269090 1150 0 1150
5.246596204693470 5.015241792786030 1151 0 1151
5.248194546260260 5.007503744626720 1152 0 1152
5.248105695165320 5.004663436457730 1153 0 1153
5.242791734032430 5.006001312556030 1154 0 1154
5.239853725781920 5.004135368984310 1155 0 1155
5.237533033011250 5.012127787541290 1156 0 1156
5.242240148056920 5.010391483887330 1157 0 1157
5.238857855622710 5.007442161326100 1158 0 1158
5.243405913654290 5.000493761843900 1159 0 1159
5.250229584968520 5.003138701819590 1160 0 1160
5.248347786878040 5.014889337822220 1161 0 1161
5.244361870745410 5.005128718770240 1162 0 1162
5.245531844006060 5.003714802082110 1163 0 1163
5.250226461749160 4.999367006357070 1164 0 1164
5.248021406580870 4.995394383874800 1165 0 1165
5.250803344142130 4.996979481917270 1166 0 1166
5.245359015249350 5.003706317153330 1167 0 1167
5.248174134619040 4.997183007342660 1168 0 1168
5.245382572171330 5.005513012207720 1169 0 1169
5.244926193883100 4.995788513212990 1170 0 1170
5.245628723800790 5.007981462523420 1171 0 1171
5.244869425051000 5.009074485132140 1172 0 1172
5.241985426646340 5.000972650370240 1173 0 1173
5.246530767629470 5.003854312137400 1174 0 1174
5.240353381699080 5.003203133879240 1175 0 1175
5.246648356112800 4.992706395743810 1176 0 1176
5.246798971000640 5.003386339939810 1177 0 1177
5.247807346886990 4.996892489642300 1178 0 1178
5.246552509104740 5.001776525672350 1179 0 1179
5.244490243927010 5.014877769861070 1180 0 1180
5.249742355344570 5.004045422820360 1181 0 1181
5.250545956080130 5.003020987441990 1182 0 1182
5.250394959900780 5.000102637077000 1183 0 1183
5.252352666894170 4.998640096569080 1184 0 1184
5.247085555904030 5.007186298053560 1185 0 1185
5.241602639272760 5.000569769603090 1186 0 1186
5.244370145398220 5.000513562742730 1187 0 1187
5.246139159864960 5.006120216067040 1188 0 1188
5.242180261897030 5.004168144236770 1189 0 1189
5.244445722208860 4.999228433185560 1190 0 1190
5.248286046725120 5.007060225875410 1191 0 1191
5.241434103896730 5.004657225041450 1192 0 1192
5.241266465738220 4.996881855411530 1193 0 1193
5.244006031801830 4.997604861472560 1194 0 1194
5.245726044171080 5.008638273366140 1195 0 1195
5.242950130547150 4.997013821151130 1196 0 1196
5.245578233729210 4.994465876689740 1197 0 1197
5.243671587413570 4.996471294466650 1198 0 1198
5.241659404540190 5.000707082569560 1199 0 1199
5.244210273806010 4.999593612015380 1200 0 1200
5.240599360367960 5.003383805781180 1201 0 1201
5.245267584248310 5.005439821203600 1202 0 1202
5.245190111365370 5.004094933429690 1203 0 1203
5.242424689517700 4.998973915539840 1204 0 1204
5.238483601372040 4.998081611659330 1205 0 1205
5.244924884259090 5.000413264785330 1206 0 1206
5.240399452476970 5.011872007486100 1207 0 1207
5.243153977033680 5.010106173227590 1208 0 1208
5.249125050048510 4.997829670299960 1209 0 1209
5.243200166789480 5.002454434878350 1210 0 1210
5.242314221047190 5.004983335942850 1211 0 1211
5.243111765038750 4.996689652935090 1212 0 1212
5.240983778790710 5.003035926337530 1213 0 1213
5.239990660567920 5.004496942643090 1214 0 1214
5.241054171558450 5.004385936166280 1215 0 1215
5.241051763033030 5.003299620742430 1216 0 1216
5.251601807964230 5.002746980154100 1217 0 1217
5.244767023459430 5.013402330209290 1218 0 1218
5.242274252499130 5.004014597992660 1219 0 1219
5.242768850414060 5.000646642205910 1220 0 1220
5.252930403024360 5.004277206984280 1221 0 1221
5.238647575029220 5.010875849521330 1222 0 1222
5.245533811419600 5.005090544204210 1223 0 1223
5.250295814956110 4.999900765094700 1224 0 1224
5.248387475005640 5.003236529007530 1225 0 1225
5.247921228838220 5.008616366725160 1226 0 1226
5.247661958816370 5.013145166065880 1227 0 1227
5.245026478450030 5.008233888193890 1228 0 1228
5.252069990991450 5.005079217687630 1229 0 1229
5.247055919663940 5.010673893658200 1230 0 1230
5.247682870762870 5.010393269918110 1231 0 1231
5.244308943577170 5.000794022919670 1232 0 1232
5.248549081005510 5.003337573990150 1233 0 1233
5.249692498330350 5.006254369971550 1234 0 1234
5.250855889012730 4.997459685928770 1235 0 1235
5.247067449295190 5.015805986888590 1236 0 1236
5.241962197059790 5.002533659421850 1237 0 1237
5.246128589799550 5.006618764004050 1238 0 1238
5.244660916412900 4.992844601984650 1239 0 1239
5.244733952311470 4.999892683564510 1240 0 1240
5.251232574810370 5.003276265367580 1241 0 1241
5.249713335596700 4.996507387941290 1242 0 1242
5.253657044614800 4.993888465504300 1243 0 1243
5.253514948865920 5.008276495478600 1244 0 1244
5.246613157219770 4.999835927680060 1245 0 1245
5.252168946660450 4.992517489866050 1246 0 1246
5.249005340268430 4.996491307233160 1247 0 1247
5.244565065253430 5.001559792774620 1248 0 1248
5.249358891789320 5.003624952966000 1249 0 1249
5.243893379708340 4.995698235840930 1250 0 1250
5.250733074987680 4.988534063541270 1251 0 1251
5.241574894981170 5.001926418893540 1252 0 1252
5.245409630386630 5.001171128142500 1253 0 1253
5.249490944066770 5.001240714985220 1254 0 1254
5.246024948983080 5.010278374444100 1255 0 1255
5.250973763852330 5.007260496392310 1256 0 1256
5.249144489327060 4.984481188530950 1257 0 1257
5.246088135617590 5.005578662491930 1258 0 1258
5.242063337291000 5.004421967876750 1259 0 1259
5.246605138476530 4.997695609786300 1260 0 1260
5.250326509740830 4.995342266710600 1261 0 1261
5.253831854074260 4.998343550062290 1262 0 1262
5.242195318141730 4.998989030010360 1263 0 1263
5.244594725455950 4.999454576802450 1264 0 1264
5.243491504213240 4.998548112615200 1265 0 1265
5.248671968170940 4.987129656581140 1266 0 1266
5.245761671068520 4.986444184904710 1267 0 1267
5.248359231095080 4.990517206097190 1268 0 1268
5.245051336261680 5.010005136560320 1269 0 1269
5.245123261611610 5.001954884958940 1270 0 1270
5.242175111145850 5.003829733444910 1271 0 1271
5.248772957813410 5.002886774249560 1272 0 1272
5.243080495473130 5.005337843194880 1273 0 1273
5.240797992488680 5.004894222561770 1274 0 1274
5.245648833315980 5.004829380472500 1275 0 1275
5.248020416243830 4.999041424867300 1276 0 1276
5.240013501948810 5.000201360945490 1277 0 1277
5.244670916207680 4.997945784076830 1278 0 1278
5.245715524224220 5.002024934142210 1279 0 1279
5.240799319539330 5.002603000995580 1280 0 1280
5.247070789589760 5.001583242105100 1281 0 1281
5.246288587256660 5.005309698330530 1282 0 1282
5.247422934786590 5.007532025822750 1283 0 1283
5.243182514898260 4.998890369504950 1284 0 1284
5.242035728373700 4.999694743871580 1285 0 1285
5.247172061856670 5.002334545544200 1286 0 1286
5.243026941975040 4.994359054033460 1287 0 1287
5.240748817106370 5.001328156329360 1288 0 1288
5.245531661743940 4.998511493683890 1289 0 1289
5.251324165846620 4.998679924558110 1290 0 1290
5.246450101340950 4.999877127674230 1291 0 1291
5.246094185759000 5.001287759143500 1292 0 1292
5.245468684012550 4.996184593347430 1293 0 1293
5.246129546890430 4.997096043809190 1294 0 1294
5.245698724609610 4.991202608538010 1295 0 1295
5.247454501795290 5.000075705995850 1296 0 1296
5.244409012739660 4.990508834726080 1297 0 1297
5.241125250660430 5.001790682795370 1298 0 1298
5.241287827799950 5.011815546772680 1299 0 1299
5.247553241205790 4.998094112276470 1300 0 1300
5.244548256302630 5.001088075168800 1301 0 1301
5.246310525693110 5.012848514227730 1302 0 1302
5.245896949053050 5.000285362540710 1303 0 1303
5.240673341249740 4.995842856942550 1304 0 1304
5.242068163293940 4.998121206770660 1305 0 1305
5.238247608492570 5.003176157131420 1306 0 1306
5.236653312457310 5.001047616670100 1307 0 1307
5.245690452906280 5.002620686345770 1308 0 1308
5.246389088532420 5.004266148659400 1309 0 1309
5.242018612896640 4.999231315653300 1310 0 1310
5.244428966674600 4.995002414909100 1311 0 1311
5.250986337170680 4.996792151965810 1312 0 1312
5.243945556141810 4.997288981784880 1313 0 1313
5.243824049986200 4.996787755095420 1314 0 1314
5.245122696540150 4.999075512245660 1315 0 1315
5.243851151582740 5.000886114651930 1316 0 1316
5.245324521738930 4.999891208342040 1317 0 1317
5.244217548540660 4.999341676440840 1318 0 1318
5.242938240975840 5.001996297358250 1319 0 1319
5.240479664176550 5.005854062255810 1320 0 1320
5.244122802950380 5.005735439084250 1321 0 1321
5.251368953112950 4.992999497372430 1322 0 1322
5.240467530720620 4.992455432002350 1323 0 1323
5.245893780181580 4.994984186982250 1324 0 1324
5.247785211961860 4.994596088591450 1325 0 1325
5.244158657047060 5.006663762450010 1326 0 1326
5.239023292801130 4.997066490443650 1327 0 1327
5.238818780462990 5.002787932658630 1328 0 1328
5.237752031675870 4.995253715975110 1329 0 1329
5.244949333154430 5.005376790502480 1330 0 1330
5.242950669873710 5.007493104092450 1331 0 1331
5.245216735322260 5.000713535381840 1332 0 1332
5.244042960848740 5.009351623040040 1333 0 1333
5.245449579478770 5.008195469375750 1334 0 1334
5.244070024999040 4.991117906758020 1335 0 1335
5.249646851743350 4.997532649217210 1336 0 1336
5.246271821255710 4.999908894615830 1337 0 1337
5.244220732788750 4.998874380390480 1338 0 1338
5.249123777654940 5.001409386946190 1339 0 1339
5.243631547915590 5.001066124407200 1340 0 1340
5.242720464130260 5.003002037229180 1341 0 1341
5.249847721100090 4.997055316882520 1342 0 1342
5.242045395250560 4.994231364546550 1343 0 1343
5.247672288103800 4.994599237157550 1344 0 1344
5.247559426441770 4.994124603285320 1345 0 1345
5.244804860318750 5.000282670312470 1346 0 1346
5.243721510704520 5.003831191926810 1347 0 1347
5.246121672925250 5.004425592438280 1348 0 1348
5.244739723132320 5.005881956257900 1349 0 1349
5.243907556977990 4.999457005720390 1350 0 1350
5.238918556030350 4.998070896462210 1351 0 1351
5.245319865683830 4.996835585683520 1352 0 1352
5.242301809974300 4.995928876353840 1353 0 1353
5.243262432663190 4.998499041031120 1354 0 1354
5.244141709405220 4.997675537790300 1355 0 1355
5.246198539284450 5.002554729932970 1356 0 1356
5.245142193394930 5.006503835592040 1357 0 1357
5.243615994812250 5.003574300036020 1358 0 1358
5.241950578124510 5.005394256953550 1359 0 1359
5.244719225367970 4.998326827645270 1360 0 1360
5.244358101661930 5.008744311996490 1361 0 1361
5.247506223110090 4.999437893423830 1362 0 1362
5.240383757007690 4.998905965685710 1363 0 1363
5.239351507080320 4.994265455039190 1364 0 1364
5.238838160990900 5.000086998111950 1365 0 1365
5.241640770160140 4.996738508274790 1366 0 1366
5.240431424041230 5.001923558714090 1367 0 1367
5.248716358358770 5.002265063824260 1368 0 1368
5.245374397661050 5.006740023796560 1369 0 1369
5.242613246725420 4.991763465622760 1370 0 1370
5.242737294845330 5.003689097335620 1371 0 1371
5.237806782004140 5.002423357319690 1372 0 1372
5.244650174350440 5.002357330762050 1373 0 1373
5.240136391959950 5.001916388795550 1374 0 1374
5.239414945624270 5.004448334402640 1375 0 1375
5.242338679782760 5.000001973621910 1376 0 1376
5.244592656713490 5.004651398065670 1377 0 1377
5.242868199866870 5.011071063183730 1378 0 1378
5.237329321916520 5.004389486815420 1379 0 1379
5.241238503832890 5.007048736877370 1380 0 1380
5.243248803663850 5.005838253290810 1381 0 1381
5.245587509738760 5.003407286018600 1382 0 1382
5.249323295480460 5.004689238302930 1383 0 1383
5.244092426643090 5.000899216539860 1384 0 1384
5.243832822150310 5.007156509817990 1385 0 1385
5.244265808894930 5.006311808885830 1386 0 1386
5.250176577052350 5.007248182012710 1387 0 1387
5.247095394664030 5.007060431518220 1388 0 1388
5.242936497571820 5.003538841697370 1389 0 1389
5.238220148225570 5.006510434938320 1390 0 1390
5.237825974246400 5.002980652472740 1391 0 1391
5.243121895841810 5.005503776211820 1392 0 1392
5.243524061779800 4.997216515621080 1393 0 1393
5.239334621516290 5.002805050122420 1394 0 1394
5.237385797640500 5.001602575590580 1395 0 1395
5.241176973087830 4.997740246544620 1396 0 1396
5.234881893549680 5.002355575654580 1397 0 1397
5.240010973919480 5.007598701777890 1398 0 1398
5.242633147525910 5.011581315947230 1399 0 1399
5.238253864742800 5.008621484763260 1400 0 1400
5.245723216733980 5.005309278525290 1401 0 1401
5.242724640139700 4.999545526921480 1402 0 1402
5.247177679515550 5.001132772589040 1403 0 1403
5.242108651192400 5.000112032930860 1404 0 1404
5.250853363871000 5.000996857834250 1405 0 1405
5.240627028863560 5.003241802344160 1406 0 1406
5.245831951827080 5.009317721569320 1407 0 1407
5.248640743037950 5.003028308563660 1408 0 1408
5.244015507226740 4.998657662656410 1409 0 1409
5.243106109855770 4.995833869127350 1410 0 1410
5.248082970903240 4.998219363742130 1411 0 1411
5.246709885493320 5.004640621962130 1412 0 1412
5.247391974164300 4.997136543416810 1413 0 1413
5.242372149394420 5.002732171430050 1414 0 1414
5.247255987650720 4.996981253315360 1415 0 1415
5.246631851886350 5.000735763207160 1416 0 1416
5.246240929318240 5.005160958370690 1417 0 1417
5.248096958919560 5.005179168880060 1418 0 1418
5.246494488446940 4.999069641793130 1419 0 1419
5.242415394529610 4.998297342845710 1420 0 1420
5.242050473709220 5.009609821127550 1421 0 1421
5.243039739921540 4.999834062064810 1422 0 1422
5.246103651371520 4.995666750045430 1423 0 1423
5.247483470153470 4.998038738516070 1424 0 1424
5.244096423828730 5.002105221488160 1425 0 1425
5.244534715859580 5.005296587414920 1426 0 1426
5.238065111686420 5.007948164315230 1427 0 1427
5.243971970517640 5.008697096561690 1428 0 1428
5.237158403456290 5.004395801404130 1429 0 1429
5.241106377293120 4.998886858241040 1430 0 1430
5.245780964233880 5.004388707028060 1431 0 1431
5.246241967022850 4.999588985001480 1432 0 1432
5.241373221674710 4.997745031444030 1433 0 1433
5.243499310199660 5.001232331207180 1434 0 1434
5.238993566374190 5.000245734568150 1435 0 1435
5.242249219449710 4.994019676639740 1436 0 1436
5.245296302731380 4.997865790132660 1437 0 1437
5.244046796074130 5.005618113583300 1438 0 1438
5.239678345677140 5.003522410059840 1439 0 1439
5.240634847283700 5.000304643846960 1440 0 1440
5.235783754423470 4.999465067331390 1441 0 1441
5.245391373500500 4.998024247473030 1442 0 1442
5.239269975329000 5.005834108616570 1443 0 1443
5.242156045460860 5.004766297753570 1444 0 1444
5.239576121782240 4.999826301614810 1445 0 1445
5.240097951956240 5.006407620141220 1446 0 1446
5.241040321703120 5.000037025790420 1447 0 1447
5.245382868685810 5.003300393501160 1448 0 1448
5.246575185514660 5.003588820517600 1449 0 1449
5.245094205258280 4.993985767145690 1450 0 1450
5.246023370407430 5.004332181671860 1451 0 1451
5.244594782532160 4.994996564904860 1452 0 1452
5.241719916840930 4.998144302871750 1453 0 1453
5.238136082555170 4.997986901767210 1454 0 1454
5.237720216653680 4.997260743923190 1455 0 1455
5.241706411251680 5.001323339379660 1456 0 1456
5.242779255527580 5.004090555464780 1457 0 1457
5.238046224209570 5.011660486834930 1458 0 1458
5.241956245319570 5.008578428567140 1459 0 1459
5.240498890258120 4.999619221110570 1460 0 1460
5.240402219078160 4.998939296353060 1461 0 1461
5.241800425867100 4.999174874470240 1462 0 1462
5.246837424148330 4.999454796379860 1463 0 1463
5.243495507415450 5.002801795083830 1464 0 1464
5.249547777781860 4.994872846217300 1465 0 1465
5.239892268414800 4.998288197242960 1466 0 1466
5.245386983787980 4.989294177242680 1467 0 1467
5.245458393987530 5.002285511830290 1468 0 1468
5.246893185405610 5.004112866232530 1469 0 1469
5.246237231674640 4.997165676762320 1470 0 1470
5.242028838226360 4.998985861406140 1471 0 1471
5.244077059029530 5.002541811939660 1472 0 1472
5.238960130671760 5.002022148284520 1473 0 1473
5.237928135951920 4.997966347742690 1474 0 1474
5.242824280172110 4.995832974064580 1475 0 1475
5.240251701559180 5.001779055153380 1476 0 1476
5.244747452153630 4.993389365707860 1477 0 1477
5.238988066282010 5.003927543018420 1478 0 1478
5.246026921220460 4.997458735717710 1479 0 1479
5.238771408608200 5.002891303696360 1480 0 1480
5.238602590401900 5.000118386757100 1481 0 1481
5.249786652842870 4.995239473312790 1482 0 1482
5.244175399030170 4.996653692870730 1483 0 1483
5.246472194847380 5.001647585381710 1484 0 1484
5.247077566098890 4.994665106203900 1485 0 1485
5.245928067376260 4.998914953798760 1486 0 1486
5.244104021842800 5.002531143224680 1487 0 1487
5.242879325115510 5.004619652222120 1488 0 1488
5.250332019356310 5.005158204563540 1489 0 1489
5.245491705141870 5.002213010655520 1490 0 1490
5.236350259688030 4.994097284425740 1491 0 1491
5.240466450430670 4.999415956045790 1492 0 1492
5.243176449097640 4.999555465887570 1493 0 1493
5.240252634222870 5.001649199158240 1494 0 1494
5.245594475368770 5.004778092623400 1495 0 1495
5.241331660000070 5.003117191311820 1496 0 1496
5.240119418352130 5.003221258048000 1497 0 1497
5.241316435199550 4.996542877540880 1498 0 1498
5.243776802715820 4.994361032509050 1499 0 1499
5.242097084463630 4.996289432300180 1500 0 1500
5.240842949420560 5.005459663686900 1501 0 1501
5.239121625292030 5.004395608796010 1502 0 1502
5.243510132345090 5.004576934974280 1503 0 1503
5.242448484456460 5.007929458484000 1504 0 1504
5.240633121795880 5.003605249883250 1505 0 1505
5.244408346251510 5.004550076424510 1506 0 1506
5.245702728042460 4.998703784092880 1507 0 1507
5.245869141558040 4.997346081865650 1508 0 1508
5.239071074682230 5.002233027380400 1509 0 1509
5.246143001614490 5.004045616481560 1510 0 1510
5.245382653916010 4.996851263376370 1511 0 1511
5.238030561228070 5.000044160779990 1512 0 1512
5.246230962368690 5.002703880968480 1513 0 1513
5.243668421709660 5.000112359707010 1514 0 1514
5.247157644580540 4.988883505505670 1515 0 1515
5.243610525895930 4.993698105641030 1516 0 1516
5.240209581274590 4.995545937667690 1517 0 1517
5.245312161019060 5.000446081564230 1518 0 1518
5.245621992883380 4.996690404544280 1519 0 1519
5.236828038382670 5.002352479538030 1520 0 1520
5.245839294364330 4.999086151694350 1521 0 1521
5.245854452383840 5.002920032450400 1522 0 1522
5.244176020182440 5.003446754594480 1523 0 1523
5.242935026859380 5.005970243467000 1524 0 1524
5.241759300810550 5.009376952912970 1525 0 1525
5.250279137260860 4.991132209332460 1526 0 1526
5.242237238546250 5.002045638016680 1527 0 1527
5.244360746270290 5.007150569235540 1528 0 1528
5.241847656181080 5.009088965703130 1529 0 1529
5.245614918222160 5.006205367224190 1530 0 1530
5.249416975137060 5.001025068313600 1531 0 1531
5.252796102197150 4.997031404144660 1532 0 1532
5.243509960256080 4.994657626715810 1533 0 1533
5.242673570156740 4.998309531914660 1534 0 1534
5.243183407039100 5.002081932613410 1535 0 1535
5.240773374115040 5.002807806326320 1536 0 1536
5.247725747908330 4.998855822646580 1537 0 1537
5.238485651360710 5.004702449502960 1538 0 1538
5.242818956745340 5.001970537181180 1539 0 1539
5.245369478912630 5.002543566561830 1540 0 1540
5.245834842450540 5.002027526147150 1541 0 1541
5.244734514827450 4.998873226555310 1542 0 1542
5.242437179431130 5.014250857999500 1543 0 1543
5.248720448387150 5.004382141727460 1544 0 1544
5.245583649328060 4.992056903716710 1545 0 1545
5.247613520998170 5.000493175591460 1546 0 1546
5.247059768290370 4.998753001199330 1547 0 1547
5.248259765117400 4.991355913673920 1548 0 1548
5.242769068038100 5.008915433926360 1549 0 1549
5.245939759857350 5.002447957593280 1550 0 1550
5.242824675938520 4.995842274762990 1551 0 1551
5.247651821819150 5.000869542152940 1552 0 1552
5.240517362696070 5.006364567618750 1553 0 1553
5.247220843217680 4.998135141645820 1554 0 1554
5.239726381738630 4.999865412464570 1555 0 1555
5.244310972478400 5.007313726033400 1556 0 1556
5.246836018441430 5.001929389458460 1557 0 1557
5.248628220062030 5.001858832108580 1558 0 1558
5.241682390910700 4.995553445692290 1559 0 1559
5.245183823932540 5.004909103002690 1560 0 1560
5.243057866634030 5.007296071222970 1561 0 1561
5.248321091663850 5.005505649029380 1562 0 1562
5.250745228049530 5.003939033223900 1563 0 1563
5.242570486996900 5.002645842722900 1564 0 1564
5.241019469491710 5.010422354499950 1565 0 1565
5.242699499651550 5.006794550273310 1566 0 1566
5.250895761314620 5.006317057571750 1567 0 1567
5.245266812563130 5.003224132884120 1568 0 1568
5.244148855329440 5.007649718241030 1569 0 1569
5.242651218367460 5.006701180503820 1570 0 1570
5.242429176772290 5.009283672748880 1571 0 1571
5.248757879472320 5.005585116099540 1572 0 1572
5.248059284867270 5.008975429920620 1573 0 1573
5.246584920181580 5.001734758725820 1574 0 1574
5.246710059428590 5.009556440671260 1575 0 1575
5.245040560814070 5.008139090614420 1576 0 1576
5.251442371784760 5.009884451023780 1577 0 1577
5.249195307543790 5.008067656105660 1578 0 1578
5.246690803324400 5.003635896792700 1579 0 1579
5.244712882199870 4.997623294713240 1580 0 1580
5.241805988603310 4.999579481522840 1581 0 1581
5.246875992003080 5.005309192913020 1582 0 1582
5.246010760571540 5.003100375351380 1583 0 1583
5.254087362060160 4.995952709418110 1584 0 1584
5.244444465487140 5.006194166962480 1585 0 1585
5.246322292561020 5.000030166714890 1586 0 1586
5.242821162445280 5.005264836000580 1587 0 1587
5.244938768730610 5.007609774212690 1588 0 1588
5.243709841300000 5.004776262305530 1589 0 1589
5.244855980135370 5.005150631041470 1590 0 1590
5.245594718144060 5.006549807907970 1591 0 1591
5.246695972469890 5.007106816956820 1592 0 1592
5.246197893688780 5.008097556687730 1593 0 1593
5.246524126294700 5.006832576996040 1594 0 1594
5.246396995266840 5.008669300191070 1595 0 1595
5.249816376229700 5.008660066614400 1596 0 1596
5.244190972453470 5.013550009616520 1597 0 1597
5.246825597038430 5.004462075948220 1598 0 1598
5.244304829533250 5.007219906539770 1599 0 1599
5.249418009872570 5.012141728857470 1600 0 1600
5.239398496046040 5.006250490601390 1601 0 1601
5.244624408380650 5.009527846256530 1602 0 1602
5.248457408146490 5.009618330713680 1603 0 1603
5.247601471759270 5.004118697147240 1604 0 1604
5.245227372072420 5.003701353970750 1605 0 1605
5.246759631567140 5.000247523631740 1606 0 1606
5.242596824347820 5.005260031214360 1607 0 1607
5.244147801565530 4.997805690849520 1608 0 1608
5.244902186480350 5.009010365317970 1609 0 1609
5.242062258206230 5.007127870789910 1610 0 1610
5.241942824094660 5.003218530479000 1611 0 1611
5.246509226084960 5.004255257850150 1612 0 1612
5.242206315274080 4.998258022132080 1613 0 1613
5.236605528220670 5.004913030249260 1614 0 1614
5.238003711329900 5.009728204526240 1615 0 1615
5.240388438655480 5.006471056602740 1616 0 1616
5.240051730674160 5.010225320704320 1617 0 1617
5.237972954153160 5.009082426121480 1618 0 1618
5.235342121608740 5.004114315915340 1619 0 1619
5.240104334206250 5.008112682811660 1620 0 1620
5.242033577629120 5.000816243346220 1621 0 1621
5.238429315362140 5.003014211528690 1622 0 1622
5.237437037304310 5.008011482998010 1623 0 1623
5.243018614317160 5.000194437658990 1624 0 1624
5.239938911505200 5.003907856136540 1625 0 1625
5.239473993713010 5.001465615433420 1626 0 1626
5.240607746938030 5.004998037248200 1627 0 1627
5.241063757588010 4.999444803725720 1628 0 1628
5.244211514494770 4.989617118968450 1629 0 1629
5.245696732385650 4.993647588808700 1630 0 1630
5.242547746085560 5.003179649641770 1631 0 1631
5.247812151481200 5.006163919566200 1632 0 1632
5.240625346216170 5.005702403712370 1633 0 1633
5.244594656141770 4.997947666663540 1634 0 1634
5.243473780533730 5.001027750307220 1635 0 1635
5.245102570704790 5.001333233168660 1636 0 1636
5.241168046105910 5.003213782343240 1637 0 1637
5.242051553149630 5.010263938859580 1638 0 1638
5.249754441589630 4.998848016967200 1639 0 1639
5.241430897009730 5.006931545420680 1640 0 1640
5.244010446917050 5.001738920719210 1641 0 1641
5.240881161589220 4.997043713124450 1642 0 1642
5.251070259775620 5.002689059992680 1643 0 1643
5.246350501483270 5.005265993215600 1644 0 1644
5.242767538085460 5.000818437569060 1645 0 1645
5.241017925472000 5.003067995423760 1646 0 1646
5.246700304004660 5.008854324706290 1647 0 1647
5.240399221366880 5.001778534526090 1648 0 1648
5.239458538069460 4.999467453436210 1649 0 1649
5.244620505587800 5.007535396145610 1650 0 1650
5.242485983625410 5.006907414736550 1651 0 1651
5.239857731331900 5.008627616994350 1652 0 1652
5.239142773782870 5.010386994377090 1653 0 1653
5.243658011235850 5.008363746328790 1654 0 1654
5.244083511213300 5.006946234519340 1655 0 1655
5.240991088642490 4.998130514153560 1656 0 1656
5.246780815041800 5.005764365292550 1657 0 1657
5.242261714209410 5.007501190457070 1658 0 1658
5.242085600601070 5.004227747488300 1659 0 1659
5.243480243419450 5.007076416973180 1660 0 1660
5.242869183357350 5.000752926145750 1661 0 1661
5.240029165562520 5.002402110283420 1662 0 1662
5.243181253118460 5.002206373099990 1663 0 1663
5.241646741644610 5.005672242132040 1664 0 1664
5.240734755355320 5.003274783359970 1665 0 1665
5.249112885495950 5.006150132677810 1666 0 1666
5.241364716513040 5.004243474902550 1667 0 1667
5.246974819295900 5.012311314902310 1668 0 1668
5.246556605150700 5.007326742801880 1669 0 1669
5.244732125210640 5.014354214292870 1670 0 1670
5.244643384953510 5.008625541211320 1671 0 1671
5.245146244369980 5.010743911479250 1672 0 1672
5.244195291921280 5.012532302603320 1673 0 1673
5.246862430753410 5.017018592736870 1674 0 1674
5.243214355289030 5.004870373510170 1675 0 1675
5.246063503002460 5.001652475440170 1676 0 1676
5.241858031701560 5.007222192754600 1677 0 1677
5.244335533768420 5.004989826690330 1678 0 1678
5.245020649944270 5.001537011095870 1679 0 1679
5.248093394471990 5.014301672894160 1680 0 1680
5.247618284106060 5.006599388006290 1681 0 1681
5.245635414630710 5.003462941731500 1682 0 1682
5.241745690998470 5.001988177197500 1683 0 1683
5.241360876530330 5.007056631818500 1684 0 1684
5.231295383098030 5.008626963712980 1685 0 1685
5.242850581458100 5.015209778257330 1686 0 1686
5.244517490413800 5.008022028549420 1687 0 1687
5.236809771622690 5.008741565807380 1688 0 1688
5.239895450814000 5.007712513269220 1689 0 1689
5.245840708285930 5.005440689034050 1690 0 1690
5.243055788259690 5.002017553013020 1691 0 1691
5.246475727162910 4.999500159644100 1692 0 1692
5.242879017318580 5.013538168788390 1693 0 1693
5.245108598680330 5.002656018273800 1694 0 1694
5.244334602625160 5.002676520915350 1695 0 1695
5.246454041028850 5.008646619546510 1696 0 1696
5.243639925319600 5.001332963210150 1697 0 1697
5.247253138711370 5.001613541842760 1698 0 1698
5.247911692994650 5.007348740954640 1699 0 1699
5.244430672170980 5.006274822572590 1700 0 1700
5.246058762941230 5.004647141246270 1701 0 1701
5.247517635541850 5.010139566387220 1702 0 1702
5.241423104558900 5.012193999817930 1703 0 1703
5.245992780434500 5.008434363273330 1704 0 1704
5.242014800530660 5.009331443451280 1705 0 1705
5.241085959525190 5.005273942421130 1706 0 1706
5.239264672369490 5.007299846162500 1707 0 1707
5.237943755942370 5.011066635903220 1708 0 1708
5.239099073105800 5.005291377482110 1709 0 1709
5.241064663257920 5.010368039103940 1710 0 1710
5.248426557213190 5.004115338797430 1711 0 1711
5.240653185237180 5.008247568868760 1712 0 1712
5.245469282429630 5.008138542616010 1713 0 1713
5.242259219974530 5.005595438268830 1714 0 1714
5.239234521568780 5.003231521137300 1715 0 1715
5.242127334464990 5.010707623993370 1716 0 1716
5.246032510382660 5.004599462248500 1717 0 1717
5.246862130394630 4.998907243021750 1718 0 1718
5.242916539090750 5.006605289404560 1719 0 1719
5.240115398506300 5.004286316292190 1720 0 1720
5.239182548045310 5.003113474309560 1721 0 1721
5.239622065886500 5.001317576853380 1722 0 1722
5.241087353943490 4.999776915409970 1723 0 1723
5.240658010779400 5.012889704978440 1724 0 1724
5.240733295233750 5.010464641738810 1725 0 1725
5.240573565786780 5.008416309683650 1726 0 1726
5.246329392371260 5.008219304717410 1727 0 1727
5.245886013418500 5.001183521371980 1728 0 1728
5.240720658800230 5.004166911925990 1729 0 1729
5.242925350669810 5.011140231496770 1730 0 1730
5.236253085783750 5.004258699737650 1731 0 1731
5.241741354044210 5.002274391445630 1732 0 1732
5.243143672053020 5.004121796761850 1733 0 1733
5.245895141352220 5.005657714678990 1734 0 1734
5.247254826695370 4.994623767959690 1735 0 1735
5.244686174928230 5.005100899927690 1736 0 1736
5.243820237716160 5.006159719012430 1737 0 1737
5.243884721726540 5.005941598581740 1738 0 1738
5.243781595668530 5.006703324226040 1739 0 1739
5.245587008341060 5.011070371727260 1740 0 1740
5.246951940309280 4.997060058684740 1741 0 1741
5.246696556299310 5.001574014395760 1742 0 1742
5.242439083195870 5.002878953504710 1743 0 1743
5.245590522796810 5.002111276453570 1744 0 1744
5.249627580441900 5.001913584799900 1745 0 1745
5.241726292066170 5.001150949042190 1746 0 1746
5.248887404741730 5.005040174096520 1747 0 1747
5.247492380487480 5.004372955085570 1748 0 1748
5.252069987548910 5.010104835612580 1749 0 1749
5.250666642890710 5.004188855299340 1750 0 1750
5.250465640462030 4.998989483813140 1751 0 1751
5.246320841347570 5.004882448538670 1752 0 1752
5.242215796587260 5.011255356451990 1753 0 1753
5.246812994826640 5.015765913556280 1754 0 1754
5.238682424362680 5.010340496664710 1755 0 1755
5.239727483375430 5.002869837792870 1756 0 1756
5.244007247671220 5.001998001110630 1757 0 1757
5.235829657116140 5.007240035231690 1758 0 1758
5.245264302000330 5.000582336815970 1759 0 1759
5.245383613797290 5.006936299789530 1760 0 1760
5.244460320477250 5.001230744521720 1761 0 1761
5.243071906308590 5.001035384168550 1762 0 1762
5.239294948432050 5.003764821832300 1763 0 1763
5.241530398369980 5.003306345570430 1764 0 1764
5.242077988814480 4.999526007429940 1765 0 1765
5.243416727680110 4.999127323766850 1766 0 1766
5.244117651849060 4.992500985153450 1767 0 1767
5.252770140146150 4.993125897829440 1768 0 1768
5.246731769473660 4.995538547278480 1769 0 1769
5.245281209584110 5.008698357993200 1770 0 1770
5.247442120288510 5.004269500822650 1771 0 1771
5.240504313595030 4.997867771629090 1772 0 1772
5.240639958630830 5.008430761062510 1773 0 1773
5.242485879568850 5.005405947952350 1774 0 1774
5.242425822891170 5.003611983470620 1775 0 1775
5.248632240393980 5.000761217136620 1776 0 1776
5.235578067844340 5.005150955463680 1777 0 1777
5.241956017767840 5.005418054769390 1778 0 1778
5.247610721070550 5.008525025797740 1779 0 1779
5.241873382210690 5.008581398911710 1780 0 1780
5.241437679501190 5.007544583142460 1781 0 1781
5.238595006673790 5.006566223138180 1782 0 1782
5.246924177567540 5.005155015324180 1783 0 1783
5.245695741042770 5.005642549024530 1784 0 1784
5.243776214670490 5.002197692346730 1785 0 1785
5.245933459367500 5.007738640316810 1786 0 1786
5.242144458937720 5.008592342890370 1787 0 1787
5.245210971269140 5.008942278682480 1788 0 1788
5.251376141556370 5.007788620456780 1789 0 1789
5.245766805629900 5.006591641933520 1790 0 1790
5.241739945246660 5.006460089972890 1791 0 1791
5.240959572766840 4.996786393603800 1792 0 1792
5.247933321675330 4.996230655546850 1793 0 1793
5.245619239709360 5.007574005339180 1794 0 1794
5.242160284053640 5.010191146069690 1795 0 1795
5.241429397074250 5.004634461298510 1796 0 1796
5.241247542854590 4.998543956264290 1797 0 1797
5.242920972335340 5.010875978642120 1798 0 1798
5.240088965910850 5.011659883657860 1799 0 1799
5.243754641925600 5.012192454807250 1800 0 1800
5.246929203657340 5.002727066205640 1801 0 1801
5.242051419841920 5.006531974451900 1802 0 1802
5.244223843852120 5.007667771251300 1803 0 1803
5.242092055589280 5.003840326659940 1804 0 1804
5.245575518746790 4.999982956777010 1805 0 1805
5.240861506576860 5.004735297147440 1806 0 1806
5.239970413151210 5.011981629697480 1807 0 1807
5.249062720443740 5.006764826844120 1808 0 1808
5.243962519482820 5.008393807748140 1809 0 1809
5.242910887518070 5.005047418870370 1810 0 1810
5.239424403360310 5.009634773384850 1811 0 1811
5.242134391531000 5.014401151666060 1812 0 1812
5.241813398729040 5.017639779829110 1813 0 1813
5.245761711324660 5.010006981575800 1814 0 1814
5.243730459452350 5.008313369610320 1815 0 1815
5.244585791547360 5.002245880430620 1816 0 1816
5.244725025837160 5.000249649701490 1817 0 1817
5.245042537222790 5.005692809057850 1818 0 1818
5.247306556428170 5.002207126802960 1819 0 1819
5.245779939093360 5.007346276516780 1820 0 1820
5.247239234554760 5.006937435626330 1821 0 1821
5.244118751302790 5.001922799255730 1822 0 1822
5.243801113243840 5.011591699214790 1823 0 1823
5.244732464560460 5.005538115165380 1824 0 1824
5.255248697268780 4.998426095965180 1825 0 1825
5.247294021438060 5.011042833071460 1826 0 1826
5.246244453707910 5.002142245168870 1827 0 1827
5.244896740742820 5.010222832100280 1828 0 1828
5.248747209390490 5.001801016485680 1829 0 1829
5.242011159023420 5.012294764056260 1830 0 1830
5.250113617960270 5.006322511305910 1831 0 1831
5.245596921445060 5.003704165475950 1832 0 1832
5.251745740473780 5.003888520023330 1833 0 1833
5.248022019316500 5.008755677869240 1834 0 1834
5.253326836998470 5.007645725785260 1835 0 1835
5.249774222340890 5.001993092096860 1836 0 1836
5.245095998260310 5.004345981729200 1837 0 1837
5.248353402664970 4.996697379148820 1838 0 1838
5.250936814555810 5.005402196568500 1839 0 1839
5.246270643570480 5.010767121762840 1840 0 1840
5.248402665790570 5.004345865171580 1841 0 1841
5.246912430569320 5.003401854883230 1842 0 1842
5.248905904734400 5.007023276864690 1843 0 1843
5.243083739085760 5.003596667486130 1844 0 1844
5.241957665823920 5.002252696535010 1845 0 1845
5.244776938164420 5.004570365120530 1846 0 1846
5.244307780734830 5.000692844903400 1847 0 1847
5.243401724973030 5.002206468836530 1848 0 1848
5.239046353801020 5.008396810020070 1849 0 1849
5.236482402837480 5.013438270655690 1850 0 1850
5.237452389234420 5.002366502834220 1851 0 1851
5.238141136974740 5.010176982466170 1852 0 1852
5.243837398125030 5.006767049499960 1853 0 1853
5.247282330177800 5.011371872817150 1854 0 1854
5.243826645134350 5.012699285996120 1855 0 1855
5.247414571660590 5.015220597881750 1856 0 1856
5.239487183414000 5.010822041494420 1857 0 1857
5.243332468800780 5.007828955886820 1858 0 1858
5.241164100328830 5.012714037952400 1859 0 1859
5.246312545219220 5.008648245016990 1860 0 1860
5.247306164945580 5.002430988843000 1861 0 1861
5.243598557058820 5.012797064883990 1862 0 1862
5.250157716457020 5.001789111100910 1863 0 1863
5.242299737265130 5.004032440612120 1864 0 1864
5.243777361673560 5.003219846336990 1865 0 1865
5.243664531777360 5.008360123309410 1866 0 1866
5.246584375485760 5.004339379398140 1867 0 1867
5.246646382206270 5.006288341430200 1868 0 1868
5.241069296682420 5.005146733782250 1869 0 1869
5.242509332871350 5.008901457254210 1870 0 1870
5.241097211717620 5.007764743502480 1871 0 1871
5.243735075670500 4.993540154417310 1872 0 1872
5.248618176013090 5.011756784615270 1873 0 1873
5.248261785945120 5.004146907432910 1874 0 1874
5.249512127218770 5.005243063445610 1875 0 1875
5.249809388773190 5.006173605955180 1876 0 1876
5.246231241295970 4.999356675447060 1877 0 1877
5.247526133963230 5.005365535818320 1878 0 1878
5.245538051324390 5.004753551190750 1879 0 1879
5.247273338822890 5.011208414219660 1880 0 1880
5.246969296027240 5.002677228192400 1881 0 1881
5.245570342463990 5.007756046818220 1882 0 1882
5.242289224107250 5.003740695058650 1883 0 1883
5.250910829884420 4.998058143203490 1884 0 1884
5.246965486059480 5.002487509430520 1885 0 1885
5.249385563775670 5.009876093596190 1886 0 1886
5.240638208825030 5.008479013442970 1887 0 1887
5.247384655476260 5.006228493187910 1888 0 1888
5.247901682991700 5.009210928920360 1889 0 1889
5.245545365438660 5.004559402960000 1890 0 1890
5.247080662204890 5.005540008163060 1891 0 1891
5.247177703051020 4.998539205877790 1892 0 1892
5.245725753550750 4.999459371561840 1893 0 1893
5.239244301760630 4.997240535267570 1894 0 1894
5.238477295596240 4.998940046147630 1895 0 1895
5.245839086087630 5.004100435732030 1896 0 1896
5.244929537614230 5.005234652555260 1897 0 1897
5.246598643306360 5.006193792231160 1898 0 1898
5.241715126115220 5.005957993643860 1899 0 1899
5.241753171718250 5.011617299904600 1900 0 1900
5.241308628602640 5.007433472839610 1901 0 1901
5.242515345568990 5.005033622367220 1902 0 1902
5.241780103751600 4.996065466237980 1903 0 1903
5.253389664762140 5.001726150414650 1904 0 1904
5.248464600780970 4.997694506296870 1905 0 1905
5.247590675915980 5.012626586941640 1906 0 1906
5.250775759412360 5.014009303341370 1907 0 1907
5.247197592971790 5.008453315849180 1908 0 1908
5.245931188018650 5.007929067500800 1909 0 1909
5.250739948652750 5.001578862355180 1910 0 1910
5.245294086491520 4.999917725135940 1911 0 1911
5.243893251077490 5.001065348923480 1912 0 1912
5.248175894477340 5.002737778306710 1913 0 1913
5.244365846145630 5.009619252436700 1914 0 1914
5.246178617950330 5.007238713639190 1915 0 1915
5.247427214228150 4.997425990835680 1916 0 1916
5.250572920649760 5.003165494722730 1917 0 1917
5.241752174349460 5.002433627506990 1918 0 1918
5.246955556100260 5.005258346543820 1919 0 1919
5.252769279381970 4.999875353151060 1920 0 1920
5.248941686699120 5.006211259484690 1921 0 1921
5.247563087906740 5.006359158978430 1922 0 1922
5.245955458555770 5.005377320629690 1923 0 1923
5.245079625941980 5.002521833655780 1924 0 1924
5.246082865383290 5.011932251933670 1925 0 1925
5.246615675754600 5.005509164956410 1926 0 1926
5.244212051171310 5.006659993268160 1927 0 1927
5.245811074980640 4.996637638947280 1928 0 1928
5.245184779527730 4.999235219364960 1929 0 1929
5.241989391773720 5.005529129044600 1930 0 1930
5.236552889269880 5.002063491338590 1931 0 1931
5.247549728925850 4.997275408458890 1932 0 1932
5.246779061872150 4.991020554981620 1933 0 1933
5.241423489975960 5.008424847823380 1934 0 1934
5.247710913212520 5.005959666595230 1935 0 1935
5.251465751240190 5.008713372690250 1936 0 1936
5.246668916296800 4.997468470477390 1937 0 1937
5.242793158361140 5.008812714833420 1938 0 1938
5.246727932719790 5.003602399371870 1939 0 1939
5.242757564550340 4.997349111877830 1940 0 1940
5.247576579674150 5.005928983323450 1941 0 1941
5.243934050789850 5.008955968895380 1942 0 1942
5.249765556701770 5.000293756893170 1943 0 1943
5.243396071020200 5.009843877432430 1944 0 1944
5.242244561221400 5.003416115173190 1945 0 1945
5.242080115447520 5.003517189414850 1946 0 1946
5.247240067781100 5.006174463703490 1947 0 1947
5.242804447518860 5.005162665103490 1948 0 1948
5.241345905980490 5.013926890693890 1949 0 1949
5.242139020878070 5.010963613487160 1950 0 1950
5.241230009699120 4.999192468887730 1951 0 1951
5.248746766440540 5.003653479583590 1952 0 1952
5.245501022628600 4.999549566333340 1953 0 1953
5.243226298543430 5.008984297522640 1954 0 1954
5.250845481076590 5.008901136241460 1955 0 1955
5.248823912240630 5.004983308138350 1956 0 1956
5.247359309041400 5.004372484899320 1957 0 1957
5.247672873769170 4.997036187257830 1958 0 1958
5.246286648616610 4.992855708406000 1959 0 1959
5.243283269921560 5.006122717805700 1960 0 1960
5.241103583009100 5.008301006361290 1961 0 1961
5.245319693956410 5.002616548923380 1962 0 1962
5.250936639179690 5.005401199656020 1963 0 1963
5.245600969591540 5.002055263749930 1964 0 1964
5.244746944170520 5.003641303168270 1965 0 1965
5.247623699752530 5.000327252544070 1966 0 1966
5.245547163492690 5.005810971342810 1967 0 1967
5.243860967553840 4.995950230415050 1968 0 1968
5.242564719760090 5.006948067770010 1969 0 1969
5.240066587707880 5.003766017117230 1970 0 1970
5.243550487243700 5.014430211801790 1971 0 1971
5.238652268958210 5.003520767052260 1972 0 1972
5.238520082449100 4.994296646052690 1973 0 1973
5.241165133312350 5.003052643508120 1974 0 1974
5.242220893212710 5.005661613699620 1975 0 1975
5.245970419806810 5.005354977766890 1976 0 1976
5.243663818859700 5.001500426835940 1977 0 1977
5.245473630690700 4.992780338518490 1978 0 1978
5.250388013513580 5.004467631882200 1979 0 1979
5.243639732939640 5.001344155381780 1980 0 1980
5.249283463873110 5.002572780483580 1981 0 1981
5.245195276354780 5.010458321303960 1982 0 1982
5.242146984038370 5.009842246290800 1983 0 1983
5.243258544084800 5.006706973404630 1984 0 1984
5.244593184083240 5.004898964785840 1985 0 1985
5.241337555419070 5.004424754068980 1986 0 1986
5.244284782726370 5.005294260474460 1987 0 1987
5.239270459638290 4.995789586327490 1988 0 1988
5.240031558579020 5.001065440368560 1989 0 1989
5.244958297376010 5.002920675204300 1990 0 1990
5.244271879575730 4.998050062400750 1991 0 1991
5.249805015403640 4.994912114263900 1992 0 1992
5.240282896371580 4.999539780105000 1993 0 1993
5.248923894993490 4.997297858986410 1994 0 1994
5.246234130373390 4.995052168706100 1995 0 1995
5.243053205338750 4.996063815131510 1996 0 1996
5.235744439769320 4.999324108059190 1997 0 1997
5.240641796535580 5.006142786092690 1998 0 1998
5.244750229039600 4.998872964897520 1999 0 1999
5.245836553528220 5.012154350582910 2000 0 2000
5.244229652284740 5.005552621820670 2001 0 2001
5.244145530212290 5.009639582281290 2002 0 2002
5.245702892949160 4.999142465950170 2003 0 2003
5.248953600622300 5.003489386345040 2004 0 2004
5.250450327927520 5.007464449312830 2005 0 2005
5.248218113026640 5.002360464887760 2006 0 2006
5.244484755994870 5.003366009927280 2007 0 2007
5.246095688589650 4.999472229275060 2008 0 2008
5.238863015736600 4.998266134252090 2009 0 2009
5.243870854544130 4.994643317600330 2010 0 2010
5.239614110615260 5.007962710889590 2011 0 2011
5.246829097201590 4.994249191289410 2012 0 2012
5.244000143053730 5.002622529012730 2013 0 2013
5.247098997271380 5.002109071564340 2014 0 2014
5.244740326071380 5.000976533402470 2015 0 2015
5.245671781766640 4.999413794193220 2016 0 2016
5.249909650867460 4.999549942026900 2017 0 2017
5.247588665942150 4.994302510324870 2018 0 2018
5.244774564437170 4.991348837927220 2019 0 2019
5.248046482296250 5.005594556153380 2020 0 2020
5.249757656571560 5.012141612857150 2021 0 2021
5.247133668441400 5.009642054008420 2022 0 2022
5.245512866331450 5.011502397898380 2023 0 2023
5.244687199681370 5.009547892528230 2024 0 2024
5.244471268245360 4.998048443705690 2025 0 2025
5.247007379016760 5.004174858334050 2026 0 2026
5.247998450240210 5.000874750780460 2027 0 2027
5.244759881173280 4.994972223627660 2028 0 2028
5.242498655851820 5.006276307810560 2029 0 2029
5.244247733581200 5.004996080396570 2030 0 2030
5.245695936749280 5.007939112711880 2031 0 2031
5.240892026919950 5.009210627185020 2032 0 2032
5.242130269339420 4.994975909610560 2033 0 2033
5.246516407905140 4.997314292253920 2034 0 2034
5.245982381972100 5.015167080123720 2035 0 2035
5.245175316080270 5.007022838616090 2036 0 2036
5.248986724554470 4.997939638028200 2037 0 2037
5.251183305057710 5.002510510463820 2038 0 2038
5.245700086595790 5.010782951096280 2039 0 2039
5.243912070852770 5.012775180585580 2040 0 2040
5.246154366668620 5.011551569698920 2041 0 2041
5.249217325486900 5.007142873287360 2042 0 2042
5.249090544964620 5.009052465509750 2043 0 2043
5.247500157720230 5.005845331170940 2044 0 2044
5.244572238326640 5.006079327261120 2045 0 2045
5.244218688154770 5.007027665942150 2046 0 2046
5.248031382077360 5.001067739319070 2047 0 2047
5.241970740185570 5.003182142472560 2048 0 2048
5.245245325621430 5.008093846437040 2049 0 2049
5.242682606148460 4.998656899824800 2050 0 2050
5.248942250887950 5.009989674253510 2051 0 2051
5.243587876253390 5.007385463366230 2052 0 2052
5.245002696363440 5.007912124856050 2053 0 2053
5.236139922411640 5.003722407113670 2054 0 2054
5.244448584581910 5.002194356156730 2055 0 2055
5.244480027715910 5.013150049621240 2056 0 2056
5.242469276375680 5.007584082365450 2057 0 2057
5.237406598893690 5.007867484793340 2058 0 2058
5.239301411910330 5.008316386785020 2059 0 2059
5.242819771426460 5.011594068854000 2060 0 2060
5.245049615656420 5.004514207445670 2061 0 2061
5.242069806814980 5.007754172230140 2062 0 2062
5.238704692323630 5.010938693866670 2063 0 2063
5.244637670749330 5.007181626863000 2064 0 2064
5.244399968452120 5.010814174905740 2065 0 2065
5.245493924652260 5.009832060840920 2066 0 2066
5.245439463621750 5.011645264973370 2067 0 2067
5.242476506508850 5.009350173815980 2068 0 2068
5.242660442927560 5.002672005272510 2069 0 2069
5.243060038254160 5.002682668653980 2070 0 2070
5.248337883115330 5.010310807824220 2071 0 2071
5.243162756977930 5.007553947857390 2072 0 2072
5.241618427936560 4.996977283921540 2073 0 2073
5.241049887959560 5.008018158283220 2074 0 2074
5.239039952001640 5.013998199443470 2075 0 2075
5.238513931229070 4.999829192265220 2076 0 2076
5.243155074029070 5.008630961326770 2077 0 2077
5.239297095781090 5.001896818598110 2078 0 2078
5.241328128898230 5.004383146497350 2079 0 2079
5.248926342740160 4.996183943356020 2080 0 2080
5.244859017745100 4.995675320582490 2081 0 2081
5.245103555216830 5.012678526893480 2082 0 2082
5.247632491574220 5.002296290169820 2083 0 2083
5.243007995305220 5.003480423692320 2084 0 2084
5.244585463961170 5.003467780343260 2085 0 2085
5.246204288954350 4.996305747133030 2086 0 2086
5.243201910028400 4.997332859286910 2087 0 2087
5.241475840361250 5.005064951422550 2088 0 2088
5.246241747784420 5.001980625157610 2089 0 2089
5.247947537971210 5.002973132880090 2090 0 2090
5.245259336611440 5.009434843658100 2091 0 2091
5.244199959275970 5.000911881854290 2092 0 2092
5.244317248829160 4.998731736552640 2093 0 2093
5.238510614953080 5.000158936967630 2094 0 2094
5.242460924248020 4.996743455575470 2095 0 2095
5.240761058629570 5.005151742463320 2096 0 2096
5.237160975461320 4.998627401100610 2097 0 2097
5.242815292245100 5.005051210375430 2098 0 2098
5.238553240309190 5.000554957636380 2099 0 2099
5.242137952755130 5.004898941791550 2100 0 2100
5.236362089955740 5.001819250559810 2101 0 2101
5.237963918826750 5.004312101873530 2102 0 2102
5.237653486288440 5.010354883065440 2103 0 2103
5.240616508864550 5.002704128156210 2104 0 2104
5.247063133764000 5.005452741679770 2105 0 2105
5.242479835429850 4.998083848267190 2106 0 2106
5.241288429965000 5.006775500916480 2107 0 2107
5.242728072783320 5.000536075753000 2108 0 2108
5.239434469775360 4.996124730838350 2109 0 2109
5.242776212120240 5.001545617711410 2110 0 2110
5.243992006212770 5.002574236017310 2111 0 2111
5.240572433295350 5.001589142756330 2112 0 2112
5.239875850100720 5.005375291803250 2113 0 2113
5.243506277391310 5.004042220100680 2114 0 2114
5.248795678816550 5.007415703814370 2115 0 2115
5.242523973897430 5.007935241087170 2116 0 2116
5.244028422911990 4.999014298284020 2117 0 2117
5.243087884385760 5.001315882866120 2118 0 2118
5.236295203730450 4.994097883299640 2119 0 2119
5.246799864328660 4.998209554313920 2120 0 2120
5.247449515823520 4.997039832473170 2121 0 2121
5.244448225224780 4.996973379299170 2122 0 2122
5.245166040974480 4.994164613567250 2123 0 2123
5.245272985681560 5.001881587050900 2124 0 2124
5.249485529361880 5.005561719294720 2125 0 2125
5.241164321483110 5.007352996789250 2126 0 2126
5.240616410400050 5.000399664322800 2127 0 2127
5.245530347344980 4.998761149194270 2128 0 2128
5.246020100039120 5.008810371416210 2129 0 2129
5.248364653588130 4.996115262175070 2130 0 2130
5.245008477807940 4.999922143857930 2131 0 2131
5.244905893097360 5.000884901820350 2132 0 2132
5.252410107086280 4.994954343648380 2133 0 2133
5.244223587510810 5.001198692361720 2134 0 2134
5.248969610690480 4.998256785208790 2135 0 2135
5.243111901330190 5.005222863455860 2136 0 2136
5.245999460998100 5.007282253654670 2137 0 2137
5.240204760576350 5.002228028411230 2138 0 2138
5.242447264293990 5.009141939657510 2139 0 2139
5.242910524073010 5.013765028099310 2140 0 2140
5.243952295166880 5.005079806884070 2141 0 2141
5.244014258700990 4.998543715210490 2142 0 2142
5.244216664690370 4.997603400139120 2143 0 2143
5.243392237876070 5.005001745725950 2144 0 2144
5.238969800262800 5.011668683195650 2145 0 2145
5.242216692096530 5.001178804160490 2146 0 2146
5.245264664599740 5.008221913944830 2147 0 2147
5.245035823081030 5.002384369854940 2148 0 2148
5.246293556514690 5.001174214424600 2149 0 2149
5.246138613131870 5.005632584135900 2150 0 2150
5.248052499076740 5.006037350457340 2151 0 2151
5.247269231278880 5.005495134127820 2152 0 2152
5.247051776710020 5.005487293216770 2153 0 2153
5.244375664783770 5.005792119173500 2154 0 2154
5.242920115392000 5.006844733460490 2155 0 2155
5.245177174647930 4.998643045163690 2156 0 2156
5.243248639515240 5.003582841653960 2157 0 2157
5.242315261092490 5.003748291418930 2158 0 2158
5.240118105615660 4.999003220456440 2159 0 2159
5.245733127182820 5.012097711954970 2160 0 2160
5.244309758834660 5.012702212345830 2161 0 2161
5.248215766257480 5.001191946976600 2162 0 2162
5.246794333156010 4.999118818527270 2163 0 2163
5.241340662179790 5.004974892146470 2164 0 2164
5.244506336544440 4.998374712856000 2165 0 2165
5.249006284825750 5.003144528978830 2166 0 2166
5.248088825242920 4.996436198010270 2167 0 2167
5.244563088050670 5.001303635409320 2168 0 2168
5.247442599806240 5.009803494009510 2169 0 2169
5.251151271057380 5.000248574548730 2170 0 2170
5.240019574044850 5.005932705519300 2171 0 2171
5.243383930320990 5.009661491959210 2172 0 2172
5.243946560926220 5.009841970617170 2173 0 2173
5.241018959532980 5.004723621888180 2174 0 2174
5.246702868649690 4.997074433947840 2175 0 2175
5.245028829614110 5.008711727047900 2176 0 2176
5.239394927559030 5.009439761116580 2177 0 2177
5.243277858758570 5.003742693564680 2178 0 2178
5.245320344320430 4.994196976185990 2179 0 2179
5.246737598962460 4.997856488002070 2180 0 2180
5.245092546028200 4.994273382604900 2181 0 2181
5.253494304550840 5.002383253640780 2182 0 2182
5.241129530909250 5.001707840121060 2183 0 2183
5.244087874440770 5.001081859542140 2184 0 2184
5.241434638488040 5.004189002478260 2185 0 2185
5.242203637177510 4.999833772622930 2186 0 2186
5.241646288749330 5.011364982554800 2187 0 2187
5.239171643217220 5.007771079678620 2188 0 2188
5.243942665522680 5.005804310013210 2189 0 2189
5.243270367309940 5.001724151625190 2190 0 2190
5.243074415029140 5.003399362815780 2191 0 2191
5.243656062501800 5.000913712770340 2192 0 2192
5.246214049896790 5.005251758777270 2193 0 2193
5.246676699115050 5.006625696116560 2194 0 2194
5.242244549037750 5.011838282309100 2195 0 2195
5.240786933746240 5.001545857528860 2196 0 2196
5.240874030745020 5.006026474323230 2197 0 2197
5.242691053584600 5.002879473596930 2198 0 2198
5.246425852658700 5.008251411169970 2199 0 2199
5.246273704222180 5.001103792505780 2200 0 2200
5.243341377492360 5.000387497302370 2201 0 2201
5.246073379573850 4.991900719851900 2202 0 2202
5.247618911839880 5.010173807997830 2203 0 2203
5.245226162945680 4.999077536797550 2204 0 2204
5.240688232995750 5.002346843809740 2205 0 2205
5.245697070363760 5.004056438439500 2206 0 2206
5.243511775998320 5.005184232518520 2207 0 2207
5.247075448214440 5.006747260434740 2208 0 2208
5.242381722721360 5.003084245633900 2209 0 2209
5.245216751765910 5.001212828619070 2210 0 2210
5.244539297614510 5.010187171763280 2211 0 2211
5.250790103573060 5.003464850889670 2212 0 2212
5.244094801041680 5.009286772401000 2213 0 2213
5.246795837769420 5.003542571068580 2214 0 2214
5.244317322370700 4.996282473015170 2215 0 2215
5.243334374782440 5.004527287184730 2216 0 2216
5.245182664931370 4.995116878705890 2217 0 2217
5.243871686060000 4.999626149831660 2218 0 2218
5.245819845152780 5.006759382999720 2219 0 2219
5.244979405624120 5.005421830630960 2220 0 2220
5.245479075034450 5.002262419407200 2221 0 2221
5.248026664513130 5.002268464287310 2222 0 2222
5.241549900644070 4.999891811655430 2223 0 2223
5.247944568259230 4.996715320917690 2224 0 2224
5.246510187674100 5.003907616458330 2225 0 2225
5.247892094631530 5.003417979903070 2226 0 2226
5.248534393084980 4.992160576914390 2227 0 2227
5.241090985069850 4.999631505172230 2228 0 2228
5.246081631887830 5.004986826587780 2229 0 2229
5.250230951718730 5.001965304651640 2230 0 2230
5.245387944760260 5.002264464834780 2231 0 2231
5.243666301243440 5.009910190325410 2232 0 2232
5.245541381978380 4.998914925806360 2233 0 2233
5.246786454460380 5.008186779534830 2234 0 2234
5.244126263355640 5.007206444402750 2235 0 2235
5.235733767882920 5.012012743761460 2236 0 2236
5.241951995151850 5.001366335691410 2237 0 2237
5.245139026451150 5.004285442538330 2238 0 2238
5.245020577085360 5.004361461554830 2239 0 2239
5.245984906599270 5.004142997562420 2240 0 2240
5.244242637554520 5.004207356469480 2241 0 2241
5.244351458601950 5.003582340017730 2242 0 2242
5.244536016016420 5.003810946197760 2243 0 2243
5.246703216148200 5.004002092354210 2244 0 2244
5.239576636226580 5.008415196338930 2245 0 2245
5.246140318293050 5.004679606437000 2246 0 2246
5.245149476795870 5.004479904704570 2247 0 2247
5.239325472895790 5.009724676298100 2248 0 2248
5.243657796758160 5.008657498686490 2249 0 2249
5.244698698592780 5.002213759891780 2250 0 2250
5.247924766436240 5.001342251243020 2251 0 2251
5.242586090795330 5.011919825214440 2252 0 2252
5.243260258574690 5.005062772326840 2253 0 2253
5.248138877401050 4.998470347926720 2254 0 2254
5.244725373156860 5.002785962148320 2255 0 2255
5.249413837199450 4.996359174865510 2256 0 2256
5.245946544863950 4.999746611674030 2257 0 2257
5.243473562386500 5.004172387149580 2258 0 2258
5.246075304285560 5.004233984049310 2259 0 2259
5.244471578216380 5.005889850313000 2260 0 2260
5.247207061782380 5.009898586475200 2261 0 2261
5.246388637125120 5.008764665214810 2262 0 2262
5.242185708588810 5.014620931436930 2263 0 2263
5.245384203853960 4.999422410777600 2264 0 2264
5.240441551729670 5.005220825979520 2265 0 2265
5.244277037834590 5.011100381582330 2266 0 2266
5.246973689735650 5.007009776807630 2267 0 2267
5.241321505126030 5.006254401253780 2268 0 2268
5.241598835640710 5.004974430490290 2269 0 2269
5.243659653145090 5.004618319242660 2270 0 2270
5.242319811264410 5.005290377123550 2271 0 2271
5.240951688980800 5.001646569980530 2272 0 2272
5.244783413756730 4.997587305556450 2273 0 2273
5.244448740853840 4.982855312285200 2274 0 2274
5.246874072918480 4.991679084461680 2275 0 2275
5.243041957862890 5.004425731964460 2276 0 2276
5.248057046202150 5.005424851296550 2277 0 2277
5.248613160308280 5.008610633852210 2278 0 2278
5.244748058667680 4.996352416689040 2279 0 2279
5.244008504191800 5.007983586769260 2280 0 2280
5.241503013671340 5.003086873496560 2281 0 2281
5.248272565929090 5.001875727739400 2282 0 2282
5.245324651860180 5.010731048541600 2283 0 2283
5.243818886841530 5.003805301650720 2284 0 2284
5.242059210242430 5.007025900433240 2285 0 2285
5.249309949349910 5.000319779730850 2286 0 2286
5.243984655954380 5.001075243903090 2287 0 2287
5.245659315543560 5.005297536731330 2288 0 2288
5.245454228458650 5.011399653023120 2289 0 2289
5.243211203087490 5.010128244872720 2290 0 2290
5.246626096007800 4.999597829251100 2291 0 2291
5.244030672574430 5.003538537756740 2292 0 2292
5.240189028474930 5.006313057217820 2293 0 2293
5.238541853675910 5.006052776278780 2294 0 2294
5.245400988023510 4.996740773778450 2295 0 2295
5.250056544062630 4.993967228968070 2296 0 2296
5.252699156363320 4.988633422131050 2297 0 2297
5.245740669968030 5.007648652817900 2298 0 2298
5.245935103474490 5.000769376082200 2299 0 2299
5.239789716051120 5.008869819497720 2300 0 2300
5.243706287096520 5.004217168056160 2301 0 2301
5.244905852554510 5.012524505462530 2302 0 2302
5.246589454047890 5.008569953168430 2303 0 2303
5.247559327791360 5.007855243322800 2304 0 2304
5.243080405727670 5.007180407435150 2305 0 2305
5.241511225571240 5.004720748873820 2306 0 2306
5.246025590488830 5.003820261940220 2307 0 2307
5.243477470221660 5.003246458880990 2308 0 2308
5.242846541377640 5.008029449877110 2309 0 2309
5.242417735957450 4.999729672213100 2310 0 2310
5.241550351722350 5.005748773122690 2311 0 2311
5.240259667266590 4.998978227202160 2312 0 2312
5.245722443493470 5.009906194327260 2313 0 2313
5.244043349508400 5.001657241527970 2314 0 2314
5.243640170090850 5.008862900663420 2315 0 2315
5.243014328955180 5.007257224702460 2316 0 2316
5.244012120504870 5.007635915372320 2317 0 2317
5.241848934734650 5.004340899283180 2318 0 2318
5.245132782756910 4.997945188518350 2319 0 2319
5.244021158260480 5.007581333436970 2320 0 2320
5.241433488441880 5.006747791360180 2321 0 2321
5.237188719740810 5.005645571074160 2322 0 2322
5.248652653916030 5.006722973425240 2323 0 2323
5.246490854798540 5.003931789936200 2324 0 2324
5.249401882355040 5.000939596190950 2325 0 2325
5.245093138578700 5.006738835587690 2326 0 2326
5.244904313256220 5.001608579759640 2327 0 2327
5.240426554266100 5.005299391912640 2328 0 2328
5.241316419951890 5.000417954072160 2329 0 2329
5.242343638795070 4.994577236427680 2330 0 2330
5.244645987953780 5.004087775068110 2331 0 2331
5.245531858970180 5.007153082389360 2332 0 2332
5.244271723756920 5.011042613603310 2333 0 2333
5.244865186218840 4.997977816112110 2334 0 2334
5.243279573945900 4.996926304167910 2335 0 2335
5.249620709769170 5.001666124261930 2336 0 2336
5.249116145608480 4.999269638792010 2337 0 2337
5.248565044105040 5.000553052611040 2338 0 2338
5.245813245386830 5.006314638091020 2339 0 2339
5.243151893099960 5.003996687071640 2340 0 2340
5.242354280900540 5.005539975801750 2341 0 2341
5.246912887613870 5.004968117977110 2342 0 2342
5.241548013992050 5.005092191353370 2343 0 2343
5.247677024304070 4.992639922736700 2344 0 2344
5.245921890104740 4.989975546940400 2345 0 2345
5.239160072033010 5.000009337679990 2346 0 2346
5.238699175377410 5.000474246049280 2347 0 2347
5.249565470056680 5.002213727048430 2348 0 2348
5.250586694229950 4.996565790934640 2349 0 2349
5.243524579473450 4.993722674841260 2350 0 2350
5.250691511359040 4.993883571576070 2351 0 2351
5.243337572715610 5.002928023556970 2352 0 2352
5.244378878712360 4.999456324973570 2353 0 2353
5.247979223396930 5.005063656598180 2354 0 2354
5.246521346431770 5.001159966613480 2355 0 2355
5.242982993928810 5.007325796412360 2356 0 2356
5.244138348333140 5.013651888038270 2357 0 2357
5.245392238935720 4.999204907458390 2358 0 2358
5.245833923836660 5.000165481047920 2359 0 2359
5.249414991822730 5.005415817150890 2360 0 2360
5.246362969748190 5.004618602693390 2361 0 2361
5.242611536858110 5.012304417163710 2362 0 2362
5.243578061948650 5.001613436888860 2363 0 2363
5.240463949829800 4.999226075664850 2364 0 2364
5.246463729315550 5.002698208117310 2365 0 2365
5.245986526604280 5.011235527642750 2366 0 2366
5.243288674139770 5.010030873808250 2367 0 2367
5.239060729467310 5.002202506768190 2368 0 2368
5.243886302487930 5.002554791464130 2369 0 2369
5.245590697181100 5.001572465916720 2370 0 2370
5.246407366725370 5.000600150230880 2371 0 2371
5.245564461848410 4.998137111895770 2372 0 2372
5.242139870483340 4.999550995312030 2373 0 2373
5.249630036276470 4.993475748506530 2374 0 2374
5.244257105821780 5.004360644894000 2375 0 2375
5.245598322239150 5.007236396792190 2376 0 2376
5.244328549500120 5.010318136062080 2377 0 2377
5.243395217749410 4.999545732545710 2378 0 2378
5.243477419593260 5.010035621277840 2379 0 2379
5.243646650938270 5.003923546844560 2380 0 2380
5.243627186454110 5.004853185486830 2381 0 2381
5.242975582702700 5.005375651399400 2382 0 2382
5.240472732205080 5.011006440188950 2383 0 2383
5.245830234877480 5.003974047284540 2384 0 2384
5.243282979765570 4.994025992182770 2385 0 2385
5.247181678446060 5.001388408121600 2386 0 2386
5.246530214237690 5.003898108064600 2387 0 2387
5.245909406338760 5.006668152433600 2388 0 2388
5.243184890509000 5.002444612800160 2389 0 2389
5.244785317979480 4.995909884919640 2390 0 2390
5.250190112235460 4.999894939991280 2391 0 2391
5.248930758215520 4.993267573807460 2392 0 2392
5.245605986044080 4.998251792259740 2393 0 2393
5.245490794447110 4.994144435830510 2394 0 2394
5.245855300424560 5.001978370494990 2395 0 2395
5.245586742782890 5.011750304554470 2396 0 2396
5.242296882064760 5.003220540304520 2397 0 2397
5.245781140159010 4.995801269261150 2398 0 2398
5.250091328882900 4.993278882908700 2399 0 2399
5.248166417875720 4.983755102275190 2400 0 2400
5.247482681426600 5.002590878031650 2401 0 2401
5.248659212051150 5.005002346073570 2402 0 2402
5.253120372814560 4.998614434023970 2403 0 2403
5.253207004027970 4.991953720919370 2404 0 2404
5.253852913733280 4.999111452105890 2405 0 2405
5.245146882642630 4.992502417244420 2406 0 2406
5.245672559872850 5.000874538702940 2407 0 2407
5.241833419718980 4.997952177522400 2408 0 2408
5.252992136422880 4.990730268200450 2409 0 2409
5.248775494115930 4.998018714402850 2410 0 2410
5.249793972201950 4.991783636276890 2411 0 2411
5.248000722827010 5.000824647225820 2412 0 2412
5.247247067047360 5.001849369119250 2413 0 2413
5.249683152584510 5.003864634525210 2414 0 2414
5.247080470027560 5.008544703598600 2415 0 2415
5.242748882897910 5.002394681432640 2416 0 2416
5.243002329482180 4.997546602039820 2417 0 2417
5.241470004028460 4.998382816879790 2418 0 2418
5.245409178569760 4.996983253671010 2419 0 2419
5.237036935074310 5.005707178132760 2420 0 2420
5.244214452363770 4.996423454404780 2421 0 2421
5.249237309984350 4.999342362652450 2422 0 2422
5.252214407927740 4.990969343968560 2423 0 2423
5.245886272975290 4.997080818064110 2424 0 2424
5.245634007610690 4.999443713404230 2425 0 2425
5.245867828464440 5.005372980669170 2426 0 2426
5.247240146444430 4.999839588053440 2427 0 2427
5.246288711568460 4.997749001417630 2428 0 2428
5.252096960650510 4.995936118532550 2429 0 2429
5.241204558661050 5.005038618983260 2430 0 2430
5.250713527437970 5.003135704628060 2431 0 2431
5.245533702692650 4.997879387371080 2432 0 2432
5.244433526324800 4.993569344680860 2433 0 2433
5.246530038020770 5.000869671808990 2434 0 2434
5.247864682988780 5.003941681514450 2435 0 2435
5.243625911072040 5.013282585367880 2436 0 2436
5.245521069912990 5.011001856780730 2437 0 2437
5.252926149636790 5.000109560975520 2438 0 2438
5.254065461665060 4.994248457229430 2439 0 2439
5.248075227366070 5.009219128271640 2440 0 2440
5.245849550129630 5.006660081224160 2441 0 2441
5.249151252993860 5.005514379844270 2442 0 2442
5.247725685288100 4.999805967033430 2443 0 2443
5.248063019524730 5.007744060143530 2444 0 2444
5.247088520219130 5.006877749082570 2445 0 2445
5.244205669365390 5.004052169681790 2446 0 2446
5.248522220472530 5.012634229675900 2447 0 2447
5.244337117803050 5.005445092014250 2448 0 2448
5.245613542463990 5.005721123662110 2449 0 2449
5.244048864693360 5.010355772500650 2450 0 2450
5.246553260619250 5.010087047430220 2451 0 2451
5.249199870436220 5.008362727315070 2452 0 2452
5.245923311421450 5.003033233319420 2453 0 2453
5.240340601903020 4.999898731419320 2454 0 2454
5.251614037924920 4.996483785741980 2455 0 2455
5.244849491768780 5.005459608584650 2456 0 2456
5.242964520479610 5.004979016984040 2457 0 2457
5.247562502304440 5.011651532678470 2458 0 2458
5.252721898941570 5.007079024203940 2459 0 2459
5.241826909681760 5.009153619111800 2460 0 2460
5.244806610767680 5.006432909495600 2461 0 2461
5.246827747189010 5.000067475077930 2462 0 2462
5.243463487911380 4.998388587399600 2463 0 2463
5.246651227209460 5.002640843694420 2464 0 2464
5.244678560916210 4.994162843232340 2465 0 2465
5.248476450585750 4.995253733438680 2466 0 2466
5.249980045659620 5.010257351942890 2467 0 2467
5.249384587816470 5.013183763463290 2468 0 2468
5.246816850964390 4.995621895095410 2469 0 2469
5.245640936286360 5.001277456024730 2470 0 2470
5.246241129251080 5.005897491152970 2471 0 2471
5.247729940422230 5.004927140094080 2472 0 2472
5.254144440093220 5.006608431176750 2473 0 2473
5.252598947255710 5.000075113994500 2474 0 2474
5.246777017697300 5.002108147472110 2475 0 2475
5.244939017536020 5.011314826047520 2476 0 2476
5.248073879126920 5.006206121475700 2477 0 2477
5.245482141285640 5.006521221187030 2478 0 2478
5.248346512566160 4.997020873732120 2479 0 2479
5.246132905226970 5.010648584005000 2480 0 2480
5.246701163135640 5.005308526363370 2481 0 2481
5.246590071310300 5.011123962732310 2482 0 2482
5.242084029643910 4.994038582438520 2483 0 2483
5.250370392504560 5.008073636789340 2484 0 2484
5.249066619050140 5.003124757038850 2485 0 2485
5.249659956074660 5.008700116344150 2486 0 2486
5.249345140065830 5.008738299377250 2487 0 2487
5.249044473332800 5.004041591499290 2488 0 2488
5.249414056903200 5.003974525926410 2489 0 2489
5.248838178245300 5.002676948496970 2490 0 2490
5.250749183475060 5.007790962396020 2491 0 2491
5.247731112716950 5.005819064488740 2492 0 2492
5.241686938545700 5.008392079978670 2493 0 2493
5.245343218184310 5.009104164668860 2494 0 2494
5.245033567807760 4.999365847275240 2495 0 2495
5.245377853324250 5.003720535613340 2496 0 2496
5.249019763325730 5.005179261095770 2497 0 2497
5.243914878559040 5.001271739199500 2498 0 2498
5.247794063467310 4.995275221481490 2499 0 2499
5.245034153018490 5.003714999144920 2500 0 2500
5.245969636266830 4.999655093697500 2501 0 2501
5.248836581723780 5.003926675386390 2502 0 2502
5.252181551714360 4.999521550131430 2503 0 2503
5.243887013026490 5.006566651150670 2504 0 2504
5.247084064381220 5.005783015208050 2505 0 2505
5.244346716806080 5.003509361189800 2506 0 2506
5.251227550723660 5.002742999118650 2507 0 2507
5.249573890628510 5.000491418025090 2508 0 2508
5.245849579401740 5.010362922966100 2509 0 2509
5.248336636482200 5.007442657514600 2510 0 2510
5.248875227516670 4.998984514216820 2511 0 2511
5.250351790043060 5.000251299308930 2512 0 2512
5.248636224839430 5.009118108114950 2513 0 2513
5.248427642176090 5.007815602620660 2514 0 2514
5.250984338023840 5.002434333209130 2515 0 2515
5.249016159461030 5.004218352404160 2516 0 2516
5.248944537182770 5.004543170488590 2517 0 2517
5.245576734226610 5.004367690137210 2518 0 2518
5.250220332461040 5.002703049408270 2519 0 2519
5.245781411284870 5.011399301368130 2520 0 2520
5.249456743680600 4.993811425236520 2521 0 2521
5.245150038463230 4.998976580534010 2522 0 2522
5.244328350838350 5.002620109978560 2523 0 2523
5.244370364082730 5.005174822123140 2524 0 2524
5.245267808170120 5.008780834612050 2525 0 2525
5.247871914399320 4.999207521547570 2526 0 2526
5.245930724303680 5.002315395349750 2527 0 2527
5.251619955846770 5.002792564408120 2528 0 2528
5.249888413826100 5.005461761070380 2529 0 2529
5.249920669343970 5.005320010791190 2530 0 2530
5.247624146114970 5.005927721621330 2531 0 2531
5.246372161758360 5.007616492864430 2532 0 2532
5.247591160208150 5.000645709795850 2533 0 2533
5.248039223690080 5.006971822701460 2534 0 2534
5.245402244699630 5.000408994115420 2535 0 2535
5.239630132353110 5.006843458794270 2536 0 2536
5.248014368941690 5.015765545982360 2537 0 2537
5.246119062926500 5.010730122946170 2538 0 2538
5.244638870606820 5.011049648906850 2539 0 2539
5.244488212298940 5.009736888281250 2540 0 2540
5.242728119041430 4.995890605192570 2541 0 2541
5.246831485557250 5.005263384142020 2542 0 2542
5.246743924115110 5.002328402702970 2543 0 2543
5.246015948279310 5.007154866565230 2544 0 2544
5.248205599848650 5.007496887259850 2545 0 2545
5.249034396038180 5.010798155745700 2546 0 2546
5.245310553971540 5.007592425040810 2547 0 2547
5.247239553302090 4.997203658461370 2548 0 2548
5.247592415247220 5.010467664523010 2549 0 2549
5.251384103107040 4.992268180970150 2550 0 2550
5.243827050311100 5.006964002429730 2551 0 2551
5.244857260951440 5.011258138489810 2552 0 2552
5.251418693629750 4.999390260852750 2553 0 2553
5.248938094881630 5.013780484590660 2554 0 2554
5.248668483907980 5.011021837311810 2555 0 2555
5.247413719979770 4.996886129187020 2556 0 2556
5.240966527758900 5.008168997919580 2557 0 2557
5.242923581650080 5.001937211998360 2558 0 2558
5.249847427354050 5.010754650761880 2559 0 2559
5.248182951597870 5.008468489195940 2560 0 2560
5.245890660625460 5.003656630678400 2561 0 2561
5.249542377152870 5.007881919434420 2562 0 2562
5.246258245380430 5.008901894285200 2563 0 2563
5.252437906301030 5.008692155366690 2564 0 2564
5.248679134630220 4.998707239045460 2565 0 2565
5.247351328998070 5.004000709880940 2566 0 2566
5.250629889854200 5.004153132890370 2567 0 2567
5.250381917059510 5.005922051494850 2568 0 2568
5.247291922608290 5.007107181748630 2569 0 2569
5.245620825113270 4.999887985931500 2570 0 2570
5.242535872666420 5.004938905042750 2571 0 2571
5.248686330082110 5.009580562153940 2572 0 2572
5.246065055190650 5.001177695956600 2573 0 2573
5.242062248702140 5.003300396842470 2574 0 2574
5.244902984135970 5.009647849425420 2575 0 2575
5.243112420006640 5.008173350763180 2576 0 2576
5.239430934953660 5.006778692955530 2577 0 2577
5.242769471107100 5.009859969265330 2578 0 2578
5.243176994239710 5.006416436212850 2579 0 2579
5.245803950655500 5.003902045633340 2580 0 2580
5.243959017960500 5.011404451026350 2581 0 2581
5.242419443735600 5.005922087870210 2582 0 2582
5.247281017939500 5.008450800113540 2583 0 2583
5.245575581531650 5.005893632310920 2584 0 2584
5.249285890227050 5.003338235980870 2585 0 2585
5.247969756342830 5.003365175411060 2586 0 2586
5.250037708290250 5.008664664896290 2587 0 2587
5.246648158286010 5.009304196465030 2588 0 2588
5.248794435334510 5.005699916144630 2589 0 2589
5.243855473015290 5.001544344512310 2590 0 2590
5.242722118248770 4.997876958864420 2591 0 2591
5.248718714341010 5.002446880964650 2592 0 2592
5.250014163386740 4.998828379453540 2593 0 2593
5.249056285675140 5.006981187504940 2594 0 2594
5.249096942971480 5.007859151943090 2595 0 2595
5.245576516620240 5.004591345222280 2596 0 2596
5.247247210179430 5.009621238079010 2597 0 2597
5.243701935504820 5.005348645356390 2598 0 2598
5.246770780818790 5.008018938803040 2599 0 2599
5.247034356864020 5.000657372262000 2600 0 2600
5.251381694316350 5.001792607911350 2601 0 2601
5.242080194558450 5.007441036438450 2602 0 2602
5.240602916598880 5.009352990892910 2603 0 2603
5.243258744150280 5.003183013723560 2604 0 2604
5.244958867947680 5.009839202417150 2605 0 2605
5.244794291100890 5.006857091862100 2606 0 2606
5.248058643685640 5.003738921386680 2607 0 2607
5.243610550800650 5.006359620559300 2608 0 2608
5.243773221469830 5.001473531260230 2609 0 2609
5.241153073956870 5.001675465256150 2610 0 2610
5.246352692500780 5.002111656408190 2611 0 2611
5.240297535233630 4.993215741901320 2612 0 2612
5.242555166903660 4.999945457697060 2613 0 2613
5.247288357086730 5.004860233106880 2614 0 2614
5.245484493253540 4.999414766549900 2615 0 2615
5.240097987810420 5.004317568965400 2616 0 2616
5.243115629613750 5.005875551294260 2617 0 2617
5.242290754516610 5.005534596758590 2618 0 2618
5.238121986786050 5.000439687031800 2619 0 2619
5.245179812948450 5.006918100396070 2620 0 2620
5.239019110729920 5.001810792321590 2621 0 2621
5.246115745935050 5.001959926261010 2622 0 2622
5.247279075771300 4.997777749646430 2623 0 2623
5.248790738324600 4.993199530456840 2624 0 2624
5.243936389437360 4.996481349565480 2625 0 2625
5.239761905470300 4.996006202512900 2626 0 2626
5.238890302566540 5.005022956303250 2627 0 2627
5.250342646485950 4.995302470689450 2628 0 2628
5.245297572699310 4.996696174845010 2629 0 2629
5.241884612176570 4.997083047397710 2630 0 2630
5.235462461681000 5.006724490870570 2631 0 2631
5.237283605377710 5.009887929674320 2632 0 2632
5.241458378914090 5.006865555968890 2633 0 2633
5.240466671287280 5.003827938767930 2634 0 2634
5.247328252153860 4.998153006063430 2635 0 2635
5.247809281324550 5.004941609167570 2636 0 2636
5.249158141509050 4.996365389727870 2637 0 2637
5.238180134943770 5.016431030856900 2638 0 2638
5.243346277479250 5.002758614244330 2639 0 2639
5.247238106428300 5.007346390078870 2640 0 2640
5.245323589332240 5.006570305210320 2641 0 2641
5.242659800626500 5.000891180390260 2642 0 2642
5.241040446955310 5.006306618149840 2643 0 2643
5.242803611917270 5.000462878136090 2644 0 2644
5.248548781644230 4.999181082700280 2645 0 2645
5.241808452323770 5.005274807873260 2646 0 2646
5.241488892189990 5.012786627022360 2647 0 2647
5.236803722807260 5.010002132274270 2648 0 2648
5.239996058189590 5.004543802617460 2649 0 2649
5.248120370764990 5.007688544548110 2650 0 2650
5.244604508703870 5.003867527129030 2651 0 2651
5.246250326838430 5.013714321262990 2652 0 2652
5.240705694943980 5.007482195440090 2653 0 2653
5.247168744814030 4.998881899269580 2654 0 2654
5.239472479580150 5.005829641316140 2655 0 2655
5.244482809694030 5.006058479382330 2656 0 2656
5.246370170813730 5.000649938415550 2657 0 2657
5.251906802132840 5.007511328192480 2658 0 2658
5.244553099190390 5.004438441089820 2659 0 2659
5.245043847058980 5.006149456156600 2660 0 2660
5.243032714456200 4.990617587635820 2661 0 2661
5.248068862689890 4.997049986787440 2662 0 2662
5.247145199610060 4.995849621330570 2663 0 2663
5.246174415551130 5.002254595379590 2664 0 2664
5.246280910821110 5.005755648056920 2665 0 2665
5.242951387834750 5.009016811737130 2666 0 2666
5.246196943024080 5.008848919078410 2667 0 2667
5.241504354278260 5.002072952463800 2668 0 2668
5.239675695340680 5.009557708909100 2669 0 2669
5.241481212761000 5.006241473788240 2670 0 2670
5.247674217955690 5.001361340179640 2671 0 2671
5.242357102091890 4.994262246879330 2672 0 2672
5.252780365594090 5.006474138260830 2673 0 2673
5.251338946061010 4.996343436185120 2674 0 2674
5.239476891159080 5.006814003767000 2675 0 2675
5.240774000839830 5.012495248699860 2676 0 2676
5.237388718146200 5.006204395968570 2677 0 2677
5.246866747155130 5.002122150988820 2678 0 2678
5.244290393942740 5.007464689866630 2679 0 2679
5.251187584104160 5.004222126489940 2680 0 2680
5.240536463151680 5.007846972939350 2681 0 2681
5.239387269554190 5.008317688419960 2682 0 2682
5.247064594778670 5.008971093769310 2683 0 2683
5.243933198027780 5.011078286944620 2684 0 2684
5.242112223031430 5.009585540960960 2685 0 2685
5.242557670503710 5.010615267541810 2686 0 2686
5.243090857818540 5.008513687976490 2687 0 2687
5.243310765768160 5.004480939008780 2688 0 2688
5.241277874502030 5.004383961765050 2689 0 2689
5.246650136799530 5.007881284573420 2690 0 2690
5.244803541391580 5.003272669807160 2691 0 2691
5.248148895343190 5.004236213308980 2692 0 2692
5.245305208430150 4.996445017189260 2693 0 2693
5.246927085154330 5.005509281455700 2694 0 2694
5.243657465187240 5.011855845876100 2695 0 2695
5.240644363002490 5.005894337937670 2696 0 2696
5.245125241978070 5.004170169400140 2697 0 2697
5.245707890318870 4.998188751440760 2698 0 2698
5.242758741576000 5.005448989638780 2699 0 2699
5.245169260259180 5.005668317674900 2700 0 2700
5.240953565019360 5.007929131307610 2701 0 2701
5.238776142357130 5.013193624636520 2702 0 2702
5.237172609978760 5.011245395226700 2703 0 2703
5.242950419419630 5.007517694389830 2704 0 2704
5.238821665517520 5.002703429598200 2705 0 2705
5.238628530461560 5.011841832748070 2706 0 2706
5.243603631597750 5.004744432124300 2707 0 2707
5.247304770805540 5.009436767069030 2708 0 2708
5.243100888755160 5.010458211437180 2709 0 2709
5.243858916163520 5.010803111035410 2710 0 2710
5.245595784525580 4.999216532531190 2711 0 2711
5.238229819598880 5.007959984396780 2712 0 2712
5.242236435146130 5.008399000206760 2713 0 2713
5.242890984951340 5.006501454451270 2714 0 2714
5.240760388691830 5.005901786072440 2715 0 2715
5.240635609884940 5.004688162967700 2716 0 2716
5.243617569690250 5.001317658277770 2717 0 2717
5.244003861151270 4.999638069977320 2718 0 2718
5.243076280108600 5.006753452686940 2719 0 2719
5.240896523991690 5.001828982972860 2720 0 2720
5.248158385191870 4.991996915343130 2721 0 2721
5.251780055052850 4.993555998916570 2722 0 2722
5.243842538653780 5.003137525820840 2723 0 2723
5.244392711516050 5.006199687981390 2724 0 2724
5.245705280312080 5.008485486061530 2725 0 2725
5.241998309343400 5.002758122041470 2726 0 2726
5.241987949413200 5.000519484974050 2727 0 2727
5.247037919924170 4.997164485527530 2728 0 2728
5.242846954080330 5.005565539939770 2729 0 2729
5.242951189649040 5.005216968343450 2730 0 2730
5.245066752544000 5.002526434497830 2731 0 2731
5.237636028523060 5.003257428396230 2732 0 2732
5.246551877741060 5.010348663719180 2733 0 2733
5.242291459618850 5.001215829440560 2734 0 2734
5.243146828136120 4.996176662614790 2735 0 2735
5.246031835052040 4.994737991236300 2736 0 2736
5.250641375917910 5.006743630587020 2737 0 2737
5.242109304375970 5.002959025532690 2738 0 2738
5.244669704849860 4.996641495818190 2739 0 2739
5.242602045724930 5.004048615601490 2740 0 2740
5.242614930521210 4.999067656380440 2741 0 2741
5.241025960557350 5.001630753485460 2742 0 2742
5.248667803311700 4.996859986299520 2743 0 2743
5.241545525422450 5.007028120064710 2744 0 2744
5.244307287619470 4.997828878703410 2745 0 2745
5.243609718204670 4.998220318934420 2746 0 2746
5.239470550828060 4.997553409708350 2747 0 2747
5.241514023184880 5.007043188918320 2748 0 2748
5.241675644668660 5.002099253314020 2749 0 2749
5.245937713229280 5.001338185184630 2750 0 2750
5.243554562949840 5.000409970564810 2751 0 2751
5.240935652535530 4.998353520180550 2752 0 2752
5.244281259116000 5.004849807091420 2753 0 2753
5.237015745595020 5.003929002130500 2754 0 2754
5.242170661311550 5.005010911824030 2755 0 2755
5.247786971983080 5.005356577559640 2756 0 2756
5.244311548308270 4.997513546413870 2757 0 2757
5.247570552746420 4.994366783435300 2758 0 2758
5.249792135543020 4.997628169405520 2759 0 2759
5.249404084577640 4.996881101376870 2760 0 2760
5.251829385482940 4.994833563428550 2761 0 2761
5.245787940321820 4.990469352737040 2762 0 2762
5.246449541949630 4.992757932200160 2763 0 2763
5.247165491722250 5.003103998116560 2764 0 2764
5.244847218357180 5.000073365461060 2765 0 2765
5.247026788383500 5.000878675849060 2766 0 2766
5.244349580113080 5.004626889491230 2767 0 2767
5.246161351868840 5.002632132260260 2768 0 2768
5.246506575005690 4.999288089799610 2769 0 2769
5.245793261945340 5.005089163129000 2770 0 2770
5.242829463032990 5.001797323355960 2771 0 2771
5.243947240576210 4.999635737690550 2772 0 2772
5.242107253214250 4.999942389403840 2773 0 2773
5.245948681188690 5.000851681606030 2774 0 2774
5.242521059800170 5.004498828465980 2775 0 2775
5.242343280673010 4.994677907817330 2776 0 2776
5.243113375135140 4.996533155368110 2777 0 2777
5.245177258717790 4.998801820791530 2778 0 2778
5.239557817248850 5.002148569009940 2779 0 2779
5.246861279577920 5.007353431946350 2780 0 2780
5.242377112811910 4.994736039350230 2781 0 2781
5.244269445783780 5.002088165848710 2782 0 2782
5.244858006380190 4.993686870876780 2783 0 2783
5.243404909506180 5.001991659875680 2784 0 2784
5.243501697010080 5.005386866999660 2785 0 2785
5.244266957007330 5.003162211987390 2786 0 2786
5.241464312742300 5.005864072503630 2787 0 2787
5.238994848593940 5.007146489166800 2788 0 2788
5.237536180254680 5.003021816617820 2789 0 2789
5.245401562588650 5.003566413798860 2790 0 2790
5.243574823949410 5.007658729675250 2791 0 2791
5.238771032459340 5.004283028382740 2792 0 2792
5.240160120441960 5.006389338513780 2793 0 2793
5.243336797948470 5.002090803363230 2794 0 2794
5.247858202036320 5.005158955951460 2795 0 2795
5.239321315317020 5.010184146406330 2796 0 2796
5.238451566967330 5.009478993705880 2797 0 2797
5.245955822665630 4.996757665211530 2798 0 2798
5.240746347173430 5.007885582730210 2799 0 2799
5.242639625930430 4.998438978343210 2800 0 2800
5.240929952344270 4.997899588743910 2801 0 2801
5.242368089958470 5.007084298820960 2802 0 2802
5.236206733370180 5.011737733124290 2803 0 2803
5.241189389976720 5.008400281115120 2804 0 2804
5.237456541938900 5.004380640323510 2805 0 2805
5.240236403730220 4.997660693944600 2806 0 2806
5.238272027685710 5.005139878463500 2807 0 2807
5.238452741670020 5.009422458254260 2808 0 2808
5.241051523868320 5.008059903124560 2809 0 2809
5.237172793238100 5.003263580570940 2810 0 2810
5.240141251534950 5.005880823714450 2811 0 2811
5.241645622969370 5.009466387280610 2812 0 2812
5.238233039740690 5.007795870549120 2813 0 2813
5.238996556545310 4.994572526592500 2814 0 2814
5.240171796010660 5.012280141011330 2815 0 2815
5.240194921856900 5.003417962715230 2816 0 2816
5.240416483423270 5.008999375518090 2817 0 2817
5.240247608419500 5.001926031084100 2818 0 2818
5.241927486268850 4.999835114610010 2819 0 2819
5.240974345114330 4.994987222442690 2820 0 2820
5.247057253862140 5.002938740736670 2821 0 2821
5.238582173708770 5.006928843030700 2822 0 2822
5.240324371522540 5.013925509599640 2823 0 2823
5.241500689384740 5.006205869288260 2824 0 2824
5.245385462218890 5.009302754213050 2825 0 2825
5.243521782616510 4.995426478561260 2826 0 2826
5.245087487155020 4.997327625003750 2827 0 2827
5.240363639748770 5.002814859012440 2828 0 2828
5.239725070027380 5.007103033327830 2829 0 2829
5.241504969074600 5.004797909566480 2830 0 2830
5.241329232052170 5.006550421555550 2831 0 2831
5.245461028123120 5.003281541593890 2832 0 2832
5.245619185129610 5.001446197436280 2833 0 2833
5.240758800096910 5.012097434478470 2834 0 2834
5.244736768350830 5.001724075219200 2835 0 2835
5.244266222996560 4.997459915601050 2836 0 2836
5.241226523405650 5.002665477500710 2837 0 2837
5.243582828519790 5.002444079232630 2838 0 2838
5.240561510992080 5.007023779007700 2839 0 2839
5.240856305212600 5.010859957202040 2840 0 2840
5.239229526691270 5.012497159976010 2841 0 2841
5.242101823660350 5.002149182972640 2842 0 2842
5.244729652655190 5.008695878365400 2843 0 2843
5.242348322060670 5.002031098568450 2844 0 2844
5.245502526552860 5.002203727995450 2845 0 2845
5.245392379607800 4.998130339086910 2846 0 2846
5.247894188404160 5.006045443490250 2847 0 2847
5.245389256446600 4.999136764469340 2848 0 2848
5.245569362375120 4.998650102395180 2849 0 2849
5.245552612381510 5.003891464277600 2850 0 2850
5.241088036309520 5.006057303985720 2851 0 2851
5.244475431976880 4.997479826714680 2852 0 2852
5.240419698649690 5.004728957677450 2853 0 2853
5.239619491406620 5.006852502821630 2854 0 2854
5.239908676202000 5.003537937515640 2855 0 2855
5.239192533268810 5.011318669716270 2856 0 2856
5.237829422100160 5.004474464201250 2857 0 2857
5.242359908968370 5.006838540522060 2858 0 2858
5.238396855435450 5.004319148239100 2859 0 2859
5.243520286516290 5.008161464449150 2860 0 2860
5.236817075646270 5.000006406161890 2861 0 2861
5.237306907528790 5.005767134175910 2862 0 2862
5.247377888222410 5.011592040247280 2863 0 2863
5.244137035072300 5.005063268648810 2864 0 2864
5.242340940924070 5.013539107126600 2865 0 2865
5.242821885712870 5.006068594705960 2866 0 2866
5.251571396615170 5.005316254497030 2867 0 2867
5.247862910130170 5.008390010481830 2868 0 2868
5.244371016159890 5.005201443700940 2869 0 2869
5.239279644881550 5.001882667010560 2870 0 2870
5.246599112523090 5.002356647594090 2871 0 2871
5.245710918604200 4.999321495245510 2872 0 2872
5.245220991628430 4.993352782034190 2873 0 2873
5.248431940627610 4.988851508348910 2874 0 2874
5.248190458764530 5.000829351824810 2875 0 2875
5.252253497693220 5.002052505641090 2876 0 2876
5.243387724861330 5.007315587611680 2877 0 2877
5.244665171666070 5.007881254653100 2878 0 2878
5.247938186162810 5.001119006935690 2879 0 2879
5.252590444191620 5.003478855756630 2880 0 2880
5.250535704944040 4.995449509006270 2881 0 2881
5.246078746727470 4.996476282858560 2882 0 2882
5.246556319976180 5.007307598279020 2883 0 2883
5.240912697589640 5.007329986945460 2884 0 2884
5.241907050058320 4.999321398198440 2885 0 2885
5.237236078857650 5.015737407185960 2886 0 2886
5.242470863903040 5.012289859221860 2887 0 2887
5.244217296438400 5.012321565343250 2888 0 2888
5.248327256685160 5.003339274697270 2889 0 2889
5.243729786405050 5.005919394292000 2890 0 2890
5.243640588138090 5.001966213540770 2891 0 2891
5.238786231136980 5.002176871862360 2892 0 2892
5.244050983579720 4.998990410521350 2893 0 2893
5.243809998478990 5.004513912700510 2894 0 2894
5.241612833334520 5.000865532778040 2895 0 2895
5.243576833271000 5.005301551908020 2896 0 2896
5.243304810048880 5.005147001735210 2897 0 2897
5.243458952729640 5.000274176649850 2898 0 2898
5.250582638989520 5.004269454801180 2899 0 2899
5.251044975272890 4.994568385160300 2900 0 2900
5.249888063859910 5.006379137803800 2901 0 2901
5.243165787213420 5.004695737877480 2902 0 2902
5.239366978416690 5.003255089873460 2903 0 2903
5.241809345499480 5.003600317291880 2904 0 2904
5.245916298275160 5.007766108204780 2905 0 2905
5.245892074525310 5.005553736942920 2906 0 2906
5.244138003808880 5.008200067774740 2907 0 2907
5.242785302160890 5.018359905712600 2908 0 2908
5.239244649780880 5.004147301463530 2909 0 2909
5.242566744347240 5.014694175615180 2910 0 2910
5.247327719008030 5.009514262501760 2911 0 2911
5.247243697868890 5.014758184098740 2912 0 2912
5.251177352286920 5.005782527473430 2913 0 2913
5.248842815788300 5.000983987281280 2914 0 2914
5.248581519033860 5.012854306471970 2915 0 2915
5.249533571263760 5.005316728825670 2916 0 2916
5.246228456087430 5.006928354412740 2917 0 2917
5.249342744660740 5.008241380201080 2918 0 2918
5.244436899069510 5.003129249645200 2919 0 2919
5.247911900249980 5.002247090321760 2920 0 2920
5.245112065450310 5.005160381087780 2921 0 2921
5.242965156853160 5.008442602757220 2922 0 2922
5.241884817827210 5.006005159153180 2923 0 2923
5.242969318823680 5.007824961614060 2924 0 2924
5.247020012104430 4.998404128278190 2925 0 2925
5.248017304710240 5.011314180388520 2926 0 2926
5.244131251132630 5.011479210726480 2927 0 2927
5.241139843134370 5.010679023084870 2928 0 2928
5.249381835291330 5.005927697533350 2929 0 2929
5.251268243024510 5.008693957045610 2930 0 2930
5.248866192903430 5.008287198376340 2931 0 2931
5.247797692951160 5.005678766511310 2932 0 2932
5.249400316494130 5.004059698310420 2933 0 2933
5.246477001957190 5.007314420919720 2934 0 2934
5.239505079179870 5.005892310627030 2935 0 2935
5.239109251720560 5.010548844954710 2936 0 2936
5.244368475403130 5.011215497147410 2937 0 2937
5.243748742217030 5.005775291352370 2938 0 2938
5.241929757608400 5.003386791125460 2939 0 2939
5.241831135706880 5.006350780820980 2940 0 2940
5.243537608157700 5.008831750694380 2941 0 2941
5.242706231142980 5.010383912351120 2942 0 2942
5.244062260048980 5.007283211354960 2943 0 2943
5.250398878730510 5.008853188252830 2944 0 2944
5.241515965546070 5.014970890547990 2945 0 2945
5.241837313294540 5.010432152741780 2946 0 2946
5.246335842587100 4.999520303592450 2947 0 2947
5.241982619707560 5.008110877042260 2948 0 2948
5.238194538467920 5.003800373757090 2949 0 2949
5.244553933158120 5.004027322678950 2950 0 2950
5.249541359149880 5.008892495764660 2951 0 2951
5.246796027880390 5.010986379487380 2952 0 2952
5.242959863439170 5.001636069008040 2953 0 2953
5.245151885769360 5.008973150672770 2954 0 2954
5.240029065131770 5.002925927239010 2955 0 2955
5.243081472012890 5.005406524614550 2956 0 2956
5.244947644192950 5.012230608300820 2957 0 2957
5.244426243055670 5.011844061149440 2958 0 2958
5.245931281510470 4.994077752640090 2959 0 2959
5.250922828938180 4.999054690254760 2960 0 2960
5.244466336019020 4.990960364742520 2961 0 2961
5.244868056041690 5.005268114194260 2962 0 2962
5.239134907222960 5.006980941630600 2963 0 2963
5.248501908398910 4.998459202505560 2964 0 2964
5.245608446502510 5.003349995072860 2965 0 2965
5.242577405005670 5.003214344708630 2966 0 2966
5.242766687867110 5.004705601229970 2967 0 2967
5.245664024761930 5.008881345693500 2968 0 2968
5.244226005534950 5.012758775517010 2969 0 2969
5.245545639308250 5.013485615297770 2970 0 2970
5.242754387541480 5.014205332289010 2971 0 2971
5.241809257430290 5.005402690281010 2972 0 2972
5.248748291671410 5.007212056668640 2973 0 2973
5.246440700994830 5.004992280395060 2974 0 2974
5.245068939241950 5.013118421018050 2975 0 2975
5.244950889941030 5.014612169731510 2976 0 2976
5.250564776821870 5.011863517098490 2977 0 2977
5.248544878206380 5.008007335042310 2978 0 2978
5.241318056583970 5.011335883857760 2979 0 2979
5.239672830517610 5.009510165674270 2980 0 2980
5.247249669413480 5.009903664908040 2981 0 2981
5.245748127273680 5.008805389850540 2982 0 2982
5.242959591466040 5.007304798087940 2983 0 2983
5.245282395937270 5.003736245368450 2984 0 2984
5.246885155853450 5.004012200171090 2985 0 2985
5.241407259604220 5.007145568476450 2986 0 2986
5.245081474027300 5.006184192826850 2987 0 2987
5.243115820646700 5.010220316424020 2988 0 2988
5.244762038191940 5.012088829793010 2989 0 2989
5.243303013848880 5.003883924595320 2990 0 2990
5.243924018217930 5.010019829196070 2991 0 2991
5.243416401744810 5.006894988955890 2992 0 2992
5.237433476550040 5.005010039148720 2993 0 2993
5.246502100898680 5.008698348090850 2994 0 2994
5.245672183916290 5.000230911279790 2995 0 2995
5.248845382232040 5.001770032759480 2996 0 2996
5.244348560666290 5.003303993617050 2997 0 2997
5.237771164546450 5.001727215726070 2998 0 2998
5.244707361039740 5.009248281616770 2999 0 2999
5.246695899581720 5.005388639751230 3000 0 3000
5.244654006486240 5.005921675425770 3001 0 3001
5.243848214556060 4.999391021772250 3002 0 3002
5.243690156508800 5.007183199114390 3003 0 3003
5.247832875634710 5.008103848479000 3004 0 3004
5.241823879444940 5.010927843621900 3005 0 3005
5.244652491669750 5.006231838460160 3006 0 3006
5.240568723356080 5.005970537808980 3007 0 3007
5.242734547368560 5.003914966514850 3008 0 3008
5.244230044048530 4.988199128910770 3009 0 3009
5.239813186463570 5.009363784511260 3010 0 3010
5.241443053411660 5.005006745501970 3011 0 3011
5.239776327129740 5.002598339475470 3012 0 3012
5.244564809128900 5.002001753579580 3013 0 3013
5.243211235675240 4.992047493165620 3014 0 3014
5.247639890303540 5.008836374530910 3015 0 3015
5.240664709253060 5.001334942622890 3016 0 3016
5.245881880082870 4.996748285175210 3017 0 3017
5.245062555766070 5.001280574932390 3018 0 3018
5.242877720048280 5.004315733518060 3019 0 3019
5.243988054445820 5.007544512335020 3020 0 3020
5.244585499040480 5.007063239970800 3021 0 3021
5.240700170748930 5.003368251146480 3022 0 3022
5.248982763410560 5.007884110603420 3023 0 3023
5.247211717300740 4.999767868397660 3024 0 3024
5.245607891497270 5.005498774283000 3025 0 3025
5.247765625202350 5.002041326722670 3026 0 3026
5.240797623371000 5.002483085490300 3027 0 3027
5.242106685785570 5.002563379973280 3028 0 3028
5.244974234972830 5.000162491410930 3029 0 3029
5.242778329961880 5.008135244673380 3030 0 3030
5.243902911262490 4.995681395752080 3031 0 3031
5.242196606761520 4.999296949334050 3032 0 3032
5.241087786235720 5.003466063694560 3033 0 3033
5.248444322901180 4.993539019977350 3034 0 3034
5.242287542908340 5.002198979441040 3035 0 3035
5.243004456832540 5.009623142028900 3036 0 3036
5.242663656297460 4.993966365814960 3037 0 3037
5.239270894663750 5.002074853363880 3038 0 3038
5.241414110145860 4.996888906491920 3039 0 3039
5.242292326587280 4.999522985074030 3040 0 3040
5.240958702531590 5.002465661301610 3041 0 3041
5.247084160379960 4.999882903752910 3042 0 3042
5.241964807124210 5.001791416238720 3043 0 3043
5.242023677355740 5.003486182697670 3044 0 3044
5.248359367697390 5.005292754963180 3045 0 3045
5.247534724679540 5.008749661978210 3046 0 3046
5.239416217991550 5.003398267370670 3047 0 3047
5.240601427587990 4.998905226464780 3048 0 3048
5.234847218931170 5.002767787548440 3049 0 3049
5.236405671136820 4.995898717105740 3050 0 3050
5.236358960963020 5.004404985642530 3051 0 3051
5.240388929822770 5.000923125329790 3052 0 3052
5.236899570293760 4.999296954394380 3053 0 3053
5.239891720268170 5.000712131024530 3054 0 3054
5.240887979354030 5.010976956454460 3055 0 3055
5.238879132650770 5.009647448887970 3056 0 3056
5.239932723129370 5.002045625077300 3057 0 3057
5.241973700038860 5.006036473017540 3058 0 3058
5.245114417525790 4.996134143973860 3059 0 3059
5.245585181928720 5.003479181245880 3060 0 3060
5.238839950788880 5.005148739554780 3061 0 3061
5.238702878372290 5.007884176204400 3062 0 3062
5.244796262679490 4.997660328214290 3063 0 3063
5.243545323241220 5.003730987066290 3064 0 3064
5.243181502395810 5.004222161502560 3065 0 3065
5.242821200114780 5.004257487703310 3066 0 3066
5.240043072785180 5.003212436924440 3067 0 3067
5.245735738693690 5.000645310184800 3068 0 3068
5.240630809486920 5.003780443493460 3069 0 3069
5.239131275203310 5.012984000336330 3070 0 3070
5.238705912125310 5.006718568293950 3071 0 3071
5.243642944049480 5.000409190367120 3072 0 3072
5.240392811618270 5.009249849993020 3073 0 3073
5.244595724989490 5.003522218363570 3074 0 3074
5.245823914644790 5.003027130231040 3075 0 3075
5.240387129180550 5.002282728675770 3076 0 3076
5.242365908994850 5.001014361728150 3077 0 3077
5.242045075015260 5.006673547950970 3078 0 3078
5.233551151728040 5.003732776280340 3079 0 3079
5.236626056466060 5.002974530141910 3080 0 3080
5.238178170403370 5.001152323865210 3081 0 3081
5.240992072485950 4.999661402915290 3082 0 3082
5.241239918309790 5.005253378209840 3083 0 3083
5.238981568960790 4.999818012824170 3084 0 3084
5.245680683870740 4.998895069653060 3085 0 3085
5.245345325391620 5.002575401138170 3086 0 3086
5.242385943049820 5.006318052995450 3087 0 3087
5.242453775305940 5.001659304349110 3088 0 3088
5.244714024247490 4.993118686741640 3089 0 3089
5.243406973720370 4.998865701657890 3090 0 3090
5.241388532414640 5.005618601780770 3091 0 3091
5.240496550518170 5.008621724272620 3092 0 3092
5.240952674921210 5.009501208300840 3093 0 3093
5.243729376474440 4.998881110891910 3094 0 3094
5.242716945811450 5.002357954417390 3095 0 3095
5.238810895524770 4.999174174161120 3096 0 3096
5.242621522959330 5.002781255774220 3097 0 3097
5.237225105719840 4.995728253213600 3098 0 3098
5.235930810962110 4.999382643335010 3099 0 3099
5.244344597553060 5.003363617779360 3100 0 3100
5.245807308640910 5.005119335139860 3101 0 3101
5.244968358577950 5.005365414657960 3102 0 3102
5.241621460409340 4.997690408256250 3103 0 3103
5.244226581772230 4.999920287008670 3104 0 3104
5.239614886871080 5.005521498224110 3105 0 3105
5.240980555786620 5.001987730009500 3106 0 3106
5.241461521226030 4.998545190877960 3107 0 3107
5.237784538878810 5.002202695137140 3108 0 3108
5.239924384522410 5.004283106759210 3109 0 3109
5.244675202711990 5.002728551739610 3110 0 3110
5.242016314142520 5.002724373886870 3111 0 3111
5.239667149745460 5.003098723965300 3112 0 3112
5.235962542640110 5.010259947337870 3113 0 3113
5.241103858357000 5.007601487646750 3114 0 3114
5.241032729620590 5.013062476275170 3115 0 3115
5.239267306497760 5.006893298403370 3116 0 3116
5.240550284974280 5.011322641607200 3117 0 3117
5.240335905023940 5.005446091354340 3118 0 3118
5.241446235784380 5.002214448141170 3119 0 3119
5.240635908581750 5.008127436005040 3120 0 3120
5.239920475474740 5.003375763184240 3121 0 3121
5.244226840839400 4.999744491517440 3122 0 3122
5.239477712397120 4.999993936004260 3123 0 3123
5.236616994908620 5.002603403525000 3124 0 3124
5.238066501860270 5.001946648210230 3125 0 3125
5.237139361197850 5.006602538719730 3126 0 3126
5.241777049832300 5.001764605185540 3127 0 3127
5.241861374013430 4.999150511249150 3128 0 3128
5.245083310825800 4.999982071401100 3129 0 3129
5.237265931190340 5.013561301161000 3130 0 3130
5.245410450748210 5.007416912195050 3131 0 3131
5.244406340674370 5.007878049544360 3132 0 3132
5.242571999459380 5.002557111218270 3133 0 3133
5.242903692532470 5.013009578504010 3134 0 3134
5.236408925855250 4.998869243549240 3135 0 3135
5.241393651947410 5.001090021852340 3136 0 3136
5.239713080672210 4.996569132527440 3137 0 3137
5.239876548637260 5.001179518012820 3138 0 3138
5.239949023652620 5.008170276738160 3139 0 3139
5.242707344844410 4.999235252799290 3140 0 3140
5.242051854093560 5.006055488822290 3141 0 3141
5.237965011219870 5.005980814769950 3142 0 3142
5.241086901353090 5.006917315488010 3143 0 3143
5.246514422896490 5.014402884024490 3144 0 3144
5.247820845747950 5.011947807185500 3145 0 3145
5.236960702914170 5.008738551298860 3146 0 3146
5.242906605850270 5.002006382485030 3147 0 3147
5.240967776644630 5.013178865545950 3148 0 3148
5.239860397178280 5.008159067232200 3149 0 3149
5.241259192909220 5.009570925941520 3150 0 3150
5.237859053147290 5.006285682502330 3151 0 3151
5.246247685928140 4.996208275367260 3152 0 3152
5.239679201660710 5.003258182771170 3153 0 3153
5.240604843407030 5.002061096361440 3154 0 3154
5.245099761890200 5.007842950873610 3155 0 3155
5.245293618929520 4.996680656861020 3156 0 3156
5.235270384682690 5.001946545256340 3157 0 3157
5.240100929803320 5.009357656927590 3158 0 3158
5.237018049294680 5.011740924818270 3159 0 3159
5.245353539684780 5.001666933241130 3160 0 3160
5.246198931694230 5.008428302177360 3161 0 3161
5.239910738995730 5.005954566940550 3162 0 3162
5.239944989702370 5.003938582240460 3163 0 3163
5.241121884499240 5.001714660260000 3164 0 3164
5.244217648460420 5.004203208863340 3165 0 3165
5.247755728236820 5.000888844013220 3166 0 3166
5.244676728288090 5.001824822381540 3167 0 3167
5.246186575299980 5.003969407560230 3168 0 3168
5.244835196457610 5.002558157999190 3169 0 3169
5.238173814145450 5.003998268219950 3170 0 3170
5.240957871219200 5.002351467983620 3171 0 3171
5.236319256036110 5.004186757189590 3172 0 3172
5.240345556107580 5.003445603137470 3173 0 3173
5.237939565626880 5.002912374968140 3174 0 3174
5.239595979386690 5.003193364722000 3175 0 3175
5.244889397350400 4.996166316287800 3176 0 3176
5.242551956363780 5.004277300746380 3177 0 3177
5.243431327332750 5.007117640918130 3178 0 3178
5.236124267977690 5.009723279434790 3179 0 3179
5.238696018331190 5.012295504181260 3180 0 3180
5.241794444605510 5.005639102711010 3181 0 3181
5.242505568135720 4.999139098169180 3182 0 3182
5.245490966039090 4.999618219720380 3183 0 3183
5.243997524987680 5.006104402805090 3184 0 3184
5.243872692934450 4.993004320892750 3185 0 3185
5.241010822810200 5.004906157296150 3186 0 3186
5.238219159128870 5.006745275535740 3187 0 3187
5.239919292058300 5.003842890187800 3188 0 3188
5.230838141318720 5.010387937449950 3189 0 3189
5.235961674350580 5.004488871825370 3190 0 3190
5.241918462213430 5.000250331657310 3191 0 3191
5.238579003582800 5.003488993790480 3192 0 3192
5.243120894044420 4.999945853105630 3193 0 3193
5.242009085751750 5.001396127448760 3194 0 3194
5.243007351796870 5.012628013809300 3195 0 3195
5.242588228120430 5.011770076691520 3196 0 3196
5.241939150732430 5.003120867051360 3197 0 3197
5.242668636667170 4.999194930564170 3198 0 3198
5.238174843442080 5.005511998430750 3199 0 3199
5.242170922034030 5.000541700512370 3200 0 3200
5.238577505767650 5.001626471097060 3201 0 3201
5.241187453477630 5.006731993914870 3202 0 3202
5.244440933173590 5.007181311897460 3203 0 3203
5.240798447230470 5.004831067589030 3204 0 3204
5.242381579687990 5.003339766712550 3205 0 3205
5.243767152845200 5.007825066159290 3206 0 3206
5.241393688857400 5.004566482397580 3207 0 3207
5.239957067224590 4.998175883326900 3208 0 3208
5.240601630350100 4.999074043359320 3209 0 3209
5.234538999119540 5.009267812474620 3210 0 3210
5.240690339658550 5.008091475297160 3211 0 3211
5.239871477585910 5.015093018138520 3212 0 3212
5.238321044298590 5.008999222233660 3213 0 3213
5.234718861933620 5.002065560721940 3214 0 3214
5.236859596041460 5.006987449739760 3215 0 3215
5.239452937003790 5.007165832498610 3216 0 3216
5.238492715148860 5.004653972027430 3217 0 3217
5.238332590175550 5.009981305589210 3218 0 3218
5.238948955567560 5.008113959193810 3219 0 3219
5.237469853074520 5.005670117620320 3220 0 3220
5.236031068869850 5.009744469998070 3221 0 3221
5.244823175916170 5.008230875604420 3222 0 3222
5.234192312818810 4.997968173289860 3223 0 3223
5.237777611984930 5.002191982937890 3224 0 3224
5.235071396260440 4.999453690603080 3225 0 3225
5.240594769523040 4.998575676059910 3226 0 3226
5.238482964706390 5.004053278477050 3227 0 3227
5.237720922913260 5.004730118039490 3228 0 3228
5.241219020191960 5.002377022231840 3229 0 3229
5.243802460077420 5.001780930026730 3230 0 3230
5.242168487559800 5.003288787506920 3231 0 3231
5.246290640873350 4.998127537273100 3232 0 3232
5.245818259364160 5.004029402854360 3233 0 3233
5.246265949850210 5.005540189581850 3234 0 3234
5.238293182193240 5.015052874049230 3235 0 3235
5.244455586929560 5.008772754440270 3236 0 3236
5.242586032324470 5.006773998554660 3237 0 3237
5.246148454817560 4.999432156554850 3238 0 3238
5.245626575017750 4.996067095639490 3239 0 3239
5.247261170930790 4.998672507841740 3240 0 3240
5.240551728605090 5.001473654080330 3241 0 3241
5.240097470483090 5.002300414091860 3242 0 3242
5.241681939106180 5.007992866424870 3243 0 3243
5.241889167897800 5.008042031500080 3244 0 3244
5.242614720583020 5.000197256771460 3245 0 3245
5.234405435941360 5.004762356317130 3246 0 3246
5.239588215287170 5.005578428426640 3247 0 3247
5.242958546822010 5.006849642491640 3248 0 3248
5.239333634834790 5.008666727647150 3249 0 3249
5.240045003035700 4.994541930089470 3250 0 3250
5.242493489587710 5.009681757036070 3251 0 3251
5.240390095382370 5.003952391459520 3252 0 3252
5.237743469449410 5.000052133675080 3253 0 3253
5.238358178891260 5.010447181084950 3254 0 3254
5.237724410055170 5.004419252370250 3255 0 3255
5.241065973140350 5.007706759813650 3256 0 3256
5.240208869862920 5.001406172154840 3257 0 3257
5.245262297760910 5.003723928576810 3258 0 3258
5.240270916518930 5.011497396328470 3259 0 3259
5.243240335752480 5.003855672240410 3260 0 3260
5.237548797367410 5.011259690818920 3261 0 3261
5.243244847385920 5.009083242957470 3262 0 3262
5.242330373904960 5.013027903384860 3263 0 3263
5.240720665928970 5.011045826443950 3264 0 3264
5.240843020839660 5.008431667405050 3265 0 3265
5.236174307518960 5.008129615508480 3266 0 3266
5.240426247212970 5.007050032532530 3267 0 3267
5.240694806185360 5.012239414641440 3268 0 3268
5.241769994942500 5.005470744408160 3269 0 3269
5.242144750838140 5.010883097114010 3270 0 3270
5.235229788300400 5.008747788433770 3271 0 3271
5.237581388454070 5.000888779183880 3272 0 3272
5.241469380134340 5.006627545609990 3273 0 3273
5.241679568560750 5.005708104676860 3274 0 3274
5.245115580644690 5.009973835780160 3275 0 3275
5.236624760341040 5.009025856217230 3276 0 3276
5.242246126381510 5.006253336098710 3277 0 3277
5.240389992713270 4.997334315399270 3278 0 3278
5.240532169805190 5.007438522805420 3279 0 3279
5.238199207238470 5.002744364359560 3280 0 3280
5.243776671614320 4.997541715000830 3281 0 3281
5.236653146337810 4.999326085566960 3282 0 3282
5.243791235990670 5.006042581556610 3283 0 3283
5.243121155162280 5.010275459551430 3284 0 3284
5.235398939806330 5.000575286326780 3285 0 3285
5.240485646024890 5.004142041855400 3286 0 3286
5.243317239403170 5.002860513910270 3287 0 3287
5.239119284246940 4.998508490066070 3288 0 3288
5.243773905856750 5.005402878986900 3289 0 3289
5.237094659381920 5.005928861991010 3290 0 3290
5.245685097298580 5.002323952872010 3291 0 3291
5.243704780307250 5.002481864322030 3292 0 3292
5.243023569126620 5.009888011341010 3293 0 3293
5.238095958339250 5.006501691438230 3294 0 3294
5.241224192877940 5.011292178659950 3295 0 3295
5.241441356562170 5.010751773179670 3296 0 3296
5.241221429816090 5.006972717642340 3297 0 3297
5.241743016088600 5.003186758142740 3298 0 3298
5.238338720331630 5.005224192611540 3299 0 3299
5.240805967633270 5.000748850221920 3300 0 3300
5.239422603636500 5.008590913280200 3301 0 3301
5.241273070823030 4.999401864433540 3302 0 3302
5.246327855864440 4.998772757900560 3303 0 3303
5.244611844983410 4.998798981661590 3304 0 3304
5.240567469612920 5.000947870892680 3305 0 3305
5.244139670022810 5.002149598382250 3306 0 3306
5.245419670364210 5.002525684990270 3307 0 3307
5.243250866824840 5.001556168994170 3308 0 3308
5.242128721394560 4.994391479025540 3309 0 3309
5.243442425770990 4.995346217774530 3310 0 3310
5.240614847649110 4.998541716808640 3311 0 3311
5.240980912360490 5.006505423801810 3312 0 3312
5.240626208687810 5.004419652361400 3313 0 3313
5.246369908750690 5.000241575270310 3314 0 3314
5.240284613323350 5.002619071074560 3315 0 3315
5.239858226119660 5.010583064599910 3316 0 3316
5.243047290582940 4.997385311248240 3317 0 3317
5.237633962194240 5.002661245531730 3318 0 3318
5.240823758405280 5.006786834154350 3319 0 3319
5.238767133995160 5.005179824062080 3320 0 3320
5.243875036140990 5.008413942952850 3321 0 3321
5.242823463943760 5.004407402362920 3322 0 3322
5.243441764817810 4.998141625903750 3323 0 3323
5.241673902251530 4.999360893057690 3324 0 3324
5.239321574856790 5.004503031625560 3325 0 3325
5.244931070038760 5.002824228727600 3326 0 3326
5.244001448276540 5.004864854125140 3327 0 3327
5.242301748697040 5.010334324751040 3328 0 3328
5.237935635032050 4.997822656023720 3329 0 3329
5.241748543730290 4.996023723989670 3330 0 3330
5.244808613303460 5.003297630997830 3331 0 3331
5.242772897512070 5.006010085474020 3332 0 3332
5.244395798902660 5.002630002042190 3333 0 3333
5.243201308599980 5.004371818308520 3334 0 3334
5.243679968160640 4.999064932245370 3335 0 3335
5.239562239725470 5.007455794391440 3336 0 3336
5.243864914143290 5.005095300388120 3337 0 3337
5.244474851588640 5.006909239170290 3338 0 3338
5.246929301249070 5.001313055882810 3339 0 3339
5.246372684901070 4.999158494948550 3340 0 3340
5.244947859545820 5.001377681046910 3341 0 3341
5.248822082440190 5.001552863447480 3342 0 3342
5.241037029907630 5.003022498863250 3343 0 3343
5.244545581187200 4.998829565275890 3344 0 3344
5.241198091706710 5.009133446551670 3345 0 3345
5.244701551710260 5.011334302567490 3346 0 3346
5.241512807650210 5.007206942186980 3347 0 3347
5.242946736421300 5.007553342464770 3348 0 3348
5.247605755191800 4.994729205125910 3349 0 3349
5.239657922108430 5.009783547098970 3350 0 3350
5.244335015864830 4.993551931134360 3351 0 3351
5.244429243248970 4.993470272245720 3352 0 3352
5.243381526009440 5.000777226492920 3353 0 3353
5.242290549706330 4.997209109673260 3354 0 3354
5.246490985625850 5.000584887301820 3355 0 3355
5.244733933038320 5.004351575472690 3356 0 3356
5.244403783102040 5.006952686264550 3357 0 3357
5.243048401187790 5.002489235163450 3358 0 3358
5.242976552778550 4.992149864496180 3359 0 3359
5.238849518574650 5.006896008301390 3360 0 3360
5.243564639183210 5.000319249649010 3361 0 3361
5.244243109654580 5.008913212030330 3362 0 3362
5.237708526212730 5.007581020095490 3363 0 3363
5.243289018967330 5.009117034202820 3364 0 3364
5.240547258590020 5.008620424700180 3365 0 3365
5.243087306985200 5.000667930977220 3366 0 3366
5.245523974034900 4.998273377010910 3367 0 3367
5.243494936706850 5.000054995085330 3368 0 3368
5.244106479110350 5.009983146825270 3369 0 3369
5.244954430480470 4.999886091412080 3370 0 3370
5.242943437591850 4.997111050830450 3371 0 3371
5.247592104099730 4.992580379111450 3372 0 3372
5.239534383983400 5.003583480566720 3373 0 3373
5.247460882875410 4.999538205550370 3374 0 3374
5.244065329199510 5.003690937554220 3375 0 3375
5.244982722521690 5.006076643417250 3376 0 3376
5.245495515902420 5.003865075322970 3377 0 3377
5.248544058104100 4.997741663733960 3378 0 3378
5.246465278793380 5.003261955552310 3379 0 3379
5.247910712532420 5.002439046795560 3380 0 3380
5.246359844986260 5.004517707813930 3381 0 3381
5.242559394366540 5.000489242261920 3382 0 3382
5.247257870428760 5.000736826786470 3383 0 3383
5.245115799235700 4.991371029502250 3384 0 3384
5.242918133633790 5.007986183819160 3385 0 3385
5.245638129030640 5.000719190100640 3386 0 3386
5.248865438016150 4.995370077094130 3387 0 3387
5.248683252538580 4.996762824909070 3388 0 3388
5.242892087259090 5.003593055588250 3389 0 3389
5.242253426124220 5.000379349309830 3390 0 3390
5.238076510478620 4.995238863135130 3391 0 3391
5.243330481994130 5.008156619253470 3392 0 3392
5.241260070071280 4.994845899492510 3393 0 3393
5.244281875869570 5.003110529809990 3394 0 3394
5.244483397953760 5.010139160922200 3395 0 3395
5.242625591914890 5.002965013852020 3396 0 3396
5.253904670969910 5.006152419659050 3397 0 3397
5.249256733640890 5.007156090524760 3398 0 3398
5.249412382311770 5.002214001013680 3399 0 3399
5.242170942165180 4.996975608529610 3400 0 3400
5.242356148542940 5.004714466383710 3401 0 3401
5.247491587970410 5.000535667155360 3402 0 3402
5.245871339969310 5.003777193868420 3403 0 3403
5.243049095260890 5.001334552113760 3404 0 3404
5.243154370659580 4.999288120368360 3405 0 3405
5.246483542150030 5.006719387573270 3406 0 3406
5.246795270963270 4.999583775040840 3407 0 3407
5.242832682761330 5.004179060859460 3408 0 3408
5.246054642826320 4.994946274601660 3409 0 3409
5.240061946477370 5.003066405777660 3410 0 3410
5.243746477932940 4.996987999273650 3411 0 3411
5.244634073384650 5.004773022850240 3412 0 3412
5.242649874947450 5.000695258574510 3413 0 3413
5.245732991020000 5.005236136516560 3414 0 3414
5.241849814075930 5.003737664758680 3415 0 3415
5.246011277137510 5.008702579951050 3416 0 3416
5.249310446926390 5.004152001952520 3417 0 3417
5.249698628111980 4.986346375500710 3418 0 3418
5.246439766106050 4.995028867569380 3419 0 3419
5.243013669642240 4.989483279899290 3420 0 3420
5.244741934773420 4.994537335499380 3421 0 3421
5.244958216968560 4.996101879256040 3422 0 3422
5.243208216339320 5.009324404078190 3423 0 3423
5.243908664225200 5.002684513198360 3424 0 3424
5.246532537568000 4.999814792821430 3425 0 3425
5.251854155225300 4.994081420237640 3426 0 3426
5.246731262337360 5.002070014824500 3427 0 3427
5.248265254893630 5.003782792230610 3428 0 3428
5.250908363565360 5.000472840504900 3429 0 3429
5.246085491506120 5.001143963751230 3430 0 3430
5.243278689069930 5.003281865957420 3431 0 3431
5.244843619480970 5.009592244688230 3432 0 3432
5.240735459895610 5.008455657718570 3433 0 3433
5.244339603367090 5.002422028368900 3434 0 3434
5.244271331910420 4.996067908100010 3435 0 3435
5.240020684742740 5.005182773397210 3436 0 3436
5.243941398025920 4.997942720228140 3437 0 3437
5.241909048393670 5.006892584946770 3438 0 3438
5.245710414338000 5.008547890274330 3439 0 3439
5.242109639401760 5.001900414048590 3440 0 3440
5.242793369062920 5.003806389917220 3441 0 3441
5.238622446613870 5.002961438954040 3442 0 3442
5.239368202267480 5.002641884554400 3443 0 3443
5.244931499836250 5.002076638859850 3444 0 3444
5.238199251805760 5.004929096776910 3445 0 3445
5.242318846329140 5.005697606996930 3446 0 3446
5.245226853152950 5.002054803258330 3447 0 3447
5.243097391938930 5.009492822285050 3448 0 3448
5.245218888825410 5.010943715025790 3449 0 3449
5.250119969062190 5.007667661908790 3450 0 3450
5.248906275539200 5.001871063248170 3451 0 3451
5.245903817115380 5.005589495444280 3452 0 3452
5.239245679344130 5.005636702195640 3453 0 3453
5.243631716250530 5.007436917528560 3454 0 3454
5.244834952611790 5.004408691619980 3455 0 3455
5.247695798169330 5.009827432573220 3456 0 3456
5.243706157966350 5.009227639660220 3457 0 3457
5.247684216967000 5.013078183455210 3458 0 3458
5.238693953209600 5.010743590352590 3459 0 3459
5.241434710764850 5.012668310892760 3460 0 3460
5.245072368264850 5.000647768412850 3461 0 3461
5.245278267138360 5.008246225973210 3462 0 3462
5.241347996503800 5.005137532541410 3463 0 3463
5.239838069978370 5.008018930094920 3464 0 3464
5.242598059340080 5.003357998255250 3465 0 3465
5.246100585248770 5.012292839856810 3466 0 3466
5.239823909320750 5.010279261591640 3467 0 3467
5.244709559745330 5.013256157054420 3468 0 3468
5.243978461826690 5.001793877189200 3469 0 3469
5.242541845303910 4.999146706673510 3470 0 3470
5.239939472552670 5.000677694156360 3471 0 3471
5.239735297246530 5.002871538859850 3472 0 3472
5.240046257520860 5.011845091727710 3473 0 3473
5.243271359418570 5.007290557446260 3474 0 3474
5.240775906115350 5.006465266599500 3475 0 3475
5.243913806335580 5.006668902548330 3476 0 3476
5.244905324866850 5.002153895161080 3477 0 3477
5.246388547856460 5.006902856649200 3478 0 3478
5.243281525701860 5.005085129356820 3479 0 3479
5.241665025731980 5.004670076566460 3480 0 3480
5.247423482211360 5.000112670471120 3481 0 3481
5.243473302935350 5.000756809031090 3482 0 3482
5.245866080539020 5.016187295455250 3483 0 3483
5.241966010483410 5.006715786630710 3484 0 3484
5.241262497254380 5.007913120394280 3485 0 3485
5.238357033723730 5.000666490688390 3486 0 3486
5.245342920063360 4.999607870919690 3487 0 3487
5.239761120972340 5.004531482615830 3488 0 3488
5.242528787413850 5.007226139651820 3489 0 3489
5.242806166705180 5.004592186205320 3490 0 3490
5.243173254747280 5.001780756234430 3491 0 3491
5.243282707058130 5.002638138868870 3492 0 3492
5.247695815832290 5.004050523851230 3493 0 3493
5.241834444833610 4.996928699848200 3494 0 3494
5.250139579418790 4.996078499149910 3495 0 3495
5.248557434919220 4.995739721765600 3496 0 3496
5.236341493354590 4.996409670858290 3497 0 3497
5.241003671036100 4.999754941873800 3498 0 3498
5.247842212753890 4.995601601567500 3499 0 3499
5.243199823157090 4.998017723596870 3500 0 3500
5.244255862621740 5.000982284110700 3501 0 3501
5.246589628668250 5.000631335746740 3502 0 3502
5.245323574102240 5.008750282807800 3503 0 3503
5.243164243112020 5.009407389270860 3504 0 3504
5.239711049901460 5.004386564326150 3505 0 3505
5.245240691608010 5.004484657735600 3506 0 3506
5.246374704067810 5.004657271333580 3507 0 3507
5.240527355641570 5.008866976436910 3508 0 3508
5.249553453405590 5.002129484142700 3509 0 3509
5.246714752149620 5.004120230458770 3510 0 3510
5.242593015367600 5.008215591149150 3511 0 3511
5.245911367419950 5.003725534301610 3512 0 3512
5.245647846121090 5.001816678733590 3513 0 3513
5.245801219000800 4.999348864433770 3514 0 3514
5.237628564367160 5.013370144217740 3515 0 3515
5.242962343245620 5.010359919125750 3516 0 3516
5.242081880871560 5.009195894718840 3517 0 3517
5.243709510559340 5.012027019779890 3518 0 3518
5.247721659187960 5.009935376654260 3519 0 3519
5.240885641237200 5.012710739968500 3520 0 3520
5.241449152306060 5.012657031017720 3521 0 3521
5.246492969985250 5.010545386489000 3522 0 3522
5.241196870799570 5.008289508201330 3523 0 3523
5.250880402693810 5.007100663535450 3524 0 3524
5.243728284259210 4.999619610289250 3525 0 3525
5.238773171301220 4.994891195849780 3526 0 3526
5.244695608248520 5.004917686900290 3527 0 3527
5.247107800733790 5.005111573311100 3528 0 3528
5.244253067231610 5.002065404325650 3529 0 3529
5.243302899628960 5.005417564236360 3530 0 3530
5.242630948238960 5.011489750274320 3531 0 3531
5.244537634951540 5.009105161375280 3532 0 3532
5.243520499793100 5.008886913620760 3533 0 3533
5.243196754680810 5.008538619626770 3534 0 3534
5.242564764647150 5.001016511396800 3535 0 3535
5.246326084214090 5.004761182425000 3536 0 3536
5.248478442833320 5.004677084750600 3537 0 3537
5.241899236648420 5.012101787333700 3538 0 3538
5.244794996037840 5.004019653474710 3539 0 3539
5.244556638281420 5.004004430993680 3540 0 3540
5.241850232143680 5.011516689108930 3541 0 3541
5.247625396217660 5.005928546897100 3542 0 3542
5.240563539276550 5.004597715757460 3543 0 3543
5.245141374323930 5.007197774215440 3544 0 3544
5.244992247957630 5.017168931358780 3545 0 3545
5.246765478284660 5.003463169611620 3546 0 3546
5.246346084278910 5.005686694444640 3547 0 3547
5.248795941608040 4.991862963490970 3548 0 3548
5.240709309728310 5.007378809646130 3549 0 3549
5.242265306647680 5.014088470317620 3550 0 3550
5.238421429451760 4.999283422240710 3551 0 3551
5.246357674545350 5.008207937802110 3552 0 3552
5.243422766558020 5.009729786200350 3553 0 3553
5.246720150960230 5.011913838087200 3554 0 3554
5.246686278812190 5.011555949390750 3555 0 3555
5.248960906519820 5.010196195509790 3556 0 3556
5.247898591601170 5.010489315854810 3557 0 3557
5.247703047984770 5.004479229851600 3558 0 3558
5.250395261040860 5.006780179862210 3559 0 3559
5.248224420575550 5.005382865636180 3560 0 3560
5.246808826346910 4.995515240584330 3561 0 3561
5.246720299380910 5.011997563309190 3562 0 3562
5.249536611411890 5.009744198012380 3563 0 3563
5.251932968973420 5.012522714327700 3564 0 3564
5.248421244251850 5.007226328955100 3565 0 3565
5.250462066827490 4.996611861855480 3566 0 3566
5.246181702990900 5.004566836507470 3567 0 3567
5.250431722587460 5.005409355148810 3568 0 3568
5.243663344128930 5.007623169551890 3569 0 3569
5.249417575300640 5.011587758322910 3570 0 3570
5.246549095022970 5.004867854830040 3571 0 3571
5.247030951963850 5.002556543943520 3572 0 3572
5.243712690817160 5.000904540240540 3573 0 3573
5.251118388025820 5.005162023000310 3574 0 3574
5.248122339703910 5.001556269239840 3575 0 3575
5.250595540133900 5.007425316172160 3576 0 3576
5.247787810038000 5.008620664874190 3577 0 3577
5.251247495947540 5.011043860916430 3578 0 3578
5.245090628763380 5.010568730031650 3579 0 3579
5.250974890100550 5.004990576914490 3580 0 3580
5.248071781668640 5.006753921227570 3581 0 3581
5.246679136159130 5.009081663666150 3582 0 3582
5.246298427953460 4.999013618251710 3583 0 3583
5.242890398316020 5.000002894513310 3584 0 3584
5.247894016793840 5.003628832889900 3585 0 3585
5.248717649162100 5.010557834449120 3586 0 3586
5.249623565288760 5.003388010150940 3587 0 3587
5.251751941794810 5.003270299528380 3588 0 3588
5.243570348510430 5.005899022066370 3589 0 3589
5.240117324756530 5.003990214121910 3590 0 3590
5.246269319167480 5.004443676007640 3591 0 3591
5.245077215642160 5.009711408958450 3592 0 3592
5.246341542684000 5.004532144981390 3593 0 3593
5.252689116110290 5.003041154406000 3594 0 3594
5.248790684297370 5.006717029369120 3595 0 3595
5.246082870962830 5.011003476565340 3596 0 3596
5.251398006851890 5.004914602350220 3597 0 3597
5.254149647016920 4.997439571237730 3598 0 3598
5.247111914841810 5.001703556771590 3599 0 3599
5.247644649767350 5.004724356474610 3600 0 3600
5.250567732866690 5.003065482705510 3601 0 3601
5.247289536514110 5.001385175840090 3602 0 3602
5.249626695215430 5.001451324527080 3603 0 3603
5.250596249506230 5.008091655453560 3604 0 3604
5.249819811706850 5.008680769748660 3605 0 3605
5.251700594002290 5.005777857079610 3606 0 3606
5.249698990111510 5.001205801278230 3607 0 3607
5.248631740996010 5.007714507588490 3608 0 3608
5.250043267772750 5.006726741614010 3609 0 3609
5.246950383630330 5.006834720809480 3610 0 3610
5.252271072117520 5.000741594582820 3611 0 3611
5.252717701625550 5.007366853870440 3612 0 3612
5.252566730810630 5.004521046842310 3613 0 3613
5.249897321125940 4.996000068023350 3614 0 3614
5.246068053479050 4.998978160528030 3615 0 3615
5.246809489179090 5.005652988779490 3616 0 3616
5.248784702703380 5.002123173170290 3617 0 3617
5.255873869553340 5.001903933927160 3618 0 3618
5.250782409513350 5.003952695062860 3619 0 3619
5.250920313676140 5.009207051811070 3620 0 3620
5.252844673408510 5.003063897632340 3621 0 3621
5.251008954915570 5.002244544508390 3622 0 3622
5.248423653947950 4.999740029040770 3623 0 3623
5.245679405373540 5.008768173864490 3624 0 3624
5.246290438169920 5.009827100651300 3625 0 3625
5.245198810799150 5.008550250003190 3626 0 3626
5.246349231295960 5.006537679914230 3627 0 3627
5.246303186162100 5.001621914005610 3628 0 3628
5.244578012708340 5.009273897152830 3629 0 3629
5.247556721552200 5.003672262483680 3630 0 3630
5.249717831034170 5.001602695639600 3631 0 3631
5.246337650644020 5.004797674926830 3632 0 3632
5.247023713562300 4.997497567716640 3633 0 3633
5.250676685989220 5.002753865472810 3634 0 3634
5.248874880148710 4.998940563008060 3635 0 3635
5.249213129854780 5.002259058565830 3636 0 3636
5.248771253498940 4.999428282281590 3637 0 3637
5.252495995955650 5.004095204600460 3638 0 3638
5.248097741367430 5.009553685333680 3639 0 3639
5.245951821717660 5.003690811285870 3640 0 3640
5.254143838828740 5.002540797938900 3641 0 3641
5.252197560829080 4.997612851026310 3642 0 3642
5.246085450077310 5.002330860728930 3643 0 3643
5.252588371071700 5.003869733043550 3644 0 3644
5.247659656706440 5.007400660908870 3645 0 3645
5.253222630334410 5.004464552597800 3646 0 3646
5.242604105054960 5.005184631098790 3647 0 3647
5.252034917016050 5.001343896219870 3648 0 3648
5.249952430086450 5.005118145230730 3649 0 3649
5.252337473112290 5.001161631979610 3650 0 3650
5.249194246958820 5.009761874914730 3651 0 3651
5.249391940836770 5.013306837284860 3652 0 3652
5.252440052299480 5.005897613986230 3653 0 3653
5.253320898973520 5.000903329698440 3654 0 3654
5.250303859548550 4.999236805518510 3655 0 3655
5.248819891357850 5.001965002889530 3656 0 3656
5.253258052073330 5.013129855548450 3657 0 3657
5.247724464255140 5.008265830593370 3658 0 3658
5.256692794481990 5.001367170047590 3659 0 3659
5.247727507742370 5.006651334020440 3660 0 3660
5.245934197278000 5.002935956377820 3661 0 3661
5.249178109610820 5.010908362420270 3662 0 3662
5.253856602422890 5.006022896850240 3663 0 3663
5.252719296957370 5.009785887810540 3664 0 3664
5.243329215574410 5.006036114635560 3665 0 3665
5.248725885416170 5.012053035434440 3666 0 3666
5.250437319301220 5.014906027233520 3667 0 3667
5.243710586584090 5.006005025060030 3668 0 3668
5.245146028854260 5.003371980103850 3669 0 3669
5.247701636529070 5.010943535015820 3670 0 3670
5.247610558973920 4.995715791848060 3671 0 3671
5.252334457311190 5.005061235201010 3672 0 3672
5.253304589888470 4.991667557289020 3673 0 3673
5.245997648328560 5.004544559863450 3674 0 3674
5.248107915074690 4.999879710279930 3675 0 3675
5.251397186411260 5.011162095248570 3676 0 3676
5.247341534649950 4.999096309781670 3677 0 3677
5.244401373239380 5.012953690226540 3678 0 3678
5.246527228118610 5.006039274711370 3679 0 3679
5.250871305259070 5.002964406006250 3680 0 3680
5.251448452341590 4.997006919950150 3681 0 3681
5.249469704525840 5.009179518875990 3682 0 3682
5.251959086908740 5.011794469888800 3683 0 3683
5.252254856560120 5.004649416006070 3684 0 3684
5.248276006989350 4.994820668519190 3685 0 3685
5.244083767364200 5.008436531332580 3686 0 3686
5.248971704215780 5.006272883185300 3687 0 3687
5.245845153618230 5.003020148182840 3688 0 3688
5.245404186634020 5.002545414440740 3689 0 3689
5.247601362367970 5.007896818505030 3690 0 3690
5.244689457582380 5.003758279864150 3691 0 3691
5.244013846951980 5.003282987885220 3692 0 3692
5.242695448173000 5.009679785486490 3693 0 3693
5.244797255751800 4.998054858349820 3694 0 3694
5.251235522305400 4.997935296979870 3695 0 3695
5.249676242710870 5.004479954615960 3696 0 3696
5.247011881260340 5.006263420302870 3697 0 3697
5.247616292649760 5.008761059693170 3698 0 3698
5.250975055499560 5.002318816425810 3699 0 3699
5.241478118672290 5.005533121365920 3700 0 3700
5.243725307362250 5.000912236931330 3701 0 3701
5.245299664215650 5.003606468502730 3702 0 3702
5.247444427978800 5.007885000389230 3703 0 3703
5.253140646409600 5.001634803343010 3704 0 3704
5.253739193567690 4.993293352153420 3705 0 3705
5.250404449813070 4.997901651024090 3706 0 3706
5.249086263912970 5.003553096551530 3707 0 3707
5.257919183632590 4.996963713694720 3708 0 3708
5.253916982395520 5.005636007919400 3709 0 3709
5.250498545507480 5.004751397313860 3710 0 3710
5.251849133253530 4.995429986214590 3711 0 3711
5.251796694616810 5.004190322522350 3712 0 3712
5.248976148746690 5.001158426409130 3713 0 3713
5.250949970915200 5.001210458049200 3714 0 3714
5.251873714893530 5.006113632089890 3715 0 3715
5.252559936754740 5.003451353233590 3716 0 3716
5.248287905056700 4.999772374250840 3717 0 3717
5.250418097906670 5.014298566809770 3718 0 3718
5.249927997443950 5.011446434984600 3719 0 3719
5.250603536191550 5.013825174835640 3720 0 3720
5.245935864444720 5.008231145415910 3721 0 3721
5.250550953725690 5.000971888279990 3722 0 3722
5.250329160061710 5.002392444431310 3723 0 3723
5.249330738634130 5.006839892341210 3724 0 3724
5.250818451558300 5.005990384879300 3725 0 3725
5.250458212404860 5.011249977924300 3726 0 3726
5.248646665150090 4.998173143028260 3727 0 3727
5.251297585016220 5.003784814880730 3728 0 3728
5.246140594042750 5.005264746000480 3729 0 3729
5.244667700139530 5.005508271366930 3730 0 3730
5.248733077576730 5.007689266750730 3731 0 3731
5.248783232998660 5.010738202174670 3732 0 3732
5.251101447751020 5.005532744528670 3733 0 3733
5.249015818258510 5.010516601023890 3734 0 3734
5.248867645880310 5.010471293077080 3735 0 3735
5.248525740092010 5.002057164932700 3736 0 3736
5.250402369558950 5.001403627461970 3737 0 3737
5.256355188274170 5.002635076631820 3738 0 3738
5.249849809351620 5.001703649397630 3739 0 3739
5.252807111921990 4.998398949552650 3740 0 3740
5.247846678055080 5.002879605821080 3741 0 3741
5.249350098120140 5.003276359137800 3742 0 3742
5.251723539816570 5.002462435025470 3743 0 3743
5.245758420916360 5.001962367598780 3744 0 3744
5.251746828118740 5.000199312651990 3745 0 3745
5.252922615602580 4.990696551363430 3746 0 3746
5.254828521782580 5.006342738839170 3747 0 3747
5.245464896182830 5.000952121187880 3748 0 3748
5.249972051922970 4.999565380799960 3749 0 3749
5.250144239582250 5.011389550813570 3750 0 3750
5.249560025735990 5.006262755236170 3751 0 3751
5.249761284010810 5.004606513133050 3752 0 3752
5.252003268273070 5.003625014851180 3753 0 3753
5.255244265909700 5.001072604553980 3754 0 3754
5.250177403867770 5.006713768042470 3755 0 3755
5.248653793110900 5.007604282827690 3756 0 3756
5.246888355784820 5.003154132400220 3757 0 3757
5.247302698780250 5.011357790330040 3758 0 3758
5.249729563668160 4.998090199795510 3759 0 3759
5.248807600973560 5.007823230522770 3760 0 3760
5.244464077156880 5.001569668371020 3761 0 3761
5.251581496391570 5.003181195630950 3762 0 3762
5.251489369362990 5.008466138005420 3763 0 3763
5.248600369972100 5.002442630503880 3764 0 3764
5.251746617799450 4.999406760746310 3765 0 3765
5.248769229622400 5.003896492731200 3766 0 3766
5.252455168484280 4.994074622059570 3767 0 3767
5.249998614626260 5.002847935533090 3768 0 3768
5.247639978714260 5.006164055913670 3769 0 3769
5.250300506308180 5.002794474308610 3770 0 3770
5.249027867832500 5.003583691305290 3771 0 3771
5.256881769391440 4.995586301917990 3772 0 3772
5.251610386259120 4.994275098560490 3773 0 3773
5.253433822361250 4.999193332085500 3774 0 3774
5.251680973857060 4.994877169184200 3775 0 3775
5.248109242582010 5.002521519428620 3776 0 3776
5.251368888725500 5.006218197042910 3777 0 3777
5.249828762302010 4.991043889679910 3778 0 3778
5.250170468634220 5.007491723070820 3779 0 3779
5.250432859040810 5.002145036516630 3780 0 3780
5.248643063030450 4.996123220190180 3781 0 3781
5.248301338434430 5.002901857166290 3782 0 3782
5.254401874323190 5.007032575283690 3783 0 3783
5.249759191811090 5.005425766825630 3784 0 3784
5.250230990223830 4.997649751538000 3785 0 3785
5.249149446128490 5.002933883918870 3786 0 3786
5.249988035857620 4.997212123494390 3787 0 3787
5.249996903106540 5.005539929130450 3788 0 3788
5.251775582654430 5.004617725821160 3789 0 3789
5.244535348767810 5.003618068729610 3790 0 3790
5.248253265475090 4.995199612027100 3791 0 3791
5.249618365011640 4.998770405132260 3792 0 3792
5.247568170415910 5.000894324034500 3793 0 3793
5.252736289112640 5.000737069343730 3794 0 3794
5.252737001063050 5.000601907954870 3795 0 3795
5.248932013530830 4.999222123251350 3796 0 3796
5.246957861480310 5.004645453096250 3797 0 3797
5.249978859920590 5.002585073717080 3798 0 3798
5.251096628852870 5.009595612502520 3799 0 3799
5.252561848993970 4.999318067622080 3800 0 3800
5.246220635475730 5.004145691995300 3801 0 3801
5.245456768401530 5.001430835665440 3802 0 3802
5.249214937243030 4.996602817270550 3803 0 3803
5.248360642200840 5.007757055373270 3804 0 3804
5.249900833561880 4.998857799772750 3805 0 3805
5.250417321863300 4.998009191802280 3806 0 3806
5.245336514152250 5.005694701550520 3807 0 3807
5.251760028366180 5.003545098906550 3808 0 3808
5.244299308829770 5.000518958706920 3809 0 3809
5.247424634478710 5.003097005488140 3810 0 3810
5.250748430406430 4.995447757598650 3811 0 3811
5.245694296368680 5.000065323512600 3812 0 3812
5.248528297655880 5.008096279784850 3813 0 3813
5.253476915549450 5.004467171662950 3814 0 3814
5.257361959603240 5.006603685238430 3815 0 3815
5.247663329787030 5.011431573228730 3816 0 3816
5.246017938976570 5.003451633674700 3817 0 3817
5.248251869297250 5.004472453806360 3818 0 3818
5.246102870745670 5.004682967483950 3819 0 3819
5.248397249139380 4.996854140011450 3820 0 3820
5.244725007190410 4.999795880442850 3821 0 3821
5.249239868598450 4.991431061912700 3822 0 3822
5.249972851937170 4.991323165786350 3823 0 3823
5.252082557703490 4.992233262334740 3824 0 3824
5.251714546429410 4.999757727010160 3825 0 3825
5.245110973954340 5.006606975606190 3826 0 3826
5.249081523786270 5.003204648327750 3827 0 3827
5.251278675636130 5.002392732122450 3828 0 3828
5.252656649156470 5.007882957723080 3829 0 3829
5.251900502364210 5.002833621731960 3830 0 3830
5.252134744868580 5.004981374952080 3831 0 3831
5.251249783724550 5.006209949201680 3832 0 3832
5.254003160243370 5.006988496071720 3833 0 3833
5.250075468076930 4.999447661076420 3834 0 3834
5.251233527265910 5.003193660249650 3835 0 3835
5.248799732815460 5.002604526268530 3836 0 3836
5.247574535786160 5.006708844866710 3837 0 3837
5.254581397327650 5.006069348515870 3838 0 3838
5.250822100671660 5.006341090699820 3839 0 3839
5.252134893717570 5.006249207408660 3840 0 3840
5.246101412406070 5.011860689647990 3841 0 3841
5.250060344560770 5.002673104681520 3842 0 3842
5.248914992318890 5.006416529964450 3843 0 3843
5.254571055704100 5.001918457523350 3844 0 3844
5.254421697724840 4.994771435454370 3845 0 3845
5.246749916274870 5.008279302654700 3846 0 3846
5.250711152039430 5.007127976131180 3847 0 3847
5.251355095975230 5.007960601343310 3848 0 3848
5.248219475476040 4.998570164723030 3849 0 3849
5.251347964479450 5.000246401448660 3850 0 3850
5.249022197790780 5.005235832545600 3851 0 3851
5.251091499687730 5.003236029233140 3852 0 3852
5.247661212152110 5.001014956040740 3853 0 3853
5.251116190131670 4.999644797894890 3854 0 3854
5.249342969085830 5.004628733077750 3855 0 3855
5.250319291953470 5.002526722869260 3856 0 3856
5.248166250506710 4.996809180784400 3857 0 3857
5.247936632858290 5.003045296817920 3858 0 3858
5.245961524676590 5.004170442319280 3859 0 3859
5.246913095226900 5.005357753351730 3860 0 3860
5.248533714642080 5.002949052976170 3861 0 3861
5.248681331618900 5.000097256854570 3862 0 3862
5.250250125759550 5.001136165758750 3863 0 3863
5.248422055117500 4.995251685541900 3864 0 3864
5.252709948838750 4.991477088424050 3865 0 3865
5.251056020823150 4.997651810098010 3866 0 3866
5.249704369695800 4.998229836977470 3867 0 3867
5.254952277642050 5.005067244927010 3868 0 3868
5.250601423716480 5.002786555341980 3869 0 3869
5.250718091402800 4.990681224233490 3870 0 3870
5.248574968291170 5.005794854495170 3871 0 3871
5.248335157894930 4.996258312288560 3872 0 3872
5.246253136874600 4.997302084761980 3873 0 3873
5.250012779938850 4.992176697602200 3874 0 3874
5.248626562734960 5.001326290911660 3875 0 3875
5.246817429114310 4.999564692822060 3876 0 3876
5.249003644473480 4.996812319716010 3877 0 3877
5.247241905193000 4.996921379416160 3878 0 3878
5.249959955460970 4.994967395876970 3879 0 3879
5.247229051861120 5.011183726655040 3880 0 3880
5.248842919692770 5.005814793765910 3881 0 3881
5.250279111301480 4.995751774780070 3882 0 3882
5.251753005766740 4.992273083108990 3883 0 3883
5.249448460087710 4.994911786546940 3884 0 3884
5.242893331295430 5.004776337467710 3885 0 3885
5.248920444417580 5.005994715428160 3886 0 3886
5.246052576065670 5.000102500724580 3887 0 3887
5.244189243799140 4.997262588075430 3888 0 3888
5.249792499938860 4.993452337848880 3889 0 3889
5.252680051598370 5.001139057661620 3890 0 3890
5.251619558106020 5.007955656116370 3891 0 3891
5.253791130164530 5.007993858761540 3892 0 3892
5.250869804936210 5.000540336199260 3893 0 3893
5.245648564048310 5.004738580577110 3894 0 3894
5.248796223168170 5.004604651098010 3895 0 3895
5.246434582292710 4.999788478130500 3896 0 3896
5.250944385274720 5.004545914772980 3897 0 3897
5.243222954494390 5.003518679633530 3898 0 3898
5.244475950805390 5.011717752209730 3899 0 3899
5.247618257279270 5.008622792702920 3900 0 3900
5.246346328176340 5.009703974263590 3901 0 3901
5.249475135770890 5.004599837955730 3902 0 3902
5.244271216959280 5.006324053856110 3903 0 3903
5.253095386596540 4.994841439330120 3904 0 3904
5.250364373520640 5.002494716041130 3905 0 3905
5.252438865551650 5.001950547978290 3906 0 3906
5.248095371848700 5.006753364277590 3907 0 3907
5.246438366920290 5.006703211578480 3908 0 3908
5.248526979679560 5.008657181842370 3909 0 3909
5.248383293920980 5.011013035896330 3910 0 3910
5.252897350845620 5.007117135851790 3911 0 3911
5.242187350672980 5.006366420760690 3912 0 3912
5.247105243807790 5.006830250445220 3913 0 3913
5.252827974148130 5.004565817512730 3914 0 3914
5.248430160867120 5.012986279432630 3915 0 3915
5.249921341177000 5.005655245127180 3916 0 3916
5.254392394898310 5.003554297173270 3917 0 3917
5.250903801702290 5.004475441118630 3918 0 3918
5.250711192893770 5.000186546997120 3919 0 3919
5.250139450243170 5.010689398798740 3920 0 3920
5.248116038063290 4.996011649890590 3921 0 3921
5.247436858943670 5.005302284197260 3922 0 3922
5.245186670116320 5.006404398006100 3923 0 3923
5.252397994360260 5.008858897477610 3924 0 3924
5.251530395272610 5.004743426265080 3925 0 3925
5.254060733996220 5.004811567740390 3926 0 3926
5.248867310937240 5.004558150236400 3927 0 3927
5.254125480940870 5.004696242960980 3928 0 3928
5.247041926877090 5.001708404120590 3929 0 3929
5.253529422914440 5.003764293384990 3930 0 3930
5.253561557529800 5.009223475573130 3931 0 3931
5.248170036031680 5.012931347488400 3932 0 3932
5.250561096753760 5.010565991886240 3933 0 3933
5.250319420624480 5.008963628526510 3934 0 3934
5.251562608124560 5.008135279833470 3935 0 3935
5.252792430524670 5.004640614685710 3936 0 3936
5.252637998137280 5.007374918859150 3937 0 3937
5.250719522327080 5.005458498076670 3938 0 3938
5.249273323075260 5.005159623081230 3939 0 3939
5.248129535050680 5.004428140366520 3940 0 3940
5.253856536359160 5.002206063428860 3941 0 3941
5.250586369076690 5.006830229295600 3942 0 3942
5.251042712835320 5.013079459614530 3943 0 3943
5.250092863244420 5.005508340306010 3944 0 3944
5.253777749316990 5.005692664452530 3945 0 3945
5.252342956172020 5.007665754885210 3946 0 3946
5.250847952852560 5.008798590709480 3947 0 3947
5.248496863349130 5.007371483800420 3948 0 3948
5.255300129081570 5.004163941519170 3949 0 3949
5.252799106459120 5.003303785311620 3950 0 3950
5.251153014321240 4.998021533473740 3951 0 3951
5.248404783974870 5.002334446972070 3952 0 3952
5.252236015276420 5.004698098666480 3953 0 3953
5.250601719468140 5.011022987716150 3954 0 3954
5.254779188053240 5.005950210458570 3955 0 3955
5.246689676244820 5.009315213933690 3956 0 3956
5.249175647710630 5.002830714811610 3957 0 3957
5.254136193279710 4.990857581245790 3958 0 3958
5.252833158307730 5.005655032095210 3959 0 3959
5.256560534979790 5.006506530300530 3960 0 3960
5.251948667477840 5.004885836800750 3961 0 3961
5.249880099743630 5.002719265741190 3962 0 3962
5.249975290080350 5.013336899225490 3963 0 3963
5.256714706299670 5.014317701841250 3964 0 3964
5.252921736462420 5.015538319275320 3965 0 3965
5.251392196356630 5.016182729077190 3966 0 3966
5.253350658674600 5.004578339011770 3967 0 3967
5.252468241590400 5.001040620609810 3968 0 3968
5.253030442632720 5.002756406936010 3969 0 3969
5.255424685054270 5.000842024924360 3970 0 3970
5.259286477927770 4.998130816045720 3971 0 3971
5.249468448841870 5.010150995182630 3972 0 3972
5.247872884790750 5.010401343367330 3973 0 3973
5.248422103441710 5.002730894653630 3974 0 3974
5.252067293667310 5.000249715289310 3975 0 3975
5.248286213072280 5.010542893106730 3976 0 3976
5.251606215451640 5.004923321151720 3977 0 3977
5.250735645243990 5.004307097547270 3978 0 3978
5.244331197130110 5.009196876045670 3979 0 3979
5.246238358959010 5.009547863044980 3980 0 3980
5.249075048461670 5.007385509659790 3981 0 3981
5.247882382010230 5.009437678638360 3982 0 3982
5.249491227288970 5.003719898809560 3983 0 3983
5.250675364202340 5.015222268307520 3984 0 3984
5.249006135601440 5.006777879577420 3985 0 3985
5.255986682074360 5.004740905725680 3986 0 3986
5.251501847590280 4.998797568049310 3987 0 3987
5.249553415411940 5.012010075165260 3988 0 3988
5.255148097894800 5.000247330822260 3989 0 3989
5.250435812825890 5.009595428012840 3990 0 3990
5.256922062430860 5.007271242305470 3991 0 3991
5.251279044210580 5.006159055470250 3992 0 3992
5.249641567989170 5.004221698647520 3993 0 3993
5.251857420940820 5.011125946010330 3994 0 3994
5.249485920691930 5.002680860636220 3995 0 3995
5.254647477139220 5.005047920125200 3996 0 3996
5.246217360943370 5.003986295560280 3997 0 3997
5.244136560676470 5.003994515772640 3998 0 3998
5.254670233287210 5.001896373685650 3999 0 3999
5.256772052851310 5.012970491246520 4000 0 4000
5.252113492332440 5.015317344992730 4001 0 4001
5.246746624046040 5.013116092432640 4002 0 4002
5.250286519277570 5.018678451289550 4003 0 4003
5.252247825553990 5.009251160597860 4004 0 4004
5.252687816056710 5.007373265231690 4005 0 4005
5.245945141574210 5.012351591779760 4006 0 4006
5.251645161297320 5.003206573101720 4007 0 4007
5.254639252631240 5.004860687478680 4008 0 4008
5.248522949081960 5.007549769333020 4009 0 4009
5.249359002603860 5.008871101954230 4010 0 4010
5.251698763616920 5.005763858804810 4011 0 4011
5.246083326860440 5.000598229992760 4012 0 4012
5.249610047089560 5.009458711316540 4013 0 4013
5.249489636566820 5.012662287012690 4014 0 4014
5.255283031590090 5.010513972519270 4015 0 4015
5.251698246093350 5.003287086778000 4016 0 4016
5.247590558752750 5.005805168373140 4017 0 4017
5.249079941447710 5.010331304411450 4018 0 4018
5.248443627169220 5.012247907066420 4019 0 4019
5.245457678447050 5.015484709723120 4020 0 4020
5.251522504572350 5.005341300914620 4021 0 4021
5.249536004327660 5.009088073224160 4022 0 4022
5.244566554825400 5.010760216073100 4023 0 4023
5.252838373917980 4.998469541249370 4024 0 4024
5.248792155480030 5.004755770122560 4025 0 4025
5.247421134360640 5.004601433210050 4026 0 4026
5.245124664121630 5.004468210657930 4027 0 4027
5.242457929097600 5.006961103017270 4028 0 4028
5.245466601652580 5.000175326698820 4029 0 4029
5.249052448001330 5.008422242056200 4030 0 4030
5.252655280861990 5.007118619951430 4031 0 4031
5.252072776678820 5.011345369295510 4032 0 4032
5.243901412082430 5.007124959119550 4033 0 4033
5.250681377156590 5.006253679969050 4034 0 4034
5.246539641918340 5.008487047494990 4035 0 4035
5.248896566208290 5.010519079628460 4036 0 4036
5.246829527035950 5.003086478923070 4037 0 4037
5.245768083018690 5.004846863782760 4038 0 4038
5.250897034487900 5.006946716104820 4039 0 4039
5.251026604050800 5.010207382172710 4040 0 4040
5.247554147149190 5.016616365331940 4041 0 4041
5.251421811115390 5.009795299231500 4042 0 4042
5.251599688656160 5.014984486932370 4043 0 4043
5.246068216949470 5.011301440127880 4044 0 4044
5.255856659115530 5.004493004150900 4045 0 4045
5.254466454365730 5.016419961508630 4046 0 4046
5.254066336605150 5.011756803021030 4047 0 4047
5.250342758828170 5.009407932138150 4048 0 4048
5.249297127912530 5.012865849469900 4049 0 4049
5.245761977381480 5.010527099143430 4050 0 4050
5.246992083898730 5.010063033915100 4051 0 4051
5.246764454370240 5.009919251933130 4052 0 4052
5.248042345522790 5.014978002255800 4053 0 4053
5.247870201120850 5.007302161527560 4054 0 4054
5.247709712668900 5.005873001782430 4055 0 4055
5.252359623357020 5.009420333231670 4056 0 4056
5.249360747413600 5.014235086445880 4057 0 4057
5.252584100992730 5.005963186272560 4058 0 4058
5.246995720568950 5.008362367398090 4059 0 4059
5.248133992080840 5.014323080190120 4060 0 4060
5.248110673338230 5.014211024321580 4061 0 4061
5.251855325229720 5.009634274779140 4062 0 4062
5.248249915097570 5.004044160889750 4063 0 4063
5.245607006077800 5.002415791211840 4064 0 4064
5.247891075609350 5.003018196728560 4065 0 4065
5.251964170805780 4.999470197025820 4066 0 4066
5.248045749465750 5.005921440381050 4067 0 4067
5.254157476274260 5.002559712843150 4068 0 4068
5.246149672378220 5.009126579917490 4069 0 4069
5.247811342225820 5.011314854128420 4070 0 4070
5.249163944000650 5.015583965200400 4071 0 4071
5.248477008616140 5.007350046923830 4072 0 4072
5.247619717822550 5.005649148383320 4073 0 4073
5.240710286440770 5.016996687976970 4074 0 4074
5.245346826430490 5.019570636891560 4075 0 4075
5.247049366868560 5.017295757707160 4076 0 4076
5.247355157739810 5.012719140991520 4077 0 4077
5.245938733760550 5.007909302885120 4078 0 4078
5.246091264554840 5.014592138959120 4079 0 4079
5.246110426799290 5.014597492241460 4080 0 4080
5.251138278179780 5.008959820879740 4081 0 4081
5.248129742985140 5.006977163268820 4082 0 4082
5.246363631760270 5.008614717363420 4083 0 4083
5.243647646261680 5.011419491361870 4084 0 4084
5.247584342039240 5.007704406907300 4085 0 4085
5.250640688292810 5.008917975884280 4086 0 4086
5.249118441043380 5.009717818075190 4087 0 4087
5.245271671312510 5.008412906907590 4088 0 4088
5.251679099996300 5.005822744347970 4089 0 4089
5.250044655867980 5.012858156324560 4090 0 4090
5.245626559597740 5.011290728026180 4091 0 4091
5.246089600589260 5.005689126010310 4092 0 4092
5.246111252301250 5.011275667246780 4093 0 4093
5.252540795644770 5.004855171526760 4094 0 4094
5.246201744103540 5.008674146463500 4095 0 4095
5.247687126343220 5.004987028746580 4096 0 4096
5.244853757053230 4.995648957198200 4097 0 4097
5.241785496360620 5.004497018856550 4098 0 4098
5.243967858117700 5.012187608546550 4099 0 4099
5.248979210450530 5.013052424118950 4100 0 4100
5.245780872299370 5.011654177245160 4101 0 4101
5.245699588939860 5.010763492702560 4102 0 4102
5.244589601552730 4.999092084122220 4103 0 4103
5.253969296002320 5.000662296874820 4104 0 4104
5.247681288778750 5.013679246460120 4105 0 4105
5.242310323224320 5.007809674042180 4106 0 4106
5.243109057229280 5.011596075928870 4107 0 4107
5.246513843594930 5.009371429429960 4108 0 4108
5.246132557056820 5.006757032041190 4109 0 4109
5.247037289203270 5.006032401635510 4110 0 4110
5.245532801789610 5.005682409665680 4111 0 4111
5.251942324161780 5.004379867530870 4112 0 4112
5.248009799946460 5.004008297414730 4113 0 4113
5.247216769543010 5.005214210753090 4114 0 4114
5.248502845700840 5.008605878970910 4115 0 4115
5.251574734667640 5.002531695709260 4116 0 4116
5.249210376207090 5.007835199705430 4117 0 4117
5.243772136926870 5.007286857394280 4118 0 4118
5.247542764902380 5.011543263578560 4119 0 4119
5.248394326454760 5.009197072436250 4120 0 4120
5.246516437619590 5.000437330362240 4121 0 4121
5.251413130497050 5.005120423758790 4122 0 4122
5.241653695924880 5.004287762541800 4123 0 4123
5.248766376900780 5.010384126545210 4124 0 4124
5.246221280068130 5.004061395539550 4125 0 4125
5.247886447395690 4.998315150117200 4126 0 4126
5.246873898114890 5.004920441514200 4127 0 4127
5.241483269988160 5.005831101279310 4128 0 4128
5.248328159008980 5.002570872134150 4129 0 4129
5.248608965951690 5.001324030771570 4130 0 4130
5.247121084032090 5.002940789701650 4131 0 4131
5.243738795089990 5.005113434492200 4132 0 4132
5.243891349820510 5.006769107782560 4133 0 4133
5.244702586418220 4.997703947633730 4134 0 4134
5.246818833060120 5.003817197636210 4135 0 4135
5.241294416897900 5.004140867415610 4136 0 4136
5.240360574441760 5.008274595609050 4137 0 4137
5.246069054188270 5.003041095617450 4138 0 4138
5.248079357695260 4.994833791048010 4139 0 4139
5.250786485648240 5.007335546075340 4140 0 4140
5.248357654645350 5.009624492246230 4141 0 4141
5.243724755773590 5.007820534101130 4142 0 4142
5.237613165337170 5.008154326898380 4143 0 4143
5.240431904886150 5.011473072973710 4144 0 4144
5.247565106515810 5.000255138687570 4145 0 4145
5.242922976921420 5.002221350926970 4146 0 4146
5.240287729089850 5.002339705384670 4147 0 4147
5.244414090545500 5.005218628356360 4148 0 4148
5.241387114814950 5.012404125204700 4149 0 4149
5.241344729891970 5.004824892693260 4150 0 4150
5.243528308593200 5.008469744439790 4151 0 4151
5.241639685527510 5.008543048491380 4152 0 4152
5.243154591665200 5.003898103837350 4153 0 4153
5.241396836786210 5.011625749259110 4154 0 4154
5.241459763775770 5.010400749286610 4155 0 4155
5.248079270997120 4.997541383225460 4156 0 4156
5.249697440828680 4.996319972841470 4157 0 4157
5.245768674465770 4.994971987855470 4158 0 4158
5.247619733113750 5.009249032057960 4159 0 4159
5.256388613554160 5.008305554697900 4160 0 4160
5.246422197046630 5.011633109674580 4161 0 4161
5.243949797346750 5.006434064721510 4162 0 4162
5.249323351671110 5.001074599955020 4163 0 4163
5.246268605068120 5.003299493869340 4164 0 4164
5.248391105970110 5.015708838710610 4165 0 4165
5.248637738354130 5.002949249439880 4166 0 4166
5.248819563769780 5.010571288911950 4167 0 4167
5.246751305062380 5.007806185805430 4168 0 4168
5.244891619919130 5.011599785430880 4169 0 4169
5.249231942129800 5.008270641809210 4170 0 4170
5.250719629306900 5.001801943999390 4171 0 4171
5.251781173411330 5.003959636015270 4172 0 4172
5.252925993157770 5.005954187895810 4173 0 4173
5.250870486404750 5.009843979319500 4174 0 4174
5.250234154175740 5.005343787418640 4175 0 4175
5.248530266075220 5.007957558292520 4176 0 4176
5.249685623621230 5.002504060220590 4177 0 4177
5.249153229121710 5.003063119536050 4178 0 4178
5.247500479438740 5.011596539018670 4179 0 4179
5.247288813573850 5.010002359984490 4180 0 4180
5.244098081889840 5.009052601048540 4181 0 4181
5.240978126317650 5.004199140319470 4182 0 4182
5.237817149033990 5.013185314305240 4183 0 4183
5.241255305913480 5.003659267479320 4184 0 4184
5.246869520115640 4.998128117347240 4185 0 4185
5.245959492715620 5.003162533188140 4186 0 4186
5.243441438425460 5.009940553632170 4187 0 4187
5.238401419241570 5.006311980885900 4188 0 4188
5.241966188205560 5.014423003389520 4189 0 4189
5.237553942409720 5.014555206764900 4190 0 4190
5.235459122236530 5.013305590303650 4191 0 4191
5.240932864586450 5.008622920531400 4192 0 4192
5.241548187204460 5.012295843096550 4193 0 4193
5.243398483407990 5.003130589808050 4194 0 4194
5.248147888767570 5.006566473274960 4195 0 4195
5.241587177714180 5.004876315963430 4196 0 4196
5.244302957835420 5.007342934521480 4197 0 4197
5.239542930234280 5.007884527576320 4198 0 4198
5.246717733112800 5.009943846159100 4199 0 4199
5.249806189896770 5.007665258088370 4200 0 4200
5.243862976874530 5.016504225136370 4201 0 4201
5.241519422731250 5.007724587019700 4202 0 4202
5.239656228693290 5.008900368763350 4203 0 4203
5.242350398424250 5.004765312375590 4204 0 4204
5.247256686493080 5.005965552978490 4205 0 4205
5.244781760252500 5.012058047670690 4206 0 4206
5.242199393921370 4.999737344734990 4207 0 4207
5.242157421606280 5.002155647898800 4208 0 4208
5.244546243297180 5.009041100906340 4209 0 4209
5.242320251242890 5.007055446841200 4210 0 4210
5.238413877676410 5.010177199889790 4211 0 4211
5.242558293305610 5.013489298418660 4212 0 4212
5.239285140130850 5.011609072207290 4213 0 4213
5.242957544294840 5.012386736260040 4214 0 4214
5.240224163140760 5.004019367358500 4215 0 4215
5.243465898549100 5.007854967042060 4216 0 4216
5.236923010330450 5.006163905364070 4217 0 4217
5.241877983085430 5.016369340675330 4218 0 4218
5.237502380233960 5.005895112098110 4219 0 4219
5.246222150718920 5.011558686321960 4220 0 4220
5.238173464662010 5.006819819828780 4221 0 4221
5.242132364420480 5.006605372396740 4222 0 4222
5.240897482460960 4.998387266810400 4223 0 4223
5.242362872883050 5.016174915757380 4224 0 4224
5.240890556904990 5.004222645919580 4225 0 4225
5.243413749766830 5.017226485340530 4226 0 4226
5.246084084300680 5.014871405636570 4227 0 4227
5.238929344986240 5.007662450921850 4228 0 4228
5.243189822558990 5.011755092405490 4229 0 4229
5.242413494464450 5.009947644502490 4230 0 4230
5.244746363086080 5.005753677427150 4231 0 4231
5.244604633203440 5.011751574167070 4232 0 4232
5.248092054149790 5.012607468352030 4233 0 4233
5.243026918106250 5.012087654211870 4234 0 4234
5.240581265878790 5.009329159037370 4235 0 4235
5.241426455371270 5.003367242153170 4236 0 4236
5.251236466796250 5.014251652458400 4237 0 4237
5.245383510496750 5.006554398142090 4238 0 4238
5.245395050489300 5.010368718551700 4239 0 4239
5.243334083041250 5.009533408755070 4240 0 4240
5.241389330534470 5.013345957845550 4241 0 4241
5.244915339694000 5.011018446400680 4242 0 4242
5.241663198717630 5.008195961926840 4243 0 4243
5.240720013347760 5.008568188672300 4244 0 4244
5.247845876253920 5.013634259199830 4245 0 4245
5.242317262833580 5.013949498676740 4246 0 4246
5.237982594306590 5.001767095040310 4247 0 4247
5.240169325433850 5.007330828077070 4248 0 4248
5.241715150526840 5.006364807873910 4249 0 4249
5.237942268981220 5.009198378334560 4250 0 4250
5.240425806979040 4.999662184686750 4251 0 4251
5.241096436167210 5.010735054353150 4252 0 4252
5.247704562314180 5.008384234012410 4253 0 4253
5.241644028052930 5.002944701724830 4254 0 4254
5.244677052514170 5.015201545661760 4255 0 4255
5.242749682888630 5.004110187558130 4256 0 4256
5.241342647258720 5.004606751146770 4257 0 4257
5.242677613711990 5.006843727485240 4258 0 4258
5.238866360164380 5.009803438917100 4259 0 4259
5.249788575190390 5.011703423737740 4260 0 4260
5.252549506987090 5.013844527480470 4261 0 4261
5.240033359276320 5.012228814991160 4262 0 4262
5.248215978435110 5.010954767127210 4263 0 4263
5.246250042317030 5.009550499906700 4264 0 4264
5.246635564285830 5.011876254945260 4265 0 4265
5.245376733656500 5.009368071331490 4266 0 4266
5.247501740973440 5.010023214046040 4267 0 4267
5.246867145719700 5.009776879606580 4268 0 4268
5.244894982123810 5.012861870887050 4269 0 4269
5.242549924823240 5.016446626531140 4270 0 4270
5.249032933442720 5.000207432759270 4271 0 4271
5.248608929298080 4.998452324757850 4272 0 4272
5.242573116591350 5.008717179356740 4273 0 4273
5.248603909808370 5.001464244787390 4274 0 4274
5.247641677130460 5.003010331919700 4275 0 4275
5.249057136691270 5.002002475370500 4276 0 4276
5.243971563161920 5.004653469740220 4277 0 4277
5.247377283252200 5.004713177576130 4278 0 4278
5.242492157369050 4.996142901023880 4279 0 4279
5.250495800138050 4.998746855937470 4280 0 4280
5.242389165457380 5.005004218638590 4281 0 4281
5.243525392857820 5.000282558423240 4282 0 4282
5.241487313617850 5.009320183387830 4283 0 4283
5.241429334158620 5.016093773483820 4284 0 4284
5.237694525951870 5.008846386241280 4285 0 4285
5.244762940881970 5.009321196917870 4286 0 4286
5.242106395661970 5.005823918408710 4287 0 4287
5.239267276815830 5.008003747323160 4288 0 4288
5.245024221350820 5.003750070243820 4289 0 4289
5.247330162254660 5.007313326625740 4290 0 4290
5.238695998993090 4.998686672893080 4291 0 4291
5.243913703108070 5.004830063157050 4292 0 4292
5.239915777609680 5.003067740179580 4293 0 4293
5.243313774518370 5.003254185077610 4294 0 4294
5.245308567724210 4.997884719076850 4295 0 4295
5.237248018743020 5.006789208256780 4296 0 4296
5.240725008693200 5.013558147817030 4297 0 4297
5.247998534478220 5.008001365197080 4298 0 4298
5.243438731555370 5.015751910674420 4299 0 4299
5.240031295264080 5.011121621387950 4300 0 4300
5.242261325380720 5.013129280244300 4301 0 4301
5.245253442544340 5.010364369345270 4302 0 4302
5.244715592007540 4.996431451718090 4303 0 4303
5.242910486486570 5.006007244151160 4304 0 4304
5.236189408698490 5.006708722007150 4305 0 4305
5.246102684408220 5.003102656545570 4306 0 4306
5.240334731284690 5.006558190691100 4307 0 4307
5.241565206155020 5.015180608141980 4308 0 4308
5.242719015825050 5.004564341741170 4309 0 4309
5.244229484863540 4.990964396534580 4310 0 4310
5.237570787930920 5.003795835251050 4311 0 4311
5.242816609582710 5.009832397830070 4312 0 4312
5.245648728126000 5.010360285936900 4313 0 4313
5.245614149497330 5.003770653475480 4314 0 4314
5.243072074033510 5.008017500183530 4315 0 4315
5.241319255677980 5.004630691581290 4316 0 4316
5.240866653059700 4.999874392465430 4317 0 4317
5.239962986169060 5.002702544298620 4318 0 4318
5.240474118416090 5.008575395287100 4319 0 4319
5.236335814207490 5.006458448479210 4320 0 4320
5.243276515641910 5.001221725332690 4321 0 4321
5.245634610505080 5.003028102359890 4322 0 4322
5.235928144738710 5.008272835866400 4323 0 4323
5.241313470040540 5.006060298667050 4324 0 4324
5.240869291883240 5.009085794031460 4325 0 4325
5.245781985821580 5.004125907952530 4326 0 4326
5.241468372872710 5.001711388012090 4327 0 4327
5.242697396065130 4.999814516257970 4328 0 4328
5.243699281755860 5.003384475474170 4329 0 4329
5.240431977974790 5.001435658799780 4330 0 4330
5.242984993120400 5.005109971821250 4331 0 4331
5.239474315378470 5.009711707625300 4332 0 4332
5.236709575742540 5.008139654053510 4333 0 4333
5.240040113561430 5.000229046019490 4334 0 4334
5.242008187695730 4.996884866580970 4335 0 4335
5.235514640148340 5.000272689140730 4336 0 4336
5.242078693200270 5.013545088742160 4337 0 4337
5.243762039921990 5.008754997429390 4338 0 4338
5.242420381325310 5.013754510391440 4339 0 4339
5.243969612864290 5.004301939789710 4340 0 4340
5.245571704532720 5.004877538102710 4341 0 4341
5.245726110900950 4.998998234203020 4342 0 4342
5.241986620959380 5.007645898590750 4343 0 4343
5.239131960699930 4.996059038862470 4344 0 4344
5.238081025832200 5.001817633620470 4345 0 4345
5.242489540027940 5.010255923975170 4346 0 4346
5.245068572276740 5.016586036333030 4347 0 4347
5.242845756794460 5.004701325730640 4348 0 4348
5.246319363405140 5.008669573733800 4349 0 4349
5.244518431103860 5.003838656899640 4350 0 4350
5.243825682902290 5.006357068451810 4351 0 4351
5.241253662976670 5.009970285581500 4352 0 4352
5.245777384245150 5.007852997237070 4353 0 4353
5.239637006397740 5.002313787499700 4354 0 4354
5.243425901365230 5.006179702697080 4355 0 4355
5.245347857335120 4.997744597754360 4356 0 4356
5.240767046657960 5.004664502272500 4357 0 4357
5.239910574459850 5.007359350932120 4358 0 4358
5.242510295114660 5.004552768031410 4359 0 4359
5.246891560140950 4.992492118144180 4360 0 4360
5.245715243709870 4.997671031284100 4361 0 4361
5.244619999234180 5.005381676913370 4362 0 4362
5.241331156181630 5.010586790111430 4363 0 4363
5.240867560429370 5.016184317102730 4364 0 4364
5.243977789165160 5.013707019394700 4365 0 4365
5.243607907346150 5.010130101720160 4366 0 4366
5.242644352590480 5.012154717925900 4367 0 4367
5.242940700725970 5.009025478471960 4368 0 4368
5.238826152291270 5.000464554781000 4369 0 4369
5.244727350769830 5.006634314805040 4370 0 4370
5.242025267846230 5.014078698173380 4371 0 4371
5.243879438814630 5.010939426590230 4372 0 4372
5.241568731310130 5.009208090493950 4373 0 4373
5.238688431181610 5.015577697478900 4374 0 4374
5.234250749298300 5.006193934402900 4375 0 4375
5.238466387163750 5.008519562037250 4376 0 4376
5.245504819529650 5.016146650606460 4377 0 4377
5.241968174728890 5.005866717187190 4378 0 4378
5.243399728916230 5.009794956388280 4379 0 4379
5.239369046959740 5.010188072461220 4380 0 4380
5.238541828633270 5.006017419064160 4381 0 4381
5.242215966568050 5.009717757341360 4382 0 4382
5.246158263658890 5.005511411736750 4383 0 4383
5.241326946890230 5.006850560969690 4384 0 4384
5.239234360555930 5.003788641709340 4385 0 4385
5.239937802782470 5.001835873930220 4386 0 4386
5.242186902858610 5.003755381620690 4387 0 4387
5.243537523823920 5.003675646060780 4388 0 4388
5.242788676194660 5.009564173822860 4389 0 4389
5.244414811504090 5.010113527892720 4390 0 4390
5.249621610906480 5.012246241262450 4391 0 4391
5.238841226209210 5.009236801104490 4392 0 4392
5.244354203073150 5.000423873232820 4393 0 4393
5.242169449781930 5.006607613477560 4394 0 4394
5.244483430291940 5.012495454858440 4395 0 4395
5.246688654530680 5.006318717568990 4396 0 4396
5.246488350285850 4.999640285644710 4397 0 4397
5.243860144488330 5.004381693968200 4398 0 4398
5.241424396261580 4.996549954030430 4399 0 4399
5.243687701658050 5.010237785140810 4400 0 4400
5.242963876489220 5.012265156058700 4401 0 4401
5.246672823517480 5.009409210347200 4402 0 4402
5.240412362774200 5.011945315366120 4403 0 4403
5.235897291888550 5.008370194775900 4404 0 4404
5.242901295240840 5.013947434725210 4405 0 4405
5.241919868367920 5.006666694093690 4406 0 4406
5.245686504202830 5.010821911819170 4407 0 4407
5.244295461493670 5.013120178103130 4408 0 4408
5.239549775857130 5.002175635156590 4409 0 4409
5.247094675805870 4.996907416768230 4410 0 4410
5.244970686381040 5.000646508661740 4411 0 4411
5.239629250679180 5.007408465537830 4412 0 4412
5.241109182087130 4.995527159143140 4413 0 4413
5.245410736105630 5.003153225445580 4414 0 4414
5.240462492989510 5.003088797913160 4415 0 4415
5.239579762357600 5.009320538784500 4416 0 4416
5.241142135426690 5.005041985106280 4417 0 4417
5.241738379293810 5.001229803649580 4418 0 4418
5.243480102411730 4.998407443532260 4419 0 4419
5.248270293410300 5.002879169692650 4420 0 4420
5.243357246496150 5.005844232899670 4421 0 4421
5.240065183813170 5.006321018222160 4422 0 4422
5.244262356089930 5.013427650290450 4423 0 4423
5.237408781022140 5.008249457747480 4424 0 4424
5.243310157620900 5.003359224010630 4425 0 4425
5.238454705615880 5.005065726038100 4426 0 4426
5.247250141289450 5.007861804942410 4427 0 4427
5.243229011901810 5.007383702097730 4428 0 4428
5.242880196128970 5.004736002664490 4429 0 4429
5.245819449307490 5.008652643149670 4430 0 4430
5.241070901356470 5.010179938216710 4431 0 4431
5.240605264405960 5.005065284775440 4432 0 4432
5.241801278969530 5.006048765562690 4433 0 4433
5.242695473975740 5.005788513279760 4434 0 4434
5.244667521986290 5.016145713187830 4435 0 4435
5.244783922895250 5.011401307061090 4436 0 4436
5.246718017149710 5.016687610678630 4437 0 4437
5.240156733150660 5.011035100624990 4438 0 4438
5.242563791364380 5.005314292717280 4439 0 4439
5.239678628085810 5.007884825925900 4440 0 4440
5.242938850010580 5.012638654295580 4441 0 4441
5.245292257174840 5.012908128532470 4442 0 4442
5.242116574484830 5.001084832964740 4443 0 4443
5.242348860783200 5.008610762540670 4444 0 4444
5.237852540501830 5.004731508328670 4445 0 4445
5.246083417045530 5.013147530464300 4446 0 4446
5.238767331795890 5.007478032201770 4447 0 4447
5.239933019483800 5.004913472105470 4448 0 4448
5.241655691888600 5.000296227855420 4449 0 4449
5.237769813833980 5.005518331993390 4450 0 4450
5.243225490916450 5.011297488177620 4451 0 4451
5.246292119274190 5.013819399506420 4452 0 4452
5.244159372716780 5.009479595629450 4453 0 4453
5.247724818165730 4.998493430233400 4454 0 4454
5.242334232324220 5.003073752622020 4455 0 4455
5.245359894362980 5.008454222269810 4456 0 4456
5.244284806440390 4.997009004975870 4457 0 4457
5.245558536294740 5.006235850551750 4458 0 4458
5.241773003891820 5.006348840851240 4459 0 4459
5.241322542847470 5.010105826277310 4460 0 4460
5.242129717259800 5.012210016620820 4461 0 4461
5.246513955406320 5.003679599518670 4462 0 4462
5.242153560667190 5.007850897585760 4463 0 4463
5.246080479090610 5.010488288477450 4464 0 4464
5.244983641779710 5.008362467174140 4465 0 4465
5.243560047532930 5.007196261954150 4466 0 4466
5.249298739141820 5.005643057972980 4467 0 4467
5.245373544089380 5.013439728392900 4468 0 4468
5.243956346021500 5.006987756495360 4469 0 4469
5.244901113692900 5.006159595609430 4470 0 4470
5.240488123422910 5.006112143717990 4471 0 4471
5.239073050455240 5.007974509085840 4472 0 4472
5.244334856422440 5.001096206986200 4473 0 4473
5.247016154248930 5.007613474705920 4474 0 4474
5.243507346899830 5.011100172889880 4475 0 4475
5.246596393342070 5.011764113304570 4476 0 4476
5.245896491817400 5.005012457089690 4477 0 4477
5.243751024030520 5.006955969637290 4478 0 4478
5.242457722292580 5.003493097083050 4479 0 4479
5.241358786728790 5.010019826079440 4480 0 4480
5.240730092813390 5.014181516021100 4481 0 4481
5.247647963641140 5.005948631710050 4482 0 4482
5.238598289445780 5.007221562706290 4483 0 4483
5.248077677795670 5.005462348584150 4484 0 4484
5.244937613233420 5.008350892947260 4485 0 4485
5.246263657694350 5.005929455938610 4486 0 4486
5.245457726350880 5.003584037338360 4487 0 4487
5.245576882290190 5.006663811873550 4488 0 4488
5.241234358879140 5.010701145123950 4489 0 4489
5.241666457487280 5.008730781091560 4490 0 4490
5.239567981180810 5.007880677311570 4491 0 4491
5.243678701034530 5.010850259168230 4492 0 4492
5.244601928033490 5.004376875753760 4493 0 4493
5.247253129109460 5.003379356980380 4494 0 4494
5.245106766130340 5.004573675699560 4495 0 4495
5.238949112417190 5.009558426929830 4496 0 4496
5.246871251184850 5.008421597501430 4497 0 4497
5.245284451982950 5.015923143383740 4498 0 4498
5.242626204123180 5.010129593037650 4499 0 4499
5.249398313834450 5.003090665515830 4500 0 4500
5.242883927643660 5.008151154861390 4501 0 4501
5.245186235798550 5.002508628519280 4502 0 4502
5.244502573954460 5.013644246972070 4503 0 4503
5.248291566561940 5.009324379299960 4504 0 4504
5.250670668416060 5.006039505757550 4505 0 4505
5.242788977351350 5.011489639254070 4506 0 4506
5.241915587573140 5.009578120731450 4507 0 4507
5.240987947061740 5.003531766387180 4508 0 4508
5.245816801763050 5.003280565904490 4509 0 4509
5.246819140032200 5.001262659358370 4510 0 4510
5.247876960872980 5.004413411609710 4511 0 4511
5.245332702073820 5.008420361467030 4512 0 4512
5.244760074825050 5.003432304907370 4513 0 4513
5.246867315996370 5.006253887174550 4514 0 4514
5.244452123728880 5.006217302045630 4515 0 4515
5.246463920353710 5.009467023347920 4516 0 4516
5.248221214713870 5.014726346933010 4517 0 4517
5.246073853625930 5.010168572009100 4518 0 4518
5.244842712223270 5.004944363404970 4519 0 4519
5.244707425346930 5.002684984424980 4520 0 4520
5.244229785616980 5.005908155686090 4521 0 4521
5.245919134956300 5.001246665698890 4522 0 4522
5.242901425443670 5.008903339764310 4523 0 4523
5.243805270570350 4.999450809079180 4524 0 4524
5.243126675739460 5.010178178746080 4525 0 4525
5.243430342805730 5.011206055218430 4526 0 4526
5.248064240618310 5.013394783381720 4527 0 4527
5.243946313164380 5.013437690868590 4528 0 4528
5.240469091692900 5.013935340777370 4529 0 4529
5.242170826565780 5.008819005927690 4530 0 4530
5.243336493294570 5.008946892727030 4531 0 4531
5.241777821088010 5.016708251703260 4532 0 4532
5.240997630226340 5.015739673882340 4533 0 4533
5.244351365780420 5.008450480113160 4534 0 4534
5.244848830485930 5.013696897985670 4535 0 4535
5.241936260810700 5.010487842876280 4536 0 4536
5.247795786739730 5.016366490906520 4537 0 4537
5.247190286881100 5.006731668012260 4538 0 4538
5.242455141717830 5.009754232975570 4539 0 4539
5.241352064813190 5.011818573489860 4540 0 4540
5.248192147527580 5.012852724159520 4541 0 4541
5.243073365655780 5.012120041000550 4542 0 4542
5.243371487416470 5.011516639905940 4543 0 4543
5.241196747756490 5.004545880922090 4544 0 4544
5.239356066606310 5.013132380655360 4545 0 4545
5.240598118558020 5.018324302361030 4546 0 4546
5.239380812827090 5.014092813545630 4547 0 4547
5.245720557312820 5.013520045625080 4548 0 4548
5.247725847330680 5.017190213196690 4549 0 4549
5.241370311891070 5.015998801540960 4550 0 4550
5.248195586354570 5.010487815076080 4551 0 4551
5.244720501296010 5.013318130365150 4552 0 4552
5.243527409246050 5.004194577296820 4553 0 4553
5.243954879290910 5.011877409191250 4554 0 4554
5.244788669693760 5.013997423483590 4555 0 4555
5.243224247309750 5.006231192089950 4556 0 4556
5.241251278882420 5.014452668370390 4557 0 4557
5.242043720566880 5.015313759160420 4558 0 4558
5.242614279716390 5.016149908058600 4559 0 4559
5.238418032473090 5.005442996381830 4560 0 4560
5.238277073605440 5.008227852465230 4561 0 4561
5.241944145374350 5.013119542761130 4562 0 4562
5.244472792333710 5.012214935386200 4563 0 4563
5.245033137953950 5.010973808320810 4564 0 4564
5.244700688462130 5.018020839090390 4565 0 4565
5.250507487656930 5.021035064013450 4566 0 4566
5.242497004312510 5.014781451296850 4567 0 4567
5.240808450340960 5.012689014812590 4568 0 4568
5.249332219926930 5.013465576780940 4569 0 4569
5.248228962586750 5.011473901937020 4570 0 4570
5.245244858561780 5.009719293903120 4571 0 4571
5.243796884564030 5.015438567306540 4572 0 4572
5.243111491856420 5.024135177402550 4573 0 4573
5.242819703076450 5.018858890471780 4574 0 4574
5.245920306296200 5.013614613734940 4575 0 4575
5.243548317529000 5.013265016804920 4576 0 4576
5.245118122341270 5.017805053375670 4577 0 4577
5.240339810530720 5.015239939194260 4578 0 4578
5.248504323853100 5.018061489967630 4579 0 4579
5.244255616858920 5.016414998896910 4580 0 4580
5.241873993126510 5.011863474442710 4581 0 4581
5.242811773610410 5.015680247881470 4582 0 4582
5.245670912088920 5.018300501994330 4583 0 4583
5.247733917374170 5.019999919769230 4584 0 4584
5.248190577644930 5.023864863182350 4585 0 4585
5.247720187468390 5.018767835754020 4586 0 4586
5.255124045451040 5.021693387502190 4587 0 4587
5.251810012385370 5.019701954415890 4588 0 4588
5.254058224746700 5.018204806798390 4589 0 4589
5.253685807615850 5.016078858100450 4590 0 4590
5.247526547492950 5.008865245365490 4591 0 4591
5.246907824330650 5.017506643645250 4592 0 4592
5.252277564634850 5.009624896703400 4593 0 4593
5.254868688999070 5.007979533191690 4594 0 4594
5.251447019611690 5.014256700187070 4595 0 4595
5.248528737937150 5.014223033465210 4596 0 4596
5.251774289198550 5.011759199768870 4597 0 4597
5.249907021723810 5.011851605997020 4598 0 4598
5.247457068632660 5.013281304204800 4599 0 4599
5.242920659142970 5.008969896820380 4600 0 4600
5.249484945582800 5.013264527707510 4601 0 4601
5.246556154349780 5.011982872223160 4602 0 4602
5.246463189416520 5.014285217970080 4603 0 4603
5.245601622466480 5.016120514747720 4604 0 4604
5.242097232535960 5.015154696955510 4605 0 4605
5.242840334042610 5.016140853746950 4606 0 4606
5.241498050244340 5.008422759558550 4607 0 4607
5.245555357756750 5.006368766023060 4608 0 4608
5.240336792054980 5.019452640676970 4609 0 4609
5.240779082485770 5.011121919682290 4610 0 4610
5.245224690483360 5.017110238012100 4611 0 4611
5.244584323477060 5.017185659754410 4612 0 4612
5.244406841360590 5.015212920168880 4613 0 4613
5.249319519098690 5.012765637752500 4614 0 4614
5.244773109135350 5.015280832277230 4615 0 4615
5.243937395020090 5.020558838855350 4616 0 4616
5.242574300269010 5.012549674846230 4617 0 4617
5.244066628370440 5.004525827673740 4618 0 4618
5.243049029987930 5.008707889918370 4619 0 4619
5.245534107821590 5.001136392590110 4620 0 4620
5.242465788499350 5.015630061781050 4621 0 4621
5.242907002766090 5.010724055699560 4622 0 4622
5.248840768040860 4.999948155553730 4623 0 4623
5.244051124208220 5.010492477344780 4624 0 4624
5.240544695105460 5.014305509601780 4625 0 4625
5.237876845177540 5.012545100293850 4626 0 4626
5.241182986427880 5.010114189688430 4627 0 4627
5.243956447096330 5.010770078871480 4628 0 4628
5.240756715636120 5.014457339664150 4629 0 4629
5.238335835049290 5.012180568138120 4630 0 4630
5.244703550346610 5.014305726691650 4631 0 4631
5.241535080906530 5.014730101628150 4632 0 4632
5.241760939133690 5.013709442588860 4633 0 4633
5.246900497877700 5.008620516714240 4634 0 4634
5.241211442240580 5.015595034838270 4635 0 4635
5.243288777362940 5.020482394312430 4636 0 4636
5.251242854737020 5.014072945497840 4637 0 4637
5.249662103047080 5.024611232389110 4638 0 4638
5.247327961468660 5.019078880434360 4639 0 4639
5.246886513356220 5.016824791349610 4640 0 4640
5.248563693393570 5.015280187143250 4641 0 4641
5.252083672625040 5.014654345391470 4642 0 4642
5.246737452946800 5.019266662549830 4643 0 4643
5.244386722501110 5.010151604515330 4644 0 4644
5.248101406143120 5.014085729970760 4645 0 4645
5.246198279558780 5.005357709752410 4646 0 4646
5.246858787844780 5.001263043177010 4647 0 4647
5.244056325376850 5.016223325381350 4648 0 4648
5.246312322612470 5.012563052079750 4649 0 4649
5.242753250357390 5.017303602285220 4650 0 4650
5.241382692882380 5.012753329397570 4651 0 4651
5.245459604065390 5.017912722457300 4652 0 4652
5.246308994447060 5.016623123822400 4653 0 4653
5.239628863232010 5.016518786358700 4654 0 4654
5.241040731383820 5.016709348672710 4655 0 4655
5.245682947039530 5.020740603378360 4656 0 4656
5.245670027453430 5.016247395034710 4657 0 4657
5.243857894644550 5.011887037573930 4658 0 4658
5.239904399425610 5.009220172788630 4659 0 4659
5.240100231000200 5.017028331500410 4660 0 4660
5.242740222776110 5.011708507789330 4661 0 4661
5.247725644767260 5.012245421749710 4662 0 4662
5.245994792964980 5.015985950930250 4663 0 4663
5.243059432833890 5.014455274603210 4664 0 4664
5.247239672859100 5.017456774796370 4665 0 4665
5.245431691545950 5.011992274429910 4666 0 4666
5.249004699685700 5.021523793948340 4667 0 4667
5.245044539629050 5.018285341174580 4668 0 4668
5.246909881782900 5.013839633758770 4669 0 4669
5.244233186480550 5.012656318356620 4670 0 4670
5.241931460187860 5.012901688537280 4671 0 4671
5.245032905474230 5.015399107440080 4672 0 4672
5.245776098532830 5.020347069742520 4673 0 4673
5.253698551771840 5.013531090106010 4674 0 4674
5.244813673785400 5.010432565543700 4675 0 4675
5.250504218313570 5.019628134121100 4676 0 4676
5.247294341030510 5.014223113575370 4677 0 4677
5.254659542505450 5.013224756193430 4678 0 4678
5.246051923748220 5.016434208972660 4679 0 4679
5.246856077966330 5.010276846439690 4680 0 4680
5.248797234778230 5.010887892951340 4681 0 4681
5.251894825369740 5.012908503951570 4682 0 4682
5.249044568520050 5.012113942583320 4683 0 4683
5.247250274475460 5.012454915546820 4684 0 4684
5.249565846065540 5.007844003608740 4685 0 4685
5.247275766637780 5.007899111100540 4686 0 4686
5.252751493064350 5.018837148141810 4687 0 4687
5.251369253731440 5.020081941332750 4688 0 4688
5.249593533332580 5.012591494044950 4689 0 4689
5.246280737759620 5.007928322099560 4690 0 4690
5.257429978514470 5.012149115049600 4691 0 4691
5.253957192208560 5.016242947197550 4692 0 4692
5.251222869354660 5.019373766091130 4693 0 4693
5.252097529156420 5.024534698932880 4694 0 4694
5.252904804872700 5.017356525777550 4695 0 4695
5.248688886873220 5.013204397428530 4696 0 4696
5.252155213099560 5.018729113163220 4697 0 4697
5.254083240915130 5.013192720459150 4698 0 4698
5.246749919821860 5.015090285393280 4699 0 4699
5.246655871628380 5.008016895968320 4700 0 4700
5.248257900841580 5.010260468668210 4701 0 4701
5.253384787063460 5.009968774241270 4702 0 4702
5.248946630969260 5.013145245705340 4703 0 4703
5.240740283791660 5.018899859179360 4704 0 4704
5.249921595744990 5.018012418563590 4705 0 4705
5.250979842402030 5.016631086419730 4706 0 4706
5.245271384484940 5.018895686508480 4707 0 4707
5.246926487828990 5.018250588354660 4708 0 4708
5.250459478682700 5.010584368255040 4709 0 4709
5.248503741501190 5.015361419750150 4710 0 4710
5.244246403436720 5.013975832916360 4711 0 4711
5.248848471044450 5.013198928598740 4712 0 4712
5.248305494793660 5.011246305655110 4713 0 4713
5.253965948942480 5.011875340793550 4714 0 4714
5.249101386221070 5.009895950626320 4715 0 4715
5.250417591579710 5.010802428927330 4716 0 4716
5.247864040089790 5.014193608429690 4717 0 4717
5.246633476241140 5.020694712157480 4718 0 4718
5.246922966279200 5.009519985586570 4719 0 4719
5.246401027973440 5.018693963523120 4720 0 4720
5.246626943109830 5.009286655672460 4721 0 4721
5.248772977705080 5.022909429329370 4722 0 4722
5.243268707611090 5.015001314683950 4723 0 4723
5.246888770033890 5.013499814567050 4724 0 4724
5.252801702388090 5.006859195219580 4725 0 4725
5.251880736343270 5.016337558989070 4726 0 4726
5.254641902150200 5.015143985179730 4727 0 4727
5.252905475004390 5.016910763841150 4728 0 4728
5.249350629554420 5.018279928646460 4729 0 4729
5.248327797286530 5.013749629894620 4730 0 4730
5.248461755745960 5.009496075304930 4731 0 4731
5.250506894951450 5.008893117977420 4732 0 4732
5.252889151015160 5.010153205296030 4733 0 4733
5.245279981342870 5.011305231428260 4734 0 4734
5.247065856468350 5.007960708070230 4735 0 4735
5.247066897157580 5.007090715609830 4736 0 4736
5.247546501761530 5.013425888175740 4737 0 4737
5.251844474862130 5.016009697375980 4738 0 4738
5.245240031515600 5.009976493490710 4739 0 4739
5.247278455875370 5.007133634245140 4740 0 4740
5.246687926888120 5.009058894107280 4741 0 4741
5.247602977662080 5.006771968726360 4742 0 4742
5.246719042455960 5.010460271374380 4743 0 4743
5.250681524885950 5.013577316269150 4744 0 4744
5.247807130362840 5.013130640628890 4745 0 4745
5.247568314030150 5.016160843295130 4746 0 4746
5.240938131695900 5.010700217271130 4747 0 4747
5.245554863715970 5.010099500177520 4748 0 4748
5.249478998272750 5.008860626162050 4749 0 4749
5.252136896872470 5.008560860086940 4750 0 4750
5.248084292027320 5.017608428807500 4751 0 4751
5.250672573595070 5.008545988266690 4752 0 4752
5.250138179174480 5.021450266823010 4753 0 4753
5.256111787969240 5.015360473445710 4754 0 4754
5.245213774683060 5.013194011276770 4755 0 4755
5.244752015199830 5.011912855764390 4756 0 4756
5.246055916832520 5.017457523712030 4757 0 4757
5.248229530351520 5.013882630081170 4758 0 4758
5.247940833475090 5.019785797959760 4759 0 4759
5.243070798207480 5.011218851912980 4760 0 4760
5.244618400323480 5.010173649924880 4761 0 4761
5.249985376873730 5.005266809438370 4762 0 4762
5.250501060316210 5.009605186856890 4763 0 4763
5.254726756712260 5.017578791286510 4764 0 4764
5.249146185044410 5.006560949005090 4765 0 4765
5.243795557654000 5.011410338137540 4766 0 4766
5.242523705730420 5.008416670291690 4767 0 4767
5.255684526408550 5.009328504256650 4768 0 4768
5.242045642994120 5.012540570009650 4769 0 4769
5.245355001729150 5.013841987969690 4770 0 4770
5.241555689999830 5.015427969323450 4771 0 4771
5.250888085966060 5.012329649318770 4772 0 4772
5.245740272117090 5.017798273682360 4773 0 4773
5.248924121615760 5.020194460514930 4774 0 4774
5.240655751344660 5.017421506956930 4775 0 4775
5.251943719835940 5.008299333932290 4776 0 4776
5.245975341542260 5.011500717384200 4777 0 4777
5.244260095226540 5.018034752366500 4778 0 4778
5.248639502839120 5.014003257694840 4779 0 4779
5.249822131108190 5.009542474427290 4780 0 4780
5.245051043285160 5.014913035038010 4781 0 4781
5.245393664677140 5.016943473265240 4782 0 4782
5.247781456199700 5.006815807849480 4783 0 4783
5.245585288393880 5.007430627001640 4784 0 4784
5.238499934425300 5.007341388473570 4785 0 4785
5.245826748886380 5.016642496722630 4786 0 4786
5.246142309787590 5.019327326052740 4787 0 4787
5.248281709495920 5.011923410433340 4788 0 4788
5.250729363099790 5.018885224796690 4789 0 4789
5.245317081891330 5.010807812672930 4790 0 4790
5.245339623316300 5.009086349292330 4791 0 4791
5.249090799588010 5.008113227668370 4792 0 4792
5.249972485264880 5.010439727216100 4793 0 4793
5.249986545303250 5.011764591477070 4794 0 4794
5.250511516805980 5.010269908627000 4795 0 4795
5.246215543012720 5.014800534829160 4796 0 4796
5.252420056758540 5.008198788526470 4797 0 4797
5.245716337058770 5.009455721339270 4798 0 4798
5.254026087329400 5.015857166128680 4799 0 4799
5.252760233912200 4.999570284563040 4800 0 4800
5.250194424042230 5.015942089241990 4801 0 4801
5.248462571086210 5.004940660333240 4802 0 4802
5.253728474177100 5.006946336541140 4803 0 4803
5.253410997460470 5.004742053055280 4804 0 4804
5.249590230626110 5.004091366440520 4805 0 4805
5.243528069921540 5.005540303669840 4806 0 4806
5.245975643230020 5.012215389870590 4807 0 4807
5.247302478553290 5.006945119484520 4808 0 4808
5.250280650431540 5.011153938036030 4809 0 4809
5.246034016745200 5.011225605262970 4810 0 4810
5.245928487859710 5.009990040219000 4811 0 4811
5.249080356274120 5.003361310128140 4812 0 4812
5.250398634909040 5.010188785301780 4813 0 4813
5.247994233191730 5.008362226543440 4814 0 4814
5.253174130537650 5.014142698515480 4815 0 4815
5.248812778078130 5.006949625916220 4816 0 4816
5.244911245906130 5.016502401826300 4817 0 4817
5.244912896723660 5.013331459182890 4818 0 4818
5.246564450854680 5.000021487374210 4819 0 4819
5.246093377139250 5.008303370525430 4820 0 4820
5.249024246153360 5.008294669645830 4821 0 4821
5.244703493727740 5.015793026504590 4822 0 4822
5.252365585118940 4.997364933057740 4823 0 4823
5.250077048297170 5.004597750078390 4824 0 4824
5.250354211623270 5.008564004439490 4825 0 4825
5.249056786817100 5.009044525632390 4826 0 4826
5.251733958103420 5.008660899285820 4827 0 4827
5.247864415211140 5.013678592682100 4828 0 4828
5.250516360224940 5.010443654215650 4829 0 4829
5.252466510511230 5.008615406009040 4830 0 4830
5.247493152602430 5.014322695396640 4831 0 4831
5.247536082671820 5.014402861566000 4832 0 4832
5.251747926031750 5.012313885915610 4833 0 4833
5.252876861442610 5.024993195433850 4834 0 4834
5.246200165300990 5.013231213461200 4835 0 4835
5.242278367458040 5.011947126055990 4836 0 4836
5.251627969617490 5.012326153836560 4837 0 4837
5.247618421473890 5.012078996635330 4838 0 4838
5.244225968829790 5.006065951226290 4839 0 4839
5.246628794877890 5.013258899903560 4840 0 4840
5.246921018685060 5.009758546149810 4841 0 4841
5.243159214235460 5.014189193085100 4842 0 4842
5.246288719817550 5.013893809065920 4843 0 4843
5.246397903164460 5.008013197093230 4844 0 4844
5.252866736856220 5.009138702803030 4845 0 4845
5.252124327665950 4.994330503075800 4846 0 4846
5.251890064156140 5.005524045421700 4847 0 4847
5.247604452082310 5.019507331405590 4848 0 4848
5.247036980539370 5.013318577871530 4849 0 4849
5.250925475046540 5.012355191718790 4850 0 4850
5.252205354372290 5.008707974837860 4851 0 4851
5.253587672268400 5.005620592069080 4852 0 4852
5.250564606135130 5.006453105868450 4853 0 4853
5.248653928645660 5.014780489366600 4854 0 4854
5.250113084992610 5.007518008506990 4855 0 4855
5.246030052045760 5.014630606618710 4856 0 4856
5.249347413688300 5.014649955883680 4857 0 4857
5.247771724446310 5.011491960800550 4858 0 4858
5.249840477985020 5.012818145285040 4859 0 4859
5.244777367285330 5.010431332493670 4860 0 4860
5.253518785698780 5.014016107277010 4861 0 4861
5.248482970007600 5.010007754612770 4862 0 4862
5.249270875748430 5.011905312877990 4863 0 4863
5.254637156557410 5.002929921715180 4864 0 4864
5.248551664228930 5.003695576702520 4865 0 4865
5.249103693517590 5.012238763386860 4866 0 4866
5.250195103483630 5.012798049298130 4867 0 4867
5.251457409280510 5.003291059489520 4868 0 4868
5.254149278191220 5.010906513175240 4869 0 4869
5.250451432702910 5.008113390746040 4870 0 4870
5.245902123367590 5.009225360078500 4871 0 4871
5.244465625259990 5.003742314561060 4872 0 4872
5.246212030399220 5.013284545658260 4873 0 4873
5.248669883221620 5.016590917047950 4874 0 4874
5.251779935427140 5.016941492598660 4875 0 4875
5.249763527789970 5.014538080061860 4876 0 4876
5.243444792842540 5.015380051763030 4877 0 4877
5.247306455822740 5.015683158032350 4878 0 4878
5.249302683450940 5.011576432803760 4879 0 4879
5.244990500894680 5.012433760403190 4880 0 4880
5.247529830150360 5.006458897439840 4881 0 4881
5.250099894793200 5.011901476493010 4882 0 4882
5.250343137722000 5.012421312951960 4883 0 4883
5.253981853360070 5.012200620119110 4884 0 4884
5.251254501571800 5.013837120291500 4885 0 4885
5.249219070768370 5.018865500243850 4886 0 4886
5.244783306633990 5.011960798752410 4887 0 4887
5.248351212408090 5.005363123798250 4888 0 4888
5.250675386645600 5.014466083154460 4889 0 4889
5.260613915544240 5.016271093304470 4890 0 4890
5.253420748350090 5.007751247703030 4891 0 4891
5.249883442017210 5.017115877580030 4892 0 4892
5.252037609316400 5.022312988046050 4893 0 4893
5.251280999971690 5.020441459810530 4894 0 4894
5.247869309884700 5.015108852562140 4895 0 4895
5.245388837209950 5.012511138500760 4896 0 4896
5.251445015236310 5.015379524589270 4897 0 4897
5.254507789810610 5.013742887632300 4898 0 4898
5.252672749646220 5.016187657607500 4899 0 4899
5.258436934416020 5.011651323984590 4900 0 4900
5.252404680152150 5.015467385310740 4901 0 4901
5.251946386573180 5.020956630536390 4902 0 4902
5.253876390065240 5.009669515868510 4903 0 4903
5.254254250993160 5.014873693151160 4904 0 4904
5.248825348600280 5.017174570513120 4905 0 4905
5.253636563373310 5.015621098610800 4906 0 4906
5.252475601901120 5.015736659020280 4907 0 4907
5.253953351130880 5.020987865997840 4908 0 4908
5.249881832531200 5.009754612811200 4909 0 4909
5.254797591672650 5.018400643107150 4910 0 4910
5.247957442295340 5.019150875685810 4911 0 4911
5.249344149071740 5.017513495852200 4912 0 4912
5.247710909989970 5.019472774005180 4913 0 4913
5.252305642393520 5.017130762163340 4914 0 4914
5.253506295579420 5.011207692925600 4915 0 4915
5.249644495066980 5.011653975145230 4916 0 4916
5.249182485978580 5.017247025275870 4917 0 4917
5.254437636820320 5.016566023618320 4918 0 4918
5.254779094758230 5.017322765023480 4919 0 4919
5.251532576172370 5.016988162341790 4920 0 4920
5.251052331801100 5.009644950717260 4921 0 4921
5.253739035716470 5.017498571923120 4922 0 4922
5.253795720932580 5.017627513086050 4923 0 4923
5.250591230435910 5.017464813677470 4924 0 4924
5.247083192886660 5.014690590634450 4925 0 4925
5.248712947621220 5.018384158328650 4926 0 4926
5.256440698932740 5.014821598397470 4927 0 4927
5.257434416708750 5.010476304996780 4928 0 4928
5.254283320185450 5.014045832927900 4929 0 4929
5.251025726276030 5.016661900088100 4930 0 4930
5.250473723727330 5.011868809389070 4931 0 4931
5.252007271777870 5.013513077832380 4932 0 4932
5.252892443656720 5.019910161280960 4933 0 4933
5.253719024660600 5.016887462789450 4934 0 4934
5.251903789889490 5.015326824872250 4935 0 4935
5.252613986765840 5.017863947764520 4936 0 4936
5.250988019064330 5.018409202640220 4937 0 4937
5.255853347959920 5.017164902620120 4938 0 4938
5.252654442208880 5.013078835762250 4939 0 4939
5.247972425809190 5.013623066517930 4940 0 4940
5.251621827938850 5.011591614817860 4941 0 4941
5.247680665505690 5.013664105606320 4942 0 4942
5.249367703337860 5.022591864515650 4943 0 4943
5.253024486376890 5.018141262225500 4944 0 4944
5.248481707830670 5.013374778475760 4945 0 4945
5.247551678423230 5.006928263758440 4946 0 4946
5.251022245112530 5.008029977727850 4947 0 4947
5.245945053996690 5.004333753770400 4948 0 4948
5.249142960353630 5.009951652612530 4949 0 4949
5.250562432454350 5.013758653402840 4950 0 4950
5.248893882599100 5.005676069288250 4951 0 4951
5.250461110928260 5.003699618347800 4952 0 4952
5.246993787675050 5.007100084716420 4953 0 4953
5.240748235262610 5.007216858795340 4954 0 4954
5.248171683649570 5.013137457408570 4955 0 4955
5.247226100115350 5.002912091587010 4956 0 4956
5.251988533860950 5.002721633237590 4957 0 4957
5.243902073758980 5.010791286726940 4958 0 4958
5.246165633102980 5.013278626798750 4959 0 4959
5.246278191421680 5.009740907521290 4960 0 4960
5.246420268596700 5.006122479297650 4961 0 4961
5.248815218472050 5.005983452976050 4962 0 4962
5.250546286807520 5.010612117644560 4963 0 4963
5.246641642598200 5.012916099476570 4964 0 4964
5.246538795705690 5.013006628453530 4965 0 4965
5.249859797630450 5.009095487780220 4966 0 4966
5.251025162559560 5.007464965067760 4967 0 4967
5.247401079625960 5.004403463595430 4968 0 4968
5.248186953810860 5.004912240938050 4969 0 4969
5.250638645010480 4.999008591718720 4970 0 4970
5.245559714279000 5.008839320084790 4971 0 4971
5.249323840418010 5.004422658634750 4972 0 4972
5.249113852177740 5.003176061386270 4973 0 4973
5.250062720940660 5.005305495810310 4974 0 4974
5.251379044400020 5.012529894783530 4975 0 4975
5.249294030838540 5.006878753801860 4976 0 4976
5.249393681427050 5.008959118815580 4977 0 4977
5.250036501680380 5.009938941601780 4978 0 4978
5.247516478770620 5.001653110232600 4979 0 4979
5.251088303950590 5.012653712337760 4980 0 4980
5.251185411132740 5.005866805924980 4981 0 4981
5.250774574544910 5.008287647822320 4982 0 4982
5.248303697059990 5.010275584036880 4983 0 4983
5.250267757456030 5.008144358469360 4984 0 4984
5.248481368969090 5.006845301368850 4985 0 4985
5.255885550471350 5.007190547079400 4986 0 4986
5.249937315394060 5.008854791233520 4987 0 4987
5.245287066724500 5.012030055855540 4988 0 4988
5.247378723886930 5.007591778401000 4989 0 4989
5.248906874936510 5.012281688505860 4990 0 4990
5.254338096768760 5.010930502922260 4991 0 4991
5.250887418124460 5.009310166295570 4992 0 4992
5.250127951671340 5.000329507460050 4993 0 4993
5.249381530844610 5.007343897536030 4994 0 4994
5.246434345999170 5.005931418687170 4995 0 4995
5.250507042884300 5.005342216871190 4996 0 4996
5.250997329062140 5.008341085806870 4997 0 4997
5.252581704129880 5.003243627793860 4998 0 4998
5.254052632753080 5.008158512112500 4999 0 4999
5.248910908432250 5.016948962370410 5000 0 5000
5.252886329623720 5.013336418870230 5001 0 5001
5.249710158725970 5.008790049225790 5002 0 5002
5.251772518503990 5.010280819267970 5003 0 5003
5.244726512618180 5.016677556631530 5004 0 5004
5.249146842276020 5.011936567426990 5005 0 5005
5.243227352692690 5.007435246006660 5006 0 5006
5.256235222974690 5.002364975732760 5007 0 5007
5.248525839066570 5.007792403634170 5008 0 5008
5.256581528253040 5.011075690520230 5009 0 5009
5.255476059966080 5.006879402316470 5010 0 5010
5.253927342865850 5.002858100720570 5011 0 5011
5.250837777287030 5.004699182160010 5012 0 5012
5.253303420934140 5.001150135434380 5013 0 5013
5.250896573057250 5.012860717043940 5014 0 5014
5.254496662228980 5.009571850584570 5015 0 5015
5.250438036106180 5.014588227646100 5016 0 5016
5.255805003130400 5.010601220361940 5017 0 5017
5.251124006387790 5.008732589011220 5018 0 5018
5.255539085599110 5.012907300594100 5019 0 5019
5.249437143680410 5.005985664992900 5020 0 5020
5.251141076437900 5.007329544026230 5021 0 5021
5.247215430212590 4.998620793398000 5022 0 5022
5.250258043804640 5.011971476950020 5023 0 5023
5.249890581084300 5.016662457283100 5024 0 5024
5.251242191765040 5.010618758802280 5025 0 5025
5.250028093505130 5.011978619875700 5026 0 5026
5.254231318526790 5.008790831419360 5027 0 5027
5.255103662079740 5.010546841467470 5028 0 5028
5.251315436113520 5.014364934491050 5029 0 5029
5.250261031844220 5.010922935078580 5030 0 5030
5.249442759085340 5.011603500507400 5031 0 5031
5.248684788552460 5.008217296300700 5032 0 5032
5.248119384706750 5.011416061725020 5033 0 5033
5.252721166023570 5.006720918367340 5034 0 5034
5.250455335407370 5.006664546134630 5035 0 5035
5.245308350566190 5.003480462518960 5036 0 5036
5.243810621248780 5.000642054893480 5037 0 5037
5.248319922167810 5.000832053241650 5038 0 5038
5.245573230764980 5.005819922222860 5039 0 5039
5.252690602429070 5.011251080504410 5040 0 5040
5.251306044953480 5.005171565468730 5041 0 5041
5.246192951996850 5.007309869297680 5042 0 5042
5.249689016782180 5.011144160666880 5043 0 5043
5.253503145044820 5.010807950992300 5044 0 5044
5.251750804379360 5.004481112383450 5045 0 5045
5.246661511073860 5.006458663374750 5046 0 5046
5.246413706897620 5.009845916229240 5047 0 5047
5.252932439129630 5.004800253081780 5048 0 5048
5.251340710821860 5.006609008551330 5049 0 5049
5.250686095569910 5.010536930996090 5050 0 5050
5.245642241633130 4.997548309041100 5051 0 5051
5.239712709520230 5.001091864518900 5052 0 5052
5.248709271346210 5.007203461244490 5053 0 5053
5.245299132116370 5.012701599793250 5054 0 5054
5.246670172649540 5.002868836430920 5055 0 5055
5.243065660446410 5.001593369360780 5056 0 5056
5.242666348554770 5.005504475142270 5057 0 5057
5.243330843317060 5.010570941927240 5058 0 5058
5.242168328057130 5.012016958302650 5059 0 5059
5.247526682706000 5.004288614939060 5060 0 5060
5.245945330725550 5.013643726291650 5061 0 5061
5.247087709734100 5.012894926893420 5062 0 5062
5.250007121034270 5.007026397507510 5063 0 5063
5.240549651594890 5.008690105009270 5064 0 5064
5.248083835436040 5.010642184339820 5065 0 5065
5.249286870537790 5.008678878609750 5066 0 5066
5.243771356905840 5.005976610150980 5067 0 5067
5.246309773489460 5.010180150549990 5068 0 5068
5.245409653462420 5.015049236378360 5069 0 5069
5.248212085851420 5.013213754808890 5070 0 5070
5.240797803594960 5.015305585547240 5071 0 5071
5.244623358602550 5.011675019697220 5072 0 5072
5.243567313645080 5.007714517445910 5073 0 5073
5.245771677192780 5.011172340995960 5074 0 5074
5.250682392381380 5.012829352898660 5075 0 5075
5.246381710501990 5.012219976333630 5076 0 5076
5.246129822854400 5.012197920764000 5077 0 5077
5.247468759148660 5.006551908837210 5078 0 5078
5.248198158677500 5.014999345532500 5079 0 5079
5.246485964504470 5.012852593418330 5080 0 5080
5.243991247759270 5.010747988808820 5081 0 5081
5.245912943341930 5.018066617406530 5082 0 5082
5.245462856153950 5.017232874929000 5083 0 5083
5.248979855224520 5.017927196733640 5084 0 5084
5.246829877706310 5.017541285971260 5085 0 5085
5.237883445790020 5.011055224087190 5086 0 5086
5.243545872920900 5.010238778754530 5087 0 5087
5.246097851819050 5.007766131200680 5088 0 5088
5.245961729182930 5.008192804829040 5089 0 5089
5.247927016840710 5.007180606211680 5090 0 5090
5.246128597604740 5.007408295066420 5091 0 5091
5.247354421237850 5.008432379520720 5092 0 5092
5.252848526821420 5.010720572685710 5093 0 5093
5.252541458861270 5.007971818615770 5094 0 5094
5.251717663527070 5.004591866010070 5095 0 5095
5.253655196706680 5.010279264184770 5096 0 5096
5.247363271612390 5.013908545668750 5097 0 5097
5.242325994456840 5.014187375685330 5098 0 5098
5.249755542888430 5.012919538844700 5099 0 5099
5.244381385998160 5.016904490333760 5100 0 5100
5.245453802650390 5.014458275020600 5101 0 5101
5.245389502162700 5.013077664327820 5102 0 5102
5.247413247848280 5.012509538362940 5103 0 5103
5.252653605236570 5.016898934595020 5104 0 5104
5.246203018999050 5.011372803363670 5105 0 5105
5.248847018662680 5.014833811633040 5106 0 5106
5.241862091957270 5.014993564862010 5107 0 5107
5.242798751406280 5.014922042004920 5108 0 5108
5.248072691976480 5.011977388921510 5109 0 5109
5.248229745467870 5.010631648411910 5110 0 5110
5.248626475208630 5.012064750860020 5111 0 5111
5.239733023155050 5.008307351952260 5112 0 5112
5.245246428065610 5.006877010459410 5113 0 5113
5.246324384322240 5.011135486139550 5114 0 5114
5.251921453210620 5.005074943806590 5115 0 5115
5.252846228646480 5.003370448663810 5116 0 5116
5.253220461433890 5.013981807586200 5117 0 5117
5.251583608113120 5.010468567172060 5118 0 5118
5.250939930194110 5.009322970379470 5119 0 5119
5.249301885369740 5.013977333294150 5120 0 5120
5.251827492886880 5.011718638815160 5121 0 5121
5.245066970033470 5.012461555346350 5122 0 5122
5.249333798044640 5.013976418430050 5123 0 5123
5.250106821879180 5.012385241343560 5124 0 5124
5.250274913693280 5.006674274298020 5125 0 5125
5.249465152316920 5.015026902893160 5126 0 5126
5.245953526449240 5.009972152462910 5127 0 5127
5.247254546439060 5.012764426758280 5128 0 5128
5.249928063274060 5.011230471981330 5129 0 5129
5.252918419535870 5.019240593128850 5130 0 5130
5.247973644799270 5.011673463001960 5131 0 5131
5.246139091097580 5.006578335512590 5132 0 5132
5.244551750396180 5.010184512584100 5133 0 5133
5.250846232289630 5.010521631589430 5134 0 5134
5.250556907369070 5.018921041230190 5135 0 5135
5.250724573845860 5.013706337573380 5136 0 5136
5.245845056010360 5.009346292058520 5137 0 5137
5.245560122730620 5.011899801571990 5138 0 5138
5.249963731836940 5.013594989599990 5139 0 5139
5.252394310119750 5.003760217765950 5140 0 5140
5.250458240009970 5.007021285463480 5141 0 5141
5.248548211558230 5.010649537377030 5142 0 5142
5.248388496277590 5.003034748763210 5143 0 5143
5.248348729823100 5.009677794013780 5144 0 5144
5.250201330339280 5.017909470072250 5145 0 5145
5.242860607032890 5.010898735330200 5146 0 5146
5.243346162962280 5.012090407469190 5147 0 5147
5.245849208732710 5.009736839930910 5148 0 5148
5.242445009445310 5.014018495005610 5149 0 5149
5.243740481254190 5.004163025841650 5150 0 5150
5.243550726239800 5.005077927529660 5151 0 5151
5.248029639304940 5.003403301683110 5152 0 5152
5.244648890904320 5.003623001830110 5153 0 5153
5.245133388490890 5.007194128790410 5154 0 5154
5.247629765106190 5.012278907852300 5155 0 5155
5.247947224336870 5.012476068132140 5156 0 5156
5.247366280311130 5.007339616299850 5157 0 5157
5.244837324572810 5.012811567549180 5158 0 5158
5.246107017460820 5.013240954881370 5159 0 5159
5.244696118256580 5.011731297297870 5160 0 5160
5.241999096379660 5.007737268650040 5161 0 5161
5.243310735148250 5.006023877360800 5162 0 5162
5.245920589968660 5.011967513077110 5163 0 5163
5.246014946088190 5.008913335235760 5164 0 5164
5.247722975636890 5.003745087923560 5165 0 5165
5.245756819344880 5.009083898726450 5166 0 5166
5.246131155322360 5.012004035300670 5167 0 5167
5.242836617036920 5.011615739209210 5168 0 5168
5.243788830986300 5.013929762679650 5169 0 5169
5.244197420253160 5.017394698176940 5170 0 5170
5.244983129089170 5.011179118636800 5171 0 5171
5.245388349983960 5.015995558356620 5172 0 5172
5.244017770655250 5.011077944123220 5173 0 5173
5.246825732614010 5.008076339142050 5174 0 5174
5.248217277248420 5.005127455625050 5175 0 5175
5.248589625377580 5.010785537658340 5176 0 5176
5.241268907345970 5.005868974624310 5177 0 5177
5.245977565788110 5.001851969226280 5178 0 5178
5.243960686664390 5.009006222098350 5179 0 5179
5.247352747732770 5.010670762200080 5180 0 5180
5.242649980939310 5.003000766956300 5181 0 5181
5.243480479488430 5.009684119388920 5182 0 5182
5.246485527212150 5.011459865727160 5183 0 5183
5.240298389455790 5.011874517703410 5184 0 5184
5.242246839159870 5.009200397988180 5185 0 5185
5.248861415561850 5.008945114046630 5186 0 5186
5.244566539264220 5.005782435072460 5187 0 5187
5.243450368922470 5.004906472609940 5188 0 5188
5.248135098831000 5.003261758488260 5189 0 5189
5.248040167413400 5.008829753883920 5190 0 5190
5.244103731185950 5.007963844099830 5191 0 5191
5.244048999914070 5.010557970688390 5192 0 5192
5.244982468582620 5.013125131858210 5193 0 5193
5.241757432282960 5.008179254294150 5194 0 5194
5.241697141503390 5.011313225383150 5195 0 5195
5.247306139232890 5.010765423823060 5196 0 5196
5.243791292199450 5.011269639663910 5197 0 5197
5.239557190002000 5.004290791678150 5198 0 5198
5.254186092965480 5.004086058965990 5199 0 5199
5.246701793227510 5.001913726291480 5200 0 5200
5.243801025422430 5.011712916791720 5201 0 5201
5.244496196260360 5.008422894744980 5202 0 5202
5.247716818405940 5.008355828702960 5203 0 5203
5.246815693435620 5.007385157085790 5204 0 5204
5.246328420704330 5.013037329049770 5205 0 5205
5.245708421711990 5.011816546969210 5206 0 5206
5.249631628903210 5.003800022840350 5207 0 5207
5.249667459334820 5.007631136222940 5208 0 5208
5.247030162791740 5.001091521078190 5209 0 5209
5.244508560911680 4.999236630446050 5210 0 5210
5.249925224419560 5.005727560197150 5211 0 5211
5.251561373070660 5.017243953441830 5212 0 5212
5.246782001302480 5.010803557295480 5213 0 5213
5.242467555280440 5.011705773317120 5214 0 5214
5.241349721861670 5.006907238095970 5215 0 5215
5.246847354990150 5.012556273787520 5216 0 5216
5.240768882668770 5.009004635488900 5217 0 5217
5.245597854132620 5.010151389144800 5218 0 5218
5.247085301826050 5.010052074648520 5219 0 5219
5.245804141793440 5.011036588086890 5220 0 5220
5.240267213820560 5.010468072126430 5221 0 5221
5.245236936492640 5.006937471753510 5222 0 5222
5.245892222899240 5.007940756463460 5223 0 5223
5.241672843412280 5.013704962830650 5224 0 5224
5.244187941922360 5.013173908861520 5225 0 5225
5.244798680054980 5.014309355321710 5226 0 5226
5.249192614194830 5.011833119697390 5227 0 5227
5.240332882227580 5.008736548537680 5228 0 5228
5.240645614342350 5.011861733056200 5229 0 5229
5.243055452161850 5.008478483663140 5230 0 5230
5.247604842234480 5.012039909796980 5231 0 5231
5.244219802584820 5.005683050248550 5232 0 5232
5.245860474676820 5.011467549484580 5233 0 5233
5.242819445769710 5.006327503208310 5234 0 5234
5.243550703954540 5.007068215856070 5235 0 5235
5.247849519306630 5.013936438580340 5236 0 5236
5.243892624949010 5.004246760965120 5237 0 5237
5.248402391547770 5.009668049529730 5238 0 5238
5.249097985230570 5.003078460468470 5239 0 5239
5.241502271791910 5.005408993720910 5240 0 5240
5.244197276521400 5.001298771594400 5241 0 5241
5.243212844092060 5.004552359192150 5242 0 5242
5.241643397874470 5.013772915119790 5243 0 5243
5.242679153079600 5.002695851815300 5244 0 5244
5.247165640306570 5.001015593225740 5245 0 5245
5.239632820047590 4.999346696723590 5246 0 5246
5.240411075949480 5.005914657128590 5247 0 5247
5.247748905503780 5.012022600746140 5248 0 5248
5.242664861244320 5.016707286278710 5249 0 5249
5.243024486278130 5.013402970497170 5250 0 5250
5.243144013745350 5.005255763917560 5251 0 5251
5.249834005093970 5.007446322119610 5252 0 5252
5.247459278272810 5.007956614988310 5253 0 5253
5.246595026748170 5.004416684729860 5254 0 5254
5.251987768675500 5.012220564943710 5255 0 5255
5.247316804213800 5.015426614580900 5256 0 5256
5.245776822179270 5.009803007012700 5257 0 5257
5.247360657894300 5.009077728500550 5258 0 5258
5.244387128381070 5.011092604684370 5259 0 5259
5.244591828543410 5.011511883648500 5260 0 5260
5.245362340269750 5.005271262136190 5261 0 5261
5.246215858461340 5.004555010319280 5262 0 5262
5.244092884440010 5.007150923234930 5263 0 5263
5.244124084585140 5.007690783562310 5264 0 5264
5.242247671197890 5.007900503775460 5265 0 5265
5.253566438806220 5.003962054481350 5266 0 5266
5.248078285092780 5.011398468695600 5267 0 5267
5.244566410415790 5.004212665559550 5268 0 5268
5.248062181288890 5.001473359427910 5269 0 5269
5.249216675664670 5.009052354988880 5270 0 5270
5.251824379478800 5.002076841427610 5271 0 5271
5.241871499573300 5.004214795547270 5272 0 5272
5.243914794266580 5.005077771319080 5273 0 5273
5.242776120015800 5.007483510693040 5274 0 5274
5.246217310407750 5.011568494347900 5275 0 5275
5.247602639353630 5.014233566928830 5276 0 5276
5.247513818186260 5.008143318103850 5277 0 5277
5.244702615103090 5.008316791061310 5278 0 5278
5.246363725395600 5.010237857783940 5279 0 5279
5.246281700630190 5.008925888682100 5280 0 5280
5.252429496332980 5.012638281041100 5281 0 5281
5.244487703173970 5.002962831429740 5282 0 5282
5.250849108275230 5.013464782610280 5283 0 5283
5.250099219547220 5.009200183038720 5284 0 5284
5.248186181486510 5.008281022192230 5285 0 5285
5.243455490559400 5.011628231811270 5286 0 5286
5.245056311538760 5.000691385636100 5287 0 5287
5.241411403850600 5.009157918435870 5288 0 5288
5.249962823945250 5.012644265423690 5289 0 5289
5.243661482394420 5.010882359513060 5290 0 5290
5.244152525568310 5.011611351928200 5291 0 5291
5.245684242866760 5.010271418696750 5292 0 5292
5.247033389339030 5.013068361860270 5293 0 5293
5.245071247905070 5.011198904058980 5294 0 5294
5.246767605911050 5.008884513396530 5295 0 5295
5.249270356460000 5.011869340855460 5296 0 5296
5.246486865896750 5.008418289545630 5297 0 5297
5.242408764710010 5.011645074059500 5298 0 5298
5.245207187824400 5.011732876060430 5299 0 5299
5.249387309066270 5.013609206973390 5300 0 5300
5.249470986884850 5.004163159484930 5301 0 5301
5.244206462740940 5.016020781941130 5302 0 5302
5.243151777819680 5.002529633296490 5303 0 5303
5.237487183254060 5.005035001633000 5304 0 5304
5.247272333375260 5.002438233046910 5305 0 5305
5.250269364183370 5.005824390855230 5306 0 5306
5.248156550959270 4.996950709545930 5307 0 5307
5.238747447771340 5.011876789625160 5308 0 5308
5.246020802882970 5.011159304734820 5309 0 5309
5.242096159016350 5.009656444308800 5310 0 5310
5.245530783076050 5.004861729208600 5311 0 5311
5.247249257293490 4.999346483573850 5312 0 5312
5.243947410899160 5.011349621233310 5313 0 5313
5.248346912080880 5.014637738692150 5314 0 5314
5.242124270124840 5.014219112457610 5315 0 5315
5.240579076992590 5.011998679661010 5316 0 5316
5.250335219841070 5.005928516540730 5317 0 5317
5.240394175788470 5.006594506006820 5318 0 5318
5.243114834177380 5.006149083506650 5319 0 5319
5.242068416806510 5.016819924529440 5320 0 5320
5.243894276062310 5.002845457898310 5321 0 5321
5.248304926559290 5.007470655446510 5322 0 5322
5.243534058419010 5.001204985726470 5323 0 5323
5.246290659458440 5.009604561767440 5324 0 5324
5.249875410592790 5.009836551732920 5325 0 5325
5.243061710766020 5.013284379111680 5326 0 5326
5.249291214324150 5.015321306301320 5327 0 5327
5.247138537300090 5.009370068158760 5328 0 5328
5.245227123584120 5.010190334078090 5329 0 5329
5.245598711938930 5.010470119582620 5330 0 5330
5.244243119265060 5.004930296667370 5331 0 5331
5.252121673236110 5.003569245455920 5332 0 5332
5.248903655669680 5.012309465234230 5333 0 5333
5.243453998492900 5.011959476774360 5334 0 5334
5.243412745850010 5.012201751357940 5335 0 5335
5.246946067509570 5.011409604232190 5336 0 5336
5.248005966941360 5.005430792779010 5337 0 5337
5.246177515374940 5.004452609041590 5338 0 5338
5.239795431737350 4.997679976730310 5339 0 5339
5.243872919725240 4.999153785277160 5340 0 5340
5.242480580611640 5.015877836021290 5341 0 5341
5.246423664683710 5.012950522183200 5342 0 5342
5.244598891960370 5.010703234165380 5343 0 5343
5.244802643729040 5.010732235059230 5344 0 5344
5.242298875538240 5.009628888353180 5345 0 5345
5.244005088513730 5.014047658976850 5346 0 5346
5.245216017483770 5.015267798100550 5347 0 5347
5.246666805283460 5.011610696994490 5348 0 5348
5.246255754056510 5.007345626827220 5349 0 5349
5.246529785327870 5.007521676489150 5350 0 5350
5.248530268644800 5.014776905238310 5351 0 5351
5.241221487824820 5.006398650249280 5352 0 5352
5.244012559181090 5.010134365962880 5353 0 5353
5.241277496389630 5.011108343907600 5354 0 5354
5.241097633431380 5.012023864039820 5355 0 5355
5.241095891203840 5.009457936580450 5356 0 5356
5.238814301910670 5.020570852673130 5357 0 5357
5.234310254386970 5.006678794265690 5358 0 5358
5.240539570418540 5.003994851823100 5359 0 5359
5.245873797035950 5.012945988275740 5360 0 5360
5.246161014794990 5.010722301748430 5361 0 5361
5.249170811466390 5.010815463588650 5362 0 5362
5.242159343306770 5.004615026432720 5363 0 5363
5.243838885647690 5.009895075720580 5364 0 5364
5.251429451018400 5.005688133800000 5365 0 5365
5.246528417685430 5.010800044989220 5366 0 5366
5.238498215142180 5.005744758704940 5367 0 5367
5.243363797461490 5.015421928742950 5368 0 5368
5.241615526020780 5.016607656756400 5369 0 5369
5.242157630942640 5.011910455472180 5370 0 5370
5.249081458205220 5.012332537366830 5371 0 5371
5.247646687179410 5.007099885678690 5372 0 5372
5.242003194767470 5.009871832557300 5373 0 5373
5.248620517183620 5.004613505452690 5374 0 5374
5.250804896683890 5.004713697205380 5375 0 5375
5.248500072796630 5.010117174270360 5376 0 5376
5.245181562812090 5.007340023716130 5377 0 5377
5.246358857603400 5.007024256242870 5378 0 5378
5.246929276089130 5.005651410447030 5379 0 5379
5.243631170663370 5.004995226552620 5380 0 5380
5.244382872858300 5.011252769810660 5381 0 5381
5.244171086761220 5.011312739325780 5382 0 5382
5.241224307924050 5.004605878338080 5383 0 5383
5.241801782578130 5.001130965598910 5384 0 5384
5.244509199394800 5.011638293611060 5385 0 5385
5.246834716731100 5.005065401866780 5386 0 5386
5.248176338250070 5.010074065766230 5387 0 5387
5.243038913483310 5.009220907632510 5388 0 5388
5.241167900589070 5.006950073145630 5389 0 5389
5.244886172648710 5.010833204968210 5390 0 5390
5.246115395941170 5.015481508646740 5391 0 5391
5.247615962586530 5.014270050825190 5392 0 5392
5.242956643450030 5.009820563234830 5393 0 5393
5.246772223716360 5.009759737451670 5394 0 5394
5.245992086541190 5.012039085597050 5395 0 5395
5.243626733881480 5.014631174275380 5396 0 5396
5.246843195582740 5.014338927776750 5397 0 5397
5.244413655580490 5.012923193639940 5398 0 5398
5.240786642445200 5.014345935621040 5399 0 5399
5.242195849835450 5.010935654071160 5400 0 5400
5.243622403398240 5.004679283405070 5401 0 5401
5.244241890225030 5.007888811264910 5402 0 5402
5.251302288593340 5.001565073542340 5403 0 5403
5.245981483127210 5.006979885808470 5404 0 5404
5.245720504148030 5.009801293355160 5405 0 5405
5.240731825576760 5.008765023701360 5406 0 5406
5.242111428467570 5.014820234471560 5407 0 5407
5.245370224551430 5.009281649218460 5408 0 5408
5.240893435334460 5.012967477824910 5409 0 5409
5.243151460925610 5.013786957026740 5410 0 5410
5.241587976998520 5.011640661400680 5411 0 5411
5.245279209909090 5.007053554352670 5412 0 5412
5.245111010447310 5.006094130206700 5413 0 5413
5.243617098856570 5.009199101047660 5414 0 5414
5.244569069117260 5.010854315725550 5415 0 5415
5.243958939387340 5.005478392769100 5416 0 5416
5.241774935034010 5.011966796496070 5417 0 5417
5.241610868554110 5.012047746765580 5418 0 5418
5.243490118753420 5.002158874834230 5419 0 5419
5.245554616940610 5.006134686762200 5420 0 5420
5.241739289251250 5.014692079456940 5421 0 5421
5.242271560970870 5.007978140085590 5422 0 5422
5.241884698541930 5.003113939056080 5423 0 5423
5.236636870116520 5.007851887070340 5424 0 5424
5.246281558534870 5.009973948621970 5425 0 5425
5.244664370992190 5.006060716517640 5426 0 5426
5.245368991900820 5.007367608668930 5427 0 5427
5.243558984609620 5.010811652719780 5428 0 5428
5.245414412396510 5.008647220772910 5429 0 5429
5.248737745433390 5.012174973087860 5430 0 5430
5.248469598826910 5.007317803586600 5431 0 5431
5.249549155158020 5.008342515180340 5432 0 5432
5.242032040202910 5.001252973394050 5433 0 5433
5.241573264893390 5.006832190163830 5434 0 5434
5.247628384810660 4.995171231276520 5435 0 5435
5.246157416303410 5.004429808867120 5436 0 5436
5.243482790357320 5.000848989167790 5437 0 5437
5.244472207930460 5.004184038698070 5438 0 5438
5.243925498436510 5.006008201536820 5439 0 5439
5.249202022591880 5.013627184972930 5440 0 5440
5.244072441157120 5.006594706388450 5441 0 5441
5.247286348923260 5.003711627581110 5442 0 5442
5.250417997533700 5.002554183144300 5443 0 5443
5.248406125588930 5.006792613971510 5444 0 5444
5.248405807492940 5.009027511666720 5445 0 5445
5.254763313540530 5.002584598555610 5446 0 5446
5.247868040148650 4.998693521202720 5447 0 5447
5.251827240008690 5.002979287993550 5448 0 5448
5.246427154444170 5.003791016100860 5449 0 5449
5.246603859870120 5.006110613677180 5450 0 5450
5.243573662062740 5.006506345211740 5451 0 5451
5.246990208847160 5.012283963298570 5452 0 5452
5.243762199449870 5.002156972824140 5453 0 5453
5.242402464001340 5.005533682573630 5454 0 5454
5.245594814744110 4.996081307366050 5455 0 5455
5.248599524480700 5.000942843119110 5456 0 5456
5.245954543306520 5.007057168881750 5457 0 5457
5.245591796178400 4.995784142130320 5458 0 5458
5.251204547412910 5.004044972200970 5459 0 5459
5.241825115815940 5.009907002512010 5460 0 5460
5.244573337618380 5.004158986822310 5461 0 5461
5.246431592742310 5.001623398953600 5462 0 5462
5.250329942942550 4.999420284782550 5463 0 5463
5.242302664485930 5.001758875956110 5464 0 5464
5.248745767616160 5.000708703296500 5465 0 5465
5.244133954878810 4.997400584771670 5466 0 5466
5.247483126576030 5.012881737730340 5467 0 5467
5.239722385481620 5.006410049560460 5468 0 5468
5.248082085726870 5.007646223596200 5469 0 5469
5.243905370611140 5.011730107327390 5470 0 5470
5.240669432017790 5.011963494099970 5471 0 5471
5.245436422183830 5.014789406267380 5472 0 5472
5.245350567421790 5.007400164681650 5473 0 5473
5.243957963024470 5.009887237447660 5474 0 5474
5.248641637215350 5.011648359054630 5475 0 5475
5.250362755235020 5.007331346256200 5476 0 5476
5.255152515416770 5.005534503983480 5477 0 5477
5.246191460437590 5.005848217487200 5478 0 5478
5.249957995171810 5.015722438560890 5479 0 5479
5.240473430418530 5.015546307673080 5480 0 5480
5.246746563162990 5.010950718953610 5481 0 5481
5.247068944337730 5.012693723945180 5482 0 5482
5.243746605640680 5.005609484947330 5483 0 5483
5.243707271251150 4.997563747273480 5484 0 5484
5.246029942493410 5.007149779944860 5485 0 5485
5.250514611151960 5.011021918921900 5486 0 5486
5.246724156065620 5.008320130541370 5487 0 5487
5.244950283972670 5.009103730065960 5488 0 5488
5.245784899127680 5.002702941958380 5489 0 5489
5.247481599813490 5.001954170290360 5490 0 5490
5.246503057882430 5.005073370636880 5491 0 5491
5.244252071700930 4.998196289237560 5492 0 5492
5.248645593778390 5.006836782058300 5493 0 5493
5.246921836560110 5.001175830303670 5494 0 5494
5.243177650226130 5.004231445459350 5495 0 5495
5.243072694320290 5.003899875313810 5496 0 5496
5.245246868546580 5.010623443939280 5497 0 5497
5.250259202366210 5.007328361838710 5498 0 5498
5.239665546540570 5.008543282393990 5499 0 5499
5.250044261833800 5.012589304687730 5500 0 5500
5.243547327041030 5.008613725214230 5501 0 5501
5.247339384925620 5.004008672124040 5502 0 5502
5.240522690473470 5.011437402803850 5503 0 5503
5.246649180632300 5.004049580760890 5504 0 5504
5.242536671194380 5.003198651227890 5505 0 5505
5.241314733916990 5.007847095182490 5506 0 5506
5.243259815041330 5.013219029968600 5507 0 5507
5.243625650311290 5.004671432969710 5508 0 5508
5.246730479056770 5.008446484677270 5509 0 5509
5.246019525796860 5.007870703503450 5510 0 5510
5.249363214526820 5.003190670580740 5511 0 5511
5.248129652815080 5.002743523901780 5512 0 5512
5.250163055179160 5.010083987943860 5513 0 5513
5.249858681153220 5.004941432870290 5514 0 5514
5.247403548896080 5.013569700686780 5515 0 5515
5.245618486155350 5.010968299773880 5516 0 5516
5.248526756747230 5.004375011068590 5517 0 5517
5.247330499107440 5.007971786229480 5518 0 5518
5.243984764363110 5.010046822193290 5519 0 5519
5.244014350417700 5.012631948799180 5520 0 5520
5.249113191135170 5.009247298237200 5521 0 5521
5.244635159946050 5.008522727997860 5522 0 5522
5.242622056244540 5.010521756699430 5523 0 5523
5.245738492935950 5.009465740362140 5524 0 5524
5.245401046630840 5.014313353472080 5525 0 5525
5.248214995967110 5.008262104057590 5526 0 5526
5.247523594668510 5.011734562771170 5527 0 5527
5.247062091084220 5.013463232886830 5528 0 5528
5.246107328715190 5.012025735039180 5529 0 5529
5.249423031942390 5.012354466357600 5530 0 5530
5.247330662545830 5.004382440976610 5531 0 5531
5.251549114838110 5.007311464775970 5532 0 5532
5.244606162423380 5.001665941530610 5533 0 5533
5.248266924808040 5.006249388571840 5534 0 5534
5.249282102086560 5.014700482255060 5535 0 5535
5.247299770408010 5.008292495796340 5536 0 5536
5.250955625868420 5.012923984577400 5537 0 5537
5.253997158487210 5.010911949253470 5538 0 5538
5.252455612962910 5.007011519171820 5539 0 5539
5.250273184226430 5.007452391079430 5540 0 5540
5.248339239765360 5.007428373189030 5541 0 5541
5.250138241203820 5.015737641023360 5542 0 5542
5.246868282613650 5.014167651376750 5543 0 5543
5.250200019875240 5.010667077751680 5544 0 5544
5.245565745088580 5.013993217482720 5545 0 5545
5.244166750634200 5.013128881039200 5546 0 5546
5.251457232743520 5.011613542019940 5547 0 5547
5.249386547243650 5.016005312347660 5548 0 5548
5.248475960455650 5.010910636678930 5549 0 5549
5.243912846976510 5.006066620032150 5550 0 5550
5.250840638930660 5.012545703723920 5551 0 5551
5.253972275836120 5.006803605532520 5552 0 5552
5.248844170062760 5.002612854809250 5553 0 5553
5.251285866679640 5.005008893237030 5554 0 5554
5.250682027568640 5.006322577707870 5555 0 5555
5.249412848024480 5.014029625133640 5556 0 5556
5.246688570751280 5.015372247849960 5557 0 5557
5.248282092642860 5.008492878710320 5558 0 5558
5.246205404836660 5.012731008545430 5559 0 5559
5.250056645660150 5.014519077034570 5560 0 5560
5.251532384891490 5.012631264791520 5561 0 5561
5.250625847696370 5.009562810462260 5562 0 5562
5.249719025918270 5.011232520490510 5563 0 5563
5.254071270138910 5.008978456166980 5564 0 5564
5.251618741714960 5.007523049870020 5565 0 5565
5.253310790849600 5.005815522711690 5566 0 5566
5.250373280832860 5.011690062090340 5567 0 5567
5.248813621833280 5.008703678965780 5568 0 5568
5.250423442987320 5.008357893866520 5569 0 5569
5.250820577576940 5.008372258576130 5570 0 5570
5.250610115478060 5.002145438586740 5571 0 5571
5.252140589861100 5.013951420585170 5572 0 5572
5.246415742405420 5.016303124577180 5573 0 5573
5.251049881419550 5.010319902074880 5574 0 5574
5.251123934892300 5.014102930145230 5575 0 5575
5.247410608259870 5.016790195486230 5576 0 5576
5.241417701264990 5.007983947077970 5577 0 5577
5.245492757639430 5.008681904345450 5578 0 5578
5.248000025165770 5.005103232688310 5579 0 5579
5.246083229835220 5.009096159896630 5580 0 5580
5.251737809073120 5.008119072160910 5581 0 5581
5.251363284523430 5.007745253130650 5582 0 5582
5.250632315622200 5.011701443669860 5583 0 5583
5.248205148401780 5.010243198285620 5584 0 5584
5.252833524281040 5.011929226703400 5585 0 5585
5.251211292459700 5.005808687180580 5586 0 5586
5.254131057901630 5.002031495283990 5587 0 5587
5.248847529823310 5.005103634978220 5588 0 5588
5.250844873385290 5.006266272863350 5589 0 5589
5.250372322992600 5.009083448149280 5590 0 5590
5.251987945998440 5.003012759477520 5591 0 5591
5.245266163468360 5.008322894773890 5592 0 5592
5.250910477864010 5.005689626063750 5593 0 5593
5.252843298665860 5.015126344823510 5594 0 5594
5.252124859871630 5.015899443489440 5595 0 5595
5.250683160038860 5.011444194796430 5596 0 5596
5.248332373932120 5.015417342225810 5597 0 5597
5.249474656487960 5.011712521843680 5598 0 5598
5.253900120167430 5.013562185331810 5599 0 5599
5.252938854611190 5.017623565078950 5600 0 5600
5.251948607247100 5.009789208981830 5601 0 5601
5.252468993341780 5.013878238296110 5602 0 5602
5.244779546553100 5.010977699877250 5603 0 5603
5.248473364481810 5.002168663641360 5604 0 5604
5.245380945243030 5.007800930733330 5605 0 5605
5.248514989257250 5.009502675111730 5606 0 5606
5.248433409909550 5.012414930012290 5607 0 5607
5.248622231492220 5.006842989381760 5608 0 5608
5.250866923427120 5.015167942596170 5609 0 5609
5.246387010647240 5.014033272713400 5610 0 5610
5.248303067134960 5.013292377564310 5611 0 5611
5.254102177000960 5.014583164667310 5612 0 5612
5.251923826309980 5.013859921812490 5613 0 5613
5.247099593819140 5.016337803393770 5614 0 5614
5.252659635382850 5.008792268774130 5615 0 5615
5.253054396582940 5.019167729968070 5616 0 5616
5.249903813216380 5.013570328861710 5617 0 5617
5.243323606868300 5.007409150814440 5618 0 5618
5.249527849586520 5.004756880769190 5619 0 5619
5.249418909164970 5.006205938476740 5620 0 5620
5.246392550165680 5.012705907643590 5621 0 5621
5.247507007617880 5.017306761735340 5622 0 5622
5.241930624257740 5.020754919170380 5623 0 5623
5.242702580342410 5.011783329575680 5624 0 5624
5.244012911556770 5.010375238775870 5625 0 5625
5.247262442010440 5.013959225894550 5626 0 5626
5.244823661514570 5.009437467543260 5627 0 5627
5.249087196053990 5.013770772854550 5628 0 5628
5.244924741140710 5.014921334359050 5629 0 5629
5.248176106547910 5.010827702936980 5630 0 5630
5.245111750261130 5.009683473067220 5631 0 5631
5.245748635757350 5.007670957596680 5632 0 5632
5.245841694576160 5.010899563471880 5633 0 5633
5.246601502516170 5.010774807724540 5634 0 5634
5.244584963397690 5.004658945088580 5635 0 5635
5.250678174961290 5.011596209151740 5636 0 5636
5.246067035891780 5.009568801685650 5637 0 5637
5.247752348537070 5.011411672049340 5638 0 5638
5.244478573640650 5.012034822141130 5639 0 5639
5.246733892382650 5.007714869831840 5640 0 5640
5.246317193591100 5.011969953698890 5641 0 5641
5.246469254018370 5.007998654875170 5642 0 5642
5.245908875367450 5.010175365203360 5643 0 5643
5.247025431945250 5.007380977535180 5644 0 5644
5.246924058328820 5.006916557088110 5645 0 5645
5.250281636299740 5.017176894874940 5646 0 5646
5.246251104947330 5.011731314786570 5647 0 5647
5.247944925464340 5.007354411964930 5648 0 5648
5.246085555625760 5.007219394732590 5649 0 5649
5.242597061438650 5.009676260085530 5650 0 5650
5.242347980840630 5.011408722286840 5651 0 5651
5.241967320449040 5.006709627663950 5652 0 5652
5.249366614684040 5.004600295280550 5653 0 5653
5.246990888178050 5.003880513179830 5654 0 5654
5.247672741421320 5.006014828959970 5655 0 5655
5.241966895232950 5.009695118537070 5656 0 5656
5.243627329048600 5.007506186880580 5657 0 5657
5.249434587544570 5.001923283559710 5658 0 5658
5.246784412756110 5.010716172816750 5659 0 5659
5.247049298999400 5.009133349182500 5660 0 5660
5.244690174150370 5.010206336741650 5661 0 5661
5.247704808089130 4.996809623821090 5662 0 5662
5.248910319388010 5.005122634211890 5663 0 5663
5.248255581366140 5.004438450045370 5664 0 5664
5.248406131791580 5.005297597971600 5665 0 5665
5.249742106723930 5.007788681768480 5666 0 5666
5.249306200481900 5.009118338235690 5667 0 5667
5.244848903518420 5.009996141636980 5668 0 5668
5.251038070455740 5.013964873238260 5669 0 5669
5.245865674157410 5.006991050016170 5670 0 5670
5.251581559933450 4.999475128734300 5671 0 5671
5.246824325746490 5.005203656277280 5672 0 5672
5.246808611268010 5.013923801716670 5673 0 5673
5.238884980316560 5.006586447255110 5674 0 5674
5.246046251441240 5.011310470507310 5675 0 5675
5.247653392615350 5.007768897631630 5676 0 5676
5.245401914609940 5.003239518392760 5677 0 5677
5.246646966798930 5.008063485348960 5678 0 5678
5.243742943223250 5.007529180323010 5679 0 5679
5.252588735810360 5.016161329550370 5680 0 5680
5.244824933614940 5.009273717278690 5681 0 5681
5.248082607033120 5.009866102101640 5682 0 5682
5.249467698153940 5.007166775780080 5683 0 5683
5.248239316140790 4.999621204964070 5684 0 5684
5.241885660224280 5.009741500752280 5685 0 5685
5.240998898444260 5.010790189871880 5686 0 5686
5.246674846947990 5.004986432606100 5687 0 5687
5.247799031803950 5.005177637842890 5688 0 5688
5.249226926225010 5.008857294949700 5689 0 5689
5.251991973837030 5.010245608220000 5690 0 5690
5.247435606592140 5.007966284691140 5691 0 5691
5.248928785975970 5.004949151230720 5692 0 5692
5.245768098994970 5.009297616982100 5693 0 5693
5.245617177498940 5.008921490314710 5694 0 5694
5.244779768507030 5.001837065391830 5695 0 5695
5.241464770675410 5.003280643876400 5696 0 5696
5.244544112589170 5.008032670397030 5697 0 5697
5.247206397419430 5.000271796077390 5698 0 5698
5.246595177381130 5.002741418037270 5699 0 5699
5.249173446949300 5.005125227554220 5700 0 5700
5.241064857221970 5.002833899350030 5701 0 5701
5.247855714606320 4.997098570985610 5702 0 5702
5.249777549893860 4.999056253768630 5703 0 5703
5.250288319926230 5.007327886107340 5704 0 5704
5.245219070661280 5.006666672607980 5705 0 5705
5.244483492731610 5.006897274966220 5706 0 5706
5.240741706107590 4.997596816014870 5707 0 5707
5.245874906329940 5.009207664954390 5708 0 5708
5.240840736260540 5.007250153090440 5709 0 5709
5.244719120221450 4.996346814773640 5710 0 5710
5.244031192805730 4.998033839714570 5711 0 5711
5.245367286065570 5.004305855958360 5712 0 5712
5.242193518913150 5.004447080077600 5713 0 5713
5.249743726625690 5.005302624232710 5714 0 5714
5.244493632827050 5.006598793181050 5715 0 5715
5.245555300909120 5.004250922370170 5716 0 5716
5.243637280893610 5.007214559526780 5717 0 5717
5.246243930483040 5.006199898549220 5718 0 5718
5.244255222513820 5.001910008576460 5719 0 5719
5.245675955011860 5.003231807335580 5720 0 5720
5.245338270895220 5.003562490126010 5721 0 5721
5.243951235336480 5.003825826296160 5722 0 5722
5.243100203969690 5.006244311921700 5723 0 5723
5.244322593123230 5.004860352882970 5724 0 5724
5.246325229222700 5.009160487894900 5725 0 5725
5.245120923273020 5.010385026559860 5726 0 5726
5.242380111258820 5.014247374067000 5727 0 5727
5.248015624990550 5.015850153482620 5728 0 5728
5.245338866364160 5.014881445765080 5729 0 5729
5.247752573124080 5.012264707571010 5730 0 5730
5.246670994887770 5.010328984055630 5731 0 5731
5.252071681330310 5.015525777710030 5732 0 5732
5.247426102835370 5.001477089712570 5733 0 5733
5.250837859455350 5.005829484378180 5734 0 5734
5.249167801092390 5.011853284741000 5735 0 5735
5.249279209143590 5.016659148880040 5736 0 5736
5.249386431575810 5.010770524134070 5737 0 5737
5.253815455622890 5.012447050176380 5738 0 5738
5.250551071655890 5.014215218841130 5739 0 5739
5.246305738309980 5.014488757821380 5740 0 5740
5.245526652900790 5.010469521763210 5741 0 5741
5.248381566806070 5.013768295546960 5742 0 5742
5.249208730127300 5.009936207576700 5743 0 5743
5.244867569836910 5.005902550346820 5744 0 5744
5.249970036148570 5.008126253686740 5745 0 5745
5.247434480825200 5.008534665425380 5746 0 5746
5.246131423713900 5.010484775114340 5747 0 5747
5.250916766050830 5.004188441214980 5748 0 5748
5.250195925061190 5.007225878513070 5749 0 5749
5.247734838857130 5.003958776123060 5750 0 5750
5.246421368003100 5.006538074534960 5751 0 5751
5.242942986392400 5.013543760825890 5752 0 5752
5.245116999773440 5.006538732015650 5753 0 5753
5.245025428951670 5.009967112507810 5754 0 5754
5.242860945239990 5.007970312750740 5755 0 5755
5.242657505931300 5.008235013946340 5756 0 5756
5.249248898709890 5.011333137652230 5757 0 5757
5.249337795200220 5.008169596910880 5758 0 5758
5.244703865468090 5.010864866522480 5759 0 5759
5.240516500896950 5.002647863822900 5760 0 5760
5.243022500198410 5.006638481940460 5761 0 5761
5.245585358520510 5.012996365869850 5762 0 5762
5.250511909770570 5.006763508841840 5763 0 5763
5.244256617021430 5.014568197254160 5764 0 5764
5.243915949408540 5.014764324578060 5765 0 5765
5.250368534208400 5.010678345655740 5766 0 5766
5.250602381039740 5.012116095136520 5767 0 5767
5.248260838644870 5.010374383006390 5768 0 5768
5.250782893551260 5.017759116440090 5769 0 5769
5.242947374357660 5.010398297840730 5770 0 5770
5.244988603316420 5.007865004748850 5771 0 5771
5.244755081768840 5.008015999607620 5772 0 5772
5.248879915300560 5.011802209823310 5773 0 5773
5.249025775511010 5.010697368738230 5774 0 5774
5.237281904045700 5.008235013156020 5775 0 5775
5.244484228855780 5.000488871331590 5776 0 5776
5.247357715529630 5.006289889763540 5777 0 5777
5.244294996443390 5.008283004012320 5778 0 5778
5.248254336745180 5.008010737795910 5779 0 5779
5.248734187105020 5.003789163739570 5780 0 5780
5.247756947738080 5.001365284377070 5781 0 5781
5.247629974439200 5.001185676898300 5782 0 5782
5.250233507999740 5.016203250582200 5783 0 5783
5.253916153529620 5.011436446520200 5784 0 5784
5.251289501249430 5.009185129740810 5785 0 5785
5.254631153781270 5.005393554450920 5786 0 5786
5.252205895329070 5.019074540751560 5787 0 5787
5.248090132219980 5.017591798272870 5788 0 5788
5.249910161958940 5.009478198138770 5789 0 5789
5.252288662943120 5.009561765101750 5790 0 5790
5.249012310363490 5.013939014352810 5791 0 5791
5.249033740882400 5.012387340188690 5792 0 5792
5.247676313390080 5.011793307132640 5793 0 5793
5.247398742645350 5.013235784192130 5794 0 5794
5.246241334645250 5.016249028354050 5795 0 5795
5.248812082160660 5.007978111499720 5796 0 5796
5.252721692899020 5.011988666127430 5797 0 5797
5.246066177625130 5.014544889104990 5798 0 5798
5.248457763290780 5.012681013779370 5799 0 5799
5.251082463532190 5.006904609658590 5800 0 5800
5.252197650104870 5.001719542839610 5801 0 5801
5.253648116188460 5.010884028864180 5802 0 5802
5.256737582001450 5.010764029011470 5803 0 5803
5.251676736619310 5.006545567294510 5804 0 5804
5.247316882630020 5.007423343733920 5805 0 5805
5.248950343842790 5.005725771509940 5806 0 5806
5.250838217356220 5.013808398261270 5807 0 5807
5.255094103141900 5.018120675086590 5808 0 5808
5.255830855776400 5.011524746504110 5809 0 5809
5.254151857379950 5.009512271398170 5810 0 5810
5.249086178244180 5.001071996431220 5811 0 5811
5.250457067088080 5.000741330457610 5812 0 5812
5.252818777049580 5.015620709466450 5813 0 5813
5.245878685724810 5.014627578138720 5814 0 5814
5.250937104501240 5.015776858181680 5815 0 5815
5.243652600171060 5.017479893872600 5816 0 5816
5.245494593906410 5.018549232457080 5817 0 5817
5.248072602779380 5.010773591990000 5818 0 5818
5.248575031592400 5.013901619339300 5819 0 5819
5.249036128874020 5.009380288024320 5820 0 5820
5.250428090911430 5.010841080318420 5821 0 5821
5.251591584610240 5.012982040197520 5822 0 5822
5.246179938603080 5.010398109933980 5823 0 5823
5.247231324932770 5.008391709969250 5824 0 5824
5.255182904651500 5.014174170435700 5825 0 5825
5.248599138698300 5.015486225980100 5826 0 5826
5.253872150286940 5.010293181816490 5827 0 5827
5.248103443710280 5.008155105635510 5828 0 5828
5.253173121759090 5.008731168748040 5829 0 5829
5.252792071345180 5.006223914335630 5830 0 5830
5.250470848731780 5.004925260575340 5831 0 5831
5.248963663497990 5.009831435158510 5832 0 5832
5.252758984586270 5.016050220853640 5833 0 5833
5.247742112899000 5.016046697988640 5834 0 5834
5.252962207342120 5.013906917554050 5835 0 5835
5.250983432934490 5.016781270605140 5836 0 5836
5.249025348759830 5.023701173463000 5837 0 5837
5.251874838148870 5.017588522415420 5838 0 5838
5.252258642350140 5.017003600189490 5839 0 5839
5.248248311533410 5.015328224443440 5840 0 5840
5.250865820981070 5.017768501348610 5841 0 5841
5.252943517175780 5.019029674407700 5842 0 5842
5.249421165620240 5.017714565878620 5843 0 5843
5.253053093395600 5.017215539395620 5844 0 5844
5.250377963394510 5.007292218431190 5845 0 5845
5.252154764799730 5.008673578949290 5846 0 5846
5.248019702689850 5.005522074014660 5847 0 5847
5.250026539703360 5.007809686585950 5848 0 5848
5.251363581714100 5.010428339745880 5849 0 5849
5.248875876184560 5.011276827781960 5850 0 5850
5.250295661724490 5.013997975924650 5851 0 5851
5.250897570162530 5.008453662513280 5852 0 5852
5.249584040039770 5.014274000990640 5853 0 5853
5.250044064786130 5.016055265616550 5854 0 5854
5.249673179627300 5.016805977501500 5855 0 5855
5.250848816644600 5.012207534955990 5856 0 5856
5.249331682958450 5.003942596659160 5857 0 5857
5.249877995341310 5.010615479123730 5858 0 5858
5.243846153816590 5.014369531322470 5859 0 5859
5.241853667214500 5.012688328860000 5860 0 5860
5.246845718289280 5.008127227718110 5861 0 5861
5.248182727529430 5.011167585894360 5862 0 5862
5.246202906127970 5.009822473608420 5863 0 5863
5.252127769945270 5.010019933457290 5864 0 5864
5.245705968632440 5.006777788402020 5865 0 5865
5.247083882094000 5.017209725736960 5866 0 5866
5.250858128652110 5.012372561553830 5867 0 5867
5.252082448836790 5.008646689146080 5868 0 5868
5.252218824221500 5.004951055888430 5869 0 5869
5.249785013991930 5.015960204640470 5870 0 5870
5.249254266844960 5.008928124922900 5871 0 5871
5.246447426372270 5.014715739322630 5872 0 5872
5.246979875193110 5.020311006099990 5873 0 5873
5.252070642058290 5.015335941130020 5874 0 5874
5.248638896378320 5.011479902323660 5875 0 5875
5.252977400812540 5.009092170797610 5876 0 5876
5.256409459187030 5.010242313254250 5877 0 5877
5.247845536330890 5.023691714579660 5878 0 5878
5.251011642263370 5.011214479908670 5879 0 5879
5.251234236666890 5.002945265945160 5880 0 5880
5.245354592868520 5.007115175883280 5881 0 5881
5.251403172841890 5.002381898692250 5882 0 5882
5.251323360454120 5.016297305644980 5883 0 5883
5.251675307494710 5.009989701089530 5884 0 5884
5.252649326101600 5.003221001911200 5885 0 5885
5.249336539567500 5.009606905049670 5886 0 5886
5.252240552492320 5.015164228223580 5887 0 5887
5.253066047001210 5.015605791019870 5888 0 5888
5.253166437782470 5.016461854971570 5889 0 5889
5.259780709561050 5.016194948245970 5890 0 5890
5.252085108536890 5.015061003005290 5891 0 5891
5.254552269887420 5.017499459083920 5892 0 5892
5.251575081195520 5.014675614057460 5893 0 5893
5.250135323165010 5.013060379677850 5894 0 5894
5.244061160956630 5.012504894989890 5895 0 5895
5.250523407061140 4.998355213713090 5896 0 5896
5.254287336197270 5.007660675275850 5897 0 5897
5.245531725217400 5.009370745285190 5898 0 5898
5.245407785254210 5.002977575650120 5899 0 5899
5.252585527054130 5.014006737084600 5900 0 5900
5.249688201267820 5.016595523677210 5901 0 5901
5.248769545817550 5.012663215601400 5902 0 5902
5.249767393716560 5.015306780216090 5903 0 5903
5.250623849803340 5.013974958792420 5904 0 5904
5.248525499560580 5.012574381411920 5905 0 5905
5.247820559483070 5.011046074919300 5906 0 5906
5.246414974874650 5.012863979150030 5907 0 5907
5.245848873612800 5.010822345609570 5908 0 5908
5.248427059935920 5.006088145812310 5909 0 5909
5.252822912692560 5.012112521148590 5910 0 5910
5.253524999449650 5.011892281082060 5911 0 5911
5.254528395441740 4.999978362395190 5912 0 5912
5.251598182871000 5.009861034267070 5913 0 5913
5.250730183405200 5.013809316886050 5914 0 5914
5.254330016072510 5.012711900532730 5915 0 5915
5.246892583528290 5.012300204964710 5916 0 5916
5.251795979366630 5.014510157384700 5917 0 5917
5.253354052457260 5.009797937842090 5918 0 5918
5.256593722512230 5.017165139672380 5919 0 5919
5.248389730997250 5.007991836550970 5920 0 5920
5.244075102176440 5.014258528058100 5921 0 5921
5.249199674923480 5.007619361077150 5922 0 5922
5.252420980191060 5.011604310013980 5923 0 5923
5.250596655747560 5.011268847442960 5924 0 5924
5.253125424756640 5.011972268592020 5925 0 5925
5.249855035746900 5.009326735640830 5926 0 5926
5.256557106204860 5.004387984523950 5927 0 5927
5.249215067234820 5.001615570305620 5928 0 5928
5.253158018016230 5.009857510441590 5929 0 5929
5.248378079550150 5.013270095827340 5930 0 5930
5.245277028515970 5.009730780232290 5931 0 5931
5.254219892915440 5.009629672431780 5932 0 5932
5.250925430177760 5.006662930046440 5933 0 5933
5.245243485123390 5.007157266680120 5934 0 5934
5.249725850956130 5.007699255106090 5935 0 5935
5.245095641950780 5.006896753326740 5936 0 5936
5.247715533264650 5.008974753279030 5937 0 5937
5.250374365215420 5.014325570895670 5938 0 5938
5.246283759840650 5.008341521008730 5939 0 5939
5.251625062134010 5.007044243489290 5940 0 5940
5.248784177870290 5.009152756272270 5941 0 5941
5.252162771472580 5.012348353471840 5942 0 5942
5.248357603030340 5.002569501610720 5943 0 5943
5.248147895927450 5.009601551926120 5944 0 5944
5.253045963244860 5.013205465556700 5945 0 5945
5.252207159258050 5.018873189051030 5946 0 5946
5.252964598998370 5.015140705846520 5947 0 5947
5.257334497857850 5.016273726670400 5948 0 5948
5.254678685198510 5.012339505134880 5949 0 5949
5.246965282216760 5.012021420509290 5950 0 5950
5.247374275471590 5.014194255863340 5951 0 5951
5.244868891077820 5.012363400996520 5952 0 5952
5.253443630693140 5.013676253316110 5953 0 5953
5.251695535536640 4.997930705194600 5954 0 5954
5.251755528706740 5.011188761346700 5955 0 5955
5.249397670507060 5.010017072827380 5956 0 5956
5.249077878801670 5.009327025415780 5957 0 5957
5.252446341063130 5.011104960633620 5958 0 5958
5.249459065790550 5.013250931904940 5959 0 5959
5.251781893009590 5.005627822086380 5960 0 5960
5.256475106929660 5.011532714869210 5961 0 5961
5.251306133753490 5.010886029910290 5962 0 5962
5.250764139744710 5.016158597022640 5963 0 5963
5.252443406180340 5.008680387792300 5964 0 5964
5.250327223325930 5.015209153898120 5965 0 5965
5.245347752833030 5.007994164787360 5966 0 5966
5.249738267251170 5.012146500090340 5967 0 5967
5.247816390534930 5.013175065864420 5968 0 5968
5.248768334000900 5.011240391144650 5969 0 5969
5.249996141300570 5.011879809916820 5970 0 5970
5.246847404541570 5.010156383902910 5971 0 5971
5.248881397290030 5.012055671937530 5972 0 5972
5.253641375465820 5.011040579887520 5973 0 5973
5.252614142363920 5.005020518780080 5974 0 5974
5.247548041000740 5.014286392894860 5975 0 5975
5.253212083832780 5.007717377694740 5976 0 5976
5.250030466336210 5.006345391179620 5977 0 5977
5.245420753420470 5.010071259567450 5978 0 5978
5.245461837056630 5.015777893474320 5979 0 5979
5.252357202782970 5.007875358557560 5980 0 5980
5.245128396359300 5.009997011157720 5981 0 5981
5.238254707352590 5.010346155928750 5982 0 5982
5.244092573414760 5.006934301609560 5983 0 5983
5.239023172484450 5.009654983920720 5984 0 5984
5.248877410231670 5.008626028185610 5985 0 5985
5.253588746822970 5.006014256163770 5986 0 5986
5.251402584221030 5.018276886573390 5987 0 5987
5.245434695279030 5.015474697387510 5988 0 5988
5.249802057304220 5.009612059469490 5989 0 5989
5.253176432812520 5.012045940999340 5990 0 5990
5.250256047786520 5.008256402513260 5991 0 5991
5.244319698665510 5.008509906971170 5992 0 5992
5.251134765437040 5.012142613164760 5993 0 5993
5.247104556628030 5.012656726973280 5994 0 5994
5.251392883168100 5.010400526440400 5995 0 5995
5.251315210476100 5.013345701993660 5996 0 5996
5.249668296082440 5.014187003241150 5997 0 5997
5.247776588927690 5.016725892272560 5998 0 5998
5.253242490226590 5.015931396311940 5999 0 5999
5.247547205081960 5.011525441244800 6000 0 6000
5.248457947965250 5.013600781222900 6001 0 6001
5.248175810511510 5.013776986030290 6002 0 6002
5.254222129315300 5.014636960015910 6003 0 6003
5.245658488706630 5.011723142932570 6004 0 6004
5.250153041516080 5.001230332552040 6005 0 6005
5.252523658114160 5.006485767146260 6006 0 6006
5.247271101094230 5.000815683004240 6007 0 6007
5.248618468430820 5.007724039605840 6008 0 6008
5.246940496327490 5.001336555523570 6009 0 6009
5.250872742432030 5.004026353522830 6010 0 6010
5.249646311336930 5.009357889962580 6011 0 6011
5.239220401812380 5.011294452675370 6012 0 6012
5.245811789350050 5.019066135956630 6013 0 6013
5.248609107904210 5.016074207498200 6014 0 6014
5.244758457282320 5.012705350712500 6015 0 6015
5.240349773672080 5.002635726506420 6016 0 6016
5.247212219717990 5.006813950277270 6017 0 6017
5.249090719672380 5.002616780516850 6018 0 6018
5.245055634389190 5.013897300500510 6019 0 6019
5.251971160214260 5.005087581914390 6020 0 6020
5.250521544361680 5.009300740664340 6021 0 6021
5.249092454887620 5.008483920044780 6022 0 6022
5.242856683657300 5.007573748444150 6023 0 6023
5.244133765761690 5.016300485414530 6024 0 6024
5.248113066665580 5.010055507195470 6025 0 6025
5.244072426941220 5.007759381063810 6026 0 6026
5.247458936736610 5.014519622333950 6027 0 6027
5.249544282018710 5.012591939478690 6028 0 6028
5.245413548697880 5.012608342238780 6029 0 6029
5.245491323133380 5.007569581568790 6030 0 6030
5.246105376403650 5.004394513475250 6031 0 6031
5.246440953970270 5.002762524718290 6032 0 6032
5.248315221637670 5.010802074830860 6033 0 6033
5.248153894510520 5.013501854054110 6034 0 6034
5.251712671796310 5.014788164809280 6035 0 6035
5.248313047524220 5.007727114371970 6036 0 6036
5.252772878711950 5.016248931128420 6037 0 6037
5.247842641897710 5.011272037632110 6038 0 6038
5.256758877901500 5.006494743674230 6039 0 6039
5.250088789852790 5.006398150525790 6040 0 6040
5.252682978796440 5.004635086575890 6041 0 6041
5.250424749384810 5.009696397124960 6042 0 6042
5.250904303296930 5.015835903599740 6043 0 6043
5.248097621029720 5.009941386876410 6044 0 6044
5.251965382238880 5.013724963745570 6045 0 6045
5.251862216149840 5.011734233123380 6046 0 6046
5.248748706494120 5.007189784564670 6047 0 6047
5.253396100084790 5.007737906872580 6048 0 6048
5.248059071227830 5.013950990856980 6049 0 6049
5.251221156057600 5.016160725197850 6050 0 6050
5.259889994802070 4.999369163474660 6051 0 6051
5.248108955756560 5.013581288492250 6052 0 6052
5.249595875224000 5.010195012470070 6053 0 6053
5.250414131239800 5.014690067609300 6054 0 6054
5.246734531818390 5.006567805589590 6055 0 6055
5.257759074386030 5.006398213623970 6056 0 6056
5.254112272665590 5.005787428116250 6057 0 6057
5.251822785331780 5.008505792992250 6058 0 6058
5.247959330941160 5.004709204941240 6059 0 6059
5.249069632562210 5.012347826062630 6060 0 6060
5.248765126245220 5.006878262418550 6061 0 6061
5.250451100730410 5.008040683237260 6062 0 6062
5.254746783242070 5.005103200563770 6063 0 6063
5.248836544454080 5.010683575930790 6064 0 6064
5.248456491273490 5.004524746582820 6065 0 6065
5.245024416390580 5.002715358501650 6066 0 6066
5.251513030535760 5.007014961053110 6067 0 6067
5.253200153605160 5.010912595123190 6068 0 6068
5.255935799880640 5.008785381161310 6069 0 6069
5.250941237052110 5.010037602754590 6070 0 6070
5.248990729663210 5.017165154674640 6071 0 6071
5.250779276378580 5.018221031507600 6072 0 6072
5.255370172420060 5.012249756292060 6073 0 6073
5.253943088151810 5.015423782890840 6074 0 6074
5.253961335814590 5.002717371060990 6075 0 6075
5.248353804707220 5.004755900578810 6076 0 6076
5.251797170629280 5.008388903937180 6077 0 6077
5.249319524278430 5.011028213718940 6078 0 6078
5.242944293176030 5.012344028972750 6079 0 6079
5.246847366479240 5.018700625345090 6080 0 6080
5.246349062454510 5.009596108396060 6081 0 6081
5.249830759763960 5.009711594022300 6082 0 6082
5.244824251739310 5.012055229512460 6083 0 6083
5.243982951742470 5.011906835412300 6084 0 6084
5.245226975250950 5.006245729345470 6085 0 6085
5.246356643120530 4.999494687343070 6086 0 6086
5.252185159654320 4.999862070157560 6087 0 6087
5.251230183375760 5.007108936609850 6088 0 6088
5.252949305292450 5.008918934692970 6089 0 6089
5.254418488602800 5.008376148781640 6090 0 6090
5.248545045270310 5.006632868611760 6091 0 6091
5.257269636599720 5.003700768178080 6092 0 6092
5.257498097601130 5.003816823544320 6093 0 6093
5.257556352771200 5.004152409434520 6094 0 6094
5.256085884093330 5.004565682311180 6095 0 6095
5.255050677827930 5.001924151222520 6096 0 6096
5.253084205249710 5.006193120644050 6097 0 6097
5.260565571540110 5.010039055850800 6098 0 6098
5.253679378777520 5.010661086571580 6099 0 6099
5.251595962509020 5.005696565159630 6100 0 6100
5.253129617161200 5.011389761446020 6101 0 6101
5.255576880480950 5.005791967371510 6102 0 6102
5.257585895359610 5.012720791662650 6103 0 6103
5.253589028535370 5.006627900512940 6104 0 6104
5.252937415934110 5.010586519526950 6105 0 6105
5.247323814450660 5.011088675759620 6106 0 6106
5.251591693286650 5.000691230004550 6107 0 6107
5.249980669422840 5.010213605752390 6108 0 6108
5.256500270938440 5.009092963442160 6109 0 6109
5.252333972918570 5.010074965173870 6110 0 6110
5.248806835380240 5.017250364881260 6111 0 6111
5.245530901219560 5.006789021828600 6112 0 6112
5.248693937603640 5.007373708687630 6113 0 6113
5.246133989035240 5.007822729519670 6114 0 6114
5.247453034904520 5.008944718652250 6115 0 6115
5.251505777408690 4.997671839258620 6116 0 6116
5.251071509367170 5.007798506246830 6117 0 6117
5.254478245803390 5.013737309482790 6118 0 6118
5.249559188693270 5.013801049459250 6119 0 6119
5.249346052031910 5.016364741513850 6120 0 6120
5.250128846428180 5.011828237769630 6121 0 6121
5.250385032590550 5.014283877820140 6122 0 6122
5.251505902275400 5.010822847000020 6123 0 6123
5.250218034052620 5.013226744389060 6124 0 6124
5.248526604051560 5.007058985951660 6125 0 6125
5.251336122125060 5.000936643712600 6126 0 6126
5.258087373752850 5.004257914800010 6127 0 6127
5.256334733446590 5.000076941291910 6128 0 6128
5.257527946900000 5.007008700293630 6129 0 6129
5.257545415220910 5.009183402501640 6130 0 6130
5.258669492095080 5.009178859798450 6131 0 6131
5.254755309150540 5.012769489727510 6132 0 6132
5.253192084832790 5.008510131208130 6133 0 6133
5.255123568231180 5.009560910863980 6134 0 6134
5.252516324306830 5.004095157188420 6135 0 6135
5.253757745448100 5.001242588924450 6136 0 6136
5.249146299404630 5.005483189721150 6137 0 6137
5.249087710951600 5.004170553492310 6138 0 6138
5.253307989799290 5.003091735921230 6139 0 6139
5.253533379094700 5.002997762867760 6140 0 6140
5.251988519049460 5.000853967388740 6141 0 6141
5.253029111944240 5.010436958881670 6142 0 6142
5.246494059060430 5.009122274550080 6143 0 6143
5.251685008822390 5.010214899951320 6144 0 6144
5.249874589780130 5.006777042145480 6145 0 6145
5.250870027642250 5.012571305303140 6146 0 6146
5.254682411858710 4.997530974151190 6147 0 6147
5.250349694130250 4.999795181713490 6148 0 6148
5.253621388100480 4.999123787743810 6149 0 6149
5.250080372111740 5.007089521462220 6150 0 6150
5.245184560374220 5.012604994349600 6151 0 6151
5.252806679719670 5.008913004160960 6152 0 6152
5.254844364665750 5.011989973764190 6153 0 6153
5.246042290730020 5.006695812561630 6154 0 6154
5.250042418733480 5.008929312017510 6155 0 6155
5.254150238001870 5.005418104411830 6156 0 6156
5.245029347428840 5.003906475470140 6157 0 6157
5.254051901751780 4.995065809249020 6158 0 6158
5.249787648690860 5.008423842340630 6159 0 6159
5.247272083465760 5.007680475996830 6160 0 6160
5.249165599741480 5.010913955070650 6161 0 6161
5.248939576469990 5.011946408600040 6162 0 6162
5.253393524900670 5.011534849082260 6163 0 6163
5.248131535891460 5.015795444041450 6164 0 6164
5.251578026079020 5.009378001869890 6165 0 6165
5.243443373282900 5.012060926642990 6166 0 6166
5.249803575145370 5.013450503773020 6167 0 6167
5.250461550499830 5.014042443872930 6168 0 6168
5.244875834849840 5.011630350479730 6169 0 6169
5.252773194847190 5.011003461995280 6170 0 6170
5.249311718808670 5.006953708496680 6171 0 6171
5.245884799968130 5.006795998337450 6172 0 6172
5.254667035474900 5.002283434463560 6173 0 6173
5.249505860030150 5.007862531146120 6174 0 6174
5.248253693899890 5.002532998647060 6175 0 6175
5.250621788735710 5.013155579131670 6176 0 6176
5.250034525837040 5.014877640880750 6177 0 6177
5.251985100190900 5.010350996032090 6178 0 6178
5.257155740938790 5.013815220681630 6179 0 6179
5.251679269368190 5.012740363413040 6180 0 6180
5.254474627374710 5.017481566221530 6181 0 6181
5.246188522719880 5.013157201729750 6182 0 6182
5.247961045134590 5.014834628309510 6183 0 6183
5.247654694079590 5.013720609787900 6184 0 6184
5.256064302964370 5.009766069395380 6185 0 6185
5.253564227827500 5.007531671300050 6186 0 6186
5.246586542512620 5.010416233230650 6187 0 6187
5.243538653691390 5.014550418915220 6188 0 6188
5.243339125071700 5.009527334601980 6189 0 6189
5.253272395443490 5.008814104216000 6190 0 6190
5.259650776894390 5.008866655153440 6191 0 6191
5.251819586527800 5.014015619822730 6192 0 6192
5.244700167744930 5.006399565005480 6193 0 6193
5.243687611414860 5.006572308874480 6194 0 6194
5.250631669349120 5.015820380057180 6195 0 6195
5.250839744541080 5.010800308716350 6196 0 6196
5.251400473818440 5.005583581633260 6197 0 6197
5.246763732677600 5.000207607179570 6198 0 6198
5.246424603500310 5.007354304324260 6199 0 6199
5.252413267514460 5.005478330563380 6200 0 6200
5.249137143242070 5.009541181515830 6201 0 6201
5.250772575661890 5.012928851175500 6202 0 6202
5.251675461794920 5.016440385796210 6203 0 6203
5.247676286372590 5.006085558311840 6204 0 6204
5.254436583414690 5.005121774959430 6205 0 6205
5.252856040722430 5.011776559556910 6206 0 6206
5.248054396873870 5.008129515359240 6207 0 6207
5.253411279813640 5.010835062324480 6208 0 6208
5.251110935540520 5.011937812377860 6209 0 6209
5.252792619000220 5.008457977991580 6210 0 6210
5.249518208605970 5.002943365781270 6211 0 6211
5.249381136869090 5.006307847864940 6212 0 6212
5.251459911835900 5.008582165719410 6213 0 6213
5.251806184180480 5.006501284226700 6214 0 6214
5.254170975194110 5.004762351680300 6215 0 6215
5.251550417933660 5.013064517569160 6216 0 6216
5.252155681695680 5.009966085044050 6217 0 6217
5.251873366676070 5.004223149809980 6218 0 6218
5.253691135393730 5.011371306883990 6219 0 6219
5.255106912411590 5.006907786178320 6220 0 6220
5.249944414242560 5.009922298837570 6221 0 6221
5.254200042887970 5.010000688719410 6222 0 6222
5.255320951665260 5.005804471328080 6223 0 6223
5.257328733642300 5.008659197518680 6224 0 6224
5.254980976459680 5.015243403077710 6225 0 6225
5.257646561817040 5.020112066558190 6226 0 6226
5.258481490992990 5.013440598129590 6227 0 6227
5.257017064161140 5.008822504716490 6228 0 6228
5.253690422093420 5.004443900009520 6229 0 6229
5.254408997129560 5.010939663787210 6230 0 6230
5.253079981944370 5.012364519936400 6231 0 6231
5.252398841373110 5.005889835339710 6232 0 6232
5.250121070795620 5.010660033928490 6233 0 6233
5.253220607207790 5.011425853399020 6234 0 6234
5.253241459644820 5.011714391926100 6235 0 6235
5.250514832538230 5.003817483291540 6236 0 6236
5.253298354162340 5.004200427042600 6237 0 6237
5.249939971388390 5.009960950083770 6238 0 6238
5.252662479583010 5.004347660192660 6239 0 6239
5.248437211898600 5.017651324440970 6240 0 6240
5.248329454730090 5.010885795833550 6241 0 6241
5.248902899892530 5.008007026615340 6242 0 6242
5.251395278565450 5.004970762012980 6243 0 6243
5.255916712834540 5.008613965590630 6244 0 6244
5.253256552341150 5.010754005000760 6245 0 6245
5.254345792819830 5.010460208258200 6246 0 6246
5.249633237358070 5.007171295610820 6247 0 6247
5.252551647539850 5.010033933317990 6248 0 6248
5.253607698901200 5.009185251026760 6249 0 6249
5.254619927484080 5.020294157206550 6250 0 6250
5.256247506784900 5.010293088896000 6251 0 6251
5.254454403312730 5.010632197511150 6252 0 6252
5.255976781289090 5.009955253541140 6253 0 6253
5.248638740181380 5.013968117672570 6254 0 6254
5.249059566012000 5.011489272029140 6255 0 6255
5.253473914318800 5.013134146696410 6256 0 6256
5.262110871473820 5.009669033385870 6257 0 6257
5.250445229877070 5.011395979168860 6258 0 6258
5.253416556936510 5.010404598098460 6259 0 6259
5.256538133526340 5.014290857804400 6260 0 6260
5.254450245365900 5.006818751834820 6261 0 6261
5.248176599120850 5.008425400561090 6262 0 6262
5.252426461673070 5.008950196003070 6263 0 6263
5.255759275843920 5.010095007957230 6264 0 6264
5.252405813969130 5.015750977031420 6265 0 6265
5.253458107637980 5.008923913071340 6266 0 6266
5.255708477727190 5.017047069503660 6267 0 6267
5.250388728569360 5.015230149566280 6268 0 6268
5.249700116274600 5.009050979483070 6269 0 6269
5.253612647631660 5.005976782608930 6270 0 6270
5.253723784520770 5.012126623478980 6271 0 6271
5.250618057404170 5.009916973516790 6272 0 6272
5.249780632877490 5.018959978697360 6273 0 6273
5.248545770108470 5.014483439296760 6274 0 6274
5.249623884995090 5.009634655231350 6275 0 6275
5.251939559735550 5.010676231185040 6276 0 6276
5.250038992329040 5.011608621098150 6277 0 6277
5.244480433660320 5.010894394403160 6278 0 6278
5.247697079464810 5.014653623078610 6279 0 6279
5.251380249956730 5.012722289429870 6280 0 6280
5.254069682566380 5.008098385931120 6281 0 6281
5.253227510307240 5.013031737491990 6282 0 6282
5.250655295989490 5.008409361347910 6283 0 6283
5.251032804692690 5.014561196743390 6284 0 6284
5.256800817021860 5.012996780124500 6285 0 6285
5.249302908713630 5.013106357750990 6286 0 6286
5.249034806564190 5.014911831386560 6287 0 6287
5.256468609103090 5.008608551556880 6288 0 6288
5.254816341168380 5.010357438304340 6289 0 6289
5.256604951268370 5.013229265091130 6290 0 6290
5.250030949149490 5.011980593609750 6291 0 6291
5.251710163431340 5.019117306034910 6292 0 6292
5.248100220906760 5.016880642645250 6293 0 6293
5.254874579081630 5.014384624204700 6294 0 6294
5.249048096797860 5.006677240600780 6295 0 6295
5.249201334230150 5.009356222047700 6296 0 6296
5.254948127673040 5.011796345364830 6297 0 6297
5.255097248955180 5.005480034343500 6298 0 6298
5.252865103464960 5.006494995368340 6299 0 6299
5.251739304579880 5.011675548528890 6300 0 6300
5.249710198102020 5.013408171191840 6301 0 6301
5.258467735043340 5.005722333359590 6302 0 6302
5.251891991842130 5.015121083253760 6303 0 6303
5.253601402325370 5.007649007806920 6304 0 6304
5.257018379823180 5.007736508225230 6305 0 6305
5.255169856238650 5.006653733219500 6306 0 6306
5.257167727289680 5.013704666599530 6307 0 6307
5.255619355377440 5.008701565159260 6308 0 6308
5.253058676975460 5.006955660208200 6309 0 6309
5.251252560640070 5.014152637304060 6310 0 6310
5.251409333746720 5.009230643929590 6311 0 6311
5.258772250462320 5.000908712642110 6312 0 6312
5.249489114753210 5.007398859437520 6313 0 6313
5.254557565943450 5.006314142053800 6314 0 6314
5.255354998982090 5.008785158657720 6315 0 6315
5.245581457311390 5.009836507772020 6316 0 6316
5.249843369802610 5.011204081182490 6317 0 6317
5.242764777921670 5.012145033108800 6318 0 6318
5.245666514474340 5.014384990220050 6319 0 6319
5.246997273102190 5.017163631731110 6320 0 6320
5.251702040607260 5.006175641613630 6321 0 6321
5.249085755754430 5.012683277048060 6322 0 6322
5.246747989952390 5.003403621627720 6323 0 6323
5.249777426274500 5.012047019519030 6324 0 6324
5.255226278277410 5.014948516279540 6325 0 6325
5.256871506813670 5.015030535298630 6326 0 6326
5.252977445117960 5.015049899278830 6327 0 6327
5.253681543424070 5.008251876634210 6328 0 6328
5.250848509550960 5.010008747693860 6329 0 6329
5.248768684299210 5.008081256499690 6330 0 6330
5.250629369699350 5.010224411833190 6331 0 6331
5.251719002918600 5.012696496586650 6332 0 6332
5.252031333162340 5.008674388357530 6333 0 6333
5.247245230813110 5.005158993823890 6334 0 6334
5.245220074874690 5.012125625344290 6335 0 6335
5.246902291992460 5.008973959179230 6336 0 6336
5.246600621150180 5.010712358116040 6337 0 6337
5.248605907254510 5.008249999788290 6338 0 6338
5.249883933922530 5.014299469386260 6339 0 6339
5.249447001522140 5.016165516952980 6340 0 6340
5.248647344049040 5.012494224777150 6341 0 6341
5.253692277123170 5.016182767126320 6342 0 6342
5.253158147881470 5.015567036286860 6343 0 6343
5.247006621464250 5.014143281510080 6344 0 6344
5.258119332097260 5.011478245308840 6345 0 6345
5.244907401879740 5.011429788365180 6346 0 6346
5.252036093609720 5.009643291836170 6347 0 6347
5.242919455225540 5.008366164497760 6348 0 6348
5.249813595301060 5.015518208089820 6349 0 6349
5.251555677028150 5.009472619854560 6350 0 6350
5.254246475771510 5.012730384127260 6351 0 6351
5.255929453761730 5.020122083019760 6352 0 6352
5.255035088054430 5.016021066601200 6353 0 6353
5.258817204225350 5.016740539279250 6354 0 6354
5.257313160559830 5.014237882387570 6355 0 6355
5.256831469633790 5.014817512994100 6356 0 6356
5.251501005095580 5.014428791606140 6357 0 6357
5.256019003133340 5.012023424351890 6358 0 6358
5.260289250656150 5.012911819798040 6359 0 6359
5.260211298753530 5.013699287213890 6360 0 6360
5.254599945203980 5.018688059331570 6361 0 6361
5.253757911711790 5.016105744498680 6362 0 6362
5.250562047122860 5.015455236731400 6363 0 6363
5.256270460406320 5.013656570119340 6364 0 6364
5.253450765402910 5.013203559462090 6365 0 6365
5.254229887292310 5.021438100209430 6366 0 6366
5.251890991053960 5.022502132773790 6367 0 6367
5.252076149583180 5.015335738500170 6368 0 6368
5.256261235006620 5.013275139651890 6369 0 6369
5.253442590818730 5.014293042742830 6370 0 6370
5.253271209718480 5.010388790845700 6371 0 6371
5.249614883752330 5.004868566903880 6372 0 6372
5.254730117853300 5.006971892507800 6373 0 6373
5.253658226442610 5.007856179857820 6374 0 6374
5.257428513730650 5.012683792702820 6375 0 6375
5.254070197880020 5.008819372209630 6376 0 6376
5.253877342968910 5.008448727366960 6377 0 6377
5.253772498728540 5.004737734598480 6378 0 6378
5.253775227431050 5.008974565483280 6379 0 6379
5.254726134643830 5.012874300197110 6380 0 6380
5.257775942172610 5.010803810061120 6381 0 6381
5.261168341279770 5.019772191173120 6382 0 6382
5.258920154447880 5.014613003736930 6383 0 6383
5.254030801023520 5.012343627856460 6384 0 6384
5.257888496659480 5.014193675091900 6385 0 6385
5.253727516371010 5.014967854882830 6386 0 6386
5.254630431052350 5.012512936300980 6387 0 6387
5.258937377949940 5.012230779658280 6388 0 6388
5.257708446723140 5.015348514066550 6389 0 6389
5.257346103541920 5.008838407460390 6390 0 6390
5.250920414978410 5.008550261380020 6391 0 6391
5.256624321032470 5.016022967969230 6392 0 6392
5.256357699929830 4.999226215651010 6393 0 6393
5.256422528564150 5.006154706325460 6394 0 6394
5.256511881782430 5.012133694413330 6395 0 6395
5.255508933209200 5.009075257646810 6396 0 6396
5.251656970268590 5.012061530342580 6397 0 6397
5.257129196533930 5.003752277097550 6398 0 6398
5.256505169416720 5.008143717384800 6399 0 6399
5.252504711020280 5.003990149662290 6400 0 6400
5.248805963844340 5.015778797094130 6401 0 6401
5.250640693535040 5.012871690347940 6402 0 6402
5.250936991839360 5.012286592791270 6403 0 6403
5.248835226373000 5.011408502935110 6404 0 6404
5.251679671367970 5.005979891188570 6405 0 6405
5.253385073274120 5.009485059593330 6406 0 6406
5.250765647861110 5.010868221562450 6407 0 6407
5.255190429000940 5.015353724706230 6408 0 6408
5.257952222315460 5.006350796276650 6409 0 6409
5.250140937455170 5.009487967112720 6410 0 6410
5.253621017649620 5.009585208949130 6411 0 6411
5.254587358168710 5.006423568166630 6412 0 6412
5.252950129945340 5.011120934780610 6413 0 6413
5.249688563676980 5.005451651689630 6414 0 6414
5.247908690976390 5.008112689987620 6415 0 6415
5.253412230757000 5.014247235869990 6416 0 6416
5.257149470181520 5.014444089948960 6417 0 6417
5.250980691208960 5.007819662972150 6418 0 6418
5.254390355230580 5.003206940027440 6419 0 6419
5.256306333662360 5.007356795083560 6420 0 6420
5.251228972257080 5.013542479404080 6421 0 6421
5.254026331597480 5.015988057580710 6422 0 6422
5.252257427934170 5.015506069552580 6423 0 6423
5.252842792699300 5.015077779774430 6424 0 6424
5.252591366408250 5.014548565453810 6425 0 6425
5.256001529583480 5.018553438385910 6426 0 6426
5.254200052843710 5.015864357224350 6427 0 6427
5.252201095032330 5.010755856840500 6428 0 6428
5.249627752267060 5.014148318330900 6429 0 6429
5.248522778367900 5.020228979308660 6430 0 6430
5.255533617331980 5.011911638028010 6431 0 6431
5.252707616860050 5.011728076229650 6432 0 6432
5.249115910848980 5.010208538616700 6433 0 6433
5.253621729608620 5.010223357131660 6434 0 6434
5.257683652078230 5.011812416369110 6435 0 6435
5.253482146690300 5.011263395669100 6436 0 6436
5.252548137768410 5.013785786183990 6437 0 6437
5.255693609229460 5.008900323204950 6438 0 6438
5.257435776831200 5.004686146552970 6439 0 6439
5.255904330423330 5.012083301383420 6440 0 6440
5.255061390571140 5.022789175559520 6441 0 6441
5.251369642690210 5.021593399864390 6442 0 6442
5.247354099893740 5.019877062685760 6443 0 6443
5.256140938469880 5.012659564390770 6444 0 6444
5.255591782165740 5.014131157312820 6445 0 6445
5.253960295178300 5.012407041307290 6446 0 6446
5.256053852067760 5.012810986370790 6447 0 6447
5.254176220624800 5.010947161988400 6448 0 6448
5.252644044641340 5.014775718343940 6449 0 6449
5.254530761134390 5.009027904566360 6450 0 6450
5.251805345420000 5.006592640873980 6451 0 6451
5.255708336247450 5.009143253766900 6452 0 6452
5.257367786867790 5.012795158213860 6453 0 6453
5.254806919181210 5.004245738732850 6454 0 6454
5.254827624911710 5.011512042073860 6455 0 6455
5.256001948155540 5.012260165449820 6456 0 6456
5.252994116410590 5.013988953655380 6457 0 6457
5.252753480994150 5.016559517095990 6458 0 6458
5.249095987447130 5.009815659112400 6459 0 6459
5.257135139604740 5.013279835639080 6460 0 6460
5.255253188894090 5.012907134038940 6461 0 6461
5.252447263175420 5.009845954746360 6462 0 6462
5.253662289788000 5.006627631076980 6463 0 6463
5.255239731397480 5.012890381774490 6464 0 6464
5.252921173914050 5.016700052250220 6465 0 6465
5.256192737711590 5.020011418459560 6466 0 6466
5.249932941222940 5.015232704912720 6467 0 6467
5.254320926549260 5.010786133637560 6468 0 6468
5.251034402147620 5.009854803914660 6469 0 6469
5.253666079785050 5.011906758223760 6470 0 6470
5.249510640690440 5.014359244224690 6471 0 6471
5.254761044849120 5.018801813297270 6472 0 6472
5.249016082335190 5.011616033280720 6473 0 6473
5.250312402649540 5.012730901154960 6474 0 6474
5.254335563266380 5.013155425416930 6475 0 6475
5.250696098230440 5.016083683949960 6476 0 6476
5.252576606954070 5.016035872888430 6477 0 6477
5.253888152160700 5.008465294039570 6478 0 6478
5.251612204767330 5.010194220073070 6479 0 6479
5.252587368362670 5.013408067559010 6480 0 6480
5.255799872780710 5.007697306760800 6481 0 6481
5.251852829910600 5.010543112320660 6482 0 6482
5.256056406278110 5.018023244313660 6483 0 6483
5.251943599969230 5.010678795723630 6484 0 6484
5.252869957065630 5.008166695429940 6485 0 6485
5.253466835897680 5.013740048329100 6486 0 6486
5.253643533728580 5.010881514855410 6487 0 6487
5.253745142601150 5.011581557060000 6488 0 6488
5.253749420981300 5.015117966402520 6489 0 6489
5.253913980175500 5.013309154550390 6490 0 6490
5.247394718903510 5.013843083446620 6491 0 6491
5.254856416939810 5.009451996116070 6492 0 6492
5.252823991342220 5.010214908854500 6493 0 6493
5.251128235320570 5.003676831444020 6494 0 6494
5.251648810865630 5.008119693123060 6495 0 6495
5.250378208042660 5.019511198395580 6496 0 6496
5.250848313807830 5.014429832284000 6497 0 6497
5.259534217247730 5.014653896469970 6498 0 6498
5.256782980691810 5.005490581726420 6499 0 6499
5.252332159683680 5.010261886897080 6500 0 6500
5.260207045445630 5.001729089527900 6501 0 6501
5.250246041526960 5.009264528325850 6502 0 6502
5.247265771845130 5.005336866871880 6503 0 6503
5.247148636428700 5.009575413163690 6504 0 6504
5.249930366484470 5.007375802310390 6505 0 6505
5.253167224968230 5.012854937657880 6506 0 6506
5.257493969882890 5.011435767630420 6507 0 6507
5.254935101494810 5.008566865119550 6508 0 6508
5.254416340575470 5.005372491984860 6509 0 6509
5.252136950656360 5.006737051927730 6510 0 6510
5.255779260557850 5.012393238701930 6511 0 6511
5.252749905882670 5.016004228335290 6512 0 6512
5.254967654109540 5.014001949576670 6513 0 6513
5.254249469176230 5.012738192762170 6514 0 6514
5.249882620551630 5.012530699193330 6515 0 6515
5.252289741470680 5.008093548817670 6516 0 6516
5.252746334023120 5.013549874030180 6517 0 6517
5.248365510441900 5.010342690979520 6518 0 6518
5.251012476034050 5.013176684575090 6519 0 6519
5.249568960240130 5.012921585131650 6520 0 6520
5.254681773638830 5.014562349608440 6521 0 6521
5.253889876362700 5.018288767325810 6522 0 6522
5.246268163894480 5.011556281928280 6523 0 6523
5.250851338943120 5.011186219600600 6524 0 6524
5.247863828450510 5.010473180827420 6525 0 6525
5.248768911118100 5.016541062200190 6526 0 6526
5.249376539757110 5.013489319386510 6527 0 6527
5.245129734623580 5.008851154735510 6528 0 6528
5.255226985571260 5.010515048849270 6529 0 6529
5.243415679057110 5.012129283444860 6530 0 6530
5.249131023285850 5.003717484959480 6531 0 6531
5.251103814575990 5.008841049695300 6532 0 6532
5.251165116660080 5.007432526111600 6533 0 6533
5.248410385361940 5.017084023525790 6534 0 6534
5.251286173512740 5.009367311961630 6535 0 6535
5.248946528317970 5.014090430717240 6536 0 6536
5.250674849560700 5.017076984482800 6537 0 6537
5.246337778233330 5.007645213209330 6538 0 6538
5.245842161444090 5.011848713438340 6539 0 6539
5.245773347612480 5.009953140856590 6540 0 6540
5.250441026745040 5.009674405850600 6541 0 6541
5.254564653623040 5.008706729443800 6542 0 6542
5.258107351071410 5.007450492804250 6543 0 6543
5.250471760376660 5.009791604730870 6544 0 6544
5.246302002126730 5.009888397837730 6545 0 6545
5.255582836848370 5.006918920620510 6546 0 6546
5.251841012539130 5.001567419712430 6547 0 6547
5.253925500920920 5.001563260166750 6548 0 6548
5.250719944489070 5.001988369668440 6549 0 6549
5.247300277704590 5.009260178528640 6550 0 6550
5.253840024522410 5.013720397450560 6551 0 6551
5.247584753338700 5.004839195252400 6552 0 6552
5.248913605413230 5.005998343679920 6553 0 6553
5.250200923811550 5.003560324505010 6554 0 6554
5.254252275137810 5.010663435464030 6555 0 6555
5.255871975258360 5.016295424582050 6556 0 6556
5.250251965904070 5.003358517136740 6557 0 6557
5.253549405034750 5.016807037775550 6558 0 6558
5.251797366857070 5.008432562707670 6559 0 6559
5.250529534370080 5.011681630332620 6560 0 6560
5.253785726753500 5.006315722691440 6561 0 6561
5.251921744067780 5.012099304094460 6562 0 6562
5.256032383113070 5.010184638201350 6563 0 6563
5.254882821554670 5.000549691183500 6564 0 6564
5.252059415623250 5.006646096211670 6565 0 6565
5.258266746695090 5.005860647193120 6566 0 6566
5.254925496602680 5.004595840898750 6567 0 6567
5.254032899842530 5.003531599878280 6568 0 6568
5.252899331853670 5.005734947500560 6569 0 6569
5.250836495080980 5.016137055912500 6570 0 6570
5.245687806170480 4.998690971835680 6571 0 6571
5.252692532365830 5.005547977005260 6572 0 6572
5.253159407966420 4.999012165523300 6573 0 6573
5.250533544152130 4.999201400184650 6574 0 6574
5.257727755592960 5.012212473109220 6575 0 6575
5.258742408458570 5.012089385828920 6576 0 6576
5.251989527092870 5.010780354517960 6577 0 6577
5.251907108082560 5.005301321878860 6578 0 6578
5.256148402053150 5.001736216683320 6579 0 6579
5.256013809112520 5.002798335774350 6580 0 6580
5.260779534041470 5.001826649753840 6581 0 6581
5.255518801245160 5.004642715246370 6582 0 6582
5.258235951169050 5.002816087962190 6583 0 6583
5.259360487244350 5.004242352904980 6584 0 6584
5.252416674279310 5.011435959252620 6585 0 6585
5.256665056146890 5.010015037780810 6586 0 6586
5.256941262714850 5.003711768384850 6587 0 6587
5.259793142166710 5.007731666106350 6588 0 6588
5.256248460763410 5.003672761958500 6589 0 6589
5.253397133898300 4.999953018616720 6590 0 6590
5.253243589213260 5.001881410434560 6591 0 6591
5.254993340798910 5.004276758736940 6592 0 6592
5.250575288666980 5.000583693301950 6593 0 6593
5.255105246047710 4.998624402349110 6594 0 6594
5.246757557005600 5.008181154829700 6595 0 6595
5.248744473777120 5.006286147385640 6596 0 6596
5.259912865706280 5.006065263362640 6597 0 6597
5.251498600741730 5.001628535067750 6598 0 6598
5.246017021638450 5.003493615324150 6599 0 6599
5.250974569053090 5.001660639796690 6600 0 6600
5.248871475273860 5.010754876258390 6601 0 6601
5.253601199700900 5.009374871689180 6602 0 6602
5.248313647343430 5.006737647367520 6603 0 6603
5.251003907461500 4.998724798559340 6604 0 6604
5.256297496053860 5.001645740588000 6605 0 6605
5.254033447452800 5.000888916529230 6606 0 6606
5.253711826307370 5.003382811308530 6607 0 6607
5.251478781146370 4.998993912276400 6608 0 6608
5.252247606539430 4.997135285179410 6609 0 6609
5.254262667519390 5.000719434586500 6610 0 6610
5.255024234517990 5.001661087237590 6611 0 6611
5.255442922032260 5.008442248831000 6612 0 6612
5.255673645621450 5.000845640422090 6613 0 6613
5.249695813607480 5.008889993226480 6614 0 6614
5.255145579597240 5.004541407276350 6615 0 6615
5.254573279179060 5.003882712561070 6616 0 6616
5.251784970934960 5.006794456984540 6617 0 6617
5.245906357339650 5.002794340390870 6618 0 6618
5.259070609202850 5.006379935595350 6619 0 6619
5.261021738134970 5.012181495965670 6620 0 6620
5.254354357075480 5.002565280600250 6621 0 6621
5.255419858392690 5.002330310229150 6622 0 6622
5.255038468559760 4.999749457376610 6623 0 6623
5.249152608318650 4.999948624272400 6624 0 6624
5.253854201593080 5.002815860311270 6625 0 6625
5.251789780445180 4.998466787964470 6626 0 6626
5.253952910292890 5.006626969299980 6627 0 6627
5.247283804490780 5.005452217800410 6628 0 6628
5.255572468725280 5.000323146393610 6629 0 6629
5.254757416485670 5.001251125438200 6630 0 6630
5.248596003165250 5.001954923045120 6631 0 6631
5.259128189563290 5.008758227256860 6632 0 6632
5.252613114140130 5.005170957259540 6633 0 6633
5.249410262955790 5.001706995773780 6634 0 6634
5.251156539633710 5.001433876698330 6635 0 6635
5.257317494386160 5.000694683900970 6636 0 6636
5.255763444179990 5.004827286674550 6637 0 6637
5.251798023524120 4.994849841410210 6638 0 6638
5.249590416779610 4.990969264748620 6639 0 6639
5.256842635548230 5.000517362089820 6640 0 6640
5.259675042569870 5.002162704559790 6641 0 6641
5.249329134483670 5.001325038775470 6642 0 6642
5.246226268367400 4.999720993792420 6643 0 6643
5.243658300649680 4.994647204038800 6644 0 6644
5.254905016880160 4.999958337004250 6645 0 6645
5.251908157450550 4.998669890549770 6646 0 6646
5.254827139725400 4.998859374466870 6647 0 6647
5.256320179765860 4.993914214222630 6648 0 6648
5.252764794327720 5.005243299280710 6649 0 6649
5.254358947947820 5.004548417140130 6650 0 6650
5.255413466453570 5.000965729560480 6651 0 6651
5.252476414693570 5.006012405201640 6652 0 6652
5.248683357805370 5.000433790701940 6653 0 6653
5.250194534462780 4.997266458176710 6654 0 6654
5.250874728080540 5.005189973762490 6655 0 6655
5.251201387991380 5.006511034106640 6656 0 6656
5.254135162985710 5.011693410293420 6657 0 6657
5.246921892110500 5.011478354620270 6658 0 6658
5.251098454399340 5.004638090596070 6659 0 6659
5.258890085094520 5.002327058470870 6660 0 6660
5.251331056592540 5.001976712788940 6661 0 6661
5.255884095454180 5.003759827387270 6662 0 6662
5.254204802213840 5.002644331452700 6663 0 6663
5.244504081667590 4.995297365422310 6664 0 6664
5.248403443030940 4.998409718712620 6665 0 6665
5.247580218677860 5.009342417830880 6666 0 6666
5.248370924864870 5.005405266423980 6667 0 6667
5.252620909629710 5.004803136346780 6668 0 6668
5.251410426959140 4.996376132142610 6669 0 6669
5.251296432036980 5.004093426959700 6670 0 6670
5.252462148778880 5.005116677606900 6671 0 6671
5.252275255004490 5.008943133225980 6672 0 6672
5.255459636585380 4.999497550050930 6673 0 6673
5.251955166116820 5.005303094481940 6674 0 6674
5.250927499708310 5.005629448877720 6675 0 6675
5.250039250790270 5.003559341071070 6676 0 6676
5.249729091356490 4.998215526755110 6677 0 6677
5.247315204820160 5.004887128352700 6678 0 6678
5.249787093096360 5.007038441678160 6679 0 6679
5.253671414250520 5.004641683917260 6680 0 6680
5.252604032971130 5.001342375191620 6681 0 6681
5.254323077412460 5.001188656363490 6682 0 6682
5.256105889572100 5.002836162346120 6683 0 6683
5.254743537206900 5.006695100394430 6684 0 6684
5.250413871240180 5.008256552324810 6685 0 6685
5.257407726256060 4.997476903685060 6686 0 6686
5.257171636403920 5.000383371569830 6687 0 6687
5.259214069996550 5.002726262042670 6688 0 6688
5.254804179191350 4.991652916917340 6689 0 6689
5.254321400639660 4.990785365268720 6690 0 6690
5.256316831383670 5.003867241661330 6691 0 6691
5.250277061561840 5.004905156640660 6692 0 6692
5.251864789698120 4.999274925002060 6693 0 6693
5.252021590183870 4.995432494480500 6694 0 6694
5.257368723519310 5.003333862871250 6695 0 6695
5.249273112583640 5.009834668789140 6696 0 6696
5.250083569138860 5.003188075242590 6697 0 6697
5.254024796515020 5.006662328946700 6698 0 6698
5.254428863186270 5.004289545999950 6699 0 6699
5.259177465416490 5.002298975611410 6700 0 6700
5.253332299383440 5.012461581848000 6701 0 6701
5.250923495437450 5.007477189004970 6702 0 6702
5.254047730505440 5.004476250539940 6703 0 6703
5.255592212030560 5.002628204478780 6704 0 6704
5.253432803017070 5.006452630725950 6705 0 6705
5.254198773815040 5.004922804751490 6706 0 6706
5.256928125512600 5.006751089856690 6707 0 6707
5.251793403138010 5.001364312054900 6708 0 6708
5.255982559445860 4.990835285085810 6709 0 6709
5.250497662689990 5.006688642674850 6710 0 6710
5.254065996456030 4.997006015373080 6711 0 6711
5.249508239883650 4.998879615486250 6712 0 6712
5.257065772915850 4.998943019352260 6713 0 6713
5.257018337227890 5.002314591721800 6714 0 6714
5.253577554584390 4.999123904983050 6715 0 6715
5.259514081470820 5.004066863356640 6716 0 6716
5.256073662688140 5.003101621448710 6717 0 6717
5.251570749006290 5.002364312194690 6718 0 6718
5.253345130004740 5.000225891402410 6719 0 6719
5.250564577075930 4.995540467161860 6720 0 6720
5.246723093809570 4.998879275976880 6721 0 6721
5.252199454378620 5.007363616916600 6722 0 6722
5.253745079743380 5.003204164601120 6723 0 6723
5.252164254224330 5.009375391154720 6724 0 6724
5.248035606245780 5.006621621172110 6725 0 6725
5.251105030855160 4.999553932191480 6726 0 6726
5.253727468807670 5.001420260753320 6727 0 6727
5.253350094495370 5.003896773785450 6728 0 6728
5.255281992658900 5.004898031934350 6729 0 6729
5.256681068359240 5.005676980681970 6730 0 6730
5.250013118763350 4.997618708541730 6731 0 6731
5.253763652904980 4.998407633192180 6732 0 6732
5.250040858943810 5.001802286928300 6733 0 6733
5.249393718864010 4.995010293989310 6734 0 6734
5.253167377463320 4.999789471253600 6735 0 6735
5.253193995422910 4.998344239669620 6736 0 6736
5.259565369932410 5.002370233489510 6737 0 6737
5.251833694457860 4.997471737043080 6738 0 6738
5.253137456037240 4.997070510146040 6739 0 6739
5.249528609878710 5.001575868580880 6740 0 6740
5.253508727666960 5.009563443592460 6741 0 6741
5.254289767361350 5.010978091799160 6742 0 6742
5.253940640153030 5.005675292143330 6743 0 6743
5.253099528740230 4.993557867981330 6744 0 6744
5.258537162727400 5.002524636923310 6745 0 6745
5.253236205187250 5.004977232747730 6746 0 6746
5.254370599776010 4.995253523099910 6747 0 6747
5.257119165992080 4.998846585137500 6748 0 6748
5.257401051024010 5.006220687849620 6749 0 6749
5.256019062631260 5.001245609509160 6750 0 6750
5.251649324134480 4.999561356385540 6751 0 6751
5.257277738807880 5.006933284733790 6752 0 6752
5.246843219776300 5.005327711711510 6753 0 6753
5.250033332645360 5.002601755196510 6754 0 6754
5.246185466908450 5.003296082295800 6755 0 6755
5.250041970755050 5.001599417303180 6756 0 6756
5.250617642991240 5.001285565554520 6757 0 6757
5.248401619080990 5.000856983584500 6758 0 6758
5.256037169852320 4.998281325484080 6759 0 6759
5.251220184123140 4.998458678567710 6760 0 6760
5.255899841256690 5.002397933060360 6761 0 6761
5.256404123113300 5.002183559791340 6762 0 6762
5.256078579057840 4.992430606309090 6763 0 6763
5.251733223089450 5.005552075314740 6764 0 6764
5.251103569130640 4.996876154186060 6765 0 6765
5.250232433191630 5.005782902224740 6766 0 6766
5.252842428212790 5.004180575092690 6767 0 6767
5.247872435463250 5.007469339969500 6768 0 6768
5.247310042810090 4.999933947473030 6769 0 6769
5.248826478079240 4.999198300882310 6770 0 6770
5.248854227895640 4.991552101005730 6771 0 6771
5.248092513030750 4.998176397695940 6772 0 6772
5.249113995552150 5.004976393493380 6773 0 6773
5.248861883119940 5.004390537570040 6774 0 6774
5.246196233975080 4.996441243979720 6775 0 6775
5.251249424102750 5.006714622476200 6776 0 6776
5.252871234403320 4.999971902492700 6777 0 6777
5.258026041745920 5.003372697627200 6778 0 6778
5.260773913787700 5.002145240422270 6779 0 6779
5.254828379773920 4.994938697014520 6780 0 6780
5.251103325437570 4.996770571974950 6781 0 6781
5.256123469616060 5.008811376967380 6782 0 6782
5.246780706677090 5.009502930028560 6783 0 6783
5.245873503513850 5.007464223902430 6784 0 6784
5.247371025306660 5.001949124414140 6785 0 6785
5.252176402288850 5.002307764545220 6786 0 6786
5.253954195650810 4.992655997680560 6787 0 6787
5.248295434151050 5.004716313899990 6788 0 6788
5.254264992102260 5.003764896443060 6789 0 6789
5.253440806885560 5.001840385707550 6790 0 6790
5.253097430877940 5.007643415877390 6791 0 6791
5.254678187794210 5.004046826968170 6792 0 6792
5.258622575914280 5.004231587949210 6793 0 6793
5.250019010363650 5.002719743040050 6794 0 6794
5.250819560364130 4.991459950154410 6795 0 6795
5.258717469276590 5.000204083926430 6796 0 6796
5.258979777209860 5.001628308179560 6797 0 6797
5.251232411781610 5.001710273549290 6798 0 6798
5.252227483833640 4.998732751537740 6799 0 6799
5.254483807419470 4.997874754904850 6800 0 6800
5.256183654959820 5.001260659382530 6801 0 6801
5.247563355879350 5.002298518119070 6802 0 6802
5.254916151112560 4.997554659553190 6803 0 6803
5.258515965630670 5.001372144461830 6804 0 6804
5.253654218491100 5.002082901486070 6805 0 6805
5.255517236682080 5.004390538791260 6806 0 6806
5.255711397943670 5.006188524615320 6807 0 6807
5.255201991464310 5.003686514479390 6808 0 6808
5.255363044009920 4.996676929162060 6809 0 6809
5.254793179480060 5.005952527404330 6810 0 6810
5.249940475086420 5.003558538545040 6811 0 6811
5.253299084100620 5.004016974093250 6812 0 6812
5.244534599949110 5.003814236367260 6813 0 6813
5.252375168543940 5.004005247221510 6814 0 6814
5.248288704069680 4.997896816947640 6815 0 6815
5.258838434694450 5.006780040989980 6816 0 6816
5.251118859573820 4.995428716911940 6817 0 6817
5.253961048965630 4.999315622293670 6818 0 6818
5.253762365625150 5.007058236429460 6819 0 6819
5.245807788496030 5.006452163536680 6820 0 6820
5.254636703907910 5.000088809423740 6821 0 6821
5.253139394641790 4.997870551194710 6822 0 6822
5.253476156621950 5.004172781952510 6823 0 6823
5.247034354888480 5.001132766749980 6824 0 6824
5.253914093570340 5.007055826122430 6825 0 6825
5.251731112791210 5.004031980284730 6826 0 6826
5.245797714142360 5.002739770069750 6827 0 6827
5.247295686483870 4.999690590579170 6828 0 6828
5.248317206479690 5.002972348652980 6829 0 6829
5.250740217665120 5.008573566413040 6830 0 6830
5.243066888546170 5.008983745105460 6831 0 6831
5.254798507939610 5.009365285486770 6832 0 6832
5.247723879204080 5.008693442079610 6833 0 6833
5.251363904966050 5.013486243400860 6834 0 6834
5.251652044883470 5.010755395574860 6835 0 6835
5.252490813853000 5.002708076973800 6836 0 6836
5.248044455271100 5.004340982960770 6837 0 6837
5.253639021429800 5.008511975838540 6838 0 6838
5.252510694916880 5.005202627544020 6839 0 6839
5.250942795874340 5.003420841672980 6840 0 6840
5.249531537919540 4.995955870270190 6841 0 6841
5.246455606702330 5.005244687518490 6842 0 6842
5.248310259379430 5.006369927480870 6843 0 6843
5.244560016936180 5.005730439138720 6844 0 6844
5.249426286037580 4.998572612478050 6845 0 6845
5.247397561732180 5.000924006745040 6846 0 6846
5.246673705342500 5.008015496601870 6847 0 6847
5.245853461217210 5.010362700803420 6848 0 6848
5.250568530539920 5.003057319376040 6849 0 6849
5.250801415144640 5.006479595880960 6850 0 6850
5.246091130841250 5.004616427170170 6851 0 6851
5.246826279444770 5.007808907115350 6852 0 6852
5.246748215757620 5.007929448687780 6853 0 6853
5.247103716007180 5.006724006859680 6854 0 6854
5.249278061900070 5.006075762046500 6855 0 6855
5.246762841389650 5.013736269539560 6856 0 6856
5.244603064919420 5.014407649438610 6857 0 6857
5.250168470105940 5.007346339835440 6858 0 6858
5.242222696069290 5.009536836893710 6859 0 6859
5.254718797710240 4.999144089535230 6860 0 6860
5.248479677953260 5.011233427292850 6861 0 6861
5.247580803576510 5.004851054282740 6862 0 6862
5.252199430212120 5.009600452518480 6863 0 6863
5.248698053873290 5.006907069042360 6864 0 6864
5.250201843797050 5.004495565465510 6865 0 6865
5.245979010970210 5.002913086928240 6866 0 6866
5.245992588421370 5.010884303556550 6867 0 6867
5.248011038338170 5.007210174351940 6868 0 6868
5.248913285757430 5.010697411358420 6869 0 6869
5.251226329659670 5.005225407137010 6870 0 6870
5.251888199118110 5.012494248248590 6871 0 6871
5.252477161122320 5.004741698235690 6872 0 6872
5.254893479138740 5.008881201435250 6873 0 6873
5.247663291707350 5.003254685054190 6874 0 6874
5.248578791768490 5.005986274957550 6875 0 6875
5.250262129050280 4.993402994424530 6876 0 6876
5.249133360937430 5.010179409617630 6877 0 6877
5.248361017176750 5.009159637042410 6878 0 6878
5.246028670453050 5.006796561459210 6879 0 6879
5.250303357363180 5.013976659851220 6880 0 6880
5.242077825973330 5.013163859246510 6881 0 6881
5.246194296008510 5.005828905597660 6882 0 6882
5.248791765926090 5.004896516764880 6883 0 6883
5.250193998220780 5.006910127932840 6884 0 6884
5.243951335278410 5.002805994950750 6885 0 6885
5.248132991697730 4.997672330018780 6886 0 6886
5.245801646890420 5.010792322504690 6887 0 6887
5.252700239963810 5.005640418919470 6888 0 6888
5.249741123634700 5.001077117835750 6889 0 6889
5.251344567386360 5.000937816966850 6890 0 6890
5.248825982243680 5.002822445331380 6891 0 6891
5.251079799267460 5.011061657006960 6892 0 6892
5.248014471706360 5.012644069923630 6893 0 6893
5.246870019572730 5.004032855922400 6894 0 6894
5.242606501550460 5.010664726422690 6895 0 6895
5.247614907949770 5.008213154889570 6896 0 6896
5.244896432217610 5.004951399951820 6897 0 6897
5.243862310634200 5.009314580873320 6898 0 6898
5.244076516247400 5.011996872761310 6899 0 6899
5.239340929220210 5.007612245590840 6900 0 6900
5.242055123657460 5.006215092989340 6901 0 6901
5.242693690503820 5.005065346775620 6902 0 6902
5.245273865941710 5.004057867307100 6903 0 6903
5.245983919480790 5.006275405203090 6904 0 6904
5.243264333564480 5.006206639263430 6905 0 6905
5.243521513993930 5.006793931674290 6906 0 6906
5.236476903988180 5.006047072358130 6907 0 6907
5.242752579796430 5.002719500964870 6908 0 6908
5.242697260172320 5.003514487293080 6909 0 6909
5.242877487403310 5.001447369859330 6910 0 6910
5.244227487196710 5.000880961793620 6911 0 6911
5.242354688993810 5.013919390182770 6912 0 6912
5.240078693608510 5.007815487001450 6913 0 6913
5.245828201662260 5.005285080157700 6914 0 6914
5.246897564860750 5.013853257204550 6915 0 6915
5.241343020681540 5.007753057296550 6916 0 6916
5.240224683185730 5.010129603872370 6917 0 6917
5.240843437124210 5.008812953016260 6918 0 6918
5.241095818717380 5.003697780383830 6919 0 6919
5.245648403924870 5.008574125494150 6920 0 6920
5.242881748705170 5.004714501180620 6921 0 6921
5.247026622841370 5.000000118047820 6922 0 6922
5.246538694299280 5.005138096619260 6923 0 6923
5.243235037322780 5.006567919216600 6924 0 6924
5.241988218754990 5.001253578157930 6925 0 6925
5.239173223713240 5.003327166110850 6926 0 6926
5.243086688844660 5.004324982538840 6927 0 6927
5.246312732271560 5.006560586383940 6928 0 6928
5.244754361016220 5.004343430082220 6929 0 6929
5.243933446576640 4.999233524410630 6930 0 6930
5.241882750934150 5.007695438632580 6931 0 6931
5.246454594134440 5.009718065918850 6932 0 6932
5.238740241009460 5.007278578072100 6933 0 6933
5.245823259463020 5.008713802847190 6934 0 6934
5.245826006270030 5.008452880303840 6935 0 6935
5.244757223596890 5.002303439546500 6936 0 6936
5.237496385016660 5.005809950178770 6937 0 6937
5.233788067371060 5.008724747358900 6938 0 6938
5.239650153390900 5.009404384952940 6939 0 6939
5.235107972708750 5.002295048826440 6940 0 6940
5.241954966677100 5.003425455179460 6941 0 6941
5.236762967652120 5.004340343206380 6942 0 6942
5.247064598612250 4.997593963108330 6943 0 6943
5.243060124997780 5.005965970220890 6944 0 6944
5.239760616043080 5.004426592573040 6945 0 6945
5.240043276946920 5.003439493219700 6946 0 6946
5.242469321210200 5.005522962502870 6947 0 6947
5.246009019796940 5.005138549354130 6948 0 6948
5.245117867221920 5.007978100797630 6949 0 6949
5.239335094147030 5.000349019905280 6950 0 6950
5.242897684242750 5.002810743715830 6951 0 6951
5.237173703257710 5.006020186357040 6952 0 6952
5.237025807195020 5.005349115381430 6953 0 6953
5.241437465556470 5.007552559014230 6954 0 6954
5.240755241556680 5.006654001505690 6955 0 6955
5.241515971315670 5.004079124166140 6956 0 6956
5.244095994856660 5.001783580346680 6957 0 6957
5.242494125438150 5.001947137832170 6958 0 6958
5.239595054482630 5.003849068288120 6959 0 6959
5.240255013968050 5.001424356418680 6960 0 6960
5.239628970646200 5.003427989214690 6961 0 6961
5.240896431906980 5.001497208383190 6962 0 6962
5.249454399066440 4.996947521601130 6963 0 6963
5.249157595460430 5.005656366121160 6964 0 6964
5.246606411284890 5.003538191398330 6965 0 6965
5.244564633163170 4.998762353116030 6966 0 6966
5.244263811447900 5.004089041351840 6967 0 6967
5.244592951092320 5.005683389038690 6968 0 6968
5.246494025102220 5.002497325733450 6969 0 6969
5.242649757250560 4.998554348870050 6970 0 6970
5.243081539154000 4.999496726543070 6971 0 6971
5.243977756363020 5.000166379890340 6972 0 6972
5.246785965090170 5.007426458996700 6973 0 6973
5.246069382037740 5.000771467643080 6974 0 6974
5.242975163777430 5.004418514927550 6975 0 6975
5.250374629547110 5.006794433406390 6976 0 6976
5.246391220091500 5.005415195139230 6977 0 6977
5.246512863217300 5.000260161880520 6978 0 6978
5.245617776765450 5.005326169170910 6979 0 6979
5.249039080740680 5.002134281851440 6980 0 6980
5.249588632049810 4.998167271205570 6981 0 6981
5.245980171189070 5.008308341435290 6982 0 6982
5.247936057800730 5.010224622659450 6983 0 6983
5.249878002205510 5.008701775691170 6984 0 6984
5.248323420704390 5.001418665314910 6985 0 6985
5.248796029156790 5.007451626021890 6986 0 6986
5.246621496412110 5.006899985802550 6987 0 6987
5.249495869851070 5.007788730687830 6988 0 6988
5.249875269945680 5.000437296620050 6989 0 6989
5.247567783865480 4.994445890062090 6990 0 6990
5.243799208207490 5.006276485312350 6991 0 6991
5.251723822205270 5.008215000335450 6992 0 6992
5.245475390145730 5.002396455337090 6993 0 6993
5.246293545330620 4.994347671155560 6994 0 6994
5.247032600616160 4.999045418154040 6995 0 6995
5.248198817412970 4.990627097781370 6996 0 6996
5.247996650350460 5.000185156325200 6997 0 6997
5.247392498270030 5.007248872800710 6998 0 6998
5.247531151847360 5.011297332640920 6999 0 6999
5.254467863325890 5.005989198207710 7000 0 7000
5.250590934775280 4.999476929443010 7001 0 7001
5.248122051203350 4.997160053676850 7002 0 7002
5.243561719668130 5.000360292717510 7003 0 7003
5.240903326997150 5.010972467106790 7004 0 7004
5.241003825684850 5.008141486694780 7005 0 7005
5.244940992056450 5.006435616530180 7006 0 7006
5.247956146987190 5.007074186969370 7007 0 7007
5.248545235336360 5.006715980481180 7008 0 7008
5.244290909844720 5.010441579084530 7009 0 7009
5.244708562523740 4.998325770359090 7010 0 7010
5.243863417537060 4.999041634561750 7011 0 7011
5.249181712492030 5.007693306489430 7012 0 7012
5.243167914270690 5.004948761063410 7013 0 7013
5.249699649219330 5.008795116683990 7014 0 7014
5.248688126103500 5.001969872938710 7015 0 7015
5.245913149388160 5.011088697070660 7016 0 7016
5.251172273639270 5.006774858225350 7017 0 7017
5.255159433577420 5.015852757660620 7018 0 7018
5.253288743212580 5.004716520624350 7019 0 7019
5.250949410805360 5.009482435312750 7020 0 7020
5.248785843757440 5.003283741190830 7021 0 7021
5.247963784126580 5.011077168513220 7022 0 7022
5.244334913679170 5.007377290333110 7023 0 7023
5.251268983263920 5.009030016334900 7024 0 7024
5.248847457665750 5.008689053801080 7025 0 7025
5.243936065517940 4.998750480085920 7026 0 7026
5.247138942427310 5.006062900640090 7027 0 7027
5.247387850012830 5.007542231748950 7028 0 7028
5.249306675743140 5.000516078678710 7029 0 7029
5.248752489332920 5.004753205383780 7030 0 7030
5.248915625054320 5.000468286097700 7031 0 7031
5.245843801992580 5.003646687060810 7032 0 7032
5.247127817206570 4.998779902502550 7033 0 7033
5.245694426024550 5.004013691373850 7034 0 7034
5.243216409000780 5.002640912087750 7035 0 7035
5.241752671370790 5.003829640776400 7036 0 7036
5.242808130525650 5.008449651986200 7037 0 7037
5.239950229260150 5.000923408770370 7038 0 7038
5.240128642399460 5.007916795369600 7039 0 7039
5.241731378164650 5.002476964629740 7040 0 7040
5.241271411954750 5.004805567405050 7041 0 7041
5.245400812045440 5.009998327321340 7042 0 7042
5.244100474236340 5.004417197323380 7043 0 7043
5.249573747927480 5.002893083820140 7044 0 7044
5.250654133838660 4.999490303311600 7045 0 7045
5.249090069344210 5.008886124792300 7046 0 7046
5.249697081423980 5.010198221451090 7047 0 7047
5.244409563106960 5.007023076650380 7048 0 7048
5.247523276504000 5.012315731603340 7049 0 7049
5.246761050221740 5.007827056692490 7050 0 7050
5.244709961093770 5.005276536553120 7051 0 7051
5.247818619515440 4.998914862407440 7052 0 7052
5.249451350084620 5.002420591137480 7053 0 7053
5.250001375602760 5.008907059197970 7054 0 7054
5.250988388119000 5.003136693592170 7055 0 7055
5.248320008766810 5.006147045149170 7056 0 7056
5.244779863808980 5.006200820089340 7057 0 7057
5.254425625829280 5.003163450853730 7058 0 7058
5.246786316654390 5.004017306032200 7059 0 7059
5.253056608805980 5.005451426849880 7060 0 7060
5.250203935619110 5.004944214264760 7061 0 7061
5.249253554410630 5.002466867243410 7062 0 7062
5.248389654317250 5.000668118343360 7063 0 7063
5.243929267973020 5.011916777431240 7064 0 7064
5.245174229458430 5.005475901920320 7065 0 7065
5.250469814915150 5.012281024818940 7066 0 7066
5.246882201463150 5.004064178711240 7067 0 7067
5.249440301214810 5.008571730073030 7068 0 7068
5.249803896611500 5.001346448836190 7069 0 7069
5.246267419164440 5.003000655663870 7070 0 7070
5.248703041134440 5.003938721092430 7071 0 7071
5.244755212952840 5.001363135422340 7072 0 7072
5.247076847937490 5.006077209069680 7073 0 7073
5.245660205342510 5.008135449138350 7074 0 7074
5.253568726666280 5.003831125713790 7075 0 7075
5.240565215368540 5.000149710284590 7076 0 7076
5.250756434881970 5.000674760198360 7077 0 7077
5.252744288071780 4.996839801885920 7078 0 7078
5.252134798453420 5.000967820668730 7079 0 7079
5.250843954337590 5.001076003320830 7080 0 7080
5.251708107162020 5.010600339307600 7081 0 7081
5.243870389360040 5.005088769908650 7082 0 7082
5.250835142129970 5.005915288808970 7083 0 7083
5.250968618318400 5.001643847640170 7084 0 7084
5.249975071379530 5.008840505687910 7085 0 7085
5.249026511422760 5.004087268109210 7086 0 7086
5.247007737960820 5.004652700115870 7087 0 7087
5.247375079018410 5.004823552345230 7088 0 7088
5.247688819854890 4.999175080503540 7089 0 7089
5.244792596401280 5.015368900875570 7090 0 7090
5.236934502376920 5.006260871260630 7091 0 7091
5.246988245775520 5.011142657373210 7092 0 7092
5.242363200854940 5.003229852151750 7093 0 7093
5.243070582689230 5.000586540267310 7094 0 7094
5.241655694504060 5.012246383257090 7095 0 7095
5.245016711090270 5.005380150831690 7096 0 7096
5.250433204818450 5.007152218641500 7097 0 7097
5.251686337061440 5.001675558410060 7098 0 7098
5.246364592542940 5.007184567700610 7099 0 7099
5.248541637426880 5.011653055981900 7100 0 7100
5.248368160727690 5.009444569838090 7101 0 7101
5.244940500973020 5.013438450366260 7102 0 7102
5.249052188711010 5.012752190917860 7103 0 7103
5.251378063880200 5.008164615877720 7104 0 7104
5.255756972711650 5.010007406928040 7105 0 7105
5.250645186409680 5.005996047399660 7106 0 7106
5.251906582917980 5.005191544639080 7107 0 7107
5.250373768330270 5.009689203626630 7108 0 7108
5.250823884952630 5.009207363913760 7109 0 7109
5.251368636554290 4.998514367085570 7110 0 7110
5.244810501875720 5.003552345119230 7111 0 7111
5.243909600558760 5.006387241433760 7112 0 7112
5.247586646313150 5.007924816410530 7113 0 7113
5.249766407086750 5.004761943438910 7114 0 7114
5.249017136839110 5.002412018671420 7115 0 7115
5.243653981959000 5.007908916518770 7116 0 7116
5.249799782078630 5.009466268879740 7117 0 7117
5.246538743323990 5.010630938223040 7118 0 7118
5.239129145356810 5.011082230287800 7119 0 7119
5.248817862871510 5.008975645510530 7120 0 7120
5.256479367661300 5.003643361845870 7121 0 7121
5.248913671933850 5.005456855175590 7122 0 7122
5.247457660008600 5.010638184977210 7123 0 7123
5.252390454066020 5.007507971019380 7124 0 7124
5.245894943694920 5.001003584160280 7125 0 7125
5.248310391112880 5.001043952247160 7126 0 7126
5.253382797316240 5.007807944431370 7127 0 7127
5.256418406809190 5.006123990171300 7128 0 7128
5.248844612859920 5.004964376506640 7129 0 7129
5.255394028383460 5.002372949917600 7130 0 7130
5.250348951227730 5.002131479068760 7131 0 7131
5.250738126840170 5.001448275698650 7132 0 7132
5.246627926603550 4.997275643399160 7133 0 7133
5.242639849818940 5.007680480072970 7134 0 7134
5.242741050538230 5.002134346435000 7135 0 7135
5.253414333035870 5.003190294367890 7136 0 7136
5.252959285464100 4.999027422949710 7137 0 7137
5.249563193931080 5.001785713662300 7138 0 7138
5.249999555760870 5.003845214150330 7139 0 7139
5.246794616214000 5.000689498988660 7140 0 7140
5.244006303800640 5.001075935603130 7141 0 7141
5.245228899033530 4.995678476947730 7142 0 7142
5.250327819835430 5.002962391621800 7143 0 7143
5.248860766354740 5.000437180762580 7144 0 7144
5.243299321781190 4.997670272965120 7145 0 7145
5.248245791278300 4.999739170084250 7146 0 7146
5.244308503016990 5.006114835456540 7147 0 7147
5.243376575859950 5.009760620845300 7148 0 7148
5.248158637426170 5.007938850417340 7149 0 7149
5.246887900362720 5.016296102764230 7150 0 7150
5.251657635723780 5.009654572630060 7151 0 7151
5.244983522755270 5.010839608908620 7152 0 7152
5.245093985249640 5.005805591193020 7153 0 7153
5.247923716815200 5.010488043534230 7154 0 7154
5.249736250475630 5.006406216914690 7155 0 7155
5.248012215720980 5.001197498430670 7156 0 7156
5.253582375669210 4.997737354319520 7157 0 7157
5.249491067107480 5.008132196584560 7158 0 7158
5.244401733004400 5.011314452027800 7159 0 7159
5.244402195618600 5.015564960123360 7160 0 7160
5.245507707943530 5.008352075692450 7161 0 7161
5.250277887578790 5.002866461666060 7162 0 7162
5.250118067644530 5.011295551223970 7163 0 7163
5.252873009453640 5.009004840932970 7164 0 7164
5.251594212663020 5.008330378459400 7165 0 7165
5.250790243609000 5.001354496353350 7166 0 7166
5.245799704403870 5.005168714092510 7167 0 7167
5.245715050215040 5.006752018333970 7168 0 7168
5.247612084723360 5.000066603741790 7169 0 7169
5.250282751907800 5.005836724709900 7170 0 7170
5.248257392567910 5.003821930552280 7171 0 7171
5.249694816021450 5.003212666690350 7172 0 7172
5.249544263297870 5.007223519169550 7173 0 7173
5.252995987053640 5.005220556920190 7174 0 7174
5.244161158957640 4.999108338900350 7175 0 7175
5.249636016064740 5.005598476029390 7176 0 7176
5.242794149128900 5.011983310159120 7177 0 7177
5.246470658315040 5.007620483155270 7178 0 7178
5.250940209812910 5.009090359575960 7179 0 7179
5.254170910625440 5.007279591043730 7180 0 7180
5.255133316963330 5.006619804975630 7181 0 7181
5.253245626740390 5.005764338714610 7182 0 7182
5.252565534783700 5.006194735550810 7183 0 7183
5.251982784645290 5.009243680920030 7184 0 7184
5.250046698241940 5.010685363185360 7185 0 7185
5.254125280904090 5.007861358793010 7186 0 7186
5.250403811793970 5.005220986134450 7187 0 7187
5.249802721307780 5.006759712072530 7188 0 7188
5.248891546506600 5.000450119247220 7189 0 7189
5.245749501871960 5.005400829725600 7190 0 7190
5.244039131974540 4.999616422454190 7191 0 7191
5.243762862092730 4.996743427863620 7192 0 7192
5.247468617145460 5.003166596747070 7193 0 7193
5.245691313608070 5.005815035918050 7194 0 7194
5.247616605108260 5.010390353277350 7195 0 7195
5.244669173442730 5.009909450803580 7196 0 7196
5.244291222860350 5.003472931476550 7197 0 7197
5.245463752476690 5.005476709249540 7198 0 7198
5.246432207135580 5.009921733253930 7199 0 7199
5.250015488486080 5.007772739799150 7200 0 7200
5.242721243299080 5.007099678653980 7201 0 7201
5.246470105219550 4.998267216197250 7202 0 7202
5.250121508629040 5.004480759602930 7203 0 7203
5.251699246301000 5.008527461186620 7204 0 7204
5.250088779984640 5.009986427143100 7205 0 7205
5.249924852506310 5.001810495137900 7206 0 7206
5.249011232051690 5.002293958046990 7207 0 7207
5.252572610643800 5.004862832011130 7208 0 7208
5.247840284275350 5.002376734910240 7209 0 7209
5.246853428214560 5.000096786109810 7210 0 7210
5.249248910443010 5.002141992712680 7211 0 7211
5.251857528261940 5.002429870313980 7212 0 7212
5.247141004104750 4.998186971042850 7213 0 7213
5.249215093094680 4.998559278317760 7214 0 7214
5.250054482350670 4.997156017194740 7215 0 7215
5.251175670936900 5.002641209320380 7216 0 7216
5.248810774303680 4.990412136290520 7217 0 7217
5.249011929632620 4.988716940374780 7218 0 7218
5.248092792040940 4.997347770237430 7219 0 7219
5.251394438603520 5.006062637451010 7220 0 7220
5.249611138599270 4.995825142873970 7221 0 7221
5.252511589398700 5.000317417535040 7222 0 7222
5.247943766900780 5.003297743708350 7223 0 7223
5.248219113710500 5.000197804107270 7224 0 7224
5.251420002731630 5.002796371797720 7225 0 7225
5.243190354701290 5.005061154202310 7226 0 7226
5.242314599541140 4.997317773092410 7227 0 7227
5.248602037769500 5.002538550384470 7228 0 7228
5.250248537471420 4.995685402761670 7229 0 7229
5.245055293989850 4.998657460003420 7230 0 7230
5.250543734636000 4.996676579026580 7231 0 7231
5.250476310303280 5.009357551450780 7232 0 7232
5.246051873906060 4.999062271854380 7233 0 7233
5.252308312570580 5.001062125790300 7234 0 7234
5.241640015642910 5.005134556685370 7235 0 7235
5.248497791631940 5.002944733250050 7236 0 7236
5.244288645461180 5.004590892395520 7237 0 7237
5.242393326772780 5.001386785755860 7238 0 7238
5.246387245961770 5.000196235186220 7239 0 7239
5.245771270486000 4.988157711698210 7240 0 7240
5.241248164498010 4.997778439030160 7241 0 7241
5.248910374247260 4.998017426084680 7242 0 7242
5.250079408496080 4.998310995338790 7243 0 7243
5.253883152818440 5.000560091213530 7244 0 7244
5.251117307965260 4.998168172104570 7245 0 7245
5.243999345750690 4.999931342238440 7246 0 7246
5.247882201494490 5.004183063452560 7247 0 7247
5.250619046958040 5.001709619243460 7248 0 7248
5.249609524879960 5.011480389770010 7249 0 7249
5.250298734987390 5.000143186992110 7250 0 7250
5.252912099288860 5.005786261413090 7251 0 7251
5.250250660058110 5.000821291891240 7252 0 7252
5.245509544578090 4.996306065704460 7253 0 7253
5.244423588072380 5.002277827942540 7254 0 7254
5.250358387954500 5.006065801391050 7255 0 7255
5.249652752339900 5.000726091988410 7256 0 7256
5.250451283761220 5.002860790342430 7257 0 7257
5.247702733316180 5.000887916093310 7258 0 7258
5.250157423488180 4.994969115002020 7259 0 7259
5.244058574376960 4.995166274477180 7260 0 7260
5.244251443524020 4.999650106284100 7261 0 7261
5.243248388693930 5.007002744947320 7262 0 7262
5.247486336077240 4.999989572752780 7263 0 7263
5.249267257181250 5.004471835592140 7264 0 7264
5.250178933653980 4.997419517707310 7265 0 7265
5.241936394888720 5.001770942129350 7266 0 7266
5.246945715724880 5.004756937318920 7267 0 7267
5.242096643720340 5.001487016535700 7268 0 7268
5.246814008795490 4.997026666514100 7269 0 7269
5.247721341910250 5.005953375214900 7270 0 7270
5.247058177697670 5.001202265734910 7271 0 7271
5.249012433294780 5.004455090736620 7272 0 7272
5.246844257472130 4.993171403339760 7273 0 7273
5.250313327145260 5.002221566226960 7274 0 7274
5.244026803842550 5.003119421048770 7275 0 7275
5.248148979940040 5.007304171341890 7276 0 7276
5.249400601573050 5.002562446241560 7277 0 7277
5.243277741335890 5.001936767326470 7278 0 7278
5.252655240517480 5.002629697303770 7279 0 7279
5.244140931487340 4.999389793132140 7280 0 7280
5.255500466847860 4.997127260363500 7281 0 7281
5.247966250301360 4.998927996440660 7282 0 7282
5.244644023238850 5.013525383157180 7283 0 7283
5.251743321841090 5.008507541592060 7284 0 7284
5.248804922261350 4.999957530128830 7285 0 7285
5.248824045828000 5.004029924236980 7286 0 7286
5.253072528074740 5.005541785360960 7287 0 7287
5.251268378436980 5.012117911208690 7288 0 7288
5.245597040106970 5.009069604476150 7289 0 7289
5.252069253086400 5.004836519427820 7290 0 7290
5.254658850692270 5.004799496351060 7291 0 7291
5.245672987775040 5.004369694294560 7292 0 7292
5.241818130550600 5.005216448664080 7293 0 7293
5.247234175086290 5.007850051493220 7294 0 7294
5.250927125420210 5.008810573052720 7295 0 7295
5.250199260564070 5.008939113624920 7296 0 7296
5.247226357645480 5.008849221049820 7297 0 7297
5.248973830223100 5.006195946932370 7298 0 7298
5.249761610001090 5.008689003219940 7299 0 7299
5.249287963442100 5.007971461778250 7300 0 7300
5.250519153498220 5.002196413243740 7301 0 7301
5.252279313008190 5.004578577469080 7302 0 7302
5.244563168711770 5.010414309577150 7303 0 7303
5.248156647495310 5.011327294378650 7304 0 7304
5.252550229656430 5.005006745057430 7305 0 7305
5.247682935145760 5.008006351904080 7306 0 7306
5.248719177712080 5.005600342336060 7307 0 7307
5.250965902528490 5.001666440490720 7308 0 7308
5.251717198723930 4.996964404426090 7309 0 7309
5.244694981229200 5.004720912019730 7310 0 7310
5.245461435112720 5.009781255828380 7311 0 7311
5.240617458094870 5.006362495104360 7312 0 7312
5.243535836321470 5.000726513333850 7313 0 7313
5.249646853576770 5.009889516566780 7314 0 7314
5.243062734908440 5.016375172907720 7315 0 7315
5.238502925446780 5.010336258932710 7316 0 7316
5.240349624181650 5.004735578539330 7317 0 7317
5.248725614768090 5.003093978336680 7318 0 7318
5.244545301774890 5.001567511240710 7319 0 7319
5.241032335972780 5.004741135937930 7320 0 7320
5.245514601610110 5.008165049579130 7321 0 7321
5.246484381845110 5.003711917901690 7322 0 7322
5.244984204347100 5.006767241704370 7323 0 7323
5.246077527593030 5.008470713033240 7324 0 7324
5.244074832638900 5.010768872366570 7325 0 7325
5.247137395373900 5.005013889176650 7326 0 7326
5.244531964823410 5.001590139141900 7327 0 7327
5.250111942102200 5.003204563826010 7328 0 7328
5.245102761639000 5.008592617578850 7329 0 7329
5.247933373328220 5.002093723812570 7330 0 7330
5.247280877507770 5.000163803233630 7331 0 7331
5.249867626396400 5.001303270655530 7332 0 7332
5.248326382860310 5.004650461357170 7333 0 7333
5.252118027881770 5.006602565179090 7334 0 7334
5.248318069235050 5.012191426838800 7335 0 7335
5.245406135100630 5.005501207571550 7336 0 7336
5.243732052976190 5.003323060514770 7337 0 7337
5.243826496953410 5.012035190160630 7338 0 7338
5.251256103112200 5.005358388981450 7339 0 7339
5.243180417033070 5.002853110265310 7340 0 7340
5.250652166921560 5.007114549502680 7341 0 7341
5.246391462731600 5.009388116974370 7342 0 7342
5.252565396055670 5.006122729291750 7343 0 7343
5.246902909161860 5.006246748980400 7344 0 7344
5.250116785061250 5.012075977046460 7345 0 7345
5.246751781905080 5.003810994024570 7346 0 7346
5.249634672780300 5.002746901447310 7347 0 7347
5.248369349119520 5.010121469518120 7348 0 7348
5.248288585152960 5.008577100197690 7349 0 7349
5.249443671673850 5.010103523597810 7350 0 7350
5.245312072303220 5.009730486180200 7351 0 7351
5.240843233500110 5.001980426703010 7352 0 7352
5.245326437495360 5.002712384662310 7353 0 7353
5.245294981836490 5.008135689261020 7354 0 7354
5.249431803511310 5.006636127514590 7355 0 7355
5.248000077579240 5.010051329451030 7356 0 7356
5.248576650349150 5.002569100440360 7357 0 7357
5.245287097132760 5.002322333327430 7358 0 7358
5.250960289953640 5.004120709007010 7359 0 7359
5.246345582760140 5.014550024603510 7360 0 7360
5.243094368161740 5.006495401733770 7361 0 7361
5.246279325631480 5.007181812153050 7362 0 7362
5.251116346184200 4.997950462922160 7363 0 7363
5.246902224979970 5.009707338405590 7364 0 7364
5.246372448236730 5.009515997660510 7365 0 7365
5.249596439638520 5.004529268874330 7366 0 7366
5.250424243205090 5.015159538772870 7367 0 7367
5.247358115804310 4.999798416199510 7368 0 7368
5.249496640273150 5.007900966681020 7369 0 7369
5.248605788735010 5.012451291695850 7370 0 7370
5.247572119306890 5.003251653077380 7371 0 7371
5.245041852381960 5.007313573789280 7372 0 7372
5.248432638094790 5.001322493908470 7373 0 7373
5.247681028928790 5.006496258803370 7374 0 7374
5.254118416683430 5.005802330178350 7375 0 7375
5.250133546250080 5.008368401880610 7376 0 7376
5.246714764282200 5.005169549653100 7377 0 7377
5.242624105407240 5.003649157441970 7378 0 7378
5.251627106728070 5.012811204871570 7379 0 7379
5.248507451683830 5.007616239583810 7380 0 7380
5.250019122073130 5.009529246917050 7381 0 7381
5.244354378434410 5.005768692660070 7382 0 7382
5.245902616025850 5.001775475349180 7383 0 7383
5.248102367929530 5.004052047826340 7384 0 7384
5.247735821963210 5.010849316487090 7385 0 7385
5.251632486989720 5.007625234562540 7386 0 7386
5.250734229336840 5.002603777661490 7387 0 7387
5.251479264314780 4.996961758802730 7388 0 7388
5.253357929558440 5.002141889395210 7389 0 7389
5.254150403607910 5.008890588503180 7390 0 7390
5.253795501935960 5.002060459769690 7391 0 7391
5.255563977534310 4.995428144173800 7392 0 7392
5.255609086668860 5.003917745048510 7393 0 7393
5.261337559430420 4.997690076893570 7394 0 7394
5.259378441749200 5.001129866064570 7395 0 7395
5.256327706737920 5.005098674522670 7396 0 7396
5.261095802970730 5.001791867817650 7397 0 7397
5.257878787373970 4.999892337058940 7398 0 7398
5.250191263445020 4.999269725893330 7399 0 7399
5.253121495877590 5.004897509688840 7400 0 7400
5.249029926080870 5.007470678052690 7401 0 7401
5.253789492621520 5.002931363844060 7402 0 7402
5.252980121380470 5.005830445858760 7403 0 7403
5.243387345244460 5.005590748097750 7404 0 7404
5.245034493257110 5.007284375783200 7405 0 7405
5.248215891276770 4.998540634587900 7406 0 7406
5.249445649943220 4.998600300840110 7407 0 7407
5.250266817219450 4.997328220752300 7408 0 7408
5.251821709628100 5.003033738320120 7409 0 7409
5.245286875841010 4.995092734853790 7410 0 7410
5.247333473964030 5.002652122418720 7411 0 7411
5.248382830313920 5.006808468400670 7412 0 7412
5.244912975482390 5.005597056825170 7413 0 7413
5.250921734124300 5.012128190387590 7414 0 7414
5.247927194207380 5.001278269658350 7415 0 7415
5.246489961142210 5.007549953002210 7416 0 7416
5.243133500769140 5.004851056800330 7417 0 7417
5.246188395665440 5.001715641785630 7418 0 7418
5.252245970337240 4.995788912780030 7419 0 7419
5.253097520723410 5.002804088563160 7420 0 7420
5.251724840912990 4.999050452708670 7421 0 7421
5.248230181958110 5.003049513102860 7422 0 7422
5.255573852598580 4.999902589052890 7423 0 7423
5.251396687777180 5.012393257391850 7424 0 7424
5.247300935065820 5.007980958278070 7425 0 7425
5.252169744019760 5.002330489613440 7426 0 7426
5.247963931928730 5.005625325484040 7427 0 7427
5.249643886112220 5.001893752138780 7428 0 7428
5.246029239946000 5.004681163382310 7429 0 7429
5.252639489719390 5.000499514182880 7430 0 7430
5.247602472580940 5.002315899698830 7431 0 7431
5.246758449536740 5.007241020441080 7432 0 7432
5.245592580823100 5.005530731839980 7433 0 7433
5.249036423005110 5.012356507324200 7434 0 7434
5.259972156738300 5.007910290099030 7435 0 7435
5.255929948014180 5.004243295009030 7436 0 7436
5.251789644376250 5.003247564659780 7437 0 7437
5.255333147631780 5.008539698745560 7438 0 7438
5.245249551488590 5.001161861688240 7439 0 7439
5.251957787286550 5.000386936301250 7440 0 7440
5.246997178010600 5.003351035357910 7441 0 7441
5.245396616798290 5.008683765797380 7442 0 7442
5.247658781429970 5.004936139852700 7443 0 7443
5.249350650720360 5.002246844745390 7444 0 7444
5.250161467789170 5.014410110395910 7445 0 7445
5.247292643233050 5.011921684922270 7446 0 7446
5.245446442515000 5.005278124066530 7447 0 7447
5.244860326358060 5.007321380729160 7448 0 7448
5.251749709819900 5.002452408728290 7449 0 7449
5.249183885116870 5.005885003304290 7450 0 7450
5.251144728364610 5.006200939677420 7451 0 7451
5.249850094737570 5.008817504722300 7452 0 7452
5.247122018563630 5.010404608567950 7453 0 7453
5.246084048407260 5.001512323662050 7454 0 7454
5.247623326669610 5.000904931099540 7455 0 7455
5.248831855355900 5.003013453211510 7456 0 7456
5.245132386327910 5.006598510864360 7457 0 7457
5.241853431226860 5.008181046043690 7458 0 7458
5.244566371272670 5.011276232045740 7459 0 7459
5.245964297498840 5.005949250170450 7460 0 7460
5.248016052909130 5.006678312480760 7461 0 7461
5.245595146280690 5.004700774221110 7462 0 7462
5.243523954251600 4.999198953272770 7463 0 7463
5.244475544921880 5.002885936702050 7464 0 7464
5.243852951874730 5.003870846759940 7465 0 7465
5.254209445962100 5.004075676491780 7466 0 7466
5.242047508811490 5.004269465481680 7467 0 7467
5.250005272508160 4.997808545297200 7468 0 7468
5.248219969454700 4.999126223298930 7469 0 7469
5.247262919697240 5.004515078124760 7470 0 7470
5.244196091319430 5.002653060936270 7471 0 7471
5.248104711306000 5.000827952861460 7472 0 7472
5.241941064041380 5.002337746543100 7473 0 7473
5.241006601130130 5.002425505512620 7474 0 7474
5.250958694707470 5.004038327077370 7475 0 7475
5.241846991708590 5.010133280387390 7476 0 7476
5.244732922647490 5.005408107275860 7477 0 7477
5.247496890528300 4.998176719482780 7478 0 7478
5.245420202271630 5.000997998209060 7479 0 7479
5.245508076515400 5.002596272521610 7480 0 7480
5.245601530647960 5.008447595348150 7481 0 7481
5.243490287477010 5.004082382026970 7482 0 7482
5.242289620419850 5.009529650781520 7483 0 7483
5.250587093230800 5.006743698271950 7484 0 7484
5.250313988462940 4.998830141152920 7485 0 7485
5.251264633837610 5.007888128258750 7486 0 7486
5.249508605282500 5.002050083528960 7487 0 7487
5.251737276233840 4.995296194067470 7488 0 7488
5.251037503392210 4.999266169462230 7489 0 7489
5.251287303375850 5.000348833052540 7490 0 7490
5.248200367909130 5.005362390423550 7491 0 7491
5.246712521521230 5.003924081684350 7492 0 7492
5.247381147256540 4.998072541975680 7493 0 7493
5.244504388004620 5.004683347566600 7494 0 7494
5.248319477928380 5.008858496733710 7495 0 7495
5.248309425906330 5.009098571050680 7496 0 7496
5.248416487889210 5.009657049035000 7497 0 7497
5.247894753366620 5.007408376889160 7498 0 7498
5.253569071196150 5.007126534513780 7499 0 7499
5.250320300396750 5.005422713151470 7500 0 7500
5.257268211449310 5.000805550538590 7501 0 7501
5.248280158205530 5.001926661171920 7502 0 7502
5.253143789770170 5.000416204723320 7503 0 7503
5.251569824068150 5.000871743021190 7504 0 7504
5.249325705367300 5.003673766242430 7505 0 7505
5.244659286734600 5.003911043982700 7506 0 7506
5.245103869587000 5.002581220332140 7507 0 7507
5.243228950762450 5.003371376726460 7508 0 7508
5.243944782149160 5.000858335651130 7509 0 7509
5.246305101357170 5.001321297610940 7510 0 7510
5.245756076409330 4.998017543344910 7511 0 7511
5.245196777712380 5.001385278780800 7512 0 7512
5.244282148683900 4.996799863990780 7513 0 7513
5.251706982914580 4.997426490899710 7514 0 7514
5.244571874367170 5.001575836717320 7515 0 7515
5.245042340013350 5.000024014010970 7516 0 7516
5.249320819996550 5.000615559490760 7517 0 7517
5.248233130401060 5.002544064839190 7518 0 7518
5.251192650614710 4.998702852757670 7519 0 7519
5.247556131069550 5.008969016818800 7520 0 7520
5.243771315717960 5.006483828491250 7521 0 7521
5.244186568436910 5.003174455873050 7522 0 7522
5.246028791809390 5.006979970467800 7523 0 7523
5.247811538484170 5.002936058278450 7524 0 7524
5.247138225519310 5.009391415148490 7525 0 7525
5.244601696436960 5.007400163004620 7526 0 7526
5.246714966591440 5.006040610871470 7527 0 7527
5.247106794061500 5.008445360239900 7528 0 7528
5.245442375992210 4.998882686512000 7529 0 7529
5.245947719777550 5.001790476691310 7530 0 7530
5.246905553359630 4.993435653161140 7531 0 7531
5.250162767597920 4.996711175960150 7532 0 7532
5.248239101067560 5.002915337110160 7533 0 7533
5.254416162244170 5.002457553587480 7534 0 7534
5.243935237184280 5.002015093312730 7535 0 7535
5.248970012094790 5.010562867685860 7536 0 7536
5.248431959559850 5.002757326108010 7537 0 7537
5.247179682933610 5.000564414190340 7538 0 7538
5.247485858979870 5.000958044987820 7539 0 7539
5.247212061305760 5.007157611815240 7540 0 7540
5.249054969194660 5.006192888622250 7541 0 7541
5.246120003310980 5.006468341926280 7542 0 7542
5.245724960263330 4.993957746761100 7543 0 7543
5.250132637047770 4.991712157637200 7544 0 7544
5.251238673166890 5.000630514850520 7545 0 7545
5.249248166316020 5.001269532921700 7546 0 7546
5.249236932452180 4.993327869160960 7547 0 7547
5.246731902858760 5.002727480385690 7548 0 7548
5.250623070758240 5.009573024140750 7549 0 7549
5.240138564801440 4.999162981454550 7550 0 7550
5.247558331098820 5.004975395514410 7551 0 7551
5.244159733081480 5.003145426587830 7552 0 7552
5.246838994220540 5.006934346084860 7553 0 7553
5.246418696760570 5.005144015714790 7554 0 7554
5.245476427505950 5.000517169813440 7555 0 7555
5.244442006958810 5.000940139253510 7556 0 7556
5.247857250642390 4.998013598772930 7557 0 7557
5.242032515299130 5.000909274914510 7558 0 7558
5.244038356266040 5.009524658598100 7559 0 7559
5.245232155311140 5.008097830028980 7560 0 7560
5.250601885948540 5.007641333733380 7561 0 7561
5.247862544001190 5.006980690478820 7562 0 7562
5.244984464195090 5.004365692506540 7563 0 7563
5.243790041219290 5.005774225061800 7564 0 7564
5.242376152576480 5.008380609966820 7565 0 7565
5.244971369703890 5.004423254261280 7566 0 7566
5.245009573086590 5.009773283521270 7567 0 7567
5.244033158379470 5.007325383212470 7568 0 7568
5.250324188497840 4.998791685171370 7569 0 7569
5.250033560070070 5.003173816929280 7570 0 7570
5.246978784620200 5.001562092150420 7571 0 7571
5.246145569904670 4.999885999883780 7572 0 7572
5.245783025484810 4.995861001731320 7573 0 7573
5.243288027989900 4.996321382707330 7574 0 7574
5.242882211659520 5.008327720748480 7575 0 7575
5.245616116346190 5.007273934593330 7576 0 7576
5.252182827865460 5.001207362786110 7577 0 7577
5.243372156427830 5.004206163978080 7578 0 7578
5.245687605735190 5.009478239828910 7579 0 7579
5.242130920989470 4.998615941031540 7580 0 7580
5.251105937511800 4.999309870405980 7581 0 7581
5.249280698755600 5.002543850231930 7582 0 7582
5.245943586729660 4.999903311117550 7583 0 7583
5.249180171409250 5.008993284724550 7584 0 7584
5.248043911403890 5.010494799510900 7585 0 7585
5.246229267267590 5.006915517967110 7586 0 7586
5.248732816978570 5.001236239077780 7587 0 7587
5.247827782288000 5.006993248933780 7588 0 7588
5.242573918386810 5.006099623010310 7589 0 7589
5.243724454598620 5.012388063733450 7590 0 7590
5.245004883910270 5.000877383737760 7591 0 7591
5.254149020116830 4.997901298116730 7592 0 7592
5.252027023796610 4.998890318737450 7593 0 7593
5.250940263947730 4.998545970478780 7594 0 7594
5.248412384048090 5.000312548329030 7595 0 7595
5.248687255288940 5.002821172879400 7596 0 7596
5.246807310116600 5.004781710322700 7597 0 7597
5.249712358734520 5.002772742027100 7598 0 7598
5.255517247971000 5.002968221091260 7599 0 7599
5.246229676474790 5.003430529902140 7600 0 7600
5.248947070724230 5.004893244369610 7601 0 7601
5.246954094017300 5.005550756259450 7602 0 7602
5.250956731349720 5.005720487747030 7603 0 7603
5.249350526462970 5.005667554195960 7604 0 7604
5.252529399401420 4.998960632467770 7605 0 7605
5.249988230639550 4.998453895977940 7606 0 7606
5.251142906581180 5.004280909397580 7607 0 7607
5.258170082933150 5.004106630398550 7608 0 7608
5.254433353197490 5.000681495527060 7609 0 7609
5.251844094677850 5.004358829614810 7610 0 7610
5.246731994599650 5.009873348109240 7611 0 7611
5.252972500011940 5.009045056706590 7612 0 7612
5.246053385275220 5.008869804647290 7613 0 7613
5.253831861744260 5.004866028060640 7614 0 7614
5.252753662638070 5.001301403658700 7615 0 7615
5.252913953703360 5.004254128504070 7616 0 7616
5.252065908316460 5.006668789365090 7617 0 7617
5.247534928500900 4.997436992564410 7618 0 7618
5.252016417594150 4.999385227787330 7619 0 7619
5.248132820018800 5.005176192307040 7620 0 7620
5.253230120119550 5.007163375079860 7621 0 7621
5.246441009960170 4.998290441097490 7622 0 7622
5.244778960215950 5.002183147306500 7623 0 7623
5.251910656481920 5.004053351872580 7624 0 7624
5.252516901084540 4.998683433583820 7625 0 7625
5.247607806612350 5.011247441920200 7626 0 7626
5.250035328236720 5.013122655943710 7627 0 7627
5.250809269807830 5.012683625802290 7628 0 7628
5.248327334310780 5.003988690757880 7629 0 7629
5.248821712439210 5.000955917786170 7630 0 7630
5.249056499574280 5.005160672186890 7631 0 7631
5.246957175323930 5.006442413965890 7632 0 7632
5.253124913019210 5.000775451521730 7633 0 7633
5.252095424382190 5.009211023810340 7634 0 7634
5.246968720809720 5.004602952585140 7635 0 7635
5.250432471915620 5.011318788839360 7636 0 7636
5.250027460303860 5.007285706548660 7637 0 7637
5.250797051469880 4.991351152243020 7638 0 7638
5.251813703020670 4.995273661086570 7639 0 7639
5.254646408842240 4.993938420760960 7640 0 7640
5.248048905775780 5.005758597079550 7641 0 7641
5.244900810918490 4.999421369510110 7642 0 7642
5.247014754511440 4.993182231778290 7643 0 7643
5.255474622164350 4.997620103199550 7644 0 7644
5.256861250269820 5.003820711966900 7645 0 7645
5.247219026259660 5.004186044770260 7646 0 7646
5.251243850649940 5.000346637414080 7647 0 7647
5.251679527213840 5.001688116382820 7648 0 7648
5.251481814063630 4.998148038219650 7649 0 7649
5.253355180867940 5.002998135316230 7650 0 7650
5.250435516246220 5.000823039246260 7651 0 7651
5.249511232087100 4.990812133991060 7652 0 7652
5.252948614481040 4.996791388160540 7653 0 7653
5.252338811935000 4.997528609438830 7654 0 7654
5.251583940119190 5.001286517233900 7655 0 7655
5.256606672561800 4.999311465364030 7656 0 7656
5.258372176529850 4.998752205891070 7657 0 7657
5.251505964145890 4.997123007272390 7658 0 7658
5.255048683734330 4.992643175791370 7659 0 7659
5.252987867007660 5.004545787164850 7660 0 7660
5.251377458574000 4.999617962281330 7661 0 7661
5.256749229063280 4.998814454974620 7662 0 7662
5.255005754471850 4.993796308065810 7663 0 7663
5.251767745369930 5.001277468025710 7664 0 7664
5.254489167261050 4.995622331438040 7665 0 7665
5.249119504117970 4.997394718292250 7666 0 7666
5.253468987226080 5.004912845386680 7667 0 7667
5.244470889862280 5.006418340226170 7668 0 7668
5.247878029995060 5.003994738570160 7669 0 7669
5.250121088957040 4.995058367273430 7670 0 7670
5.249476536059510 5.001763223826300 7671 0 7671
5.246896057848170 5.001100251383200 7672 0 7672
5.251834100496600 5.000601932314600 7673 0 7673
5.248968141506160 4.989752358897600 7674 0 7674
5.254086276944930 4.984685540740660 7675 0 7675
5.246440075678610 4.998113049162300 7676 0 7676
5.243387175165220 5.005332723805420 7677 0 7677
5.246843035010240 5.001937724358440 7678 0 7678
5.248310599464380 5.005966970460390 7679 0 7679
5.248061179675860 5.011177501692160 7680 0 7680
5.246077313730910 5.011074160476990 7681 0 7681
5.249560091036140 5.004644819655080 7682 0 7682
5.248550026117530 5.008202668965530 7683 0 7683
5.247048173557070 5.000108983672700 7684 0 7684
5.249622819653680 5.005742416205110 7685 0 7685
5.252638452264920 5.012093542858500 7686 0 7686
5.244108073247050 5.006344347493500 7687 0 7687
5.249080993294130 5.000346067131500 7688 0 7688
5.248208898302680 5.005334788727890 7689 0 7689
5.244844934218570 5.003763859530880 7690 0 7690
5.251302832307010 5.007660372991630 7691 0 7691
5.249886431057450 5.010655979212140 7692 0 7692
5.247580087793630 5.001303479591370 7693 0 7693
5.246234973809830 5.003077322964910 7694 0 7694
5.249826665562520 4.998069066469700 7695 0 7695
5.251121702296180 5.007707575421510 7696 0 7696
5.254391755993280 5.000671509526170 7697 0 7697
5.251298215158530 4.996773816129320 7698 0 7698
5.248376308873050 5.007621566140140 7699 0 7699
5.243301793388520 5.007683557707670 7700 0 7700
5.248066492550210 5.003088044478410 7701 0 7701
5.248371563021260 4.999122286010160 7702 0 7702
5.245980171420680 5.004348548487320 7703 0 7703
5.251914017689000 5.009154332111840 7704 0 7704
5.249551366045720 5.003636867413490 7705 0 7705
5.246202873380610 5.006950035219220 7706 0 7706
5.247358958199350 5.008303609597200 7707 0 7707
5.247763109864370 5.006964203143350 7708 0 7708
5.248557514161960 5.007184893273200 7709 0 7709
5.252377636429450 5.009312019516640 7710 0 7710
5.249726537041950 5.008236131797830 7711 0 7711
5.251507741325150 5.004137299217450 7712 0 7712
5.247761986569610 4.999360502821880 7713 0 7713
5.246784514047190 4.994395902878290 7714 0 7714
5.244358120077180 5.004617921483790 7715 0 7715
5.241775022181470 5.002139802456620 7716 0 7716
5.247805751425810 5.008889350981860 7717 0 7717
5.245483150301540 5.006021058195820 7718 0 7718
5.245038992015090 4.998164962054830 7719 0 7719
5.241435655075990 5.008904433205760 7720 0 7720
5.246912715922420 5.014616185400150 7721 0 7721
5.248353566820450 5.002170714465080 7722 0 7722
5.247144209157120 5.011664141867000 7723 0 7723
5.250201596114710 5.005717320466660 7724 0 7724
5.256704338107970 5.007960318772340 7725 0 7725
5.248249066535650 5.003703619458240 7726 0 7726
5.249928663428010 5.005479434343480 7727 0 7727
5.250218085560390 5.004536160039580 7728 0 7728
5.243970386451670 5.011655764416520 7729 0 7729
5.243012279572550 5.009305625900970 7730 0 7730
5.243896021898990 5.011488332300350 7731 0 7731
5.249586010744040 5.009522903991750 7732 0 7732
5.248524852296680 5.002305638390660 7733 0 7733
5.252587129328970 5.004251434347590 7734 0 7734
5.255015926478490 5.007979338750590 7735 0 7735
5.242901375980120 5.007389550593110 7736 0 7736
5.248631324749340 5.003380085473650 7737 0 7737
5.250302099400080 5.006535913730870 7738 0 7738
5.246152254493110 5.005462049371110 7739 0 7739
5.244386585290120 5.007724763456790 7740 0 7740
5.251171890635260 5.011155021663380 7741 0 7741
5.248749622346890 5.004917127425320 7742 0 7742
5.243680376288110 5.010234752828990 7743 0 7743
5.245896812826730 5.002658557000400 7744 0 7744
5.243964638136810 5.001923846387610 7745 0 7745
5.239745378010440 5.001283366432350 7746 0 7746
5.247672259424880 5.005911921811230 7747 0 7747
5.246278571912460 5.005706266295420 7748 0 7748
5.238764071959010 5.003054481115500 7749 0 7749
5.242646687208740 5.012353309660850 7750 0 7750
5.243908980315210 5.012129111635580 7751 0 7751
5.251099210143140 5.010293780823020 7752 0 7752
5.245902836945820 5.000918232281160 7753 0 7753
5.239106955121520 5.002977182841860 7754 0 7754
5.240939606531840 5.007244233405970 7755 0 7755
5.247129987424410 5.010901241129170 7756 0 7756
5.248031718802540 5.018395799114440 7757 0 7757
5.242615949220940 5.011361834639360 7758 0 7758
5.249412185640980 5.010366145801300 7759 0 7759
5.245792899553940 5.003381202227190 7760 0 7760
5.238704046042720 5.014564857182810 7761 0 7761
5.239719614656820 5.006485603900330 7762 0 7762
5.247446102024200 5.003579015705510 7763 0 7763
5.241201189538750 5.009312347297160 7764 0 7764
5.249545263406800 5.006824774627520 7765 0 7765
5.242509360504390 4.998751388528810 7766 0 7766
5.241324953358860 5.004073240227580 7767 0 7767
5.244913602062230 5.004951088036230 7768 0 7768
5.244918685031010 4.998795451859830 7769 0 7769
5.247153907711250 5.002207661914580 7770 0 7770
5.250710029246800 5.005793541759290 7771 0 7771
5.242338954977850 5.005895171964990 7772 0 7772
5.243242385599770 5.002650788057120 7773 0 7773
5.248056281672250 5.000910106419730 7774 0 7774
5.242313847031790 5.003112674955320 7775 0 7775
5.248330799588740 5.006180047629660 7776 0 7776
5.244564655062640 5.006639244980270 7777 0 7777
5.246624307453080 5.005481618480730 7778 0 7778
5.243770951221470 5.002497363075470 7779 0 7779
5.246549977606340 5.011387537042420 7780 0 7780
5.244350999922370 5.013494789273410 7781 0 7781
5.248090856177030 5.004709930218290 7782 0 7782
5.238596740102620 5.006282202516750 7783 0 7783
5.239739743335450 5.011710393954610 7784 0 7784
5.244245796148150 5.008674538267000 7785 0 7785
5.247969954856720 5.009243324288880 7786 0 7786
5.246975080047080 5.002086710948170 7787 0 7787
5.249257313778040 5.007784575610450 7788 0 7788
5.249916942512080 5.007017234567230 7789 0 7789
5.248196478524300 5.006516679736660 7790 0 7790
5.247428906459760 5.012234496090950 7791 0 7791
5.244963562867750 5.000366048079300 7792 0 7792
5.246848365318350 5.002355181587770 7793 0 7793
5.247586780041550 5.003488170626220 7794 0 7794
5.243052986755830 4.998569203793390 7795 0 7795
5.249492364298530 4.998806338121500 7796 0 7796
5.246777338924120 5.001474586778040 7797 0 7797
5.248459041561590 5.005345164387980 7798 0 7798
5.245161725542090 5.012545615179690 7799 0 7799
5.252467615321950 5.003646622803670 7800 0 7800
5.248918958867030 5.011368665650400 7801 0 7801
5.248623944409850 5.010783252943470 7802 0 7802
5.242445268940720 5.015767057630450 7803 0 7803
5.248530395453160 5.001457891569590 7804 0 7804
5.246646860326720 5.000972723834780 7805 0 7805
5.250160031197680 4.998744367490900 7806 0 7806
5.244416045402970 5.000211382322430 7807 0 7807
5.249539870523800 5.004546981638710 7808 0 7808
5.249310573718550 5.003350589592730 7809 0 7809
5.247970895850720 5.002639429272370 7810 0 7810
5.243242915263780 5.006424552324260 7811 0 7811
5.249253696878260 5.007491266753400 7812 0 7812
5.250322848038970 5.002500182733590 7813 0 7813
5.243373212738370 5.009457266634510 7814 0 7814
5.250073173549960 5.009905501362610 7815 0 7815
5.246930674715590 5.007647143414560 7816 0 7816
5.243938027727690 5.003583251541690 7817 0 7817
5.246316043261170 5.001781417335570 7818 0 7818
5.240190235722000 5.004837047703440 7819 0 7819
5.242122238897590 5.004593198047060 7820 0 7820
5.242578551313890 5.007597532229070 7821 0 7821
5.251261184189390 5.004852102693780 7822 0 7822
5.250443142452180 5.006356891394550 7823 0 7823
5.256453494659090 5.010082093965330 7824 0 7824
5.249064120446630 5.001749383336450 7825 0 7825
5.243595889015670 5.008718268353550 7826 0 7826
5.239543390609920 5.004408404708330 7827 0 7827
5.243454782616560 5.002184529446080 7828 0 7828
5.246095878525930 5.002525204074800 7829 0 7829
5.244930558507310 5.002914569625280 7830 0 7830
5.244678075213370 5.000495902801920 7831 0 7831
5.245437491752750 5.003407816852850 7832 0 7832
5.240676201660920 5.004578133097180 7833 0 7833
5.242901823270430 5.005513855412790 7834 0 7834
5.244185011936370 4.994507664780970 7835 0 7835
5.245352298439150 5.006928410899880 7836 0 7836
5.241233274386820 5.001806085173160 7837 0 7837
5.244029598434270 5.004937595130130 7838 0 7838
5.243874375216250 5.002872004822350 7839 0 7839
5.241720533238630 5.006175861786820 7840 0 7840
5.245071545454560 5.000720128546640 7841 0 7841
5.243921045811300 5.006074097586230 7842 0 7842
5.238695074972590 5.008049721221590 7843 0 7843
5.241843757682320 5.004398295304250 7844 0 7844
5.245089560274910 5.000958917119510 7845 0 7845
5.240398347346300 5.005737957547030 7846 0 7846
5.244760821914770 5.004844529007930 7847 0 7847
5.250754834707250 5.004059691771250 7848 0 7848
5.242135008664380 5.008689954806960 7849 0 7849
5.243883117820280 5.006702642925130 7850 0 7850
5.249897105960810 5.003442203039720 7851 0 7851
5.245350736216440 5.010692940624900 7852 0 7852
5.246240523591300 5.010314884088470 7853 0 7853
5.248447772955000 5.004979286158390 7854 0 7854
5.244837424723230 5.005564157254620 7855 0 7855
5.244682812248420 4.996366071188100 7856 0 7856
5.241114401358000 4.997381190658490 7857 0 7857
5.248080140455480 5.000630748685420 7858 0 7858
5.242072250042050 5.009381067101880 7859 0 7859
5.244236429750680 5.007021155885160 7860 0 7860
5.249367415266420 5.006584597485420 7861 0 7861
5.249809274350110 5.010208845643490 7862 0 7862
5.244220680765660 5.012392724932720 7863 0 7863
5.254902521655880 5.010164966344650 7864 0 7864
5.246512294586830 5.007614141185820 7865 0 7865
5.242098903896260 5.005565019569400 7866 0 7866
5.242895563017500 5.005285252586340 7867 0 7867
5.238740327915080 5.000771970397100 7868 0 7868
5.240332948787860 5.001076655060720 7869 0 7869
5.245379847325950 5.003508837588740 7870 0 7870
5.242664046600880 5.005975439877860 7871 0 7871
5.250072027487970 5.008795640725110 7872 0 7872
5.250811832639040 5.008936890643890 7873 0 7873
5.245598607845300 5.004319447822210 7874 0 7874
5.245469871029350 4.999263870143140 7875 0 7875
5.245202243865810 5.003263073160990 7876 0 7876
5.244921422252760 5.006895363325880 7877 0 7877
5.250277658419120 5.009603144123840 7878 0 7878
5.245018867580050 5.003271367052820 7879 0 7879
5.244878378298520 5.004411433397060 7880 0 7880
5.249325641079530 5.006600383889890 7881 0 7881
5.244108962036900 5.011548634366730 7882 0 7882
5.245057282443040 5.009682237068580 7883 0 7883
5.249211413593480 5.006276332002780 7884 0 7884
5.243628742341570 5.005017751201430 7885 0 7885
5.246042016394240 5.009545379506030 7886 0 7886
5.245705354230550 5.010670247321420 7887 0 7887
5.246023708100850 5.009453879915190 7888 0 7888
5.243239412313680 5.006308654302080 7889 0 7889
5.244084399884900 5.003856445863060 7890 0 7890
5.238519633688730 5.006501651233000 7891 0 7891
5.242660429296150 5.009355038394760 7892 0 7892
5.237660725303420 5.003537639891090 7893 0 7893
5.241661150426810 5.002979896576330 7894 0 7894
5.242819695146020 5.002960469375400 7895 0 7895
5.243798241682010 5.013504531966830 7896 0 7896
5.242379068762710 5.010613941353170 7897 0 7897
5.247601143116840 5.004392097394060 7898 0 7898
5.246945120029880 5.004338210408260 7899 0 7899
5.248065742461490 5.003308088489740 7900 0 7900
5.243325744042600 5.011881882788740 7901 0 7901
5.246851129133250 5.012414882352030 7902 0 7902
5.250427133596490 5.013894211957270 7903 0 7903
5.244175039181850 5.011649862927840 7904 0 7904
5.241534327844380 5.011442409107910 7905 0 7905
5.249158277640530 5.008310234310810 7906 0 7906
5.243355317714510 5.008533682641100 7907 0 7907
5.246735834644380 5.004228953069240 7908 0 7908
5.246226967197340 5.006189075934260 7909 0 7909
5.246138057053520 5.002382514564180 7910 0 7910
5.244705721949180 5.007135389943890 7911 0 7911
5.244231043099880 5.012740247541110 7912 0 7912
5.249133395694520 5.007137005577010 7913 0 7913
5.243364548927920 5.005282266781060 7914 0 7914
5.246501123827870 5.004472585774710 7915 0 7915
5.246719289697190 5.006975896380870 7916 0 7916
5.246413085055470 5.009100640966000 7917 0 7917
5.245039890244940 5.014615509308880 7918 0 7918
5.248601332929300 5.006163982312430 7919 0 7919
5.246162085165490 5.000404844012980 7920 0 7920
5.252721880260870 5.004244184950660 7921 0 7921
5.247251633191660 5.011970370310540 7922 0 7922
5.248232476123400 5.010937585389450 7923 0 7923
5.247572611616920 5.000737484229440 7924 0 7924
5.242836899894130 5.006351780664880 7925 0 7925
5.243842234077940 5.009795311467460 7926 0 7926
5.244369054650400 5.008361380747500 7927 0 7927
5.243946293562030 5.012881256196040 7928 0 7928
5.240389539841420 5.002055873649100 7929 0 7929
5.245817952735710 5.001939283677590 7930 0 7930
5.245670559207600 4.994938521407150 7931 0 7931
5.248271141683710 5.004306267407140 7932 0 7932
5.247422660664340 5.015087804130940 7933 0 7933
5.246988739521480 5.004509227550550 7934 0 7934
5.249264259446950 5.001386541435590 7935 0 7935
5.242308653302970 5.002329109394860 7936 0 7936
5.246652131289810 5.011092404431120 7937 0 7937
5.244113227482860 5.003671480827830 7938 0 7938
5.248064706747990 4.999183013749930 7939 0 7939
5.246333357962630 4.995761087184370 7940 0 7940
5.242656797620100 5.007289005703190 7941 0 7941
5.246245781706240 5.010677135896340 7942 0 7942
5.244699312675000 5.005315105383660 7943 0 7943
5.245877518452420 5.008494146963860 7944 0 7944
5.243290961040100 5.008074341387620 7945 0 7945
5.243870684796240 5.010985374633760 7946 0 7946
5.249246277159260 5.007188474999420 7947 0 7947
5.243520796731560 5.010216204686500 7948 0 7948
5.246695759208070 5.002117020712360 7949 0 7949
5.240567852783440 4.999266720571670 7950 0 7950
5.248176479666470 4.995285358301630 7951 0 7951
5.245004625739600 5.003024639557370 7952 0 7952
5.251296510576390 5.005849019604500 7953 0 7953
5.246540277216430 5.003358697258660 7954 0 7954
5.249528411417880 5.006433891272840 7955 0 7955
5.247393812645400 5.007670942244830 7956 0 7956
5.246083207050820 5.006245035137580 7957 0 7957
5.247450162617910 5.004222945786190 7958 0 7958
5.243598631616800 5.009299093974440 7959 0 7959
5.242599215078140 5.005419334488730 7960 0 7960
5.246276054020130 5.012995965300190 7961 0 7961
5.244933211546850 4.999812426072700 7962 0 7962
5.247745790142420 5.003493694112590 7963 0 7963
5.247301209697430 5.008718628874050 7964 0 7964
5.244313566328420 5.000427680612650 7965 0 7965
5.249896645162770 5.007722862894330 7966 0 7966
5.252721748375550 5.004198278683360 7967 0 7967
5.250565988757610 5.003999755676290 7968 0 7968
5.247640215579220 5.009524492997580 7969 0 7969
5.249429266172140 5.005884147050240 7970 0 7970
5.242205151179800 5.002730138946350 7971 0 7971
5.242809234061460 5.005217149628340 7972 0 7972
5.248662353933830 5.004660198344520 7973 0 7973
5.249498094350680 4.997150722349190 7974 0 7974
5.243287902538230 4.997429806541270 7975 0 7975
5.240792156488730 5.006259065755410 7976 0 7976
5.253092882529990 5.007949073153090 7977 0 7977
5.248563221078730 5.012347111075220 7978 0 7978
5.242384878082710 5.003504817063850 7979 0 7979
5.239559997182320 5.005130745388340 7980 0 7980
5.249142931213960 5.011557097991400 7981 0 7981
5.246463141906920 5.007321937400600 7982 0 7982
5.246411110737230 5.000969306733290 7983 0 7983
5.241889064954330 5.009065911472450 7984 0 7984
5.246403364394830 5.005160409017760 7985 0 7985
5.237658101265930 5.003946128261390 7986 0 7986
5.240604776353640 4.997533181226830 7987 0 7987
5.242055594425490 5.005689700430530 7988 0 7988
5.244791948654670 5.005557990594590 7989 0 7989
5.243469200454340 5.000329969430170 7990 0 7990
5.246781977528030 5.006471529423390 7991 0 7991
5.241875899116380 4.995621532372530 7992 0 7992
5.243553088714370 4.999668694388890 7993 0 7993
5.244618839631140 5.000258636250060 7994 0 7994
5.249228046174690 5.002561247331740 7995 0 7995
5.246625366375950 4.998989293073470 7996 0 7996
5.244688277415350 5.003251383234870 7997 0 7997
5.245170752580490 4.998800873429860 7998 0 7998
5.243928532033080 5.003044958626110 7999 0 7999
5.245394545308350 5.005907678281060 8000 0 8000
5.243820431521400 5.007737516390030 8001 0 8001
5.243420424736650 5.005330305444970 8002 0 8002
5.241072431387880 5.008793129799410 8003 0 8003
5.245566915139520 5.000803591062210 8004 0 8004
5.247630344782600 5.004477591051600 8005 0 8005
5.250728741397080 4.998133345405950 8006 0 8006
5.246756764936060 4.993085157620140 8007 0 8007
5.245891308253450 5.002888837772350 8008 0 8008
5.238376083772040 5.007344702811570 8009 0 8009
5.240202666860950 5.002965338620070 8010 0 8010
5.245994679802180 5.013269370603610 8011 0 8011
5.241646743356030 4.998560876602500 8012 0 8012
5.244559649753950 5.006328964215210 8013 0 8013
5.243313529607800 5.004781198377040 8014 0 8014
5.243878221989720 5.002819887367380 8015 0 8015
5.243535159847340 5.000624954930340 8016 0 8016
5.242529193751800 5.007568278659210 8017 0 8017
5.245884955138230 5.008246107212080 8018 0 8018
5.245811978166990 5.009018355660500 8019 0 8019
5.246709569725490 4.997094642579820 8020 0 8020
5.243436834455030 5.003901842770470 8021 0 8021
5.235256287380120 5.005413204761600 8022 0 8022
5.242258409002970 5.005835206524800 8023 0 8023
5.245442859381370 4.997602311729580 8024 0 8024
5.240228085560580 4.997610359298820 8025 0 8025
5.249816574051780 5.002592135845780 8026 0 8026
5.243295570410120 5.006028962545930 8027 0 8027
5.246201629054130 4.998845734073990 8028 0 8028
5.237995283691810 5.009983203506190 8029 0 8029
5.247602290623750 5.006397103853250 8030 0 8030
5.240954972689080 5.004868443508750 8031 0 8031
5.242350893070950 5.009213636930790 8032 0 8032
5.247011417192470 5.006390394169190 8033 0 8033
5.243418943831810 5.008204290782770 8034 0 8034
5.243683980592700 5.002621795980870 8035 0 8035
5.247470267892850 5.001418948430540 8036 0 8036
5.252489723737900 5.000712257245960 8037 0 8037
5.247380663281350 5.000066646971800 8038 0 8038
5.245739140759960 5.003488156243260 8039 0 8039
5.242934298032940 5.004776372215600 8040 0 8040
5.246588612353540 5.002695172366260 8041 0 8041
5.247130406141690 5.011636178992400 8042 0 8042
5.247365208610810 5.009517032986320 8043 0 8043
5.246615302992180 5.008025896921750 8044 0 8044
5.244577031813520 5.003549844633830 8045 0 8045
5.251400413042250 5.009066647778040 8046 0 8046
5.251278462816160 5.010211504181270 8047 0 8047
5.251827299229070 4.998145071164650 8048 0 8048
5.248612094814710 5.003558468759670 8049 0 8049
5.247569767544770 4.997883220652480 8050 0 8050
5.250533480527130 5.002654789587850 8051 0 8051
5.245047801749230 5.007399513878450 8052 0 8052
5.247496820947560 5.000317593590700 8053 0 8053
5.246823868863900 5.004020016614480 8054 0 8054
5.246513766081150 5.005845278289310 8055 0 8055
5.247635593335510 5.004458630382600 8056 0 8056
5.244932121560900 5.010584173581680 8057 0 8057
5.248689584135990 4.992812897377540 8058 0 8058
5.247708126762920 4.998852292052080 8059 0 8059
5.249581591922790 5.001203121940260 8060 0 8060
5.247769432554040 5.002863864913260 8061 0 8061
5.253100692523180 5.009381918232730 8062 0 8062
5.244025651551770 5.004949440871050 8063 0 8063
5.246860695765150 5.000668525380980 8064 0 8064
5.248676138264890 5.005183498202310 8065 0 8065
5.248662241904650 5.002365278107840 8066 0 8066
5.248087036065800 5.003559169387770 8067 0 8067
5.248151471811550 5.005970874950650 8068 0 8068
5.240681579920820 5.003776571379130 8069 0 8069
5.239723724128600 5.000917437724930 8070 0 8070
5.241064266337630 5.005131060887830 8071 0 8071
5.239820560890320 5.008619937362240 8072 0 8072
5.243894862155260 5.013284887931590 8073 0 8073
5.242389163590450 5.014583538877430 8074 0 8074
5.244546723122750 5.004737915076850 8075 0 8075
5.246386347681400 4.999094818152510 8076 0 8076
5.246903263312420 5.001408474738650 8077 0 8077
5.246380855363940 5.002123879775930 8078 0 8078
5.246823110918410 4.995227218198350 8079 0 8079
5.242937962883760 5.003099907730710 8080 0 8080
5.244384491535560 4.997703721546330 8081 0 8081
5.246198093315580 4.999200368267050 8082 0 8082
5.248739823368390 5.003219712545230 8083 0 8083
5.238313939044850 5.003971889684380 8084 0 8084
5.236944326563990 5.007980297319680 8085 0 8085
5.247621767128400 5.002742309893730 8086 0 8086
5.243484368572850 5.004821048923180 8087 0 8087
5.244612858976940 5.005626764522840 8088 0 8088
5.235525511090130 5.010770616406700 8089 0 8089
5.248969304557880 5.003722899070200 8090 0 8090
5.242537761615460 5.006478533879420 8091 0 8091
5.243815293725900 5.009781152607530 8092 0 8092
5.243712756867310 5.000355319697540 8093 0 8093
5.239273294822170 5.005317384316110 8094 0 8094
5.243146536187030 5.001994726931550 8095 0 8095
5.244870724966860 4.999063800891050 8096 0 8096
5.250355337414270 4.996260370980710 8097 0 8097
5.249462324618770 5.004010718181860 8098 0 8098
5.242821586080780 5.003926423305210 8099 0 8099
5.248426234670890 5.002701653415320 8100 0 8100
5.244153770864840 4.996714276366760 8101 0 8101
5.240548577824680 4.996346003472450 8102 0 8102
5.249587242720570 5.004008523823350 8103 0 8103
5.246357587581460 5.000867421031110 8104 0 8104
5.245496863363080 4.999407220722670 8105 0 8105
5.239156876044850 5.003732681970990 8106 0 8106
5.245654763720180 5.013597990859950 8107 0 8107
5.248574473877960 5.002299112379440 8108 0 8108
5.246905189723080 4.995841365170600 8109 0 8109
5.244183550642400 5.003254234122340 8110 0 8110
5.245222777816540 5.009806206776320 8111 0 8111
5.239289635105050 5.000635977053520 8112 0 8112
5.244078964712210 5.002456636951220 8113 0 8113
5.246423587114640 5.000932605383370 8114 0 8114
5.250159994043530 5.003573117784760 8115 0 8115
5.241891585734410 5.005317243958980 8116 0 8116
5.241682970480810 5.008398575639390 8117 0 8117
5.246454776278280 5.006258240189970 8118 0 8118
5.246893367870620 5.003676745250550 8119 0 8119
5.242507884297340 4.996908760064300 8120 0 8120
5.242580528572730 5.004268865143200 8121 0 8121
5.247983192416670 5.000775705618790 8122 0 8122
5.248133742387600 5.000145765590880 8123 0 8123
5.247779147145990 4.998325360170220 8124 0 8124
5.236823633504160 5.004129067562510 8125 0 8125
5.245641005225400 4.998069320427110 8126 0 8126
5.248399805644760 5.001456427489300 8127 0 8127
5.242753614813330 5.005476459031870 8128 0 8128
5.246900699576340 5.009866645312170 8129 0 8129
5.250529887797300 5.004825255791500 8130 0 8130
5.250686785764640 4.999781816904970 8131 0 8131
5.244270532786130 4.997854633554340 8132 0 8132
5.252217746347520 5.001585475888300 8133 0 8133
5.240964427494030 5.001188094329950 8134 0 8134
5.248739027753360 5.005978767615750 8135 0 8135
5.248569262364100 5.007095840929660 8136 0 8136
5.244904031390650 5.009189770776510 8137 0 8137
5.253591805350690 5.010862749495690 8138 0 8138
5.249413710545340 4.995717616322120 8139 0 8139
5.247483824134520 4.999179528803210 8140 0 8140
5.243526230709180 4.998398880118760 8141 0 8141
5.244780649740850 5.003559504328570 8142 0 8142
5.248334765001350 5.004534956524190 8143 0 8143
5.238497388135280 5.008283763909900 8144 0 8144
5.244119556697480 5.005101689127300 8145 0 8145
5.239412608218720 4.999907391308210 8146 0 8146
5.244720453927620 4.999835030910330 8147 0 8147
5.243954417184780 5.003616026682590 8148 0 8148
5.246532662161890 5.009403772706200 8149 0 8149
5.247233887322420 5.003372273966060 8150 0 8150
5.243795771858370 5.006427370853600 8151 0 8151
5.239559194901050 5.005060683347100 8152 0 8152
5.242782024312670 5.006496351308530 8153 0 8153
5.242067811787460 5.004084325303640 8154 0 8154
5.242949331427790 5.001469408311660 8155 0 8155
5.246088638551540 5.008260993265460 8156 0 8156
5.241581898573970 4.999159823404500 8157 0 8157
5.248387541179660 5.008179886902910 8158 0 8158
5.244493681719900 5.013372922168630 8159 0 8159
5.251901375653970 5.006469666507450 8160 0 8160
5.244827605727020 5.006164522347340 8161 0 8161
5.252636216531480 5.009797724722540 8162 0 8162
5.242721933194770 5.008477216170350 8163 0 8163
5.248989821447640 5.004071202852580 8164 0 8164
5.250390718531390 5.007178997314470 8165 0 8165
5.249176775252700 5.006832610490860 8166 0 8166
5.255525652633580 5.004173265755240 8167 0 8167
5.247771802552220 5.006248567997440 8168 0 8168
5.246799302621060 5.002729704952680 8169 0 8169
5.246844131792410 4.996296192736170 8170 0 8170
5.246915485822860 5.005310222133130 8171 0 8171
5.243946583976640 5.003172030483490 8172 0 8172
5.244976158538810 5.010607858638510 8173 0 8173
5.244782436538640 4.999382773830350 8174 0 8174
5.246116661678830 5.009690520872030 8175 0 8175
5.240492062683660 5.011283607605240 8176 0 8176
5.238198331192290 5.008699824452750 8177 0 8177
5.242635674953350 5.004968125910800 8178 0 8178
5.247933236699540 4.998718671347970 8179 0 8179
5.244083574789300 5.000497570926790 8180 0 8180
5.248200498536980 5.008484813058430 8181 0 8181
5.245110342095920 4.999696692734190 8182 0 8182
5.248698613716870 5.002517019153870 8183 0 8183
5.243009372426500 5.004748197879060 8184 0 8184
5.246578013275150 5.002940641590620 8185 0 8185
5.245003534637780 5.009759675679630 8186 0 8186
5.241513599153910 5.012976515757760 8187 0 8187
5.239204941669190 5.009041081634080 8188 0 8188
5.246708843364400 5.006051132565800 8189 0 8189
5.250068922733840 5.006876188433480 8190 0 8190
5.239705906206620 5.001105396520690 8191 0 8191
5.247124980749050 4.995056406669110 8192 0 8192
5.245691559918750 5.000249027157270 8193 0 8193
5.243574919201830 5.004101087863940 8194 0 8194
5.245905969892560 5.008686621778490 8195 0 8195
5.244316708758780 5.010472544700510 8196 0 8196
5.244095206878720 5.005573419066060 8197 0 8197
5.243079897497530 5.016305796838600 8198 0 8198
5.246419642246420 5.013815525065310 8199 0 8199
5.247786116677180 5.011140013503190 8200 0 8200
5.241520060039460 5.003522116220740 8201 0 8201
5.245607099330580 5.011844674499010 8202 0 8202
5.245908233290570 5.012771786457090 8203 0 8203
5.241441190798090 5.008948758518250 8204 0 8204
5.237273307824430 5.004833126907690 8205 0 8205
5.246290683354700 5.010355122290310 8206 0 8206
5.247071661776840 5.003857632961110 8207 0 8207
5.246800061427840 5.007373235830820 8208 0 8208
5.246153590825730 4.999998271856680 8209 0 8209
5.246190542653400 5.006541124432810 8210 0 8210
5.246099538129150 5.002303070317800 8211 0 8211
5.246712300849910 5.006745157682480 8212 0 8212
5.244073411649980 5.015150369657630 8213 0 8213
5.243024188751050 5.012833446749750 8214 0 8214
5.250366825049650 5.005148488306890 8215 0 8215
5.246578588060490 5.001996863409450 8216 0 8216
5.248575175060860 5.007477981562520 8217 0 8217
5.250745961082800 5.010069873894310 8218 0 8218
5.246459021866580 5.006728753513490 8219 0 8219
5.239097507170080 5.001918693024520 8220 0 8220
5.241844550644120 5.011426009996760 8221 0 8221
5.244836427975270 5.004193433339470 8222 0 8222
5.241896040892250 5.016841566661390 8223 0 8223
5.244063685797700 5.013388522830490 8224 0 8224
5.240869845209990 5.007159486414070 8225 0 8225
5.245320714835000 5.010165103914710 8226 0 8226
5.238860586054150 5.006883818563750 8227 0 8227
5.242907541962980 5.007360265377350 8228 0 8228
5.250423451232870 5.012804067980000 8229 0 8229
5.248895231674120 5.007869414177400 8230 0 8230
5.241985760150040 5.008201725277390 8231 0 8231
5.246793772018090 5.003679712665710 8232 0 8232
5.242100836694120 5.007170531230820 8233 0 8233
5.245359247996010 5.007678529873640 8234 0 8234
5.245345121877020 5.004512439908760 8235 0 8235
5.241953236764770 5.001675520816750 8236 0 8236
5.238748044954010 5.007559470494660 8237 0 8237
5.247303806856800 4.998481068819120 8238 0 8238
5.249987330865300 5.001278267601110 8239 0 8239
5.248907399072310 4.999881555108140 8240 0 8240
5.243842244712580 5.003853203699480 8241 0 8241
5.251721484971940 5.010137353737680 8242 0 8242
5.246241136404120 5.013135492178500 8243 0 8243
5.242787435292730 5.009781026244460 8244 0 8244
5.246660768164250 5.010809748990890 8245 0 8245
5.246329402766320 5.002142573561340 8246 0 8246
5.243245582262490 5.013313137368140 8247 0 8247
5.244249855852410 5.010526886661260 8248 0 8248
5.242747285421410 5.003227060444050 8249 0 8249
5.239342943710230 5.007993613200400 8250 0 8250
5.250960655283990 5.000017647089430 8251 0 8251
5.242243767393850 5.002580322128210 8252 0 8252
5.237820914148800 5.005110893988630 8253 0 8253
5.245696153079830 5.007074807778930 8254 0 8254
5.242824122676540 5.005602376964470 8255 0 8255
5.242169701643300 5.007288002042300 8256 0 8256
5.244055367867220 5.001381718810800 8257 0 8257
5.242880611732980 5.006171598646750 8258 0 8258
5.245729845504880 5.010121383631160 8259 0 8259
5.244744262396090 5.004865885435520 8260 0 8260
5.241819187999600 5.004687670574050 8261 0 8261
5.246199962311570 5.000249732183040 8262 0 8262
5.247094351220780 4.996827202917830 8263 0 8263
5.248977225855560 4.999185049884170 8264 0 8264
5.241607622556930 5.009216955771330 8265 0 8265
5.244362488166550 5.008759459321250 8266 0 8266
5.242035948364990 4.994850205967330 8267 0 8267
5.240684548492590 4.993936321829570 8268 0 8268
5.241901940534670 5.002250796394410 8269 0 8269
5.245507985577660 5.002282414759460 8270 0 8270
5.244153534901860 5.008916380701160 8271 0 8271
5.245582413395180 5.005565618173290 8272 0 8272
5.241133437086830 4.997714484197980 8273 0 8273
5.244840412061600 4.989428431796310 8274 0 8274
5.246847433579290 5.005154950599050 8275 0 8275
5.247354373609360 4.998259480170380 8276 0 8276
5.242320829990310 5.003389245147200 8277 0 8277
5.238764873217010 5.001446405023720 8278 0 8278
5.237041190848920 5.006460086596620 8279 0 8279
5.243071910960060 5.005739209318770 8280 0 8280
5.247590181368480 5.002938024772110 8281 0 8281
5.244035254500890 5.005446179873580 8282 0 8282
5.245612642551580 5.005802246168930 8283 0 8283
5.242271800661390 5.005865344639410 8284 0 8284
5.240214638325810 4.995809445848570 8285 0 8285
5.246739797995900 5.002128481339380 8286 0 8286
5.247306515072940 5.003477657979030 8287 0 8287
5.246125838426510 5.005071751945760 8288 0 8288
5.243210255327210 4.992531459922420 8289 0 8289
5.244399967114040 4.995361372926340 8290 0 8290
5.246176656464730 4.996484861110070 8291 0 8291
5.235850753067550 5.000346470825280 8292 0 8292
5.243457404974190 4.993842668100130 8293 0 8293
5.243993228577860 5.006256692451150 8294 0 8294
5.245193136398730 5.001362352703880 8295 0 8295
5.242101681274910 4.993241743427010 8296 0 8296
5.243665656133520 5.007594533210550 8297 0 8297
5.245922058473230 5.007235016009110 8298 0 8298
5.247178972385160 5.005522933586920 8299 0 8299
5.241892840018490 5.006068629840360 8300 0 8300
5.243110362291140 5.007378807034410 8301 0 8301
5.244851657801100 5.007592526565850 8302 0 8302
5.243730653515370 5.007837653703430 8303 0 8303
5.248772935883760 5.001811320563190 8304 0 8304
5.248039187089310 4.999333467786720 8305 0 8305
5.236734903778730 5.000456284825190 8306 0 8306
5.248720551978610 5.004163014883500 8307 0 8307
5.245589893904770 5.008167684116060 8308 0 8308
5.245051201646970 5.007654442241200 8309 0 8309
5.239591323194400 5.009273615686760 8310 0 8310
5.242497082755710 5.005702073880360 8311 0 8311
5.241473679182000 5.008855642042920 8312 0 8312
5.242876818472470 5.006140908610880 8313 0 8313
5.245414864199660 4.997693537180180 8314 0 8314
5.245412899899050 5.010835789842300 8315 0 8315
5.247185060187520 5.008167305206160 8316 0 8316
5.237619398288280 5.007794471956430 8317 0 8317
5.247011963007890 5.013986760698030 8318 0 8318
5.246549322579260 5.009085589131570 8319 0 8319
5.242056042572870 5.008547363314190 8320 0 8320
5.244734175760430 5.007149437540430 8321 0 8321
5.236826528289990 5.008040990849860 8322 0 8322
5.243131803473410 5.000138044512210 8323 0 8323
5.244123521858070 4.996604000969410 8324 0 8324
5.241288045754270 5.002680868818320 8325 0 8325
5.241206918624560 5.003447794193890 8326 0 8326
5.237411890022170 5.003456063830970 8327 0 8327
5.239313679399690 5.006784692479030 8328 0 8328
5.242096008527090 5.002945061539760 8329 0 8329
5.245217961095160 5.001097696225420 8330 0 8330
5.240088384860180 5.005074650213630 8331 0 8331
5.244804589584160 5.006300306990770 8332 0 8332
5.243976618975930 5.001237127434190 8333 0 8333
5.247666537591060 5.001425581669270 8334 0 8334
5.247575750887570 5.010414808936780 8335 0 8335
5.242555592004430 5.000308837020390 8336 0 8336
5.245925294484690 5.005216116268670 8337 0 8337
5.242955318210850 5.004296298918530 8338 0 8338
5.247829364756730 5.006986055159840 8339 0 8339
5.237657470364380 5.001162298580760 8340 0 8340
5.239636349961560 5.007620920937590 8341 0 8341
5.244170787665050 5.007080045172570 8342 0 8342
5.236309785586010 5.005737134652790 8343 0 8343
5.243412985744760 5.003701752298010 8344 0 8344
5.244671962090320 4.998975591032260 8345 0 8345
5.246028189887150 5.000501700868800 8346 0 8346
5.246087436838170 5.002428410208020 8347 0 8347
5.243908583814090 5.004829802881590 8348 0 8348
5.245554288462410 4.998381761775750 8349 0 8349
5.246951952248040 5.005846604626790 8350 0 8350
5.241210340196880 4.994852773919060 8351 0 8351
5.240961422861540 5.001774377110250 8352 0 8352
5.242796483700790 4.998495311473720 8353 0 8353
5.243286612727180 5.005061386364070 8354 0 8354
5.246858574487740 5.010350850294370 8355 0 8355
5.245332185216210 5.006196412253930 8356 0 8356
5.249875135514680 5.010001530863950 8357 0 8357
5.251688760982240 5.010224553660720 8358 0 8358
5.246590050391390 5.008189521145350 8359 0 8359
5.240790021097370 5.009199142035730 8360 0 8360
5.245988507384300 5.009625948047520 8361 0 8361
5.246880652700770 5.004687880394180 8362 0 8362
5.253938855340160 5.001187457055390 8363 0 8363
5.246141364258660 5.008011866374420 8364 0 8364
5.246570887737180 5.004168209915940 8365 0 8365
5.249735026502630 5.012829930507570 8366 0 8366
5.248635884981330 5.014102793901360 8367 0 8367
5.248260917944340 5.009120162056590 8368 0 8368
5.244366055856650 5.009057985922340 8369 0 8369
5.241703570759300 5.005138095546640 8370 0 8370
5.248736652105710 5.009162244987790 8371 0 8371
5.244196868710420 5.006695752195250 8372 0 8372
5.248159647085160 5.003616181448530 8373 0 8373
5.244597155173990 5.009996542077370 8374 0 8374
5.243966796807380 5.006173401465800 8375 0 8375
5.245134349081840 5.007774835951830 8376 0 8376
5.235080223976760 5.005319926699510 8377 0 8377
5.241939921635110 5.003267073971820 8378 0 8378
5.241939026507150 5.005186331844880 8379 0 8379
[truncated: 1,077,811 more chars]
