# Supplementary material for: Reversibility and Viscoelastic Properties of Micropillar Supported and Oriented Magnesium Bundled F-Actin
Source: PLoS One. 2015 Aug 31;10(8):e0136432. doi: 10.1371/journal.pone.0136432 (PMC4556452; doi:10.1371/journal.pone.0136432)
Supplement: S1 Data — See the Readme.txt file within. (ZIP) [file pone.0136432.s004.zip › 50mM/before/config.txt]

#Configure the rheology analysis:
#test3 is a standard work, no problem
dir="./"
outdir="./results"

#timestamp = "timestamp.dat"
tscale = 0.01
#scaling the data to micron:
scale = 1.000
#scale = 0.1434
#we can specify poslist or mathfile or table, or gdf
#they are taken with this priority, only one of them being used!
#poslist = "track-data.dat"
mathfile="fov211.dat"

#define the temperature in degrees Celsius:
Temp = 22.0
#define the ranges to calculate J0 correctly
t0 = 0.03
#define from which time point to calculate eta at the end of J
tend = 60

#which bead to process? (we have index 1 here only)
#"all" means take each of them
bead = 0

#verbose or quiet for some extra info or not. quiet overrides!
#the order of drift correction (1 should do):
# turn off drift correction
order =  1

#particle size:
radius = 0.945

#normalize the histogram by its area
Hnorm= 2

#Commands:
#Activate overlap (default)
overlap

#If one wants k-th momentum, what is k? (>3 possibly)
MKD_k= 4

#powerfit parameters:
#fill=0.9
smoothing= 10

scaler= 7.0
scalermode="inheritscaler"
OverSampling= -1
epsilond= 5E-5
InsertN= 2000

#the curve of MSD starts as a Kelvin solid:
KelvinStart
ForceJ0= 0.0


#To do: MSD - mean square displacement
# MME - mean maximum excursion (2nd order)
# MMK - mean k-th displacement
# MMEK - mean k-th order maximum excursion
# J - from MSD
# G - from J
command= MSD
command= reload
command= reorient
command= J
command= G
command= powerfit

#command= MME
#command= MMK
#command= MMEK
