# Supplementary material for: Reversibility and Viscoelastic Properties of Micropillar Supported and Oriented Magnesium Bundled F-Actin
Source: PLoS One. 2015 Aug 31;10(8):e0136432. doi: 10.1371/journal.pone.0136432 (PMC4556452; doi:10.1371/journal.pone.0136432)
Supplement: S1 Data — See the Readme.txt file within. (ZIP) [file pone.0136432.s004.zip › 50mM/before/fov211.dat]

4.97619121278040 4.97264556012321 1 0 1
4.97241813525838 5.03957422507402 2 0 2
4.96547445933525 5.02265693623247 3 0 3
4.96679136874864 5.01855924384011 4 0 4
4.96123570966984 5.03226146084658 5 0 5
4.97333961801292 5.02628037934036 6 0 6
4.94651633915570 4.98606338550400 7 0 7
4.94212884675149 4.96354393883858 8 0 8
4.94814301882359 4.98749218025479 9 0 9
4.95039364403865 4.96693098156121 10 0 10
4.95311695357973 4.97165728949429 11 0 11
4.96233085252706 4.98199249696955 12 0 12
4.95737525724629 4.98923711275375 13 0 13
4.96111869885917 5.00893355187722 14 0 14
4.96439235374433 5.01869412753282 15 0 15
4.96359158163550 5.03796701563017 16 0 16
4.97090211400431 5.02437521923635 17 0 17
4.96822658292417 5.01982891354754 18 0 18
4.95554908781463 5.01155332078111 19 0 19
4.96576576266466 5.00921142504859 20 0 20
4.96869388045750 5.00862199175887 21 0 21
4.96048404958388 5.02533180034097 22 0 22
4.97091631286391 5.02983088459460 23 0 23
4.97200935501240 5.00846984365563 24 0 24
4.96137301439756 5.01328843288035 25 0 25
4.95297978186779 5.01687758416389 26 0 26
4.94514308956197 5.01377937283115 27 0 27
4.95736995472929 5.01860572887388 28 0 28
4.94522478017654 4.98722828153547 29 0 29
4.94943145394354 5.00301723406775 30 0 30
4.96282960455470 5.01693279949564 31 0 31
4.96861302046084 5.02991934686731 32 0 32
4.95480300337540 4.98293558327126 33 0 33
4.96321588211419 4.97758403730312 34 0 34
4.95738169455445 5.02185300580395 35 0 35
4.95330912476126 4.99581826835712 36 0 36
4.95365881437438 5.03189683631733 37 0 37
4.95903336008177 4.99156519934479 38 0 38
4.96927306095912 5.02113254320423 39 0 39
4.96718491396916 5.04093434909936 40 0 40
4.96133018646579 5.03575674514289 41 0 41
4.94460685226575 5.00727564628610 42 0 42
4.95523075287139 5.00341844843573 43 0 43
4.95593294285953 4.96090857127878 44 0 44
4.95715736981084 4.96365064170153 45 0 45
4.95023538237912 4.97072523524770 46 0 46
4.95278274521047 4.98310774260806 47 0 47
4.95641017359342 4.97232144640759 48 0 48
4.95607895021699 4.99282468020240 49 0 49
4.95725135661244 4.99036903892451 50 0 50
4.96463266540442 5.01336292728838 51 0 51
4.96368471866738 5.01024836832975 52 0 52
4.95557315915575 5.01178039832461 53 0 53
4.94988112691468 5.02220488909569 54 0 54
4.96635392252071 4.99940309947705 55 0 55
4.95008948365729 4.98770361408429 56 0 56
4.95818095228663 4.96741757364536 57 0 57
4.95602722913003 4.97548797274601 58 0 58
4.95761337972558 4.97344769584718 59 0 59
4.96842785001889 5.02615645085610 60 0 60
4.96769737572270 5.01757407267126 61 0 61
4.97174894369012 5.00915153409092 62 0 62
4.96833222244539 5.02979367561267 63 0 63
4.96277574501041 5.03235433192091 64 0 64
4.97896975494218 5.04845220409446 65 0 65
4.95803448694301 4.99621660088398 66 0 66
4.95975843261066 5.02940503276553 67 0 67
4.96720582194600 5.02063679685072 68 0 68
4.96440802614777 5.04093338627379 69 0 69
4.97008194063464 5.03715372415727 70 0 70
4.95934984295455 4.99878285004536 71 0 71
4.96263744882057 5.02001221848186 72 0 72
4.95958237827203 5.01701200366262 73 0 73
4.96629353066822 5.04186343168826 74 0 74
4.97320967924021 5.04308532466028 75 0 75
4.96780270432169 5.03156016597243 76 0 76
4.95664422663539 4.99207493219290 77 0 77
4.96362431132637 4.99605731169147 78 0 78
4.94878370475403 4.99506029459528 79 0 79
4.95674734187772 4.99737947892252 80 0 80
4.96187004257190 5.02426992116943 81 0 81
4.96577335110626 5.01102592897465 82 0 82
4.95876695100860 5.00338359512887 83 0 83
4.95218322629084 5.01545987217114 84 0 84
4.95675131449511 5.01709460918913 85 0 85
4.95722388417979 4.98926075027465 86 0 86
4.94847188378615 4.99652644952550 87 0 87
4.96514472762712 5.01942688930905 88 0 88
4.95918126826919 4.99323556836924 89 0 89
4.95438277402943 4.98803554260691 90 0 90
4.96324960976819 5.03348584336221 91 0 91
4.96854750592993 5.03269661482545 92 0 92
4.95774084824291 5.02168554942916 93 0 93
4.96470635011569 5.01687620619781 94 0 94
4.97029181247206 5.01643099226251 95 0 95
4.96205274600436 4.98050138730813 96 0 96
4.95745204281056 5.01452048768199 97 0 97
4.96276263092129 4.98819403340283 98 0 98
4.97246384664423 4.99953909963215 99 0 99
4.97336223335458 5.00987760171674 100 0 100
4.96164619883639 5.00480998740959 101 0 101
4.97810446683644 5.04773982567403 102 0 102
4.97547075752977 5.03863130867102 103 0 103
4.96724455868437 5.00246611853950 104 0 104
4.96950173158336 4.99770268335573 105 0 105
4.97526383267765 5.00986925130380 106 0 106
4.95332698927107 5.01353280755947 107 0 107
4.95859335318376 5.03099704001509 108 0 108
4.95320122831858 5.01870443797256 109 0 109
4.95338627104985 5.01196606457103 110 0 110
4.96232256478170 5.00981192993763 111 0 111
4.97292022911898 5.01891182701730 112 0 112
4.96771044954753 5.02854484670441 113 0 113
4.97532663337338 5.05087309944312 114 0 114
4.96167662163804 4.99257944948218 115 0 115
4.95062001867226 4.96394410884282 116 0 116
4.97313643565341 5.00815209963687 117 0 117
4.96611598909842 5.03807802887202 118 0 118
4.95396746594182 5.02980492361655 119 0 119
4.96097170547141 5.01369657695358 120 0 120
4.96526447485497 5.01097353252960 121 0 121
4.95253741771262 5.03320145001488 122 0 122
4.94285653582223 5.01552508148025 123 0 123
4.96449176448663 5.03243469278811 124 0 124
4.96075696223141 5.02742706305989 125 0 125
4.95516228192547 5.02938918861611 126 0 126
4.96131954520144 5.02945006547590 127 0 127
4.95213632893097 5.03891141817511 128 0 128
4.96560353767556 5.00440679347922 129 0 129
4.96718937721242 5.02987239031539 130 0 130
4.95513660742779 5.00980621861045 131 0 131
4.96673456079439 5.01296565342233 132 0 132
4.97385799887039 4.99214885669595 133 0 133
4.97238279824120 4.96962671541116 134 0 134
4.97907965878301 4.96527673220041 135 0 135
4.96127591373988 4.96709443470472 136 0 136
4.95613870960687 4.98165265211374 137 0 137
4.95096871261733 4.96735153925222 138 0 138
4.94517875697588 4.97988673018813 139 0 139
4.95945979039524 4.99299451498726 140 0 140
4.95630645080410 4.97757165878766 141 0 141
4.97324241613864 4.96070233206536 142 0 142
4.95431108629380 4.93621229593395 143 0 143
4.96731389816780 4.95787990578536 144 0 144
4.96014557470268 5.00687175786668 145 0 145
4.95079050124167 4.96246878168289 146 0 146
4.93857275850235 4.96029029643877 147 0 147
4.94582306285397 4.94250073361265 148 0 148
4.95373104842503 4.99047148282266 149 0 149
4.96499887621169 5.01687733318447 150 0 150
4.95474462629392 4.99918060055760 151 0 151
4.95501146020347 4.97458217219203 152 0 152
4.95995582806068 5.01040939070073 153 0 153
4.94886197651683 5.00141506303076 154 0 154
4.96226028543721 5.01321246346498 155 0 155
4.94945870556454 4.98545697463991 156 0 156
4.94120578697272 4.97580226095598 157 0 157
4.94678546043533 4.98322810534901 158 0 158
4.97042326168785 5.02529997483596 159 0 159
4.96224902856093 5.02387159608954 160 0 160
4.95025309428030 5.00836546082560 161 0 161
4.95954891677403 5.01990750019303 162 0 162
4.95827608955550 5.01416638315599 163 0 163
4.94902774311437 5.00103911188929 164 0 164
4.94524829652429 5.00582747180829 165 0 165
4.95023710011307 5.02234026228206 166 0 166
4.94640407928572 4.98829762641532 167 0 167
4.94700939923411 4.97171436519687 168 0 168
4.94208620411834 4.97928433196416 169 0 169
4.96372842882661 4.99275740814159 170 0 170
4.97382525684694 5.02073195629964 171 0 171
4.96287552336948 5.01351666701947 172 0 172
4.95735315154178 5.03535059235685 173 0 173
4.95607410749018 5.02542617680012 174 0 174
4.95258685684904 5.01305025571074 175 0 175
4.94636071696808 4.97044625156142 176 0 176
4.96147191594555 5.02783863182475 177 0 177
4.96684311391718 5.02346960702370 178 0 178
4.95374138653605 5.01227584581683 179 0 179
4.95886282201365 5.02327893312558 180 0 180
4.96953694494784 5.02733597691452 181 0 181
4.97091201723478 4.99814821268315 182 0 182
4.94790079349486 4.96970601529037 183 0 183
4.94702059621865 4.96013058333538 184 0 184
4.94856782557617 4.98971150395929 185 0 185
4.95293599093037 4.97659313166848 186 0 186
4.96205094227976 4.97595684364063 187 0 187
4.96331929112230 4.99831057232398 188 0 188
4.96847322912972 5.03488337490103 189 0 189
4.96735412809227 5.03534343860892 190 0 190
4.95821571063219 5.01198685695255 191 0 191
4.96628091951321 4.99995045145107 192 0 192
4.96730929217053 5.00391006390071 193 0 193
4.97197982183579 5.00677333101102 194 0 194
4.96223389009639 4.99073358396454 195 0 195
4.95741542847549 4.97669192880604 196 0 196
4.94865075628502 4.96567102778713 197 0 197
4.94017784865688 4.97895595515626 198 0 198
4.94863985711274 4.97614898003386 199 0 199
4.94772896993662 5.01457309425067 200 0 200
4.94519155166617 4.98777991395391 201 0 201
4.94891021172057 5.00976823604695 202 0 202
4.96514808832283 5.02070643484632 203 0 203
4.95983969836706 5.02480937128599 204 0 204
4.95649879390671 5.02078664244998 205 0 205
4.97579916717671 5.01573568562705 206 0 206
4.95028666356624 4.99042385375119 207 0 207
4.95462369590690 5.00244045504069 208 0 208
4.95518543647296 4.98725575381524 209 0 209
4.96906024483032 4.99760098916053 210 0 210
4.95241040843744 4.98839226996572 211 0 211
4.96460757481853 4.99700195286418 212 0 212
4.95733590548648 5.00475282557352 213 0 213
4.97052035095801 5.03025432709171 214 0 214
4.96624815606588 5.01098532744576 215 0 215
4.95883087076760 4.96356096356715 216 0 216
4.94829302647985 5.01486114576137 217 0 217
4.96241226943369 5.02391577769469 218 0 218
4.96983499321064 5.02165064635297 219 0 219
4.96174330493916 5.00032616215019 220 0 220
4.96362090550906 5.00221907829613 221 0 221
4.95722505387406 4.99873052057950 222 0 222
4.96384376040855 4.99705539312552 223 0 223
4.96490818988917 5.04100773486679 224 0 224
4.96766524312288 5.00180169760038 225 0 225
4.96823092339434 4.98408086354492 226 0 226
4.97131259683523 5.02138582296078 227 0 227
4.96191897775939 5.01596454116064 228 0 228
4.97620094137410 5.00360722374062 229 0 229
4.96811574440223 4.99258120313189 230 0 230
4.97455252723482 5.03261325996347 231 0 231
4.97149685252280 5.02531269142159 232 0 232
4.96479105434161 5.01102857009070 233 0 233
4.96920283506699 5.02405321662182 234 0 234
4.96147695003435 5.01890978515729 235 0 235
4.96789540440323 5.03761222201668 236 0 236
4.98472762888088 5.01897407496290 237 0 237
4.97278182327375 5.01988793814893 238 0 238
4.97816844021886 5.04023061316865 239 0 239
4.97104878513894 5.03761400682675 240 0 240
4.97490234402239 5.06319620768142 241 0 241
4.96236033008261 5.06023701996652 242 0 242
4.97445992330687 5.05557829672645 243 0 243
4.95540794702100 5.01992189304648 244 0 244
4.95368665176521 5.00747295852255 245 0 245
4.96787437204330 5.02574571812258 246 0 246
4.96938057180337 5.01551858797850 247 0 247
4.97202809135073 5.01113623303178 248 0 248
4.97309180644078 4.99232126907765 249 0 249
4.95266540548841 4.96424112899449 250 0 250
4.96029393863957 5.01399405752802 251 0 251
4.95539080588560 5.02141463472454 252 0 252
4.95940833099338 5.00886233842096 253 0 253
4.95440980629977 4.98355435453927 254 0 254
4.94443681411245 4.98865028252069 255 0 255
4.94483187175594 4.99868615716323 256 0 256
4.95845514074858 5.00617079681265 257 0 257
4.95653623683765 5.01546378690488 258 0 258
4.94456182930325 5.00398728755482 259 0 259
4.96637714674856 5.02970671123404 260 0 260
4.96663291147399 4.97762891168851 261 0 261
4.95490688757140 5.01030196791230 262 0 262
4.95304487961860 4.99898157534066 263 0 263
4.95516679946761 4.99812284609032 264 0 264
4.94395488305847 4.99554004067687 265 0 265
4.94736056694196 5.00334575161385 266 0 266
4.95974371616966 4.99603098531787 267 0 267
4.95109643940045 5.00051503323221 268 0 268
4.95108414263772 5.02617026835824 269 0 269
4.93629562126860 4.99214735244834 270 0 270
4.93923435136813 5.01518898204622 271 0 271
4.94858430844881 4.98655986818129 272 0 272
4.95269305291405 4.96749593200655 273 0 273
4.95975337366482 4.95729823070512 274 0 274
4.96169691050057 4.96881734093434 275 0 275
4.94911892878087 4.97230015657337 276 0 276
4.95709909342138 5.00545984824127 277 0 277
4.94851271100857 5.03140280526700 278 0 278
4.96226433215111 5.01957437917763 279 0 279
4.95545490951909 5.00439843800427 280 0 280
4.95514615729589 5.00066341752006 281 0 281
4.95958528480737 5.03581474877403 282 0 282
4.95672803275749 5.03067836639600 283 0 283
4.96096420571234 5.04575488319946 284 0 284
4.96275825374482 5.03232823379229 285 0 285
4.97044226153975 5.03753706094507 286 0 286
4.97385678923246 5.02834577873508 287 0 287
4.95462547823197 5.03836433743201 288 0 288
4.95473845087449 5.04498757935392 289 0 289
4.97344343473943 5.05194462618396 290 0 290
4.96516024529097 5.03862930641738 291 0 291
4.97094044929756 5.04952833184733 292 0 292
4.96730677074479 5.02815334649186 293 0 293
4.96789396703484 5.00284330589415 294 0 294
4.95581908887661 5.02843834075049 295 0 295
4.96163827546919 5.02153339652775 296 0 296
4.95905044322130 5.02864856753779 297 0 297
4.95679491866575 5.02924648098378 298 0 298
4.96250681071867 5.02037398608959 299 0 299
4.95961652935130 4.99316466612211 300 0 300
4.94513314891601 4.99267748697042 301 0 301
4.97502036839270 5.05622496266884 302 0 302
4.96021381929363 5.03853354589604 303 0 303
4.94552179283069 4.97860182501922 304 0 304
4.93973119788790 4.98387443406711 305 0 305
4.96989327229237 5.03216813974117 306 0 306
4.95362077284061 5.00787720092682 307 0 307
4.94484252747860 5.00217044762726 308 0 308
4.95524682083594 5.00499558884271 309 0 309
4.95468552309616 5.02762098377211 310 0 310
4.95067957869711 5.00282078724847 311 0 311
4.96124372803366 4.96842079997825 312 0 312
4.94437663817012 4.94899957678689 313 0 313
4.95010537607768 4.96250329021144 314 0 314
4.94820091047595 5.00831524460679 315 0 315
4.95577782053129 5.01036343297564 316 0 316
4.95213882181329 4.99760808994563 317 0 317
4.95970182905017 5.00290875842756 318 0 318
4.96410889148390 5.00745687982541 319 0 319
4.95283921288194 5.01446513442596 320 0 320
4.96839824510170 5.00575243125216 321 0 321
4.96951405807035 5.01105952778653 322 0 322
4.97106357467905 5.01615656921235 323 0 323
4.94115400811785 4.99779461055555 324 0 324
4.94640542814763 4.99124516089465 325 0 325
4.96312406047835 4.99889044819897 326 0 326
4.96007653626780 4.97237025722485 327 0 327
4.94967443110839 4.97828819517155 328 0 328
4.95852930455856 4.98728194220226 329 0 329
4.95752792350291 5.01437371543041 330 0 330
4.95264193623645 5.01434951319258 331 0 331
4.95215722397616 4.99461113270941 332 0 332
4.94862715514200 5.00020739644539 333 0 333
4.95549201032270 4.98234225967625 334 0 334
4.95326318916245 5.00431583457680 335 0 335
4.97296910760552 5.04664485353393 336 0 336
4.95262354826071 5.00346781353487 337 0 337
4.94285113213544 5.00403816662529 338 0 338
4.94505548473045 5.00209916246071 339 0 339
4.94827007434569 5.00742096316135 340 0 340
4.95053610751026 4.98250324145324 341 0 341
4.94876027216163 4.99480642628973 342 0 342
4.96990073474026 5.04688657533857 343 0 343
4.95164375004148 5.00655526377041 344 0 344
4.95880751156400 5.02047824390324 345 0 345
4.96516404032541 4.98890172368599 346 0 346
4.96532994145185 4.98165839564049 347 0 347
4.95311138028332 4.99797027122613 348 0 348
4.95973642174212 5.01290553255403 349 0 349
4.97597660754305 5.00947412276819 350 0 350
4.95605822768490 5.00394933213958 351 0 351
4.94225864879011 4.97933281730284 352 0 352
4.94945414820356 5.00348172502801 353 0 353
4.97148130240898 5.04076011067587 354 0 354
4.96189188346734 4.99441692606772 355 0 355
4.95626589130622 5.00512670183135 356 0 356
4.95238885727251 5.00014511337240 357 0 357
4.96091641947273 5.02202927092977 358 0 358
4.96700234217971 5.01311317610857 359 0 359
4.96989183145351 5.03087496686173 360 0 360
4.97417640681824 5.02018514603587 361 0 361
4.95227603180743 5.00601835423011 362 0 362
4.96277053849921 5.02120960889441 363 0 363
4.95050624686007 4.97115249564910 364 0 364
4.95677037975752 4.96014873367782 365 0 365
4.94912054585293 4.97281725525911 366 0 366
4.95333409191900 4.97342252480172 367 0 367
4.94572905123233 4.97176625470622 368 0 368
4.94582326953537 4.98767207876717 369 0 369
4.95244143429977 5.00760904544828 370 0 370
4.97055448013164 5.01110362380176 371 0 371
4.95363225976874 4.99672037650535 372 0 372
4.94986771605956 4.99666200964424 373 0 373
4.94506539781569 4.96539197247050 374 0 374
4.94960706756791 4.94674733265912 375 0 375
4.97222678741021 4.93546267761393 376 0 376
4.95653574948204 4.97418385922199 377 0 377
4.94254546306079 4.97345045629985 378 0 378
4.95657510567060 5.00195874099831 379 0 379
4.95790696990924 4.99127218578754 380 0 380
4.95010467355101 4.99022723763260 381 0 381
4.94239664014591 4.99091151440769 382 0 382
4.95173643121127 4.98307255498360 383 0 383
4.95480424277883 5.01500401684434 384 0 384
4.94990582615845 5.00557975197422 385 0 385
4.94750849776558 4.98247912318403 386 0 386
4.94374501398804 4.96849022755648 387 0 387
4.94469968524807 4.97062070149760 388 0 388
4.95971300159420 4.97869166553928 389 0 389
4.95878400569807 4.96834117560251 390 0 390
4.93875772711146 4.94933481673124 391 0 391
4.95172832766030 4.98328645135818 392 0 392
4.95811236909941 4.97979551463011 393 0 393
4.95650645693871 4.98702597027504 394 0 394
4.96383465642318 4.98537016875694 395 0 395
4.95493152113407 4.99117051415553 396 0 396
4.95318338507353 4.99061764979433 397 0 397
4.95353347262220 5.00637896649223 398 0 398
4.95177358472545 4.99705142723143 399 0 399
4.94446257990527 4.97516179891922 400 0 400
4.95082211458491 4.99036102800107 401 0 401
4.97186558826338 5.01206561840842 402 0 402
4.95097468197293 4.98050591855964 403 0 403
4.96240805165763 4.97137828143153 404 0 404
4.96352502262260 5.00767884997448 405 0 405
4.95794213837858 4.99802679880474 406 0 406
4.95251807617691 5.00691784959446 407 0 407
4.96549053275831 5.02955354188354 408 0 408
4.96312400548843 5.02406145869690 409 0 409
4.95206267884629 5.00052442181328 410 0 410
4.95695169886235 4.99422135877693 411 0 411
4.95729524521905 4.99147910088664 412 0 412
4.96463355700562 5.01159530171971 413 0 413
4.95055021402523 4.99698377435378 414 0 414
4.95008024760739 4.99028310620613 415 0 415
4.95706998523984 4.99584995879922 416 0 416
4.95833597556037 5.01885417637087 417 0 417
4.96200971113545 5.00360094190191 418 0 418
4.95283873995426 5.00027978275270 419 0 419
4.95755969280500 4.96082110215628 420 0 420
4.94888130010685 4.97453050134724 421 0 421
4.95610118394724 5.02560529216562 422 0 422
4.95327466501643 5.01312764000228 423 0 423
4.96488223555735 5.03557712803298 424 0 424
4.95559037280388 5.01940703531115 425 0 425
4.96455511617703 5.02384505860194 426 0 426
4.95422700128504 5.01954905514593 427 0 427
4.96811408037924 5.02693211359342 428 0 428
4.95181934480935 4.99329880629761 429 0 429
4.96361480589456 5.00098509239112 430 0 430
4.96581200043405 5.01028490321018 431 0 431
4.96415995297238 4.99258488305205 432 0 432
4.95596405063296 5.02069677719014 433 0 433
4.97020184167153 5.03409920020524 434 0 434
4.97231699314696 5.00308234237756 435 0 435
4.95951812782510 5.01235211766040 436 0 436
4.95804042925499 4.99671464513620 437 0 437
4.95974799281368 5.02261422891866 438 0 438
4.96059261645170 5.04126235135626 439 0 439
4.97486446972480 5.04789332813560 440 0 440
4.96658003768978 5.01435774005531 441 0 441
4.96738545818197 5.02456674757860 442 0 442
4.96458686943221 4.99826947199482 443 0 443
4.95863119402076 5.02534050385510 444 0 444
4.96656341754469 5.01543672673484 445 0 445
4.96676090264382 5.00398027423461 446 0 446
4.96820347842452 4.98331730446580 447 0 447
4.96731230460204 5.01466912200708 448 0 448
4.95589431895501 5.00770148859798 449 0 449
4.95434364216207 5.01518449139770 450 0 450
4.94839475414449 5.02122551310639 451 0 451
4.96573582750484 5.01430614952531 452 0 452
4.96108769763114 5.02428851033990 453 0 453
4.95541993557202 5.01237870381917 454 0 454
4.95536670152183 4.99073738021209 455 0 455
4.95441898615081 5.01107847990771 456 0 456
4.95572183561416 4.99873370678849 457 0 457
4.94586291414624 5.01819016585809 458 0 458
4.94662560636460 4.98612043571456 459 0 459
4.94315846067289 5.00213754419958 460 0 460
4.96858336195139 4.99780159986428 461 0 461
4.96613308006621 4.97726267147754 462 0 462
4.96286414436434 4.97631505439512 463 0 463
4.95100534289422 4.99292830597520 464 0 464
4.96119378355044 4.99233982581200 465 0 465
4.97676144418368 5.00327031156636 466 0 466
4.95443431385095 5.00311324178383 467 0 467
4.96234501951918 5.01130946665754 468 0 468
4.96395974139475 4.97691546460593 469 0 469
4.96145422850169 4.98099547821395 470 0 470
4.95544686343785 4.99582774890140 471 0 471
4.96297397176032 4.98866469025744 472 0 472
4.96388217350105 5.00516147704215 473 0 473
4.94906487474861 4.98669211374437 474 0 474
4.93970768421638 4.98167498820064 475 0 475
4.95401848734926 5.00780461067921 476 0 476
4.94746726059150 4.99467041552079 477 0 477
4.94362629246857 4.98088637047951 478 0 478
4.94708791018978 4.97942436328499 479 0 479
4.96217356519771 5.01541587340838 480 0 480
4.96665962371793 5.02893876751852 481 0 481
4.95248261090699 4.99856535952133 482 0 482
4.94949995281010 4.99086451808791 483 0 483
4.95958941459800 5.00389896257271 484 0 484
4.96649289743948 5.03891577810316 485 0 485
4.96959187621068 5.03261135888665 486 0 486
4.95787505665480 5.01436555860459 487 0 487
4.94936037542829 5.01277205746197 488 0 488
4.94669011061596 5.00091890754074 489 0 489
4.94737399681235 4.99363043386344 490 0 490
4.93366068276739 4.98404234839695 491 0 491
4.95578516902651 5.00234011476271 492 0 492
4.95512880177397 5.01111848250759 493 0 493
4.95382925977700 4.99674662849031 494 0 494
4.95270667027018 4.97469272609480 495 0 495
4.96246357512054 4.99257420366829 496 0 496
4.95787784584743 4.99423861617174 497 0 497
4.95343641218078 4.98010113907242 498 0 498
4.94861318557906 4.99156706170629 499 0 499
4.95870502968530 5.01802926524156 500 0 500
4.95582072715395 5.02121503426554 501 0 501
4.97715636066128 5.02338785382146 502 0 502
4.97358168070094 5.01618238563886 503 0 503
4.97348515032457 5.03747354043256 504 0 504
4.94858494866977 4.98915007275309 505 0 505
4.94758275199657 4.97437121305432 506 0 506
4.94595940385103 4.98608044598017 507 0 507
4.96694288701614 5.00254569614128 508 0 508
4.97006204405080 5.02348991117391 509 0 509
4.96023277271156 5.00985491325764 510 0 510
4.98138371546320 5.03368882787632 511 0 511
4.95209356830118 4.99755051827103 512 0 512
4.97125084602668 5.00261603625039 513 0 513
4.96586051254218 5.02616435005302 514 0 514
4.96545534675043 5.01569927152961 515 0 515
4.94568388251946 4.97746907708783 516 0 516
4.95160935166885 4.98523037065052 517 0 517
4.95831947247510 4.95718654451495 518 0 518
4.96488117676448 5.00828281311954 519 0 519
4.94741026781022 4.99911986192664 520 0 520
4.96434850907572 4.99954942596175 521 0 521
4.95878353504388 5.00110084883257 522 0 522
4.95931775376149 4.99152060505532 523 0 523
4.96772313303278 4.98538410941244 524 0 524
4.94179781969901 4.98128806786188 525 0 525
4.94338622412672 4.94121086739471 526 0 526
4.95656459010391 4.97511765750678 527 0 527
4.95483234337407 5.00782610205696 528 0 528
4.94766708656933 4.96661030179383 529 0 529
4.94960938776696 4.97068651789117 530 0 530
4.95249746932298 4.97082446993163 531 0 531
4.95088691210410 4.99536396659464 532 0 532
4.95518075502781 5.00048534591490 533 0 533
4.94900701983312 4.99839423328855 534 0 534
4.94824472738526 4.99667254067205 535 0 535
4.96133160244848 5.00125748216667 536 0 536
4.95611841569919 4.96351099868558 537 0 537
4.96034164569286 5.01854113109309 538 0 538
4.96676079328775 5.03756328852549 539 0 539
4.96851007867746 5.02499957989987 540 0 540
4.97363339211318 5.00745319123399 541 0 541
4.96786317365033 5.00951881504537 542 0 542
4.95804679143552 5.01208898732222 543 0 543
4.95710161290058 5.03392047569468 544 0 544
4.97018390381564 5.02370130138016 545 0 545
4.96584956046431 5.00601990571582 546 0 546
4.96651203776772 5.01641341103615 547 0 547
4.96813928950867 5.03684240958381 548 0 548
4.97863559787174 5.07084411679226 549 0 549
4.97795669721501 5.04810374797405 550 0 550
4.98124015408072 5.03882458275946 551 0 551
4.97173867257284 5.05537568181302 552 0 552
4.97878550884789 5.04727084470158 553 0 553
4.96553078340319 4.98550463244651 554 0 554
4.95317320841804 4.98616843978475 555 0 555
4.95930710708593 5.00740281931101 556 0 556
4.96048343029305 4.98188502787498 557 0 557
4.95386886115827 4.97381102964808 558 0 558
4.95424149060823 4.99256752557830 559 0 559
4.95132616975276 5.01975539792604 560 0 560
4.94302222977786 4.97887860881806 561 0 561
4.96327712708291 4.99255852295705 562 0 562
4.97333754120627 5.00297567477481 563 0 563
4.95970535181981 4.98383410447899 564 0 564
4.94710953579338 4.98671731857492 565 0 565
4.94723575890955 4.99482441122400 566 0 566
4.94990208815070 5.01166901564962 567 0 567
4.94450404483593 4.98386208593278 568 0 568
4.95466175317577 5.00878824858973 569 0 569
4.96116910458784 4.99162933168990 570 0 570
4.95777034045604 5.02708543996482 571 0 571
4.96783019247950 5.04083826053902 572 0 572
4.96054729301233 4.99988284922542 573 0 573
4.96022540222003 4.97909006483534 574 0 574
4.95661660490021 4.98226124425175 575 0 575
4.96566109630697 4.98996074563347 576 0 576
4.96770683199911 5.00381311237257 577 0 577
4.97121861739825 5.00971218109769 578 0 578
4.95428251546344 4.98343044127342 579 0 579
4.94564528231087 4.97889474747634 580 0 580
4.95327657316391 4.98299317725279 581 0 581
4.95683482423010 4.99178464250644 582 0 582
4.94862253719974 4.98856172438782 583 0 583
4.97673017211716 5.00326242102866 584 0 584
4.97019444370003 5.03877872337294 585 0 585
4.95799344354208 5.03851673019661 586 0 586
4.95757983543957 5.00173798896975 587 0 587
4.97340642715652 5.03415895502735 588 0 588
4.95765189856023 5.03870777863411 589 0 589
4.96587791271006 5.03049423203323 590 0 590
4.96787724368575 5.03099665724923 591 0 591
4.96221180023822 5.02276396840747 592 0 592
4.95368683948542 4.97165841397720 593 0 593
4.95426360166694 4.99707178660322 594 0 594
4.94348053296485 4.98395505078168 595 0 595
4.94487350521946 4.98635563152023 596 0 596
4.96406759783929 4.99813235786728 597 0 597
4.95155993609231 4.95182776947914 598 0 598
4.94519537973210 4.95780550338389 599 0 599
4.94957858981883 4.94324343043366 600 0 600
4.94186705590519 4.95482355925531 601 0 601
4.95977116748579 4.96607487950286 602 0 602
4.96166387901154 4.95971091999682 603 0 603
4.94873463637652 4.95939484312632 604 0 604
4.94196493166536 4.95130664914867 605 0 605
4.95781462173498 4.97100120237757 606 0 606
4.95615849509684 4.99620062538002 607 0 607
4.95539333793364 4.98420431388525 608 0 608
4.97219600953141 4.98094791671612 609 0 609
4.95497090565667 5.00615416912848 610 0 610
4.95606024383878 4.97731450810836 611 0 611
4.96917548222088 4.99843044385855 612 0 612
4.97313852239225 5.03160100186449 613 0 613
4.96893808168135 5.00745212339260 614 0 614
4.95228079124903 5.00346724827272 615 0 615
4.97056664413756 5.02109500997871 616 0 616
4.97499369422150 5.00710331305927 617 0 617
4.96334529511598 5.00465219671932 618 0 618
4.94729947269697 5.02267484450139 619 0 619
4.94847259751454 5.00315012596554 620 0 620
4.94308018856844 5.00087916207729 621 0 621
4.94896867073051 4.98579980447277 622 0 622
4.94765835274933 5.00927798100910 623 0 623
4.95170260895174 5.00313237544690 624 0 624
4.95419455247584 5.01924122858963 625 0 625
4.94585197371034 4.99350053885365 626 0 626
4.96287144568010 4.99075953258484 627 0 627
4.95375037762056 4.98832325129152 628 0 628
4.96254549591812 4.99788799333341 629 0 629
4.95464720219971 4.99904528496879 630 0 630
4.95039576620807 4.98415324627351 631 0 631
4.95767137194673 4.99733405160292 632 0 632
4.95513618236709 5.00449535943288 633 0 633
4.94380805214748 5.00683402428900 634 0 634
4.94949062212911 5.01503519792453 635 0 635
4.94641649572560 4.99239901373869 636 0 636
4.95462547502391 4.99308801149568 637 0 637
4.95871894172569 5.01429795575492 638 0 638
4.95021311615068 4.98972336220426 639 0 639
4.95778437232478 5.01276074733767 640 0 640
4.96057844282913 5.01219526254209 641 0 641
4.95853905782016 4.99715366788391 642 0 642
4.95262710910849 4.98654585533251 643 0 643
4.94570916019399 4.97889830349555 644 0 644
4.94547887091080 4.98960344159601 645 0 645
4.94939791504828 4.97989107838181 646 0 646
4.94305647629235 4.98803463337136 647 0 647
4.94237777436451 5.01935907473276 648 0 648
4.95844263344749 5.02924056714746 649 0 649
4.95613736761764 5.00085562946758 650 0 650
4.95037053770945 4.98891676262079 651 0 651
4.95107418136180 4.98444561560264 652 0 652
4.94776724505475 4.97806535535667 653 0 653
4.95643231599285 4.99048110286459 654 0 654
4.95684968549839 5.00585410581728 655 0 655
4.96222050251843 5.04299909817790 656 0 656
4.96504781289288 5.03903957416154 657 0 657
4.95233309304919 5.03845067332110 658 0 658
4.94937788528252 5.00251059758816 659 0 659
4.94889217462830 5.00677290230417 660 0 660
4.95819949505777 5.03761438548412 661 0 661
4.96000077266667 5.02207907619094 662 0 662
4.95235539792597 5.00999958144247 663 0 663
4.94335869149238 4.99686626186960 664 0 664
4.95785849010395 5.01382996243062 665 0 665
4.95579328193333 4.98256399884753 666 0 666
4.95042590294042 4.94315092312672 667 0 667
4.94575295003185 4.96683202138072 668 0 668
4.94496931055771 5.00080587054670 669 0 669
4.94425544411324 4.98384529448159 670 0 670
4.95574265209365 4.98501855871345 671 0 671
4.95441632925659 4.98460449226606 672 0 672
4.94815633010266 4.94512758509008 673 0 673
4.94287834513762 4.95395531217497 674 0 674
4.94040564378296 4.96520429562596 675 0 675
4.94741728998567 5.00794356331557 676 0 676
4.95369170087656 5.02309385863776 677 0 677
4.95184536447121 5.00460165021316 678 0 678
4.96744301506308 5.01168818890129 679 0 679
4.94876419679354 4.99153983567677 680 0 680
4.93334832546720 4.98475310370979 681 0 681
4.93163023184576 4.98787598529841 682 0 682
4.95190092348368 5.00106057448688 683 0 683
4.95728219246452 5.00760725300984 684 0 684
4.95241421958670 4.98785386375605 685 0 685
4.94357753373221 4.97014661795630 686 0 686
4.95631444609108 5.00453508472116 687 0 687
4.95979516452072 4.97899716370708 688 0 688
4.95351526633300 4.97640502168756 689 0 689
4.95491218275715 4.98806445998404 690 0 690
4.96231039220607 5.01294486653049 691 0 691
4.95990906402771 4.99991814987688 692 0 692
4.94998674595154 4.99816510895512 693 0 693
4.94720958955067 4.99032891135540 694 0 694
4.94789466689979 5.01746344953322 695 0 695
4.97631082303066 5.03188528693072 696 0 696
4.97020104340873 4.99048350543497 697 0 697
4.96497411483460 4.98751696073943 698 0 698
4.96377297370425 5.00321812026550 699 0 699
4.95353682709554 5.00679717835612 700 0 700
4.95107833051597 5.01371491319453 701 0 701
4.94653768069494 4.99239754103757 702 0 702
4.95659143113905 4.99118930611538 703 0 703
4.95557555029749 5.01435006560818 704 0 704
4.96462943112779 5.03381821965198 705 0 705
4.95625729545974 5.02253424046361 706 0 706
4.94271323223401 5.01730524985533 707 0 707
4.95580583425045 5.00528988037385 708 0 708
4.95291894320950 4.99691889458366 709 0 709
4.94329858238437 4.97112375998500 710 0 710
4.93369807300617 4.96830436465847 711 0 711
4.94409803564197 4.99829878399532 712 0 712
4.95479016854880 5.01369267914558 713 0 713
4.95264844380918 4.99116015719099 714 0 714
4.95858732607931 5.01691020620251 715 0 715
4.95758680011234 4.99304208653686 716 0 716
4.97005612068228 4.99133551387900 717 0 717
4.97237137601962 5.00451839768863 718 0 718
4.94412553032330 4.97607177339913 719 0 719
4.94633960991351 4.99438267801270 720 0 720
4.95028739275749 5.00436286555908 721 0 721
4.96171327286240 4.99608834952909 722 0 722
4.96474153990310 5.02432444015657 723 0 723
4.95941761261080 4.99247945377796 724 0 724
4.95264577762804 4.96579628143129 725 0 725
4.94651081310764 4.96606514728317 726 0 726
4.95466913635011 5.01205671225849 727 0 727
4.95048343835537 4.99538781948885 728 0 728
4.95137394656094 4.98049818718959 729 0 729
4.94908989756944 4.98247691204436 730 0 730
4.96452616723593 4.99957053139128 731 0 731
4.95999517182731 5.03536336486245 732 0 732
4.95764301889737 5.02537994568563 733 0 733
4.96406649922464 5.03620229879704 734 0 734
4.96457969286140 5.00126469053684 735 0 735
4.96022019512182 5.02553266708218 736 0 736
4.95543814537730 5.01107296665067 737 0 737
4.95746107438846 4.98905235884421 738 0 738
4.96008201427653 5.00245788437427 739 0 739
4.95024933806689 4.97946281837248 740 0 740
4.93867840250431 4.99903846044305 741 0 741
4.94380442866454 5.00214594189240 742 0 742
4.95589451406945 4.99418128253313 743 0 743
4.94748752557254 4.99029310648423 744 0 744
4.95366395013677 4.98282233488319 745 0 745
4.95789021015431 5.02713045877935 746 0 746
4.96739427447352 5.04785585335271 747 0 747
4.95546972486780 5.03939399263903 748 0 748
4.95981538148264 5.05223842371696 749 0 749
4.95908459658787 5.01414619982821 750 0 750
4.95562129928958 5.00213824139995 751 0 751
4.94845497049762 4.99037465557602 752 0 752
4.96234772581651 5.02665842075121 753 0 753
4.95244638966552 5.02257965443008 754 0 754
4.96290706088611 5.01277437197023 755 0 755
4.96205405179531 5.02354095460473 756 0 756
4.95382634807771 5.00995041081424 757 0 757
4.96067466800280 4.99654601958332 758 0 758
4.95656351864293 5.03228614100049 759 0 759
4.95598461733052 5.01880339970951 760 0 760
4.95736553001945 4.98152168751259 761 0 761
4.95980880471625 5.02211886914746 762 0 762
4.95695012358461 5.01923651380410 763 0 763
4.96582679015603 5.03340143176229 764 0 764
4.96160653566378 5.00931565989105 765 0 765
4.95522887577116 4.99867068125321 766 0 766
4.95694197943874 4.98670918816454 767 0 767
4.95355673250258 4.99238179278626 768 0 768
4.95537685112474 5.00042223315604 769 0 769
4.96509764362989 5.03585953480776 770 0 770
4.96429629321823 4.99366941844413 771 0 771
4.96382443269422 5.01741216406173 772 0 772
4.95061546831178 5.01337019471419 773 0 773
4.95751819276708 4.99025019521650 774 0 774
4.95763054881700 5.01402878224411 775 0 775
4.95790993285564 5.03053829685640 776 0 776
4.95665938540530 5.02725782585779 777 0 777
4.94847968987090 5.00773668008915 778 0 778
4.94661882685231 4.98347721223957 779 0 779
4.95332514217383 4.99304778227452 780 0 780
4.94464356716665 4.99699781910627 781 0 781
4.94986681994075 5.00661738669838 782 0 782
4.95982965049879 4.99454215916555 783 0 783
4.95834881561364 5.00663627190813 784 0 784
4.96488948747530 4.99352141132389 785 0 785
4.96195621373625 4.97204869775930 786 0 786
4.95681322585238 4.98502093997862 787 0 787
4.96202408712185 4.98932937104053 788 0 788
4.95977910562685 4.99148332688437 789 0 789
4.96885510286240 5.00957710197894 790 0 790
4.96801773887443 5.03927116762967 791 0 791
4.95318316063514 5.03215917269031 792 0 792
4.96594071208537 5.01217708223948 793 0 793
4.96099398544757 5.04192583860718 794 0 794
4.96395548273460 5.04378666612887 795 0 795
4.95221210421788 5.03441154696621 796 0 796
4.96526402480149 5.00103030176203 797 0 797
4.96657011205268 5.00137251366275 798 0 798
4.95719374329351 4.97144996909780 799 0 799
4.95576378826227 4.98159606383339 800 0 800
4.95658349017036 5.01845416694675 801 0 801
4.96427943702524 5.03137158300886 802 0 802
4.96460328635690 5.02289536682034 803 0 803
4.95383143461696 5.01186372164204 804 0 804
4.96139286526742 5.03310415806422 805 0 805
4.96017275190873 5.04306328837935 806 0 806
4.94481307853484 5.01383191139011 807 0 807
4.95822136185175 4.99252683903789 808 0 808
4.96678845100436 4.98702917366053 809 0 809
4.94987681985656 5.01219935567546 810 0 810
4.96555550853452 5.03661166504869 811 0 811
4.96278827871911 4.99043021748570 812 0 812
4.94402765794411 4.96289852194485 813 0 813
4.94506890255121 5.00765423926831 814 0 814
4.93927220261683 4.99617261080632 815 0 815
4.94505821488316 5.03333798874509 816 0 816
4.95889644064987 5.01904309674001 817 0 817
4.95349866092321 5.01044867239747 818 0 818
4.95716469624083 5.00170339207269 819 0 819
4.95265516503086 4.99969273335039 820 0 820
4.95384516216330 5.02156043651542 821 0 821
4.94641555235440 4.99754432417649 822 0 822
4.95250639144998 4.99512584442206 823 0 823
4.96375535582124 4.99120305693553 824 0 824
4.95711707298338 4.96816233267280 825 0 825
4.95748622666836 4.97981078774439 826 0 826
4.95565884451239 5.00771906475224 827 0 827
4.94652137694937 5.01758803724012 828 0 828
4.95008654484943 5.02788512560212 829 0 829
4.95589640459739 5.02141852960095 830 0 830
4.94724148905464 4.99580727926701 831 0 831
4.95059253725721 4.97023250915181 832 0 832
4.95077103422191 4.99095336836447 833 0 833
4.95258676741004 5.01024081721092 834 0 834
4.95383037727348 5.02217751888687 835 0 835
4.95397954796159 5.01337073480385 836 0 836
4.95052278007997 5.02541527959299 837 0 837
4.96154324115929 5.03858826681075 838 0 838
4.95611396658922 5.03249190142768 839 0 839
4.97335779645786 5.02962725965787 840 0 840
4.95654312846354 4.95141569779465 841 0 841
4.93900767315185 4.97282911692570 842 0 842
4.96192444341189 5.00235679947316 843 0 843
4.94842326701869 5.02638598538277 844 0 844
4.95830638376570 5.02144582414521 845 0 845
4.96010658425835 5.00738130120835 846 0 846
4.95820613191371 4.98395117987442 847 0 847
4.95917123887608 5.02830368038263 848 0 848
4.96847997595424 5.02794543929555 849 0 849
4.96318658260406 4.98501828694186 850 0 850
4.93998619617560 4.98655539244175 851 0 851
4.94295551146660 5.00678266111951 852 0 852
4.94886179152425 5.02322352344863 853 0 853
4.94425872713370 5.01189589957172 854 0 854
4.94636892167921 5.02562464107157 855 0 855
4.96360528666695 5.04874086655712 856 0 856
4.94313018374378 4.98786054158797 857 0 857
4.94009607069922 4.99589170125648 858 0 858
4.94442991412782 4.98808428849396 859 0 859
4.94841589165266 5.00111069147484 860 0 860
4.93843009366197 4.97724630511983 861 0 861
4.96130006681927 5.01553686666839 862 0 862
4.96721333647831 5.04737448921540 863 0 863
4.96960722426168 5.03193554697527 864 0 864
4.95587502403923 5.00934272858942 865 0 865
4.96349473496295 5.00672024771310 866 0 866
4.94719953075072 4.98294102484535 867 0 867
4.94332247964197 4.98718820959413 868 0 868
4.95138673140351 4.99841658362935 869 0 869
4.96513897029697 4.99271191581319 870 0 870
4.95097633094999 4.97076193874111 871 0 871
4.94934239543989 5.00897366158620 872 0 872
4.95329327720837 4.95669445069193 873 0 873
4.94709185421410 4.94442729777488 874 0 874
4.95088981153988 4.94475545547015 875 0 875
4.95686360095514 4.93098077903520 876 0 876
4.95206202907571 4.98913837751701 877 0 877
4.96782526900004 4.99319712009725 878 0 878
4.95495287729396 4.97120288163190 879 0 879
4.94945423606753 4.98439091716708 880 0 880
4.94490508352092 4.97736938694430 881 0 881
4.94078806018235 4.99482039198818 882 0 882
4.95679200366408 5.01548005106820 883 0 883
4.95635952773289 5.00823727032082 884 0 884
4.95043041455306 5.00001139796634 885 0 885
4.96204768318592 5.03609614724349 886 0 886
4.95070978914084 5.01281885842648 887 0 887
4.94859843543118 4.99979435225977 888 0 888
4.94980353107978 4.97645714119490 889 0 889
4.93852368685906 4.99604314212461 890 0 890
4.94994230368044 5.01184116413852 891 0 891
4.93921201831831 4.98764820209594 892 0 892
4.94784228073179 4.99124016621433 893 0 893
4.96148558100976 5.03107877524672 894 0 894
4.97134866671877 5.01540943813825 895 0 895
4.95315475128784 4.99475501168592 896 0 896
4.95169218255264 5.00470222880362 897 0 897
4.96285966514378 5.01060409424151 898 0 898
4.94576854479829 4.99555324683647 899 0 899
4.96031110451267 4.99786543660369 900 0 900
4.95054578250851 4.99518321407599 901 0 901
4.95124389561203 4.97407898481000 902 0 902
4.95925115210574 4.96290238278248 903 0 903
4.95054003320476 5.00574060537213 904 0 904
4.95856683959935 5.02775119879651 905 0 905
4.95651993000194 5.01213225587642 906 0 906
4.96415295516887 5.00706307400036 907 0 907
4.94734722868997 5.01162364636921 908 0 908
4.95391288828821 5.01886374515232 909 0 909
4.95510064592743 4.97847096406546 910 0 910
4.93924716269949 4.97422642497258 911 0 911
4.95182299255224 5.00479114374552 912 0 912
4.96461091779530 5.03822152277741 913 0 913
4.94211695601455 4.99516782283243 914 0 914
4.93558087360002 4.98214068631525 915 0 915
4.95134427924160 4.97882406030990 916 0 916
4.95074261570144 5.00275471196313 917 0 917
4.94997542758826 5.02301091583793 918 0 918
4.94643047194723 5.00495986688187 919 0 919
4.95853456628237 5.01977599437942 920 0 920
4.94815142424981 5.01273716993941 921 0 921
4.96360244910085 5.04428661076643 922 0 922
4.96731558410098 5.04680833588941 923 0 923
4.94746317931102 5.03270086667888 924 0 924
4.95001625917415 5.01443076805724 925 0 925
4.96443369475781 5.03583900426442 926 0 926
4.95183345462494 5.02714932582490 927 0 927
4.95650848889889 5.02239513261826 928 0 928
4.95749625636983 4.98777117175654 929 0 929
4.96138506735757 5.02739579160216 930 0 930
4.96890516016092 5.01928400200329 931 0 931
4.97461381586044 5.04637862436257 932 0 932
4.96225119532922 5.05702567736980 933 0 933
4.97049945486801 5.06956988982045 934 0 934
4.96636505902584 5.05348172969838 935 0 935
4.96228204188510 5.01800339226508 936 0 936
4.95686138179404 5.00088236847077 937 0 937
4.95294233929100 5.00363170848878 938 0 938
4.94178927210712 5.01301350409852 939 0 939
4.94367486323338 5.01529846255456 940 0 940
4.94002332021795 5.00691993272928 941 0 941
4.94461249819341 4.99979580659475 942 0 942
4.93995561287844 4.99480413460091 943 0 943
4.94119697288524 4.97226804878630 944 0 944
4.95563933973743 5.02330831673540 945 0 945
4.95545833811983 5.02413071105637 946 0 946
4.95694816086450 5.00869426540764 947 0 947
4.95498763499470 5.00398263291260 948 0 948
4.95694779619424 4.99277406826526 949 0 949
4.96686625301335 4.97412939283440 950 0 950
4.95707777412705 5.00872690840608 951 0 951
4.94243282860592 4.99714132225111 952 0 952
4.94824640278727 4.98607721992495 953 0 953
4.94520945442610 4.96179587293093 954 0 954
4.95224240910832 4.94620374520562 955 0 955
4.94736048321107 4.99102791877718 956 0 956
4.95931143742424 5.01989361671005 957 0 957
4.95622523589150 5.01909695231759 958 0 958
4.95903895991738 5.00195054635376 959 0 959
4.95309673391416 5.00571079082104 960 0 960
4.96408531545676 5.02946132213930 961 0 961
4.97161687588859 5.05394322072956 962 0 962
4.96602175221156 5.04301720365823 963 0 963
4.95818917462805 5.04414739585720 964 0 964
4.94112159075636 5.00226872901231 965 0 965
4.95377362255379 4.99856004430223 966 0 966
4.95336725895035 4.99520177731663 967 0 967
4.95089085593955 5.01457995532747 968 0 968
4.96016467494162 5.02228998265709 969 0 969
4.94187419867787 4.98388120265873 970 0 970
4.94882461051430 5.01333327853694 971 0 971
4.94730739400342 4.98318713604623 972 0 972
4.96153906865212 5.01331824456048 973 0 973
4.96345829904043 5.01517577507160 974 0 974
4.95509211027355 5.01300577231864 975 0 975
4.95801435930544 5.01558692307227 976 0 976
4.97382033174371 4.97426527283464 977 0 977
4.98996299948430 4.99163943591671 978 0 978
4.95309257493588 5.00467085362115 979 0 979
4.94479865935519 4.96231907140010 980 0 980
4.93448418980557 4.96877462172600 981 0 981
4.93948427779305 4.94595798140436 982 0 982
4.94316246010185 4.95048251959483 983 0 983
4.94828248286356 4.99389134145854 984 0 984
4.97854505286855 4.98536616147143 985 0 985
4.96320118541122 4.98320676746266 986 0 986
4.96091231300870 5.00466544451175 987 0 987
4.94879319427796 4.98726824315348 988 0 988
4.95966736391662 5.02819700620244 989 0 989
4.95517882213677 5.02742688897020 990 0 990
4.95356699817188 4.98885205535819 991 0 991
4.95184989710917 4.97830057711614 992 0 992
4.95061534006707 4.97194978384285 993 0 993
4.93511869138519 4.96745113478186 994 0 994
4.95269253222053 4.99982319822844 995 0 995
4.95138670504884 5.01866446443149 996 0 996
4.95597352346787 5.01008663315411 997 0 997
4.94052309667160 4.96992452932392 998 0 998
4.95290717155810 4.98977340650122 999 0 999
4.95791160991547 5.04238979336141 1000 0 1000
4.95468581644274 5.02641016528907 1001 0 1001
4.95229112231042 5.01308426056450 1002 0 1002
4.96653075743503 5.02345169362895 1003 0 1003
4.96506217525166 5.00887244672194 1004 0 1004
4.95493721521612 4.97426931208584 1005 0 1005
4.95828819586015 5.00700765959567 1006 0 1006
4.96476005102581 4.99339238308193 1007 0 1007
4.95842628567658 5.01746896052283 1008 0 1008
4.95313431110494 5.00298172460030 1009 0 1009
4.95375543570351 4.98717484522777 1010 0 1010
4.97210699250922 4.98974864990988 1011 0 1011
4.95552335955498 4.99191555664055 1012 0 1012
4.93895476503679 4.97128153734843 1013 0 1013
4.94078973563937 4.95552907832152 1014 0 1014
4.92748874077840 4.92650926099949 1015 0 1015
4.93319739685652 4.99275777936266 1016 0 1016
4.95211898123504 4.97764021677806 1017 0 1017
4.95493697600409 4.99340258469460 1018 0 1018
4.95314676651417 5.01680924674283 1019 0 1019
4.95318417407118 5.01900479752191 1020 0 1020
4.97156149183069 5.06659063960862 1021 0 1021
4.97364344204442 5.04787613153362 1022 0 1022
4.96758132983731 5.01248555094215 1023 0 1023
4.97917855507370 5.03952217805675 1024 0 1024
4.96972589263333 5.03572013518128 1025 0 1025
4.96022870289722 5.01344188431365 1026 0 1026
4.95486099044226 5.01947383270732 1027 0 1027
4.95603648865523 5.01554795914268 1028 0 1028
4.94212318960541 5.00751565100637 1029 0 1029
4.95489515404162 4.99052044717561 1030 0 1030
4.94622957405504 5.00326388414310 1031 0 1031
4.96028601131603 5.02459223886507 1032 0 1032
4.94935879994663 5.00709034885998 1033 0 1033
4.94391770124691 5.00005685387523 1034 0 1034
4.94487302047405 5.00856119413311 1035 0 1035
4.93956575459843 4.97388873746143 1036 0 1036
4.93607843977932 4.99088224218011 1037 0 1037
4.94812615689905 4.97634145551465 1038 0 1038
4.94182561866440 4.99176814414831 1039 0 1039
4.94932351078944 5.01085749628153 1040 0 1040
4.95260284129618 5.01038644692998 1041 0 1041
4.94777174796006 5.02571224380044 1042 0 1042
4.95872897397064 5.02977654388972 1043 0 1043
4.95588362390323 5.02293734998947 1044 0 1044
4.96653161827609 5.02848485326658 1045 0 1045
4.95564399291983 5.01559848494210 1046 0 1046
4.94454597815665 5.00002824635125 1047 0 1047
4.96556035993798 5.01898033243540 1048 0 1048
4.96145791343922 5.01453841537603 1049 0 1049
4.94733352996178 5.02276075313738 1050 0 1050
4.96219113946168 5.02899732237390 1051 0 1051
4.97124523797846 4.99838612755390 1052 0 1052
4.97710641220125 5.03211334902727 1053 0 1053
4.96119507087504 5.00062678200315 1054 0 1054
4.95897891727570 5.01061797485180 1055 0 1055
4.96057483259722 5.02088735149016 1056 0 1056
4.94519452502726 5.00298024172993 1057 0 1057
4.95215666984926 5.01255943747359 1058 0 1058
4.96591189684617 5.02676441742610 1059 0 1059
4.95438739388783 5.02941892213705 1060 0 1060
4.93580498947927 4.99067115581916 1061 0 1061
4.94939625764727 5.00689444853013 1062 0 1062
4.94233283972391 5.01019223671995 1063 0 1063
4.97186620181212 5.02810205809352 1064 0 1064
4.95967448677931 5.00811956367501 1065 0 1065
4.93871414267655 5.00597801104108 1066 0 1066
4.94956984284958 4.99751871487361 1067 0 1067
4.95520391415400 5.02561721422431 1068 0 1068
4.97274356011958 5.03619660383789 1069 0 1069
4.95533733215043 5.00243102778291 1070 0 1070
4.93519987070837 4.96701795802949 1071 0 1071
4.94059803898171 4.99315931954214 1072 0 1072
4.95977597050086 4.98185285146037 1073 0 1073
4.95087314343417 4.99947606524649 1074 0 1074
4.96176883799340 5.01928402001239 1075 0 1075
4.95743561317104 5.03975925589224 1076 0 1076
4.96346245502594 5.03307061203210 1077 0 1077
4.95921957809044 5.02269587298989 1078 0 1078
4.96423650447248 5.01466421643989 1079 0 1079
4.94838370265505 5.02342288839086 1080 0 1080
4.94739801354264 4.99229048228550 1081 0 1081
4.94187054980518 4.99373435044070 1082 0 1082
4.95286157476117 5.01310084496128 1083 0 1083
4.96305020593062 5.05601730307582 1084 0 1084
4.96188545857152 5.02604284158886 1085 0 1085
4.96444285860388 5.03128003147297 1086 0 1086
4.95520694185880 5.02768432776178 1087 0 1087
4.94788824716874 5.00514637022879 1088 0 1088
4.95993438164778 5.01759755888495 1089 0 1089
4.96363047019005 5.05034987272041 1090 0 1090
4.94903751036642 5.02555286314127 1091 0 1091
4.95404832547698 5.01954116038813 1092 0 1092
4.94742721164411 4.99475738609104 1093 0 1093
4.95508965173321 5.01688370733320 1094 0 1094
4.95439905773717 5.03220459464591 1095 0 1095
4.96361250190794 5.03348505021665 1096 0 1096
4.94943633803706 5.02236421143563 1097 0 1097
4.94598664521458 5.00735515714475 1098 0 1098
4.96292543661003 4.98701314484458 1099 0 1099
4.94746373317838 5.00726869351807 1100 0 1100
4.93904480145749 4.98257019760474 1101 0 1101
4.95012143731438 5.01124524679048 1102 0 1102
4.95467258552938 5.02684351399787 1103 0 1103
4.95870989024641 5.00549484522893 1104 0 1104
4.95442852162865 4.98760514148759 1105 0 1105
4.95708770277065 4.98193941925868 1106 0 1106
4.94796994773997 5.01234057534091 1107 0 1107
4.96403388921234 5.02788697794606 1108 0 1108
4.94393511594704 4.96826350957473 1109 0 1109
4.95291059433073 4.99404096136174 1110 0 1110
4.94677335697251 4.97495662266824 1111 0 1111
4.93986725098776 4.97726801598969 1112 0 1112
4.95559060345812 4.99797044569514 1113 0 1113
4.95254191786092 5.01168940403285 1114 0 1114
4.95329288142895 5.00808470346824 1115 0 1115
4.95139650807645 5.02002190770553 1116 0 1116
4.94620218238823 4.99031813432049 1117 0 1117
4.94857298344455 4.99072314051990 1118 0 1118
4.94166089242961 4.98101494853582 1119 0 1119
4.93915177408880 5.00074366081950 1120 0 1120
4.93381842533265 5.02695160768194 1121 0 1121
4.94891838104853 5.03187047344161 1122 0 1122
4.94734046155272 4.99392801768395 1123 0 1123
4.94616824136301 5.00705922405515 1124 0 1124
4.94796987182819 5.00455006032699 1125 0 1125
4.94796621400137 5.00311358494727 1126 0 1126
4.94862032010148 5.02104045329160 1127 0 1127
4.97204238716820 5.02905836436220 1128 0 1128
4.97851859280775 5.04701657037296 1129 0 1129
4.95524213175748 5.02245480823332 1130 0 1130
4.96151883754131 5.04215365675025 1131 0 1131
4.95922569613286 5.01664061398253 1132 0 1132
4.95913844930315 5.02835080478385 1133 0 1133
4.95510628453009 5.00828669481890 1134 0 1134
4.95696607247459 5.02912373210923 1135 0 1135
4.94428271796348 5.00719273156137 1136 0 1136
4.95320815223676 4.99652109614016 1137 0 1137
4.95146545087988 4.97359987044675 1138 0 1138
4.94542818805229 4.97181546712862 1139 0 1139
4.94697527514369 5.00478404336559 1140 0 1140
4.94721992785150 4.99186078457040 1141 0 1141
4.94072392231636 4.97822378110622 1142 0 1142
4.95116913387853 4.97587743346122 1143 0 1143
4.95428661152054 5.02245507925788 1144 0 1144
4.95438005113088 4.99395706583394 1145 0 1145
4.95528577459502 5.01632830258130 1146 0 1146
4.95250595842518 4.99083234210598 1147 0 1147
4.95950684329533 5.00645567685829 1148 0 1148
4.95068099877553 5.02677493707639 1149 0 1149
4.95156821371557 4.99565610037742 1150 0 1150
4.95491813031534 5.00945371428904 1151 0 1151
4.96716016866376 5.01254248854042 1152 0 1152
4.95738020598901 5.01754611858998 1153 0 1153
4.96720012626982 5.04455533090051 1154 0 1154
4.96889886126599 5.04171010214855 1155 0 1155
4.95953577227647 5.00064376191950 1156 0 1156
4.96129568161271 5.02808876427409 1157 0 1157
4.96669009019018 5.04625517870746 1158 0 1158
4.96510021864245 5.00335130606440 1159 0 1159
4.95445137426163 5.00000801541671 1160 0 1160
4.94881814485542 4.99661625020431 1161 0 1161
4.95566607687757 5.00997125034985 1162 0 1162
4.95183220732445 5.00811370072313 1163 0 1163
4.95032616432220 5.01137961980850 1164 0 1164
4.97435775457764 5.01820654061087 1165 0 1165
4.95561891800659 5.01497607289862 1166 0 1166
4.96250445435428 5.00011816676011 1167 0 1167
4.95561726025233 4.94134687722080 1168 0 1168
4.93448618510774 4.93304445599808 1169 0 1169
4.93778237407359 4.93327157604324 1170 0 1170
4.94810607051961 4.92847968531694 1171 0 1171
4.94543307175976 4.95600628834418 1172 0 1172
4.93749382474473 4.96900784395735 1173 0 1173
4.95615188099959 4.98253547608257 1174 0 1174
4.94430231335811 4.98295883412120 1175 0 1175
4.94201776513092 4.96175520925106 1176 0 1176
4.94767404582017 4.98838225969767 1177 0 1177
4.94193428925830 4.99033130348693 1178 0 1178
4.95148340084032 4.99905332051040 1179 0 1179
4.94927742262374 5.01060397032531 1180 0 1180
4.96994363167909 5.01254481883897 1181 0 1181
4.95655177711877 4.98694687572943 1182 0 1182
4.95592610046421 4.98426837410467 1183 0 1183
4.95239034816186 5.00084945706087 1184 0 1184
4.95960644439989 5.00751111394080 1185 0 1185
4.95188570453088 5.02422748396027 1186 0 1186
4.95875396434236 5.02532930823683 1187 0 1187
4.95413895385601 5.00130316214416 1188 0 1188
4.93946295219975 4.97547458952508 1189 0 1189
4.94692686059091 5.01172470808849 1190 0 1190
4.96006764164026 5.02876774511389 1191 0 1191
4.96018659694034 5.02137980542251 1192 0 1192
4.93887811095464 4.99489357238701 1193 0 1193
4.95834422791890 5.01486056089166 1194 0 1194
4.95288695020442 5.00829805965842 1195 0 1195
4.93877336396407 5.00303283806845 1196 0 1196
4.95231873009311 5.02289900434699 1197 0 1197
4.95682123786025 5.03820341216423 1198 0 1198
4.95507687884992 5.03393730413769 1199 0 1199
4.96169372888494 5.03238072311093 1200 0 1200
4.94697055872868 4.98328847737912 1201 0 1201
4.94692818123581 4.98043152253060 1202 0 1202
4.96100342535383 4.99001480818852 1203 0 1203
4.95597427895167 4.99528900072812 1204 0 1204
4.95545263970574 4.99320920590493 1205 0 1205
4.95255860127585 4.98397032384978 1206 0 1206
4.95294233474668 5.00461936011351 1207 0 1207
4.95313969826608 5.02288357333060 1208 0 1208
4.95003947693949 5.00544582052868 1209 0 1209
4.94911452832605 4.99601323831668 1210 0 1210
4.94949062523399 4.97557772431127 1211 0 1211
4.97312408299825 5.02857257472795 1212 0 1212
4.94213282659152 5.00728521418091 1213 0 1213
4.96175374754920 5.02634785325460 1214 0 1214
4.97041791186273 5.02258695884832 1215 0 1215
4.96860272856596 5.04481469407932 1216 0 1216
4.95845877465195 5.02306167299071 1217 0 1217
4.95729290374415 5.02762287296044 1218 0 1218
4.95343175687946 4.96156414919408 1219 0 1219
4.94557851502598 4.96718133147581 1220 0 1220
4.94167977862771 5.00164684292439 1221 0 1221
4.95803387169665 5.01778642911963 1222 0 1222
4.94194082134477 4.97527324437671 1223 0 1223
4.95422578537825 4.98832957475377 1224 0 1224
4.96566674102040 5.02499870353461 1225 0 1225
4.96488566625033 5.02361999988352 1226 0 1226
4.96344356012459 5.02329673590412 1227 0 1227
4.95324893830924 5.02258988544689 1228 0 1228
4.96920562448990 4.99966095797899 1229 0 1229
4.95161105045307 4.98254348682114 1230 0 1230
4.96171333168018 5.02458129746970 1231 0 1231
4.94747780711718 5.01747294337293 1232 0 1232
4.94647327824037 4.99538522326380 1233 0 1233
4.95610804844064 4.99014711661611 1234 0 1234
4.95262017235402 4.97470961032972 1235 0 1235
4.95290655970991 5.00457782566393 1236 0 1236
4.94792795159555 5.02885931792032 1237 0 1237
4.94733328266731 5.00286200588583 1238 0 1238
4.93452016138317 4.96768192319178 1239 0 1239
4.94952174425271 4.95611007486797 1240 0 1240
4.94398469062986 4.97822016183943 1241 0 1241
4.96950863539077 5.01752623196659 1242 0 1242
4.96919960978673 4.99971675374652 1243 0 1243
4.95060409545459 5.00369002708901 1244 0 1244
4.94888353481446 4.98700302633052 1245 0 1245
4.93873490189873 4.97009561340364 1246 0 1246
4.94006554125655 4.97163825211173 1247 0 1247
4.94540873315504 4.98511221495062 1248 0 1248
4.96460900590688 4.99635418727973 1249 0 1249
4.95852566426637 4.99929338316723 1250 0 1250
4.95936009717489 4.99944438457401 1251 0 1251
4.94095143495871 4.97237458435969 1252 0 1252
4.94196720935940 4.98618159592380 1253 0 1253
4.94883168446724 5.00271623534744 1254 0 1254
4.95774614125322 5.01447454369346 1255 0 1255
4.97007808059782 5.03084572312043 1256 0 1256
4.95919560971210 5.00643544670854 1257 0 1257
4.95392708953030 4.99117012654290 1258 0 1258
4.95491413735421 4.97390882214860 1259 0 1259
4.94994917098491 4.98293003060977 1260 0 1260
4.93691649745554 4.94926738703455 1261 0 1261
4.94144168272050 4.93577412283061 1262 0 1262
4.96427990093402 4.96452998538162 1263 0 1263
4.95108389823499 4.99379313957544 1264 0 1264
4.96019590540620 5.01955622848938 1265 0 1265
4.96288706726659 5.02997548425849 1266 0 1266
4.96459289990791 5.01734574020707 1267 0 1267
4.95284084021163 5.01816941787920 1268 0 1268
4.95889949524191 5.00069066049247 1269 0 1269
4.95317577145366 4.98474798155231 1270 0 1270
4.96423989038813 5.01360303638510 1271 0 1271
4.95995814420413 5.03397220386354 1272 0 1272
4.95939734904688 5.02345607674719 1273 0 1273
4.94525577535566 4.98792504676047 1274 0 1274
4.95961514307735 5.00357560864248 1275 0 1275
4.97087380001335 5.01644356162626 1276 0 1276
4.96005469775352 5.03486617030544 1277 0 1277
4.96150939240635 4.99092170393072 1278 0 1278
4.95982175708881 4.99829385096536 1279 0 1279
4.94023160938291 4.99248871437491 1280 0 1280
4.94746807275043 5.00499403180623 1281 0 1281
4.95320563094399 5.02993856698009 1282 0 1282
4.95434825156135 5.01928119989590 1283 0 1283
4.96080775435659 5.00745406714453 1284 0 1284
4.96409379810804 5.03524416869195 1285 0 1285
4.96803976937412 5.05163362216582 1286 0 1286
4.96811742178174 5.04500075045453 1287 0 1287
4.94918047615149 5.01098459205452 1288 0 1288
4.94108347815255 4.99068460023010 1289 0 1289
4.94738822066707 4.98819423406317 1290 0 1290
4.95444242419328 5.00149250114863 1291 0 1291
4.96007041616376 4.97609799841406 1292 0 1292
4.96137163884498 4.97501261486874 1293 0 1293
4.96635244813449 4.97004689676629 1294 0 1294
4.94969829207746 4.99863762701923 1295 0 1295
4.95844225677930 5.01237519109123 1296 0 1296
4.95445206404691 5.01371480336618 1297 0 1297
4.95592514720527 5.02662975052111 1298 0 1298
4.96064471635268 4.98367336632632 1299 0 1299
4.95027403427255 4.95169662105658 1300 0 1300
4.96464123407818 5.00450733690529 1301 0 1301
4.96351440557879 5.00288897910748 1302 0 1302
4.95121018623797 4.99635708605728 1303 0 1303
4.95712214386380 5.03117082129559 1304 0 1304
4.97538762916832 5.06149421618131 1305 0 1305
4.97181815909164 5.03906893604214 1306 0 1306
4.96851162021710 5.03794724220147 1307 0 1307
4.95648615551669 5.02796962053359 1308 0 1308
4.95421658659229 5.01340503177002 1309 0 1309
4.94889398675202 5.00407381704453 1310 0 1310
4.95565575406066 5.01552540774684 1311 0 1311
4.94875935883526 5.00233312779181 1312 0 1312
4.93644561255741 4.98603869659587 1313 0 1313
4.94449439034338 5.00744373461163 1314 0 1314
4.97175875905954 5.03762049531854 1315 0 1315
4.97036307064851 5.04266421610727 1316 0 1316
4.96178840383178 5.05889700638248 1317 0 1317
4.97709469599860 5.05598049557153 1318 0 1318
4.96261787630189 5.03846146506734 1319 0 1319
4.95893057323411 5.04864147501523 1320 0 1320
4.97131594282136 5.04086801408934 1321 0 1321
4.96916583486792 5.01753857293118 1322 0 1322
4.95627843560819 5.00261815922190 1323 0 1323
4.96113123349896 5.03243301030000 1324 0 1324
4.96202070264170 5.00169196787737 1325 0 1325
4.95694804661446 5.03068565438961 1326 0 1326
4.94771254872236 5.03078594194864 1327 0 1327
4.95178766397482 5.02646548856382 1328 0 1328
4.95451024780159 4.99751844943677 1329 0 1329
4.96108162412335 5.01608788390554 1330 0 1330
4.96124366480525 5.03397713992988 1331 0 1331
4.95351949110522 4.99150820990607 1332 0 1332
4.95718448191912 5.00189525407182 1333 0 1333
4.94686188633197 5.00499201746314 1334 0 1334
4.96143340361958 5.00159825533109 1335 0 1335
4.95688765857695 4.98912938111518 1336 0 1336
4.96320649344487 4.97355040818862 1337 0 1337
4.96095335420547 4.99441142461601 1338 0 1338
4.96656239397391 5.01508528849175 1339 0 1339
4.95096589172317 4.98442962690873 1340 0 1340
4.95585889649856 4.98379068595465 1341 0 1341
4.95502595524805 4.99168190115459 1342 0 1342
4.95201436644629 4.99387601005646 1343 0 1343
4.96143105623608 5.00577962769726 1344 0 1344
4.96291455270671 4.99776133442364 1345 0 1345
4.95220943636044 4.99823575946110 1346 0 1346
4.95275431740883 5.00253341198122 1347 0 1347
4.95196001834050 4.96744157240278 1348 0 1348
4.94840162643475 4.96598232338174 1349 0 1349
4.94217659263747 4.97396713146066 1350 0 1350
4.95888227204678 5.01068718356537 1351 0 1351
4.96285073413883 5.01577232496317 1352 0 1352
4.95426766551554 5.01177845203522 1353 0 1353
4.94714792165032 5.01489209071071 1354 0 1354
4.96767821573816 5.00651819459996 1355 0 1355
4.97142321877450 4.98158150605894 1356 0 1356
4.96113885484261 4.97704235351155 1357 0 1357
4.96384102321247 5.00462080555219 1358 0 1358
4.97274289255053 5.00455245309630 1359 0 1359
4.96711788606477 5.01648386176388 1360 0 1360
4.95510100571961 5.01068026490862 1361 0 1361
4.95018119704269 5.00189128366396 1362 0 1362
4.95005601456360 4.98299156391109 1363 0 1363
4.94714073776463 4.98653298775658 1364 0 1364
4.94964829480504 5.01278980886482 1365 0 1365
4.96047293754334 5.01742600130086 1366 0 1366
4.95461016745831 5.01368238743682 1367 0 1367
4.96629840516475 5.04054948305872 1368 0 1368
4.95386125656881 5.03600733761311 1369 0 1369
4.96173878181630 5.03585505189854 1370 0 1370
4.96326379311070 5.04259800229701 1371 0 1371
4.95919303827467 5.03141975732779 1372 0 1372
4.96147158749394 5.01169896615407 1373 0 1373
4.94419684007078 4.97511834759686 1374 0 1374
4.96907641134235 4.98557349025503 1375 0 1375
4.95972480799311 4.96674332410004 1376 0 1376
4.96679675456270 4.97212741332505 1377 0 1377
4.95666956382244 4.99268901161674 1378 0 1378
4.95005932483951 4.98558804177346 1379 0 1379
4.95815557448863 4.98459464115547 1380 0 1380
4.95685484251399 5.01402450819295 1381 0 1381
4.95811364985555 5.00631775172734 1382 0 1382
4.95445000818107 5.00533243503346 1383 0 1383
4.95804261139131 5.02982625855339 1384 0 1384
4.96052266032704 5.03670949492739 1385 0 1385
4.96162976439617 5.04997764712609 1386 0 1386
4.95746206187332 5.02788771181881 1387 0 1387
4.96940013183817 5.03968690513251 1388 0 1388
4.96424294938044 5.03340744995141 1389 0 1389
4.95406246671889 5.02869826707873 1390 0 1390
4.96528522783422 5.04308205108682 1391 0 1391
4.96339225655553 5.02163887037982 1392 0 1392
4.97086955642821 5.00233217377194 1393 0 1393
4.95783675059702 5.02109121090633 1394 0 1394
4.96815732166820 5.03304863035898 1395 0 1395
4.95514220436293 4.98889181035931 1396 0 1396
4.96121727687028 5.01866269732655 1397 0 1397
4.96718979366287 5.00439404235351 1398 0 1398
4.95580428263483 5.00558216732140 1399 0 1399
4.96432178717160 5.01315673968898 1400 0 1400
4.97744039219790 5.03626708574453 1401 0 1401
4.96309868264339 5.02032557875129 1402 0 1402
4.95554720261235 4.98608209032587 1403 0 1403
4.96357471941912 5.00333907252521 1404 0 1404
4.96693644379105 5.02704910667289 1405 0 1405
4.94963652923229 5.02187582770116 1406 0 1406
4.96337904444535 5.01506363498995 1407 0 1407
4.96014511272655 5.01274650052424 1408 0 1408
4.95323609475642 4.97728157949445 1409 0 1409
4.95162211629824 4.99790270856013 1410 0 1410
4.96312111738881 5.04845765151743 1411 0 1411
4.95092330369707 4.99017764813699 1412 0 1412
4.96224771426774 5.00158029374630 1413 0 1413
4.97577013353115 5.03631714997706 1414 0 1414
4.96825557562556 5.02111657969550 1415 0 1415
4.96761696883077 5.04696082341004 1416 0 1416
4.95594411028303 5.03303416229369 1417 0 1417
4.95763973321213 5.05038440025914 1418 0 1418
4.97622190594303 5.05722320706428 1419 0 1419
4.96822514008002 5.06427720777485 1420 0 1420
4.96959524389151 5.07051164550921 1421 0 1421
4.97902125104423 5.07452511886237 1422 0 1422
4.96657666662316 5.03686796784083 1423 0 1423
4.95023996397231 4.99408977017329 1424 0 1424
4.96356623562341 4.98476941972457 1425 0 1425
4.95606613497582 4.99307580058881 1426 0 1426
4.96269564946544 5.01803628898301 1427 0 1427
4.96948479124371 5.04327010874770 1428 0 1428
4.95983489354959 4.98185680974445 1429 0 1429
4.95731002318362 5.01064880961624 1430 0 1430
4.94694627908367 4.99677008363120 1431 0 1431
4.96090744518084 5.01061693449000 1432 0 1432
4.95649118319085 5.01601050850649 1433 0 1433
4.95654870522979 5.00121910348507 1434 0 1434
4.94954816766203 5.01488274471213 1435 0 1435
4.95829702183869 5.03652345031019 1436 0 1436
4.95765190002865 5.01710969714579 1437 0 1437
4.96363029148649 5.00505230748098 1438 0 1438
4.96392227344633 5.01158893702784 1439 0 1439
4.96031933120161 4.99764345737964 1440 0 1440
4.95563886058434 4.96693919406685 1441 0 1441
4.94201586179812 4.95822691780282 1442 0 1442
4.93616770945483 4.96898879538289 1443 0 1443
4.94832439508198 4.98056669316255 1444 0 1444
4.93495798859956 4.99034592887745 1445 0 1445
4.95082958782839 4.98015500037591 1446 0 1446
4.94588247622673 4.98678628040107 1447 0 1447
4.94410718863501 4.98345224697175 1448 0 1448
4.94942855203032 4.98800695806948 1449 0 1449
4.96830324356578 5.01286786526092 1450 0 1450
4.95889906334989 5.01560517661932 1451 0 1451
4.96192746018832 4.99345143858849 1452 0 1452
4.95710926011366 4.96479898742020 1453 0 1453
4.94956363957242 4.98421262821156 1454 0 1454
4.95575699974981 4.99018191495335 1455 0 1455
4.96340455197778 4.97443502410172 1456 0 1456
4.95239137793992 4.98926712933748 1457 0 1457
4.94614806051640 4.98284371998491 1458 0 1458
4.95033827173084 4.97957134596941 1459 0 1459
4.96281637343336 5.03550676210423 1460 0 1460
4.95138608847599 5.03017728187421 1461 0 1461
4.96351352617194 5.01626138331180 1462 0 1462
4.95382161897490 5.00938925308502 1463 0 1463
4.94745788832721 5.00326567054678 1464 0 1464
4.96270162739920 5.01159356883627 1465 0 1465
4.95775538324850 4.99818920975255 1466 0 1466
4.97634799159526 5.03316015485125 1467 0 1467
4.96419370158756 5.02722178484196 1468 0 1468
4.97527077636224 5.00612612420372 1469 0 1469
4.95570335613395 5.00195983429608 1470 0 1470
4.94721365632578 4.99409391681563 1471 0 1471
4.95396486211512 5.02177197494486 1472 0 1472
4.95884646324251 5.01795765148513 1473 0 1473
4.94453625450210 5.00462155539486 1474 0 1474
4.94725526186157 5.02443231708844 1475 0 1475
4.95187277385506 4.99568627820535 1476 0 1476
4.95792226911004 5.01391654322740 1477 0 1477
4.96464636891962 5.01556559861384 1478 0 1478
4.95523027251392 5.00202324650082 1479 0 1479
4.96560619845602 4.98113316615187 1480 0 1480
4.94181217073951 4.96153610519715 1481 0 1481
4.95074944997461 5.01702583420989 1482 0 1482
4.95214556912423 5.01535147290728 1483 0 1483
4.94905112355847 5.01302487799435 1484 0 1484
4.94719468286861 5.02622716096812 1485 0 1485
4.96043432494608 5.03882501078967 1486 0 1486
4.93933811712650 5.00332776680939 1487 0 1487
4.94630675221124 4.98049829138038 1488 0 1488
4.95169878692752 4.98501758471597 1489 0 1489
4.93941388759139 4.99166274769661 1490 0 1490
4.93162242573047 4.98755663906037 1491 0 1491
4.93387978586988 4.99334516607248 1492 0 1492
4.93475344619446 4.94440966762043 1493 0 1493
4.95755448134127 4.94301422854768 1494 0 1494
4.96519363528392 4.95755404535720 1495 0 1495
4.96401886092530 4.98850357267860 1496 0 1496
4.95742554469169 5.00036471460096 1497 0 1497
4.96003326748162 5.00866422963906 1498 0 1498
4.94470903091204 4.99636940333104 1499 0 1499
4.95185658897676 4.97557387866525 1500 0 1500
4.95467148815556 4.98825991106092 1501 0 1501
4.93903442584736 4.99409921251876 1502 0 1502
4.94384925921361 5.00346104053735 1503 0 1503
4.95037932587571 5.02005817759933 1504 0 1504
4.96353412575499 5.01862107712042 1505 0 1505
4.95228786599383 5.00643659052289 1506 0 1506
4.94204148803193 4.99301009893288 1507 0 1507
4.94206872903218 5.00099616186411 1508 0 1508
4.94650161315369 4.98607113154952 1509 0 1509
4.94448598679119 4.99851666916659 1510 0 1510
4.94001454155595 5.01609496388328 1511 0 1511
4.94734458337195 5.01385933202922 1512 0 1512
4.96102506833716 5.02154654637639 1513 0 1513
4.95005897732949 5.03145338313322 1514 0 1514
4.96327454057863 5.04215017239497 1515 0 1515
4.96067602468480 5.03035519921483 1516 0 1516
4.96467288533283 5.02228444707384 1517 0 1517
4.96264739650404 4.99565904750077 1518 0 1518
4.94561999201039 4.99191546881185 1519 0 1519
4.95596115224554 4.99041322058013 1520 0 1520
4.96775231549714 5.00640901486141 1521 0 1521
4.95919636500545 5.01319079258013 1522 0 1522
4.95880900012296 5.03459126740993 1523 0 1523
4.95929369110124 5.01316448313151 1524 0 1524
4.95495563445547 5.00404041527867 1525 0 1525
4.95227557286155 5.01229655128140 1526 0 1526
4.96398314594652 5.00534062707133 1527 0 1527
4.95125254739839 5.02164424151754 1528 0 1528
4.95146026555644 5.02172357125848 1529 0 1529
4.94758157695430 5.00523814223865 1530 0 1530
4.94607496466541 4.99844592161491 1531 0 1531
4.95621732794656 5.01099239638975 1532 0 1532
4.94179112993070 4.98907941113904 1533 0 1533
4.94350833715807 4.95827474089675 1534 0 1534
4.93938831079709 4.98414463902960 1535 0 1535
4.95118753015873 5.00793878924593 1536 0 1536
4.96666604277153 5.03382999818642 1537 0 1537
4.94159983481131 5.00687518913378 1538 0 1538
4.94343177301975 5.01148988427957 1539 0 1539
4.95422638334815 4.97802623511452 1540 0 1540
4.94011887754525 4.97462714677200 1541 0 1541
4.94667301579367 4.98050543214136 1542 0 1542
4.96044147946112 4.99133660336713 1543 0 1543
4.95435492809123 4.99628733408764 1544 0 1544
4.95683999308712 5.01752279159706 1545 0 1545
4.96028454953521 5.02266436142327 1546 0 1546
4.95159518772107 5.02751633622348 1547 0 1547
4.93170371469369 4.98964888583729 1548 0 1548
4.93554463407853 4.96345283230344 1549 0 1549
4.93684497324584 4.95480602712795 1550 0 1550
4.93749248544240 4.96982892878350 1551 0 1551
4.93662206067584 5.01733587845779 1552 0 1552
4.94971073027328 5.01658243351916 1553 0 1553
4.94769248629151 5.00595157671878 1554 0 1554
4.95705234374588 4.99322298679522 1555 0 1555
4.95076147005133 4.97077881380425 1556 0 1556
4.93908900910711 4.97904902291167 1557 0 1557
4.94210513633520 4.98356210989892 1558 0 1558
4.94955391999402 5.01201387096637 1559 0 1559
4.94484614948555 5.00225999543615 1560 0 1560
4.95231687226216 5.00636603538879 1561 0 1561
4.94546950492642 5.00301252583120 1562 0 1562
4.94265231640430 4.96745560366623 1563 0 1563
4.93900935119507 4.99573954760391 1564 0 1564
4.95066666990418 5.01420381798160 1565 0 1565
4.95687515722828 5.00724402529436 1566 0 1566
4.94546980842049 4.98635853232619 1567 0 1567
4.95217354968555 5.02209004916771 1568 0 1568
4.97011979929190 5.03061901397708 1569 0 1569
4.96555042758671 5.03057338700785 1570 0 1570
4.96725148763853 5.03307927381251 1571 0 1571
4.96395433625927 4.99423838820253 1572 0 1572
4.95522366583886 4.98104132901493 1573 0 1573
4.95205796863796 4.99985633798403 1574 0 1574
4.94289164307285 5.01864265013943 1575 0 1575
4.95005778679989 5.01893717661687 1576 0 1576
4.95917124074753 5.03241335800797 1577 0 1577
4.96807394863831 5.02667517663357 1578 0 1578
4.96798468370228 5.03172861434739 1579 0 1579
4.95090755881830 5.02745949242992 1580 0 1580
4.95341226891071 4.99138851784214 1581 0 1581
4.96256062291508 4.97315913034750 1582 0 1582
4.95396663134947 5.01322368343705 1583 0 1583
4.94923432424672 5.02299277612950 1584 0 1584
4.94817968423896 4.99901934145985 1585 0 1585
4.93563695438236 4.99047480870132 1586 0 1586
4.94060745495059 4.99738000500536 1587 0 1587
4.94370929859849 4.97583490382352 1588 0 1588
4.95826297996107 5.01751798526673 1589 0 1589
4.95533450989310 5.03156963893612 1590 0 1590
4.94306611139157 4.99931814429095 1591 0 1591
4.95846578715520 4.98036557668650 1592 0 1592
4.97323555413091 5.01932117990441 1593 0 1593
4.96608504647406 4.99109531839254 1594 0 1594
4.98382664473106 4.99604954466089 1595 0 1595
4.96596172632765 5.00494428808073 1596 0 1596
4.95090044976801 4.98782975734375 1597 0 1597
4.96082883435756 5.00189881925855 1598 0 1598
4.96309211370829 4.99635726070276 1599 0 1599
4.94844528796184 5.00108044780267 1600 0 1600
4.95874292380740 5.01939399830117 1601 0 1601
4.95405252414180 5.00416913971709 1602 0 1602
4.97117071628692 5.04022508277970 1603 0 1603
4.95974589807175 5.06148366230349 1604 0 1604
4.96742202653851 5.05310872560694 1605 0 1605
4.95209468492744 5.00509420526204 1606 0 1606
4.96306471716566 5.00430427958881 1607 0 1607
4.96384989086415 5.03504640293003 1608 0 1608
4.95078005816080 5.01527242009173 1609 0 1609
4.95613738240383 5.01253204849016 1610 0 1610
4.96423431103536 5.01756218852596 1611 0 1611
4.95994201700585 5.03339615867716 1612 0 1612
4.94754743186074 4.99995049979805 1613 0 1613
4.94763569457187 5.01443813962606 1614 0 1614
4.95414779245440 5.00482892827982 1615 0 1615
4.94839554183375 5.01454306794888 1616 0 1616
4.95518969766935 5.01464214997214 1617 0 1617
4.95332498636795 5.01371184351926 1618 0 1618
4.95155907867852 5.01812382655130 1619 0 1619
4.95925886080210 5.00558538244297 1620 0 1620
4.94352479116175 5.01440647912971 1621 0 1621
4.94552390187880 4.99523786835059 1622 0 1622
4.95102160089705 5.02498934944730 1623 0 1623
4.95373797553759 5.01379315017394 1624 0 1624
4.95057791809814 5.03746976440109 1625 0 1625
4.96282846729433 5.02765920017474 1626 0 1626
4.96077877434905 5.00322552916053 1627 0 1627
4.95078722811748 4.99601212099858 1628 0 1628
4.96328024071756 5.03324660949318 1629 0 1629
4.95311580047019 5.01610492920207 1630 0 1630
4.94942874578063 5.01252746352976 1631 0 1631
4.94179318755529 4.99042271188769 1632 0 1632
4.92931264830773 4.98690940744398 1633 0 1633
4.94517475698291 5.00718292485063 1634 0 1634
4.95499024867463 4.99732361208611 1635 0 1635
4.94343733696126 4.96477700940942 1636 0 1636
4.94421698720225 5.00615179737036 1637 0 1637
4.94804196729257 5.01820882880529 1638 0 1638
4.94908142216114 5.00549138311650 1639 0 1639
4.94455016798646 5.00273982972480 1640 0 1640
4.94613321912814 4.96330099464738 1641 0 1641
4.95870080706398 4.95897697878704 1642 0 1642
4.95794556995007 4.98865835740828 1643 0 1643
4.96170126941025 5.01108860061603 1644 0 1644
4.94278770879238 4.99515654005409 1645 0 1645
4.94747270605341 4.98622090067073 1646 0 1646
4.94319835597570 4.95940983199994 1647 0 1647
4.95688992279753 4.96308844538050 1648 0 1648
4.95941855468423 4.99988414611737 1649 0 1649
4.95209716566510 4.98291729157698 1650 0 1650
4.94336696719738 4.96631908297144 1651 0 1651
4.94870747448218 4.94319070852290 1652 0 1652
4.93057563410252 4.93695657622537 1653 0 1653
4.95055214019146 4.95973414312049 1654 0 1654
4.95110428751369 5.00756981002413 1655 0 1655
4.96221108354980 5.01621527807195 1656 0 1656
4.96915395400417 5.04076813771088 1657 0 1657
4.95948287150196 5.03335132674441 1658 0 1658
4.95806285102195 5.02956237303046 1659 0 1659
4.95232046701150 5.00570936406984 1660 0 1660
4.94723220577695 5.03557572157683 1661 0 1661
4.95771523774821 5.03146857097803 1662 0 1662
4.97114076345366 5.05381267269476 1663 0 1663
4.96542384375871 5.03250734207730 1664 0 1664
4.95315131426913 5.02739578402123 1665 0 1665
4.94207612067147 4.98681496506139 1666 0 1666
4.93657674759829 4.99409619484528 1667 0 1667
4.94340387792443 4.98911652286004 1668 0 1668
4.95294701090100 4.99613334552688 1669 0 1669
4.95621704232188 5.01521994031452 1670 0 1670
4.95383501310064 4.99355553894311 1671 0 1671
4.94958837595106 4.98967446342307 1672 0 1672
4.95487788578692 4.98118794890249 1673 0 1673
4.95728680652495 4.97722904160672 1674 0 1674
4.94563759227631 4.98455807825271 1675 0 1675
4.96034155761038 4.96765902536189 1676 0 1676
4.95571788318048 4.94171194186040 1677 0 1677
4.95685676053892 4.99369032032651 1678 0 1678
4.94207144579132 4.98152164737686 1679 0 1679
4.94623114652241 5.01686346296752 1680 0 1680
4.95962231660026 5.00781820912988 1681 0 1681
4.95902968593310 4.98878328710690 1682 0 1682
4.95014735123897 4.97279189664373 1683 0 1683
4.94727809707122 4.99315537739457 1684 0 1684
4.96727362652073 5.02522134567368 1685 0 1685
4.96271193800656 5.03288248544572 1686 0 1686
4.96401893094323 5.01532687932803 1687 0 1687
4.96395891119228 5.03259082078561 1688 0 1688
4.95496314659020 5.02456026732863 1689 0 1689
4.95028004767772 5.00250251002505 1690 0 1690
4.95503705739334 4.99211754773181 1691 0 1691
4.93656431178648 4.97301292058038 1692 0 1692
4.95233709948139 4.98067574986705 1693 0 1693
4.95703509187375 5.00513314597236 1694 0 1694
4.96998503181319 5.04816296239541 1695 0 1695
4.98071334005841 5.03342029444998 1696 0 1696
4.98184825181677 5.01219473151621 1697 0 1697
4.96935446427484 5.01949071402417 1698 0 1698
4.97334343095321 5.05577715521028 1699 0 1699
4.94847107630098 5.02617705019070 1700 0 1700
4.95814442446757 5.02298394381485 1701 0 1701
4.96603541824234 5.02443532814797 1702 0 1702
4.95971478417193 4.98778299443427 1703 0 1703
4.96055296895430 5.01763865673758 1704 0 1704
4.95700566454784 5.01492628266375 1705 0 1705
4.94992468236069 4.99954916732559 1706 0 1706
4.97380549577310 5.05181851811860 1707 0 1707
4.95985376024496 5.02918881239465 1708 0 1708
4.96367169231168 5.02254232897248 1709 0 1709
4.94776937594490 4.99706805438507 1710 0 1710
4.94536764919331 4.97218388760134 1711 0 1711
4.95151254669120 4.96092911368298 1712 0 1712
4.95109076983052 4.98967611482445 1713 0 1713
4.96875539497405 5.00359393082251 1714 0 1714
4.95617652420318 5.00353541213790 1715 0 1715
4.95509471713382 5.01509549186088 1716 0 1716
4.96962431665263 5.02738336400046 1717 0 1717
4.97494364240278 5.06540915790648 1718 0 1718
4.96683556689289 5.02694507651278 1719 0 1719
4.95379725252032 5.01358548384784 1720 0 1720
4.95998989466376 5.00810128575026 1721 0 1721
4.97821188195102 5.03818136218119 1722 0 1722
4.97077626153849 5.02619028743449 1723 0 1723
4.95513496307188 4.99239235401981 1724 0 1724
4.95346573616437 4.97365121460045 1725 0 1725
4.96211106384607 4.99292368502928 1726 0 1726
4.96396813212095 5.00252616686462 1727 0 1727
4.95278931603723 4.99192147958230 1728 0 1728
4.95994797419408 4.98098825550390 1729 0 1729
4.96667624334578 4.96542999485399 1730 0 1730
4.95082902067094 4.97154740591902 1731 0 1731
4.97378578760757 4.99197344277778 1732 0 1732
4.96193446311115 4.98768279614153 1733 0 1733
4.95770829609801 4.96810043734169 1734 0 1734
4.96641330316768 4.98845582596504 1735 0 1735
4.97725744753706 4.99219606965893 1736 0 1736
4.96176424158722 4.97923847111173 1737 0 1737
4.94383948228720 4.98286690640295 1738 0 1738
4.95112498730887 4.97150397055829 1739 0 1739
4.96005989840926 4.99949377476542 1740 0 1740
4.96556742287226 4.99826973354225 1741 0 1741
4.96265804810912 5.00543593105322 1742 0 1742
4.96880950896262 5.03145047790025 1743 0 1743
4.95879661244928 5.00120033912381 1744 0 1744
4.95747450850069 4.99263617346962 1745 0 1745
4.95036405247850 4.97124950450748 1746 0 1746
4.95543194690221 4.99546026149272 1747 0 1747
4.94618861653345 4.98197791513678 1748 0 1748
4.95534776871645 4.97986218233286 1749 0 1749
4.95078411871656 5.00051837024392 1750 0 1750
4.96285284501609 5.01082572408416 1751 0 1751
4.95920434057862 5.00064717277617 1752 0 1752
4.95570897604146 4.97736754982689 1753 0 1753
4.96629603532630 5.00621149264634 1754 0 1754
4.97287085485098 5.02712618440708 1755 0 1755
4.96164128255408 5.03185614057047 1756 0 1756
4.96835451984581 5.02386969270764 1757 0 1757
4.96720349289549 5.00915166607419 1758 0 1758
4.96106847201291 5.02603009335783 1759 0 1759
4.95150745480972 4.97496072663883 1760 0 1760
4.94348929022181 4.98519491983895 1761 0 1761
4.95948568400711 5.00075078235415 1762 0 1762
4.97063977030593 5.01627139657265 1763 0 1763
4.96584269767506 5.02017282188819 1764 0 1764
4.96980284446851 5.03852013897068 1765 0 1765
4.97498274389957 5.00488978017223 1766 0 1766
4.96716005421437 4.99021510636574 1767 0 1767
4.95638152871392 4.96764521859523 1768 0 1768
4.97025938943599 4.99728567436235 1769 0 1769
4.95591683903298 5.00676242896962 1770 0 1770
4.96289017906163 5.02718847478650 1771 0 1771
4.95616978048290 5.02196311612646 1772 0 1772
4.95348430651635 5.01956118558317 1773 0 1773
4.94533587351600 4.98877757270388 1774 0 1774
4.94871341694702 4.96700419856462 1775 0 1775
4.96851595081300 4.97929994459893 1776 0 1776
4.95671971203987 4.99165301307588 1777 0 1777
4.95622864731477 4.97817993931771 1778 0 1778
4.95358115403740 4.98374862008847 1779 0 1779
4.95272959305529 4.99530642794959 1780 0 1780
4.94485896584820 4.99294025764124 1781 0 1781
4.95162245287615 4.99899695041019 1782 0 1782
4.96357608816610 5.01010513302706 1783 0 1783
4.96519647939544 5.00519879276486 1784 0 1784
4.94758894250502 4.98844073458826 1785 0 1785
4.94664033765359 4.98996256889181 1786 0 1786
4.95025384746114 5.00672614209857 1787 0 1787
4.94939697242411 5.00795140036382 1788 0 1788
4.94902784822428 4.99324403183546 1789 0 1789
4.96034902101331 5.01666864435694 1790 0 1790
4.96769915098894 5.00849713617703 1791 0 1791
4.95655771789971 4.97489430206547 1792 0 1792
4.97028059924681 5.01032823324989 1793 0 1793
4.94776107798468 4.98571005012207 1794 0 1794
4.96198779033809 4.97575059493039 1795 0 1795
4.95348351685398 5.00642322400487 1796 0 1796
4.95353185490832 4.99890651258716 1797 0 1797
4.94556178477215 4.99445584708175 1798 0 1798
4.94958793919555 4.97369827597008 1799 0 1799
4.95440243297498 4.98633293488995 1800 0 1800
4.97454352813057 4.98294532322796 1801 0 1801
4.95845035623951 4.96351340031755 1802 0 1802
4.96566079685365 4.97487543849787 1803 0 1803
4.95997518695907 4.96205118081903 1804 0 1804
4.97373074741382 5.01851207819014 1805 0 1805
4.95557844370556 4.99234930475310 1806 0 1806
4.94915348125220 4.97508962776814 1807 0 1807
4.95096281580512 4.97766552409181 1808 0 1808
4.93542815712412 4.97858548373911 1809 0 1809
4.94917514996511 5.00400688842065 1810 0 1810
4.94100472820215 5.00179380714944 1811 0 1811
4.94966415262699 5.00159836060881 1812 0 1812
4.94900712330485 4.97947262916429 1813 0 1813
4.94503495823252 4.99457866243201 1814 0 1814
4.96099586251016 5.00884629704897 1815 0 1815
4.96135318901214 4.98564955066413 1816 0 1816
4.95492549438411 4.97012723623825 1817 0 1817
4.94446064755840 4.96377552132424 1818 0 1818
4.95531675713437 4.98846921931826 1819 0 1819
4.96185749525551 5.00850271981603 1820 0 1820
4.94218909862579 4.98220369099490 1821 0 1821
4.95168777269543 5.01447349777166 1822 0 1822
4.94949192269831 5.01021959602228 1823 0 1823
4.95269053588216 5.01273850171995 1824 0 1824
4.94814007956575 5.02569683265722 1825 0 1825
4.95512779895865 5.01901397314692 1826 0 1826
4.95475208746264 5.01627874875302 1827 0 1827
4.94929868992593 4.99941524590973 1828 0 1828
4.95602139052363 5.02470812693495 1829 0 1829
4.96043894454214 5.02315013614280 1830 0 1830
4.96492933609037 5.00059970402171 1831 0 1831
4.95907622598778 5.01848325696998 1832 0 1832
4.95839675350978 5.04474573518994 1833 0 1833
4.95074463614375 5.01299560061238 1834 0 1834
4.96311212056211 5.03098678280324 1835 0 1835
4.95407001132644 5.02121265641593 1836 0 1836
4.96485975308158 4.99903624854902 1837 0 1837
4.97080534793522 5.01835633144032 1838 0 1838
4.97603793356898 5.02800157736766 1839 0 1839
4.96617809513306 5.02543049436141 1840 0 1840
4.96454060627639 5.01992441193891 1841 0 1841
4.95991471915990 5.03324342847568 1842 0 1842
4.95229321903247 5.00655902007535 1843 0 1843
4.94905356147585 4.99076832691542 1844 0 1844
4.95889615053329 5.03054460368742 1845 0 1845
4.95638467427136 4.99854916425743 1846 0 1846
4.96532817885352 5.02453588844948 1847 0 1847
4.96482593388219 4.98770357929755 1848 0 1848
4.97004407282997 4.95688367239635 1849 0 1849
4.97715173011268 4.96719070845452 1850 0 1850
4.95661095226289 4.99812207790890 1851 0 1851
4.96444306442286 4.97986065061086 1852 0 1852
4.94293467633757 4.97450421917769 1853 0 1853
4.94931820404039 4.96183427381518 1854 0 1854
4.97727025632233 4.98543358311770 1855 0 1855
4.97512679294953 5.01958035752483 1856 0 1856
4.97028035843916 5.02889676819785 1857 0 1857
4.96553094035255 4.98318332028189 1858 0 1858
4.94333863206174 4.97684207556854 1859 0 1859
4.95879055934139 4.96169719014519 1860 0 1860
4.96088963888177 4.96473816283333 1861 0 1861
4.96936355878466 4.99073857343249 1862 0 1862
4.96815930535337 4.98234998841632 1863 0 1863
4.96168725643969 5.00784981970777 1864 0 1864
4.96922067299136 4.99198082276115 1865 0 1865
4.96558784777861 5.01681657995867 1866 0 1866
4.96909192504755 5.00198545765608 1867 0 1867
4.97117402818359 5.03476526973204 1868 0 1868
4.97916807642587 5.05229182193919 1869 0 1869
4.95777312986901 5.00847195322934 1870 0 1870
4.95204590250877 5.00380861131664 1871 0 1871
4.95079786797487 5.01698990101955 1872 0 1872
4.96203266318057 5.00793344486363 1873 0 1873
4.95678414545150 5.02427189223005 1874 0 1874
4.94746831656971 5.00392381730092 1875 0 1875
4.95703769185106 5.01652979237016 1876 0 1876
4.97156470231257 5.04965325658814 1877 0 1877
4.97603029790552 5.03766626391472 1878 0 1878
4.95347433647600 4.99487470103122 1879 0 1879
4.95223011774995 4.97617845422140 1880 0 1880
4.94478608393279 4.99654108364219 1881 0 1881
4.94960479778096 5.00087368116665 1882 0 1882
4.96421939453465 5.02011651799233 1883 0 1883
4.95926098585523 5.04009660793032 1884 0 1884
4.96377328831009 5.04519944173298 1885 0 1885
4.96914218965642 5.04293475107400 1886 0 1886
4.97766952444451 5.05107149350135 1887 0 1887
4.96367762170144 5.00792429618936 1888 0 1888
4.95042282393194 4.99952141858920 1889 0 1889
4.94640038084503 4.99781541435435 1890 0 1890
4.95799752876706 4.98354623238670 1891 0 1891
4.95956967960419 5.03658504867803 1892 0 1892
4.95110949607909 5.01023444326524 1893 0 1893
4.95298656088998 5.00283562707789 1894 0 1894
4.94779443340433 4.99236211937636 1895 0 1895
4.96254158405260 4.99412478014563 1896 0 1896
4.95909369503576 4.99814767594933 1897 0 1897
4.95771213593971 5.00799376518688 1898 0 1898
4.96801386637900 5.04731627665388 1899 0 1899
4.96158174897671 5.02683828824863 1900 0 1900
4.95061284867810 4.99880331231439 1901 0 1901
4.95006645796379 4.99545249291639 1902 0 1902
4.95221452925586 5.01184068953398 1903 0 1903
4.94804899963626 5.00449260930659 1904 0 1904
4.95507312408174 5.01964439144652 1905 0 1905
4.97223591401578 5.01092953350226 1906 0 1906
4.96634479070342 5.01219350867688 1907 0 1907
4.96692566309561 5.01505722232475 1908 0 1908
4.94999029801515 4.98874694691730 1909 0 1909
4.94944563912517 4.97317979441447 1910 0 1910
4.95564860939510 4.99288949146029 1911 0 1911
4.95758068337639 4.98523556137498 1912 0 1912
4.94821614545879 4.98030278288347 1913 0 1913
4.94213990165050 4.97097498922423 1914 0 1914
4.93323550142512 4.95911876028251 1915 0 1915
4.94474793434688 4.97852689029641 1916 0 1916
4.95175692795182 4.98919842123769 1917 0 1917
4.95112074919118 4.99116929365502 1918 0 1918
4.94978202770033 4.99777660029706 1919 0 1919
4.94855707070978 5.00570964651134 1920 0 1920
4.95044643777069 4.98277888830769 1921 0 1921
4.93925892445986 4.99827209100831 1922 0 1922
4.95160603673854 5.00829669782050 1923 0 1923
4.95817983774064 4.97725641269260 1924 0 1924
4.97224956493894 4.95751754574017 1925 0 1925
4.96496092080427 4.93751085922951 1926 0 1926
4.94336703004326 4.95124533728904 1927 0 1927
4.94986111133005 4.97620260909625 1928 0 1928
4.96594407664626 4.98980377754120 1929 0 1929
4.96502134158219 4.97650304839300 1930 0 1930
4.94571091154577 4.96364147334373 1931 0 1931
4.95074471098788 4.97215278375099 1932 0 1932
4.95882893012159 4.98414472153486 1933 0 1933
4.96245868753108 5.00889349578161 1934 0 1934
4.96281484521384 4.99058432452637 1935 0 1935
4.96606528836250 4.96119552645450 1936 0 1936
4.97195255842146 4.99069188099258 1937 0 1937
4.96332886085227 5.02078277821385 1938 0 1938
4.96363201439082 5.00984581644575 1939 0 1939
4.96422715007203 5.01106491794967 1940 0 1940
4.95426578575972 5.01489977212130 1941 0 1941
4.95434991805706 4.99903039304061 1942 0 1942
4.94465358323398 4.97001151794415 1943 0 1943
4.94977853250826 4.96121991565633 1944 0 1944
4.95446992597302 4.97761679609428 1945 0 1945
4.95479204729775 4.98979367901455 1946 0 1946
4.95640307847270 4.99100419134675 1947 0 1947
4.95778562159824 5.00717284473903 1948 0 1948
4.96126431129117 5.01431522690212 1949 0 1949
4.96428762073409 5.03051784562181 1950 0 1950
4.95134941089110 5.00906218943696 1951 0 1951
4.95627901279601 5.01057884690126 1952 0 1952
4.95761857685052 4.99843508748602 1953 0 1953
4.95795395855638 4.93999153094891 1954 0 1954
4.95289408562633 4.91876029606363 1955 0 1955
4.95881072057134 4.98559644197537 1956 0 1956
4.95004946306109 5.02371359877426 1957 0 1957
4.95230484356448 5.03007219791250 1958 0 1958
4.93634084609150 4.99451952356871 1959 0 1959
4.94618412375618 4.96915398976528 1960 0 1960
4.96283522666856 5.00694737863259 1961 0 1961
4.95673022157835 5.00410253362883 1962 0 1962
4.96302261788453 5.00039515258636 1963 0 1963
4.95431156629469 4.98576618719876 1964 0 1964
4.96210140394947 5.00788866123447 1965 0 1965
4.95133731329585 5.02489060433053 1966 0 1966
4.94482803730614 4.97441815590339 1967 0 1967
4.96393262811706 4.96701791126204 1968 0 1968
4.95917646519592 4.98339095002369 1969 0 1969
4.95690234709693 5.00630111635076 1970 0 1970
4.96907928959409 5.04411885668906 1971 0 1971
4.96773003250518 5.04331381290512 1972 0 1972
4.95893841154653 5.02119221564510 1973 0 1973
4.95523990084863 5.04178202558845 1974 0 1974
4.94814663709889 5.01874008711006 1975 0 1975
4.93447897530038 4.97673995594783 1976 0 1976
4.95849513204025 5.01455796568164 1977 0 1977
4.95805991281568 5.01577177642066 1978 0 1978
4.96245215956755 5.02254822032854 1979 0 1979
4.96238120999647 4.99376684927499 1980 0 1980
4.95144586459180 4.99749953121680 1981 0 1981
4.94376115156819 4.98434880469668 1982 0 1982
4.94420388731903 4.98109156647066 1983 0 1983
4.95971410392450 5.01158142352742 1984 0 1984
4.96527012009612 5.00049443983698 1985 0 1985
4.96544737205133 4.98298374956110 1986 0 1986
4.95886472869213 4.98145705983183 1987 0 1987
4.94967010798236 4.99473080386147 1988 0 1988
4.95530996456265 4.98740765081308 1989 0 1989
4.94651326523351 4.98616593518124 1990 0 1990
4.94449158966297 5.01409339289112 1991 0 1991
4.94238217516011 4.98018487455840 1992 0 1992
4.94316165813385 5.00050455811746 1993 0 1993
4.93678540522662 4.98825526637718 1994 0 1994
4.95939961300111 5.01055856574315 1995 0 1995
4.95379148336639 5.01146629138383 1996 0 1996
4.95680599786595 5.01596916018253 1997 0 1997
4.95528405483073 5.00419227166699 1998 0 1998
4.93298875174330 4.96879978283684 1999 0 1999
4.94268042841434 4.99588029338679 2000 0 2000
4.94322111130477 5.00729041926371 2001 0 2001
4.94903890082607 5.00266149434021 2002 0 2002
4.96066929339479 5.02960990722324 2003 0 2003
4.94852198594386 5.00190704718618 2004 0 2004
4.94892152948370 4.99356054926189 2005 0 2005
4.95776216079450 4.99733397433959 2006 0 2006
4.93805502780656 4.99895141240531 2007 0 2007
4.93952582702418 4.97771047034767 2008 0 2008
4.94184509505316 4.98441115209616 2009 0 2009
4.95620114805077 4.99269018526743 2010 0 2010
4.95654142220051 5.00077606757212 2011 0 2011
4.95976567584656 5.03231284006668 2012 0 2012
4.97057609092040 5.03851160937081 2013 0 2013
4.95328875173672 5.02669180316584 2014 0 2014
4.96789719831132 5.04889800117390 2015 0 2015
4.97612374762575 5.05641566507358 2016 0 2016
4.97151613755087 5.04720285001857 2017 0 2017
4.96541514381405 5.03549808829643 2018 0 2018
4.96570722142810 5.02786094946013 2019 0 2019
4.94873594706093 5.01411782366990 2020 0 2020
4.95388806546710 5.02446000598334 2021 0 2021
4.95707556315064 5.02776670623391 2022 0 2022
4.96162367562755 5.00488930725473 2023 0 2023
4.97479750339871 5.02688763664258 2024 0 2024
4.96677190301859 5.02933783571592 2025 0 2025
4.97172487308567 5.02862692205391 2026 0 2026
4.97249063737232 5.02699923707143 2027 0 2027
4.96301351527396 5.01510140053830 2028 0 2028
4.96396166887992 5.00637073479634 2029 0 2029
4.95216881922381 4.98930970418661 2030 0 2030
4.94478159558933 4.95277374557395 2031 0 2031
4.94256211083872 4.98817083596755 2032 0 2032
4.95102577408843 5.00029152368851 2033 0 2033
4.94560117606789 4.98994337870898 2034 0 2034
4.94963963587490 4.98090537293078 2035 0 2035
4.94146044267730 4.98814483510332 2036 0 2036
4.96988416106981 5.02945770324829 2037 0 2037
4.94844588729643 5.01184771466826 2038 0 2038
4.94836048214294 4.99221655852156 2039 0 2039
4.95924812891733 5.00584371554756 2040 0 2040
4.94745744847137 5.00681527909903 2041 0 2041
4.96408252140257 5.00396687771631 2042 0 2042
4.94352918755236 4.98765397833955 2043 0 2043
4.95114337899040 4.97735706546816 2044 0 2044
4.93490301019698 4.95709148479876 2045 0 2045
4.94957778646377 4.94825013581825 2046 0 2046
4.95296465032785 4.96578763014350 2047 0 2047
4.95670779563482 4.99519277991966 2048 0 2048
4.96824118109116 5.02282443243236 2049 0 2049
4.96241079556640 4.97821258196564 2050 0 2050
4.95053748770325 4.99100590103161 2051 0 2051
4.95070622023354 4.99059495220058 2052 0 2052
4.97231605051542 4.97817472742172 2053 0 2053
4.94238795595669 4.96314710578751 2054 0 2054
4.94598126635093 4.98497383320998 2055 0 2055
4.95101312920818 4.99454600436765 2056 0 2056
4.95462618867873 5.01991904823885 2057 0 2057
4.96599307402230 5.02667312235164 2058 0 2058
4.96999627756509 5.01772428205719 2059 0 2059
4.95951631617564 5.01519747990901 2060 0 2060
4.95644236679860 5.00023405944126 2061 0 2061
4.94389001540949 4.97521614536984 2062 0 2062
4.95342644971878 4.97150246486527 2063 0 2063
4.94722683519732 5.00389102252202 2064 0 2064
4.96083332188406 5.01687468447092 2065 0 2065
4.96293564306262 5.00134853720299 2066 0 2066
4.96721109228582 4.99073640068033 2067 0 2067
4.97788121622753 4.99296262009043 2068 0 2068
4.96488648056010 4.99504447653845 2069 0 2069
4.95886021592335 5.02835747647694 2070 0 2070
4.95956315352875 5.04191118004055 2071 0 2071
4.96788227084932 5.04305851769701 2072 0 2072
4.97183309423061 5.04177497889077 2073 0 2073
4.96802189973471 5.02975796225929 2074 0 2074
4.95343934123790 5.00661933792281 2075 0 2075
4.96576491721272 5.02249183926690 2076 0 2076
4.96585756195002 4.99046608430983 2077 0 2077
4.94866484016335 4.97387000313313 2078 0 2078
4.96145770762040 5.01934019432583 2079 0 2079
4.95909793095520 5.01591610381830 2080 0 2080
4.95796408054391 5.02138576140851 2081 0 2081
4.95171386570295 5.01770614121606 2082 0 2082
4.95830851908701 5.02095097858754 2083 0 2083
4.94810989370053 5.01165982774547 2084 0 2084
4.94505903114632 4.97462278709304 2085 0 2085
4.96741829462542 5.00847037625489 2086 0 2086
4.95691272404184 5.01097109964014 2087 0 2087
4.94740422428546 4.97415422486773 2088 0 2088
4.94666322644684 4.96619969273120 2089 0 2089
4.95057524009131 4.97871023093854 2090 0 2090
4.96531647803246 4.98284842658081 2091 0 2091
4.95555439095842 4.99095388244785 2092 0 2092
4.95178106427666 4.97762580812564 2093 0 2093
4.95685708377144 5.01664732552132 2094 0 2094
4.96058539675409 5.00728246805379 2095 0 2095
4.95853087789411 5.01344203834295 2096 0 2096
4.96816915370665 5.04014494602457 2097 0 2097
4.96331260649866 5.02567780282819 2098 0 2098
4.96654666729976 5.02306891592319 2099 0 2099
4.96781404670353 5.04557131797983 2100 0 2100
4.97100403737037 5.03432491529581 2101 0 2101
4.96281652157004 4.99466758591925 2102 0 2102
4.95515807607559 5.01980886906058 2103 0 2103
4.97559836816438 5.03701320304120 2104 0 2104
4.95291643960245 5.01978765458009 2105 0 2105
4.97177590139198 5.04713575924065 2106 0 2106
4.96319999729399 5.04526970431132 2107 0 2107
4.96329783361512 5.04392832571139 2108 0 2108
4.95028975531109 5.01201586451886 2109 0 2109
4.95239191612209 5.00110899086045 2110 0 2110
4.95693182863365 4.99645312690117 2111 0 2111
4.95304933798671 5.01185643509893 2112 0 2112
4.95676037139120 5.01793953097811 2113 0 2113
4.96176918646298 5.02592997605610 2114 0 2114
4.96462638411699 5.00295837614822 2115 0 2115
4.96970243175698 5.02357359715601 2116 0 2116
4.95200162037239 5.00904300546157 2117 0 2117
4.95191844272592 4.99588603519917 2118 0 2118
4.96001813396382 5.00310673517301 2119 0 2119
4.94585555142506 4.99596574455619 2120 0 2120
4.95890131528461 5.00459889803768 2121 0 2121
4.96623342141433 5.02670638851509 2122 0 2122
4.95972962659370 5.00783999643001 2123 0 2123
4.95542567485583 4.98220414542651 2124 0 2124
4.95787506092125 4.98529786673829 2125 0 2125
4.94531750778196 4.98820248820760 2126 0 2126
4.96069941275465 5.02632919834743 2127 0 2127
4.95956632294858 5.01673231503792 2128 0 2128
4.95239678619948 4.97162137961001 2129 0 2129
4.94100445473527 4.95582091960960 2130 0 2130
4.94441412916864 4.95803702685391 2131 0 2131
4.94706362058157 4.96062096037303 2132 0 2132
4.94724011684019 4.94558592005097 2133 0 2133
4.95167736783680 4.97072004114120 2134 0 2134
4.95917409617763 4.99453857301580 2135 0 2135
4.95855630315494 4.99582199653205 2136 0 2136
4.95788709251395 4.93570263544702 2137 0 2137
4.97035742279145 4.94688428921468 2138 0 2138
4.96887232733320 4.96256645854902 2139 0 2139
4.97124128054867 5.04454006535122 2140 0 2140
4.96709629368311 5.05898983806830 2141 0 2141
4.96891093417317 5.04385885939839 2142 0 2142
4.95300641957410 4.99948435353507 2143 0 2143
4.95367863151392 4.96520425025764 2144 0 2144
4.94529786442759 4.94411506599145 2145 0 2145
4.95059087803851 4.95307655351155 2146 0 2146
4.94865996680811 4.94118774260808 2147 0 2147
4.95762008376781 4.95542912290162 2148 0 2148
4.95404872321569 4.99497796169648 2149 0 2149
4.95762061060295 4.98825493404251 2150 0 2150
4.95238186523859 5.00435830221388 2151 0 2151
4.96562257138164 5.02127309906344 2152 0 2152
4.95007402689771 4.99404760013754 2153 0 2153
4.96034672116104 5.00186833528041 2154 0 2154
4.95946657561443 5.02814253268339 2155 0 2155
4.95608547568888 5.03497341634415 2156 0 2156
4.95174120877560 5.02296652806620 2157 0 2157
4.96146059676919 5.00440257215876 2158 0 2158
4.96052238124759 5.02469169918094 2159 0 2159
4.95696108018701 4.99750611815131 2160 0 2160
4.98334562658006 5.00779994585458 2161 0 2161
4.96242375711354 5.00862211467632 2162 0 2162
4.94798861143825 4.98317120038259 2163 0 2163
4.93826534310614 5.00401855973931 2164 0 2164
4.96203225240889 5.04873714090390 2165 0 2165
4.96257665338339 5.01711428817966 2166 0 2166
4.95637619314622 4.98380759016993 2167 0 2167
4.94866577684339 4.96107253848516 2168 0 2168
4.94796727458838 4.96894191260146 2169 0 2169
4.96323221319556 4.98787935853952 2170 0 2170
4.95460916159033 4.99544582989867 2171 0 2171
4.96483892262479 5.03390323398387 2172 0 2172
4.96023235437398 5.02661607971018 2173 0 2173
4.95741644155950 5.02470251141823 2174 0 2174
4.95937248126128 5.02160467791432 2175 0 2175
4.96641600806582 5.02439619042715 2176 0 2176
4.94995406102407 4.98740634084826 2177 0 2177
4.94933787256194 4.99091756125388 2178 0 2178
4.96910702607232 5.01005532696550 2179 0 2179
4.95100016072707 5.00616188053713 2180 0 2180
4.94840478749058 4.97705554649566 2181 0 2181
4.94859771899054 5.00194335681426 2182 0 2182
4.93724966926870 4.96553375274220 2183 0 2183
4.95506272983828 4.98381016634832 2184 0 2184
4.97070566226829 5.00512310330087 2185 0 2185
4.96333576986870 4.98064259848055 2186 0 2186
4.94044629999738 4.98824692865275 2187 0 2187
4.95141524573103 5.02464087950746 2188 0 2188
4.96092354533950 5.04708793931262 2189 0 2189
4.96951545196252 5.04697505646365 2190 0 2190
4.96926189240166 5.00856139815224 2191 0 2191
4.95792326914393 4.99010698913529 2192 0 2192
4.95669636351409 5.02265839396008 2193 0 2193
4.94544082334966 4.98877212448109 2194 0 2194
4.95096892965702 4.99197024312903 2195 0 2195
4.95171700283774 4.97175396966371 2196 0 2196
4.94724425436415 4.97636521585990 2197 0 2197
4.94551342054871 5.00547274702868 2198 0 2198
4.94907390673753 5.00847497876772 2199 0 2199
4.94696069594910 4.99510655346371 2200 0 2200
4.95159896089297 5.00595719168362 2201 0 2201
4.95581912832510 5.01792707941423 2202 0 2202
4.95326916169251 4.99072425921251 2203 0 2203
4.95240746799158 4.97997235938317 2204 0 2204
4.95035265361119 4.99321160208533 2205 0 2205
4.94763889461219 4.97597074428242 2206 0 2206
4.95428561380704 4.99394035092007 2207 0 2207
4.96178631012025 5.01353567060093 2208 0 2208
4.95648013978590 5.02456709949417 2209 0 2209
4.96492219273184 5.02887655770902 2210 0 2210
4.96912156796508 5.05891920279689 2211 0 2211
4.96164105490355 5.02258310920654 2212 0 2212
4.95528620993289 4.99301113739110 2213 0 2213
4.96712384903989 4.97121533211815 2214 0 2214
4.95913323794651 4.97223569275697 2215 0 2215
4.94881060599211 4.98585354736219 2216 0 2216
4.96349888917215 4.97703446567446 2217 0 2217
4.95611540978511 4.96890345471929 2218 0 2218
4.96384182044275 4.99211480601306 2219 0 2219
4.97173617491978 5.01200674325263 2220 0 2220
4.96497858305354 4.98942688954874 2221 0 2221
4.95868842610964 4.99810842359805 2222 0 2222
4.96841240917518 5.01268159253086 2223 0 2223
4.96029413775100 4.98924890046424 2224 0 2224
4.98555153650280 4.99404375409324 2225 0 2225
4.95921284959489 4.99080477640796 2226 0 2226
4.96682705345116 5.00272984250651 2227 0 2227
4.95698468840625 4.96483681316463 2228 0 2228
4.95940719945651 4.98663213206632 2229 0 2229
4.95541626016741 4.98708873469548 2230 0 2230
4.97193679855280 5.00365117224827 2231 0 2231
4.96109790984963 5.00790898718537 2232 0 2232
4.96091143261095 4.98788544431791 2233 0 2233
4.94937267850916 4.98788166888554 2234 0 2234
4.96272930695746 5.02246067935239 2235 0 2235
4.96291805868912 4.94761375597405 2236 0 2236
4.95493673163577 4.96970237198448 2237 0 2237
4.95247870036110 5.01086662047706 2238 0 2238
4.95986239596435 5.01055275224269 2239 0 2239
4.96091785089134 5.00755680978794 2240 0 2240
4.95440912520482 4.98820634511000 2241 0 2241
4.95673517183176 5.00033799427022 2242 0 2242
4.95708491654239 5.00859292711666 2243 0 2243
4.96565728204063 4.98351482848592 2244 0 2244
4.96565139038532 4.98593785729422 2245 0 2245
4.95962160199840 4.99276204566766 2246 0 2246
4.95072862576245 5.01285041067167 2247 0 2247
4.95873552619851 5.00584130157207 2248 0 2248
4.95322701795615 4.99197503344799 2249 0 2249
4.95965380820537 5.02565649024411 2250 0 2250
4.95146661297263 5.00326625043205 2251 0 2251
4.95254288803884 4.99370311952436 2252 0 2252
4.94793155227863 5.00804284516175 2253 0 2253
4.94608067507101 5.00294763195448 2254 0 2254
4.94400402172965 4.97699664326921 2255 0 2255
4.94537582171439 5.01812296690629 2256 0 2256
4.95010607015180 5.01170897334693 2257 0 2257
4.94834618719579 5.00160435263838 2258 0 2258
4.95038151807765 5.01305832732151 2259 0 2259
4.95451114742526 5.00486861966656 2260 0 2260
4.95171593693378 4.99970675684648 2261 0 2261
4.94786508697962 4.99817591424673 2262 0 2262
4.95183509980730 4.99977996357250 2263 0 2263
4.96222257509885 5.02021069567847 2264 0 2264
4.96548603418377 5.03452206604480 2265 0 2265
4.95882961580519 5.00591656057942 2266 0 2266
4.94818455095980 4.98421873298553 2267 0 2267
4.96748698832488 5.02378722421026 2268 0 2268
4.96024128869320 5.03168468232083 2269 0 2269
4.96218249549697 5.01022397265257 2270 0 2270
4.96739735610756 4.99916882987494 2271 0 2271
4.95291621966054 4.99101090726642 2272 0 2272
4.95350667448262 4.99372510642378 2273 0 2273
4.95307268183735 4.99154720857034 2274 0 2274
4.95941673143809 4.97716744807676 2275 0 2275
4.96740184547915 5.03966659238585 2276 0 2276
4.96780720028180 5.02883287184700 2277 0 2277
4.95922304897037 5.02611052435653 2278 0 2278
4.96067145016902 5.02057086515849 2279 0 2279
4.95908664392948 5.00108100566384 2280 0 2280
4.95279816818348 4.99849510638737 2281 0 2281
4.96355256330915 5.02340748914551 2282 0 2282
4.95614701100094 5.01896265994543 2283 0 2283
4.95524913551006 5.02422635048470 2284 0 2284
4.96026434684608 5.01852973863608 2285 0 2285
4.95255838486566 5.00357195989576 2286 0 2286
4.96113504934322 5.00270906102352 2287 0 2287
4.96603039899438 5.02203303730822 2288 0 2288
4.97222855286064 5.01231558245356 2289 0 2289
4.95125727353022 4.99914799138875 2290 0 2290
4.95799713043177 4.99470701420069 2291 0 2291
4.95522424170814 4.98269641156955 2292 0 2292
4.94850341962244 4.97966719916342 2293 0 2293
4.95685716657907 4.97338883201742 2294 0 2294
4.96068342480204 5.00179872967495 2295 0 2295
4.96464602076645 5.01187892732997 2296 0 2296
4.96182962537418 5.01704734712498 2297 0 2297
4.95723024236241 4.98552897092185 2298 0 2298
4.95593388599906 5.02285935872537 2299 0 2299
4.96365092791595 5.02103101491816 2300 0 2300
4.94581082753312 4.99040321841770 2301 0 2301
4.95266431476991 4.98758700765848 2302 0 2302
4.94575012909315 4.96043096215180 2303 0 2303
4.95023626300803 4.98577181440370 2304 0 2304
4.95725545216638 4.97130016571025 2305 0 2305
4.95363787390294 4.99658436757843 2306 0 2306
4.94343539896614 4.97295961978995 2307 0 2307
4.94429396337312 4.96672378136429 2308 0 2308
4.94737855557345 4.95268994817584 2309 0 2309
4.96017092309661 4.97807742914347 2310 0 2310
4.96022660180245 4.98848602748788 2311 0 2311
4.95675460084079 5.00306053156952 2312 0 2312
4.94782681258259 5.00261175797491 2313 0 2313
4.94550070407152 5.00234651404433 2314 0 2314
4.95982671761645 5.02771193984550 2315 0 2315
4.96252076530936 5.00844071223073 2316 0 2316
4.96661912072331 4.98615486034475 2317 0 2317
4.95925736713125 5.00079834134116 2318 0 2318
4.95500615614096 4.95487779226692 2319 0 2319
4.95727950347718 4.96214692130973 2320 0 2320
4.95547483147689 4.97105246252211 2321 0 2321
4.95753276020984 5.03103299698112 2322 0 2322
4.94243197182591 4.98762957472613 2323 0 2323
4.94520141137394 4.95319572848212 2324 0 2324
4.95365378599515 4.92537978849498 2325 0 2325
4.95289200527746 4.99314012405523 2326 0 2326
4.95837795779879 4.99205088349557 2327 0 2327
4.96373138528226 5.00776014593436 2328 0 2328
4.96619213894553 4.98047504497132 2329 0 2329
4.96239932476839 4.98573311104361 2330 0 2330
4.95285734335949 4.94601352540444 2331 0 2331
4.95397875628762 4.96483171317475 2332 0 2332
4.96288310436357 4.97376380639550 2333 0 2333
4.96215685771210 4.99220715311805 2334 0 2334
4.96675856192593 4.97695709213681 2335 0 2335
4.95520240611643 4.99860203925495 2336 0 2336
4.97348094087455 4.98468839572397 2337 0 2337
4.96198695658141 5.00401731781850 2338 0 2338
4.98152686931813 5.01719291404385 2339 0 2339
4.95872788441253 5.00049113581931 2340 0 2340
4.94551195335100 4.99421357052221 2341 0 2341
4.95021610298416 4.98154477632541 2342 0 2342
4.95088940880565 4.97585811528558 2343 0 2343
4.96920900864618 4.99597796866301 2344 0 2344
4.97123035957554 5.01943801233202 2345 0 2345
4.97012739027376 5.02622542656567 2346 0 2346
4.95855438291700 5.00590713700338 2347 0 2347
4.97479572930754 5.00206827566062 2348 0 2348
4.95365910802527 4.97905814453926 2349 0 2349
4.95924869031370 4.98155562324477 2350 0 2350
4.97101824107873 5.00354772613057 2351 0 2351
4.96104787830276 4.96756522920979 2352 0 2352
4.95488902065338 4.99366689553845 2353 0 2353
4.97210452713038 4.99298702833752 2354 0 2354
4.96103856367320 5.01975975326388 2355 0 2355
4.97503213673873 5.02060933822443 2356 0 2356
4.96478641350050 5.03451138476762 2357 0 2357
4.95859695282435 5.01247676418434 2358 0 2358
4.96913277577641 5.01444596018772 2359 0 2359
4.98100299455804 5.04228712692790 2360 0 2360
4.96595660753029 5.03086340618308 2361 0 2361
4.95056593248384 5.00066231805270 2362 0 2362
4.95672404559713 5.01359306958067 2363 0 2363
4.97129195925982 5.02019399167483 2364 0 2364
4.94847761033044 4.99893057697050 2365 0 2365
4.96474504627732 5.02433116430027 2366 0 2366
4.95657237990490 4.96301225097206 2367 0 2367
4.95767303677254 4.96811132746684 2368 0 2368
4.95358090790820 4.97048673585727 2369 0 2369
4.95836772386628 4.98539884423512 2370 0 2370
4.96431705430398 4.98768657516015 2371 0 2371
4.96788726832435 5.03692769439745 2372 0 2372
4.97303386451947 5.04574714204975 2373 0 2373
4.96339645935611 5.04631328920857 2374 0 2374
4.96679273595114 5.04097461904991 2375 0 2375
4.97314299257452 5.02020539618393 2376 0 2376
4.95716727310720 4.99138868954660 2377 0 2377
4.95310699183634 4.99722230129397 2378 0 2378
4.95473694123591 4.98414185655564 2379 0 2379
4.94385745569463 4.95651736099218 2380 0 2380
4.96338331297704 4.96223748675133 2381 0 2381
4.94889353411232 4.95820043274333 2382 0 2382
4.95494083125364 4.97008564138929 2383 0 2383
4.94364675683412 4.96889123449024 2384 0 2384
4.95401604093224 4.97511124482895 2385 0 2385
4.95062048002525 4.95326915994598 2386 0 2386
4.94706112455860 4.96126473659153 2387 0 2387
4.95708844723481 5.00514933293891 2388 0 2388
4.95433451513640 4.97959160814806 2389 0 2389
4.93572880079344 4.96344348565000 2390 0 2390
4.94927802581834 4.98875993637383 2391 0 2391
4.95546015401482 5.01952623236585 2392 0 2392
4.95789288882795 4.98760505446648 2393 0 2393
4.95725772390359 5.00990970290143 2394 0 2394
4.96008909348628 5.01434711414410 2395 0 2395
4.95133697056784 5.00498266984233 2396 0 2396
4.94333229056861 5.00414695438604 2397 0 2397
4.95056669346198 4.99110937386124 2398 0 2398
4.96401666805273 4.98765708382379 2399 0 2399
4.97452406486019 5.02249770899663 2400 0 2400
4.97785309036656 4.99770223766314 2401 0 2401
4.96607908306264 5.00942542558265 2402 0 2402
4.96414718881912 5.02752883583293 2403 0 2403
4.95964094389597 5.02575729116786 2404 0 2404
4.96541560132701 5.03185673571955 2405 0 2405
4.95809717115919 5.00950945521117 2406 0 2406
4.96734834339114 5.04517373511887 2407 0 2407
4.97728164210079 5.06379502874476 2408 0 2408
4.97285382359657 5.06626772467222 2409 0 2409
4.97612435315559 5.05580048879503 2410 0 2410
4.97850033388919 5.04090168482676 2411 0 2411
4.96776013105140 5.02942464429736 2412 0 2412
4.96646651193391 4.99806336264250 2413 0 2413
4.97155939595110 4.99369116504014 2414 0 2414
4.96111720983524 4.94926003370832 2415 0 2415
4.94840195874809 5.00970792276068 2416 0 2416
4.95748941468187 5.01847117627092 2417 0 2417
4.95475924023780 4.98462917959953 2418 0 2418
4.95948756756505 4.99989675331847 2419 0 2419
4.96404304964863 5.03132139681808 2420 0 2420
4.96483196419181 5.01462143033259 2421 0 2421
4.95802029075599 4.99900489945873 2422 0 2422
4.95518550763334 4.99683458877944 2423 0 2423
4.95101986919468 4.99495685106529 2424 0 2424
4.95448859404207 5.00931061531932 2425 0 2425
4.94428965671000 4.98718368631659 2426 0 2426
4.95106184870107 4.97919193256157 2427 0 2427
4.95469923769485 4.99067190253484 2428 0 2428
4.95716185882713 5.02574047938263 2429 0 2429
4.96325367898823 5.02525935591843 2430 0 2430
4.96377059325782 5.00402441804728 2431 0 2431
4.96024234175115 5.00624657472424 2432 0 2432
4.96295304446700 5.00733830537192 2433 0 2433
4.97127188804776 5.02052169146391 2434 0 2434
4.97163154747389 4.99921465968104 2435 0 2435
4.96430960421292 4.99267517744245 2436 0 2436
4.96750081364272 4.99937144406950 2437 0 2437
4.96446218957216 5.00841123174962 2438 0 2438
4.95371035499410 5.00700768944807 2439 0 2439
4.94822904317978 5.01206307260707 2440 0 2440
4.96162890547381 4.98563658652054 2441 0 2441
4.95060291671248 4.98390708360888 2442 0 2442
4.95367379138325 4.99390178051914 2443 0 2443
4.98102077985499 5.01910418986465 2444 0 2444
4.98361404953606 4.99891547969181 2445 0 2445
4.97781643658940 4.99276422578806 2446 0 2446
4.97572996748550 5.02754344014243 2447 0 2447
4.96678751392001 5.01845367204679 2448 0 2448
4.95461634633635 5.01950380250969 2449 0 2449
4.98333166331177 5.02708809387431 2450 0 2450
4.96694171258671 5.04171524999362 2451 0 2451
4.96208730737928 5.00945521677945 2452 0 2452
4.95200240747119 5.01173998722559 2453 0 2453
4.97586064684501 5.02343650227867 2454 0 2454
4.96037341136541 4.99919084741501 2455 0 2455
4.95682309178932 4.97769871739654 2456 0 2456
4.95465692696595 5.00941219546976 2457 0 2457
4.95821642159653 5.01195483509914 2458 0 2458
4.94601685216934 4.97469757603344 2459 0 2459
4.94198787996999 4.98376202214262 2460 0 2460
4.95244951600214 4.96942498165476 2461 0 2461
4.96487280289760 4.99930293179047 2462 0 2462
4.95944913970386 5.01690228655508 2463 0 2463
4.95597096588744 4.99560341731371 2464 0 2464
4.95191898501362 5.00206922082375 2465 0 2465
4.95719374665573 4.95817668914766 2466 0 2466
4.94757876593862 4.96963812449175 2467 0 2467
4.94905517356604 4.97030827380995 2468 0 2468
4.95934162554451 5.00287336179674 2469 0 2469
4.97102127459911 5.00920744232803 2470 0 2470
4.96557548213562 5.02552769978757 2471 0 2471
4.96324945182882 5.02441097108219 2472 0 2472
4.95124720110652 5.00082001972603 2473 0 2473
4.96541630582898 5.03817041697970 2474 0 2474
4.96094412879914 5.03312152229697 2475 0 2475
4.95442275094765 5.00648507982548 2476 0 2476
4.95327813991219 4.98494426795583 2477 0 2477
4.96732751709686 5.01444010139552 2478 0 2478
4.96084915880306 5.00170414298980 2479 0 2479
4.96291516316037 5.02369936251550 2480 0 2480
4.96814584885391 5.03190394382078 2481 0 2481
4.97329770865383 5.03303274645481 2482 0 2482
4.97559788688261 5.02061874554873 2483 0 2483
4.97976461936895 5.04120059333167 2484 0 2484
4.96912713677788 4.99854810881982 2485 0 2485
4.96659977876012 4.99755013429530 2486 0 2486
4.95441542092978 5.00049569453024 2487 0 2487
4.96023407917811 5.01508194841101 2488 0 2488
4.95624014391579 5.00746728903310 2489 0 2489
4.95687908369614 4.99583256145117 2490 0 2490
4.95623586739049 4.98883585370686 2491 0 2491
4.96195837175838 5.00350349529445 2492 0 2492
4.95333021139024 4.98832827499014 2493 0 2493
4.94941857876017 5.00730994048257 2494 0 2494
4.95239984492770 4.99516911516636 2495 0 2495
4.97490562863947 4.98224261354871 2496 0 2496
4.96973727152063 4.96025190535051 2497 0 2497
4.96421582213460 4.95876322606166 2498 0 2498
4.96415004121423 4.97066256394312 2499 0 2499
4.96941679819767 4.96748878706526 2500 0 2500
4.96506367778626 5.01215949210059 2501 0 2501
4.97529488597046 5.01829031574549 2502 0 2502
4.96581946557589 5.00270777799195 2503 0 2503
4.95506152547201 4.99507518533644 2504 0 2504
4.95858424539859 4.99219617742949 2505 0 2505
4.98066596065348 5.04558130509674 2506 0 2506
4.98145835195215 5.03138468147341 2507 0 2507
4.96191097408802 5.03456965404825 2508 0 2508
4.96352706090738 5.02903343283331 2509 0 2509
4.96821321358809 5.00724816630116 2510 0 2510
4.96381890283969 5.03710188320934 2511 0 2511
4.97257960868674 5.03709113481776 2512 0 2512
4.96803837406930 5.02232816988169 2513 0 2513
4.96624096344967 5.03722735410639 2514 0 2514
4.98020114361916 5.03554267489356 2515 0 2515
4.95994133602111 5.01687838532903 2516 0 2516
4.94733574555405 4.98862379955863 2517 0 2517
4.95604555457022 5.01910535982755 2518 0 2518
4.96373981868876 5.01244149294796 2519 0 2519
4.97695498457530 5.05869246040695 2520 0 2520
4.98267073513982 5.03742950512551 2521 0 2521
4.97173254658785 4.99157931803426 2522 0 2522
4.97247918315541 4.96881233926279 2523 0 2523
4.97949949677873 4.99837311935691 2524 0 2524
4.96269845003270 4.96617010265713 2525 0 2525
4.97226986604902 5.00674386735520 2526 0 2526
4.95768184053550 4.99148322518678 2527 0 2527
4.97226044535154 5.00238968722897 2528 0 2528
4.96848650915250 5.01566956217715 2529 0 2529
4.96332021624742 5.02269194261331 2530 0 2530
4.95933824264420 5.01204689368190 2531 0 2531
4.97320572550295 5.04023778115222 2532 0 2532
4.97035649051951 5.01930217220337 2533 0 2533
4.97530488825155 4.98113140238684 2534 0 2534
4.98397608558111 5.01949278445826 2535 0 2535
4.96861353082934 5.02140451227079 2536 0 2536
4.97385518691298 4.99169868306673 2537 0 2537
4.97333856598732 5.02612434115924 2538 0 2538
4.96234938704002 5.01166453941901 2539 0 2539
4.96317643085814 5.01590732925518 2540 0 2540
4.97279246394063 5.00016121060133 2541 0 2541
4.97517976868442 5.04962267907412 2542 0 2542
4.97347953393932 5.04633028296450 2543 0 2543
4.97382542637602 5.03945761213126 2544 0 2544
4.96700462854976 4.99514292446913 2545 0 2545
4.95222600405812 4.98315718409609 2546 0 2546
4.96567757491687 5.02489074461492 2547 0 2547
4.97265416357144 5.04414494966343 2548 0 2548
4.97147169127759 5.03976350884502 2549 0 2549
4.96845929685205 5.03531666334230 2550 0 2550
4.97216689061166 5.01409249810116 2551 0 2551
4.96000188343086 4.97817108271026 2552 0 2552
4.95853154748651 4.98418765279767 2553 0 2553
4.95826467228746 5.03340534914594 2554 0 2554
4.95875327596064 4.97045460347576 2555 0 2555
4.94946462027723 4.99613022573709 2556 0 2556
4.95747534569498 4.97261861742731 2557 0 2557
4.96384708458841 4.99093116954392 2558 0 2558
4.96192778479316 4.98419562520380 2559 0 2559
4.95903069595545 5.00293450239289 2560 0 2560
4.97717261850708 5.00485952405779 2561 0 2561
4.95776813163574 5.00876388598016 2562 0 2562
4.95356653996989 4.98168846436516 2563 0 2563
4.96043802587607 4.98314629572637 2564 0 2564
4.96219750601738 4.97425386446616 2565 0 2565
4.97146136305576 4.99634936207746 2566 0 2566
4.96329083665029 5.00171310826186 2567 0 2567
4.97272023820003 5.02274073533379 2568 0 2568
4.96243639826834 5.03139293706692 2569 0 2569
4.96455073374365 5.03032637226419 2570 0 2570
4.95997824338792 5.01554443282592 2571 0 2571
4.95552910677288 4.97894825461922 2572 0 2572
4.96766526483418 4.98898603318936 2573 0 2573
4.96212471962714 4.99669591817615 2574 0 2574
4.96144464895235 5.03039432842203 2575 0 2575
4.96467255802639 5.04977369699892 2576 0 2576
4.95934030714172 5.03698289661559 2577 0 2577
4.95833591654734 5.04176113224111 2578 0 2578
4.96428448365159 5.02689909771494 2579 0 2579
4.96611388682624 5.03933643794665 2580 0 2580
4.95340376333558 5.01060950252167 2581 0 2581
4.95250064451812 5.02333506174277 2582 0 2582
4.96128155343136 5.01449402353775 2583 0 2583
4.95566251008508 4.99101560200638 2584 0 2584
4.96243583827848 5.00312599240598 2585 0 2585
4.96437089097484 5.00948901108054 2586 0 2586
4.96264562057206 5.01108790725669 2587 0 2587
4.96859232831752 4.98257092647112 2588 0 2588
4.95728892412194 4.99286075759043 2589 0 2589
4.95644338219589 4.98397583298308 2590 0 2590
4.96346119252746 4.99066704084320 2591 0 2591
4.98139813079659 5.05564264519152 2592 0 2592
4.96561951367888 5.04660667190460 2593 0 2593
4.95685776004113 5.01951983391062 2594 0 2594
4.95968183715127 5.01178410008621 2595 0 2595
4.97970040467290 5.00561257371271 2596 0 2596
4.96906102855147 4.96385863450393 2597 0 2597
4.96354161295173 4.99391000512611 2598 0 2598
4.96899960765143 4.99505682380459 2599 0 2599
4.97405083587032 4.99851078923067 2600 0 2600
4.97279459015699 5.02390649631932 2601 0 2601
4.96924446220794 5.00751691948015 2602 0 2602
4.95641702098682 5.00314431876861 2603 0 2603
4.96056476188521 5.01624742181265 2604 0 2604
4.96793289194067 5.03299080400053 2605 0 2605
4.97371850762108 5.03021045184983 2606 0 2606
4.97310544149431 5.04067669575337 2607 0 2607
4.96651349610958 5.04568828343516 2608 0 2608
4.95992397854847 5.02475766832769 2609 0 2609
4.95309633833525 5.03521784013299 2610 0 2610
4.96114434009189 5.00282141168258 2611 0 2611
4.96923977473360 5.01091922650658 2612 0 2612
4.97188237104461 5.02909015298071 2613 0 2613
4.96737772735662 5.03724564765761 2614 0 2614
4.96625771648366 5.02591111504247 2615 0 2615
4.95443352563805 4.99358041577348 2616 0 2616
4.96233506408083 5.01508457766523 2617 0 2617
4.97063709353828 4.99088046431350 2618 0 2618
4.97109828106634 4.97455167731616 2619 0 2619
4.96226145331022 5.00991619045746 2620 0 2620
4.95517274130953 4.98874762341768 2621 0 2621
4.95125342942694 4.98626967796252 2622 0 2622
4.95803195810682 4.98846832664417 2623 0 2623
4.96932301388179 4.97082061256729 2624 0 2624
4.95477028138844 5.00091103216226 2625 0 2625
4.97113790545016 4.99116262830471 2626 0 2626
4.96184205604660 4.97008823309840 2627 0 2627
4.94659259179447 4.93646079433208 2628 0 2628
4.95344666312569 4.99291943858897 2629 0 2629
4.94507343676877 4.97365483513783 2630 0 2630
4.94135925881304 4.95941829117986 2631 0 2631
4.95254703499515 4.97476099518678 2632 0 2632
4.95130779440676 4.96578813747447 2633 0 2633
4.95514455730285 4.99075559763279 2634 0 2634
4.94917243579290 5.00645814552220 2635 0 2635
4.94805275579673 4.98955035218476 2636 0 2636
4.94024991512185 4.96234618030530 2637 0 2637
4.93645022181027 4.97056931560366 2638 0 2638
4.94328489080953 5.00167533519953 2639 0 2639
4.96099289153701 5.00233527450949 2640 0 2640
4.96187534887657 4.99521419232171 2641 0 2641
4.96600586885830 4.99147470141385 2642 0 2642
4.96843231636869 4.96925634051078 2643 0 2643
4.97487635923742 4.98935399428984 2644 0 2644
4.97044170767855 5.02749443247280 2645 0 2645
4.96171226615652 5.02718526091689 2646 0 2646
4.95638629358845 5.00687853516890 2647 0 2647
4.96148925871302 5.00975127883749 2648 0 2648
4.94846098902476 4.99436434677677 2649 0 2649
4.95290728860624 4.99360512795546 2650 0 2650
4.95314921891240 4.99067851255494 2651 0 2651
4.95299160546730 4.99581015696569 2652 0 2652
4.95974557920710 5.00566168583840 2653 0 2653
4.97678701620936 4.94450656895731 2654 0 2654
4.95984158704926 4.96946443085584 2655 0 2655
4.95630864443818 4.96350815059848 2656 0 2656
4.95297650543303 4.97975513324058 2657 0 2657
4.94698123596972 4.97622832806638 2658 0 2658
4.95664334459776 5.00168410216724 2659 0 2659
4.95771318580186 5.01731482903551 2660 0 2660
4.95389263314750 5.01039500376550 2661 0 2661
4.95632796130300 5.02121479902085 2662 0 2662
4.96277565643934 5.03227235270559 2663 0 2663
4.94816679727069 5.00644076754093 2664 0 2664
4.94782548093194 4.99094494626576 2665 0 2665
4.96158652132413 4.99583929425411 2666 0 2666
4.96603577996070 4.98235817103281 2667 0 2667
4.96472170578549 5.00978458427908 2668 0 2668
4.96565360910618 4.99151510812562 2669 0 2669
4.94731380218110 4.95587435937151 2670 0 2670
4.96810237149720 4.98585250775351 2671 0 2671
4.96005620369495 5.00924483262725 2672 0 2672
4.95968607165494 5.00560362396651 2673 0 2673
4.96073471909040 4.99070580294697 2674 0 2674
4.95984913321953 5.00466189671769 2675 0 2675
4.95774348316777 5.01380369428770 2676 0 2676
4.95403545634340 5.01683096982168 2677 0 2677
4.95676839563497 5.02672435112943 2678 0 2678
4.95047183137658 5.02314647153192 2679 0 2679
4.95836280322118 4.99435563088502 2680 0 2680
4.95459678019098 5.00194346473134 2681 0 2681
4.95631943370309 5.01102523521121 2682 0 2682
4.96551775337901 5.01208841174356 2683 0 2683
4.96287776183401 4.98694938610820 2684 0 2684
4.94789888633088 4.96986547842820 2685 0 2685
4.96266187899344 5.00570425042614 2686 0 2686
4.96402364062151 5.02138106672118 2687 0 2687
4.95692079656268 5.01869474044857 2688 0 2688
4.95672760390464 5.01822519249379 2689 0 2689
4.96185054269796 5.02542907340948 2690 0 2690
4.98063998763655 5.04034137476872 2691 0 2691
4.96941694608019 5.03386719875083 2692 0 2692
4.96140010111104 5.00448569823137 2693 0 2693
4.96392422084752 4.98415889780057 2694 0 2694
4.97297528823876 4.99447470380426 2695 0 2695
4.97583621299034 5.02077693562560 2696 0 2696
4.97858492503915 5.02250913291387 2697 0 2697
4.98003951413279 5.02082641215367 2698 0 2698
4.96000732898557 5.02464085693492 2699 0 2699
4.95660131166484 5.02084932058062 2700 0 2700
4.96125432726867 5.01668731150379 2701 0 2701
4.95978290812194 4.96708506935142 2702 0 2702
4.96548276052126 5.00886479955373 2703 0 2703
4.97137448235986 5.02679682325641 2704 0 2704
4.95476144616995 5.00568197916791 2705 0 2705
4.96978398731933 5.01636921556092 2706 0 2706
4.97677549350157 5.02802889494900 2707 0 2707
4.96751229997077 5.02397528080772 2708 0 2708
4.97160804519348 5.02400753372648 2709 0 2709
4.96110360433021 4.99131642231617 2710 0 2710
4.96444725366527 5.01396433364740 2711 0 2711
4.96730980866241 5.01104517917094 2712 0 2712
4.96017240726838 5.01839472975349 2713 0 2713
4.95626593966946 5.00743919920748 2714 0 2714
4.94512285170229 4.96330457984071 2715 0 2715
4.95479775444711 5.01197359085260 2716 0 2716
4.96502052687805 5.03976336024731 2717 0 2717
4.96990916227635 5.05313108765103 2718 0 2718
4.97241677618029 5.04753378686664 2719 0 2719
4.95803811702568 5.01401466103640 2720 0 2720
4.97462998701912 5.02027718611301 2721 0 2721
4.96212014378255 4.99843851088236 2722 0 2722
4.97207437401619 4.98797931146674 2723 0 2723
4.96503307617441 5.00549852482079 2724 0 2724
4.95577596971387 4.99431203557556 2725 0 2725
4.96031546737463 5.00406910907254 2726 0 2726
4.96611959853977 5.03478881428320 2727 0 2727
4.96260206881767 5.00948250042438 2728 0 2728
4.95706444681217 5.01230555114036 2729 0 2729
4.96606143973458 5.00889444659775 2730 0 2730
4.95668128297707 4.98410412105628 2731 0 2731
4.95644053373156 5.01153356186526 2732 0 2732
4.94946981382885 4.98979722053294 2733 0 2733
4.95231108289620 5.01507656419200 2734 0 2734
4.94610568569720 4.97131250543634 2735 0 2735
4.95882716400021 4.98841949892139 2736 0 2736
4.95913181483682 4.98351866266877 2737 0 2737
4.96924574981064 4.97594507692655 2738 0 2738
4.96732738933826 5.02359566506761 2739 0 2739
4.97260290003742 5.03384191750858 2740 0 2740
4.97712844405312 5.04198158200779 2741 0 2741
4.96035764426384 5.02514615425349 2742 0 2742
4.96826607204294 5.01468868862706 2743 0 2743
4.96179172502750 5.00833053971439 2744 0 2744
4.97123708083499 5.00911699263685 2745 0 2745
4.96401297855812 4.97946583458650 2746 0 2746
4.98251673364198 4.97473264747389 2747 0 2747
4.97998601558345 4.93035555944221 2748 0 2748
4.97727456598823 4.95168220776079 2749 0 2749
4.96693701430752 4.93427562594537 2750 0 2750
4.95933405087803 4.92810166620890 2751 0 2751
4.96057241162639 4.95411606366599 2752 0 2752
4.96321740776097 4.95666450074202 2753 0 2753
4.95314596839139 4.91979728616677 2754 0 2754
4.95577285859024 4.99941199660715 2755 0 2755
4.96865820396786 5.04762651667508 2756 0 2756
4.96441058477258 5.02365982060058 2757 0 2757
4.96728191371875 5.02063577530397 2758 0 2758
4.96723930879549 5.00838776618143 2759 0 2759
4.96195583926088 4.97510003705328 2760 0 2760
4.97529095909500 5.03904352519131 2761 0 2761
4.96281712009215 5.00707473679145 2762 0 2762
4.96092225628033 5.01966559301205 2763 0 2763
4.96501691652038 5.00987293812002 2764 0 2764
4.95351686531743 4.98303155302467 2765 0 2765
4.95832323837959 4.97940443976318 2766 0 2766
4.96218406793963 5.00299976114834 2767 0 2767
4.96400106384247 4.99962712449319 2768 0 2768
4.97391229125046 4.98346753879895 2769 0 2769
4.96311045801609 4.98789305170575 2770 0 2770
4.95888537526807 5.00684714442226 2771 0 2771
4.96737416165760 5.00559827884170 2772 0 2772
4.95777289090985 5.01938112898305 2773 0 2773
4.95747631874051 4.98398399250193 2774 0 2774
4.94411790809559 4.99118006717139 2775 0 2775
4.94992137472274 4.98245237491269 2776 0 2776
4.94306426584856 4.99599877104334 2777 0 2777
4.96040107575334 4.98600051193887 2778 0 2778
4.95465066886875 4.92491661595305 2779 0 2779
4.95167383972098 4.95724792431564 2780 0 2780
4.94355392429153 4.97578699172694 2781 0 2781
4.95542417309855 5.00574142911184 2782 0 2782
4.94641591640965 5.00756403669873 2783 0 2783
4.95065302717586 5.02014535824131 2784 0 2784
4.96247740161735 5.03408286137695 2785 0 2785
4.95647850848733 5.03362978613484 2786 0 2786
4.95816017700344 5.01813451348149 2787 0 2787
4.95243130645455 4.99222656862340 2788 0 2788
4.96041965097631 5.01831383330822 2789 0 2789
4.95467007966366 4.98595960662016 2790 0 2790
4.96393441975386 5.00263783646712 2791 0 2791
4.96341123954014 5.01297300822420 2792 0 2792
4.95454555539620 5.01756681566910 2793 0 2793
4.95612283322515 5.01281056578110 2794 0 2794
4.96960174174078 5.03400502557737 2795 0 2795
4.95870214439207 4.99822926949515 2796 0 2796
4.96979142785714 5.03712913430043 2797 0 2797
4.96397879027492 5.00642666858119 2798 0 2798
4.96259863118652 5.01813403707807 2799 0 2799
4.96192685160693 5.03340310771957 2800 0 2800
4.97175375735837 5.05288155093645 2801 0 2801
4.96237220512163 5.01005330348555 2802 0 2802
4.96158522639029 5.00666343471120 2803 0 2803
4.96331406724798 5.01555315160926 2804 0 2804
4.96206408633791 5.01176271996300 2805 0 2805
4.95936773900738 5.02638365450326 2806 0 2806
4.96624114228651 5.00334140427968 2807 0 2807
4.95206985091688 4.99120829028731 2808 0 2808
4.95270620915235 4.97706406719632 2809 0 2809
4.96588464412758 5.00005950994848 2810 0 2810
4.94611299303490 4.97221806734267 2811 0 2811
4.96559888833153 4.97566483712086 2812 0 2812
4.96767293313325 4.98399583300612 2813 0 2813
4.97530958893497 4.98106186447366 2814 0 2814
4.97140730566602 4.97399331919839 2815 0 2815
4.95789532959670 5.00905619957010 2816 0 2816
4.95748736899034 4.99352410242166 2817 0 2817
4.95682656433590 4.97348463514038 2818 0 2818
4.95284378370440 4.98783857417578 2819 0 2819
4.95478540253323 5.00305199651756 2820 0 2820
4.96529918153865 5.02016897191896 2821 0 2821
4.96033696265723 5.02447448149687 2822 0 2822
4.94592772350713 5.01783978905492 2823 0 2823
4.96507577536467 5.01279865373709 2824 0 2824
4.96971844972769 5.01269303429504 2825 0 2825
4.96700857898077 4.99889790124192 2826 0 2826
4.95900651145195 5.01371231139567 2827 0 2827
4.96863218240699 5.01146098397238 2828 0 2828
4.96621644010646 5.02034306937969 2829 0 2829
4.95751811369307 4.98496246585698 2830 0 2830
4.95701739315389 4.99633758108590 2831 0 2831
4.95874668161614 5.00299963963703 2832 0 2832
4.97056671030122 4.98789044718838 2833 0 2833
4.95964496330862 5.01886686069846 2834 0 2834
4.95288007210412 5.01555316521442 2835 0 2835
4.96153354957441 5.01629029247678 2836 0 2836
4.96135635951277 4.99415730071051 2837 0 2837
4.96990827030790 4.96874508378511 2838 0 2838
4.96182468173223 5.00915216253492 2839 0 2839
4.96666888338499 5.01823064737397 2840 0 2840
4.97713267272135 5.00255552388945 2841 0 2841
4.96399610998159 5.02458194852351 2842 0 2842
4.96622602050495 5.02440449989228 2843 0 2843
4.97157443805514 5.02900613927141 2844 0 2844
4.96384324029051 5.01781482423406 2845 0 2845
4.96330837473153 5.02924460298731 2846 0 2846
4.95932685002249 5.01971515445860 2847 0 2847
4.97128640472709 5.02367463150967 2848 0 2848
4.97275509992092 5.02867991545099 2849 0 2849
4.95474751293262 5.01396208622725 2850 0 2850
4.95039952968484 5.00034380830455 2851 0 2851
4.96160620451124 5.03845353430556 2852 0 2852
4.97282074298878 5.01839994907786 2853 0 2853
4.96914742875285 5.03837332044546 2854 0 2854
4.96134954618272 5.01899760848050 2855 0 2855
4.95885995795696 5.00554715411441 2856 0 2856
4.96218749670199 5.01581413464827 2857 0 2857
4.96762375320012 5.00786331809357 2858 0 2858
4.95349444766711 4.99620567609174 2859 0 2859
4.94375234561577 4.98495890280289 2860 0 2860
4.95074639711421 5.01125314419169 2861 0 2861
4.95501678598785 5.00879014364187 2862 0 2862
4.94729959578339 4.99535469983313 2863 0 2863
4.96458774802442 5.01613042336681 2864 0 2864
4.96484533788002 5.00838637489723 2865 0 2865
4.95629373903763 4.98644904731868 2866 0 2866
4.96013195103316 5.00233803879655 2867 0 2867
4.95839208061450 4.99636240592042 2868 0 2868
4.95374302937968 4.98247731292958 2869 0 2869
4.96508729393887 4.99103072462252 2870 0 2870
4.97070267348024 4.97374217193919 2871 0 2871
4.95166304895585 4.96021985204269 2872 0 2872
4.96516328904862 4.99156227806165 2873 0 2873
4.96688658138811 5.02155828942563 2874 0 2874
4.97478163783686 5.04741424671483 2875 0 2875
4.97050495719896 5.01946393305993 2876 0 2876
4.97214015906762 5.01032636317758 2877 0 2877
4.95202010397871 4.98990939782594 2878 0 2878
4.94610126893782 4.98637451037096 2879 0 2879
4.95402697491187 4.99555404991496 2880 0 2880
4.95967276340896 5.00979689308314 2881 0 2881
4.96917478948351 5.02661619836510 2882 0 2882
4.96102908324763 5.01394538559192 2883 0 2883
4.96513137571165 5.03345288700833 2884 0 2884
4.96261857854499 5.02788792468055 2885 0 2885
4.96296965539048 5.01942900063061 2886 0 2886
4.95529547688033 5.01085871458617 2887 0 2887
4.95260601834407 5.00790567469704 2888 0 2888
4.96137738548811 4.99563452884148 2889 0 2889
4.96221242865205 5.00892764236014 2890 0 2890
4.95101286108351 5.00559310533853 2891 0 2891
4.95728761770228 5.00841768683765 2892 0 2892
4.95151423528603 5.01610922715734 2893 0 2893
4.96136299057245 5.02596100170430 2894 0 2894
4.96257084456109 5.00366741374645 2895 0 2895
4.96511072573118 5.01782047592661 2896 0 2896
4.95490918272529 4.96562320538050 2897 0 2897
4.96875088600835 4.95087175172808 2898 0 2898
4.94590106095536 4.97957319852635 2899 0 2899
4.95151995454576 4.99788091600327 2900 0 2900
4.95128265327922 4.99497871763435 2901 0 2901
4.94720123893387 4.99070596257195 2902 0 2902
4.93298660145578 4.98361740534088 2903 0 2903
4.94198350721443 4.97238680909738 2904 0 2904
4.94148704153834 4.94933183087124 2905 0 2905
4.93788054960234 4.98113831188595 2906 0 2906
4.94778770947416 4.98986053020487 2907 0 2907
4.95797157763588 4.98711653219569 2908 0 2908
4.95488267782135 4.99216265980764 2909 0 2909
4.95199300814214 4.99086272995365 2910 0 2910
4.95231230506050 4.98087716057308 2911 0 2911
4.96492077719462 5.00058281771448 2912 0 2912
4.96136785434163 4.97026284724258 2913 0 2913
4.95447802955128 4.97847112876758 2914 0 2914
4.95977811128386 4.98068181232054 2915 0 2915
4.96535261935817 4.99559564109369 2916 0 2916
4.97013798530749 5.01180744879100 2917 0 2917
4.95822744458959 5.01658625926081 2918 0 2918
4.95070179419481 4.99208259284096 2919 0 2919
4.94023612609979 4.98088227243218 2920 0 2920
4.94992040738229 5.00911335600708 2921 0 2921
4.94443093469398 4.98240776658794 2922 0 2922
4.94948066250384 4.98700596989961 2923 0 2923
4.95686202734487 4.99961121339705 2924 0 2924
4.95961625403575 4.98533321440175 2925 0 2925
4.95432564333327 5.00771376090073 2926 0 2926
4.96514881709272 5.02281557277775 2927 0 2927
4.95121050887772 5.00883514822043 2928 0 2928
4.95534579943200 5.00432898182633 2929 0 2929
4.96534404658271 5.02818775687806 2930 0 2930
4.95975764057424 5.01488009513121 2931 0 2931
4.96127376261523 5.02217886679820 2932 0 2932
4.96776179286526 5.01478735632542 2933 0 2933
4.95436762204688 4.99866195105223 2934 0 2934
4.95112583592614 4.97835774634942 2935 0 2935
4.97024570802752 5.01939082044986 2936 0 2936
4.97918452206347 5.02721773099066 2937 0 2937
4.95947330269156 4.99562174264654 2938 0 2938
4.95929744366305 5.01931538199857 2939 0 2939
4.94814012494905 5.00518371419483 2940 0 2940
4.95903182925022 4.98768420072105 2941 0 2941
4.95793723777475 5.00706490431673 2942 0 2942
4.96092197189141 5.02523296192426 2943 0 2943
4.96119760627097 5.03586104140697 2944 0 2944
4.95716661018981 5.01507562776971 2945 0 2945
4.95958660885277 5.01866751086390 2946 0 2946
4.94294114754718 5.00107365307420 2947 0 2947
4.95778627012381 4.98755991557873 2948 0 2948
4.96385134292597 5.03318166259229 2949 0 2949
4.96965939604793 5.02986070669915 2950 0 2950
4.95485853417678 5.01569752497001 2951 0 2951
4.96194806889631 5.03954147335101 2952 0 2952
4.95839741963398 5.03058820041757 2953 0 2953
4.97104945605956 5.02392068161910 2954 0 2954
4.96763439166515 5.04996723878581 2955 0 2955
4.96223888835431 5.00483247103051 2956 0 2956
4.96506074248266 5.00848683496460 2957 0 2957
4.95208663970038 5.00159268544074 2958 0 2958
4.96386028964104 5.00531825956331 2959 0 2959
4.95852272746275 5.00764645813723 2960 0 2960
4.97001021809252 5.00286381572848 2961 0 2961
4.96176275710708 4.98935566555632 2962 0 2962
4.95831593202714 4.95086449954398 2963 0 2963
4.96086792677228 4.94505938008681 2964 0 2964
4.95032792651667 4.98184365566244 2965 0 2965
4.97359601351327 5.01579690158509 2966 0 2966
4.96385928541131 4.96920731846579 2967 0 2967
4.97160741780953 4.97867420884119 2968 0 2968
4.94991377881681 4.95411630146103 2969 0 2969
4.95757743521235 4.98261392402799 2970 0 2970
4.95327742293342 4.99276569927653 2971 0 2971
4.94472022055783 4.94663403393376 2972 0 2972
4.96008194364399 4.97059069304219 2973 0 2973
4.97217589869404 4.96727058782441 2974 0 2974
4.96379710537713 5.00939293624351 2975 0 2975
4.95828333304994 5.00394440639326 2976 0 2976
4.96586625328039 5.04939862188262 2977 0 2977
4.95448569657487 5.00634371223025 2978 0 2978
4.95323929737008 5.01236818971107 2979 0 2979
4.95284127721962 5.00493584663012 2980 0 2980
4.95545035690721 4.99464291609659 2981 0 2981
4.95349217965510 4.99104290165130 2982 0 2982
4.94926142336510 4.98642170832692 2983 0 2983
4.95593430261260 4.99230484645561 2984 0 2984
4.97254139327301 4.99815546167921 2985 0 2985
4.97292337181426 5.01050262383990 2986 0 2986
4.96933785907851 5.00908897944089 2987 0 2987
4.97535769811777 5.02551208133357 2988 0 2988
4.98025151802889 5.01323437329230 2989 0 2989
4.97008905507939 5.02203270525695 2990 0 2990
4.96602054224651 5.03133556384661 2991 0 2991
4.96947601271813 5.03293835401308 2992 0 2992
4.95779521232760 5.01560986457367 2993 0 2993
4.95988515396329 4.99573424628218 2994 0 2994
4.95279178178089 4.98014215681239 2995 0 2995
4.94598660852863 4.96837477293507 2996 0 2996
4.95206661473073 4.96514382377101 2997 0 2997
4.96890895731989 5.01085479395258 2998 0 2998
4.95556664458154 5.00162103378490 2999 0 2999
4.95416251275574 4.99693041542231 3000 0 3000
4.96589437692613 5.00235748822346 3001 0 3001
4.96122008290362 4.96859046519290 3002 0 3002
4.96989227810181 4.98323028011218 3003 0 3003
4.95469416822067 4.94992815624516 3004 0 3004
4.95575580953974 4.98777771304753 3005 0 3005
4.96986296932181 5.00867116741235 3006 0 3006
4.95554687522879 5.01954203329892 3007 0 3007
4.95460748064317 4.98340392585696 3008 0 3008
4.95215289173195 4.97563559389972 3009 0 3009
4.95737718301705 4.99386611270795 3010 0 3010
4.96418998154445 4.99786953347242 3011 0 3011
4.95529478932585 5.00626517974503 3012 0 3012
4.95787963508531 4.99865587084566 3013 0 3013
4.97566421885443 4.97802298126193 3014 0 3014
4.96381822457343 4.99318416910758 3015 0 3015
4.97247779608343 5.01556217941688 3016 0 3016
4.97164020353593 5.00773476880634 3017 0 3017
4.96660177425313 5.03034945578307 3018 0 3018
4.95782653427417 5.01273925640926 3019 0 3019
4.97005753599693 5.00881656642571 3020 0 3020
4.96309247675646 5.01867857922194 3021 0 3021
4.96408470470881 5.02601316215117 3022 0 3022
4.95826642418072 5.00599385381590 3023 0 3023
4.96777622572977 4.99336626050815 3024 0 3024
4.95837569083964 5.00776363067019 3025 0 3025
4.96866684396966 5.00466486888419 3026 0 3026
4.95940130338920 5.00297465888127 3027 0 3027
4.95405901171072 5.00274286336367 3028 0 3028
4.95910394689028 5.01125265935255 3029 0 3029
4.96037530736280 4.98283449442531 3030 0 3030
4.95071063582193 5.00389056735604 3031 0 3031
4.96983910660927 5.01772500187025 3032 0 3032
4.95875945620571 4.98475026266310 3033 0 3033
4.94985288344941 5.01022290829707 3034 0 3034
4.95947071666932 5.00207267785256 3035 0 3035
4.96902180507835 5.01867588117925 3036 0 3036
4.94835330328274 4.99428517657027 3037 0 3037
4.94546631304611 4.98027896133810 3038 0 3038
4.93250370813449 4.94608478759260 3039 0 3039
4.94538142087051 4.97029248230010 3040 0 3040
4.96459290705134 5.00844018329971 3041 0 3041
4.96890253256560 4.99761426242158 3042 0 3042
4.95778636708410 4.97513218347873 3043 0 3043
4.96413464404868 5.00901360866495 3044 0 3044
4.96301526901973 5.01357090202153 3045 0 3045
4.95675215638042 4.99016060337212 3046 0 3046
4.96257565780042 5.00660722264776 3047 0 3047
4.96900677146737 5.01880240472825 3048 0 3048
4.95761536408489 5.02588858726741 3049 0 3049
4.95170651187327 5.01095843840198 3050 0 3050
4.96109761139376 4.98673813959379 3051 0 3051
4.95852845865546 5.00962100439724 3052 0 3052
4.95822448315582 5.01783301805448 3053 0 3053
4.95805413908529 4.99106967557526 3054 0 3054
4.97078651503234 5.00271405244088 3055 0 3055
4.95454217368051 4.96637788686028 3056 0 3056
4.94546880227921 4.97835385982427 3057 0 3057
4.95484324425922 5.00089755948057 3058 0 3058
4.96546161294499 5.01465260896146 3059 0 3059
4.96531364700620 5.01059388331438 3060 0 3060
4.96505790263159 5.02830877281580 3061 0 3061
4.96960361264631 5.02358129545611 3062 0 3062
4.95627469072665 4.99347489714557 3063 0 3063
4.97452826422223 4.97667560531157 3064 0 3064
4.98132664863201 4.96005715634919 3065 0 3065
4.97029321378153 4.93308929392629 3066 0 3066
4.96329252721370 4.97450258363060 3067 0 3067
4.96662765607766 4.97980910196551 3068 0 3068
4.96419290558164 4.99001352995860 3069 0 3069
4.95567757712417 4.98431520356746 3070 0 3070
4.95054468662607 4.93764243032415 3071 0 3071
4.96436697310745 4.95851960383054 3072 0 3072
4.95789697446475 4.98537550800013 3073 0 3073
4.95731299765509 4.99438189799209 3074 0 3074
4.95943001808542 4.99663183115384 3075 0 3075
4.96187399870817 5.00367765228546 3076 0 3076
4.96142067655770 4.97372549660716 3077 0 3077
4.96154533814647 4.99335281070152 3078 0 3078
4.96401313614125 5.00611253407627 3079 0 3079
4.96737453078809 4.99688458920968 3080 0 3080
4.96160953377917 4.97289320400689 3081 0 3081
4.96835853969998 4.99387298030093 3082 0 3082
4.95906169811912 4.95994875658515 3083 0 3083
4.95036721072295 4.98601357208926 3084 0 3084
4.94636030418640 4.98242518695778 3085 0 3085
4.94345324907269 4.99659983353015 3086 0 3086
4.94327890528914 4.99528948097387 3087 0 3087
4.95654528010936 4.99810014449129 3088 0 3088
4.96128875649567 5.00185395471836 3089 0 3089
4.97581410979788 4.99098992138869 3090 0 3090
4.96411364632268 4.99955269045919 3091 0 3091
4.96776773838060 5.01589308478762 3092 0 3092
4.95670361554261 5.02358587493999 3093 0 3093
4.95826033716784 5.00168372311629 3094 0 3094
4.95495904605688 4.98413761931850 3095 0 3095
4.95337343780743 4.98828211980505 3096 0 3096
4.95570198734054 4.99222267028804 3097 0 3097
4.95945325095802 5.00737940657302 3098 0 3098
4.97775612562244 5.01171761394027 3099 0 3099
4.97203614386889 5.02035095591119 3100 0 3100
4.96799668372703 5.01996215242734 3101 0 3101
4.96845904216582 4.99840816255573 3102 0 3102
4.95737814426159 4.99955964806498 3103 0 3103
4.97461072276021 4.99128966778375 3104 0 3104
4.96743823085745 4.99612216495318 3105 0 3105
4.96835558279611 5.00459998677940 3106 0 3106
4.95112236176711 4.99466840074379 3107 0 3107
4.96237431014504 4.99398788572631 3108 0 3108
4.97577497948308 5.02203879880002 3109 0 3109
4.96562403599374 5.03316900516987 3110 0 3110
4.96927500399741 5.00849365343168 3111 0 3111
4.96781148057056 5.01377022331091 3112 0 3112
4.96840974875818 5.02951492703377 3113 0 3113
4.96123682594593 5.00447416188655 3114 0 3114
4.95209701644710 5.00413733589787 3115 0 3115
4.95298900470024 5.01290718965051 3116 0 3116
4.96495381679083 5.02090343039899 3117 0 3117
4.95549109780786 4.98824581742347 3118 0 3118
4.95846664848661 5.00027877528765 3119 0 3119
4.95994174340008 5.03112892500102 3120 0 3120
4.98153430831605 5.02103465918798 3121 0 3121
4.96242924946049 4.99504449653518 3122 0 3122
4.95726269422007 4.99021491158253 3123 0 3123
4.95810873546723 4.98552297848659 3124 0 3124
4.96024447548775 5.00929666738374 3125 0 3125
4.96143310468443 4.99294292811093 3126 0 3126
4.96437966022800 5.01988902710322 3127 0 3127
4.95416440645444 4.99508832710523 3128 0 3128
4.96465422473040 4.95722169696517 3129 0 3129
4.96573246341418 5.02121655307857 3130 0 3130
4.96433382553251 5.01687782710064 3131 0 3131
4.97291792694078 5.01372017427717 3132 0 3132
4.96000934549716 5.02615703931194 3133 0 3133
4.97562242412946 5.02627734462080 3134 0 3134
4.97811763628433 5.04151615867823 3135 0 3135
4.96620731586403 5.03134388360133 3136 0 3136
4.99121541739489 5.05980506013422 3137 0 3137
4.96210870141711 5.00176290847045 3138 0 3138
4.96620033848278 4.99837701174556 3139 0 3139
4.97912726965234 5.03817475236852 3140 0 3140
4.96378509149490 5.01790653416353 3141 0 3141
4.96148191817968 5.02349889982305 3142 0 3142
4.95903712900312 5.02315784717798 3143 0 3143
4.94770428522637 4.99448941737465 3144 0 3144
4.96873854702343 5.03418545326877 3145 0 3145
4.97316197517181 5.03310218126906 3146 0 3146
4.95913229590099 5.00469766005837 3147 0 3147
4.97767885712758 5.05037505466628 3148 0 3148
4.98328711065165 5.06610483423944 3149 0 3149
4.95961600983836 5.02595537321966 3150 0 3150
4.96984038825407 5.01846901194799 3151 0 3151
4.96375176800771 5.00794053884070 3152 0 3152
4.96494309906957 5.00044101814503 3153 0 3153
4.96262783735336 5.00016841625754 3154 0 3154
4.96316647428365 5.01519477768307 3155 0 3155
4.94936416031884 4.99351114053460 3156 0 3156
4.96338886539001 5.02364734982115 3157 0 3157
4.97089089987329 5.04326815715167 3158 0 3158
4.96808321787949 5.03874999139730 3159 0 3159
4.96545089661945 5.03543106056365 3160 0 3160
4.96783671535074 5.03793633641144 3161 0 3161
4.95712369261536 4.99703818806820 3162 0 3162
4.94801211726652 5.00074481886856 3163 0 3163
4.96144194845994 5.00216150145557 3164 0 3164
4.96601410723508 5.01920503978344 3165 0 3165
4.96106821973426 4.99371639466808 3166 0 3166
4.96064894747272 5.02712919611482 3167 0 3167
4.95845215164313 5.00358983491002 3168 0 3168
4.97708003946638 4.97567832103120 3169 0 3169
4.95184966820097 4.96797345743275 3170 0 3170
4.95732957688552 4.96558803297325 3171 0 3171
4.96223701686018 4.97315620145922 3172 0 3172
4.97528786967564 4.98742144417763 3173 0 3173
4.97136667249278 5.03054890789572 3174 0 3174
4.95802369665684 5.01342877046184 3175 0 3175
4.95897041583633 5.00987748261130 3176 0 3176
4.95047907418454 5.01388922313312 3177 0 3177
4.95148399799983 5.00121605819926 3178 0 3178
4.94952128831899 4.98511220443124 3179 0 3179
4.94776823590514 4.97692408994225 3180 0 3180
4.94185957269914 4.96643458810997 3181 0 3181
4.96405403919992 4.98332374611173 3182 0 3182
4.96406387465150 4.99069191037982 3183 0 3183
4.96634668370906 4.95909273059142 3184 0 3184
4.96212971171566 5.00408516648513 3185 0 3185
4.95222671182996 5.00286734927175 3186 0 3186
4.96799397193490 5.02250984901253 3187 0 3187
4.96182710952586 5.01679042931601 3188 0 3188
4.95414989379856 4.99465625462557 3189 0 3189
4.95080478263600 4.99163297976793 3190 0 3190
4.95869419666137 5.00551847448377 3191 0 3191
4.96728577962018 5.01693518197826 3192 0 3192
4.95493950956162 5.00335748669626 3193 0 3193
4.96077881397628 5.02357513710674 3194 0 3194
4.96271807363737 5.01710906410302 3195 0 3195
4.95042410962366 5.02314958364500 3196 0 3196
4.95248453006200 4.98852925150188 3197 0 3197
4.96560514392176 5.03456675829194 3198 0 3198
4.96333361766182 5.01414935199863 3199 0 3199
4.95680484091461 5.00421127955572 3200 0 3200
4.95433845248746 4.99950565513814 3201 0 3201
4.95543310347072 5.01460252436336 3202 0 3202
4.96384146216493 5.04323814322075 3203 0 3203
4.95928536166865 5.02097274416666 3204 0 3204
4.95305877488765 5.01419897054456 3205 0 3205
4.94865850765073 5.00845893904891 3206 0 3206
4.95503500828124 5.01059956549195 3207 0 3207
4.95533646251693 5.03244430577797 3208 0 3208
4.95627059757694 5.01394987123892 3209 0 3209
4.96514722767887 5.01257525816345 3210 0 3210
4.95755768831484 5.02624139778573 3211 0 3211
4.96388254677491 5.03496253099120 3212 0 3212
4.95308172549524 5.00838847753901 3213 0 3213
4.96822066415077 5.03330770588400 3214 0 3214
4.96621780384101 5.03551033501294 3215 0 3215
4.95713572086167 5.02531066205474 3216 0 3216
4.95956652706646 5.01793723432530 3217 0 3217
4.95974545904230 5.02862835915393 3218 0 3218
4.95364338247777 4.99737028021110 3219 0 3219
4.95966202797219 5.01312613279306 3220 0 3220
4.96382997061981 5.00435549185183 3221 0 3221
4.95336196108352 5.00328443738969 3222 0 3222
4.96744417840033 5.02775538794597 3223 0 3223
4.96261770795806 5.02497391150050 3224 0 3224
4.96410277556768 5.02222673325940 3225 0 3225
4.94651051481994 4.96552205983543 3226 0 3226
4.94516655356770 4.97419660743115 3227 0 3227
4.95222789586267 4.96645993841885 3228 0 3228
4.94666842160290 4.97575945626327 3229 0 3229
4.93008006972871 4.95857333955916 3230 0 3230
4.95307183523604 4.97744105563106 3231 0 3231
4.94584433200605 4.98444681852045 3232 0 3232
4.95479158074617 5.01330244890312 3233 0 3233
4.96301500364976 5.02583364060979 3234 0 3234
4.94589618409624 5.02528846750445 3235 0 3235
4.95863113488390 5.01076036658619 3236 0 3236
4.96643236422394 5.01555916846859 3237 0 3237
4.96425789811250 5.01797744680696 3238 0 3238
4.96455381557551 4.99979785750178 3239 0 3239
4.96155920562331 4.98626397579312 3240 0 3240
4.98220150447924 5.01872562573884 3241 0 3241
4.96890638061086 5.03382044955631 3242 0 3242
4.96022464323794 5.01024252249271 3243 0 3243
4.95555654593860 5.02816259782060 3244 0 3244
4.96160336592855 4.98435491110141 3245 0 3245
4.95757125781278 4.97173473214567 3246 0 3246
4.95626515668037 4.98904426419264 3247 0 3247
4.96027197966472 4.95703217907792 3248 0 3248
4.95929259916777 4.98461327139602 3249 0 3249
4.96500482395411 5.00347149590085 3250 0 3250
4.95621804968805 4.99240232106086 3251 0 3251
4.96107815875122 4.99263921138639 3252 0 3252
4.96604373113554 5.03901058656342 3253 0 3253
4.97966629983651 5.04732167270787 3254 0 3254
4.97168683900683 5.04538693167847 3255 0 3255
4.95932805713941 5.00542258179483 3256 0 3256
4.95478808194163 5.00296521697190 3257 0 3257
4.95301092353527 5.02511645568522 3258 0 3258
4.95306657323235 5.01190258747335 3259 0 3259
4.96204308659993 5.00517752163971 3260 0 3260
4.96451668520299 4.99253960516941 3261 0 3261
4.95376104513274 4.98150574023701 3262 0 3262
4.95215799706592 4.95796397296444 3263 0 3263
4.95093987150660 4.94379223042131 3264 0 3264
4.95240673607077 4.95776328845848 3265 0 3265
4.95457984703931 4.98899194338357 3266 0 3266
4.96689464880065 5.00018323679498 3267 0 3267
4.96963666637151 4.99717396637551 3268 0 3268
4.96757237968090 4.98874692646240 3269 0 3269
4.96417429264818 4.98847177839416 3270 0 3270
4.97086321676729 5.04707998761351 3271 0 3271
4.97045472529570 5.04190645970730 3272 0 3272
4.96256046661118 5.02063480295605 3273 0 3273
4.96513855700744 5.02089735703113 3274 0 3274
4.96988859491277 5.02274307642388 3275 0 3275
4.96082646095649 5.00936700026787 3276 0 3276
4.96032103976005 5.00968034182754 3277 0 3277
4.94563263819677 4.99763812112208 3278 0 3278
4.95442160852593 5.00451697713049 3279 0 3279
4.95506841143002 5.01337773155801 3280 0 3280
4.95685174746984 5.00472814867083 3281 0 3281
4.96498476901518 5.00495445146888 3282 0 3282
4.95970519489750 5.03749999823124 3283 0 3283
4.96556507695715 4.99257567367094 3284 0 3284
4.96668695208682 5.02197753304366 3285 0 3285
4.95200429125499 5.01141459364700 3286 0 3286
4.94891972396116 5.00082715611164 3287 0 3287
4.96078264058164 5.01870335767888 3288 0 3288
4.97298904234395 5.03904886566825 3289 0 3289
4.98135012320626 5.04276991717023 3290 0 3290
4.96566151156992 5.02778113063473 3291 0 3291
4.95542385045715 5.03939621147397 3292 0 3292
4.95062937246735 5.01959494336632 3293 0 3293
4.94438595176564 4.99122726839131 3294 0 3294
4.96268403469217 5.00395864684883 3295 0 3295
4.96388854848459 5.01815676308289 3296 0 3296
4.94912745893304 4.98841924814261 3297 0 3297
4.94591950421297 4.98821485544026 3298 0 3298
4.95643317108413 4.97099081912281 3299 0 3299
4.95127917895724 4.98079456187322 3300 0 3300
4.95068043120683 4.99198311708999 3301 0 3301
4.94291772601886 4.97624277656285 3302 0 3302
4.94402375801523 5.00158180695119 3303 0 3303
4.93764489358960 4.96956814834195 3304 0 3304
4.95026035540430 4.98329004101255 3305 0 3305
4.95005717984291 5.00356084678395 3306 0 3306
4.95361053478751 4.98394138845596 3307 0 3307
4.95334144905015 4.93605559689484 3308 0 3308
4.94561523187059 4.95915784100288 3309 0 3309
4.96171361547996 4.94812774068643 3310 0 3310
4.94845819074091 4.96263285802788 3311 0 3311
4.94671455282221 4.99838539970566 3312 0 3312
4.95345948446589 4.99701569490442 3313 0 3313
4.95444710465883 4.98828364527802 3314 0 3314
4.95094204028285 4.98662367418455 3315 0 3315
4.95133605969396 4.98840911061862 3316 0 3316
4.95747004912110 5.00954282252049 3317 0 3317
4.95906555003763 4.99453709088322 3318 0 3318
4.94636434987980 5.00795754415271 3319 0 3319
4.95828031827823 5.00471187315861 3320 0 3320
4.96375266356972 5.00863650714329 3321 0 3321
4.95933593147820 4.98865483210903 3322 0 3322
4.95446843024993 5.00093713600218 3323 0 3323
4.96681191461289 5.01156834956234 3324 0 3324
4.96698151409208 5.01167376466937 3325 0 3325
4.96855797006069 5.02966281734729 3326 0 3326
4.96533591837842 5.01999543397699 3327 0 3327
4.95881340644064 5.03174335654121 3328 0 3328
4.95887419507062 5.00140561213610 3329 0 3329
4.95510684528451 4.98616511896046 3330 0 3330
4.94434695881947 4.95164118940305 3331 0 3331
4.94312469345364 4.96348907892656 3332 0 3332
4.93587512014241 4.97392467030749 3333 0 3333
4.95303866805727 4.99202418993915 3334 0 3334
4.95029151225825 4.95931067360738 3335 0 3335
4.94647121749338 4.94309589079762 3336 0 3336
4.95804011374305 4.94852530978837 3337 0 3337
4.94641993833001 4.95425767258119 3338 0 3338
4.95297620324487 4.98991720782399 3339 0 3339
4.96129298754831 5.01855668440398 3340 0 3340
4.95666923277191 5.00201747344837 3341 0 3341
4.95393686874086 4.99846020594666 3342 0 3342
4.95984491914529 4.98246250957837 3343 0 3343
4.96160992944601 5.00081255165979 3344 0 3344
4.96682731074904 5.03291729461541 3345 0 3345
4.95246343984081 5.00585905185444 3346 0 3346
4.96262731756421 5.01938548686106 3347 0 3347
4.96147081179536 5.00269144073335 3348 0 3348
4.96335551654320 5.02204578737902 3349 0 3349
4.96010202343696 5.00083529741068 3350 0 3350
4.96737032236377 5.01960790625353 3351 0 3351
4.95004940908419 4.99063819357836 3352 0 3352
4.94779333719693 4.97945874488207 3353 0 3353
4.95382461109393 4.99277603898491 3354 0 3354
4.96704527173853 5.03267723571013 3355 0 3355
4.96430528604009 5.02389833221844 3356 0 3356
4.96884539129819 5.00456605695621 3357 0 3357
4.96737008690854 5.01395167837533 3358 0 3358
4.95937158816784 5.01451976475863 3359 0 3359
4.96743682232727 5.01276399754506 3360 0 3360
4.96125001623337 5.01908551702288 3361 0 3361
4.96577574531390 4.99152980142920 3362 0 3362
4.96902619917743 5.02707925639610 3363 0 3363
4.96514261334012 5.03232407242019 3364 0 3364
4.97090749774306 5.02350458711320 3365 0 3365
4.95219282363222 4.98366310204732 3366 0 3366
4.96279090739002 4.98403046350136 3367 0 3367
4.95569461235440 5.01212608436548 3368 0 3368
4.96060796433302 5.01238163164816 3369 0 3369
4.96390811472207 4.98425410033090 3370 0 3370
4.97084941738835 5.01089698726790 3371 0 3371
4.97524581448669 5.03275334185827 3372 0 3372
4.97617262286942 5.05440351759266 3373 0 3373
4.95419646618012 5.01675518632136 3374 0 3374
4.95162969765370 4.98418215869665 3375 0 3375
4.96562365412233 5.00260252554452 3376 0 3376
4.95588318499944 4.99227817458650 3377 0 3377
4.94577589519767 4.99502345920888 3378 0 3378
4.95151206832093 4.97345184641367 3379 0 3379
4.96803449704710 5.01421906468919 3380 0 3380
4.97713867094499 5.02646989532281 3381 0 3381
4.98427381145279 5.02545783210496 3382 0 3382
4.97906847795376 5.01476604062444 3383 0 3383
4.95334577656137 4.98919665045528 3384 0 3384
4.95671510904707 4.97540327672694 3385 0 3385
4.94651884550214 4.98330951946919 3386 0 3386
4.93856354408112 4.98608742287795 3387 0 3387
4.94493777851492 4.93962824320490 3388 0 3388
4.95493891243326 4.98548394858773 3389 0 3389
4.95329693460943 4.99211940258966 3390 0 3390
4.95030170135464 4.99143400083143 3391 0 3391
4.95532895567601 4.99592072300818 3392 0 3392
4.96281950919071 5.00555696034796 3393 0 3393
4.97688288244006 5.03782422681141 3394 0 3394
4.95514521745501 5.01245937276053 3395 0 3395
4.96689673950214 5.01894282502146 3396 0 3396
4.96304652621630 5.01852426222182 3397 0 3397
4.96693836619598 5.03191512900389 3398 0 3398
4.95691162464887 5.00811203070683 3399 0 3399
4.95471690754169 5.00102290743471 3400 0 3400
4.95021815058503 4.99688071054462 3401 0 3401
4.94660891280219 4.97474877025195 3402 0 3402
4.95670189647989 4.98486922557771 3403 0 3403
4.95121901940764 4.98769215987206 3404 0 3404
4.94992364814815 5.00080695917332 3405 0 3405
4.95133921411504 5.00066782116441 3406 0 3406
4.96292576395542 4.98225928175001 3407 0 3407
4.95145058966576 4.98428413459688 3408 0 3408
4.94670312560123 4.98858896646544 3409 0 3409
4.93907230839236 4.97514496895868 3410 0 3410
4.94723944047681 4.98138657416139 3411 0 3411
4.95359752108371 4.99791296256592 3412 0 3412
4.96088191681239 4.99726068108052 3413 0 3413
4.94507674272836 4.96913988564743 3414 0 3414
4.95146801168869 4.97688617713939 3415 0 3415
4.95461334617178 4.98435071687761 3416 0 3416
4.95505056111124 4.99524803417590 3417 0 3417
4.95169063974279 5.01104040502416 3418 0 3418
4.96166223662569 5.00471695952376 3419 0 3419
4.95814528717068 4.98264754553843 3420 0 3420
4.96417123799930 4.99779326220132 3421 0 3421
4.97512376472948 5.00625359859110 3422 0 3422
4.95933538368145 4.96069362698172 3423 0 3423
4.94601910776801 4.94404762816844 3424 0 3424
4.95385327737500 4.98274676564084 3425 0 3425
4.94920228949144 4.99477206043108 3426 0 3426
4.96072277322610 4.98969170084089 3427 0 3427
4.95939936297290 4.99888000239918 3428 0 3428
4.97247855800961 5.02890022606747 3429 0 3429
4.96400223886223 5.02925463306517 3430 0 3430
4.95944529083781 4.99389005224366 3431 0 3431
4.96307088892976 4.99726341058546 3432 0 3432
4.96792017540123 5.01987499487692 3433 0 3433
4.97859755944611 5.01145225845352 3434 0 3434
4.96516327493181 4.97087583339713 3435 0 3435
4.95731311496694 4.96369174882634 3436 0 3436
4.96191093885150 4.98710191609584 3437 0 3437
4.95875849437567 5.00808992996276 3438 0 3438
4.96029090720298 5.00545474060272 3439 0 3439
4.97664947385802 5.02772436063789 3440 0 3440
4.97097552389054 5.00705788090282 3441 0 3441
4.95863984726340 5.02191602171310 3442 0 3442
4.96770654225241 5.04136232803632 3443 0 3443
4.95910289748312 5.02847045561965 3444 0 3444
4.95751355076965 5.01213594566616 3445 0 3445
4.95208148497942 4.98800489397444 3446 0 3446
4.96350724197161 5.04031984596263 3447 0 3447
4.96694447451013 5.03029513805918 3448 0 3448
4.96342929594420 5.01693590305802 3449 0 3449
4.97285136552611 5.01857594933784 3450 0 3450
4.97713128532764 5.01969810654160 3451 0 3451
4.96343238540882 5.02445526015793 3452 0 3452
4.96475375055786 5.04459910665507 3453 0 3453
4.96024338431269 5.01694948657183 3454 0 3454
4.96934527762114 5.01571048400575 3455 0 3455
4.97636962379828 4.99833653413469 3456 0 3456
4.96783583418290 5.00829670687107 3457 0 3457
4.96782464061030 5.02594185716551 3458 0 3458
4.95187744405930 4.97253756769965 3459 0 3459
4.95526667623712 5.00170799823495 3460 0 3460
4.94948173407972 4.99561504394042 3461 0 3461
4.93224928581265 4.97052573876253 3462 0 3462
4.94234941946321 4.98933374918210 3463 0 3463
4.95645546055490 4.98755525980442 3464 0 3464
4.95305333030277 4.98429297997252 3465 0 3465
4.95678966076226 4.99577393433547 3466 0 3466
4.95892039563981 5.00915892157789 3467 0 3467
4.95650087468668 4.99872164065617 3468 0 3468
4.96695958463570 5.00575500156028 3469 0 3469
4.96981981075598 5.02484719271251 3470 0 3470
4.96515820645467 5.01594260699240 3471 0 3471
4.96642479644842 5.00721337125440 3472 0 3472
4.95276477180937 4.99001990865579 3473 0 3473
4.96097638974392 5.01862764102855 3474 0 3474
4.96324680291636 5.02437033456892 3475 0 3475
4.95883111174200 5.01998454947592 3476 0 3476
4.96336259748267 5.02821190107160 3477 0 3477
4.96084833403761 5.02061137555105 3478 0 3478
4.95785295356777 5.00118039956004 3479 0 3479
4.96550849330223 5.00482223430550 3480 0 3480
4.97042445939388 4.98724045298630 3481 0 3481
4.95416198433461 5.01059820259897 3482 0 3482
4.96845206986662 5.01004471491107 3483 0 3483
4.96142225724102 5.03448764481680 3484 0 3484
4.96765595643501 5.02424674613040 3485 0 3485
4.95236485348931 5.00117557137667 3486 0 3486
4.97234254261027 4.98952587882694 3487 0 3487
4.94084385679679 4.96801683852948 3488 0 3488
4.95592514319341 4.99110569808515 3489 0 3489
4.95943370784859 5.00880186183870 3490 0 3490
4.94892599075760 4.99615359296729 3491 0 3491
4.95724446557803 5.01154999512783 3492 0 3492
4.95453386484950 5.00238993711291 3493 0 3493
4.97357631592028 5.03261378679189 3494 0 3494
4.98032939429446 5.03383346554430 3495 0 3495
4.96766670423683 5.04269410460058 3496 0 3496
4.96561991060582 5.04776135526994 3497 0 3497
4.97532592758868 5.05819415413329 3498 0 3498
4.97222582472378 5.03797317023846 3499 0 3499
4.95004722505189 5.00899612045285 3500 0 3500
4.96571481482292 5.01370853964541 3501 0 3501
4.95410072260673 5.03616866764970 3502 0 3502
4.94628828638101 4.99612921917688 3503 0 3503
4.94716438376671 5.01014220876290 3504 0 3504
4.95501662376509 4.99188021807852 3505 0 3505
4.96705345628298 5.01009132054069 3506 0 3506
4.95701636174095 4.98794008604860 3507 0 3507
4.95880307047885 5.00097362836450 3508 0 3508
4.95536271034472 5.00924004533032 3509 0 3509
4.96072494358217 5.02495853736176 3510 0 3510
4.95582841763705 4.99230521057850 3511 0 3511
4.94951606675582 4.99180885503932 3512 0 3512
4.95933560506487 4.97270227661023 3513 0 3513
4.94789930736218 5.00310771021315 3514 0 3514
4.96465766167975 5.01619966505484 3515 0 3515
4.96245533668278 5.00096935059491 3516 0 3516
4.96422895781723 4.99660623624142 3517 0 3517
4.96859859764791 5.01626368404120 3518 0 3518
4.95065103892336 5.00551621272977 3519 0 3519
4.94538122744763 4.95221399462744 3520 0 3520
4.94498396923029 4.96296347992448 3521 0 3521
4.94434113550224 4.98352966244109 3522 0 3522
4.95599168241515 5.00860340715410 3523 0 3523
4.96043414945374 5.01451239968248 3524 0 3524
4.96183614066669 4.98625963145255 3525 0 3525
4.96883687458586 5.01406589623635 3526 0 3526
4.96753612603360 5.03291568772422 3527 0 3527
4.95600720298462 5.00915794397595 3528 0 3528
4.96248241162866 5.02832157308834 3529 0 3529
4.95986383305161 5.00477717226351 3530 0 3530
4.97163564213044 4.98601865115477 3531 0 3531
4.96716386448559 5.00943882257284 3532 0 3532
4.96419010998380 4.97796351849876 3533 0 3533
4.96557287378703 5.00526418241831 3534 0 3534
4.95635672112632 5.02016811627114 3535 0 3535
4.95571550406485 4.99678649523138 3536 0 3536
4.97697191588468 5.02785475185021 3537 0 3537
4.96556817010872 5.03116464078892 3538 0 3538
4.96190662363540 5.01063918107181 3539 0 3539
4.96388374594939 5.01598954652556 3540 0 3540
4.96401506111759 5.00729436078426 3541 0 3541
4.95806291991524 5.00549807393705 3542 0 3542
4.95717858601483 5.01225593399498 3543 0 3543
4.96809365609436 5.00226503534457 3544 0 3544
4.97027386857959 5.02184733427793 3545 0 3545
4.97494686445731 5.02489475452974 3546 0 3546
4.95953569811213 5.00274998397141 3547 0 3547
4.96712355517892 5.02834693448307 3548 0 3548
4.96421871309008 5.01894194244931 3549 0 3549
4.96723650346621 4.98225207075047 3550 0 3550
4.95950301928749 4.95248798429705 3551 0 3551
4.96438032558157 4.98980686089432 3552 0 3552
4.94414528177214 4.99348603971936 3553 0 3553
4.95253288382787 5.01644916707488 3554 0 3554
4.95356614078753 5.00706130118499 3555 0 3555
4.94914279829795 4.98331971468047 3556 0 3556
4.96686348992014 4.99685275362956 3557 0 3557
4.97125616669638 5.02688685668152 3558 0 3558
4.97287246459307 5.00827525316543 3559 0 3559
4.94448026612287 4.99652275227161 3560 0 3560
4.94505546540272 4.98229978499817 3561 0 3561
4.94389049546910 4.98010112747007 3562 0 3562
4.95246442208598 4.99166995088899 3563 0 3563
4.97850707156439 5.01155502068939 3564 0 3564
4.95648882623081 4.97754626688397 3565 0 3565
4.95254047874981 4.97350464626101 3566 0 3566
4.95793866453537 4.97301572982583 3567 0 3567
4.94895680476322 4.98433002308218 3568 0 3568
4.94638748077875 4.99368571360703 3569 0 3569
4.95108895699862 4.99344696572765 3570 0 3570
4.96085522453887 5.03256330773194 3571 0 3571
4.96621385434021 5.02299328976340 3572 0 3572
4.96372794200315 5.01562230636636 3573 0 3573
4.97054192976865 5.03936588621775 3574 0 3574
4.97271957924460 5.02957413657345 3575 0 3575
4.96975341686954 5.02273087841315 3576 0 3576
4.97219031708670 5.03407846877148 3577 0 3577
4.95340476874703 5.01260489061882 3578 0 3578
4.95487308523378 4.98461633007190 3579 0 3579
4.96029166213287 4.99313587917548 3580 0 3580
4.94988576810331 4.99497899297221 3581 0 3581
4.96888234081522 5.00433784405167 3582 0 3582
4.96038048588235 5.02359756113876 3583 0 3583
4.96464849096124 5.00360999353123 3584 0 3584
4.96016864610711 4.97561236485920 3585 0 3585
4.95574796747403 4.97851697029882 3586 0 3586
4.96405891038244 4.98802105483123 3587 0 3587
4.97040039008076 5.04025175631800 3588 0 3588
4.97336663940089 5.05265100632894 3589 0 3589
4.96294401795116 5.00752776942996 3590 0 3590
4.96082385034148 4.98443814775918 3591 0 3591
4.95665590306386 4.99189578046454 3592 0 3592
4.96463305631041 5.01356925164758 3593 0 3593
4.96791969768648 5.01859203874481 3594 0 3594
4.96860417337266 5.00944483295570 3595 0 3595
4.97760223437586 5.01470959634945 3596 0 3596
4.97108335718465 5.01618668236034 3597 0 3597
4.95810056496569 4.99264570804515 3598 0 3598
4.96672662556672 5.01617810420482 3599 0 3599
4.96058984756215 5.01713289757208 3600 0 3600
4.96292698805507 4.99757430516601 3601 0 3601
4.96482073697391 5.02828524767816 3602 0 3602
4.95294827501759 5.02493777302768 3603 0 3603
4.96007217334282 5.01786417526972 3604 0 3604
4.95433188281729 5.01124344106125 3605 0 3605
4.96342216515738 5.02330147493682 3606 0 3606
4.96811271738294 5.04180256479202 3607 0 3607
4.96324769338934 5.02932584933057 3608 0 3608
4.95857351258790 5.01833300180166 3609 0 3609
4.96298823788347 5.00953851790207 3610 0 3610
4.96519852958696 4.98312907627305 3611 0 3611
4.95930579491903 4.99056604628367 3612 0 3612
4.95332858839492 4.99958938608560 3613 0 3613
4.96355192558627 5.03130735546192 3614 0 3614
4.95587907837074 5.00547706452871 3615 0 3615
4.96713362759294 4.97280511843482 3616 0 3616
4.96002944922214 5.00381740419510 3617 0 3617
4.95829414659062 5.00610139404766 3618 0 3618
4.95519673250760 5.00367649465622 3619 0 3619
4.95968263118348 5.03182071457938 3620 0 3620
4.97290637549330 5.02710540383083 3621 0 3621
4.96771259217567 5.01647794641880 3622 0 3622
4.94721438384393 4.99767948320130 3623 0 3623
4.95809032741893 4.97448390795982 3624 0 3624
4.96022413481351 4.99756406784751 3625 0 3625
4.96144402579402 5.01355270966161 3626 0 3626
4.96427544828639 4.98497185219068 3627 0 3627
4.95478047024200 4.98819126328364 3628 0 3628
4.95170695113525 5.00025334425185 3629 0 3629
4.96412708364031 4.98624350243563 3630 0 3630
4.95467599575564 4.99386986054969 3631 0 3631
4.96221477158323 4.99549834441068 3632 0 3632
4.95631492039716 4.99231943348998 3633 0 3633
4.96648070402969 4.98935615048096 3634 0 3634
4.95939813346195 4.99070862985183 3635 0 3635
4.96664635522457 5.01477108805912 3636 0 3636
4.96616712956350 5.02873915035019 3637 0 3637
4.97256839949160 5.01430065379862 3638 0 3638
4.96764386753601 5.02170100792510 3639 0 3639
4.96864723790486 5.02009393330083 3640 0 3640
4.97161004708297 5.03577982399585 3641 0 3641
4.97141061973199 5.02592913258553 3642 0 3642
4.97174375457033 5.03576299785179 3643 0 3643
4.97858377181298 5.05174860104301 3644 0 3644
4.96235548736356 5.01964665243236 3645 0 3645
4.96807413389329 5.00298125794463 3646 0 3646
4.96054362752915 5.02005136179350 3647 0 3647
4.95844712219422 5.01838035199548 3648 0 3648
4.97152473339997 5.02264037530583 3649 0 3649
4.95829312912379 5.00806650530815 3650 0 3650
4.96608285851446 4.99633600251089 3651 0 3651
4.96358506582283 5.01989351996987 3652 0 3652
4.96207598643782 4.99780931801413 3653 0 3653
4.96162578471852 4.99149401446193 3654 0 3654
4.97117415614254 5.00763509335819 3655 0 3655
4.95547475685726 5.01277036673201 3656 0 3656
4.95498527276013 5.00234976432746 3657 0 3657
4.95733259440355 5.03307159146648 3658 0 3658
4.96661331389946 5.02366150955230 3659 0 3659
4.95770868770285 5.02658781623270 3660 0 3660
4.95830997792636 5.00960965338068 3661 0 3661
4.96742426027005 5.00445486087182 3662 0 3662
4.96810270193984 5.01827667330820 3663 0 3663
4.96768819159702 5.02526355695379 3664 0 3664
4.95153510877820 4.99434140491457 3665 0 3665
4.95457739972993 4.99412171640121 3666 0 3666
4.95958156457373 4.99279795535027 3667 0 3667
4.95330962702703 5.00685709368876 3668 0 3668
4.95876972410689 5.00122330358426 3669 0 3669
4.95876612314509 4.99191508222865 3670 0 3670
4.95271542043517 5.00353002225544 3671 0 3671
4.95696763302716 4.97813519920236 3672 0 3672
4.95345188180162 5.00887704084965 3673 0 3673
4.97007578260445 4.98358582926451 3674 0 3674
4.97483065803475 5.01385411007969 3675 0 3675
4.97388694108493 5.02415577884783 3676 0 3676
4.96799417412077 5.02780010551112 3677 0 3677
4.95780933706618 5.01487338034280 3678 0 3678
4.96166054334551 5.01099728901118 3679 0 3679
4.96774136584343 5.01790936644919 3680 0 3680
4.96479104764163 4.99843945882732 3681 0 3681
4.96362216945236 5.00322085240439 3682 0 3682
4.96924520808859 4.99292499038881 3683 0 3683
4.95183433534750 4.98065739405481 3684 0 3684
4.96383203298309 4.98201915019299 3685 0 3685
4.96532303048757 4.99761128410309 3686 0 3686
4.97587953687576 5.01366427370007 3687 0 3687
4.95375765374916 5.02742635824225 3688 0 3688
4.95668140750615 5.03890999150162 3689 0 3689
4.95994854293858 5.00716943389086 3690 0 3690
4.94428824127913 4.98294059722181 3691 0 3691
4.95520556865893 4.99082327588987 3692 0 3692
4.94827821866064 4.99247267703819 3693 0 3693
4.94889785501071 5.00488739391129 3694 0 3694
4.96130569353512 5.01243129069944 3695 0 3695
4.96699470634764 5.02973398033160 3696 0 3696
4.97800292717110 5.02693741236772 3697 0 3697
4.95354803546349 4.98409860772344 3698 0 3698
4.94918272580014 4.97440847852303 3699 0 3699
4.96740720086958 5.00393676615051 3700 0 3700
4.97219661318914 5.00478687765188 3701 0 3701
4.97872062166905 4.96898454344282 3702 0 3702
4.97752604428446 5.00523039495798 3703 0 3703
4.98030943180992 5.00065231371543 3704 0 3704
4.97236378656481 4.96181898522766 3705 0 3705
4.97183254164059 4.98090373711365 3706 0 3706
4.95573599700832 4.96814813604624 3707 0 3707
4.95700182928334 4.99135177496774 3708 0 3708
4.95863578686886 4.99691926904034 3709 0 3709
4.96966767400394 5.02484469282141 3710 0 3710
4.96029250305488 4.99501043326431 3711 0 3711
4.97284126380728 4.97965438031435 3712 0 3712
4.97002354727432 4.96648225417695 3713 0 3713
4.95325956934371 4.97538090903559 3714 0 3714
4.96246564071848 5.00183735756064 3715 0 3715
4.98341270221905 5.01728908101119 3716 0 3716
4.96351770996372 5.01523718589903 3717 0 3717
4.96000053903304 5.00648687052344 3718 0 3718
4.96296064140092 5.01874442361628 3719 0 3719
4.95393598389244 4.99265623864117 3720 0 3720
4.96053672359917 4.99251599320550 3721 0 3721
4.97080156792862 5.02711944419374 3722 0 3722
4.96217959172581 4.99680583862561 3723 0 3723
4.96232342194292 5.01739542355626 3724 0 3724
4.97818468891864 5.03041676932959 3725 0 3725
4.97232538035119 5.02451408584706 3726 0 3726
4.94591535603954 4.97955991912813 3727 0 3727
4.93344458804342 4.95207323107928 3728 0 3728
4.94434437832615 4.95413561275998 3729 0 3729
4.95565102560546 4.98921487085219 3730 0 3730
4.96265357399186 5.02236595409698 3731 0 3731
4.95978744519853 5.01740538538486 3732 0 3732
4.96208459417645 5.01728805169409 3733 0 3733
4.95390771864944 4.99481600530510 3734 0 3734
4.96804668710686 4.98287351414167 3735 0 3735
4.95427773261711 5.02077212615849 3736 0 3736
4.95576040469931 4.99132605748720 3737 0 3737
4.96660187842012 4.99905671204919 3738 0 3738
4.95984571244778 5.01068516543647 3739 0 3739
4.95876590174188 5.03041383171877 3740 0 3740
4.95251145009937 5.00576515992380 3741 0 3741
4.96339436475434 5.00712857210415 3742 0 3742
4.97038062582624 5.01911782235447 3743 0 3743
4.94910469790873 5.00580722764648 3744 0 3744
4.95675200751324 5.02568329821309 3745 0 3745
4.96198355606114 5.01630130845936 3746 0 3746
4.95662122941463 5.01337403824141 3747 0 3747
4.96691324158216 5.01666611704046 3748 0 3748
4.96342344319040 5.02987090716056 3749 0 3749
4.97278394698180 5.05762183411954 3750 0 3750
4.95373581175405 5.02231132612871 3751 0 3751
4.94860771803676 4.98656168133975 3752 0 3752
4.94547640117261 4.96263898416541 3753 0 3753
4.94464878068671 4.97854237070789 3754 0 3754
4.93237526354588 4.92897443817751 3755 0 3755
4.93398322784418 4.96157933764873 3756 0 3756
4.94036628278667 4.96826308024098 3757 0 3757
4.94922505232393 4.97598462919930 3758 0 3758
4.96301030544402 5.00078201544807 3759 0 3759
4.96435578669506 5.01008785899688 3760 0 3760
4.96118673799986 5.01590990586327 3761 0 3761
4.95091074426937 5.00873638829291 3762 0 3762
4.96379416578149 5.01738413820844 3763 0 3763
4.96011085743236 5.01993848783289 3764 0 3764
4.95552316907936 5.00033042436624 3765 0 3765
4.95403210290069 4.98704493581357 3766 0 3766
4.96811683886138 5.01893538438744 3767 0 3767
4.95770980232747 4.98645702549712 3768 0 3768
4.95614664566714 5.00480635984910 3769 0 3769
4.96875367852551 5.01526085614600 3770 0 3770
4.96273455862798 5.00143371971426 3771 0 3771
4.95840357844132 4.99417074640177 3772 0 3772
4.95385084549681 4.97024545440951 3773 0 3773
4.95141789484091 5.00876304628637 3774 0 3774
4.95682219507371 4.99213363010725 3775 0 3775
4.96282024900743 5.00656510103341 3776 0 3776
4.97085311357775 5.02441917273858 3777 0 3777
4.96156494388965 5.02706066954340 3778 0 3778
4.97159159067729 5.04204126137022 3779 0 3779
4.96386627161079 5.00806788056604 3780 0 3780
4.97100934309804 5.01458670396510 3781 0 3781
4.96756330171821 5.00394606007161 3782 0 3782
4.95770211756195 5.00899901144515 3783 0 3783
4.96349254481352 5.01345222363916 3784 0 3784
4.95449633176692 5.00679907755895 3785 0 3785
4.96090990634891 5.00010672969220 3786 0 3786
4.95269625751404 4.99510314919969 3787 0 3787
4.95492277214621 4.98892001240135 3788 0 3788
4.94203115577276 5.00430640594443 3789 0 3789
4.96023553742150 4.99761304422851 3790 0 3790
4.95092003155066 4.96899697312161 3791 0 3791
4.93423109926008 4.94081140260898 3792 0 3792
4.94418013694562 4.99802223675357 3793 0 3793
4.95627885486806 4.98408502812029 3794 0 3794
4.93775772520512 4.94591372376192 3795 0 3795
4.95138430748200 4.95130463439653 3796 0 3796
4.96831513822466 4.95032141508077 3797 0 3797
4.95321889484304 4.95176115768982 3798 0 3798
4.95115151873844 4.94509954742482 3799 0 3799
4.94790488500391 4.94760980145444 3800 0 3800
4.95564938954456 4.99334217643498 3801 0 3801
4.95162775251268 5.01358033076378 3802 0 3802
4.94530409783220 4.98959017122101 3803 0 3803
4.94301522569029 4.96810996116158 3804 0 3804
4.95037072897692 4.97944069221030 3805 0 3805
4.96806277575949 5.02770938762761 3806 0 3806
4.96394174637424 5.02603224759324 3807 0 3807
4.96215650418469 5.01054117550949 3808 0 3808
4.95248177222955 4.99985854974326 3809 0 3809
4.95672004423651 5.01128812970282 3810 0 3810
4.96442074476884 4.98053477790133 3811 0 3811
4.94559044400247 4.99049891035646 3812 0 3812
4.95419058476764 5.00446905092737 3813 0 3813
4.96585105463515 5.03194066178770 3814 0 3814
4.95392867738902 5.01948452093691 3815 0 3815
4.96160417391747 5.04557827079086 3816 0 3816
4.95959534323641 5.04529014587350 3817 0 3817
4.96648433505348 4.99643611018916 3818 0 3818
4.95816393817907 4.97677929978834 3819 0 3819
4.94193711661423 4.98332981772542 3820 0 3820
4.95316578291794 4.98725686643237 3821 0 3821
4.96085730584225 4.97361322203433 3822 0 3822
4.96437856134912 4.97209476322991 3823 0 3823
4.94840438198192 4.95124524514741 3824 0 3824
4.94864141236992 4.98226448460933 3825 0 3825
4.96044790844764 5.00558408222086 3826 0 3826
4.96191373899025 4.99667710915082 3827 0 3827
4.95610857248005 4.98777276395791 3828 0 3828
4.97609412402422 5.01425564086364 3829 0 3829
4.96227777130722 5.00720610053265 3830 0 3830
4.97011104864310 5.01027368008411 3831 0 3831
4.96451360831285 5.02260382977324 3832 0 3832
4.96206139450818 5.02238006054054 3833 0 3833
4.95304908760193 5.00928845225680 3834 0 3834
4.95851554220744 4.99064652059028 3835 0 3835
4.95455097935832 5.00366325661386 3836 0 3836
4.98096182156237 4.98020084890041 3837 0 3837
4.95873447289123 4.99689610001160 3838 0 3838
4.96292548722470 4.98360677338626 3839 0 3839
4.96000294960048 5.00451583474269 3840 0 3840
4.96640557521723 5.02720017158513 3841 0 3841
4.95906185506920 5.00466940469054 3842 0 3842
4.95842655803334 4.98968597276191 3843 0 3843
4.96675961850875 5.00473956081031 3844 0 3844
4.96935084063293 4.96901463559284 3845 0 3845
4.95527016775986 4.94408281500990 3846 0 3846
4.96901396901619 4.96695630115824 3847 0 3847
4.96165614685460 4.99544365867085 3848 0 3848
4.96184888475331 5.00329258673977 3849 0 3849
4.95167097625200 5.01258188527239 3850 0 3850
4.95758321646298 5.01536028155346 3851 0 3851
4.96275716288015 4.98493092166190 3852 0 3852
4.96232871541625 4.96947392896180 3853 0 3853
4.94486326478896 4.97058505827670 3854 0 3854
4.95433680041920 5.00142284073285 3855 0 3855
4.95998054982685 5.01147319420991 3856 0 3856
4.97461121889110 5.02007906481825 3857 0 3857
4.96851138379093 5.03222894306005 3858 0 3858
4.97539126479377 5.01993126121491 3859 0 3859
4.97478191844255 5.00096623006961 3860 0 3860
4.97372290559909 4.97587247635054 3861 0 3861
4.97066679378652 4.99947569997211 3862 0 3862
4.96598726426099 4.98092981502698 3863 0 3863
4.95133472280695 4.99109378958440 3864 0 3864
4.94771275349847 5.00696647365938 3865 0 3865
4.96741718822331 5.01289223027961 3866 0 3866
4.96778782746270 5.00102214534653 3867 0 3867
4.95758318768984 5.00667613100692 3868 0 3868
4.95551807849724 5.01379463522900 3869 0 3869
4.95740177487636 5.02301755557130 3870 0 3870
4.96248442940818 5.02001264310150 3871 0 3871
4.96303903020768 5.01788882079308 3872 0 3872
4.95141956588124 5.01552100142386 3873 0 3873
4.96471813914330 5.02727507169589 3874 0 3874
4.96723633415056 5.04693305763831 3875 0 3875
4.97021348836191 5.01433599108660 3876 0 3876
4.96706403711775 4.97796185413017 3877 0 3877
4.96178973285785 4.99865708394733 3878 0 3878
4.95951217402011 5.01883649071962 3879 0 3879
4.97510491809021 5.00934113344245 3880 0 3880
4.95919140449553 5.00224608271423 3881 0 3881
4.95108284649219 5.00022515063143 3882 0 3882
4.95410155674359 5.00952186611753 3883 0 3883
4.95328526546082 5.00528495977096 3884 0 3884
4.96379289340254 5.00698489900311 3885 0 3885
4.96680377538633 5.01280218774778 3886 0 3886
4.96012420541693 5.00508164305721 3887 0 3887
4.96037044988220 4.99846984330129 3888 0 3888
4.96203873146221 4.98835268614944 3889 0 3889
4.96645498161280 5.01525341785088 3890 0 3890
4.95890669470146 5.01292849736085 3891 0 3891
4.96524678163322 5.00679717742486 3892 0 3892
4.95689013053598 4.96961548620902 3893 0 3893
4.96344613731877 4.99352261916466 3894 0 3894
4.96500449446785 5.02199269908845 3895 0 3895
4.97588201782171 5.03921775134493 3896 0 3896
4.97083458466728 5.03292130168275 3897 0 3897
4.97501827607494 5.03823005541467 3898 0 3898
4.97331338854905 5.03588937377342 3899 0 3899
4.98233823136443 5.05325068543549 3900 0 3900
4.96536105317265 5.02355161135911 3901 0 3901
4.96577457644812 4.99536551490112 3902 0 3902
4.95648060445371 4.96590687846364 3903 0 3903
4.96645802270227 5.01238493340970 3904 0 3904
4.95533780172706 5.00017000209616 3905 0 3905
4.96685191856941 5.01534423426649 3906 0 3906
4.97379414276583 5.01472966641432 3907 0 3907
4.96917231127207 5.03236577693342 3908 0 3908
4.96691359080611 5.03526098040886 3909 0 3909
4.97871679671046 5.02723652092529 3910 0 3910
4.97978840237154 5.02947996179361 3911 0 3911
4.96196402180816 5.01359322421605 3912 0 3912
4.95508648737683 4.97143819828514 3913 0 3913
4.97139193721591 4.98540713731065 3914 0 3914
4.98278075100151 5.02214913705188 3915 0 3915
4.98711053930028 5.01798389454343 3916 0 3916
4.96663826408423 5.01279562000509 3917 0 3917
4.95792987391438 5.03073969922841 3918 0 3918
4.96479602752072 5.01871086381092 3919 0 3919
4.95077045465866 4.99189730956522 3920 0 3920
4.96041231324356 4.99836912797576 3921 0 3921
4.94783193752283 4.99136314667094 3922 0 3922
4.94820543118484 4.98663050803044 3923 0 3923
4.96120196112536 5.01809299969253 3924 0 3924
4.96457360553158 5.00998955608859 3925 0 3925
4.94885713207711 4.98820232083140 3926 0 3926
4.95687559516674 4.97683456980963 3927 0 3927
4.94987867621004 4.96787186324645 3928 0 3928
4.95133814209786 4.97834256688376 3929 0 3929
4.94835284071153 4.97926387091797 3930 0 3930
4.95224872684908 4.98130227472014 3931 0 3931
4.94337116683230 4.99224838713201 3932 0 3932
4.95820457466620 5.03124093457194 3933 0 3933
4.96559240329171 4.99611075517298 3934 0 3934
4.95344804373005 4.98578978567808 3935 0 3935
4.95911573332059 4.97163032393304 3936 0 3936
4.95695557265456 4.96291290572630 3937 0 3937
4.95240949681565 4.95782121075612 3938 0 3938
4.94835610535525 4.98853017539079 3939 0 3939
4.96084438223302 5.01890269300231 3940 0 3940
4.95543874676397 5.01133920017958 3941 0 3941
4.95220448476376 5.00817386449021 3942 0 3942
4.95476905665808 5.02403138533104 3943 0 3943
4.95495870121664 5.00399957414509 3944 0 3944
4.95056842961645 4.99897652700286 3945 0 3945
4.95372254004151 4.98644095386902 3946 0 3946
4.94561325237213 4.98294009404352 3947 0 3947
4.95871767486894 4.98504345775460 3948 0 3948
4.94078541067517 4.95370614317521 3949 0 3949
4.95365602959273 4.98780694717895 3950 0 3950
4.95289970399325 4.97732240305403 3951 0 3951
4.96038508758860 5.01918003733749 3952 0 3952
4.96576151460352 5.02538318172762 3953 0 3953
4.96521596363255 5.04141205771473 3954 0 3954
4.95977361239905 5.00451433067553 3955 0 3955
4.95559837436835 4.99597377751374 3956 0 3956
4.96498755949699 5.01332407868164 3957 0 3957
4.95778322269408 5.01327026338670 3958 0 3958
4.95594096276645 4.99946925794505 3959 0 3959
4.95254541244537 4.99751310863998 3960 0 3960
4.95585443387471 4.99141464667660 3961 0 3961
4.97252447052007 5.02083194631858 3962 0 3962
4.97604195041964 5.02909747552384 3963 0 3963
4.94229013953226 5.00094058075595 3964 0 3964
4.95783470833797 5.01374946979544 3965 0 3965
4.97024903095254 5.00384180277180 3966 0 3966
4.94857797567716 4.98215066397360 3967 0 3967
4.95902042295630 5.01881744316682 3968 0 3968
4.95569584591169 5.01440386272271 3969 0 3969
4.97007498733913 5.00826379488215 3970 0 3970
4.96413860753269 4.97244912604063 3971 0 3971
4.95467839517691 5.00716566181697 3972 0 3972
4.96131204341659 4.99549680637988 3973 0 3973
4.97059989877485 5.01871102317529 3974 0 3974
4.97026944401790 5.03918894326342 3975 0 3975
4.96223788611638 5.02309657494704 3976 0 3976
4.95671806496663 5.00764088411267 3977 0 3977
4.96232671137001 4.99189324568152 3978 0 3978
4.95874147779336 5.00306130903220 3979 0 3979
4.95999835892903 5.01901238797108 3980 0 3980
4.95559147152670 5.00561510481295 3981 0 3981
4.95356906291622 5.01427688210896 3982 0 3982
4.95884348691757 5.00780330130251 3983 0 3983
4.95187817783805 4.98355259400990 3984 0 3984
4.95930639832233 4.97046984611488 3985 0 3985
4.94884743038314 4.95751922373304 3986 0 3986
4.96795001716371 4.96218191018893 3987 0 3987
4.97015220606985 4.99878692787391 3988 0 3988
4.95681720486129 4.98229998059721 3989 0 3989
4.95682337516920 4.99582833387520 3990 0 3990
4.97191862821003 5.01755261498892 3991 0 3991
4.97182234840109 5.05123919112370 3992 0 3992
4.96598492521214 5.04175409627367 3993 0 3993
4.96726879200684 5.02102028268166 3994 0 3994
4.96765648046278 5.01670887247592 3995 0 3995
4.96588078595128 5.02913316459820 3996 0 3996
4.95334411721736 4.96422906950166 3997 0 3997
4.95487615245797 4.98849068518162 3998 0 3998
4.96502285362722 5.02553129605414 3999 0 3999
4.96723508016450 5.02532812344928 4000 0 4000
4.97001075033284 5.01308597711990 4001 0 4001
4.96997491878839 4.99425923705193 4002 0 4002
4.96767655507066 4.98257206480624 4003 0 4003
4.96736902634347 5.01962655965013 4004 0 4004
4.96337420839418 4.98823110489474 4005 0 4005
4.94578532667877 4.99561180003405 4006 0 4006
4.96185782445642 4.99557271504127 4007 0 4007
4.96310605813190 4.96204209012876 4008 0 4008
4.95150269522517 4.98250655757125 4009 0 4009
4.96313782368498 5.01827572446699 4010 0 4010
4.97370702930072 5.01641658635957 4011 0 4011
4.96812594280990 5.00395489745177 4012 0 4012
4.95114682165844 4.99368568289212 4013 0 4013
4.95519448494390 5.00721160452318 4014 0 4014
4.96895592167740 5.02123699673274 4015 0 4015
4.98147798553508 5.03701216853862 4016 0 4016
4.96983102403676 5.01698773774575 4017 0 4017
4.97616841879383 5.01678789501186 4018 0 4018
4.95230300482323 4.99731541536042 4019 0 4019
4.96166806738696 5.00306222560325 4020 0 4020
4.94844789702206 4.97793907255697 4021 0 4021
4.96946283199684 5.01605860478111 4022 0 4022
4.96717423786476 5.00622216096984 4023 0 4023
4.94863299778423 4.99569289979018 4024 0 4024
4.94912409738310 4.97319178112139 4025 0 4025
4.96928104363321 4.97953921921681 4026 0 4026
4.97535920972543 5.00967375511125 4027 0 4027
4.96917957800164 5.00609296182770 4028 0 4028
4.96119157310359 5.01104882156058 4029 0 4029
4.95496007828007 5.00040566719343 4030 0 4030
4.98192427316588 5.04214509582645 4031 0 4031
4.96151165561531 5.01626693293253 4032 0 4032
4.96031152017764 5.01231300952791 4033 0 4033
4.96427905483256 5.00593511767213 4034 0 4034
4.95429389753657 5.00937291015829 4035 0 4035
4.95601545956016 4.99386845844467 4036 0 4036
4.95604991015389 4.96708693212946 4037 0 4037
4.95479945229951 4.97657675945810 4038 0 4038
4.95507523304537 4.99527625046349 4039 0 4039
4.97762364893650 5.02169953523926 4040 0 4040
4.96151959420720 5.01023036831968 4041 0 4041
4.95446999485061 5.01109526780317 4042 0 4042
4.95350758437189 5.01591008444837 4043 0 4043
4.95813831882960 5.00023335647299 4044 0 4044
4.96355133176702 5.01754027861557 4045 0 4045
4.95435642553181 4.99025598900683 4046 0 4046
4.94958474565139 4.97300180453679 4047 0 4047
4.95765411926990 4.98254104755200 4048 0 4048
4.94547209724003 4.99638950382707 4049 0 4049
4.94502644540150 4.97296360041228 4050 0 4050
4.95358213817174 5.00124102384680 4051 0 4051
4.94611413219611 4.99206123369750 4052 0 4052
4.94184675291241 4.96627919584687 4053 0 4053
4.95843609924688 4.99724052477978 4054 0 4054
4.96527426919760 5.01989668270250 4055 0 4055
4.96606426709785 5.01445013453511 4056 0 4056
4.96965877104815 5.03137695517467 4057 0 4057
4.96490098533548 5.03292261152282 4058 0 4058
4.96177783447133 5.00261006409408 4059 0 4059
4.96380404539000 5.02144199925762 4060 0 4060
4.95792508996505 5.01124037164140 4061 0 4061
4.94734136507285 4.94718512940858 4062 0 4062
4.94815861773561 4.95671169925613 4063 0 4063
4.95247331565916 5.00056634425878 4064 0 4064
4.96046274705040 5.00339716928994 4065 0 4065
4.95616259274915 4.99069282734355 4066 0 4066
4.96444791536429 4.98407428294932 4067 0 4067
4.95174950164626 4.94315116838239 4068 0 4068
4.96392961815808 4.96384584128651 4069 0 4069
4.96873370757230 4.99597746302200 4070 0 4070
4.96565618918946 5.00399559324930 4071 0 4071
4.97026117719511 5.01310071080420 4072 0 4072
4.95168241067413 5.00487333628573 4073 0 4073
4.95767968399494 5.00575815757034 4074 0 4074
4.94802576759097 4.97239229937144 4075 0 4075
4.95856846815996 5.01383229909530 4076 0 4076
4.95530770734686 5.01004323137212 4077 0 4077
4.95830390873455 4.96427998023064 4078 0 4078
4.94499430915664 4.99063959554237 4079 0 4079
4.95492448817655 4.99048075350488 4080 0 4080
4.94325354598036 4.99999831133820 4081 0 4081
4.95322957826849 4.98564064339680 4082 0 4082
4.95253111823756 4.99008441872238 4083 0 4083
4.94936381911610 4.94403272679128 4084 0 4084
4.94961039955364 4.98030680178091 4085 0 4085
4.95325232923334 4.99552690790658 4086 0 4086
4.95766684330760 4.99263145849824 4087 0 4087
4.95461869399680 4.99881891395067 4088 0 4088
4.95062501189529 5.01405382054429 4089 0 4089
4.95716617200373 5.00126415094388 4090 0 4090
4.96623071968644 5.01369908849909 4091 0 4091
4.94316176354538 4.98975489069879 4092 0 4092
4.95412069311227 4.99155175671287 4093 0 4093
4.95213909037946 4.97127558128439 4094 0 4094
4.95226270265608 4.99739970307719 4095 0 4095
4.95656346519063 4.99039197686467 4096 0 4096
4.94692536623464 4.99299504409127 4097 0 4097
4.96059855707130 5.01123331839815 4098 0 4098
4.96273018697186 5.00267648868689 4099 0 4099
4.95587892186063 5.02427081024249 4100 0 4100
4.96454774773342 5.02735720000547 4101 0 4101
4.97982827745922 5.03268958930856 4102 0 4102
4.97647496974970 5.03180549741429 4103 0 4103
4.96574552584927 5.02246799419158 4104 0 4104
4.96461233736091 5.02055737563067 4105 0 4105
4.97948011165194 5.02990105929121 4106 0 4106
4.96523912727991 5.01745764266704 4107 0 4107
4.96492053967383 4.99787031797621 4108 0 4108
4.94985851244142 4.98845914718077 4109 0 4109
4.94674429612141 4.98264880589135 4110 0 4110
4.95919425381455 4.98795171133158 4111 0 4111
4.95088259419384 4.97736603050042 4112 0 4112
4.95170943560157 4.98755717873365 4113 0 4113
4.95430187240066 5.01064756739808 4114 0 4114
4.97731928975158 5.02095567123074 4115 0 4115
4.97082575844256 5.03429352000105 4116 0 4116
4.95864026616605 5.02025933853757 4117 0 4117
4.94824699189630 5.00810553878345 4118 0 4118
4.96321088826472 5.01780904610919 4119 0 4119
4.95976532750041 4.98340572602454 4120 0 4120
4.95466544243655 4.99674042939745 4121 0 4121
4.95865506424067 4.97101017908435 4122 0 4122
4.96643463906136 4.98648744090825 4123 0 4123
4.95243530603081 5.00069659971618 4124 0 4124
4.95201975675079 5.00634816075943 4125 0 4125
4.95278571638030 5.01758117859705 4126 0 4126
4.97031612990782 5.00353511772336 4127 0 4127
4.97838155413637 5.05278848976333 4128 0 4128
4.97100388086342 5.03366845595169 4129 0 4129
4.96694261293331 5.00704844130695 4130 0 4130
4.96013498454443 5.01204253507292 4131 0 4131
4.95374056567704 4.99800630305476 4132 0 4132
4.96210320640315 4.99938131381899 4133 0 4133
4.95574185094045 4.98086013033945 4134 0 4134
4.96260966312008 5.01486110113621 4135 0 4135
4.96525138555295 5.03159776628068 4136 0 4136
4.96969482842003 5.01763918998101 4137 0 4137
4.96784362543532 5.00971618580523 4138 0 4138
4.98543888134350 5.03771740205882 4139 0 4139
4.97542722037878 5.03074588343745 4140 0 4140
4.98202622210225 5.01336328351795 4141 0 4141
4.96887544963993 5.02801338646706 4142 0 4142
4.96078481998739 5.00990536814938 4143 0 4143
4.96174540031787 4.95967541988624 4144 0 4144
4.95520724032153 4.98262916657377 4145 0 4145
4.95023892593737 4.96831055114765 4146 0 4146
4.95192113596556 4.98658650915221 4147 0 4147
4.95045259136011 4.98089281237587 4148 0 4148
4.96133727682755 5.00622829778360 4149 0 4149
4.94760350237554 4.98341982195635 4150 0 4150
4.95921316809268 5.00425588326436 4151 0 4151
4.97885146397920 4.99329984019028 4152 0 4152
4.98771935438117 5.03124104133074 4153 0 4153
4.96067981097850 5.00945587005269 4154 0 4154
4.96652492925455 5.01073488484369 4155 0 4155
4.97246528259036 5.02303709944112 4156 0 4156
4.96473333406517 5.00381511306246 4157 0 4157
4.96905276842034 5.00350150268141 4158 0 4158
4.94557284274084 4.97908271600906 4159 0 4159
4.97189821412340 5.01334559044782 4160 0 4160
4.96721456817741 4.98466227742399 4161 0 4161
4.95564413897718 4.98283189934359 4162 0 4162
4.96766534051849 5.01521897216056 4163 0 4163
4.96349551442116 4.98910929341492 4164 0 4164
4.96202903096956 5.02343460707236 4165 0 4165
4.95374489729832 5.02459088099781 4166 0 4166
4.95593711372591 5.00525668139992 4167 0 4167
4.95095257679428 5.01409049286630 4168 0 4168
4.94671471279265 4.99348909635245 4169 0 4169
4.95182326608497 4.98056783899027 4170 0 4170
4.94786407276901 4.97181425083942 4171 0 4171
4.95986563226517 4.98459263819031 4172 0 4172
4.95898271841027 4.99667248784732 4173 0 4173
4.95620225491838 5.00082529896413 4174 0 4174
4.96826935701611 5.01993018360883 4175 0 4175
4.96137459474456 4.97194922830496 4176 0 4176
4.95600092772625 4.96384578407109 4177 0 4177
4.95857959693587 4.98628895888619 4178 0 4178
4.95696361967889 4.98552771665142 4179 0 4179
4.96545668069755 4.99040128741516 4180 0 4180
4.96505282197035 5.02889653421483 4181 0 4181
4.96596730340734 5.01586602904624 4182 0 4182
4.96346718834582 5.01948624079165 4183 0 4183
4.96834704704318 5.01868753875525 4184 0 4184
4.96692215342558 5.01649121546789 4185 0 4185
4.96533581215465 5.01052032255518 4186 0 4186
4.97594148828798 5.03146282115114 4187 0 4187
4.95792767047493 4.98316170613331 4188 0 4188
4.96743035544134 5.02567519674305 4189 0 4189
4.97156436142035 5.02077628273370 4190 0 4190
4.97055296292612 5.01738178578780 4191 0 4191
4.96085901418536 5.01114060714906 4192 0 4192
4.95324122441313 4.99002483201051 4193 0 4193
4.93964875071166 4.97460787758019 4194 0 4194
4.95223468614914 5.01014812694956 4195 0 4195
4.97098733155145 5.00677084869699 4196 0 4196
4.96526049588260 4.98450684613479 4197 0 4197
4.97572305517066 4.99640281081974 4198 0 4198
4.97034449230541 4.99696823530736 4199 0 4199
4.97204267842569 4.99543168080661 4200 0 4200
4.95846576910449 5.00555564495888 4201 0 4201
4.96252638898200 5.00653088099040 4202 0 4202
4.97011039981223 5.00032562449389 4203 0 4203
4.95903367981415 4.99993080674123 4204 0 4204
4.96386580484441 5.01018498437464 4205 0 4205
4.96777845337729 5.03345593187571 4206 0 4206
4.96551636054129 4.99721350435789 4207 0 4207
4.96173320087363 4.98335130623676 4208 0 4208
4.96149908287503 4.99068922302558 4209 0 4209
4.95814483738775 5.00553268096882 4210 0 4210
4.93170495682358 4.96627422080603 4211 0 4211
4.94514696283004 4.96765840125401 4212 0 4212
4.95198884759073 4.95603969412345 4213 0 4213
4.94986466798724 4.93729648928596 4214 0 4214
4.93167807438452 4.93286618180606 4215 0 4215
4.95767858134917 4.99098597248922 4216 0 4216
4.96310313664022 4.97281408854511 4217 0 4217
4.94809879560469 4.95937091921724 4218 0 4218
4.96822678155690 5.02378705900204 4219 0 4219
4.97292597994718 5.03757517737881 4220 0 4220
4.96147149717273 5.03364309294328 4221 0 4221
4.96340747662031 5.01600431960755 4222 0 4222
4.96503476778580 5.00151556750764 4223 0 4223
4.95701072056256 5.00639072722342 4224 0 4224
4.96565790556476 4.97501403646249 4225 0 4225
4.97710906243661 5.01479900974018 4226 0 4226
4.95105809403970 5.00533955559614 4227 0 4227
4.95062190575885 5.00829897533877 4228 0 4228
4.97067639138742 5.02485262280314 4229 0 4229
4.95921470110416 5.01217183490324 4230 0 4230
4.95888007386918 4.98096229049803 4231 0 4231
4.96908929904444 4.98565560537420 4232 0 4232
4.96374378422931 4.99870072857611 4233 0 4233
4.95537579339389 4.96594563519986 4234 0 4234
4.95045267074616 4.94899810413776 4235 0 4235
4.95981260117712 4.98121457359443 4236 0 4236
4.97514238788400 5.00285370776347 4237 0 4237
4.95594982632704 5.00731204576283 4238 0 4238
4.96411859602070 5.00794646540544 4239 0 4239
4.96585797495891 4.98818904674129 4240 0 4240
4.96438411323025 4.96739045762703 4241 0 4241
4.95062298267734 5.01611644461618 4242 0 4242
4.96884957666020 5.05420411202625 4243 0 4243
4.95814425447170 5.02275263092483 4244 0 4244
4.96378745671094 5.00044457727112 4245 0 4245
4.95485106400921 4.97132796465850 4246 0 4246
4.95516611378132 5.00114038358959 4247 0 4247
4.95741214982939 4.98908245258791 4248 0 4248
4.95974139447633 5.02668682674925 4249 0 4249
4.98256292772624 5.03327331266459 4250 0 4250
4.96438848331094 5.01384490468493 4251 0 4251
4.97050056645437 5.01129923583406 4252 0 4252
4.98032796041923 5.01952115569894 4253 0 4253
4.95695748171074 4.97307101680461 4254 0 4254
4.95865965494986 4.97949136940330 4255 0 4255
4.95214596123600 4.98419848687484 4256 0 4256
4.95157231465943 4.98506369100388 4257 0 4257
4.96421885325846 4.99524131203722 4258 0 4258
4.96073492980385 4.98724775608461 4259 0 4259
4.95767776400322 4.98958684141908 4260 0 4260
4.94965169511535 5.00303306754469 4261 0 4261
4.95875912365679 5.01545123982102 4262 0 4262
4.97020392734235 5.03481391132273 4263 0 4263
4.96403280538256 5.00412812204870 4264 0 4264
4.96855093365153 5.00635533123881 4265 0 4265
4.95334127644989 4.99786295876480 4266 0 4266
4.95301237464929 4.96810902758274 4267 0 4267
4.95785557609420 4.95506316265244 4268 0 4268
4.96391754080766 4.98141067989341 4269 0 4269
4.98297934919911 5.02282603051306 4270 0 4270
4.97112976985805 5.02141081116960 4271 0 4271
4.95884157277938 5.00945688134764 4272 0 4272
4.93961010124507 4.98281805204799 4273 0 4273
4.93629698185839 4.97015906626710 4274 0 4274
4.94629723124791 4.98942687898996 4275 0 4275
4.94907808336761 4.97909244531124 4276 0 4276
4.94869158238187 4.99914938533258 4277 0 4277
4.96116050494185 4.99374225911725 4278 0 4278
4.96122665507087 4.98641961820490 4279 0 4279
4.96164839541248 5.02133086235847 4280 0 4280
4.96657799548016 5.04418456604788 4281 0 4281
4.96922888865599 5.03540678532324 4282 0 4282
4.96536724712989 5.01870747274635 4283 0 4283
4.97217775041098 5.04030536390275 4284 0 4284
4.96117117397916 4.98769320092669 4285 0 4285
4.96068143128383 5.02923096719074 4286 0 4286
4.96038744496712 5.03498735507916 4287 0 4287
4.96000409514782 5.00753422526869 4288 0 4288
4.95763331139921 5.00681245145857 4289 0 4289
4.96496765958187 5.02064445168512 4290 0 4290
4.97683858416643 5.03448688589858 4291 0 4291
4.96916508285290 5.00079119934585 4292 0 4292
4.96350302597391 4.98743348363643 4293 0 4293
4.95583193529522 4.99286666596154 4294 0 4294
4.94564234221752 4.97865077100850 4295 0 4295
4.95807097968766 4.99612677402839 4296 0 4296
4.96704189782465 5.00435597826738 4297 0 4297
4.95530023861775 5.00941679956753 4298 0 4298
4.95957823009772 5.00901880770259 4299 0 4299
4.97095323546910 4.96828644087169 4300 0 4300
4.96565637285649 4.97468832836304 4301 0 4301
4.96416019602301 5.01470130434436 4302 0 4302
4.96079708813821 5.00479585277386 4303 0 4303
4.96905628649486 5.01481192901438 4304 0 4304
4.95779808331838 4.98774091952135 4305 0 4305
4.96064796930437 5.00877037648769 4306 0 4306
4.95581640058422 4.97812647100084 4307 0 4307
4.96417394046488 4.96972763750252 4308 0 4308
4.97094265047511 5.01166735666354 4309 0 4309
4.96531512119429 5.03434597292450 4310 0 4310
4.97205657702830 5.03114835972891 4311 0 4311
4.96711038339849 5.01265973345458 4312 0 4312
4.95357403402343 4.99862963317363 4313 0 4313
4.95475375510303 4.99064343283804 4314 0 4314
4.96364486453397 5.00157531060602 4315 0 4315
4.96893488454897 4.99517917362062 4316 0 4316
4.95136027496335 4.99664785431348 4317 0 4317
4.96318328445244 4.98613519422526 4318 0 4318
4.96970588543566 4.96247647548272 4319 0 4319
4.96401971751578 4.97248707009046 4320 0 4320
4.96629946902005 5.02387164991129 4321 0 4321
4.98385675994157 5.04712347737992 4322 0 4322
4.96240912784548 4.99837129169305 4323 0 4323
4.97198776529319 4.98916442883545 4324 0 4324
4.96178255605485 4.97615622854931 4325 0 4325
4.97310594263302 5.02089064061747 4326 0 4326
4.97618898564271 5.03689564816886 4327 0 4327
4.96237387223135 5.01158874752448 4328 0 4328
4.97369207262709 5.01560844449330 4329 0 4329
4.97727741550530 4.99513766524241 4330 0 4330
4.94645392870805 4.98324179724340 4331 0 4331
4.96056714214263 4.99621431697070 4332 0 4332
4.95994556531478 4.98064378386348 4333 0 4333
4.95625425442476 5.00339567398324 4334 0 4334
4.97355028326174 5.01058066338699 4335 0 4335
4.96369954335328 5.02208546174480 4336 0 4336
4.96393110463178 4.98983578115524 4337 0 4337
4.95943787766169 4.97208201242633 4338 0 4338
4.95854852202268 4.97916369429148 4339 0 4339
4.97335022096909 5.00472733624547 4340 0 4340
4.97412308602041 5.02465628554338 4341 0 4341
4.96541151534375 5.01492746111633 4342 0 4342
4.95616305601844 4.99817010144872 4343 0 4343
4.96278045758127 5.00525702202236 4344 0 4344
4.95883624890010 4.96325568778762 4345 0 4345
4.94997169124625 4.98053484368286 4346 0 4346
4.95715926147397 4.97684987534495 4347 0 4347
4.96115087928117 5.01243310781204 4348 0 4348
4.96780664993661 5.00269750577266 4349 0 4349
4.96627065144010 5.00950317097952 4350 0 4350
4.96498512743756 5.00534075046462 4351 0 4351
4.98022844615881 5.04318589965497 4352 0 4352
4.95944792449259 5.00279834162685 4353 0 4353
4.94737695341638 4.96608585109760 4354 0 4354
4.95339882889875 4.94209560200150 4355 0 4355
4.97064431271287 4.95645311936314 4356 0 4356
4.95189324489612 4.96677899690960 4357 0 4357
4.94857810901923 4.98616058786613 4358 0 4358
4.94951222891212 4.99181459753146 4359 0 4359
4.95103592140776 5.00120704450119 4360 0 4360
4.95971027268209 5.00129893065663 4361 0 4361
4.95975731851526 5.01151418162287 4362 0 4362
4.94883490590855 4.99194610862697 4363 0 4363
4.95103623817866 4.99003383106054 4364 0 4364
4.96570266198371 5.01546831786284 4365 0 4365
4.97356377241027 5.03051892314155 4366 0 4366
4.97001770537440 5.05387505553961 4367 0 4367
4.95375284205488 5.01037242830555 4368 0 4368
4.96163207930652 5.00107901392818 4369 0 4369
4.97945084193618 5.02137015781050 4370 0 4370
4.97910440979696 4.99334141916685 4371 0 4371
4.97063409012576 4.99414974482995 4372 0 4372
4.97856857896370 5.01539536956743 4373 0 4373
4.95661243330478 5.01650309655072 4374 0 4374
4.96136894756475 5.01487019943995 4375 0 4375
4.96367711866555 5.01474427107814 4376 0 4376
4.95435488391641 4.98610457177744 4377 0 4377
4.96152586103341 5.01105136528595 4378 0 4378
4.96152230104971 5.00490905104877 4379 0 4379
4.96476258035643 4.99800280101857 4380 0 4380
4.96454840445866 4.97934408836855 4381 0 4381
4.95163344289131 5.00932720990534 4382 0 4382
4.95268854283780 4.96115897207887 4383 0 4383
4.95506392791582 4.97367919258374 4384 0 4384
4.94321375424882 4.94060140237957 4385 0 4385
4.94209217011052 4.95438227394433 4386 0 4386
4.94923451280110 4.95435373695843 4387 0 4387
4.96849032711150 4.98836515364067 4388 0 4388
4.96760164630877 5.02390234393272 4389 0 4389
4.96106277771554 5.00512670919723 4390 0 4390
4.95856216542089 5.01426616452483 4391 0 4391
4.96068427969879 5.00396649781351 4392 0 4392
4.96611763994875 5.02999508659344 4393 0 4393
4.96824084489013 5.03694392403874 4394 0 4394
4.96344325190943 4.98719218873720 4395 0 4395
4.95996486288054 4.97871681084385 4396 0 4396
4.95551169922107 5.00178896154369 4397 0 4397
4.96761282011317 5.00393663180803 4398 0 4398
4.97706999160727 5.02242831017132 4399 0 4399
4.96775217041068 5.01479866853870 4400 0 4400
4.95045268896650 4.99360674207854 4401 0 4401
4.95456499680461 5.00063095050705 4402 0 4402
4.95892350443912 4.99626761634061 4403 0 4403
4.95627605089138 5.00433023179827 4404 0 4404
4.95802565813410 4.99557802762185 4405 0 4405
4.97108187391064 5.01669252177501 4406 0 4406
4.96440241928754 5.00572291295558 4407 0 4407
4.95482368787149 5.01142351453677 4408 0 4408
4.94997233317405 5.01353355560475 4409 0 4409
4.95296660033536 5.00179023584439 4410 0 4410
4.96730104632735 4.99806989905630 4411 0 4411
4.96211383288057 4.99797608635908 4412 0 4412
4.96962848436438 5.02008710490452 4413 0 4413
4.97113250073254 5.05760378393550 4414 0 4414
4.96685637430215 5.04060482365091 4415 0 4415
4.97231049765739 5.01552413195109 4416 0 4416
4.95656036868913 5.02301562978072 4417 0 4417
4.96772353153347 5.01341024310824 4418 0 4418
4.97544644782176 5.01810738799139 4419 0 4419
4.96575014353625 4.95958313173085 4420 0 4420
4.95700679753018 4.93455303895132 4421 0 4421
4.95464811520178 4.98047842509364 4422 0 4422
4.95705286437596 5.01534221456395 4423 0 4423
4.97279016642225 5.02009815142479 4424 0 4424
4.96515608666805 5.00692463277333 4425 0 4425
4.95006794555908 4.98068668663782 4426 0 4426
4.95796907800442 4.99444999131538 4427 0 4427
4.96084176425492 5.00589786081480 4428 0 4428
4.97506306083719 5.01334471828704 4429 0 4429
4.96707698925061 4.98440265911247 4430 0 4430
4.95754610726111 5.00912474616836 4431 0 4431
4.96954935830938 5.03318083013045 4432 0 4432
4.96338173771235 5.02721078704025 4433 0 4433
4.96712064475731 5.01804404076306 4434 0 4434
4.97025378496194 5.01791993110389 4435 0 4435
4.98185140366110 5.04569086774226 4436 0 4436
4.96690749738716 5.03116341137331 4437 0 4437
4.94751853165486 4.97670520458988 4438 0 4438
4.95427493525074 4.98597168280020 4439 0 4439
4.95784053228828 4.98971317585082 4440 0 4440
4.96407621778086 5.00326988664124 4441 0 4441
4.95123265721450 4.99579952236971 4442 0 4442
4.94453543042593 4.96016814818471 4443 0 4443
4.95817251130662 4.96265869591452 4444 0 4444
4.96126482741741 4.99384763818770 4445 0 4445
4.95661944639409 4.99148483259556 4446 0 4446
4.95523904874258 4.96604629990938 4447 0 4447
4.95133777238773 4.98136293974990 4448 0 4448
4.95194844591019 4.98695297287657 4449 0 4449
4.95831586708998 5.00967844501767 4450 0 4450
4.94806429201591 5.00485231383820 4451 0 4451
4.96042108725683 5.01090344872008 4452 0 4452
4.96531925289454 4.99872551255020 4453 0 4453
4.96869683934784 5.01934626709955 4454 0 4454
4.96730112176470 5.00643431359069 4455 0 4455
4.94478712498331 4.95749872877323 4456 0 4456
4.95683084416736 4.94769383014408 4457 0 4457
4.97196900121554 5.02753347720038 4458 0 4458
4.96362059905322 5.00760192780146 4459 0 4459
4.95659928040207 4.99353430314097 4460 0 4460
4.95655493813844 4.97246696261756 4461 0 4461
4.96231459454323 4.98868489789966 4462 0 4462
4.95239596575118 4.96181159725926 4463 0 4463
4.95459330994651 4.95302276400871 4464 0 4464
4.96376692324696 4.98419301723277 4465 0 4465
4.96436854601043 4.99032906960112 4466 0 4466
4.97079643239025 5.02110085024291 4467 0 4467
4.98036684052826 5.03203995405536 4468 0 4468
4.96389164786807 5.03996415872188 4469 0 4469
4.98141861459543 5.02392454745297 4470 0 4470
4.95052117575932 4.99514279915242 4471 0 4471
4.95426651426890 4.96594506416446 4472 0 4472
4.96387207038808 4.97262487818066 4473 0 4473
4.94911143506838 4.97164836651008 4474 0 4474
4.95235085680904 4.96522578695283 4475 0 4475
4.95093367864973 4.96689166842976 4476 0 4476
4.96899079265624 4.97138661748462 4477 0 4477
4.98025785965929 5.01043112478570 4478 0 4478
4.96786204475300 5.01814159978983 4479 0 4479
4.97997426256903 5.03883347675325 4480 0 4480
4.97288408199221 5.02145263328422 4481 0 4481
4.96558369154479 4.99817407596756 4482 0 4482
4.96451153031515 4.99442719175849 4483 0 4483
4.96402878518693 5.00456329144452 4484 0 4484
4.96127062477473 5.00800720842417 4485 0 4485
4.95587400787757 4.97313313214225 4486 0 4486
4.94987298669942 4.97756164299983 4487 0 4487
4.95523375546178 4.98756646074975 4488 0 4488
4.96956822849200 4.99794334010472 4489 0 4489
4.96373315806891 5.01830425107820 4490 0 4490
4.96789295509684 5.02321466985958 4491 0 4491
4.97842220862897 4.98967004302432 4492 0 4492
4.96752312819736 4.99698874503671 4493 0 4493
4.95622219964138 4.98352141169306 4494 0 4494
4.96254402744107 4.97107751243842 4495 0 4495
4.95127061128016 4.98711488152156 4496 0 4496
4.95737545051899 5.00677010097279 4497 0 4497
4.95942424509384 4.98663971933856 4498 0 4498
4.95620504493441 4.98681312327184 4499 0 4499
4.96256673637487 5.00611481314272 4500 0 4500
4.96560436592974 5.01956408037350 4501 0 4501
4.95977114286863 5.00157742451571 4502 0 4502
4.97149810293943 5.00959140996342 4503 0 4503
4.97020864188982 4.99241958226084 4504 0 4504
4.95414142577205 4.98613145657402 4505 0 4505
4.96327967881366 4.99223440550802 4506 0 4506
4.96611199458607 4.99349395678412 4507 0 4507
4.95303669012670 4.96339033421390 4508 0 4508
4.95636884131529 4.99299790692656 4509 0 4509
4.96292121211923 4.98815972901598 4510 0 4510
4.95580555251211 5.00373557386142 4511 0 4511
4.95224993013307 5.00925256743442 4512 0 4512
4.95721902243227 4.99997982893400 4513 0 4513
4.96995353689608 5.01751529881076 4514 0 4514
4.98760592262187 5.00308785544492 4515 0 4515
4.97673279998400 4.99886273968420 4516 0 4516
4.96577846428099 5.01877050180023 4517 0 4517
4.96413980463125 5.03543812451168 4518 0 4518
4.96084073242932 5.03093245475295 4519 0 4519
4.96557482513417 5.02359534836607 4520 0 4520
4.96158951956821 4.97955206091074 4521 0 4521
4.97233177961020 4.99227687007095 4522 0 4522
4.95576709376975 4.97603010298769 4523 0 4523
4.96092548865086 4.98935150388313 4524 0 4524
4.95726550079623 4.98179291137287 4525 0 4525
4.94664292852065 4.98638023709345 4526 0 4526
4.95907060664945 4.97630206822212 4527 0 4527
4.96004862697383 4.97650369373397 4528 0 4528
4.95246896131710 4.99860482801227 4529 0 4529
4.97042742214297 5.03165611200788 4530 0 4530
4.96400037347304 4.98522563976709 4531 0 4531
4.95303888087888 5.00015154273671 4532 0 4532
4.94725882744400 4.98936101612051 4533 0 4533
4.95108228644573 4.97246093050398 4534 0 4534
4.95107508330285 4.99171192843005 4535 0 4535
4.95369586098181 4.95884272796830 4536 0 4536
4.96213010136783 4.99169350199002 4537 0 4537
4.96535015215223 4.99825404180246 4538 0 4538
4.95721358563696 4.99748835934229 4539 0 4539
4.97286778784580 5.03927975090105 4540 0 4540
4.95805840344782 5.02156635929296 4541 0 4541
4.97427758804864 5.03998177952313 4542 0 4542
4.96257125716851 5.01821183963206 4543 0 4543
4.95934441037045 4.99234070440340 4544 0 4544
4.96749575678139 5.02140255906695 4545 0 4545
4.96355375087275 5.01292628320078 4546 0 4546
4.96796217540840 5.00832050065343 4547 0 4547
4.95987821155000 5.00657846091076 4548 0 4548
4.97365594921309 5.02776973365215 4549 0 4549
4.96706021855141 5.02727078987906 4550 0 4550
4.97143494751844 5.01523098527519 4551 0 4551
4.96304901901994 4.99966867125572 4552 0 4552
4.97182418850913 5.01831116388150 4553 0 4553
4.96241633444940 5.02446527862186 4554 0 4554
4.96996691033081 5.01331499918320 4555 0 4555
4.95944137521322 4.99015780690267 4556 0 4556
4.97315267611720 5.01170686791079 4557 0 4557
4.96832713803592 5.01674833501611 4558 0 4558
4.96140671853180 5.01686514670653 4559 0 4559
4.97990161973577 5.02169246088895 4560 0 4560
4.98503976980581 5.01385351725237 4561 0 4561
4.97236164636240 5.02057591623999 4562 0 4562
4.96666348311532 5.02664307534613 4563 0 4563
4.97159809314172 5.01370559850190 4564 0 4564
4.96260074639543 5.01969600728810 4565 0 4565
4.96099961434581 5.00414985372743 4566 0 4566
4.95599627293290 4.99689265111288 4567 0 4567
4.95736696825785 4.97520054927470 4568 0 4568
4.96067915794469 4.97724161965135 4569 0 4569
4.96488410620452 5.02216165704372 4570 0 4570
4.96445870963887 4.98880057100241 4571 0 4571
4.94670883282512 4.97941721645517 4572 0 4572
4.96159141643912 4.99339175394124 4573 0 4573
4.95285837570999 5.00067344091963 4574 0 4574
4.96070840755772 4.98883241976856 4575 0 4575
4.96734255604942 5.00508656336106 4576 0 4576
4.95985439155872 4.98586191170934 4577 0 4577
4.95875441607989 4.98828924986643 4578 0 4578
4.97275859897647 5.00653800783899 4579 0 4579
4.96249440125439 5.01306440374017 4580 0 4580
4.95012425128083 4.97635772497629 4581 0 4581
4.96149208363215 5.01920298385095 4582 0 4582
4.95603361659399 5.00285816574514 4583 0 4583
4.96831696546333 5.01706682902460 4584 0 4584
4.95746062398447 5.00999038921851 4585 0 4585
4.96477831863418 5.01120023502794 4586 0 4586
4.96722450599588 4.94768932102966 4587 0 4587
4.96646280259336 4.92485283075892 4588 0 4588
4.96236077277055 4.94424423684616 4589 0 4589
4.95573930029842 4.98842454395369 4590 0 4590
4.95497567720628 4.95624623507451 4591 0 4591
4.96633834095328 4.99115500217403 4592 0 4592
4.96123967336051 5.01783085086249 4593 0 4593
4.96093264072837 4.99491058211161 4594 0 4594
4.94689088621815 4.97754177123061 4595 0 4595
4.94363718677858 4.97915429231653 4596 0 4596
4.94404092974979 4.98886913357074 4597 0 4597
4.95865659101376 4.98977060057438 4598 0 4598
4.96920296135892 4.99081736832135 4599 0 4599
4.94242116693904 4.99227348539685 4600 0 4600
4.95501078096720 5.00377802068147 4601 0 4601
4.96361385796988 5.00241918324108 4602 0 4602
4.95673220850899 5.00513127974353 4603 0 4603
4.95492133712554 4.99831568326013 4604 0 4604
4.95297927275600 4.96048169276329 4605 0 4605
4.94755062314155 4.96737124948065 4606 0 4606
4.95477559694742 4.99550282475490 4607 0 4607
4.95966616127325 4.98849578396975 4608 0 4608
4.95509905741020 4.98706929603446 4609 0 4609
4.96219605916148 4.96384486363714 4610 0 4610
4.96484577450523 5.00746168585939 4611 0 4611
4.96769507029298 5.00818862724287 4612 0 4612
4.95773740403044 4.98789863040757 4613 0 4613
4.97333822330424 4.99633445499847 4614 0 4614
4.96332662844331 5.00655185934425 4615 0 4615
4.96731546040272 5.00956604849921 4616 0 4616
4.95091492755538 4.96787878243237 4617 0 4617
4.96662076434997 4.96510862657590 4618 0 4618
4.96701678023991 4.99141126585602 4619 0 4619
4.96142838018614 4.99275629620214 4620 0 4620
4.95056491413933 4.97372243498149 4621 0 4621
4.95041018172012 4.98519599573835 4622 0 4622
4.95985432011494 4.97482793967943 4623 0 4623
4.95890151106417 5.00434645650903 4624 0 4624
4.93723345036535 4.96944779228810 4625 0 4625
4.95093190299913 4.99267808830119 4626 0 4626
4.94861065099062 4.97623440988434 4627 0 4627
4.95159330610949 4.98727724640831 4628 0 4628
4.94665954107532 4.98265286249053 4629 0 4629
4.95575622164674 4.98218449790396 4630 0 4630
4.95252098000952 4.99408078842506 4631 0 4631
4.96771532700793 5.00891235029536 4632 0 4632
4.96064082350281 4.99210247960257 4633 0 4633
4.95612589411600 4.99330987347895 4634 0 4634
4.96152766332653 5.01489604781912 4635 0 4635
4.96369372306821 5.01941308993211 4636 0 4636
4.96390617634728 5.03847301490576 4637 0 4637
4.96717414926921 5.01963348647584 4638 0 4638
4.95459650243961 5.01885271758905 4639 0 4639
4.94322290987140 4.98587907238599 4640 0 4640
4.93369351851377 4.95454834554401 4641 0 4641
4.94951892106202 4.95810344398210 4642 0 4642
4.93856900339462 4.96795083506683 4643 0 4643
4.95258761784475 4.96603178136058 4644 0 4644
4.95900053312650 4.96437639159598 4645 0 4645
4.96320504140685 4.96746497063114 4646 0 4646
4.95815494810385 4.97060966703184 4647 0 4647
4.94899656337292 4.97957631530328 4648 0 4648
4.95168600912588 5.00263419396449 4649 0 4649
4.96920449695391 4.99492961989162 4650 0 4650
4.95799228758277 4.99441610804481 4651 0 4651
4.97032928490399 5.02310427928178 4652 0 4652
4.95956991990183 4.98330056195265 4653 0 4653
4.95324605470080 4.99432320793411 4654 0 4654
4.95832841787300 5.00643207286985 4655 0 4655
4.96420612162342 5.01634973232182 4656 0 4656
4.94947632946697 4.99641868581760 4657 0 4657
4.95205644794297 4.99147682150865 4658 0 4658
4.95943189665988 4.99979027370652 4659 0 4659
4.96806021769998 5.00421355518633 4660 0 4660
4.96802378121669 5.02018125002788 4661 0 4661
4.96036745412460 4.99862735992574 4662 0 4662
4.94630961966977 4.99405235465637 4663 0 4663
4.95649574087144 4.99600299847576 4664 0 4664
4.95413573631828 4.98578122358550 4665 0 4665
4.94696475106573 4.97555342826921 4666 0 4666
4.95284131881979 4.97572497595173 4667 0 4667
4.94122401625669 4.96545167002734 4668 0 4668
4.94449544062224 4.97007623132704 4669 0 4669
4.95958868394597 4.96022595547847 4670 0 4670
4.94458887712262 4.97930814326432 4671 0 4671
4.96749634405690 4.95582360170516 4672 0 4672
4.95430492405648 4.96388817534523 4673 0 4673
4.95343008658143 4.99244624038097 4674 0 4674
4.95949695946151 4.97377225661178 4675 0 4675
4.95565961924801 4.93302186479364 4676 0 4676
4.94728063439706 4.93747102425169 4677 0 4677
4.94632568857566 4.96064888557529 4678 0 4678
4.95979516062323 4.99158971740564 4679 0 4679
4.96427209503528 4.99310967708602 4680 0 4680
4.95743669609289 4.98840452713047 4681 0 4681
4.96196817977462 5.00376017413833 4682 0 4682
4.97563594233787 5.00902189780093 4683 0 4683
4.95750237346506 4.99879257840906 4684 0 4684
4.97734339783080 5.02007678671304 4685 0 4685
4.95748370934539 5.02160332388039 4686 0 4686
4.94232956010367 5.01147347843972 4687 0 4687
4.96176997040165 4.99343686690914 4688 0 4688
4.97913334635708 5.04222481445148 4689 0 4689
4.95560887810152 5.02868064582374 4690 0 4690
4.96638324388799 5.03394105701912 4691 0 4691
4.95407557611903 4.99663189986066 4692 0 4692
4.93451050947674 4.94896918291691 4693 0 4693
4.95240292022903 4.94512887885654 4694 0 4694
4.95758791314546 4.98685247048023 4695 0 4695
4.97098323142409 4.99606807748455 4696 0 4696
4.97206043404300 5.00091808436619 4697 0 4697
4.97245822370017 4.98628335315776 4698 0 4698
4.93584491125592 4.95676679692773 4699 0 4699
4.95211136335500 4.92841940152399 4700 0 4700
4.96299547239818 4.94823143587320 4701 0 4701
4.95374446558765 4.97572578594082 4702 0 4702
4.95513280002415 5.00057249373885 4703 0 4703
4.94393841295941 4.99902721566093 4704 0 4704
4.95238951591601 4.99047447438105 4705 0 4705
4.95541587210855 4.98645665248739 4706 0 4706
4.96058862806648 4.97428118032566 4707 0 4707
4.94459496475517 4.99322140690856 4708 0 4708
4.96255113567455 4.98346567744576 4709 0 4709
4.96451156575619 5.00984458740250 4710 0 4710
4.94925419916943 5.00462764204103 4711 0 4711
4.95685672666036 5.01161562886806 4712 0 4712
4.94776774374759 4.98910172018213 4713 0 4713
4.94013625697463 4.97605851937100 4714 0 4714
4.95225235597006 5.01507089884325 4715 0 4715
4.94572005638803 4.97191286039967 4716 0 4716
4.95140765201665 4.99311164040656 4717 0 4717
4.94193310136086 4.95486089452704 4718 0 4718
4.95068542245591 4.98570853487562 4719 0 4719
4.95074885260757 4.98097089265211 4720 0 4720
4.95180045972485 4.98129703963549 4721 0 4721
4.95967382926533 4.97303100573982 4722 0 4722
4.95273707710256 4.98661532675226 4723 0 4723
4.96150573472080 4.98543785456595 4724 0 4724
4.96239250223132 4.97421229041296 4725 0 4725
4.96017021594098 4.97489727717347 4726 0 4726
4.96498930897719 4.99586082680569 4727 0 4727
4.96117937010398 5.01503859055644 4728 0 4728
4.95385278406504 5.02199747135285 4729 0 4729
4.96494570083191 5.00623062008346 4730 0 4730
4.96969462951183 5.02191907737472 4731 0 4731
4.95918694363823 5.00532604276089 4732 0 4732
4.98352778558262 5.01958543106824 4733 0 4733
4.97128390647034 5.01009919877657 4734 0 4734
4.95011555355042 4.96366323885286 4735 0 4735
4.96050588263623 4.95597012980897 4736 0 4736
4.97032072817475 5.01046369387458 4737 0 4737
4.95597652269996 4.99823979139324 4738 0 4738
4.94519715656443 4.96875530028622 4739 0 4739
4.95919065440840 4.99936187682105 4740 0 4740
4.96164087067559 5.01557708972654 4741 0 4741
4.96826700482410 5.01007632141280 4742 0 4742
4.94776888182361 5.00919214444245 4743 0 4743
4.94941633963348 5.00686620505880 4744 0 4744
4.96061693985216 5.00118349043936 4745 0 4745
4.96339663486944 5.01975052514068 4746 0 4746
4.96728460008781 5.00897937407986 4747 0 4747
4.95825640527941 5.01651770249175 4748 0 4748
4.96805111159529 5.00343142580809 4749 0 4749
4.94502147118413 4.99603084706517 4750 0 4750
4.94047040949372 4.97592522896866 4751 0 4751
4.95703546522812 4.99428828850277 4752 0 4752
4.96570819020762 5.02126308070981 4753 0 4753
4.97641070019565 5.00489407008377 4754 0 4754
4.96564672898701 4.98962036251686 4755 0 4755
4.96510556347507 4.98890783727478 4756 0 4756
4.95917996502131 5.01417155942135 4757 0 4757
4.94898032797621 4.99426591761952 4758 0 4758
4.95399655969605 4.97575547366609 4759 0 4759
4.96091647258611 4.99556804261007 4760 0 4760
4.96212876674495 5.01567097991779 4761 0 4761
4.96563005537080 5.02110549507372 4762 0 4762
4.96968519591938 4.98402648386465 4763 0 4763
4.95428071677980 4.97372946231198 4764 0 4764
4.96890055798362 5.01884603441564 4765 0 4765
4.97409127718190 5.02450263988481 4766 0 4766
4.97711910830551 5.00103687038470 4767 0 4767
4.95809374738483 4.96213053217501 4768 0 4768
4.95438635868679 4.97286709596961 4769 0 4769
4.96029473923404 5.00054813129509 4770 0 4770
4.96384933214768 5.00693608415252 4771 0 4771
4.96949525626960 5.01169013164445 4772 0 4772
4.97127188622207 5.03083774287446 4773 0 4773
4.97351987094194 5.04372038049117 4774 0 4774
4.96294000103832 5.00982377683961 4775 0 4775
4.95189048884402 4.98413845024180 4776 0 4776
4.97218237810950 5.00736623074368 4777 0 4777
4.96257868787956 4.99487920006529 4778 0 4778
4.92789792326459 4.95237513022221 4779 0 4779
4.93939861146121 4.97895898294860 4780 0 4780
4.95113287395286 4.97526678187866 4781 0 4781
4.96307266440280 4.97316553668897 4782 0 4782
4.94375343934408 4.94334540706662 4783 0 4783
4.95468220008447 4.97971252419233 4784 0 4784
4.95951271836897 4.99626912455210 4785 0 4785
4.96718963575884 4.98891026501564 4786 0 4786
4.96784344899268 4.97897869106237 4787 0 4787
4.96585740511966 4.99679302024934 4788 0 4788
4.96373515661709 4.96027926343611 4789 0 4789
4.95327094279830 4.98915149339704 4790 0 4790
4.95761148531169 5.00696184615775 4791 0 4791
4.95164679891689 5.00479332525472 4792 0 4792
4.95540029308551 4.98612614501847 4793 0 4793
4.95413893641454 4.96952012171360 4794 0 4794
4.96193267009552 4.96764799996935 4795 0 4795
4.96376630884917 4.97754459064642 4796 0 4796
4.94337376949372 4.96699481250915 4797 0 4797
4.94163318323889 4.95833154961186 4798 0 4798
4.94424412735580 4.97937155755484 4799 0 4799
4.95218505923697 4.98343380902608 4800 0 4800
4.95428860434084 4.95575639897147 4801 0 4801
4.96191476165083 5.00479456488253 4802 0 4802
4.96307270073309 5.00911977089125 4803 0 4803
4.96523052022769 4.98907024915960 4804 0 4804
4.95605951963271 4.98563797825628 4805 0 4805
4.96651092412210 4.99920084762968 4806 0 4806
4.97158539432704 4.97591620114666 4807 0 4807
4.95376956873651 5.00369335584142 4808 0 4808
4.96404683779994 5.01308749142161 4809 0 4809
4.95221643247001 4.99691132463384 4810 0 4810
4.96571189382480 5.00317399997529 4811 0 4811
4.95094982303750 4.98767400815172 4812 0 4812
4.97437148779451 5.01454318210059 4813 0 4813
4.95581171378842 4.99277242834040 4814 0 4814
4.96185207404914 5.01079360972892 4815 0 4815
4.95309080233997 4.98584293893512 4816 0 4816
4.95107008600837 4.98738811646572 4817 0 4817
4.95830841556424 4.97283175663936 4818 0 4818
4.95521820238557 4.97272994257075 4819 0 4819
4.96428330663277 4.96206723317578 4820 0 4820
4.95428799978712 4.98668102133755 4821 0 4821
4.96705085540169 4.99882630694665 4822 0 4822
4.96437783283130 5.01715885555864 4823 0 4823
4.97086900041555 5.02630088267126 4824 0 4824
4.96637663282797 5.02393018708800 4825 0 4825
4.96591979137022 5.03164092378886 4826 0 4826
4.96779454842573 5.02309365094077 4827 0 4827
4.95373374202377 5.00839852610023 4828 0 4828
4.94478917134537 4.98762777734122 4829 0 4829
4.95244329783930 4.98542502870995 4830 0 4830
4.97302993437958 5.01122154102442 4831 0 4831
4.95860645473124 4.98766492895635 4832 0 4832
4.97439651890669 5.01368597941678 4833 0 4833
4.96744366034040 5.02561683785173 4834 0 4834
4.96791639341780 5.01046975127672 4835 0 4835
4.95541670753042 5.01335296523163 4836 0 4836
4.95278360211580 4.98026366557551 4837 0 4837
4.95556405027224 4.99395996149335 4838 0 4838
4.96166477889954 4.98735722404567 4839 0 4839
4.95255045451363 4.99893868061059 4840 0 4840
4.97564934352898 5.02463423408981 4841 0 4841
4.96730749045115 5.01994444294116 4842 0 4842
4.94744600560879 4.98629017736259 4843 0 4843
4.95258792030037 4.98475295865544 4844 0 4844
4.95355473291449 4.99681419841948 4845 0 4845
4.95740690763326 5.01088413883355 4846 0 4846
4.95954523326172 5.01647622501177 4847 0 4847
4.94947738774868 4.98483610560846 4848 0 4848
4.96196808413925 4.98514041351490 4849 0 4849
4.95685315444788 4.96732443843676 4850 0 4850
4.93591199651970 4.97209040589945 4851 0 4851
4.94146714002179 4.95584444801495 4852 0 4852
4.94627521505219 4.94563370900786 4853 0 4853
4.95110210555626 4.97516483159561 4854 0 4854
4.96105558356331 5.00772117521305 4855 0 4855
4.96042838847065 4.97338581630906 4856 0 4856
4.96027152242748 5.00106121598914 4857 0 4857
4.96724518369598 4.99223184564056 4858 0 4858
4.96289656926126 5.01466956751211 4859 0 4859
4.96209312617718 4.97399774875366 4860 0 4860
4.96214549438383 4.97299661732889 4861 0 4861
4.95963911575203 4.98800049191783 4862 0 4862
4.96606579579258 4.95994877381535 4863 0 4863
4.95797539712160 5.00256694462231 4864 0 4864
4.94997751652481 4.98873937391563 4865 0 4865
4.95851773278328 4.99166368359623 4866 0 4866
4.94064263284928 4.97456277474660 4867 0 4867
4.95506575962042 4.97648624700546 4868 0 4868
4.95004213605746 5.00171544356731 4869 0 4869
4.95023960585342 5.00321566939607 4870 0 4870
4.95349485670550 4.99501764055331 4871 0 4871
4.95046261527513 4.97139752308423 4872 0 4872
4.96255664980667 4.99630240074318 4873 0 4873
4.95363975309582 4.97344059031234 4874 0 4874
4.96091626825656 4.98868173314139 4875 0 4875
4.95166622095917 5.00044036357191 4876 0 4876
4.95732864271117 4.98897659596895 4877 0 4877
4.95043259942303 4.96998823223791 4878 0 4878
4.94945506644785 5.00622167878383 4879 0 4879
4.96471103881395 5.02238275619463 4880 0 4880
4.97959757292057 4.99354704567018 4881 0 4881
4.96959753648481 4.99598594705625 4882 0 4882
4.96222137522778 5.01920162202617 4883 0 4883
4.95636058953721 4.97314685437409 4884 0 4884
4.95458707796298 4.97458514797266 4885 0 4885
4.94711509392753 4.97727964378690 4886 0 4886
4.95236334327677 4.97662950284510 4887 0 4887
4.94586399719164 4.97747640672729 4888 0 4888
4.95633093220751 4.99990869249093 4889 0 4889
4.95888086885403 4.99088927176692 4890 0 4890
4.95094547607194 4.95275487450996 4891 0 4891
4.94929073034877 4.95701903858935 4892 0 4892
4.97915283801192 5.00300049031806 4893 0 4893
4.97122619552506 5.00002415464160 4894 0 4894
4.96448368478073 5.00646462044724 4895 0 4895
4.96396701377269 4.98814434940221 4896 0 4896
4.96045112345781 4.99463369395564 4897 0 4897
4.96815638441391 5.00740750413955 4898 0 4898
4.97045546842126 5.03836710774424 4899 0 4899
4.96126325469226 5.02645425637317 4900 0 4900
4.96398961524494 5.00721908920191 4901 0 4901
4.96293289362053 4.98388514741252 4902 0 4902
4.95162353227622 4.98352595724155 4903 0 4903
4.94885102498286 4.98478811085466 4904 0 4904
4.97883261672266 5.03256921176766 4905 0 4905
4.98053046219432 5.04342045369815 4906 0 4906
4.96558500149438 5.02942096988904 4907 0 4907
4.96747077942983 5.02664336134786 4908 0 4908
4.96309809696730 5.00731836976767 4909 0 4909
4.95807613577394 4.98269481949380 4910 0 4910
4.94184312493293 4.97974764877822 4911 0 4911
4.95930377663005 4.98910825701699 4912 0 4912
4.96354423222843 4.98694565446417 4913 0 4913
4.95284413870574 4.98414192871390 4914 0 4914
4.95483792513261 4.97979028234175 4915 0 4915
4.97520327430763 5.01828698656796 4916 0 4916
4.96245194354573 4.98606686090338 4917 0 4917
4.96513249545249 4.97683335110641 4918 0 4918
4.95735582867513 4.98826207083599 4919 0 4919
4.95806839939136 4.99712899093833 4920 0 4920
4.95116068300989 4.98718196543852 4921 0 4921
4.96221593903361 4.98542723188186 4922 0 4922
4.94617116019100 4.99844905052982 4923 0 4923
4.96856552457533 5.00532304390881 4924 0 4924
4.95713949460758 4.98169245359154 4925 0 4925
4.95816789254978 4.98756146529917 4926 0 4926
4.97299022249621 5.02205209592486 4927 0 4927
4.96928979913354 5.02027806925910 4928 0 4928
4.97290461300412 5.02054364210012 4929 0 4929
4.96899286659549 5.02708604604300 4930 0 4930
4.96961517965495 5.00728747479846 4931 0 4931
4.96950715018114 5.00648501023173 4932 0 4932
4.95832192745842 4.99191068228190 4933 0 4933
4.95533078683611 4.96182783442959 4934 0 4934
4.94376259889843 4.95403052246232 4935 0 4935
4.94792266027413 4.96617026140696 4936 0 4936
4.96370310552960 4.95170537059144 4937 0 4937
4.96172850214915 4.95359193454736 4938 0 4938
4.96993728715688 4.94104836813341 4939 0 4939
4.95293571763615 4.95281119182125 4940 0 4940
4.95626338867237 4.96951250640836 4941 0 4941
4.94883316207609 4.95685549165680 4942 0 4942
4.94746597095505 4.96686581455620 4943 0 4943
4.97266260809371 5.00034619571471 4944 0 4944
4.96953836460177 5.01461008788932 4945 0 4945
4.97338392407886 5.00412296431342 4946 0 4946
4.95991956906946 4.97105131219573 4947 0 4947
4.96022573058867 4.98645391897429 4948 0 4948
4.95855177638996 4.96936472653151 4949 0 4949
4.95403123924157 4.97610047382435 4950 0 4950
4.95506003447248 4.98149786938446 4951 0 4951
4.96010356850842 4.97430670379612 4952 0 4952
4.96004990568245 4.98370883034308 4953 0 4953
4.96903122052320 4.98937053907741 4954 0 4954
4.95167196627747 4.94201690977211 4955 0 4955
4.95216926855229 4.96263011750622 4956 0 4956
4.95261937626322 4.99756447348971 4957 0 4957
4.94858184894156 4.99694311298907 4958 0 4958
4.94478088780478 4.97768115990760 4959 0 4959
4.93980018685405 4.95345149488612 4960 0 4960
4.95720199169644 4.98184414694552 4961 0 4961
4.95289988948684 4.97941111350097 4962 0 4962
4.96513182982543 4.96901660570588 4963 0 4963
4.96464263715014 4.98062580477684 4964 0 4964
4.96567908730595 4.98249958989790 4965 0 4965
4.96911410042072 4.95555616466452 4966 0 4966
4.96328197784161 4.98420538960791 4967 0 4967
4.96692188534960 4.97458594600258 4968 0 4968
4.95427252347824 4.98032993726493 4969 0 4969
4.95808937730436 4.95773403063093 4970 0 4970
4.96467086168832 4.99193628179253 4971 0 4971
4.95567804523687 5.00148721149095 4972 0 4972
4.96249699838991 5.00833402958397 4973 0 4973
4.96596546374307 5.01160848026487 4974 0 4974
4.96641045052477 5.00329653177275 4975 0 4975
4.96967158814892 4.99888010528862 4976 0 4976
4.96294882813048 4.98231462751962 4977 0 4977
4.96255215559364 4.98037192174415 4978 0 4978
4.97318610476847 4.98424962995379 4979 0 4979
4.96617173183241 5.00030773968996 4980 0 4980
4.96566083526052 4.99117599742619 4981 0 4981
4.97729517006278 4.98625864894499 4982 0 4982
4.96087812256293 5.01307906707065 4983 0 4983
4.97169267230912 5.00642034664758 4984 0 4984
4.97264214495099 5.01385246586518 4985 0 4985
4.95639946189839 4.98865564343969 4986 0 4986
4.95992296206937 4.96096909555680 4987 0 4987
4.94284370515093 4.92044061259610 4988 0 4988
4.94767157661687 4.96450080869454 4989 0 4989
4.94289592127293 4.97022320939419 4990 0 4990
4.94717186055028 4.95309727191305 4991 0 4991
4.93710983135844 4.92141994068724 4992 0 4992
4.94780497850309 4.95004951584914 4993 0 4993
4.95502682856427 4.97784808992639 4994 0 4994
4.95436417129938 4.97084807465696 4995 0 4995
4.97981854753098 5.00997552774983 4996 0 4996
4.96149882304441 4.97779624025595 4997 0 4997
4.96031227075187 5.01729628130817 4998 0 4998
4.96066359171264 5.00351462936259 4999 0 4999
4.95573889312102 5.00625822196408 5000 0 5000
4.96946087485780 4.98260993252321 5001 0 5001
4.96496384601100 4.98667308588487 5002 0 5002
4.96890630527178 5.00996192270460 5003 0 5003
4.96455439094953 4.98359343804169 5004 0 5004
4.96221042170109 5.01137500901727 5005 0 5005
4.95812254573296 4.99358680739174 5006 0 5006
4.95521653955231 4.98728197402244 5007 0 5007
4.94161786937227 4.98058738577153 5008 0 5008
4.93962785878815 4.94265468298077 5009 0 5009
4.95763087254830 4.98198090165843 5010 0 5010
4.95957242691227 4.95607026953539 5011 0 5011
4.96020164172970 4.99533263903991 5012 0 5012
4.96637568369303 4.98100851925139 5013 0 5013
4.95404332199117 4.99003710075843 5014 0 5014
4.95223292810060 4.96744644815476 5015 0 5015
4.93994653209477 4.98213686150768 5016 0 5016
4.94089977338779 4.95971325975589 5017 0 5017
4.95156902550643 4.96953406436615 5018 0 5018
4.95854635368017 4.98336282055445 5019 0 5019
4.95191873504969 5.00946651447159 5020 0 5020
4.96067044398517 5.00145516244708 5021 0 5021
4.97341369393372 5.02397087717577 5022 0 5022
4.96383696717625 4.98963128939933 5023 0 5023
4.96204175490070 4.99876615634228 5024 0 5024
4.95118475595366 4.98135676053911 5025 0 5025
4.96409985868799 4.96787017542726 5026 0 5026
4.94735049079912 4.95139098736314 5027 0 5027
4.94705923612237 4.97980725125277 5028 0 5028
4.95469088135306 4.98070882212753 5029 0 5029
4.95794926903418 4.99559589207924 5030 0 5030
4.96027468701744 4.99521162264068 5031 0 5031
4.95661236948688 4.99774810775600 5032 0 5032
4.96019781068090 5.00399148498974 5033 0 5033
4.95821743124774 4.99836063690650 5034 0 5034
4.95127817684937 4.99045025479339 5035 0 5035
4.96080549573835 4.98605847241645 5036 0 5036
4.95599583713401 4.97557060460692 5037 0 5037
4.95213473260512 4.99347332944391 5038 0 5038
4.96274726196422 5.00689691491963 5039 0 5039
4.96275779572920 5.01492987592260 5040 0 5040
4.96213224078864 5.00533869025405 5041 0 5041
4.95632121775012 4.97552353216756 5042 0 5042
4.95179550133514 4.98240706957944 5043 0 5043
4.96265132749738 5.00408553658372 5044 0 5044
4.94675556300518 4.97672690932836 5045 0 5045
4.95858012441035 5.00428355372851 5046 0 5046
4.94646358545149 4.96693505903281 5047 0 5047
4.95208314004953 4.98501585438704 5048 0 5048
4.97014652458802 4.99641771685604 5049 0 5049
4.96162432724461 4.99319527159816 5050 0 5050
4.95345410822714 4.97718585620037 5051 0 5051
4.95655742945570 4.97759431569526 5052 0 5052
4.95405864300293 4.96059555336192 5053 0 5053
4.95159414240289 4.99048449351016 5054 0 5054
4.96244058017268 5.01937341157824 5055 0 5055
4.95381041688518 4.99057102784885 5056 0 5056
4.95848678310098 4.97828521211904 5057 0 5057
4.96698632985352 4.95929282684470 5058 0 5058
4.95873828146093 4.93692726757806 5059 0 5059
4.96282675242159 4.95796415533208 5060 0 5060
4.94933086524232 4.97566041084341 5061 0 5061
4.95467482986355 4.97611350569571 5062 0 5062
4.96283643469419 5.01035702733423 5063 0 5063
4.96685554299290 5.00209095163740 5064 0 5064
4.96684479156088 4.99989476986165 5065 0 5065
4.96272046746498 5.00202737553689 5066 0 5066
4.96372156674399 5.00526605311144 5067 0 5067
4.96132168449257 4.98796328074023 5068 0 5068
4.96938035748178 5.01339147235994 5069 0 5069
4.97084647452757 5.01178075044522 5070 0 5070
4.96379410139343 4.99825572163854 5071 0 5071
4.95823568535710 4.99418894470824 5072 0 5072
4.94043049121286 4.97036564512589 5073 0 5073
4.95051101643569 4.97443821057231 5074 0 5074
4.94538285664347 4.94915362835683 5075 0 5075
4.95731080490823 4.97225743819044 5076 0 5076
4.94477810047767 4.98359308416221 5077 0 5077
4.95383099744957 4.98892603731703 5078 0 5078
4.95991802924322 4.98356836478533 5079 0 5079
4.95202089952426 4.98094547653270 5080 0 5080
4.95571432099827 4.99047833509744 5081 0 5081
4.94200664066846 4.97489119472900 5082 0 5082
4.95908505035609 4.98242012789554 5083 0 5083
4.96871941742549 4.98992226858189 5084 0 5084
4.95507060997419 4.94633181071292 5085 0 5085
4.95895117750034 4.95945942001698 5086 0 5086
4.95402200842567 4.97130352334311 5087 0 5087
4.96738341313168 4.99335267194869 5088 0 5088
4.96083480236474 4.99856205730640 5089 0 5089
4.95739204955390 4.99845792535329 5090 0 5090
4.96814590726610 4.98502287974932 5091 0 5091
4.96782169767686 4.99457222583583 5092 0 5092
4.96953883502487 5.00643358295474 5093 0 5093
4.96879970312186 5.00365394184879 5094 0 5094
4.96729262716300 5.00827961616611 5095 0 5095
4.95679592459447 4.98312743079210 5096 0 5096
4.97158346173749 4.98563685732475 5097 0 5097
4.96273164852867 4.99915498441277 5098 0 5098
4.96277597680349 4.99544473877037 5099 0 5099
4.95770838190223 4.98771912507775 5100 0 5100
4.95776442156081 4.99646147972604 5101 0 5101
4.97241941206051 5.02599337472098 5102 0 5102
4.98149717033125 5.03978036682654 5103 0 5103
4.95153565247101 4.99642430233260 5104 0 5104
4.93766313674719 4.95919611072627 5105 0 5105
4.94931117337019 4.96978359712306 5106 0 5106
4.95274655864450 4.96020813987729 5107 0 5107
4.95742856522885 4.99555077710851 5108 0 5108
4.96108558101967 5.00419029404935 5109 0 5109
4.94628961926359 4.98369541647238 5110 0 5110
4.94932929266673 4.96609771677083 5111 0 5111
4.95957106004904 4.99777357507537 5112 0 5112
4.95035348384140 4.98161258222457 5113 0 5113
4.95877848301403 4.99624423296619 5114 0 5114
4.96746688899545 5.00103896673094 5115 0 5115
4.96845025763558 4.98351243884998 5116 0 5116
4.95799901751766 4.98115725055910 5117 0 5117
4.96403220060043 4.99055107398482 5118 0 5118
4.96121189623295 4.98524672477326 5119 0 5119
4.96079408300888 4.97929954909758 5120 0 5120
4.96105186897629 4.96641096775150 5121 0 5121
4.95144798733807 4.98645910905222 5122 0 5122
4.96031980096602 5.00776990339789 5123 0 5123
4.96296994814306 5.02925309796348 5124 0 5124
4.96921727487820 5.01225330138313 5125 0 5125
4.96896866112266 4.98957407242975 5126 0 5126
4.96191458113021 4.99557952135028 5127 0 5127
4.95730238462423 4.98819187774822 5128 0 5128
4.94179438952748 4.96796085354103 5129 0 5129
4.93843045230189 4.94592110445546 5130 0 5130
4.95120127104837 4.97753838793232 5131 0 5131
4.94895326337266 4.98205168795402 5132 0 5132
4.96291458131338 5.00321913287762 5133 0 5133
4.96286099753990 5.00053696160610 5134 0 5134
4.95644981104284 5.00052981380873 5135 0 5135
4.96571633898429 4.99776537115493 5136 0 5136
4.98209067780521 5.00165026204098 5137 0 5137
4.98294182663864 5.03857987211258 5138 0 5138
4.96532132982660 5.02932149627327 5139 0 5139
4.95924321744150 4.99037742608944 5140 0 5140
4.97621848976442 5.01076953704909 5141 0 5141
4.95581340476634 4.98750336947847 5142 0 5142
4.95014020472952 4.98255793735147 5143 0 5143
4.95977634901454 4.98510219368488 5144 0 5144
4.96480910767701 4.99169859044417 5145 0 5145
4.95787541371070 4.97257822040963 5146 0 5146
4.94547479835431 4.98147982250743 5147 0 5147
4.95251044017793 4.99126590433883 5148 0 5148
4.95971822183430 5.01478503720344 5149 0 5149
4.95335793114539 5.00090959064857 5150 0 5150
4.95982875310440 4.99006283192322 5151 0 5151
4.95066534481195 5.00206469111967 5152 0 5152
4.95508034009869 4.99266375053390 5153 0 5153
4.95873538432106 4.97125551479943 5154 0 5154
4.95578780661814 4.98351482210873 5155 0 5155
4.95852427502766 4.99058901201204 5156 0 5156
4.95492449053715 4.96675711254884 5157 0 5157
4.95406055468332 4.98606512559689 5158 0 5158
4.95343015390822 4.98699289295851 5159 0 5159
4.95437021823074 4.97205693757014 5160 0 5160
4.96271528040513 4.98516338027087 5161 0 5161
4.96765813317877 4.99539609868481 5162 0 5162
4.96296937724955 4.98619678269589 5163 0 5163
4.96268676995467 4.99880679552532 5164 0 5164
4.95910810773809 4.96417553401507 5165 0 5165
4.95492956495785 4.97744775955435 5166 0 5166
4.96641604737327 4.99254941670105 5167 0 5167
4.96146984433456 5.01594288921048 5168 0 5168
4.94883062440303 4.98241943386865 5169 0 5169
4.95162278554533 4.96490309649968 5170 0 5170
4.95563776581230 4.98838994794113 5171 0 5171
4.94856791337633 5.00416521955159 5172 0 5172
4.95492794218647 5.01772575261829 5173 0 5173
4.96822856018094 4.98771691505876 5174 0 5174
4.97720374710279 4.99201072503359 5175 0 5175
4.97809894013145 4.98187390001789 5176 0 5176
4.97155084149220 4.96380388202530 5177 0 5177
4.96945196488731 4.99359939195080 5178 0 5178
4.97425671769399 5.01132860057465 5179 0 5179
4.96620459755798 4.99820642834864 5180 0 5180
4.95508084752379 4.99748618759019 5181 0 5181
4.95301580216815 4.96146345957911 5182 0 5182
4.96329812353152 4.97650641872192 5183 0 5183
4.94334254301964 4.93933386142298 5184 0 5184
4.94865382332772 4.95928320513487 5185 0 5185
4.95689971233094 4.97205881902837 5186 0 5186
4.96496729221444 4.99732147561674 5187 0 5187
4.96367766449852 4.99054928473285 5188 0 5188
4.97907432915392 5.00847232634389 5189 0 5189
4.95220097469874 4.97668806804981 5190 0 5190
4.94868673473651 4.97764499085483 5191 0 5191
4.94190437787190 4.97505191378729 5192 0 5192
4.92923701552924 4.95740331101270 5193 0 5193
4.95992615536381 4.97200683341392 5194 0 5194
4.97426424423017 4.99565208331880 5195 0 5195
4.97087551873178 4.98690051794822 5196 0 5196
4.94062507734792 4.95010549867143 5197 0 5197
4.94674116813963 4.97704376378272 5198 0 5198
4.95831023566288 4.97382519942773 5199 0 5199
4.96162258788150 4.96379700531182 5200 0 5200
4.94503795703743 4.94419738434086 5201 0 5201
4.96071378371672 4.97797701951000 5202 0 5202
4.95384756941894 4.96025180551825 5203 0 5203
4.95793983701262 4.93596941933682 5204 0 5204
4.95395270438350 4.95257284507327 5205 0 5205
4.95039290143037 4.98009764291422 5206 0 5206
4.95788835673826 5.00896527184934 5207 0 5207
4.96827156356541 5.01978928732810 5208 0 5208
4.96902138493015 5.01797349956841 5209 0 5209
4.96793947134120 5.00073970603885 5210 0 5210
4.94922033200668 5.00610667855115 5211 0 5211
4.94549287469350 4.99380966830597 5212 0 5212
4.95100263489253 4.97710079127007 5213 0 5213
4.96603395326988 5.02644149864109 5214 0 5214
4.95915358332114 5.02035453618984 5215 0 5215
4.95317069259533 5.00903785676753 5216 0 5216
4.96032943111121 4.98886720701138 5217 0 5217
4.95268010620557 4.97791328468444 5218 0 5218
4.97576971691739 5.01149120565150 5219 0 5219
4.97157415756326 5.02873627733892 5220 0 5220
4.97111622457954 4.95613470223549 5221 0 5221
4.97098058878318 5.01820190569685 5222 0 5222
4.95786322171272 4.99660696189610 5223 0 5223
4.94945549602554 4.97541118322274 5224 0 5224
4.95644266253473 4.95876526784992 5225 0 5225
4.95723658859023 4.95600472024383 5226 0 5226
4.95634125728265 4.94868795927157 5227 0 5227
4.95242018052525 4.97501932134288 5228 0 5228
4.95192196990684 4.98664901687919 5229 0 5229
4.97545202671628 5.01306476292136 5230 0 5230
4.97296821005708 4.99129507375551 5231 0 5231
4.94278005935765 4.97218692975048 5232 0 5232
4.95908909241044 4.94968905506390 5233 0 5233
4.96521032043623 4.98425727264274 5234 0 5234
4.97293783588270 5.00007000047488 5235 0 5235
4.94930600442291 4.99225695155193 5236 0 5236
4.95549876262053 5.00346714786898 5237 0 5237
4.95958717707667 4.97338689789430 5238 0 5238
4.94836296232081 4.97034456320482 5239 0 5239
4.96493553559065 4.99991784343004 5240 0 5240
4.96139976815177 5.01510704072729 5241 0 5241
4.96202180813308 4.97271062144893 5242 0 5242
4.96674739074348 4.99841856872035 5243 0 5243
4.95903224808166 4.99445838796005 5244 0 5244
4.95778787695493 4.98633661184670 5245 0 5245
4.96149695747915 4.97849401576576 5246 0 5246
4.96011555025668 4.99510212354684 5247 0 5247
4.95064611961395 4.98562854177319 5248 0 5248
4.95130011482826 4.97481278391525 5249 0 5249
4.94406051272693 4.96931744822629 5250 0 5250
4.96307008234669 4.98417316889143 5251 0 5251
4.97754797444476 4.99567395144871 5252 0 5252
4.97171020160758 4.99111187843051 5253 0 5253
4.97636990614724 4.99209971986498 5254 0 5254
4.96696630618776 5.01020170666934 5255 0 5255
4.96832866668159 5.03676123744757 5256 0 5256
4.96997582959299 5.03329269664582 5257 0 5257
4.96022628049319 5.00870873367886 5258 0 5258
4.95624215182392 4.98287335646964 5259 0 5259
4.96210029403032 4.97082529574560 5260 0 5260
4.96978333602158 5.00891188177190 5261 0 5261
4.95974792400891 4.96108118120690 5262 0 5262
4.94664170239376 4.95594032785171 5263 0 5263
4.95116624795411 4.99181104765083 5264 0 5264
4.96603989997195 4.97069260594015 5265 0 5265
4.95262992812807 4.96796310591936 5266 0 5266
4.95212442683677 4.95107168946689 5267 0 5267
4.95294962508882 4.98854423382312 5268 0 5268
4.94859312845579 4.98197980062814 5269 0 5269
4.95690060464379 4.98269712527817 5270 0 5270
4.97786246372390 5.00310973557618 5271 0 5271
4.96589122806704 4.99320453985059 5272 0 5272
4.96312256950924 4.98264467663664 5273 0 5273
4.96648262503169 5.00999770456899 5274 0 5274
4.96485907190692 5.01783437383338 5275 0 5275
4.96028355082638 5.02906768628248 5276 0 5276
4.96297464654205 5.01240322405844 5277 0 5277
4.96234810988866 5.01660656687523 5278 0 5278
4.95531184035815 4.98779996695352 5279 0 5279
4.94423644461464 4.96696709763628 5280 0 5280
4.95099115854388 4.94853009937523 5281 0 5281
4.95539813299877 4.98438585005966 5282 0 5282
4.96728885413306 5.01038351390527 5283 0 5283
4.95066953966590 4.98283603104373 5284 0 5284
4.95352715930077 5.02082724947827 5285 0 5285
4.97556517303979 5.01690287795617 5286 0 5286
4.97422450027861 5.02055689744855 5287 0 5287
4.96348704377569 5.00880201117212 5288 0 5288
4.95673828927637 4.98948942733542 5289 0 5289
4.96981956308087 4.98966543076283 5290 0 5290
4.96670921120306 4.97169335804085 5291 0 5291
4.96831611044969 4.99896341463378 5292 0 5292
4.96280155789828 5.00237729507887 5293 0 5293
4.98504569080207 5.04377172421492 5294 0 5294
4.97462002973649 5.02789033254683 5295 0 5295
4.95693288410186 4.96261615579577 5296 0 5296
4.95559463652206 4.98233590953749 5297 0 5297
4.96054947955748 4.98296484806327 5298 0 5298
4.96110167501580 4.98181398221473 5299 0 5299
4.95375956560936 4.95238759431867 5300 0 5300
4.97023175934631 4.96773601349624 5301 0 5301
4.97330002484563 5.02896254940439 5302 0 5302
4.97139133565518 5.02761850373515 5303 0 5303
4.97182579799022 5.03182246983400 5304 0 5304
4.96411023361966 4.99440162079472 5305 0 5305
4.96558695758181 4.98879556694740 5306 0 5306
4.96437496243342 4.99087688093650 5307 0 5307
4.96366456470013 4.98575917272815 5308 0 5308
4.95536433258748 4.96669976252138 5309 0 5309
4.95075916973239 5.00659779276148 5310 0 5310
4.95309072100791 4.98104404766498 5311 0 5311
4.94980558761116 4.96821343020988 5312 0 5312
4.96034197467865 4.97084384761083 5313 0 5313
4.95619363242124 4.97158539050591 5314 0 5314
4.96576282620966 5.00469941843363 5315 0 5315
4.95742943049168 4.99780048930893 5316 0 5316
4.94150893220172 4.96870775884416 5317 0 5317
4.95683504866058 4.98838601269174 5318 0 5318
4.96005210509410 4.96513007100406 5319 0 5319
4.97292545783153 5.00849306390464 5320 0 5320
4.96346327271593 5.00279171944396 5321 0 5321
4.97293048586270 5.01531270094569 5322 0 5322
4.96127146067449 4.98862176822120 5323 0 5323
4.96971049977813 4.98369799848708 5324 0 5324
4.96918375409813 4.97091249531625 5325 0 5325
4.98050873381838 5.02025162630475 5326 0 5326
4.97815973558404 5.02279021371341 5327 0 5327
4.95520116477858 5.00174640597781 5328 0 5328
4.96296657413367 4.99480238320574 5329 0 5329
4.96022472600933 4.98938809744025 5330 0 5330
4.94567328158040 4.97127561269620 5331 0 5331
4.96965091853880 5.02378552454208 5332 0 5332
4.96131354398374 5.00168646442821 5333 0 5333
4.96585759594766 4.99272190050835 5334 0 5334
4.96795569573270 4.99955687406132 5335 0 5335
4.97140061407419 4.96453284387927 5336 0 5336
4.95920265974510 4.98919779321537 5337 0 5337
4.97732543662601 5.01184930323435 5338 0 5338
4.97611566082182 5.01068189990493 5339 0 5339
4.95680382366113 5.00012856504284 5340 0 5340
4.96407874084469 4.99845507402243 5341 0 5341
4.97714018516871 5.03413691762183 5342 0 5342
4.97225007161054 5.01105418582268 5343 0 5343
4.96130200271445 4.98436819425812 5344 0 5344
4.95712066009689 4.98947603734069 5345 0 5345
4.95204059327259 4.97292350292179 5346 0 5346
4.95729734074983 4.95813580504051 5347 0 5347
4.95530286900816 4.95333812878151 5348 0 5348
4.95465342912605 4.96175988218926 5349 0 5349
4.96075690952450 4.98333855104792 5350 0 5350
4.96958711612927 4.99901574260060 5351 0 5351
4.95909686131576 4.97365545390388 5352 0 5352
4.96042337892975 4.94715509158997 5353 0 5353
4.96333314597720 4.98749315664122 5354 0 5354
4.96822565017088 4.98880811185070 5355 0 5355
4.97008768546096 4.97783442867842 5356 0 5356
4.96850150734655 4.97586921156624 5357 0 5357
4.96260539976539 4.99376761052388 5358 0 5358
4.96670862412260 4.98525713879994 5359 0 5359
4.95758805916675 4.99013843518554 5360 0 5360
4.95088335335324 4.99560301319671 5361 0 5361
4.95662990023637 5.02484841691407 5362 0 5362
4.96073857283823 4.98317483592280 5363 0 5363
4.96382936396817 4.98468896781228 5364 0 5364
4.95623141335753 4.96958358101743 5365 0 5365
4.97067275483807 4.96708991202998 5366 0 5366
4.97938584221158 4.95755772036484 5367 0 5367
4.98778843900899 4.98095496840466 5368 0 5368
4.97630276108672 5.01146982812613 5369 0 5369
4.96395867988337 5.00511638326040 5370 0 5370
4.96004115105358 5.01586043382036 5371 0 5371
4.96423466499599 4.97572365204291 5372 0 5372
4.95538178772619 4.97895306848356 5373 0 5373
4.97353621512932 5.01458127824490 5374 0 5374
4.97208240024457 4.99638180405457 5375 0 5375
4.96545040595290 5.01523969399186 5376 0 5376
4.98143756102637 5.04974383461771 5377 0 5377
4.98446796579460 5.03476399002807 5378 0 5378
4.97389305020821 5.00825408612012 5379 0 5379
4.96300766930472 5.00840028121382 5380 0 5380
4.97473206638483 5.00348939669945 5381 0 5381
4.96801334225155 4.99357888767126 5382 0 5382
4.95464171382222 5.00488467694670 5383 0 5383
4.95384722616106 4.97509264981658 5384 0 5384
4.95173721864266 4.95997843273260 5385 0 5385
4.95084029405805 4.97258496774353 5386 0 5386
4.96205814116560 4.98576677160633 5387 0 5387
4.95136962326778 4.98053895711428 5388 0 5388
4.95595056230561 4.99178174372007 5389 0 5389
4.94840559649908 4.99234234148828 5390 0 5390
4.96199869056053 4.99610294182446 5391 0 5391
4.97456305754333 5.01168339729254 5392 0 5392
4.97436820812670 5.00767715313137 5393 0 5393
4.97551532454726 5.01865162376788 5394 0 5394
4.97044012297632 5.02172245259728 5395 0 5395
4.96677219223310 5.00869681011902 5396 0 5396
4.96327100134144 5.02569352965003 5397 0 5397
4.95893526417623 4.98872077255609 5398 0 5398
4.95107232764428 4.99165435036697 5399 0 5399
4.95204922591663 4.99761407814247 5400 0 5400
4.96918140533729 5.01838491074795 5401 0 5401
4.96121881394237 5.00464118304939 5402 0 5402
4.96276674003813 4.96513196314002 5403 0 5403
4.96661757256360 4.97784641416294 5404 0 5404
4.97568569555423 4.98818025292696 5405 0 5405
4.96519497847917 4.98003422619030 5406 0 5406
4.96288661295734 4.98887852220826 5407 0 5407
4.97220689571884 5.00788044604988 5408 0 5408
4.96825147604673 5.00626656425617 5409 0 5409
4.97271426596666 4.97736365452863 5410 0 5410
4.97572509651215 4.98660778761533 5411 0 5411
4.96458005201129 5.00465082470077 5412 0 5412
4.96309756995563 5.01041325149161 5413 0 5413
4.96890237574588 5.00714544636565 5414 0 5414
4.95802152682465 4.97081435382170 5415 0 5415
4.95803036159626 4.95674040267145 5416 0 5416
4.96082705112689 4.96333057277529 5417 0 5417
4.97463655132485 4.98798411565545 5418 0 5418
4.96135858095397 4.99825039429256 5419 0 5419
4.96454376170704 5.02075635113253 5420 0 5420
4.98339795828321 4.99147636911140 5421 0 5421
4.96054123050023 4.96762991390269 5422 0 5422
4.96153545293457 4.97415997798300 5423 0 5423
4.97336557526275 4.97342376405192 5424 0 5424
4.96721399102585 4.96627851666792 5425 0 5425
4.96552149098735 4.99212216320748 5426 0 5426
4.96468621182375 4.98014074664077 5427 0 5427
4.96284754059867 4.97486771376809 5428 0 5428
4.96855284476647 4.97278947028222 5429 0 5429
4.98279057234989 4.97933397248688 5430 0 5430
4.96800627182588 4.97012598576857 5431 0 5431
4.96812807746306 4.97692744805442 5432 0 5432
4.97601239154050 5.00868199262769 5433 0 5433
4.95927153986496 4.96727315658899 5434 0 5434
4.95069018718289 4.97895417907125 5435 0 5435
4.96129197049639 4.97950322172176 5436 0 5436
4.96616032089451 4.95761178101582 5437 0 5437
4.95877662501442 4.97703734807572 5438 0 5438
4.97259453703309 5.01023940216667 5439 0 5439
4.96700688261136 4.97473453032312 5440 0 5440
4.96211310841618 4.96742199666654 5441 0 5441
4.96566812646273 4.97029513054883 5442 0 5442
4.97792009791034 4.99838907490081 5443 0 5443
4.97535726125425 5.00959291831446 5444 0 5444
4.98167179387765 5.02663685219872 5445 0 5445
4.97912778494542 5.02048579740711 5446 0 5446
4.97510509270951 5.00856431782216 5447 0 5447
4.96466133452733 5.01129383844907 5448 0 5448
4.97286707895108 5.01174260795859 5449 0 5449
4.97383340476579 5.01158373013536 5450 0 5450
4.96921599169431 5.01943659603339 5451 0 5451
4.97278093539070 5.04047362206172 5452 0 5452
4.98922504196101 5.04259872812457 5453 0 5453
4.98406786102105 5.04059824159495 5454 0 5454
4.98407261922880 5.00952525456132 5455 0 5455
4.96700452183122 5.00092225841054 5456 0 5456
4.96097589976088 4.99576609493117 5457 0 5457
4.94962335543019 4.96238855951331 5458 0 5458
4.95986191443887 4.95020168480884 5459 0 5459
4.95821278767998 4.96931300658803 5460 0 5460
4.94952713370009 4.98063268183395 5461 0 5461
4.95631358792750 4.93542533229971 5462 0 5462
4.95574690246574 4.94310997209320 5463 0 5463
4.97273680681860 4.95301264600393 5464 0 5464
4.96143133713935 4.95364552909094 5465 0 5465
4.95928349551854 4.98439035131955 5466 0 5466
4.96632968483108 4.99014830404964 5467 0 5467
4.95217858415434 4.98425062051347 5468 0 5468
4.98149248380949 5.00065053033686 5469 0 5469
4.97487054455380 5.00830936563767 5470 0 5470
4.96912371216524 5.01673714951082 5471 0 5471
4.95844223664514 4.98030123131879 5472 0 5472
4.97222445797639 4.97126795321204 5473 0 5473
4.96347343335500 4.97593484744536 5474 0 5474
4.96247922754192 4.98595986253608 5475 0 5475
4.96329613752514 4.96365748660832 5476 0 5476
4.96931422200438 5.00787369186651 5477 0 5477
4.95689420594670 4.97538908254099 5478 0 5478
4.96926919207963 4.96617138537851 5479 0 5479
4.96841758862713 4.98021464274863 5480 0 5480
4.97836466621642 4.96552048212751 5481 0 5481
4.97173792507636 4.97898822681872 5482 0 5482
4.96863542803064 4.98500271441044 5483 0 5483
4.96562514211563 4.98809491067321 5484 0 5484
4.95148529200485 4.97912054368342 5485 0 5485
4.97133011250325 5.00517542562039 5486 0 5486
4.96235565316723 4.98489104525298 5487 0 5487
4.96215588645169 5.01270904383745 5488 0 5488
4.97935666793106 5.05680693888072 5489 0 5489
4.97790345832064 5.01581306275909 5490 0 5490
4.97025014883077 4.97556172152130 5491 0 5491
4.95628812047029 4.97831071365163 5492 0 5492
4.97179827005217 5.02635216019585 5493 0 5493
4.97967211402359 5.04610147486575 5494 0 5494
4.95873706281367 4.98580275611773 5495 0 5495
4.94943996477896 4.97695347488356 5496 0 5496
4.95000439314922 5.00947359292548 5497 0 5497
4.96872295408846 4.99207074122710 5498 0 5498
4.97331391852188 4.99274664624141 5499 0 5499
4.98052716732488 5.02655517057554 5500 0 5500
4.96547347412695 4.99918581469937 5501 0 5501
4.96724179754601 5.02102389902014 5502 0 5502
4.96793165864883 5.01209319049998 5503 0 5503
4.95871515284937 4.98401255800048 5504 0 5504
4.97415159365508 4.97085424140646 5505 0 5505
4.98277603585839 5.01308750581870 5506 0 5506
4.97527924556147 5.01918644119009 5507 0 5507
4.96137813277628 4.98398987122926 5508 0 5508
4.97183924094584 4.99038187131093 5509 0 5509
4.97124788602907 5.00208594104507 5510 0 5510
4.96892421414140 4.99288400641973 5511 0 5511
4.97535015873195 4.98426083110285 5512 0 5512
4.96627906605131 4.98368813104261 5513 0 5513
4.96745366729886 4.98065744158972 5514 0 5514
4.95771837971771 4.99378706722808 5515 0 5515
4.96756951654705 5.00635657277430 5516 0 5516
4.96162726404487 5.00116288696724 5517 0 5517
4.96072408780469 4.98011773311817 5518 0 5518
4.95537334372034 4.98575753357552 5519 0 5519
4.97158563209602 4.99984146977760 5520 0 5520
4.96174897925920 5.00415342647623 5521 0 5521
4.96248369522056 4.96645928621353 5522 0 5522
4.95106786460749 4.95616636004597 5523 0 5523
4.94012392547176 4.98319971831160 5524 0 5524
4.96300390040806 4.99821411076489 5525 0 5525
4.95710563930005 4.97420399822349 5526 0 5526
4.94902056129563 4.96381545252153 5527 0 5527
4.96952366306246 5.00246511140938 5528 0 5528
4.96395918901255 4.99440902937483 5529 0 5529
4.97603178948427 5.00096768576664 5530 0 5530
4.98075723911429 4.99849554015714 5531 0 5531
4.97228698650372 5.01576960934248 5532 0 5532
4.97436062180269 5.01018857740808 5533 0 5533
4.96739582582271 5.02590738805999 5534 0 5534
4.97868644513887 5.04883023057071 5535 0 5535
4.97618901187904 5.03953108833972 5536 0 5536
4.97768906747510 5.00670451309965 5537 0 5537
4.98381143557078 5.02930666326582 5538 0 5538
4.96835866019516 5.01909201499944 5539 0 5539
4.97346832348430 4.98418713313962 5540 0 5540
4.97174161098071 4.96997703187649 5541 0 5541
4.96454273432820 4.98181358831245 5542 0 5542
4.96861445699968 5.01198288390728 5543 0 5543
4.97545885984902 5.02229495975542 5544 0 5544
4.96726564877710 4.99274286400079 5545 0 5545
4.97011250977450 5.00798177935560 5546 0 5546
4.96377373711608 5.01289258469214 5547 0 5547
4.96821455316068 5.00648702612534 5548 0 5548
4.96725880615927 4.99146621994399 5549 0 5549
4.95074727987525 4.98332945528769 5550 0 5550
4.96318706037839 4.98717061717426 5551 0 5551
4.96494593223763 5.01339838476969 5552 0 5552
4.99199185698473 5.01158379111593 5553 0 5553
4.97605024674343 5.01321930911053 5554 0 5554
4.97096059616041 5.01612858862937 5555 0 5555
4.96420751735515 4.99921771604068 5556 0 5556
4.96999388532733 5.02159598985840 5557 0 5557
4.97325315327793 5.01557589429162 5558 0 5558
4.96755852100185 5.01616810871129 5559 0 5559
4.95402503109185 5.01030245952067 5560 0 5560
4.96558568951442 4.99951022511401 5561 0 5561
4.96378715349574 4.98658364432014 5562 0 5562
4.96412219525581 5.01429631732698 5563 0 5563
4.99153403195616 5.01902012850702 5564 0 5564
4.96742685733265 5.01214035110645 5565 0 5565
4.97293043056341 5.03523655330577 5566 0 5566
4.97404719693464 5.03707716573445 5567 0 5567
4.97323630451598 5.00860428276736 5568 0 5568
4.96415308297742 5.00607139297352 5569 0 5569
4.97114221218449 4.99884893051755 5570 0 5570
4.96940209427305 5.00572378603033 5571 0 5571
4.97856603160497 5.02545579378905 5572 0 5572
4.97074066261034 5.01705750238279 5573 0 5573
4.97770129223749 5.04025402106868 5574 0 5574
4.96905510159890 5.00248456940649 5575 0 5575
4.97057923817990 4.98635268337462 5576 0 5576
4.96130384552913 4.98339503702955 5577 0 5577
4.96300982299780 4.94747743544666 5578 0 5578
4.96931630676814 4.94799206706161 5579 0 5579
4.95738654283261 4.97117341803422 5580 0 5580
4.97057493603650 4.95754099020823 5581 0 5581
4.96139371858726 4.95620281761259 5582 0 5582
4.96027365971640 4.98263824386456 5583 0 5583
4.96691852849853 4.99067873874918 5584 0 5584
4.96432355608810 4.99039188472229 5585 0 5585
4.96642034662318 4.98819202047890 5586 0 5586
4.96757588944731 4.98132997908295 5587 0 5587
4.95861680679448 4.98863192826663 5588 0 5588
4.95161403916776 4.96671348226979 5589 0 5589
4.95518050579888 5.01217068321334 5590 0 5590
4.96226247389110 5.02190321426525 5591 0 5591
4.96573125229218 5.01144804728468 5592 0 5592
4.95925068113386 5.01886443328899 5593 0 5593
4.95384345446518 4.99756431347340 5594 0 5594
4.96261490924668 5.00943655201668 5595 0 5595
4.95647407250113 5.00628351571778 5596 0 5596
4.96378986318030 4.99556430996447 5597 0 5597
4.96733072110945 5.01392255545155 5598 0 5598
4.97066741380753 5.00064794295122 5599 0 5599
4.95723152788846 5.00534420073972 5600 0 5600
4.95862045654203 4.99363842060574 5601 0 5601
4.95429321986403 4.99532947472464 5602 0 5602
4.95260925372135 4.99478392861106 5603 0 5603
4.95209492275019 4.97820870644777 5604 0 5604
4.96806755589915 4.96432806021945 5605 0 5605
4.97741094207299 4.97015232136546 5606 0 5606
4.96213042680330 5.00034617444606 5607 0 5607
4.96730519900956 5.01339897768118 5608 0 5608
4.96013159857409 5.00554873286320 5609 0 5609
4.96970434458360 5.01664840596276 5610 0 5610
4.96650967902091 4.99807483831233 5611 0 5611
4.94916117765133 4.98846948629632 5612 0 5612
4.96042299225462 5.00175498304785 5613 0 5613
4.95512356796035 4.97908821594313 5614 0 5614
4.96898115129310 4.99207573921095 5615 0 5615
4.96665680338586 5.00449514304565 5616 0 5616
4.97028804628740 5.01919950417343 5617 0 5617
4.95713816399876 4.99127456780911 5618 0 5618
4.97681006380149 4.95125395360452 5619 0 5619
4.96752289238572 4.96202417598340 5620 0 5620
4.96709520456016 4.97660765846239 5621 0 5621
4.95663943064603 4.98515462663844 5622 0 5622
4.95946565050449 4.96429104643466 5623 0 5623
4.96709933698713 4.97062128895175 5624 0 5624
4.97459559688880 5.03852733998690 5625 0 5625
4.97031332136272 5.01807910198317 5626 0 5626
4.95658098474765 5.00499484067622 5627 0 5627
4.96635165644311 5.01804349271526 5628 0 5628
4.95795482135699 5.00457456180911 5629 0 5629
4.96911849278144 4.99005421605473 5630 0 5630
4.95306101130371 4.98101625611165 5631 0 5631
4.97117255466643 4.99732221150414 5632 0 5632
4.95974057979630 5.00436791485644 5633 0 5633
4.95923631499835 5.01238976909832 5634 0 5634
4.97099471969561 5.02611444256994 5635 0 5635
4.97151522565945 5.01624361072064 5636 0 5636
4.96507819453598 5.00133286644028 5637 0 5637
4.95941264686828 4.97884453735487 5638 0 5638
4.96458499257295 5.01072703379379 5639 0 5639
4.95053218506065 4.98568087408745 5640 0 5640
4.95734139974511 4.96521566079732 5641 0 5641
4.96303143527616 4.99478059601264 5642 0 5642
4.96073370950781 4.99741693183505 5643 0 5643
4.98172929721308 4.98694922017472 5644 0 5644
4.98047488811460 5.00820447272782 5645 0 5645
4.97566847758514 4.95842445119606 5646 0 5646
4.96557743636523 4.97331984491445 5647 0 5647
4.95128802332294 4.99049972999523 5648 0 5648
4.96053980879436 5.01184778694970 5649 0 5649
4.96156866948626 4.99658017844781 5650 0 5650
4.96255239374493 4.98982912035088 5651 0 5651
4.95616634934528 4.96241348147740 5652 0 5652
4.95567469675240 4.96906681652113 5653 0 5653
4.95524703280947 5.01168233697792 5654 0 5654
4.95315219334166 4.99423619515025 5655 0 5655
4.95313904552637 4.97650660223130 5656 0 5656
4.96018050070196 4.96994871483351 5657 0 5657
4.95440861836742 4.97127089533372 5658 0 5658
4.96298540507044 4.97588279829356 5659 0 5659
4.95392306430169 5.01138212473288 5660 0 5660
4.96003526058932 4.98091332679980 5661 0 5661
4.96515934486135 4.99671452298850 5662 0 5662
4.95467159267364 4.99874456900515 5663 0 5663
4.96593694315216 4.98761674642998 5664 0 5664
4.95538431638140 4.96353870769745 5665 0 5665
4.96454014325016 4.95619251331168 5666 0 5666
4.96457026961907 4.96961140642176 5667 0 5667
4.94841809335919 4.95717222911946 5668 0 5668
4.95615895534009 4.94866137441831 5669 0 5669
4.96629421796496 4.98304857925294 5670 0 5670
4.96119989975108 4.99759459473654 5671 0 5671
4.97170327053942 5.00001056247696 5672 0 5672
4.96753324499226 4.98262405245975 5673 0 5673
4.96785853906030 4.99325017028373 5674 0 5674
4.97172050058361 5.01816669890611 5675 0 5675
4.96867142494668 4.99638983384586 5676 0 5676
4.95234988714387 4.95041189547568 5677 0 5677
4.95310674064424 4.97849272666263 5678 0 5678
4.97491054832083 4.97247702842001 5679 0 5679
4.97354192199772 5.00501045753321 5680 0 5680
4.97537991999711 5.02394585649057 5681 0 5681
4.96288673928404 5.00530951611447 5682 0 5682
4.95984157995585 4.96507168150409 5683 0 5683
4.95891575535914 4.96677340527344 5684 0 5684
4.95776415379861 4.99507971111984 5685 0 5685
4.96420862093811 5.01034958098706 5686 0 5686
4.96803339630649 4.99343445215007 5687 0 5687
4.95265999438679 5.00232579278360 5688 0 5688
4.96625576514122 5.00486738717679 5689 0 5689
4.95498366565029 5.00175736547536 5690 0 5690
4.96455243144100 4.99162644604922 5691 0 5691
4.97628350418167 5.01744052736507 5692 0 5692
4.97647510740495 4.99110436886014 5693 0 5693
4.97467226198281 5.00469904899439 5694 0 5694
4.96594575306959 4.99265372123282 5695 0 5695
4.96506012927407 4.97644671826211 5696 0 5696
4.97778414234619 4.96276799064077 5697 0 5697
4.97322860553576 4.98406922908524 5698 0 5698
4.95299981545504 4.98078710036599 5699 0 5699
4.96360529967909 4.98837426772591 5700 0 5700
4.95584966631333 4.98661390941032 5701 0 5701
4.94950771244359 4.97132958262911 5702 0 5702
4.95621075105346 4.98045981345540 5703 0 5703
4.95679486356588 4.94702231591524 5704 0 5704
4.95825289563097 4.99217384596706 5705 0 5705
4.95666796409549 4.99274449094187 5706 0 5706
4.95212268348645 5.00080190704779 5707 0 5707
4.96718137989750 4.99779122320116 5708 0 5708
4.96559079579578 5.02848976239336 5709 0 5709
4.99207732906806 5.05860249583932 5710 0 5710
4.97353296744175 5.03614348128057 5711 0 5711
4.95739132868342 5.01469146980223 5712 0 5712
4.96914384263009 4.99753384326568 5713 0 5713
4.96598846064495 4.99264855416488 5714 0 5714
4.97035346694740 5.03284478207460 5715 0 5715
4.95668444114955 4.99028879292628 5716 0 5716
4.95818362061276 4.97441330621558 5717 0 5717
4.95457815280608 4.96859682662484 5718 0 5718
4.96341988318826 5.00549312003900 5719 0 5719
4.96324949697086 4.98783091468495 5720 0 5720
4.95812787792166 4.96617540195605 5721 0 5721
4.95586690287309 5.00073510005488 5722 0 5722
4.97653246207445 5.01393861402591 5723 0 5723
4.96371665226171 4.99891111252468 5724 0 5724
4.95522142189771 5.00229213630035 5725 0 5725
4.96434538781189 5.00568105638570 5726 0 5726
4.95573630585868 4.97435344450193 5727 0 5727
4.95712484737993 4.97285541316808 5728 0 5728
4.96317344781806 4.96693121124762 5729 0 5729
4.96865281842177 4.97032527085246 5730 0 5730
4.95472089410903 4.92361787391775 5731 0 5731
4.94189513995156 4.92346093498146 5732 0 5732
4.94957747262266 4.95191934562416 5733 0 5733
4.93826990731979 4.93933615484488 5734 0 5734
4.94101494746289 4.92768917647935 5735 0 5735
4.95678414085770 4.97187787557047 5736 0 5736
4.95785354862380 4.98687208736112 5737 0 5737
4.95688720962867 5.01296099465467 5738 0 5738
4.96497971317941 5.02542039283060 5739 0 5739
4.97858488586682 5.00266269638626 5740 0 5740
4.97808537452913 4.99409129605229 5741 0 5741
4.95159666720971 4.99212956135392 5742 0 5742
4.95864077555506 4.99808754965058 5743 0 5743
4.96806876569251 5.00943688901191 5744 0 5744
4.97748215844245 5.01270798778202 5745 0 5745
4.97417338790443 5.01381839499811 5746 0 5746
4.96829401522090 5.01031314924719 5747 0 5747
4.96524653558127 4.98746042315845 5748 0 5748
4.97796193182785 5.00271179410894 5749 0 5749
4.96920840716843 5.00636332758179 5750 0 5750
4.96418007146935 4.98446364895916 5751 0 5751
4.95243200596664 4.98109975091983 5752 0 5752
4.95633845536860 4.98513490046162 5753 0 5753
4.95084352982017 4.97477473232656 5754 0 5754
4.96130472687994 4.98822085167376 5755 0 5755
4.96146252592828 4.99698901790290 5756 0 5756
4.95799655692101 5.00359344963632 5757 0 5757
4.97318416915105 4.99300387173036 5758 0 5758
4.96172554446313 4.99656881022929 5759 0 5759
4.96741955361412 5.00661539609368 5760 0 5760
4.97963048579233 5.03066514365609 5761 0 5761
4.97217884256641 5.01218219983385 5762 0 5762
4.97768015897971 5.02322766348053 5763 0 5763
4.96693272187755 5.00712787048520 5764 0 5764
4.96827000357929 5.00220210423320 5765 0 5765
4.95628690393905 4.98816112053483 5766 0 5766
4.96531184656535 4.99860723845392 5767 0 5767
4.96783814682675 5.00598290314706 5768 0 5768
4.96622231884228 4.99152123760468 5769 0 5769
4.95278897203421 4.97864942930332 5770 0 5770
4.95534636487638 4.98920204558331 5771 0 5771
4.96049307074055 4.98986670923802 5772 0 5772
4.95909342148485 4.97101740013691 5773 0 5773
4.95373399336883 4.92301477463702 5774 0 5774
4.94821518380324 4.95990944517114 5775 0 5775
4.96888582873009 4.97111741738748 5776 0 5776
4.96774251338733 4.95749807531323 5777 0 5777
4.97110028005343 4.98504395343406 5778 0 5778
4.96314042353243 4.98062908945401 5779 0 5779
4.97242004898074 5.02710421214121 5780 0 5780
4.97364308116064 5.03066509248872 5781 0 5781
4.94904546622168 4.98366186028720 5782 0 5782
4.94893559936762 4.96216935786195 5783 0 5783
4.95959564103597 4.98553696714674 5784 0 5784
4.96012155115760 4.96354298943276 5785 0 5785
4.94741647188012 4.95947170937301 5786 0 5786
4.94814067193284 4.99268368370440 5787 0 5787
4.97034353078646 5.03884788074322 5788 0 5788
4.95206774205372 5.00671549080279 5789 0 5789
4.95654294535721 4.99822186139920 5790 0 5790
4.95625142160670 4.98542280785706 5791 0 5791
4.93952750856078 4.97142354620517 5792 0 5792
4.93326478952569 4.94914247637466 5793 0 5793
4.94759581847051 4.98018144042758 5794 0 5794
4.95589538152923 4.97474987597891 5795 0 5795
4.96177792508999 4.95550581909211 5796 0 5796
4.95443350694753 4.96070774213163 5797 0 5797
4.94630868377399 4.96015432898984 5798 0 5798
4.95645995227809 4.95974363767998 5799 0 5799
4.96325175309848 4.94622592926609 5800 0 5800
4.96571164898357 4.96371324882712 5801 0 5801
4.93793230380359 4.97378852764333 5802 0 5802
4.96837816770375 4.98479580483316 5803 0 5803
4.96428756230248 4.93236859367181 5804 0 5804
4.95228531035001 4.92904266422602 5805 0 5805
4.95975073607844 4.98498437850973 5806 0 5806
4.95435134490340 5.00558018971555 5807 0 5807
4.95090327094597 5.00692941296851 5808 0 5808
4.95551869218137 4.98823295089985 5809 0 5809
4.96109527765183 5.01319578438929 5810 0 5810
4.95925836465750 5.01388604518471 5811 0 5811
4.96832099974373 5.01551402235296 5812 0 5812
4.96861619507249 5.00424560376956 5813 0 5813
4.96025460503158 4.98190702965567 5814 0 5814
4.96259330532975 4.95905461055315 5815 0 5815
4.97045140050194 5.00245081776401 5816 0 5816
4.95590639802074 4.98105790799287 5817 0 5817
4.95522390562733 4.96733929857373 5818 0 5818
4.95229025688578 4.96397330634788 5819 0 5819
4.95226066072158 4.95931578990097 5820 0 5820
4.95147197913310 4.97995577926215 5821 0 5821
4.95596364190118 4.97434826747113 5822 0 5822
4.96200746533112 4.98695626069124 5823 0 5823
4.97074903809293 5.00900764237610 5824 0 5824
4.95924827522694 4.98619333654282 5825 0 5825
4.97187798030340 5.02694840623573 5826 0 5826
4.96595902577779 5.02121849307877 5827 0 5827
4.95947388240250 5.01289179875537 5828 0 5828
4.96970864761531 5.00229303197540 5829 0 5829
4.95991766124023 4.98883024554907 5830 0 5830
4.95923866168824 4.99718253652650 5831 0 5831
4.95905527214844 4.99998257293878 5832 0 5832
4.95634675342414 5.00992664146413 5833 0 5833
4.95677451930636 5.01431705898386 5834 0 5834
4.95801015358750 4.99426978313471 5835 0 5835
4.95997646017186 4.97948833565928 5836 0 5836
4.95950900021873 4.99995546448301 5837 0 5837
4.96046440930763 4.97926817574440 5838 0 5838
4.95505055696033 5.00023287964915 5839 0 5839
4.95930496073122 4.99771436037581 5840 0 5840
4.96355741867494 5.00016468645549 5841 0 5841
4.96997344314644 4.99812048284198 5842 0 5842
4.95675205279092 4.98040593043197 5843 0 5843
4.95112705196366 4.96002005093043 5844 0 5844
4.96690945148808 4.95824400285029 5845 0 5845
4.97052628205926 4.97685298994042 5846 0 5846
4.96598118773156 4.97891606049103 5847 0 5847
4.97072237272225 4.99240211820776 5848 0 5848
4.96226841034621 5.00954419470924 5849 0 5849
4.96471612899575 5.00328647146497 5850 0 5850
4.95409724061985 5.00058074463892 5851 0 5851
4.96720586676027 5.02107925771736 5852 0 5852
4.96705680669376 5.00716644746231 5853 0 5853
4.96545936638976 5.01730988424813 5854 0 5854
4.95548124330602 4.98485138968923 5855 0 5855
4.96286609703425 5.00467422764098 5856 0 5856
4.95713314932142 4.98459844899967 5857 0 5857
4.94985396596212 4.97794766083724 5858 0 5858
4.96241445491267 4.99014424978925 5859 0 5859
4.95823119898502 4.97028392697827 5860 0 5860
4.95372036871232 4.95985461473729 5861 0 5861
4.94804067211995 4.97268390894617 5862 0 5862
4.95330628448744 4.99942777091206 5863 0 5863
4.95127574191257 4.96642238314270 5864 0 5864
4.95783007296023 5.01150796828157 5865 0 5865
4.96456883007092 4.99496082866048 5866 0 5866
4.94803565933301 4.98025723084064 5867 0 5867
4.95070433991328 4.97941944683636 5868 0 5868
4.95265206193769 4.97380986642363 5869 0 5869
4.95434466712440 4.99272393421466 5870 0 5870
4.94714953108085 4.97639886009789 5871 0 5871
4.94548809596025 4.97105145824397 5872 0 5872
4.95518208419652 4.97838527563883 5873 0 5873
4.96371513902769 4.97214462980754 5874 0 5874
4.96614015797277 4.96083153938800 5875 0 5875
4.94476017007900 4.96710988404407 5876 0 5876
4.94398617138732 4.97034729074487 5877 0 5877
4.93447241875673 4.94475695421738 5878 0 5878
4.94042694429765 4.97039084719780 5879 0 5879
4.95373769281406 4.95539682673188 5880 0 5880
4.96089852470728 4.95427278691084 5881 0 5881
4.95480833751641 4.92247751995614 5882 0 5882
4.94341748832888 4.91299215486928 5883 0 5883
4.93698018008687 4.92882785411652 5884 0 5884
4.96425012461761 4.96681508166542 5885 0 5885
4.95982308237509 4.98227651498875 5886 0 5886
4.95581161451191 4.99873901087800 5887 0 5887
4.96264567125812 5.01832378302065 5888 0 5888
4.96419784110373 5.01136165033172 5889 0 5889
4.97934657093259 5.03395935803779 5890 0 5890
4.96553719554270 4.98968108454791 5891 0 5891
4.97026846464721 5.00828069499678 5892 0 5892
4.95601647722383 4.99277338595878 5893 0 5893
4.96395281320745 5.02377266505626 5894 0 5894
4.96777943537733 5.02873595781782 5895 0 5895
4.95796846449716 4.98850473459639 5896 0 5896
4.95413820592661 5.00404981339624 5897 0 5897
4.97881601314946 5.00936255249617 5898 0 5898
4.95626591928297 4.98251677325722 5899 0 5899
4.95743542987909 4.99893556526438 5900 0 5900
4.95295018916270 4.98115304233321 5901 0 5901
4.94984608699175 4.97855797337208 5902 0 5902
4.95436354484246 4.99462397645090 5903 0 5903
4.96692480061521 4.97148456187800 5904 0 5904
4.96845328306570 4.97617136510073 5905 0 5905
4.95151614965868 4.96961801064200 5906 0 5906
4.95253305318916 4.96678017525625 5907 0 5907
4.94602344871379 4.98295807551666 5908 0 5908
4.95020403386982 4.96369907984646 5909 0 5909
4.96069802595165 4.96529516654430 5910 0 5910
4.95748105336349 4.98945363590582 5911 0 5911
4.96294636430433 4.98692524407445 5912 0 5912
4.96373560558505 4.99437794543519 5913 0 5913
4.97396924854171 4.96515041551808 5914 0 5914
4.96767254922470 4.97307566637745 5915 0 5915
4.96468718593792 4.97943499901238 5916 0 5916
4.95654079285791 4.95420734647016 5917 0 5917
4.95612079458767 4.96533955126417 5918 0 5918
4.97531150407114 4.99384244076954 5919 0 5919
4.95997811393725 4.99111003936301 5920 0 5920
4.97083824774832 5.00093755103649 5921 0 5921
4.95379056346593 4.99853233053096 5922 0 5922
4.95975564176054 5.00127178848494 5923 0 5923
4.95133951486418 4.98062802972738 5924 0 5924
4.94560303138781 4.95777273488360 5925 0 5925
4.96241675451399 4.94329503024003 5926 0 5926
4.96052301158049 4.95559709927440 5927 0 5927
4.94750632843029 4.98419046867754 5928 0 5928
4.95500816502510 4.97175196212084 5929 0 5929
4.95572286450031 4.97199492848376 5930 0 5930
4.97146356574657 4.96532366827802 5931 0 5931
4.98022798684480 4.99278095598616 5932 0 5932
4.96797073304755 4.99558800256831 5933 0 5933
4.96674807586180 4.99799052770652 5934 0 5934
4.96415414413236 5.00660442719553 5935 0 5935
4.96821851042439 4.99701169902771 5936 0 5936
4.95449365298826 4.99099054184438 5937 0 5937
4.95786014222524 4.95210899826363 5938 0 5938
4.94956991044537 4.93945604800957 5939 0 5939
4.95602523869777 4.98086601005465 5940 0 5940
4.96903162784416 4.98761761527459 5941 0 5941
4.97320346115361 4.96722062337804 5942 0 5942
4.96245268244868 4.99266030235092 5943 0 5943
4.96333695299003 4.98888304615727 5944 0 5944
4.95281662518072 4.98076715623869 5945 0 5945
4.95864917387230 4.98000577494451 5946 0 5946
4.98073614302594 4.99255636185170 5947 0 5947
4.98575477333177 5.00534199204898 5948 0 5948
4.95562244657262 4.98369196220109 5949 0 5949
4.94182256050348 4.97726842097197 5950 0 5950
4.94189237712495 4.98215405887429 5951 0 5951
4.95714878026245 4.97832044932571 5952 0 5952
4.96057409952730 4.98873487490503 5953 0 5953
4.96435204456044 4.98213513924649 5954 0 5954
4.97092387701291 4.97130153851389 5955 0 5955
4.95772502342063 4.98106391188370 5956 0 5956
4.95713915089462 4.98618576401608 5957 0 5957
4.95354758710044 4.98176654270781 5958 0 5958
4.97037102750887 4.96924991423317 5959 0 5959
4.97018963353747 4.98595271655634 5960 0 5960
4.95876055127232 4.96807030646839 5961 0 5961
4.95053073143951 4.94966385950292 5962 0 5962
4.97405770712543 4.99814334216895 5963 0 5963
4.98318375735269 5.01706183466027 5964 0 5964
4.99223711777154 4.99635599888924 5965 0 5965
4.97797510390387 5.01111399797897 5966 0 5966
4.97895957400421 5.00081418270281 5967 0 5967
4.96798887804228 4.98439143631602 5968 0 5968
4.96636721194315 5.00035781169165 5969 0 5969
4.96006486323661 4.99820996241345 5970 0 5970
4.95981388868553 5.00598246804903 5971 0 5971
4.96139415105081 4.98723896677710 5972 0 5972
4.96718909259403 5.01383481335856 5973 0 5973
4.94953906840221 4.97964976671767 5974 0 5974
4.94959072500877 4.99126271112781 5975 0 5975
4.95638802086404 4.99068426651329 5976 0 5976
4.96998208732227 5.00164507442177 5977 0 5977
4.97244645168709 4.99549601018430 5978 0 5978
4.95748306891550 4.97997679622209 5979 0 5979
4.96469661034005 4.98541312543268 5980 0 5980
4.96499208028158 4.98913487606981 5981 0 5981
4.96920364666340 4.97956046561072 5982 0 5982
4.95713982047034 4.98098708412131 5983 0 5983
4.97031413200481 4.94763152513367 5984 0 5984
4.96044496505785 4.96139208977433 5985 0 5985
4.96329581610457 4.99458308896564 5986 0 5986
4.95924339313444 4.95315285034603 5987 0 5987
4.94905351648267 4.94985567138266 5988 0 5988
4.95690328223739 4.98964106476559 5989 0 5989
4.95885351024459 4.98317434416260 5990 0 5990
4.95944352734125 4.99256792041134 5991 0 5991
4.97454691381677 5.00316811601420 5992 0 5992
4.96635347938651 4.97832102070158 5993 0 5993
4.96494728389593 4.98374683410871 5994 0 5994
4.95554187636980 4.96735891515792 5995 0 5995
4.96470493287826 4.97238887111651 5996 0 5996
4.96519240589728 4.97904355426814 5997 0 5997
4.96249227091848 4.97463959059780 5998 0 5998
4.97673420835023 4.99039358512348 5999 0 5999
4.97321873352106 4.99359584952390 6000 0 6000
4.97624890274719 5.01532954777852 6001 0 6001
4.95869031318580 4.96917812372665 6002 0 6002
4.97271419278425 4.99422320433693 6003 0 6003
4.95999221595453 4.98877435745639 6004 0 6004
4.98008852739059 4.99219165623736 6005 0 6005
4.96822460182020 5.01588804222459 6006 0 6006
4.96819147457012 5.03505260101432 6007 0 6007
4.97926547436484 5.05294211483767 6008 0 6008
4.97729594399399 5.04830047638722 6009 0 6009
4.97763890602886 5.00973841479102 6010 0 6010
4.97053061314174 5.01195783817204 6011 0 6011
4.96136109716602 4.99090403388930 6012 0 6012
4.94840640128166 4.98181253749895 6013 0 6013
4.95494796234011 4.95353681853675 6014 0 6014
4.96639707493628 4.98054954769839 6015 0 6015
4.94989691382954 4.96360603433090 6016 0 6016
4.95522601076828 4.96819464473639 6017 0 6017
4.96564594719483 4.97547173506703 6018 0 6018
4.97237495256700 4.97712954827526 6019 0 6019
4.95917135167859 4.95699914808685 6020 0 6020
4.94630270212577 4.95832107813465 6021 0 6021
4.95879830400567 4.98596432489659 6022 0 6022
4.95697465943005 4.99886996623525 6023 0 6023
4.96672821791586 4.98938793888274 6024 0 6024
4.95082152873012 4.99034690983680 6025 0 6025
4.95277767461091 4.97116240894471 6026 0 6026
4.96337876343192 4.98836427727314 6027 0 6027
4.95257193875535 4.97855819770301 6028 0 6028
4.96315084288684 4.99098558155488 6029 0 6029
4.95675392300642 4.99524245094167 6030 0 6030
4.95889836540913 5.01082290042515 6031 0 6031
4.96784063580368 5.01845641934320 6032 0 6032
4.96478523455774 4.97037900903980 6033 0 6033
4.96332135027657 4.97376778363010 6034 0 6034
4.95333688808363 4.98173504748046 6035 0 6035
4.94897636029290 4.98947057951980 6036 0 6036
4.96754000951601 4.99792375662559 6037 0 6037
4.96217860418107 5.01805592863110 6038 0 6038
4.96888272762348 5.03106045477644 6039 0 6039
4.96716429702083 5.03047973841866 6040 0 6040
4.95613152358271 5.00547381696978 6041 0 6041
4.96459196739469 4.99139698852361 6042 0 6042
4.96621821191155 4.99690601942718 6043 0 6043
4.94912930905218 4.97429660343560 6044 0 6044
4.96540927170535 4.99723651755952 6045 0 6045
4.96045966217634 4.94382135897361 6046 0 6046
4.97039110141687 4.98188783969368 6047 0 6047
4.96879597647075 4.99003377953360 6048 0 6048
4.97051326835505 4.98006460031592 6049 0 6049
4.97141775085919 4.99085957725099 6050 0 6050
4.95841300678222 4.98440926448134 6051 0 6051
4.95499205516477 4.98530480509913 6052 0 6052
4.95079503523087 4.97764105060793 6053 0 6053
4.96381656908008 4.96432752829538 6054 0 6054
4.94160442924156 4.95705283809004 6055 0 6055
4.95424180315222 4.95160901600352 6056 0 6056
4.95341406057119 4.95598824784419 6057 0 6057
4.96673235864759 4.96264053819578 6058 0 6058
4.96264138725608 4.98641673839908 6059 0 6059
4.96262924222729 5.00237713364351 6060 0 6060
4.95562420849859 4.96169051339758 6061 0 6061
4.94722952424375 4.96758504065944 6062 0 6062
4.95972043302111 4.96102215104431 6063 0 6063
4.96713189987225 5.00086300911561 6064 0 6064
4.96247211535450 4.97146718180150 6065 0 6065
4.97377757680981 4.98520093206433 6066 0 6066
4.95180775953887 4.96169356123506 6067 0 6067
4.96204991264732 4.97998747356578 6068 0 6068
4.95573062389604 4.97939268210066 6069 0 6069
4.96020669489485 4.96582613587503 6070 0 6070
4.94943300577971 4.95409746058397 6071 0 6071
4.96390940219711 4.96805153085203 6072 0 6072
4.96340064417817 4.96274425118554 6073 0 6073
4.95473368119786 4.95680766875252 6074 0 6074
4.95429101476427 4.96714601998345 6075 0 6075
4.96284860227969 4.97113304079650 6076 0 6076
4.96652770409024 4.97814461236275 6077 0 6077
4.95998336378154 4.95651942485257 6078 0 6078
4.96297751212846 4.93434661033785 6079 0 6079
4.95113911046863 4.96090924097010 6080 0 6080
4.94452426311273 4.98047252047128 6081 0 6081
4.96094357820777 4.98709687007337 6082 0 6082
4.95463774730819 4.97716475581164 6083 0 6083
4.95727891452770 4.96584552416358 6084 0 6084
4.95240808838509 5.00878762293313 6085 0 6085
4.95557587198756 4.98980749694804 6086 0 6086
4.95226638293123 4.97017426850843 6087 0 6087
4.96683348519952 5.00331890678344 6088 0 6088
4.95967045065296 5.01376297745852 6089 0 6089
4.95021579561800 4.95755920977245 6090 0 6090
4.93403389805799 4.93789061616569 6091 0 6091
4.93348084449403 4.93513186457249 6092 0 6092
4.96047899812401 5.00419313783950 6093 0 6093
4.96429673597675 4.97054537527003 6094 0 6094
4.97375691653358 4.96621253734256 6095 0 6095
4.95664370269445 4.98699584327806 6096 0 6096
4.96464662722293 4.97499298513371 6097 0 6097
4.96854688876276 4.98066079154464 6098 0 6098
4.97081876371566 4.95927986218471 6099 0 6099
4.96059848030627 4.96322247106006 6100 0 6100
4.97160632301805 4.98595856077252 6101 0 6101
4.96718319209699 5.01915893053404 6102 0 6102
4.95800679515143 5.00338251932012 6103 0 6103
4.95477725884445 4.97369021980624 6104 0 6104
4.95019985124208 4.97135981307391 6105 0 6105
4.95703765221385 4.95412841784659 6106 0 6106
4.96646685257204 4.97482492667948 6107 0 6107
4.98691202266852 5.00506619949094 6108 0 6108
4.96625839320999 4.97623745637515 6109 0 6109
4.95480592667417 4.95218203613865 6110 0 6110
4.96448804042048 4.98131649048492 6111 0 6111
4.96918759268433 5.00828045623363 6112 0 6112
4.96709509746514 4.99445812619996 6113 0 6113
4.96880446552613 5.00303832553035 6114 0 6114
4.96420503314985 5.00603007744821 6115 0 6115
4.97661128246184 5.01785828430776 6116 0 6116
4.97314602128182 4.99880452755413 6117 0 6117
4.95292983827061 4.98037779069411 6118 0 6118
4.96681689697803 4.98169741568944 6119 0 6119
4.96103888296915 4.94684671766369 6120 0 6120
4.97086256469811 4.95974163051982 6121 0 6121
4.97954993057696 4.98616899522856 6122 0 6122
4.96933218627570 5.00327909563762 6123 0 6123
4.96060002215350 4.99052373000490 6124 0 6124
4.96038103238301 4.97049506756587 6125 0 6125
4.95169015767065 4.97925968813009 6126 0 6126
4.95608548872650 4.97721294290594 6127 0 6127
4.96081859446480 4.97863957983362 6128 0 6128
4.95595468159283 4.98409828271561 6129 0 6129
4.96334361738578 4.98174785522938 6130 0 6130
4.96166964947648 4.97659585467083 6131 0 6131
4.96679975468561 4.99854260348519 6132 0 6132
4.96711543720039 5.01626298126539 6133 0 6133
4.96225198943320 4.99512929016185 6134 0 6134
4.97394021151453 4.99998218052053 6135 0 6135
4.96982806071556 5.00654622577632 6136 0 6136
4.97588646400209 5.02656713932407 6137 0 6137
4.96902455723159 5.01568142211232 6138 0 6138
4.95263699992135 4.96998812202304 6139 0 6139
4.96297845384701 4.97933038855534 6140 0 6140
4.95974109671084 5.00007573816081 6141 0 6141
4.96371783157056 4.99500771222911 6142 0 6142
4.95350143927611 4.98068913669388 6143 0 6143
4.95915904962524 5.00214210620108 6144 0 6144
4.95435448372467 5.00130258749564 6145 0 6145
4.96307493486748 5.01223395405179 6146 0 6146
4.96686189518682 5.01210576588075 6147 0 6147
4.96391630409959 5.00157099196388 6148 0 6148
4.98340296882280 4.95861337021835 6149 0 6149
4.94955571782356 4.92780270961770 6150 0 6150
4.95598250254072 4.95902575638752 6151 0 6151
4.96109996808603 4.97816785428895 6152 0 6152
4.96630441467946 4.98593036120207 6153 0 6153
4.96437753687418 5.00836228163889 6154 0 6154
4.97813610467534 5.02775097369217 6155 0 6155
4.96632800789543 5.00351077529187 6156 0 6156
4.95626278085154 4.98779331926123 6157 0 6157
4.96083579034313 4.98909445037558 6158 0 6158
4.96788953146094 4.98060157546374 6159 0 6159
4.95720150916945 4.99708952134691 6160 0 6160
4.96953830605476 4.99633462598719 6161 0 6161
4.95945162618707 4.99899677582233 6162 0 6162
4.96172773212057 4.97749363210335 6163 0 6163
4.96757026048924 4.96364378853164 6164 0 6164
4.96639028290990 4.94559504968113 6165 0 6165
4.96329120242919 4.96618049095864 6166 0 6166
4.95721873762904 4.98637386566514 6167 0 6167
4.96703996961893 4.97222147224718 6168 0 6168
4.96917989207932 4.99694707477328 6169 0 6169
4.96381612337507 5.00242796715869 6170 0 6170
4.96044117861542 4.96791419313785 6171 0 6171
4.95898631507774 4.97451976505431 6172 0 6172
4.96784706588223 4.97159037633366 6173 0 6173
4.97659315918406 4.95029730827494 6174 0 6174
4.96807018586748 4.97642425453345 6175 0 6175
4.96855807610023 4.98809266796146 6176 0 6176
4.96319481520750 4.99084751171457 6177 0 6177
4.95323219342606 4.97346902180394 6178 0 6178
4.96053182075320 4.96634502840868 6179 0 6179
4.95914699449508 4.98367678832438 6180 0 6180
4.96501201462376 4.95849285619046 6181 0 6181
4.96454505743957 4.94123958266153 6182 0 6182
4.95881212051039 4.96463447395483 6183 0 6183
4.97254340442110 4.97700787037895 6184 0 6184
4.95179947735435 4.97283959755259 6185 0 6185
4.95916536455348 4.94304794438387 6186 0 6186
4.95230836247773 4.97315067455797 6187 0 6187
4.95425691861199 4.98492000537403 6188 0 6188
4.94318272190908 4.97734915096509 6189 0 6189
4.96504289912778 5.02213328580086 6190 0 6190
4.96707736807375 4.98264150034872 6191 0 6191
4.95577593136949 4.98007885142527 6192 0 6192
4.94829984077588 4.97841810386361 6193 0 6193
4.96311291922853 5.01153493910012 6194 0 6194
4.96320152432737 5.01230736301289 6195 0 6195
4.96145793081979 4.96968091796974 6196 0 6196
4.95956992866434 4.95995156039659 6197 0 6197
4.95733157489353 4.98157077012767 6198 0 6198
4.96394939131694 4.96184451640264 6199 0 6199
4.96080218429613 4.99420227931678 6200 0 6200
4.96422676082358 4.99001717010768 6201 0 6201
4.95737951237402 4.97024766733221 6202 0 6202
4.96772659515815 4.97347965011104 6203 0 6203
4.96218598588186 4.97609453024870 6204 0 6204
4.94885838334862 4.97143345926884 6205 0 6205
4.94959899008634 4.96488091855032 6206 0 6206
4.94699753198719 4.97034157860965 6207 0 6207
4.95722655791101 4.97745592063014 6208 0 6208
4.96283626830291 4.98588470091019 6209 0 6209
4.95935257388563 4.99071987311812 6210 0 6210
4.95709932879675 5.00492485173963 6211 0 6211
4.96409231516679 5.00184147010960 6212 0 6212
4.94731888910966 4.97819338115667 6213 0 6213
4.96648629865488 5.00361550729945 6214 0 6214
4.95892609496020 5.01419401636389 6215 0 6215
4.95063084756807 4.98450771194310 6216 0 6216
4.93922893570261 4.98718415610509 6217 0 6217
4.95737845909821 4.97290447793503 6218 0 6218
4.94671323230389 4.96212794853808 6219 0 6219
4.94632593416638 4.95230921392507 6220 0 6220
4.95519120078820 4.96205857896013 6221 0 6221
4.96681348044390 5.02259420115247 6222 0 6222
4.96898070014143 5.02172732489143 6223 0 6223
4.96046501417988 5.00558940412264 6224 0 6224
4.97109279618695 4.97833961436111 6225 0 6225
4.98524824494129 4.99929297495406 6226 0 6226
4.96627538971591 4.98302049822074 6227 0 6227
4.96241401899802 4.96706618059906 6228 0 6228
4.96341033941284 4.99751386021516 6229 0 6229
4.97845402666278 5.02390769453849 6230 0 6230
4.98588403393876 5.03067791041076 6231 0 6231
4.95721034213536 4.99305678316817 6232 0 6232
4.96766740660090 5.01702175869754 6233 0 6233
4.97893750423737 5.04985205219403 6234 0 6234
4.96653540034665 5.02333770926053 6235 0 6235
4.95674473568830 5.00320708599313 6236 0 6236
4.96377168250892 5.02190242518944 6237 0 6237
4.96305124947585 5.01384522588387 6238 0 6238
4.95645757653786 4.99884982381059 6239 0 6239
4.95614188446412 5.00924521579137 6240 0 6240
4.96159022413939 5.00325594853607 6241 0 6241
4.96573783386015 5.00515665793968 6242 0 6242
4.96678745326489 4.97739265825257 6243 0 6243
4.95584536461002 5.00554184191535 6244 0 6244
4.95793224968341 4.97160542626860 6245 0 6245
4.95196334488524 4.98360471502727 6246 0 6246
4.95186363643342 4.96797093263940 6247 0 6247
4.95711147423905 4.96514782989105 6248 0 6248
4.95490669993204 4.96458624038527 6249 0 6249
4.95169521488597 4.97415189743406 6250 0 6250
4.95957912987801 4.99487950443780 6251 0 6251
4.95403239776817 4.97714375999649 6252 0 6252
4.94881351095570 4.97360430385983 6253 0 6253
4.95613888541749 4.99996773491887 6254 0 6254
4.95089941698874 5.01498570865518 6255 0 6255
4.94617122474581 4.99003698839540 6256 0 6256
4.97099656869065 5.00343056870170 6257 0 6257
4.96746552252808 5.00180989936233 6258 0 6258
4.96564091327099 4.99815654389135 6259 0 6259
4.94856203332552 4.99463050276812 6260 0 6260
4.96275529878107 4.98327003594387 6261 0 6261
4.97299733765873 5.01652518846369 6262 0 6262
4.96765453605350 4.99962838784582 6263 0 6263
4.96524180318695 4.99454255133138 6264 0 6264
4.95557458570536 5.00675820627751 6265 0 6265
4.95991146779885 4.99847679484917 6266 0 6266
4.95231256290584 5.00161933822971 6267 0 6267
4.95906795121140 4.99459820413872 6268 0 6268
4.95689906221602 4.96800759144288 6269 0 6269
4.96123909071541 4.97689380685336 6270 0 6270
4.95865679282366 5.01740011908910 6271 0 6271
4.96170720435874 4.99738273467461 6272 0 6272
4.95817638950413 4.97383316671664 6273 0 6273
4.94588849756508 4.99270034167240 6274 0 6274
4.96213428824683 4.99363898509768 6275 0 6275
4.96759746634297 5.01679169355377 6276 0 6276
4.96976945543424 5.03293913671667 6277 0 6277
4.96695494910870 4.99334772252106 6278 0 6278
4.97621217772926 5.03651447084359 6279 0 6279
4.96229921877540 5.02585192139408 6280 0 6280
4.96620010753552 5.00017596679906 6281 0 6281
4.95600760218720 4.99741077603465 6282 0 6282
4.96650466837751 5.01190988078534 6283 0 6283
4.97190675079661 4.98525330621200 6284 0 6284
4.96346733351090 5.00487082065374 6285 0 6285
4.94554381899373 4.98025445903737 6286 0 6286
4.95461970417025 4.99960047928955 6287 0 6287
4.96961610490635 5.00432488959974 6288 0 6288
4.96057337001506 4.99523551149258 6289 0 6289
4.95769326224116 4.99054920960038 6290 0 6290
4.96168499682512 4.98116706708211 6291 0 6291
4.95931610102907 4.99148725905446 6292 0 6292
4.95115418354773 4.98072859883456 6293 0 6293
4.94622223550202 4.97704523591397 6294 0 6294
4.95903272757240 4.99936572455818 6295 0 6295
4.95980306461246 5.01050444955176 6296 0 6296
4.97198982175972 4.99964227381371 6297 0 6297
4.96431116023079 4.98844400361284 6298 0 6298
4.97363743412567 4.99935206679127 6299 0 6299
4.97767602329104 5.04194578904991 6300 0 6300
4.97234984307354 5.03033366901900 6301 0 6301
4.96895554497281 5.04199085906212 6302 0 6302
4.96601293937375 5.02184349320970 6303 0 6303
4.98232716172835 5.02614768982937 6304 0 6304
4.97338203188057 5.00776751164042 6305 0 6305
4.97706129615232 4.99858366915505 6306 0 6306
4.98746082965091 5.01207970829580 6307 0 6307
4.98243379254222 4.99581672958577 6308 0 6308
4.97373578560082 5.00583758680496 6309 0 6309
4.98087988518892 5.00250289132826 6310 0 6310
4.98131119137902 5.01946005711869 6311 0 6311
4.97063026846737 5.00107497193884 6312 0 6312
4.97551613210424 5.03783246365939 6313 0 6313
4.97049385277125 5.02815464303897 6314 0 6314
4.97357119435568 5.03433396458579 6315 0 6315
4.96274583650820 5.00152950683776 6316 0 6316
4.95538071420548 4.98073945504710 6317 0 6317
4.96294871935122 5.01678797104539 6318 0 6318
4.96025848747066 4.97303496697731 6319 0 6319
4.95849758705262 4.96654470646645 6320 0 6320
4.96403591304543 4.98506355473833 6321 0 6321
4.96625953702519 4.99682509985082 6322 0 6322
4.96422319188655 5.01147777009830 6323 0 6323
4.96785099390472 5.01631956205596 6324 0 6324
4.95330293142686 4.99180692833600 6325 0 6325
4.94967114174666 4.98364894640773 6326 0 6326
4.96966282397308 5.00898702693232 6327 0 6327
4.95786173353626 4.98628622857310 6328 0 6328
4.96354402163933 4.97021490320374 6329 0 6329
4.96604006351676 4.99749823065285 6330 0 6330
4.96238627973793 5.00324939057441 6331 0 6331
4.97755673151149 4.97800142261121 6332 0 6332
4.97014922274854 4.99653319322594 6333 0 6333
4.96728632973264 4.98670576160383 6334 0 6334
4.94929045748311 4.97401118766538 6335 0 6335
4.95806767469268 5.00994135732471 6336 0 6336
4.97582388315219 5.02442152939726 6337 0 6337
4.98177890471285 5.03342255582571 6338 0 6338
4.96851207286153 5.02139533688596 6339 0 6339
4.95453348147279 4.99436234089350 6340 0 6340
4.95920465293330 4.98074716609592 6341 0 6341
4.96656429066832 5.01442505522847 6342 0 6342
4.96343416707709 5.00214323811016 6343 0 6343
4.96549511610394 4.99196204451860 6344 0 6344
4.96588304318224 4.96684293181901 6345 0 6345
4.95482544778046 4.94974988272764 6346 0 6346
4.96095484561781 4.97579908876640 6347 0 6347
4.94980597837329 4.95654645766249 6348 0 6348
4.96159090702680 4.99203696108520 6349 0 6349
4.94934775355139 4.96294174549256 6350 0 6350
4.94128806203901 4.95767483277788 6351 0 6351
4.94833792291052 4.97176974332044 6352 0 6352
4.95313517791087 4.99018041033887 6353 0 6353
4.95347574708037 4.97150853377548 6354 0 6354
4.96192978102865 4.99199422801331 6355 0 6355
4.96105851920180 4.97992866194000 6356 0 6356
4.95724938740769 5.00612114006021 6357 0 6357
4.96441811724262 4.99834669326738 6358 0 6358
4.95075606662152 4.96877847334622 6359 0 6359
4.96792749818897 5.00116329682488 6360 0 6360
4.98406018278874 4.98340381006590 6361 0 6361
4.96423597932445 4.97662540839650 6362 0 6362
4.96028922157659 4.95915273309280 6363 0 6363
4.96966593890865 5.00148900866167 6364 0 6364
4.96885644521144 5.00642501410241 6365 0 6365
4.97078273309981 4.99016703712323 6366 0 6366
4.95154296570114 4.96293160278045 6367 0 6367
4.96665443347975 4.99225276941039 6368 0 6368
4.95440100530498 4.97671721242063 6369 0 6369
4.95817238133653 4.96216075205113 6370 0 6370
4.93646519409002 4.96325475914070 6371 0 6371
4.95342964958133 4.98998073232387 6372 0 6372
4.96095311487874 4.94468085164713 6373 0 6373
4.95641245609391 4.94785394901710 6374 0 6374
4.95397750881098 4.95881774028094 6375 0 6375
4.94872149298877 4.98465305914491 6376 0 6376
4.96117960758330 4.98417915181095 6377 0 6377
4.95195511644189 4.98862324650487 6378 0 6378
4.95314387319010 4.98144512529407 6379 0 6379
4.95069685819272 4.97109038623405 6380 0 6380
4.97763508002117 5.01122341842160 6381 0 6381
4.96882900448770 5.00100979841708 6382 0 6382
4.97011087365750 4.99348723368409 6383 0 6383
4.96081027291205 5.00204828663642 6384 0 6384
4.96052574989853 5.01646522283216 6385 0 6385
4.95457123221710 4.98412477474077 6386 0 6386
4.96521588329352 4.98196420437590 6387 0 6387
4.97290917456791 5.01340076619993 6388 0 6388
4.97035788560926 5.00963193197203 6389 0 6389
4.97321582137942 5.01240834390291 6390 0 6390
4.96101196198026 4.99591872233435 6391 0 6391
4.96241378065836 5.00790143882022 6392 0 6392
4.96313773379125 4.99853502513993 6393 0 6393
4.96219100164129 4.99184138581414 6394 0 6394
4.95998586824437 4.98363570394754 6395 0 6395
4.95733136896932 4.98042960286144 6396 0 6396
4.95652121542021 4.95097871954488 6397 0 6397
4.95892013481112 4.96990949165354 6398 0 6398
4.95754132788569 4.96854012692070 6399 0 6399
4.95434586479248 4.98565564475681 6400 0 6400
4.95753926860049 5.01245035416215 6401 0 6401
4.97105507069981 5.02377737687777 6402 0 6402
4.96808620920103 5.00010113747702 6403 0 6403
4.96201922882853 4.98363556882222 6404 0 6404
4.96182717457701 5.01707819360522 6405 0 6405
4.97362492571890 5.02384932481463 6406 0 6406
4.97935364454106 5.03125314220432 6407 0 6407
4.97088691044312 4.99027712449790 6408 0 6408
4.96983748382369 5.00466547613853 6409 0 6409
4.97738966745247 5.01956155849242 6410 0 6410
4.97832914676379 5.02631333138374 6411 0 6411
4.97260135464182 5.01728571899938 6412 0 6412
4.96486978904442 5.01174353543890 6413 0 6413
4.95971379208506 4.98331030319427 6414 0 6414
4.96551175263735 4.99032254671523 6415 0 6415
4.95464786873655 4.98429313652692 6416 0 6416
4.96555324993424 5.02027894896947 6417 0 6417
4.97456776109771 4.99940340617532 6418 0 6418
4.96800523077083 4.97251023501955 6419 0 6419
4.96023150171812 4.94145103011545 6420 0 6420
4.96322090132042 4.95862945416362 6421 0 6421
4.96268112166709 4.97325713979608 6422 0 6422
4.97037027750988 5.00071169718332 6423 0 6423
4.95614949251240 4.97757041876796 6424 0 6424
4.96502189135047 4.98731293630569 6425 0 6425
4.96529163283056 4.97449083537910 6426 0 6426
4.96085394016039 4.94000305816969 6427 0 6427
4.96223888492459 4.94625770605812 6428 0 6428
4.95936085696842 4.95472252198994 6429 0 6429
4.97250508090188 5.02597838755374 6430 0 6430
4.96037615941349 4.99921895977312 6431 0 6431
4.96701172882868 4.99357931965030 6432 0 6432
4.95447715741735 5.00844019456524 6433 0 6433
4.98117489989050 5.01899786150588 6434 0 6434
4.96049971816978 5.00876278057634 6435 0 6435
4.98188066648164 5.03121664954956 6436 0 6436
4.98004008036752 5.00853426504640 6437 0 6437
4.98188114670109 5.03463063779027 6438 0 6438
4.97337265156528 5.01398538604084 6439 0 6439
4.96775488795863 4.99902476078839 6440 0 6440
4.96485207214778 5.00039474798678 6441 0 6441
4.96497616629335 5.02285012190356 6442 0 6442
4.98123976127375 5.03620441653851 6443 0 6443
4.98075878935967 5.00803283756172 6444 0 6444
4.96172867800296 4.97180607118985 6445 0 6445
4.96825566945181 4.96598007104958 6446 0 6446
4.95755329912021 4.97185454624352 6447 0 6447
4.95278429537615 4.98514269600653 6448 0 6448
4.96255883303383 4.96754227739498 6449 0 6449
4.96429893692158 5.00197630357528 6450 0 6450
4.94810398844168 4.97256046863365 6451 0 6451
4.93923243381340 4.94124333970540 6452 0 6452
4.95916688549309 4.92791412922434 6453 0 6453
4.97138180997239 4.95603529035095 6454 0 6454
4.95907044171189 4.95519741406751 6455 0 6455
4.96133520650599 4.95765945217097 6456 0 6456
4.96226385545552 4.98462261246114 6457 0 6457
4.96313968902823 4.94899877339640 6458 0 6458
4.96565164005089 4.96785323771191 6459 0 6459
4.96904807181883 4.99647196684631 6460 0 6460
4.97702772834752 5.02142016502023 6461 0 6461
4.97138729695208 4.98180449632615 6462 0 6462
4.96949804407147 4.97981293466262 6463 0 6463
4.96207487370116 5.00381316422373 6464 0 6464
4.96589190754167 5.01408593182971 6465 0 6465
4.95873236310616 4.99882927743257 6466 0 6466
4.96141933532745 4.99879805412579 6467 0 6467
4.96674922584749 4.98678081103609 6468 0 6468
4.95086540262162 4.98085052525131 6469 0 6469
4.96144467788291 5.00293894413586 6470 0 6470
4.97007787356502 4.99777878252921 6471 0 6471
4.97130033964396 5.00467651161747 6472 0 6472
4.96872526071314 5.00873663734319 6473 0 6473
4.97008449885373 4.99269625451966 6474 0 6474
4.94482429765936 4.92466949773549 6475 0 6475
4.95198260218184 4.94892246138441 6476 0 6476
4.95596405964233 4.95750897978000 6477 0 6477
4.96339238941821 4.96309053548190 6478 0 6478
4.94446444833205 4.96177750634177 6479 0 6479
4.97071113299745 4.99411783101207 6480 0 6480
4.96706862683469 5.01858794181336 6481 0 6481
4.96864005020225 5.01239681958469 6482 0 6482
4.96375082452995 5.02394596247815 6483 0 6483
4.96647497063472 5.00877584315573 6484 0 6484
4.96970043890075 4.98596077540773 6485 0 6485
4.95676594483729 4.99392301890719 6486 0 6486
4.97472099234319 5.00530025569158 6487 0 6487
4.97831076950148 5.00703958011266 6488 0 6488
4.97883367853938 5.01758441693696 6489 0 6489
4.97032165384674 5.01271171222446 6490 0 6490
4.97269674639809 5.02498089090550 6491 0 6491
4.97018524731041 5.00850118145371 6492 0 6492
4.95415590114675 4.97949282406867 6493 0 6493
4.96026713712877 4.95399501944763 6494 0 6494
4.95324747008530 4.93694973536453 6495 0 6495
4.94097926865664 4.93056296082118 6496 0 6496
4.94825114510450 4.93071146725615 6497 0 6497
4.95912836204720 4.98138939989405 6498 0 6498
4.96794769095377 4.98367379318521 6499 0 6499
4.96821806677077 5.00891002672296 6500 0 6500
4.94937093479595 4.97992183717178 6501 0 6501
4.95171535057139 4.97952638613428 6502 0 6502
4.97731604370789 4.96513721006085 6503 0 6503
4.97455837714994 4.97199058177250 6504 0 6504
4.96847190363361 4.99445353261196 6505 0 6505
4.97498505193501 5.01737748758925 6506 0 6506
4.96450031023652 5.00498328028485 6507 0 6507
4.96896345507441 5.01230943660799 6508 0 6508
4.96130477302245 4.98940432159018 6509 0 6509
4.95300642508867 4.98318711466306 6510 0 6510
4.96577894200948 4.97379497648393 6511 0 6511
4.95578194658164 5.00294860663347 6512 0 6512
4.96093567012403 5.02420744410371 6513 0 6513
4.97705195920156 4.99766545716236 6514 0 6514
4.96183099054026 4.99270920426942 6515 0 6515
4.95485042224054 4.97955813791541 6516 0 6516
4.96500337540798 4.98134384628246 6517 0 6517
4.97017294775303 4.98248256429865 6518 0 6518
4.96710313998010 4.97132662871731 6519 0 6519
4.94598104092304 4.96585500178959 6520 0 6520
4.95387198927463 4.98597007531423 6521 0 6521
4.94942355714508 4.97750063368237 6522 0 6522
4.96400227173274 5.00045457095059 6523 0 6523
4.96135753661223 4.97523900830129 6524 0 6524
4.96148371284160 4.96998764802808 6525 0 6525
4.95652310239299 4.98448392171343 6526 0 6526
4.96276218642132 4.98255077986403 6527 0 6527
4.96886716206724 5.00019640707012 6528 0 6528
4.97621660044711 5.01892172181098 6529 0 6529
4.97352308626363 4.99283622630701 6530 0 6530
4.96354507490381 4.98332677040609 6531 0 6531
4.97221684961853 4.98695469311485 6532 0 6532
4.96288978829048 5.00282801617692 6533 0 6533
4.97590357495953 5.01176745714613 6534 0 6534
4.96882387952297 5.00258647560660 6535 0 6535
4.96537779162630 5.00499005998557 6536 0 6536
4.98523184302544 5.01338331975899 6537 0 6537
4.97065358379662 4.99352049916745 6538 0 6538
4.95820295573787 4.98036863175151 6539 0 6539
4.97949355366982 4.99223435872977 6540 0 6540
4.98870292003906 5.01267054659794 6541 0 6541
4.96636280179717 4.98805234879286 6542 0 6542
4.97068446081972 4.97532573284045 6543 0 6543
4.95955483098393 4.99186762971057 6544 0 6544
4.97115530128906 4.99699752101171 6545 0 6545
4.96770293900920 4.97966386611784 6546 0 6546
4.97308815916916 5.01688701809837 6547 0 6547
4.97283668163974 5.03456859111970 6548 0 6548
4.97142381254296 5.01754530801421 6549 0 6549
4.95891749448022 5.00220000925078 6550 0 6550
4.95999769654073 5.00880355017263 6551 0 6551
4.96228528267978 4.99767158578382 6552 0 6552
4.96590877813893 4.99122524601571 6553 0 6553
4.95050344496747 4.98360813109668 6554 0 6554
4.96244569270181 4.97479475347341 6555 0 6555
4.96162386695074 4.95993205645486 6556 0 6556
4.95926776580759 4.96207952497919 6557 0 6557
4.95568822570083 4.94245654298239 6558 0 6558
4.94754224192495 4.98420073882614 6559 0 6559
4.93594339873963 4.97212194788559 6560 0 6560
4.95311541188762 4.98913104864377 6561 0 6561
4.96660343211157 5.00290456604465 6562 0 6562
4.96045303944460 4.99397908119972 6563 0 6563
4.95949281591701 5.00645542205829 6564 0 6564
4.95509017834008 5.02117886955741 6565 0 6565
4.95153579441585 5.00152213994313 6566 0 6566
4.95637838763126 5.01962352274276 6567 0 6567
4.96030778001571 4.98952871951345 6568 0 6568
4.96552761803437 4.95782650270871 6569 0 6569
4.94624242732932 4.96014660718533 6570 0 6570
4.94724939720875 4.98856549215972 6571 0 6571
4.95083750240312 4.95363546385631 6572 0 6572
4.95702934401712 4.95926009419465 6573 0 6573
4.95378828996176 4.98108289686102 6574 0 6574
4.97126712812866 4.95635089420630 6575 0 6575
4.95282279262937 4.96503690298364 6576 0 6576
4.95138332886302 4.97919232974650 6577 0 6577
4.96229052605537 5.00400447589010 6578 0 6578
4.96400755942859 5.01004977826596 6579 0 6579
4.96437899568553 5.01969526314094 6580 0 6580
4.95624520046664 5.00900518841648 6581 0 6581
4.96330002015257 4.98580650322600 6582 0 6582
4.96137220262260 5.01630580214940 6583 0 6583
4.96026948360770 5.01555217600452 6584 0 6584
4.96633195211834 4.99408720818009 6585 0 6585
4.95772033317631 4.99186501802575 6586 0 6586
4.96344528328867 5.00356007045222 6587 0 6587
4.95337745943324 4.99786957209540 6588 0 6588
4.95585663193275 4.98690742130309 6589 0 6589
4.96179957743098 5.02840146585383 6590 0 6590
4.94369544745956 4.96934057129590 6591 0 6591
4.95594453359487 4.97544927798428 6592 0 6592
4.97478559007829 4.96044441783146 6593 0 6593
4.95243510516678 4.96288956570508 6594 0 6594
4.95783816076335 4.96656538436085 6595 0 6595
4.95666408252750 4.98505592432867 6596 0 6596
4.94835421820874 5.00078938707344 6597 0 6597
4.95488562266558 5.00154947758200 6598 0 6598
4.96800077360221 5.00991046327569 6599 0 6599
4.96869059061408 5.02046406625884 6600 0 6600
4.96851118256402 5.03185722527382 6601 0 6601
4.95331550517874 4.98628252109186 6602 0 6602
4.96153022852121 5.01098002437009 6603 0 6603
4.95354806672659 5.00955749504619 6604 0 6604
4.96541935676888 5.00492526079236 6605 0 6605
4.96081134630924 4.99337224795648 6606 0 6606
4.96131179415556 4.98274235519105 6607 0 6607
4.95923547491484 4.98517608066900 6608 0 6608
4.96303985600087 5.00489515048280 6609 0 6609
4.97312323095977 5.01674372263585 6610 0 6610
4.96204693749357 5.00850046913169 6611 0 6611
4.96459474275381 5.02320079433750 6612 0 6612
4.95732559598367 4.98256405420425 6613 0 6613
4.95719230888894 5.00072097825581 6614 0 6614
4.94293340153342 4.98362672786568 6615 0 6615
4.95982305765654 5.01175478015985 6616 0 6616
4.95265766762501 4.98998833025625 6617 0 6617
4.95666495828361 4.98222041871226 6618 0 6618
4.95854836259448 5.00430978343193 6619 0 6619
4.97249457632124 5.00854138543676 6620 0 6620
4.95222657819779 4.99157456943804 6621 0 6621
4.97122460058163 5.01612832961440 6622 0 6622
4.96595933882713 5.02196720442596 6623 0 6623
4.94811015183465 4.97300109150624 6624 0 6624
4.94603353151265 4.97393545883651 6625 0 6625
4.95519830675046 4.96318130093178 6626 0 6626
4.96056310729777 4.99511884502055 6627 0 6627
4.96238357463816 5.00294574143518 6628 0 6628
4.96817395435069 5.03815303690071 6629 0 6629
4.97401318873777 5.03855638330128 6630 0 6630
4.94889630534836 4.98453421209619 6631 0 6631
4.96005433826953 4.98710727075533 6632 0 6632
4.94765961003571 4.99125192904485 6633 0 6633
4.94359525230089 4.97130547245468 6634 0 6634
4.95574720556838 4.98150942296820 6635 0 6635
4.94944689064136 4.97206837542688 6636 0 6636
4.94664309721475 4.96634275026897 6637 0 6637
4.95723983521823 5.00146081914351 6638 0 6638
4.95789198875239 4.97876314547569 6639 0 6639
4.96449979879264 4.98917442272814 6640 0 6640
4.95885809124639 5.01970485307655 6641 0 6641
4.95408328835120 4.98766890464570 6642 0 6642
4.94991935916999 4.96647089145037 6643 0 6643
4.95766086405257 4.98248363059707 6644 0 6644
4.96900454500522 5.01233891002932 6645 0 6645
4.97145852862100 5.00615862037753 6646 0 6646
4.96727500229103 5.02529525633148 6647 0 6647
4.97238473369817 5.00812339665650 6648 0 6648
4.97194074124053 5.00693096253465 6649 0 6649
4.95895174941723 4.99199976207296 6650 0 6650
4.95060277481822 4.98265373860983 6651 0 6651
4.95815700834500 5.00242016973359 6652 0 6652
4.96807885865423 5.01601248028561 6653 0 6653
4.96437045450522 4.96611862389719 6654 0 6654
4.97162698612884 5.00029524190930 6655 0 6655
4.96331474447415 4.99861965309324 6656 0 6656
4.94900904229884 4.98392128856078 6657 0 6657
4.95217667821926 4.99373554160393 6658 0 6658
4.95275036387599 5.02247301567174 6659 0 6659
4.96087333372131 5.01257474083612 6660 0 6660
4.95666373782516 5.00562151842239 6661 0 6661
4.94686057053083 4.98886683022956 6662 0 6662
4.94375998896065 4.97711017676254 6663 0 6663
4.94296365924443 4.99568097793947 6664 0 6664
4.96129356469846 4.99109884335700 6665 0 6665
4.96789515411442 4.99962244523004 6666 0 6666
4.96429769967755 5.01237078123399 6667 0 6667
4.96216522197249 5.00814970891571 6668 0 6668
4.96743886572212 5.02823426786084 6669 0 6669
4.95588689142321 5.00022446089449 6670 0 6670
4.95810700723634 4.98160808506689 6671 0 6671
4.97004606331900 5.00322075079392 6672 0 6672
4.95367874441977 5.00507141292328 6673 0 6673
4.95436802036863 5.02722395352463 6674 0 6674
4.95182369390609 4.99992777649214 6675 0 6675
4.95006438244153 5.00896235290078 6676 0 6676
4.95175584518570 4.98983573541258 6677 0 6677
4.95089223713319 4.98929765642104 6678 0 6678
4.95382924986335 4.99693117042904 6679 0 6679
4.96387851316904 5.00312962172302 6680 0 6680
4.97172800743280 4.99788318865619 6681 0 6681
4.96311837054167 4.99188473995845 6682 0 6682
4.94328390241866 4.97067956182711 6683 0 6683
4.95111582867447 4.97014541665967 6684 0 6684
4.95594406005888 4.96482636789444 6685 0 6685
4.94719648808858 4.96421383157065 6686 0 6686
4.95140803085553 4.98357002411235 6687 0 6687
4.96056391363289 4.97944346708572 6688 0 6688
4.95280903532211 4.98125583689824 6689 0 6689
4.96195669832692 4.97633236359711 6690 0 6690
4.95535085673565 4.96325860932550 6691 0 6691
4.94726694103502 4.95283942592176 6692 0 6692
4.95566651335639 4.96885265007202 6693 0 6693
4.95565351227065 5.00966772364461 6694 0 6694
4.96057724697379 5.00561654853897 6695 0 6695
4.94949933784409 4.98435884578161 6696 0 6696
4.94579344874479 4.97632643758120 6697 0 6697
4.96341300833104 4.99537597652986 6698 0 6698
4.96995557823146 4.98908606049532 6699 0 6699
4.95191229006471 4.94866394832140 6700 0 6700
4.95522495541174 4.98185145995288 6701 0 6701
4.95940467402905 4.98261323516782 6702 0 6702
4.95744339204972 4.97171679392151 6703 0 6703
4.96294278552927 4.97029826625715 6704 0 6704
4.95600340531683 4.97657713472158 6705 0 6705
4.95047724883539 5.00423238775611 6706 0 6706
4.95960850342692 5.00056075108020 6707 0 6707
4.96240327701180 5.01239371425099 6708 0 6708
4.96162746975867 4.99344854963048 6709 0 6709
4.95010041615667 4.98099317238216 6710 0 6710
4.95260138954994 4.97659407235272 6711 0 6711
4.95180160951234 4.98234586013732 6712 0 6712
4.94555716109772 4.97081530972252 6713 0 6713
4.93293734144466 4.94958934586200 6714 0 6714
4.96609406746729 4.96755737287657 6715 0 6715
4.96265261724180 5.01955504871914 6716 0 6716
4.96505567258998 4.99942814823178 6717 0 6717
4.96087833139651 5.02560143122976 6718 0 6718
4.95921385479352 5.00619075052841 6719 0 6719
4.95403372660712 4.96718452982269 6720 0 6720
4.94706988880867 4.98048343748415 6721 0 6721
4.95936410305095 4.99665961627528 6722 0 6722
4.94929550157892 4.98856971886018 6723 0 6723
4.94726734938566 4.94921979870460 6724 0 6724
4.96547753049987 4.96562286762430 6725 0 6725
4.95632606909465 4.99136166510718 6726 0 6726
4.96154006048523 4.96800811381625 6727 0 6727
4.94693424418191 4.96588164860012 6728 0 6728
4.95597493757290 4.97568520672204 6729 0 6729
4.95901255032088 4.98341589956670 6730 0 6730
4.96845935924445 5.00357474015429 6731 0 6731
4.96200521833568 4.99612254941797 6732 0 6732
4.96729498986138 4.99465634796434 6733 0 6733
4.95564794188215 4.98821238606761 6734 0 6734
4.94437570807718 4.97895991109781 6735 0 6735
4.94861740916254 4.98443533826270 6736 0 6736
4.95653653495018 4.98302354994331 6737 0 6737
4.95341497994611 4.98642163132651 6738 0 6738
4.95056005517745 4.98707322449639 6739 0 6739
4.95115683805880 4.96932638304165 6740 0 6740
4.96236337088393 4.97784182705881 6741 0 6741
4.95582650491588 4.98855206129924 6742 0 6742
4.94926441381699 4.97773353133394 6743 0 6743
4.96271652026625 4.95000982489274 6744 0 6744
4.95130062861404 4.93715156152238 6745 0 6745
4.95596386527002 4.97606747575494 6746 0 6746
4.95738134613515 5.01921672331616 6747 0 6747
4.96659306268865 4.99829182382755 6748 0 6748
4.97142250969984 5.01125974123827 6749 0 6749
4.96656101094478 5.02403441791945 6750 0 6750
4.97530071689168 5.02425856982426 6751 0 6751
4.96663704117604 5.00578720281808 6752 0 6752
4.95469226885444 4.93853953818576 6753 0 6753
4.95883298177129 4.93808284561972 6754 0 6754
4.95926464777523 4.94819462220980 6755 0 6755
4.95271792505781 4.99503045014585 6756 0 6756
4.95449845570425 4.99113558604745 6757 0 6757
4.94741574794749 5.00387115459942 6758 0 6758
4.95203399405454 4.97034914600564 6759 0 6759
4.96259660399905 4.99871731709732 6760 0 6760
4.95577341214480 4.99062768183203 6761 0 6761
4.95364093229261 5.00122065463666 6762 0 6762
4.95938922604506 4.99487307280327 6763 0 6763
4.96441009025442 4.96103380026517 6764 0 6764
4.94494805613528 4.96984004015705 6765 0 6765
4.95563170389468 4.96700329400502 6766 0 6766
4.96415274202518 4.97016797822153 6767 0 6767
4.95433809529098 4.98911775941657 6768 0 6768
4.95284370597767 4.98049145987562 6769 0 6769
4.97208455843244 5.01280142479874 6770 0 6770
4.95855962033453 5.00785519534160 6771 0 6771
4.96709447069904 5.02035170670106 6772 0 6772
4.94338172487280 4.99033561823721 6773 0 6773
4.94726136439107 4.99394307742324 6774 0 6774
4.95067971756302 4.99191436880026 6775 0 6775
4.95787014643855 4.97151004196722 6776 0 6776
4.95950639075985 4.98535201110583 6777 0 6777
4.95703892340403 5.00196344490075 6778 0 6778
4.96074766266872 5.02183372178382 6779 0 6779
4.95818786538402 4.99978081717269 6780 0 6780
4.94545413452951 4.96690495627126 6781 0 6781
4.96384515313949 4.98708277406793 6782 0 6782
4.95262626504916 4.97172818456564 6783 0 6783
4.96242444598367 4.99588532944812 6784 0 6784
4.94519719441276 4.96744024219804 6785 0 6785
4.94654954404127 4.94705677176269 6786 0 6786
4.94071745159259 4.96682714358742 6787 0 6787
4.94459533515521 4.94901477113251 6788 0 6788
4.95195235793150 4.96482980555542 6789 0 6789
4.98013902403272 4.96968135490800 6790 0 6790
4.96284927922672 4.98691215913661 6791 0 6791
4.95727537843510 4.95147068378253 6792 0 6792
4.94233913847716 4.96288182150890 6793 0 6793
4.96646231316879 4.97199177842693 6794 0 6794
4.94941647342193 4.96684486754822 6795 0 6795
4.95154832872356 4.98481143414713 6796 0 6796
4.95702078559161 4.99333314756492 6797 0 6797
4.95599270356558 4.99629147954824 6798 0 6798
4.97297660535020 5.02330376413959 6799 0 6799
4.96165647298503 5.00153534127295 6800 0 6800
4.97763525577575 4.99085705748694 6801 0 6801
4.96489958225614 4.99384159958086 6802 0 6802
4.95629806118544 4.99111832735165 6803 0 6803
4.94581141612182 4.97078479955953 6804 0 6804
4.96841797824875 4.99813518175954 6805 0 6805
4.97019249976747 4.99992772828661 6806 0 6806
4.98848570307668 5.00158307429931 6807 0 6807
4.97390619274490 5.00801035471643 6808 0 6808
4.97240789299586 5.03280101925340 6809 0 6809
4.97484079861677 5.02629531730769 6810 0 6810
4.96571846703271 5.01619550919458 6811 0 6811
4.95796537698496 5.01357539379832 6812 0 6812
4.96685244273807 5.01030954475135 6813 0 6813
4.96432267806879 5.00480841602334 6814 0 6814
4.96308337418322 5.00744846704736 6815 0 6815
4.96240821306682 4.99745402562725 6816 0 6816
4.96272649814295 5.00601789881512 6817 0 6817
4.96947053114867 5.00529354719588 6818 0 6818
4.96062832284111 4.99240623954573 6819 0 6819
4.94936435654528 4.97054344278295 6820 0 6820
4.95114609267191 4.97694912053272 6821 0 6821
4.95698919085805 4.99209221430361 6822 0 6822
4.96322768045546 4.98805825248180 6823 0 6823
4.97347900973873 4.99281929070791 6824 0 6824
4.97022904505278 4.99417536813749 6825 0 6825
4.96057111497566 4.99108123438236 6826 0 6826
4.96605183586472 4.96705450248980 6827 0 6827
4.95595560757363 4.97140523706251 6828 0 6828
4.96265971144437 4.96941780844218 6829 0 6829
4.95797767824654 4.98016305434761 6830 0 6830
4.94939090149924 4.97458194720284 6831 0 6831
4.96115908737687 4.96113074932703 6832 0 6832
4.96221968607325 4.97128911514785 6833 0 6833
4.95936680132491 4.99013926872092 6834 0 6834
4.95800514208166 4.97182993920904 6835 0 6835
4.97755046293906 4.99106507689708 6836 0 6836
4.97943625278653 4.96780226610181 6837 0 6837
4.96429483250269 4.94432810878234 6838 0 6838
4.96167047459750 4.95459661619874 6839 0 6839
4.95769449458512 4.95607604679516 6840 0 6840
4.96801633861684 4.98463344411518 6841 0 6841
4.97679058533298 5.00799802574181 6842 0 6842
4.96325311143682 4.98791148122445 6843 0 6843
4.95469286422574 4.98411883106588 6844 0 6844
4.95648664600062 4.99964464514928 6845 0 6845
4.95624714007561 4.98447795262980 6846 0 6846
4.95869848353440 4.97714203376043 6847 0 6847
4.96355568372236 5.00436825308043 6848 0 6848
4.95273798821829 4.98654477402398 6849 0 6849
4.94960421738596 4.97793929468310 6850 0 6850
4.95877233607753 4.98292467050928 6851 0 6851
4.95324207266570 4.96004093230375 6852 0 6852
4.96222818311809 4.97403085508773 6853 0 6853
4.96289363933642 4.98393394015607 6854 0 6854
4.96264656545296 4.97783052973654 6855 0 6855
4.96264411216283 4.98210530831576 6856 0 6856
4.95645562320207 4.98058630506325 6857 0 6857
4.96726513269930 4.98911317972620 6858 0 6858
4.98732428343343 5.02837378241423 6859 0 6859
4.97502853904116 5.04098004944602 6860 0 6860
4.97642467415782 5.05211242857874 6861 0 6861
4.97052869737672 5.01800182639772 6862 0 6862
4.97890948109828 5.03387598304992 6863 0 6863
4.97612566824789 5.01684011435221 6864 0 6864
4.96503228083187 5.02356201199153 6865 0 6865
4.96363356766972 5.02593673812665 6866 0 6866
4.94514984650720 4.97508599756540 6867 0 6867
4.95338745051726 4.98090664814186 6868 0 6868
4.95975923007470 4.98306006060978 6869 0 6869
4.95838144530385 4.98772134443278 6870 0 6870
4.95805937021887 4.98351449925397 6871 0 6871
4.94918001613768 4.98031116609126 6872 0 6872
4.96416010350617 5.00964960209828 6873 0 6873
4.96205186692297 4.99439260414966 6874 0 6874
4.95774845979513 4.99513281838431 6875 0 6875
4.96050418518046 4.97819321481787 6876 0 6876
4.96374664188925 5.00108844136983 6877 0 6877
4.95537486372345 4.99758623693756 6878 0 6878
4.94395615144090 4.96732000744473 6879 0 6879
4.97187515206651 5.00419522848010 6880 0 6880
4.97780105952292 5.01565165779621 6881 0 6881
4.97656904349572 5.00293548198384 6882 0 6882
4.96570735007920 5.02056007965260 6883 0 6883
4.95995965980093 5.02122052439097 6884 0 6884
4.97745651167535 5.02083146723900 6885 0 6885
4.96913516155592 5.00249903626551 6886 0 6886
4.95004264396927 4.96990784739548 6887 0 6887
4.95292163180691 4.98053508637274 6888 0 6888
4.95641347579288 4.98623872225653 6889 0 6889
4.97653178848882 5.03350577311903 6890 0 6890
4.97293105369491 5.02641290993354 6891 0 6891
4.96660439504088 5.01707213955563 6892 0 6892
4.96187528567496 5.01741861711268 6893 0 6893
4.95511507872771 4.99763072372810 6894 0 6894
4.96449412401621 5.00577779236550 6895 0 6895
4.95618510558542 4.97572590039920 6896 0 6896
4.94569023372878 4.96065129923172 6897 0 6897
4.95161142535221 4.96164089732297 6898 0 6898
4.95226833136628 4.99759995643877 6899 0 6899
4.95970401748090 4.99377888813109 6900 0 6900
4.96227395593928 5.01323273620899 6901 0 6901
4.95544285524807 5.00142362226416 6902 0 6902
4.95193077710991 5.00900422711439 6903 0 6903
4.96042952048033 5.00588601661408 6904 0 6904
4.97110662826439 5.03546322193148 6905 0 6905
4.95182161485170 4.99814704604248 6906 0 6906
4.97064535186878 5.02402552468698 6907 0 6907
4.97133007836955 5.01489166185839 6908 0 6908
4.97362565880986 4.97977789755828 6909 0 6909
4.96087076377297 4.97076987905120 6910 0 6910
4.96025560218390 4.97855531303953 6911 0 6911
4.97080239201006 4.99322162308546 6912 0 6912
4.95912807740026 4.97291819339592 6913 0 6913
4.96064325423099 4.96971849662125 6914 0 6914
4.95953432652425 4.99261938882147 6915 0 6915
4.96366721995107 4.98757904932476 6916 0 6916
4.97267063215532 4.99727971662990 6917 0 6917
4.97850717946478 5.01211830450465 6918 0 6918
4.96659946953403 5.00509623794605 6919 0 6919
4.96207998421455 4.99816803335037 6920 0 6920
4.96026037190755 4.96261212043647 6921 0 6921
4.96980115670775 4.99223632516990 6922 0 6922
4.94626985582687 4.97277758068266 6923 0 6923
4.95245899554139 4.99146945109039 6924 0 6924
4.96031726227323 4.98853767156618 6925 0 6925
4.97556391386823 4.98678566903212 6926 0 6926
4.97906610222047 4.97318821043734 6927 0 6927
4.96963487274069 5.00115398923135 6928 0 6928
4.95004199828002 4.97437979395168 6929 0 6929
4.96730400552344 5.01913668328923 6930 0 6930
4.95717495730651 5.02911108882958 6931 0 6931
4.95455529113235 5.01470200804002 6932 0 6932
4.95388158284129 4.98392416748005 6933 0 6933
4.96162263730811 4.99326299504012 6934 0 6934
4.95873803008556 5.00835268341412 6935 0 6935
4.96402063520458 4.99616933952376 6936 0 6936
4.95815663250989 4.96359183121281 6937 0 6937
4.96049319718031 4.94592958119465 6938 0 6938
4.96476933504363 4.99642100027041 6939 0 6939
4.97294887305652 5.02332523931670 6940 0 6940
4.97408196715471 4.99294630238444 6941 0 6941
4.96853435878328 5.01222713021736 6942 0 6942
4.95325024119212 4.97966443412042 6943 0 6943
4.94403767048413 4.98333007373615 6944 0 6944
4.95304756078539 4.99869940620401 6945 0 6945
4.97123285454621 4.98986497447301 6946 0 6946
4.98350982105389 5.03120959199763 6947 0 6947
4.96821467948131 5.01811932864348 6948 0 6948
4.95139750767042 4.98934210689580 6949 0 6949
4.95830515382485 5.00597426243683 6950 0 6950
4.97089650715590 5.00181785348395 6951 0 6951
4.96430828411592 5.00708175071109 6952 0 6952
4.95330810117309 5.00341435890625 6953 0 6953
4.98303976237428 5.01971321981990 6954 0 6954
4.96705939376255 5.02621868749937 6955 0 6955
4.96716937177554 5.02860229820175 6956 0 6956
4.96672062675919 5.01110218440563 6957 0 6957
4.95353332925226 4.99886363522043 6958 0 6958
4.95348485035311 4.99638051277774 6959 0 6959
4.96244957491389 4.99762814868101 6960 0 6960
4.96422607771032 5.00438892472138 6961 0 6961
4.96560755276064 4.99734121599419 6962 0 6962
4.95867203079407 5.00708955883238 6963 0 6963
4.95174767318494 4.97698993895745 6964 0 6964
4.95537291237573 4.99040109914283 6965 0 6965
4.95933153917441 4.97040393825577 6966 0 6966
4.95092705382765 4.97704739158742 6967 0 6967
4.96463061732587 4.99036046189442 6968 0 6968
4.95531980188539 4.94995367450142 6969 0 6969
4.95170487880485 4.94452379191397 6970 0 6970
4.96578227630059 4.98170030403966 6971 0 6971
4.97328251127372 4.97980889521996 6972 0 6972
4.95651695187285 4.96053646370072 6973 0 6973
4.95306133871053 4.97206870469336 6974 0 6974
4.95833656518649 4.98512969750663 6975 0 6975
4.97321620784949 5.01942154910750 6976 0 6976
4.97960926043973 5.03318984979728 6977 0 6977
4.97159324000856 5.00000880774806 6978 0 6978
4.95847504666917 4.98784410008294 6979 0 6979
4.96311874955261 4.97809050562525 6980 0 6980
4.94783108987180 4.94646579714231 6981 0 6981
4.96072001740820 4.95118050160442 6982 0 6982
4.96937412052813 4.96586189621739 6983 0 6983
4.97287311181947 4.98445569325546 6984 0 6984
4.96814373678260 4.99695188391703 6985 0 6985
4.95238910055228 5.01167388113396 6986 0 6986
4.96887397123675 5.02514595145426 6987 0 6987
4.96653850735475 5.02394904523747 6988 0 6988
4.95913535474381 4.98672310213604 6989 0 6989
4.96832345115863 5.01083224132282 6990 0 6990
4.96034359777187 4.97724029590585 6991 0 6991
4.95065008546475 4.99415876438345 6992 0 6992
4.95411183783345 4.96801107510956 6993 0 6993
4.94651775599083 4.95616130424267 6994 0 6994
4.95675748420999 5.00089041051046 6995 0 6995
4.96769157309454 5.02465789117811 6996 0 6996
4.95718774716975 5.00168544252512 6997 0 6997
4.95449699526640 4.97053881325914 6998 0 6998
4.94434829159541 4.98471770846330 6999 0 6999
4.96374563631253 5.02720246190758 7000 0 7000
4.96750512978421 5.02589104665812 7001 0 7001
4.96651027838841 5.01682568878953 7002 0 7002
4.96050731177038 4.99298119490147 7003 0 7003
4.95789219896274 4.99898485240570 7004 0 7004
4.96588698421889 5.01726594099210 7005 0 7005
4.97616181634215 5.02778925143807 7006 0 7006
4.99116523724826 5.04320862341652 7007 0 7007
4.98796303513398 5.03581885912679 7008 0 7008
4.98707034833151 5.01231723287194 7009 0 7009
4.98346502646591 4.99874639390901 7010 0 7010
4.97608125815960 5.00170876785372 7011 0 7011
4.96060183206168 4.98401070612625 7012 0 7012
4.96951904671543 4.98853304204084 7013 0 7013
4.98111195922414 4.99559309259489 7014 0 7014
4.96515195110824 5.01018436519260 7015 0 7015
4.95942071280364 5.00460700345396 7016 0 7016
4.96443169273206 5.00477593978768 7017 0 7017
4.96529452369258 5.00458735996675 7018 0 7018
4.96696825240164 5.00399699192631 7019 0 7019
4.97503739819996 5.03073085418974 7020 0 7020
4.96891479341996 5.01974277141152 7021 0 7021
4.97504841612575 5.01185869785327 7022 0 7022
4.97449862752214 4.98840421950963 7023 0 7023
4.96384451401245 5.01229429437193 7024 0 7024
4.94241070676876 4.94206341615487 7025 0 7025
4.95646800784954 4.97936014828275 7026 0 7026
4.96891636294522 4.99255358751320 7027 0 7027
4.96566881921914 4.99002735983659 7028 0 7028
4.95361212816405 4.97237828152466 7029 0 7029
4.95810155884258 4.97748941926273 7030 0 7030
4.95857906971816 4.97302711816087 7031 0 7031
4.96456397404508 4.97750225914796 7032 0 7032
4.96368947819106 5.01574024527591 7033 0 7033
4.97312746468609 5.01803889859388 7034 0 7034
4.96469351327049 4.99848697452266 7035 0 7035
4.96802128295254 4.98180144105421 7036 0 7036
4.94748996852276 4.96021826011451 7037 0 7037
4.95360908600468 4.98802963300513 7038 0 7038
4.95209266508738 4.97514569637966 7039 0 7039
4.97119175422984 5.00178964364752 7040 0 7040
4.96826941678063 5.00627845410860 7041 0 7041
4.96511766844428 4.99512383314725 7042 0 7042
4.96168713714128 4.97791293405958 7043 0 7043
4.97793033000359 5.01457933888716 7044 0 7044
4.96302261740211 4.97693200301274 7045 0 7045
4.96778884946328 4.99048920628614 7046 0 7046
4.95717320378482 4.99595418679622 7047 0 7047
4.96517974407001 5.00036710680496 7048 0 7048
4.97093835446018 5.01926428692954 7049 0 7049
4.96214107695501 5.00032592933818 7050 0 7050
4.95196888854520 4.96628969264628 7051 0 7051
4.97084909489944 5.02025542192824 7052 0 7052
4.96433919624745 5.01728445276123 7053 0 7053
4.95138974728349 4.98970082792653 7054 0 7054
4.95960987267897 4.95681526076356 7055 0 7055
4.95662131379871 4.96245178019548 7056 0 7056
4.94300480162133 4.93154905864523 7057 0 7057
4.94710218739522 4.95818575656072 7058 0 7058
4.95915709589974 4.97798164337017 7059 0 7059
4.96417883665401 4.98178151879251 7060 0 7060
4.97388479748444 4.96530881174349 7061 0 7061
4.97512869127404 4.99738495094938 7062 0 7062
4.98066754048772 5.00976336116622 7063 0 7063
4.96408596311884 4.99648243155763 7064 0 7064
4.97560460221060 4.99420007093925 7065 0 7065
4.95456825047884 5.00775353449215 7066 0 7066
4.96255597325243 4.96616631053026 7067 0 7067
4.95344302956244 4.94226792035299 7068 0 7068
4.95161390323263 4.96829276510480 7069 0 7069
4.95470846091354 4.99879296176879 7070 0 7070
4.96344814867719 5.02108493102604 7071 0 7071
4.96815870595862 4.98785772428948 7072 0 7072
4.96253242970107 5.00906294579695 7073 0 7073
4.95783925136580 4.97516285490288 7074 0 7074
4.94414202105937 4.98249235539736 7075 0 7075
4.95506846572046 4.99256416786806 7076 0 7076
4.97563790780747 5.01502424417926 7077 0 7077
4.97829606409774 5.03486397591250 7078 0 7078
4.97613370934717 5.00718037092858 7079 0 7079
4.97296544465870 5.02396056172856 7080 0 7080
4.96885379032580 5.00188368662006 7081 0 7081
4.96492806340990 4.99440028443261 7082 0 7082
4.97029744784560 5.01715863509933 7083 0 7083
4.97435078455471 5.04432667324677 7084 0 7084
4.96970172122160 5.00973429754361 7085 0 7085
4.94672961619636 4.99052551107944 7086 0 7086
4.95887190637971 4.96082333816735 7087 0 7087
4.96876925549222 4.95333747485755 7088 0 7088
4.97584041172204 4.99097833333687 7089 0 7089
4.96312898342228 4.99563935859518 7090 0 7090
4.96222446260133 5.02489961611005 7091 0 7091
4.96620387196879 4.99662615811481 7092 0 7092
4.97202940498341 5.02511922438149 7093 0 7093
4.97672166621605 5.02073220336778 7094 0 7094
4.95799296943008 5.01586071732047 7095 0 7095
4.95545635221924 4.97274022042218 7096 0 7096
4.95683132839100 5.00870406805621 7097 0 7097
4.96997557770500 5.02333078356032 7098 0 7098
4.97813806467949 5.00783133498327 7099 0 7099
4.96995525541311 5.00244414269131 7100 0 7100
4.95462611688606 5.01150069979352 7101 0 7101
4.96593302751397 5.01357185853586 7102 0 7102
4.96714558920426 5.01958995496250 7103 0 7103
4.97555509709023 5.02015569881304 7104 0 7104
4.96695679300010 5.01446300238015 7105 0 7105
4.96740655809481 5.00351703145112 7106 0 7106
4.96217172760699 5.01600952109539 7107 0 7107
4.95090996200752 5.00509849690681 7108 0 7108
4.95866635682581 5.01887304527666 7109 0 7109
4.96472662337343 4.98679735393344 7110 0 7110
4.95564928949466 4.98409466447931 7111 0 7111
4.96768896307839 5.00986388463732 7112 0 7112
4.95925901279041 4.98385754845698 7113 0 7113
4.96485693944605 4.99105697263283 7114 0 7114
4.97196473067010 5.00041545220355 7115 0 7115
4.96093513562595 5.00259440805040 7116 0 7116
4.95281749415751 4.99196979774367 7117 0 7117
4.94984371422725 4.99289923311094 7118 0 7118
4.95372717619226 4.99300690772948 7119 0 7119
4.96209792835302 4.99452668481292 7120 0 7120
4.94583706519405 4.98168524581113 7121 0 7121
4.95013950617723 4.97289409657473 7122 0 7122
4.96338861102563 4.96996456000199 7123 0 7123
4.96143949824322 5.02839261255403 7124 0 7124
4.96059140056636 5.01305902869639 7125 0 7125
4.96288038073834 5.00458760927856 7126 0 7126
4.95734456023230 4.99046828996061 7127 0 7127
4.96576631959513 5.02341103795437 7128 0 7128
4.96793567788092 5.00900848730628 7129 0 7129
4.95143015122089 4.97007058898255 7130 0 7130
4.95528809533862 4.96177307600867 7131 0 7131
4.97230798885295 4.99263371096852 7132 0 7132
4.96516212659521 4.97524114045685 7133 0 7133
4.95355869415493 4.97021324954163 7134 0 7134
4.95785238424696 4.97520411531328 7135 0 7135
4.95401988488449 4.96900585654883 7136 0 7136
4.96851446360453 4.98653995394385 7137 0 7137
4.95707989866793 4.97866825073018 7138 0 7138
4.95940789644580 5.00155026428855 7139 0 7139
4.95591956967518 4.99433817341355 7140 0 7140
4.95530675352653 4.96399993260335 7141 0 7141
4.96506433687743 4.98246469518186 7142 0 7142
4.95531958268480 4.97202664568231 7143 0 7143
4.96624822829735 4.99309861058579 7144 0 7144
4.96731282377977 4.99930339106559 7145 0 7145
4.96520315090739 5.03215821518492 7146 0 7146
4.95771487332698 5.00586609749890 7147 0 7147
4.97119146764382 5.02084273102773 7148 0 7148
4.96847638043286 5.01926996731300 7149 0 7149
4.95836569885630 4.99658661095887 7150 0 7150
4.94976311058580 4.99719121177413 7151 0 7151
4.94938566259114 4.99843439118044 7152 0 7152
4.96574983362130 4.98777334175044 7153 0 7153
4.95228860560904 4.97693283211111 7154 0 7154
4.95382231852503 4.95511492074342 7155 0 7155
4.94824662676959 4.97618076002547 7156 0 7156
4.97032032192332 5.00957293788812 7157 0 7157
4.96379450691404 5.01108423622889 7158 0 7158
4.96362281608263 5.00859144274229 7159 0 7159
4.95118819333702 4.98913412382864 7160 0 7160
4.94697693650031 4.96127237029255 7161 0 7161
4.95887407121365 5.00092217172148 7162 0 7162
4.95617981134175 4.97902289803682 7163 0 7163
4.95751493196671 4.99229877435276 7164 0 7164
4.97151719027400 5.00916066875658 7165 0 7165
4.96168525216332 4.98502664607355 7166 0 7166
4.96297865437565 4.98035464839947 7167 0 7167
4.97226355628559 4.98187012604052 7168 0 7168
4.95807828086831 4.98179493579517 7169 0 7169
4.96500563307191 4.97418107057848 7170 0 7170
4.95177995203121 4.97130720698151 7171 0 7171
4.96659323279490 4.98868662282766 7172 0 7172
4.95620760455520 5.00613938809439 7173 0 7173
4.96550005924060 5.01900790249423 7174 0 7174
4.97057222805551 4.98951931770120 7175 0 7175
4.97507166655323 5.03557455232760 7176 0 7176
4.97330937941402 5.03227102170476 7177 0 7177
4.97161090701526 5.01063073445913 7178 0 7178
4.97948050124996 4.99251174451063 7179 0 7179
4.97122891979623 4.99516559751942 7180 0 7180
4.96608859528838 4.99581390649448 7181 0 7181
4.96602798195951 5.00504583635087 7182 0 7182
4.95929445478696 4.99707762741696 7183 0 7183
4.95624165988489 5.01127552247301 7184 0 7184
4.95834491589725 4.99595651295368 7185 0 7185
4.94768423225029 5.00007298473298 7186 0 7186
4.95603174341095 5.01301843398124 7187 0 7187
4.95540324758238 4.99867611626282 7188 0 7188
4.95879599791630 5.00741260861905 7189 0 7189
4.95581005396832 4.98356800893481 7190 0 7190
4.94821929675884 4.96017715266249 7191 0 7191
4.96751595000869 5.02548130157575 7192 0 7192
4.97745405038207 5.02292708437746 7193 0 7193
4.97642541408704 5.00456905701708 7194 0 7194
4.97647851503672 4.98425702279198 7195 0 7195
4.96097559525587 4.98225168319511 7196 0 7196
4.95811193579533 4.99222123325049 7197 0 7197
4.95857041312772 4.97737948524795 7198 0 7198
4.96588426396908 5.01235184289791 7199 0 7199
4.96184599868615 4.99659517116868 7200 0 7200
4.95297022959230 4.98573863260962 7201 0 7201
4.95712582098330 5.01072267936629 7202 0 7202
4.95840851149931 5.00322263838538 7203 0 7203
4.96159278187977 4.99451657468207 7204 0 7204
4.95193505218753 5.01586822386631 7205 0 7205
4.97111826091036 5.01599207142178 7206 0 7206
4.96070501009489 5.01068425893824 7207 0 7207
4.95785671076654 4.98735243610891 7208 0 7208
4.95022694766056 4.98401923101668 7209 0 7209
4.96199310378745 4.98522671273096 7210 0 7210
4.95984959412244 4.98423118412786 7211 0 7211
4.95474997184685 4.95786288330462 7212 0 7212
4.94810513492612 4.95887938899277 7213 0 7213
4.95253214319949 4.97091141592369 7214 0 7214
4.95000105836870 4.98961030961033 7215 0 7215
4.95560261011417 4.98752515676375 7216 0 7216
4.95539508207962 4.97512756746588 7217 0 7217
4.95007085660946 4.98664475809197 7218 0 7218
4.95092816095459 4.96089590891897 7219 0 7219
4.96094513747820 4.97301085814124 7220 0 7220
4.96288430125796 4.97242665187884 7221 0 7221
4.95219242923945 4.96760147036638 7222 0 7222
4.96310076849748 4.95958034663533 7223 0 7223
4.95951659386607 4.98409179811727 7224 0 7224
4.95518195894436 4.99295418669396 7225 0 7225
4.95027086994938 4.97722183305214 7226 0 7226
4.96032660984444 5.00079967757178 7227 0 7227
4.96502822148475 4.99834768854004 7228 0 7228
4.95347949940906 5.02058077611919 7229 0 7229
4.95621248082868 5.02622378080550 7230 0 7230
4.95180727276738 5.01434842117766 7231 0 7231
4.95223589883816 5.01262695949306 7232 0 7232
4.95650776549504 5.03207426282379 7233 0 7233
4.94614327345170 5.01168396349158 7234 0 7234
4.95679825055691 4.99508629762999 7235 0 7235
4.96100978374413 5.00282399041450 7236 0 7236
4.95027529908426 4.98471809345505 7237 0 7237
4.95070993000955 5.01181803851043 7238 0 7238
4.95847757830757 4.98768759306260 7239 0 7239
4.96038035399745 4.99391987500617 7240 0 7240
4.96088153533471 5.00181139544983 7241 0 7241
4.96848686424786 4.98216984272862 7242 0 7242
4.96768575945913 4.98658604283707 7243 0 7243
4.95520832479201 4.99045402022258 7244 0 7244
4.94658644308084 4.96062955638437 7245 0 7245
4.94846656664870 4.96168284403144 7246 0 7246
4.96121628586205 5.00742787642657 7247 0 7247
4.96484950517360 5.00542233411905 7248 0 7248
4.97572772623302 5.00376394409135 7249 0 7249
4.96650244619181 5.00503919947925 7250 0 7250
4.95093107005471 4.94810477610007 7251 0 7251
4.95487520565788 4.94960019368420 7252 0 7252
4.95465696982283 4.97246098748858 7253 0 7253
4.95073099819437 4.97010057784916 7254 0 7254
4.96992580260274 4.99217438078239 7255 0 7255
4.96869376112839 5.01720480938695 7256 0 7256
4.96368053915527 5.02641983501957 7257 0 7257
4.96721147710677 5.00182481062366 7258 0 7258
4.95558586771340 4.99321940176635 7259 0 7259
4.95482830216473 4.98240562387771 7260 0 7260
4.95660008515568 4.99164936151803 7261 0 7261
4.94360162071125 4.96737442869313 7262 0 7262
4.94571725899513 4.97739722731161 7263 0 7263
4.95052625415221 4.97391468048612 7264 0 7264
4.96375586425738 4.96469526576187 7265 0 7265
4.95364364497816 4.96323515777145 7266 0 7266
4.96697292292787 5.01589042081189 7267 0 7267
4.96441198447658 5.01943982096988 7268 0 7268
4.96648001059358 5.01084465665828 7269 0 7269
4.96282269892265 5.01302686972897 7270 0 7270
4.96530367924911 5.00936069775456 7271 0 7271
4.96560234938264 5.00520440710398 7272 0 7272
4.95506649249313 5.00905858374972 7273 0 7273
4.95373170016072 5.00955918460178 7274 0 7274
4.95865668279135 5.01625880904883 7275 0 7275
4.97109902441345 5.04904155704691 7276 0 7276
4.95540286626253 5.00627962193865 7277 0 7277
4.93091976840769 4.96826736393136 7278 0 7278
4.95501073250606 4.99836233805891 7279 0 7279
4.96685032662028 4.99050857561222 7280 0 7280
4.95726519173991 4.98612730612252 7281 0 7281
4.95167115900436 4.98688398233599 7282 0 7282
4.95663118985873 4.98543248737117 7283 0 7283
4.95728390478890 5.00383983749758 7284 0 7284
4.94851036549988 4.99614456129964 7285 0 7285
4.95277869031454 5.01478379748864 7286 0 7286
4.95227002945360 4.98094720559282 7287 0 7287
4.96312772872138 4.99393478518278 7288 0 7288
4.96106495517219 4.99293829281824 7289 0 7289
4.94908408483655 4.98251842378492 7290 0 7290
4.95531765599108 4.97914871947315 7291 0 7291
4.95294089939947 4.98821155030026 7292 0 7292
4.95562186454655 4.97701125444880 7293 0 7293
4.95143561752464 4.96735347030877 7294 0 7294
4.95549161803400 4.95017363104583 7295 0 7295
4.95441645289053 4.96960645711850 7296 0 7296
4.94694313256472 4.97150609664429 7297 0 7297
4.94671043792200 4.96749626654301 7298 0 7298
4.94464015869817 4.97566251822156 7299 0 7299
4.94794378694378 4.95823257237996 7300 0 7300
4.95116066019300 4.97062603339595 7301 0 7301
4.96046336691697 4.98966969440867 7302 0 7302
4.96263976339951 5.00412550624439 7303 0 7303
4.95266221210031 4.98191925274971 7304 0 7304
4.96094560430134 4.98395660607864 7305 0 7305
4.95760245805946 4.96455567799814 7306 0 7306
4.96659292155913 4.98802289568754 7307 0 7307
4.95361451905478 4.93689384284449 7308 0 7308
4.93915824109815 4.93191692763857 7309 0 7309
4.94715404663580 4.94819137260784 7310 0 7310
4.96004231157398 4.98129159146446 7311 0 7311
4.95761892198024 5.00600179772588 7312 0 7312
4.96803952744382 5.01191989468426 7313 0 7313
4.96650268586208 4.95752549475474 7314 0 7314
4.95855515688096 4.99650332357337 7315 0 7315
4.95741157839402 4.99484727261862 7316 0 7316
4.95443097558304 5.00973230290121 7317 0 7317
4.95362696537472 4.98804821677001 7318 0 7318
4.94454105356212 4.97010252137297 7319 0 7319
4.96342792429162 4.99941237664921 7320 0 7320
4.94962051241642 4.99724497836725 7321 0 7321
4.95802037424176 5.00108191166219 7322 0 7322
4.96140202419310 5.02050393236538 7323 0 7323
4.96006478367516 4.96717283816119 7324 0 7324
4.95194872328830 4.96559386514164 7325 0 7325
4.96725309915320 5.00740009892942 7326 0 7326
4.95666230711874 4.99253493088418 7327 0 7327
4.96659390205386 5.00839042416672 7328 0 7328
4.95271240434497 4.97776098183251 7329 0 7329
4.95579385702051 4.98108044325103 7330 0 7330
4.96074635210496 4.97188358110292 7331 0 7331
4.94550544972539 4.96169547843119 7332 0 7332
4.95088704212562 4.95750958749981 7333 0 7333
4.94950566016055 4.95875479786140 7334 0 7334
4.96472010094183 4.97132050506427 7335 0 7335
4.96401907521889 4.97140905647297 7336 0 7336
4.96080932178199 4.99188394078958 7337 0 7337
4.96972332581327 5.01680056356933 7338 0 7338
4.96505765725565 5.01909740044683 7339 0 7339
4.95381642578220 4.98982536058159 7340 0 7340
4.96655265308180 4.99295615464457 7341 0 7341
4.95908472499365 4.98143589221083 7342 0 7342
4.96475904111796 4.99108490879595 7343 0 7343
4.96422366369267 5.00272658037514 7344 0 7344
4.96414618866839 4.98719130445059 7345 0 7345
4.97637930302532 5.01731163735148 7346 0 7346
4.96474694303639 5.00622731605167 7347 0 7347
4.96596557077494 4.96551965461703 7348 0 7348
4.95577436535061 4.97134025731812 7349 0 7349
4.95453627974489 4.99349775216727 7350 0 7350
4.95834747473502 4.99699213308086 7351 0 7351
4.94826001701580 4.98611530347636 7352 0 7352
4.97495404588973 5.01470596182738 7353 0 7353
4.97447393779274 5.03677772161515 7354 0 7354
4.96817719238191 5.03996929352048 7355 0 7355
4.96129805111602 4.99974218501896 7356 0 7356
4.95890185223973 4.99720342268500 7357 0 7357
4.96451878637520 5.00526049063805 7358 0 7358
4.96436249323485 4.99971916398691 7359 0 7359
4.96775279275430 5.00559585510700 7360 0 7360
4.98210026654444 4.99987093387743 7361 0 7361
4.97738172378761 5.01675736648154 7362 0 7362
4.96081890471515 4.98199479456378 7363 0 7363
4.95180030522038 4.96584771658070 7364 0 7364
4.96162276734924 4.96963908514324 7365 0 7365
4.96558746086349 4.99539892050734 7366 0 7366
4.96473112310342 4.98635416055348 7367 0 7367
4.95908048903002 4.99122559618283 7368 0 7368
4.97001438829433 4.98776049165191 7369 0 7369
4.96402739257189 4.99529515716666 7370 0 7370
4.96548580947149 5.00481530153548 7371 0 7371
4.97034113587148 5.00322248057018 7372 0 7372
4.97350888024424 5.00693532256220 7373 0 7373
4.97109824410185 4.98818564563303 7374 0 7374
4.95769383810113 4.98942090723431 7375 0 7375
4.96188893018991 5.00283069909309 7376 0 7376
4.97902241372360 5.04690188086238 7377 0 7377
4.96966068429161 5.02686660632536 7378 0 7378
4.96530141881493 4.98700120125129 7379 0 7379
4.95931053613294 5.01125811480898 7380 0 7380
4.96144727205959 5.01437023625179 7381 0 7381
4.95702927748800 5.00019694562626 7382 0 7382
4.97114136769113 4.97178003876531 7383 0 7383
4.96652410719785 4.96113431721633 7384 0 7384
4.95535517143857 5.00056708396496 7385 0 7385
4.96024467088697 5.00516819289045 7386 0 7386
4.95281012260352 4.98279952179592 7387 0 7387
4.96600312482235 4.98747523640274 7388 0 7388
4.97372485463279 4.96767146125389 7389 0 7389
4.96738853201333 4.97314949380671 7390 0 7390
4.95165242838849 4.97784737199236 7391 0 7391
4.94436690613090 4.95768278749353 7392 0 7392
4.94705065700177 4.94222922208756 7393 0 7393
4.96072992047713 4.96966540769694 7394 0 7394
4.97660813799267 4.93381946007813 7395 0 7395
4.96685717581138 4.96580374302495 7396 0 7396
4.96866354570187 4.95984068416990 7397 0 7397
4.95308729565778 4.97238220406603 7398 0 7398
4.95842598952113 4.98487901571558 7399 0 7399
4.95342508260654 4.98601580755928 7400 0 7400
4.93996551749700 4.94278908947377 7401 0 7401
4.94866409859618 4.95614115521339 7402 0 7402
4.95504249543126 4.97396814451549 7403 0 7403
4.96109800528336 4.98274229155958 7404 0 7404
4.95310015178614 4.99518705074195 7405 0 7405
4.95540263575056 4.97298586694561 7406 0 7406
4.95469659697579 4.99482991096708 7407 0 7407
4.95005531530607 4.98332621393869 7408 0 7408
4.95100023576264 4.98427738211152 7409 0 7409
4.96528130607971 4.98408863111443 7410 0 7410
4.96184328443304 5.00952669686638 7411 0 7411
4.96360729961593 5.01725053660649 7412 0 7412
4.97532438230341 4.99500783566985 7413 0 7413
4.97224272480099 4.98816072850520 7414 0 7414
4.96016302891618 5.01578140471762 7415 0 7415
4.95752181057170 4.95991226798119 7416 0 7416
4.96250544082668 4.97472549844470 7417 0 7417
4.96074329214399 5.00572029668492 7418 0 7418
4.95907504886547 4.97712537013200 7419 0 7419
4.95067552509477 4.98538033879596 7420 0 7420
4.96446661130385 4.99959623417499 7421 0 7421
4.96310535846001 4.99134329575814 7422 0 7422
4.96441817667816 5.00048758189907 7423 0 7423
4.97410273831505 5.02861410685070 7424 0 7424
4.96299487198926 4.99134157759731 7425 0 7425
4.95507838743545 4.98222567647376 7426 0 7426
4.97496022200994 5.01508609800659 7427 0 7427
4.95910630855639 4.99990345428312 7428 0 7428
4.96403171093743 4.99260892998100 7429 0 7429
4.96910086865774 5.00116998393480 7430 0 7430
4.96450997432299 5.00186777270974 7431 0 7431
4.96450457326289 4.99367217373646 7432 0 7432
4.97312003286610 5.00592546416028 7433 0 7433
4.96583780520661 5.02023433255897 7434 0 7434
4.96251730494345 4.97946692240535 7435 0 7435
4.95503922990142 4.95018713596165 7436 0 7436
4.95395875754620 4.99220448656780 7437 0 7437
4.96814911671937 4.98780278325617 7438 0 7438
4.97901005657818 4.98781072853511 7439 0 7439
4.95887488794589 4.97602522018756 7440 0 7440
4.95294696382195 4.97278705481822 7441 0 7441
4.95047993663004 4.96868946216272 7442 0 7442
4.96968357706702 4.99711434484784 7443 0 7443
4.95848191318509 4.96783286085593 7444 0 7444
4.95348627464444 4.98564328121932 7445 0 7445
4.96272256772382 4.98030385198415 7446 0 7446
4.95917201473960 4.96510802685908 7447 0 7447
4.94878479900915 4.94420448660067 7448 0 7448
4.94073993767527 4.94701998456371 7449 0 7449
4.95000254141633 4.95666938429658 7450 0 7450
4.95574419876080 4.96885182820178 7451 0 7451
4.95345650443532 4.98361634636307 7452 0 7452
4.95772756596153 5.01398556692770 7453 0 7453
4.95250299716681 4.96736298458607 7454 0 7454
4.94570794584728 4.97655406516694 7455 0 7455
4.95274152818024 4.96808355966094 7456 0 7456
4.96358122505878 4.99923331808167 7457 0 7457
4.95944954017931 5.00039491048620 7458 0 7458
4.94965372185505 4.99342977880436 7459 0 7459
4.95549872597532 4.96143554091677 7460 0 7460
4.95541833697097 4.98702280543099 7461 0 7461
4.96031527878915 5.01181760803314 7462 0 7462
4.96073233587708 5.00380225135150 7463 0 7463
4.96688109151740 4.98824749915610 7464 0 7464
4.95961993587461 4.98745297132080 7465 0 7465
4.95364008986847 4.99251799222442 7466 0 7466
4.95191974567917 4.96414570038850 7467 0 7467
4.95207511357035 4.95110177287303 7468 0 7468
4.96464368040593 4.95420277744924 7469 0 7469
4.95440736785644 4.93084926245996 7470 0 7470
4.95558595326380 4.97784920574151 7471 0 7471
4.95133540338012 4.98897873406200 7472 0 7472
4.96186878796234 5.00694127640357 7473 0 7473
4.96203312734350 5.02714320098312 7474 0 7474
4.95580032232905 5.01213641313595 7475 0 7475
4.95930758086636 4.98604775739166 7476 0 7476
4.94537179834888 4.96699790374102 7477 0 7477
4.96537532393120 4.99565762341706 7478 0 7478
4.95741394350300 5.01171962122047 7479 0 7479
4.96596937891744 5.00805508827480 7480 0 7480
4.96684180197921 4.99293050963474 7481 0 7481
4.96997365656950 4.98984248567435 7482 0 7482
4.98339316048265 5.03003086399322 7483 0 7483
4.97523571665542 5.02784893189342 7484 0 7484
4.96024105030856 5.01130614373717 7485 0 7485
4.95899030574471 5.01248444499760 7486 0 7486
4.95423086295758 5.00544361599885 7487 0 7487
4.96237780360256 5.00262655466304 7488 0 7488
4.94755370773471 4.98260070635975 7489 0 7489
4.94888100318572 4.98028892536088 7490 0 7490
4.95686459046523 5.01554622571589 7491 0 7491
4.97461137666925 5.03086932900547 7492 0 7492
4.96465032018671 5.00230535447266 7493 0 7493
4.96153544746917 5.00883313027103 7494 0 7494
4.97785380949630 4.98144828378341 7495 0 7495
4.95929785303753 4.99198937687836 7496 0 7496
4.96989067860639 5.00324742177156 7497 0 7497
4.96066178369999 5.00044946238616 7498 0 7498
4.95344055145120 5.01679421651897 7499 0 7499
4.95256657237377 4.99828056436909 7500 0 7500
4.96332685883481 4.96548541098381 7501 0 7501
4.96062301855359 4.99558281691666 7502 0 7502
4.96421409471748 4.99311236427609 7503 0 7503
4.97889003316947 5.02010869823609 7504 0 7504
4.97973977272079 5.01948754716274 7505 0 7505
4.96717515767473 4.95466534108196 7506 0 7506
4.97112258018129 4.98756129859985 7507 0 7507
4.97983524142716 5.00798756451523 7508 0 7508
4.96260301079675 4.97815961854199 7509 0 7509
4.97378653559078 4.99317289448397 7510 0 7510
4.97430496998932 4.99811758971403 7511 0 7511
4.96904002272199 4.95066375598006 7512 0 7512
4.96855382077854 4.96229753087048 7513 0 7513
4.96009665622262 4.99100605118078 7514 0 7514
4.95861648055304 5.00163756983194 7515 0 7515
4.96537680987609 4.99993790986596 7516 0 7516
4.96373241016851 5.00855012903415 7517 0 7517
4.96319385855241 5.03058391211471 7518 0 7518
4.96088280991568 4.99778051468901 7519 0 7519
4.97529233799028 5.01935931562943 7520 0 7520
4.96407406653595 5.01529204134469 7521 0 7521
4.96174598058584 5.00771483287507 7522 0 7522
4.94959323758438 4.97812710990668 7523 0 7523
4.95680843255970 4.98205869504829 7524 0 7524
4.96636256072028 4.99156451178907 7525 0 7525
4.97259477569510 5.01996060055376 7526 0 7526
4.96966771060342 5.00202569609206 7527 0 7527
4.97627694581368 4.99255918433097 7528 0 7528
4.96944036346065 5.01278515718201 7529 0 7529
4.97810912814694 5.01021668326063 7530 0 7530
4.96692100284101 4.99160664262403 7531 0 7531
4.97216049622004 4.98994755598139 7532 0 7532
4.96015307304677 4.95852143983765 7533 0 7533
4.96337449461733 4.98578669754163 7534 0 7534
4.96941359153940 4.99179986961471 7535 0 7535
4.96822268097756 4.98727120312392 7536 0 7536
4.96242641145141 4.97360143395427 7537 0 7537
4.94841486053404 4.96415741758116 7538 0 7538
4.96454942550200 4.99419447585855 7539 0 7539
4.96212065661088 5.01860424571508 7540 0 7540
4.97623590289536 4.98786348529613 7541 0 7541
4.96072206062991 4.99161504341651 7542 0 7542
4.96818975329996 4.97758836464050 7543 0 7543
4.96149993995907 4.96829886786979 7544 0 7544
4.96084268111955 4.97094739784922 7545 0 7545
4.96573924121615 4.98536050604539 7546 0 7546
4.95756669504807 4.97875075117814 7547 0 7547
4.97060702317206 4.97965805410729 7548 0 7548
4.95983898939969 4.96673045443347 7549 0 7549
4.95817596132552 4.98736806048774 7550 0 7550
4.96961825472184 5.02131585057305 7551 0 7551
4.97035365635577 5.03370183100885 7552 0 7552
4.97075187504325 5.00346949150785 7553 0 7553
4.96695786966949 5.01271795472539 7554 0 7554
4.96765663736528 4.99957199563995 7555 0 7555
4.97260442577900 4.99749076452720 7556 0 7556
4.96696018726672 5.01309180680562 7557 0 7557
4.96761896615397 4.99279762917968 7558 0 7558
4.97012357255799 4.98000840093910 7559 0 7559
4.97176501621820 4.96694051229677 7560 0 7560
4.97832677254666 4.95232648879853 7561 0 7561
4.96872910176608 4.96929783986237 7562 0 7562
4.96974585101713 4.96807369097891 7563 0 7563
4.96943804937201 4.98401641811738 7564 0 7564
4.95687324717686 4.98075502802825 7565 0 7565
4.96546480893027 4.98712883270760 7566 0 7566
4.95835153608025 4.97419675007440 7567 0 7567
4.96104554151261 4.99803167822627 7568 0 7568
4.96054202264087 4.98212368148424 7569 0 7569
4.96187527360813 4.98937707880236 7570 0 7570
4.94967980413550 4.98324363337859 7571 0 7571
4.95956488863640 5.00846688798591 7572 0 7572
4.95124946264387 4.97710016952568 7573 0 7573
4.96360226795118 5.00258885257031 7574 0 7574
4.97211896362484 5.00798961455622 7575 0 7575
4.96683777552137 4.98748131046772 7576 0 7576
4.95415918409942 4.99250614280494 7577 0 7577
4.96341584053029 4.99444794811577 7578 0 7578
4.96938635917639 4.97669929246751 7579 0 7579
4.95116997240869 4.98791122666143 7580 0 7580
4.95994146807035 4.97464866709389 7581 0 7581
4.97712743966340 4.97361374154788 7582 0 7582
4.97663831739308 4.95183359494150 7583 0 7583
4.95873039627921 4.98471159685982 7584 0 7584
4.97281297082564 4.99315962196661 7585 0 7585
4.97486307950366 4.99498984687282 7586 0 7586
4.96745144515842 5.02189864932336 7587 0 7587
4.96896961961460 5.01027736635901 7588 0 7588
4.96990271232273 5.01899373614387 7589 0 7589
4.98824213005947 5.03420981559297 7590 0 7590
4.96942537697608 5.02877442735946 7591 0 7591
4.96365019925570 5.00752747254974 7592 0 7592
4.96539877584171 5.01508934248238 7593 0 7593
4.98007275822838 5.03618503081434 7594 0 7594
4.95925322786730 5.01573058829075 7595 0 7595
4.95715659060236 4.98972849117587 7596 0 7596
4.95413455461669 4.98555973042474 7597 0 7597
4.96367248046762 4.98211273390307 7598 0 7598
4.96981568010110 4.99859933881285 7599 0 7599
4.95693075061441 5.00135828856150 7600 0 7600
4.96396080670473 4.99650437077509 7601 0 7601
4.96367862443604 4.96055802434180 7602 0 7602
4.95782998764375 4.91906477355906 7603 0 7603
4.96347486594265 4.94462951268750 7604 0 7604
4.97365639983446 4.94573130564278 7605 0 7605
4.95435275599354 4.93828125453006 7606 0 7606
4.95846877013209 4.99010046746193 7607 0 7607
4.96125544588199 5.00162569682834 7608 0 7608
4.97272287251015 5.01960961082579 7609 0 7609
4.96799759574930 4.97926262421331 7610 0 7610
4.97017765214901 5.00765590091047 7611 0 7611
4.97101488500723 5.00556557271098 7612 0 7612
4.97088860725558 5.00169205370919 7613 0 7613
4.96178075785927 4.98328254484376 7614 0 7614
4.98029789319089 5.00689813388341 7615 0 7615
4.97563553722783 5.01344759370690 7616 0 7616
4.96268378310011 4.98043244507124 7617 0 7617
4.96467600069492 4.97533267565008 7618 0 7618
4.96847758320050 4.97621906414848 7619 0 7619
4.96493529669812 4.97243815705623 7620 0 7620
4.96408253694212 4.97765934643509 7621 0 7621
4.95709609921079 4.98066807203051 7622 0 7622
4.96744316989561 4.94138799352210 7623 0 7623
4.97105121120608 4.95212363099765 7624 0 7624
4.97992875141504 5.00783544063393 7625 0 7625
4.97436546372111 5.00286466519633 7626 0 7626
4.95873370742686 4.97322977095800 7627 0 7627
4.96734326422415 4.99122400827042 7628 0 7628
4.96102679443185 5.00600646836988 7629 0 7629
4.96935787497618 5.00237176616719 7630 0 7630
4.98313684178067 5.02170231753907 7631 0 7631
4.97397637112216 5.01291468164366 7632 0 7632
4.95364769480008 4.98934174680174 7633 0 7633
4.96890057724180 4.99287778810981 7634 0 7634
4.96793358315206 5.01509298620119 7635 0 7635
4.97907358450194 5.03999259452467 7636 0 7636
4.96845672994863 5.01212237684435 7637 0 7637
4.97621173890058 5.01279609134231 7638 0 7638
4.95660025477693 4.97736241482555 7639 0 7639
4.96214350175005 4.91385442707410 7640 0 7640
4.94930258639927 4.95913232406636 7641 0 7641
4.97813027871717 4.99731758620145 7642 0 7642
4.98049074376126 4.98674767947289 7643 0 7643
4.97221821698685 4.96401886051695 7644 0 7644
4.96997414412957 4.99063902119515 7645 0 7645
4.97742730771814 5.00994252587259 7646 0 7646
4.97104489136259 5.00438858957382 7647 0 7647
4.97496471792097 4.99363442491652 7648 0 7648
4.97202711576772 4.97152381858035 7649 0 7649
4.97873709348306 4.99551245889143 7650 0 7650
4.97983008612754 5.02752923164657 7651 0 7651
4.97132818596580 5.01202773051392 7652 0 7652
4.95958194477450 5.00966125214465 7653 0 7653
4.96390881566635 4.96927978627775 7654 0 7654
4.97311565147246 5.00597532606926 7655 0 7655
4.98031175416518 5.02990874557659 7656 0 7656
4.98595170319882 5.01834332560505 7657 0 7657
4.99072795814449 5.00953660919807 7658 0 7658
4.97398350350273 5.00746695631186 7659 0 7659
4.96197436767002 4.98620849066879 7660 0 7660
4.96980975955272 5.00289398788065 7661 0 7661
4.97713654978512 4.98153436900433 7662 0 7662
4.97738963925435 4.99003518381524 7663 0 7663
4.98052150764563 4.99949402852342 7664 0 7664
4.97655274169561 5.02058243999720 7665 0 7665
4.97412021593185 4.98926109877845 7666 0 7666
4.97910348992012 4.98595381711247 7667 0 7667
4.96293815868603 4.96407671196741 7668 0 7668
4.97784773091268 4.96566387825102 7669 0 7669
4.99010138842282 4.98842612426277 7670 0 7670
4.98919459079877 4.99980735999472 7671 0 7671
4.98271235851758 4.99316368007842 7672 0 7672
4.97229552778680 4.99375042577140 7673 0 7673
4.97160133548712 5.00882515479960 7674 0 7674
4.97165543723402 4.98997789342252 7675 0 7675
4.97392682037443 4.99194446820369 7676 0 7676
4.97882583481980 5.00500734458320 7677 0 7677
4.96808881930084 5.01039814332149 7678 0 7678
4.97944358190440 5.01838164916648 7679 0 7679
4.98283206816635 5.03217921470350 7680 0 7680
4.99152143297447 5.01372959289380 7681 0 7681
4.96441976282755 5.00323150788234 7682 0 7682
4.96816796799882 5.01053425099090 7683 0 7683
4.97273013630653 5.01231273320305 7684 0 7684
4.97590877007335 5.02283479800228 7685 0 7685
4.98033646968421 5.03607993951437 7686 0 7686
4.97308729180449 5.01831175841852 7687 0 7687
4.97333125284472 5.00915173973565 7688 0 7688
4.97896080699158 5.01870919856737 7689 0 7689
4.97829582127599 5.00570843314286 7690 0 7690
4.96519577740615 4.97619873361772 7691 0 7691
4.95563887126412 4.95957521377331 7692 0 7692
4.96386115460295 4.97218316228089 7693 0 7693
4.96652752507303 4.95109367261698 7694 0 7694
4.96837639614429 4.97576517810798 7695 0 7695
4.96386017730148 4.96815331049451 7696 0 7696
4.97508079908714 4.98107600605590 7697 0 7697
4.97807466590597 5.00835763108232 7698 0 7698
4.96688289268806 5.00708895479923 7699 0 7699
4.96271950830816 5.00314505017153 7700 0 7700
4.97107431215411 4.98248295210360 7701 0 7701
4.98198211756599 4.99505010185700 7702 0 7702
4.98172104896148 4.97864830743452 7703 0 7703
4.96419353889365 5.00417855131008 7704 0 7704
4.95349617755853 4.98135671826732 7705 0 7705
4.96684312074029 4.98548546900205 7706 0 7706
4.98039650442649 5.01785385244650 7707 0 7707
4.97119317914896 5.00592561932080 7708 0 7708
4.97201724508574 4.99464879290019 7709 0 7709
4.96155972475272 5.01754988569643 7710 0 7710
4.96163624928484 4.99146565114350 7711 0 7711
4.96793281631999 5.00292152069200 7712 0 7712
4.98093626134682 5.00782492575068 7713 0 7713
4.98435074681942 5.01684918494278 7714 0 7714
4.97542523876224 5.03140417523194 7715 0 7715
4.96579663708914 5.01361333062797 7716 0 7716
4.97321005815892 4.99279344206246 7717 0 7717
4.98127982111869 4.99633079819612 7718 0 7718
4.97093834561359 5.00655383577011 7719 0 7719
4.96688563549522 4.99756033148640 7720 0 7720
4.96445141488177 5.01268119751813 7721 0 7721
4.97454427514121 5.02605451372038 7722 0 7722
4.97076056679510 5.00775128809348 7723 0 7723
4.98285995568697 5.00869356466777 7724 0 7724
4.98019756625086 4.98665846113310 7725 0 7725
4.97412265645294 4.96252450717647 7726 0 7726
4.96336947599269 4.98036958062019 7727 0 7727
4.97359175046337 5.01824955724338 7728 0 7728
4.97229316819130 5.01785863428011 7729 0 7729
4.96122510119532 5.02033987830397 7730 0 7730
4.97881304067439 5.02190257927965 7731 0 7731
4.96671112164481 4.99687119348626 7732 0 7732
4.95566642414373 5.01193705056934 7733 0 7733
4.95929525272243 5.03833755334575 7734 0 7734
4.97361108853879 5.03745939307373 7735 0 7735
4.98638996002051 5.04383031724734 7736 0 7736
4.96288814845343 5.03913096143653 7737 0 7737
4.95758649803249 5.03726970713286 7738 0 7738
4.96298093224821 5.02870838368524 7739 0 7739
4.94589435423017 5.01866685072532 7740 0 7740
4.94341994382823 5.03636282088116 7741 0 7741
4.95878415371867 5.02668105002675 7742 0 7742
4.96571429539164 5.01718288688074 7743 0 7743
4.97243766311810 4.99989215876239 7744 0 7744
4.96594964273981 4.99768116737531 7745 0 7745
4.97454281291889 4.98619513952366 7746 0 7746
4.96431774483366 4.98635107173870 7747 0 7747
4.95087721165324 5.00450601771081 7748 0 7748
4.95506961266593 5.03122435240987 7749 0 7749
4.97273789192541 5.05640864118641 7750 0 7750
4.96546360047886 5.03217916828142 7751 0 7751
4.95187266905192 5.00182037818817 7752 0 7752
4.94434582701814 5.00837417189316 7753 0 7753
4.94727389503063 4.99123465900059 7754 0 7754
4.94460174925896 4.98669021245375 7755 0 7755
4.95398127317079 4.98343316550142 7756 0 7756
4.95371775512611 5.00356327737982 7757 0 7757
4.95249152230905 5.03264682541365 7758 0 7758
4.95880167207029 5.04358855476424 7759 0 7759
4.96485487399028 5.03361087988005 7760 0 7760
4.95638180421699 5.04905266501050 7761 0 7761
4.94552741012116 5.03212806334755 7762 0 7762
4.95281183525849 4.99507110219404 7763 0 7763
4.95943543857810 5.00405173321161 7764 0 7764
4.96804405593958 5.00546904339526 7765 0 7765
4.95435887404392 4.96052323462095 7766 0 7766
4.96066916817813 4.98635267227647 7767 0 7767
4.96313639431363 5.01418322329543 7768 0 7768
4.95949224403214 5.01549455049085 7769 0 7769
4.95684478620457 5.03097321736253 7770 0 7770
4.94658035600744 5.03748967399108 7771 0 7771
4.95398988623008 5.05251853744821 7772 0 7772
4.97305120646360 5.04889957163579 7773 0 7773
4.96872740948420 5.01947020922121 7774 0 7774
4.95585254265463 5.02181241777274 7775 0 7775
4.95505979253700 5.03270624830116 7776 0 7776
4.96769946818667 5.01398390491670 7777 0 7777
4.94641101268037 4.98065367141771 7778 0 7778
4.93433543995955 4.98159115481255 7779 0 7779
4.94375067036732 5.02058868141958 7780 0 7780
4.95302358077002 5.04235620011558 7781 0 7781
4.96042135566005 5.00880119698150 7782 0 7782
4.95056422072415 5.02171334795850 7783 0 7783
4.95431471101256 4.99461674048900 7784 0 7784
4.96015597998369 4.96623442800027 7785 0 7785
4.94393913788730 4.96154788944396 7786 0 7786
4.94806533353882 5.00935656450808 7787 0 7787
4.95640621062631 4.98320462168732 7788 0 7788
4.95059748886264 4.95751627739149 7789 0 7789
4.96534263430495 4.98495752975579 7790 0 7790
4.96562842444616 5.00926752443269 7791 0 7791
4.96026447270691 4.99195843433635 7792 0 7792
4.96587429503890 4.99772946764169 7793 0 7793
4.96283484474030 5.00305801487286 7794 0 7794
4.95208645314587 4.99346474478688 7795 0 7795
4.96930264483856 4.96820687476516 7796 0 7796
4.97032449577458 4.98538627192275 7797 0 7797
4.95119843213809 5.01570928829530 7798 0 7798
4.93717984388709 5.01819735498786 7799 0 7799
4.95163197273162 5.01310235038319 7800 0 7800
4.96865016774187 5.03050858069375 7801 0 7801
4.98368906519815 5.07095690661249 7802 0 7802
4.96662745590245 5.07014105994776 7803 0 7803
4.96352092115647 5.05296417011197 7804 0 7804
4.97543924883418 5.04033131763109 7805 0 7805
4.97718487660208 5.02903481257885 7806 0 7806
4.97408757488940 4.98054558874077 7807 0 7807
4.95238241578885 4.98404274738259 7808 0 7808
4.94818136757454 4.98862100750749 7809 0 7809
4.96119220728203 4.99632259811720 7810 0 7810
4.97201729378648 4.99455972413209 7811 0 7811
4.97248405828209 5.01803599001423 7812 0 7812
4.96867032581223 5.01367055780916 7813 0 7813
4.96977807573809 5.00763612235266 7814 0 7814
4.95868730025322 5.02193258083426 7815 0 7815
4.95292116702681 5.00808934711959 7816 0 7816
4.95710009024497 5.01731271054695 7817 0 7817
4.96162220012773 5.02297290946475 7818 0 7818
4.95334393559989 4.99708741898589 7819 0 7819
4.97077866122934 5.00633957796726 7820 0 7820
4.96245471019966 5.00838588145073 7821 0 7821
4.93246125302829 4.98704297901097 7822 0 7822
4.94627140845825 4.94168156051829 7823 0 7823
4.95780149647287 4.96190767118311 7824 0 7824
4.94756264613404 4.96950535477431 7825 0 7825
4.95013894142669 5.00103081138109 7826 0 7826
4.95215376750119 5.02214288935451 7827 0 7827
4.94961049946850 5.00599229824124 7828 0 7828
4.95042275993475 4.97810285645910 7829 0 7829
4.95170231130314 4.96418904661991 7830 0 7830
4.96753451781584 4.98210866538612 7831 0 7831
4.96814775707049 5.01833655234267 7832 0 7832
4.95824007325470 4.97500436411155 7833 0 7833
4.95072946947225 4.94504046474357 7834 0 7834
4.95764817220526 4.96065460850170 7835 0 7835
4.96592149094322 4.97096326400814 7836 0 7836
4.97771916469767 4.93797622663044 7837 0 7837
4.98642771943876 4.95416048175719 7838 0 7838
4.95776542133849 5.00733528284921 7839 0 7839
4.96903151566486 5.02562341720685 7840 0 7840
4.97806265779034 5.01467616980382 7841 0 7841
4.96542310463472 5.03245086501026 7842 0 7842
4.95907494402374 5.02574468390154 7843 0 7843
4.95232124627116 5.00034618491903 7844 0 7844
4.94717503754625 4.98516745246959 7845 0 7845
4.95330999298275 5.02491708424989 7846 0 7846
4.95793016222082 5.03492609666673 7847 0 7847
4.94556424891659 5.01031253435845 7848 0 7848
4.94318076710047 5.01105790893552 7849 0 7849
4.95952239457049 4.97667516024681 7850 0 7850
4.94783722390909 4.98911279717360 7851 0 7851
4.94828129791515 4.97488465160174 7852 0 7852
4.96405498813148 4.96675682801279 7853 0 7853
4.96777079921286 5.01043028441001 7854 0 7854
4.96765447521325 5.01802743094308 7855 0 7855
4.97318008449247 5.01516931533109 7856 0 7856
4.95189353808129 4.99622509206103 7857 0 7857
4.95942607646545 5.01447963694848 7858 0 7858
4.96084915867620 5.00268199806229 7859 0 7859
4.95436249354377 4.97889633915929 7860 0 7860
4.97112907861261 4.95759014153723 7861 0 7861
4.95766968683234 4.97783400723626 7862 0 7862
4.94792278274155 5.00086610099179 7863 0 7863
4.94808184859382 5.01912941679005 7864 0 7864
4.95922030592121 5.02597858439640 7865 0 7865
4.96097332287110 5.01195855787890 7866 0 7866
4.96498614395042 5.01971406429106 7867 0 7867
4.97171070198088 5.02338308258812 7868 0 7868
4.95525265071065 4.97511117400522 7869 0 7869
4.93671654942780 5.00087915584356 7870 0 7870
4.95464807031359 5.01892853938637 7871 0 7871
4.96150296164081 5.02844093277033 7872 0 7872
4.96400381635677 5.00528672315725 7873 0 7873
4.96031244426631 4.97583055164471 7874 0 7874
4.96754636824878 5.01244205490457 7875 0 7875
4.95988724688523 5.00330353762772 7876 0 7876
4.95205161698361 5.00467502153401 7877 0 7877
4.95066425643254 4.98867925692427 7878 0 7878
4.95769908147841 5.01581020409499 7879 0 7879
4.94196034253722 5.04302394822535 7880 0 7880
4.94880144598940 5.02644232488984 7881 0 7881
4.94137008256647 4.99962310873691 7882 0 7882
4.95755308979960 4.97246374710002 7883 0 7883
4.95494481772684 5.00771383128135 7884 0 7884
4.93588961491472 4.99388207461637 7885 0 7885
4.96847415841119 5.00125548286184 7886 0 7886
4.95949930940087 5.00349849846029 7887 0 7887
4.95339575531297 4.98661489724321 7888 0 7888
4.95496467353032 4.95554129321875 7889 0 7889
4.96942435277295 4.95370409202072 7890 0 7890
4.98479810701650 4.95077262243070 7891 0 7891
4.97007317321184 5.00964281583194 7892 0 7892
4.95121379985797 5.02361529572451 7893 0 7893
4.97096381248809 5.01130232528734 7894 0 7894
4.97867108123225 4.98113412960586 7895 0 7895
4.96866390220355 4.97565625024860 7896 0 7896
4.95952456152564 4.98457530990062 7897 0 7897
4.97395814087746 5.04450786823072 7898 0 7898
4.96975773986203 5.03423842439542 7899 0 7899
4.95677635390655 5.00369697744705 7900 0 7900
4.95416947413148 5.01580378598306 7901 0 7901
4.94978741762386 4.99087610950004 7902 0 7902
4.93718290971042 5.01004726433332 7903 0 7903
4.94876282807901 4.99563760272222 7904 0 7904
4.96292518019331 4.98490192652068 7905 0 7905
4.95112938393944 5.00967688955598 7906 0 7906
4.96560016716834 5.02486636751093 7907 0 7907
4.96150968649200 5.03801077474263 7908 0 7908
4.94893494316941 5.03222302084728 7909 0 7909
4.95280772992596 5.04044255702618 7910 0 7910
4.96191498464324 5.00332238895042 7911 0 7911
4.94983730757338 5.00681760991536 7912 0 7912
4.94102145365780 5.00248574969059 7913 0 7913
4.95157100941058 4.98721072570267 7914 0 7914
4.94605435283633 4.98793121698274 7915 0 7915
4.96477115759052 4.98659787153187 7916 0 7916
4.95884671401149 5.02306170232857 7917 0 7917
4.96706905587706 5.05317458555492 7918 0 7918
4.96359617973235 5.04451986100156 7919 0 7919
4.95816423553062 4.99060230807485 7920 0 7920
4.95632348629179 5.03345871447382 7921 0 7921
4.95726533907645 5.01572559215305 7922 0 7922
4.97602233512675 4.97374787963819 7923 0 7923
4.95464775475514 4.98304923912123 7924 0 7924
4.94417608943713 5.00333506420205 7925 0 7925
4.96014953672442 4.99062578445100 7926 0 7926
4.95298346555626 4.97599973845738 7927 0 7927
4.94569428026018 4.99304126628574 7928 0 7928
4.94791457700491 5.02818626140267 7929 0 7929
4.96616615087185 5.02843603953278 7930 0 7930
4.96655413872187 5.00890138814559 7931 0 7931
4.96847908681348 4.99739237525022 7932 0 7932
4.95937171213457 5.00276438333757 7933 0 7933
4.96038004569446 5.00099680913659 7934 0 7934
4.95710609258286 5.00013765329331 7935 0 7935
4.95741805852457 5.01689628759397 7936 0 7936
4.95932996322409 5.01020962395594 7937 0 7937
4.97191245296964 5.01765456052083 7938 0 7938
4.96122079491193 5.01828590488568 7939 0 7939
4.95186117011424 5.02402980892801 7940 0 7940
4.95784209756359 5.02977899828203 7941 0 7941
4.95294883088214 5.00775376118269 7942 0 7942
4.95143839090835 4.97953558397730 7943 0 7943
4.96138131536047 5.00134172813104 7944 0 7944
4.96482805275189 5.00567674261017 7945 0 7945
4.95342091941877 4.98032502159329 7946 0 7946
4.97808963728259 4.98250042158164 7947 0 7947
4.95590893001415 4.96931485255029 7948 0 7948
4.96859670338903 4.92641329798789 7949 0 7949
4.94885906951306 4.95477160267955 7950 0 7950
4.95067989403443 5.00058746644112 7951 0 7951
4.95451536721971 5.01446766338457 7952 0 7952
4.95609293233788 5.03853277733057 7953 0 7953
4.97719364647030 5.03411206853297 7954 0 7954
4.97053968214688 5.03237506875655 7955 0 7955
4.95048163646795 5.01858379321817 7956 0 7956
4.95030630534337 4.99394937688344 7957 0 7957
4.95569049384980 5.04383722824601 7958 0 7958
4.95126571975607 5.02668880444254 7959 0 7959
4.95108091513497 5.04463132629385 7960 0 7960
4.94763514516655 5.00686520479738 7961 0 7961
4.94201788166933 4.98450006805753 7962 0 7962
4.94265157980180 4.98152331776394 7963 0 7963
4.97617916070267 4.97311062902624 7964 0 7964
4.97028706970949 5.01465645810102 7965 0 7965
4.95760951309826 5.03928156985808 7966 0 7966
4.96026967820570 5.04195044197184 7967 0 7967
4.95678147183453 5.03295800015931 7968 0 7968
4.95372445152295 5.00499321991616 7969 0 7969
4.96228671690547 4.97710422171853 7970 0 7970
4.96874065725331 4.96462540827108 7971 0 7971
4.98232175839890 4.99870191864973 7972 0 7972
4.95642889971087 5.01160849623511 7973 0 7973
4.96720455217546 4.99808905454457 7974 0 7974
4.96305019781398 5.00416878559482 7975 0 7975
4.95949123842188 5.02442837305137 7976 0 7976
4.95403416403212 5.01957661096007 7977 0 7977
4.95473548714625 4.98638795787754 7978 0 7978
4.96548524506793 5.01258537402499 7979 0 7979
4.95583936757038 5.02927289632212 7980 0 7980
4.96383181423446 5.05554681882497 7981 0 7981
4.96420550179275 5.05890207332127 7982 0 7982
4.95771565392180 5.03525710397237 7983 0 7983
4.97564055639270 5.01132658395498 7984 0 7984
4.96260793362486 5.01781959431209 7985 0 7985
4.96772627883202 5.00280065853690 7986 0 7986
4.96014656060150 5.01002506498401 7987 0 7987
4.95691838447054 5.01030422251972 7988 0 7988
4.96639816502712 4.99319693197616 7989 0 7989
4.95168294799140 4.98381210847722 7990 0 7990
4.94036983672942 4.97239029438252 7991 0 7991
4.95896321512830 5.02430247113346 7992 0 7992
4.96349576050013 5.03297566381751 7993 0 7993
4.96704796652065 5.01789072329126 7994 0 7994
4.96181029525547 5.00472753307989 7995 0 7995
4.95296538593973 5.02745256585952 7996 0 7996
4.94500946010619 5.00940369081267 7997 0 7997
4.93733844877522 5.01524003739811 7998 0 7998
4.96055409786593 5.02430868292429 7999 0 7999
4.95825913982545 5.00103454294530 8000 0 8000
4.94275573984116 4.99625643125797 8001 0 8001
4.95198843881015 4.96748924616285 8002 0 8002
4.94440036422564 4.97127112427954 8003 0 8003
4.96686813619878 4.96635516252088 8004 0 8004
4.97056032297363 4.97881140528269 8005 0 8005
4.96374894518635 4.97934762506045 8006 0 8006
4.94813924901470 4.98609948518257 8007 0 8007
4.94838769279123 4.96956165767988 8008 0 8008
4.94868156699317 5.01775904268220 8009 0 8009
4.95203291399966 5.01599083021844 8010 0 8010
4.94794450828555 5.00387331950914 8011 0 8011
4.94835661860523 4.98217966272664 8012 0 8012
4.94636637119286 4.97292946243997 8013 0 8013
4.95316097336980 4.99135611003922 8014 0 8014
4.95490977984830 4.98145550016607 8015 0 8015
4.95031402084780 4.98363916709050 8016 0 8016
4.95240165165457 5.00067911932631 8017 0 8017
4.95416743977603 5.01439283679336 8018 0 8018
4.95412680729727 5.00617360883525 8019 0 8019
4.96491720050097 5.00580327923302 8020 0 8020
4.96301137368629 5.01023340763041 8021 0 8021
4.96450046178124 5.03404746953202 8022 0 8022
4.94927852481796 5.02035435267758 8023 0 8023
4.96823781600095 5.03592694004779 8024 0 8024
4.95277926980635 5.01950193657918 8025 0 8025
4.94440698016210 4.99618347363270 8026 0 8026
4.94801745991682 4.97717079554962 8027 0 8027
4.96424705484987 5.00656097803396 8028 0 8028
4.96838773996738 5.00532149901247 8029 0 8029
4.97248784121790 4.96051599035826 8030 0 8030
4.96511222163282 4.99946865104533 8031 0 8031
4.95609090261213 5.00751062209320 8032 0 8032
4.94203431142249 4.99939989236500 8033 0 8033
4.95678132233002 4.99339533181311 8034 0 8034
4.95879807226924 5.02258902275200 8035 0 8035
4.95504004288116 5.00168991024233 8036 0 8036
4.96409889894678 5.00109825616328 8037 0 8037
4.96674182757248 4.98930189606219 8038 0 8038
4.98264149694727 4.96845670997836 8039 0 8039
4.97942285943990 4.96726222327107 8040 0 8040
4.96694588795637 4.97769260046032 8041 0 8041
4.95937293848076 4.99065280933350 8042 0 8042
4.96411477581370 4.99573527133015 8043 0 8043
4.95037943183317 4.98348541372745 8044 0 8044
4.95183212893883 4.99892249364833 8045 0 8045
4.95280631527513 5.01355175258032 8046 0 8046
4.95782323746851 5.00851721560015 8047 0 8047
4.97205288857800 5.00057575846385 8048 0 8048
4.94394357108624 4.99622313046828 8049 0 8049
4.95812332752321 5.02915306176805 8050 0 8050
4.95103363670263 5.03443149785852 8051 0 8051
4.97788689572354 5.04406404046500 8052 0 8052
4.95824327689423 5.05496154060840 8053 0 8053
4.96382239141482 5.04146271931995 8054 0 8054
4.98156326126119 5.06523734519060 8055 0 8055
4.97244017516270 5.06081480750205 8056 0 8056
4.96374651937370 5.03556388085554 8057 0 8057
4.94197544011164 5.00202886186636 8058 0 8058
4.95182103490989 5.00275465786921 8059 0 8059
4.96410998662485 5.03493832479013 8060 0 8060
4.93326893987341 5.01811681799126 8061 0 8061
4.95124048034244 5.01419739460117 8062 0 8062
4.96417980124802 5.00356547188112 8063 0 8063
4.94687575300132 4.98605912421873 8064 0 8064
4.94717745806424 4.98113388327886 8065 0 8065
4.94733930091459 4.97079376164655 8066 0 8066
4.95997933842017 5.00313852362507 8067 0 8067
4.96507884752884 5.01815361386724 8068 0 8068
4.96580710739116 5.00828377790676 8069 0 8069
4.95696476733363 5.00399149099175 8070 0 8070
4.95873171813217 4.99207402208600 8071 0 8071
4.94271451693340 5.02368729644497 8072 0 8072
4.95943146760834 5.00844039059080 8073 0 8073
4.95766154085004 4.99945500503682 8074 0 8074
4.96797254049372 5.00480018476971 8075 0 8075
4.96720924727158 4.97607942850952 8076 0 8076
4.96055163800611 5.03454032439749 8077 0 8077
4.94318414549241 5.03083093135059 8078 0 8078
4.95108520152868 5.04230782999853 8079 0 8079
4.95619838925413 5.02407545438904 8080 0 8080
4.95619808803644 5.06662465949001 8081 0 8081
4.95106532612276 5.04524458768804 8082 0 8082
4.95459397158530 5.04216842638385 8083 0 8083
4.95766774635183 5.03412851500309 8084 0 8084
4.96919774115465 5.05850679094836 8085 0 8085
4.94563942677718 5.04623689859096 8086 0 8086
4.94703186493920 5.01842253996155 8087 0 8087
4.94361265848624 5.02298810892971 8088 0 8088
4.95332769068017 5.02301337622780 8089 0 8089
4.95643304737703 5.03927625378142 8090 0 8090
4.96065379387167 5.01204114104434 8091 0 8091
4.97180163917530 5.00776766281563 8092 0 8092
4.95763063246311 5.01325820101740 8093 0 8093
4.96040675598546 5.01818116844505 8094 0 8094
4.95953558476784 5.01187536042180 8095 0 8095
4.95977710541472 5.04125092840490 8096 0 8096
4.96422266032840 5.01528362485285 8097 0 8097
4.96454432138512 4.99724387916285 8098 0 8098
4.95882775342724 5.00874841815664 8099 0 8099
4.96015685265425 5.01431146246369 8100 0 8100
4.95584100130034 4.97514404649838 8101 0 8101
4.94189530787120 4.99802576800390 8102 0 8102
4.97752489443475 5.00919382357986 8103 0 8103
4.96780137329964 4.93899933512629 8104 0 8104
4.96107030590750 4.93557178141360 8105 0 8105
4.95570231833986 4.99248833042840 8106 0 8106
4.96567004213247 4.97813702577203 8107 0 8107
4.97015244712048 4.97414792613791 8108 0 8108
4.97856106655450 4.99978186966513 8109 0 8109
4.96505423546810 5.00330640851720 8110 0 8110
4.95242689334328 5.02247392205321 8111 0 8111
4.96222014749550 5.05475784727509 8112 0 8112
4.95892274029064 5.05783667042002 8113 0 8113
4.96103820958608 5.03646337793782 8114 0 8114
4.95937113553760 5.03408725365311 8115 0 8115
4.96467168304975 4.97602078993010 8116 0 8116
4.96712261130192 4.99854936983124 8117 0 8117
4.96147306044815 4.96445132848771 8118 0 8118
4.96264574540800 4.94378972551679 8119 0 8119
4.94957084548117 5.00341069641750 8120 0 8120
4.96058859822915 5.03140733018383 8121 0 8121
4.97226655041068 5.03649716505224 8122 0 8122
4.96788901213844 5.00961975242590 8123 0 8123
4.96936339369272 5.00318126562484 8124 0 8124
4.96668678801158 5.02059549504588 8125 0 8125
4.94539691864189 4.99888403407960 8126 0 8126
4.95371390082829 5.01390035518011 8127 0 8127
4.94806131611173 5.01287582854189 8128 0 8128
4.94428303406684 5.00470558012278 8129 0 8129
4.94038575604357 5.02453995871028 8130 0 8130
4.94666027623226 5.02933160462644 8131 0 8131
4.94243131905236 5.00898139807855 8132 0 8132
4.95929772919893 5.01373270559296 8133 0 8133
4.95469257208663 5.01946530519731 8134 0 8134
4.94795566551690 5.04288269195604 8135 0 8135
4.93160189100324 5.01040259331137 8136 0 8136
4.95036091985118 5.04413041732419 8137 0 8137
4.93717991451711 5.03018549893800 8138 0 8138
4.95705568472786 5.02538957937548 8139 0 8139
4.95993174290405 5.04029124898160 8140 0 8140
4.95849250420215 5.02737290600527 8141 0 8141
4.94356582986006 5.00338277028756 8142 0 8142
4.95346900368389 4.96469904475809 8143 0 8143
4.95147308478540 4.98947092979358 8144 0 8144
4.95717741932088 5.00472428305030 8145 0 8145
4.96751318913256 5.02181654904440 8146 0 8146
4.95683257263389 4.98374911136685 8147 0 8147
4.94664791331184 4.99787448540239 8148 0 8148
4.95590676730878 5.03414943464597 8149 0 8149
4.95564100981379 5.04385997274095 8150 0 8150
4.96438718295778 5.02551155590048 8151 0 8151
4.96942539044872 5.02414444217840 8152 0 8152
4.95778425062290 5.03404665407857 8153 0 8153
4.97247227482846 5.02273592227552 8154 0 8154
4.96971600381963 5.01426023863173 8155 0 8155
4.96567383349314 5.04804479341626 8156 0 8156
4.95504814292926 5.03730576051893 8157 0 8157
4.94254617393959 5.02633176341087 8158 0 8158
4.95851735284570 5.02816169372156 8159 0 8159
4.95703897000577 5.04477794476310 8160 0 8160
4.95322345872217 5.00569095496815 8161 0 8161
4.95005684774643 5.04898302310425 8162 0 8162
4.96337356035289 5.03319480452971 8163 0 8163
4.96288219658988 5.05900364084754 8164 0 8164
4.96505487982227 5.05432456787089 8165 0 8165
4.93718524472676 5.03245190992930 8166 0 8166
4.96496633088802 5.04659668964003 8167 0 8167
4.96656688529403 5.05187406650169 8168 0 8168
4.96519457916034 5.03479492896186 8169 0 8169
4.95353043827813 5.01568274510658 8170 0 8170
4.95880278727942 5.00655516198236 8171 0 8171
4.95570345741033 5.00124607509933 8172 0 8172
4.96698160929667 5.04235583719919 8173 0 8173
4.94601990085939 5.02650771344990 8174 0 8174
4.95797042886363 5.03521805215645 8175 0 8175
4.96397406004394 5.03870596384443 8176 0 8176
4.95962391003623 5.03852267915044 8177 0 8177
4.97254433900190 5.04971132809377 8178 0 8178
4.95577815440143 5.04718845151315 8179 0 8179
4.94815284903001 5.02383639201616 8180 0 8180
4.96797741524752 5.03550626823675 8181 0 8181
4.98542615812408 5.02480313628287 8182 0 8182
4.96699661725935 5.01843300371385 8183 0 8183
4.96740705696631 5.01970730186214 8184 0 8184
4.95369550930911 5.01808281828111 8185 0 8185
4.94810612173882 4.99155120796294 8186 0 8186
4.93918651336026 4.99002760067285 8187 0 8187
4.94576614754716 4.97645015802501 8188 0 8188
4.94477143557843 4.98562442461223 8189 0 8189
4.94655799500699 4.97605562614514 8190 0 8190
4.95628137772090 4.99062971355504 8191 0 8191
4.94421971007779 5.00682102791920 8192 0 8192
4.94746339524308 5.02446684077731 8193 0 8193
4.94000315359442 5.00892123307992 8194 0 8194
4.94669362182579 5.01424105238594 8195 0 8195
4.94635371446462 5.00570320337923 8196 0 8196
4.94062659120275 5.02489761245462 8197 0 8197
4.95294942329607 5.00677939484053 8198 0 8198
4.95639717999709 4.99768326309463 8199 0 8199
4.95790254302631 4.95896549292056 8200 0 8200
4.96210696870205 4.95463259127044 8201 0 8201
4.96597884820670 4.97313994871470 8202 0 8202
4.95917065272401 5.01001210766063 8203 0 8203
4.95362239543440 5.03605261592091 8204 0 8204
4.95197369260599 5.02091609923777 8205 0 8205
4.95043944043439 5.00243361591070 8206 0 8206
4.96938225961621 5.01943798907786 8207 0 8207
4.95433154454355 5.02720572410855 8208 0 8208
4.96312677193852 5.01279886801002 8209 0 8209
4.95766337627260 5.01036398397489 8210 0 8210
4.94777951305106 5.01524500529951 8211 0 8211
4.94372725175966 5.02044649614046 8212 0 8212
4.95866127607361 5.01233328894936 8213 0 8213
4.96037894486452 4.99950693060933 8214 0 8214
4.95124410429533 4.98788425201816 8215 0 8215
4.95658954589927 4.99434189548171 8216 0 8216
4.95106340162123 5.00650539426828 8217 0 8217
4.95688135974331 4.99919851645804 8218 0 8218
4.95806390919245 5.00203633550978 8219 0 8219
4.96523559247673 5.03116831872115 8220 0 8220
4.94991864062816 5.02132437659580 8221 0 8221
4.97088672024382 5.03199776135770 8222 0 8222
4.96433001677367 5.00898434665818 8223 0 8223
4.97741997814885 5.02083374049332 8224 0 8224
4.97062609159317 4.98247750246627 8225 0 8225
4.95923289835803 5.01127036629304 8226 0 8226
4.97422892955911 5.00379392075580 8227 0 8227
4.94983926530452 5.01369589322101 8228 0 8228
4.96382558048678 5.00217931362123 8229 0 8229
4.96320746807784 5.02269111932431 8230 0 8230
4.96181471832969 5.02988750022934 8231 0 8231
4.96933784370167 5.02282125527005 8232 0 8232
4.97683893998683 5.03212246010522 8233 0 8233
4.97364586207014 5.06452102664071 8234 0 8234
4.94894026538811 5.05643425441586 8235 0 8235
4.93235979694345 5.03764482786753 8236 0 8236
4.95629287088676 5.04284313664832 8237 0 8237
4.98119446405886 5.03628193416471 8238 0 8238
4.98094841859139 5.00972829321074 8239 0 8239
4.96563808548164 5.00959306047590 8240 0 8240
4.95266662749873 5.03216389350992 8241 0 8241
4.96287703370567 5.03488155589755 8242 0 8242
4.95999220749965 4.99221375725269 8243 0 8243
4.95496283429099 5.00689780040444 8244 0 8244
4.94740661102776 5.01265365122075 8245 0 8245
4.93694839773160 5.01946648175306 8246 0 8246
4.94392257796255 5.02213130954707 8247 0 8247
4.95124077513840 5.02488990808640 8248 0 8248
4.96211895424543 5.05323928839205 8249 0 8249
4.95836809670830 5.04217381213121 8250 0 8250
4.96143580146036 5.02693005864183 8251 0 8251
4.95595995916978 4.97657215777590 8252 0 8252
4.96055717791226 5.00214518506172 8253 0 8253
4.96681194590612 5.03824424912304 8254 0 8254
4.96515051140292 5.04351711016035 8255 0 8255
4.94624069510168 5.03659648220870 8256 0 8256
4.95212890869387 4.99531696412485 8257 0 8257
4.94983983191333 5.01111640597220 8258 0 8258
4.95343749562724 5.03911875963332 8259 0 8259
4.96190780735144 5.04994302581673 8260 0 8260
4.95260058009386 5.00306630145832 8261 0 8261
4.96096069131730 4.99783726759358 8262 0 8262
4.95627695557343 4.98917582029203 8263 0 8263
4.96251333485209 4.99698167184258 8264 0 8264
4.96321090100118 5.01719499690613 8265 0 8265
4.96656055046428 4.99624494805692 8266 0 8266
4.96222514239534 4.98602895194107 8267 0 8267
4.96912536816297 5.00907376525215 8268 0 8268
4.96635218909344 5.02860578847476 8269 0 8269
4.95311480654305 5.04365135844349 8270 0 8270
4.95694224497363 5.02516729300086 8271 0 8271
4.95766184949837 5.02693412257460 8272 0 8272
4.94749102139578 5.02810912104601 8273 0 8273
4.95042929461598 4.99466949157484 8274 0 8274
4.96780727072729 5.02363843144109 8275 0 8275
4.98531259064705 5.01984171432125 8276 0 8276
4.97392058285842 5.02568637205649 8277 0 8277
4.97637843216091 5.01460443797197 8278 0 8278
4.96118333566379 5.00960414300841 8279 0 8279
4.96179137508795 5.01257626897534 8280 0 8280
4.96653796257967 5.03537678481969 8281 0 8281
4.96272078192525 4.96143344851194 8282 0 8282
4.96451553072643 4.97180830047398 8283 0 8283
4.95582672728082 4.93748353856644 8284 0 8284
4.96035210130529 4.95107097010506 8285 0 8285
4.96168083475062 4.97323219625549 8286 0 8286
4.96621123042215 4.97959814242019 8287 0 8287
4.96721349558182 5.02614616003024 8288 0 8288
4.97206170956181 5.03811573505834 8289 0 8289
4.93888862783455 5.03377177743802 8290 0 8290
4.94879045213466 5.04909174411596 8291 0 8291
4.94442631175156 4.98246909058247 8292 0 8292
4.96076736995058 5.01707129630041 8293 0 8293
4.97030807562391 5.03451655244527 8294 0 8294
4.96442364085995 5.00509511279369 8295 0 8295
4.95835569272571 5.04136830159551 8296 0 8296
4.96531028391668 5.00190765894913 8297 0 8297
4.96484618484525 5.01162107417087 8298 0 8298
4.96745744858797 5.01974220967166 8299 0 8299
4.96168330321655 5.00951336076461 8300 0 8300
4.96487978342279 5.00297957226259 8301 0 8301
4.97054789659625 5.00514998222086 8302 0 8302
4.95959417633830 5.00503838320936 8303 0 8303
4.97010468692406 5.02144257215933 8304 0 8304
4.97582738051707 5.05252741861917 8305 0 8305
4.98025178892061 5.06669818217453 8306 0 8306
4.98418213538540 5.04113564486312 8307 0 8307
4.96141032164057 5.00485584739506 8308 0 8308
4.95429164332559 4.99535652859783 8309 0 8309
4.94849412095861 5.01713818769569 8310 0 8310
4.95870950759633 5.02557750785418 8311 0 8311
4.94352861509832 5.04859769554336 8312 0 8312
4.98372728077696 5.05020535065034 8313 0 8313
4.96120200050852 5.01923430000830 8314 0 8314
4.94511121380216 4.99866427944786 8315 0 8315
4.95140596138367 4.97141662192898 8316 0 8316
4.95489376580780 4.98401009936265 8317 0 8317
4.94870567809070 4.99053856350341 8318 0 8318
4.94563002407996 4.97166672091113 8319 0 8319
4.94912202564528 4.98231102411605 8320 0 8320
4.94372836127934 4.98085519207847 8321 0 8321
4.95381854561047 5.00985097327271 8322 0 8322
4.94993514647549 5.01697398986532 8323 0 8323
4.97337792350241 4.99565430292348 8324 0 8324
4.95463403546039 5.00839621534414 8325 0 8325
4.94994554193840 5.03484282834569 8326 0 8326
4.96495509814482 5.01240125775424 8327 0 8327
4.96698888181253 5.00908450807236 8328 0 8328
4.95347351045905 4.99973225063144 8329 0 8329
4.94696555691067 4.99170103317045 8330 0 8330
4.97315347552178 5.03608071256770 8331 0 8331
4.96781677437118 5.02181472964356 8332 0 8332
4.95632634333158 5.02713051002686 8333 0 8333
4.95464935262576 5.00380499878271 8334 0 8334
4.96191743960051 4.99084594488485 8335 0 8335
4.95397763606693 5.01438123924651 8336 0 8336
4.95615101563904 5.00791195745483 8337 0 8337
4.95748068318516 5.00987457173483 8338 0 8338
4.95494802385128 4.95371147832249 8339 0 8339
4.95977721332947 4.98775243118937 8340 0 8340
4.94828520133955 5.02606867225077 8341 0 8341
4.95203841515565 5.02466770999994 8342 0 8342
4.95107337409420 5.02358759895829 8343 0 8343
4.94207230919326 5.05475906062519 8344 0 8344
4.93872234701995 5.04616042178207 8345 0 8345
4.94079739242662 5.03420354618941 8346 0 8346
4.95338609854510 5.00922305287001 8347 0 8347
4.96578616165757 5.03038315110360 8348 0 8348
4.96664105908292 5.05852226701058 8349 0 8349
4.94727317362279 5.05351078766603 8350 0 8350
4.95425527622765 5.03577906311866 8351 0 8351
4.95998494921433 5.02420579265005 8352 0 8352
4.96476981330707 5.02739551896388 8353 0 8353
4.95378490575600 5.03289811647168 8354 0 8354
4.95204998177799 5.03410455897022 8355 0 8355
4.95483651310041 5.02542809610158 8356 0 8356
4.94537227534040 4.98130070430798 8357 0 8357
4.95518073331727 4.99052650791238 8358 0 8358
4.94295254137994 4.99584373614267 8359 0 8359
4.95741748580423 5.02045277418781 8360 0 8360
4.94546380828628 4.99916629240291 8361 0 8361
4.95427020844105 5.01317314468588 8362 0 8362
4.96531452379013 5.02825752750110 8363 0 8363
4.95280758271527 5.01916306838982 8364 0 8364
4.95362844840211 5.00281730014383 8365 0 8365
4.95443360433226 4.98832324141793 8366 0 8366
4.94772584202598 5.01743509299711 8367 0 8367
4.95191528717862 5.02491239299172 8368 0 8368
4.94500928083841 5.02933812522598 8369 0 8369
4.95177337908822 5.01494272718501 8370 0 8370
4.95753155309890 5.04517408055217 8371 0 8371
4.95095116688025 5.02382928071623 8372 0 8372
4.95282286697072 4.94737928557556 8373 0 8373
4.95026959223768 4.98079903513328 8374 0 8374
4.95842409386452 5.03200235309659 8375 0 8375
4.95371662799672 5.03760613689000 8376 0 8376
4.94761306973228 5.00950719111632 8377 0 8377
4.95883991936936 4.97701567954519 8378 0 8378
4.94799191356001 4.99676166471179 8379 0 8379
4.94443493805885 5.03202567648949 8380 0 8380
4.94757413259240 5.03681683687349 8381 0 8381
4.94983117165146 5.03434159608745 8382 0 8382
4.95985245401660 5.06070954758080 8383 0 8383
4.97243097162391 5.05607912206374 8384 0 8384
4.95541001489557 5.04817274351447 8385 0 8385
4.97166173445904 5.03203476169225 8386 0 8386
4.96296405072608 4.98869775691657 8387 0 8387
4.95410070030725 4.98659785287944 8388 0 8388
4.95581286141480 4.99219361954336 8389 0 8389
4.94994999736952 4.97495701696826 8390 0 8390
4.95458690988239 4.99797304075634 8391 0 8391
4.96188922180134 4.97592057178493 8392 0 8392
4.95362007815466 4.99004744324148 8393 0 8393
4.96209865676281 5.01941263784574 8394 0 8394
4.94895767686462 4.99563047220275 8395 0 8395
4.94794397770094 4.97300919607765 8396 0 8396
4.95442011749064 4.97697053933619 8397 0 8397
4.94220229220175 4.99058556645784 8398 0 8398
4.96966278224865 5.00213228743648 8399 0 8399
4.96424359485368 5.02638526000932 8400 0 8400
4.95122345394646 5.04566059436942 8401 0 8401
4.96839945279541 5.03896710705821 8402 0 8402
4.95871361202465 5.01659498500001 8403 0 8403
4.95157033683927 5.02499586216724 8404 0 8404
4.96485283544258 5.03766948412633 8405 0 8405
4.97476770252929 5.03588919442144 8406 0 8406
4.95488833960039 4.99691326110900 8407 0 8407
4.96094868572414 5.00768127301821 8408 0 8408
4.95912598403269 5.00706995906414 8409 0 8409
4.95110111472987 5.00836412279320 8410 0 8410
4.96958433671431 5.00454495028531 8411 0 8411
4.96555209526978 5.01430741428362 8412 0 8412
4.95932747512144 5.04844712979645 8413 0 8413
4.95973703935104 5.02278552168021 8414 0 8414
4.95673311128853 5.02275219004454 8415 0 8415
4.95786428377875 5.01776476291823 8416 0 8416
4.96564808408973 5.01153207017962 8417 0 8417
4.97601411432856 4.98824323878781 8418 0 8418
4.96314525051776 4.99559925850335 8419 0 8419
4.95663855703149 4.99681718354636 8420 0 8420
4.95868445962737 4.99746838501923 8421 0 8421
4.95455416548062 4.99825430886480 8422 0 8422
4.95971027489245 4.99902300226190 8423 0 8423
4.94729327103680 5.03054452434542 8424 0 8424
4.95074970568653 5.01950785201579 8425 0 8425
4.96304038168161 5.01900378253587 8426 0 8426
4.96580182704068 5.00637223015760 8427 0 8427
4.96597261316112 4.96089065865860 8428 0 8428
4.95716606089091 4.97984113830031 8429 0 8429
4.95140637414967 5.01742018674265 8430 0 8430
4.97170430686654 5.05640887554092 8431 0 8431
4.97128391045959 5.04097890975103 8432 0 8432
4.96591838251433 4.99951796322861 8433 0 8433
4.95029379175269 5.03779597494683 8434 0 8434
4.95439292788864 5.05917722974961 8435 0 8435
4.95254543601777 5.02971904442294 8436 0 8436
4.95848221501589 5.03287052014244 8437 0 8437
4.95435247666595 5.01800525290700 8438 0 8438
4.97369676224809 5.03954284476087 8439 0 8439
4.96062512037033 5.03390103730797 8440 0 8440
4.97293248793255 5.02276229335676 8441 0 8441
4.95233117700570 5.01879654690819 8442 0 8442
4.94996147335192 5.03954938109096 8443 0 8443
4.95180014802158 5.03238972362853 8444 0 8444
4.95572054781649 5.01017966940279 8445 0 8445
4.96446438924153 5.01774045385189 8446 0 8446
4.95798534755346 5.03437719132053 8447 0 8447
4.94411734664235 5.01458784741966 8448 0 8448
4.95196041409071 5.00685936508496 8449 0 8449
4.96549224523947 5.03668590899510 8450 0 8450
4.96333209795594 5.04513494239011 8451 0 8451
4.96095105129418 5.03739535247884 8452 0 8452
4.97166999504762 5.05386516279370 8453 0 8453
4.97082965447552 5.07379123783840 8454 0 8454
4.96167909050214 5.05937380803401 8455 0 8455
4.95430560346132 5.03086420812610 8456 0 8456
4.96062106596686 5.04537636184045 8457 0 8457
4.95527901208428 5.04083649535959 8458 0 8458
4.96455567674972 5.05672981373493 8459 0 8459
4.96837663936779 5.04176553345341 8460 0 8460
4.94744280066721 5.01527846761242 8461 0 8461
4.96233108305816 5.04138816535818 8462 0 8462
4.96275566245832 5.03957772774280 8463 0 8463
4.96320258404589 5.02801243649178 8464 0 8464
4.95084120491811 5.03103737704440 8465 0 8465
4.95231463702778 5.00242248663327 8466 0 8466
4.94149588963773 4.96994246499948 8467 0 8467
4.94556533732948 4.99486565106454 8468 0 8468
4.95523970370554 4.98688465870833 8469 0 8469
4.95440514302664 5.01044854886694 8470 0 8470
4.94260428341275 4.99177667335309 8471 0 8471
4.92825965988067 5.01619417229280 8472 0 8472
4.95488307754327 5.01390002380263 8473 0 8473
4.97015207666146 5.02276492773073 8474 0 8474
4.96864593801038 5.03324088255146 8475 0 8475
4.96884293394127 5.04420845881128 8476 0 8476
4.95514124556872 5.02065870717467 8477 0 8477
4.95626417545836 5.05945779385105 8478 0 8478
4.95356718294401 5.05385328261801 8479 0 8479
4.94564975453603 5.04244942642305 8480 0 8480
4.95842985150177 5.04409472600773 8481 0 8481
4.95257030451357 5.04699347146348 8482 0 8482
4.96584292266872 5.04717974273087 8483 0 8483
4.95408321029272 5.04974609194478 8484 0 8484
4.96310025405562 5.05786211003899 8485 0 8485
4.96010514160808 5.02533404768096 8486 0 8486
4.96390088666300 4.97187205436604 8487 0 8487
4.96138327406280 4.98580637645606 8488 0 8488
4.96755531927635 5.03345367088535 8489 0 8489
4.95862037383456 5.03246840570162 8490 0 8490
4.95284765062504 4.99390382985950 8491 0 8491
4.95177581761564 5.02689594021753 8492 0 8492
4.95515568535248 5.04822158602667 8493 0 8493
4.95235655191319 5.02951315368994 8494 0 8494
4.97129491799874 5.01778801283730 8495 0 8495
4.95423251588501 5.03591513196314 8496 0 8496
4.94391782123263 5.03574704315840 8497 0 8497
4.94186168270378 5.01730026059959 8498 0 8498
4.94105624321483 5.02412899862352 8499 0 8499
4.94935880159957 5.06182044441682 8500 0 8500
4.95013530511990 5.06331480310322 8501 0 8501
4.96955409299806 5.04121490594047 8502 0 8502
4.96422805185541 5.01175903117192 8503 0 8503
4.96915547732872 4.97811370331791 8504 0 8504
4.97384211741236 5.00752914230367 8505 0 8505
4.96512983484690 5.01758355625452 8506 0 8506
4.95943755782684 5.01408595963761 8507 0 8507
4.97968246853435 5.03363803071546 8508 0 8508
4.95537739376985 5.03496211206157 8509 0 8509
4.95777221720531 5.05249464189023 8510 0 8510
4.96753791874886 5.07894902981351 8511 0 8511
4.97234074847334 5.07015790164619 8512 0 8512
4.95730585578225 5.04665949764576 8513 0 8513
4.96266173501977 5.02593555069446 8514 0 8514
4.95960378143190 5.05455782713951 8515 0 8515
4.94995086825915 5.02653212282051 8516 0 8516
4.95233349131876 5.02542073076574 8517 0 8517
4.96100358235879 5.02263182670245 8518 0 8518
4.95732929192774 5.02763084671572 8519 0 8519
4.96314221985778 5.03499851312639 8520 0 8520
4.95799299401161 4.99997683773299 8521 0 8521
4.96981647565407 4.98393692716772 8522 0 8522
4.94453865795223 5.01427153164567 8523 0 8523
4.93346741029352 5.04304339264949 8524 0 8524
4.93869051523603 5.03778204795141 8525 0 8525
4.94163916158838 5.01046700720926 8526 0 8526
4.94864214494000 4.99920031476625 8527 0 8527
4.96434767712485 5.00841483870218 8528 0 8528
4.93422659062263 5.02035749343951 8529 0 8529
4.95451073747387 5.01441406904912 8530 0 8530
4.94716983732687 5.01901808114985 8531 0 8531
4.95136594941049 5.03025001105293 8532 0 8532
4.95575016564037 5.03430701752655 8533 0 8533
4.95207169456880 5.02292913907674 8534 0 8534
4.92654614268643 5.01071365219868 8535 0 8535
4.95291465162417 4.97120018741034 8536 0 8536
4.93625783183999 4.99321300219994 8537 0 8537
4.94660892574119 5.00550357815500 8538 0 8538
4.96079804320361 5.00662679525938 8539 0 8539
4.95194927436045 5.01669403580116 8540 0 8540
4.96243293246949 5.01401736610880 8541 0 8541
4.96408334418639 5.03097380922550 8542 0 8542
4.96183050505281 5.01721055480743 8543 0 8543
4.94542054968995 5.00086424058667 8544 0 8544
4.94953034826124 5.03252180162112 8545 0 8545
4.97638820141759 5.04011341962490 8546 0 8546
4.95628357360652 5.03666707033670 8547 0 8547
4.94652337367923 5.01533429024627 8548 0 8548
4.95413616634441 5.05674394375371 8549 0 8549
4.94308798339568 5.04528901129750 8550 0 8550
4.94918045537994 5.01503995239587 8551 0 8551
4.95953549598115 5.03420115401775 8552 0 8552
4.95056720592837 5.02905735063805 8553 0 8553
4.95486047419526 4.96237092021484 8554 0 8554
4.97004219214323 4.95032447577341 8555 0 8555
4.95517008134310 4.97510486360263 8556 0 8556
4.93833440090147 4.96808092862144 8557 0 8557
4.93549255650868 4.98759273874675 8558 0 8558
4.94036317943058 4.98846949458746 8559 0 8559
4.94577579730655 4.99796198331154 8560 0 8560
4.95404184634620 4.98675746880856 8561 0 8561
4.97249949953164 5.01236173823327 8562 0 8562
4.96517684408058 5.02417123645674 8563 0 8563
4.96607549449350 5.01337310730388 8564 0 8564
4.98713060397531 4.98320184974927 8565 0 8565
4.96449218164384 4.97940017977210 8566 0 8566
4.96488632449772 5.01727476355141 8567 0 8567
4.94048626226404 4.99954957496843 8568 0 8568
4.95722221212973 5.01495216107833 8569 0 8569
4.95959244541689 5.00342214502218 8570 0 8570
4.94533534581861 5.02626237526490 8571 0 8571
4.93875527007445 5.02295742380573 8572 0 8572
4.94299435739219 5.01454242358154 8573 0 8573
4.94761440467725 5.01564142870417 8574 0 8574
4.95035956801157 5.02809677714609 8575 0 8575
4.95332384310384 5.03874465054675 8576 0 8576
4.93971162672687 5.01545054757382 8577 0 8577
4.92797468046415 5.03386742489690 8578 0 8578
4.94084694714969 5.04843698083871 8579 0 8579
4.94824949717857 5.06149518436623 8580 0 8580
4.94218186683151 5.04379775689062 8581 0 8581
4.94984699680464 5.04293600225654 8582 0 8582
4.95468964081359 5.04362710056627 8583 0 8583
4.94100420241333 5.04056150653236 8584 0 8584
4.94823158661181 5.03942755354769 8585 0 8585
4.94148636309356 5.02553009248751 8586 0 8586
4.96920216860717 4.97369947482084 8587 0 8587
4.95884751943058 4.94649655182008 8588 0 8588
4.95688609869980 5.01243959494541 8589 0 8589
4.95067005737530 5.03729303355671 8590 0 8590
4.94717895284764 5.03285179095246 8591 0 8591
4.95308328801348 5.03685006192491 8592 0 8592
4.96916639007944 5.06810891966208 8593 0 8593
4.96430380055598 5.00326787170326 8594 0 8594
4.95372445538000 5.03685876846058 8595 0 8595
4.94789471228656 5.04130338826913 8596 0 8596
4.96094339219539 5.01720463297623 8597 0 8597
4.95124986245212 4.99171579531066 8598 0 8598
4.94729970109279 5.01908683266006 8599 0 8599
4.96360267475312 5.01767166001151 8600 0 8600
4.97052309831667 4.99358316109366 8601 0 8601
4.97428489010023 5.03557256105307 8602 0 8602
4.96070472942759 5.03210710744987 8603 0 8603
4.94298038569625 5.00183591116801 8604 0 8604
4.95015285560929 4.97138689482761 8605 0 8605
4.96760701578682 4.98461301251205 8606 0 8606
4.96247162252943 4.98629236643128 8607 0 8607
4.96845314061737 5.01697295717450 8608 0 8608
4.95584305697324 5.00863006007296 8609 0 8609
4.95218779887696 5.01491760688972 8610 0 8610
4.96879525910204 4.99840883589171 8611 0 8611
4.96170344844643 4.98937375577216 8612 0 8612
4.95908588305201 5.00164557903192 8613 0 8613
4.97262785112626 5.00491317892172 8614 0 8614
4.95087050542260 5.01111136837720 8615 0 8615
4.95623587012863 4.99875468906459 8616 0 8616
4.96218752187433 5.00031383350432 8617 0 8617
4.95745575719552 5.01107143254309 8618 0 8618
4.95366533369581 4.97454822582396 8619 0 8619
4.95608317747508 4.95472966576870 8620 0 8620
4.96259207070839 4.99918897701540 8621 0 8621
4.94156639843905 4.98796282872347 8622 0 8622
4.95159424304400 5.01595898224897 8623 0 8623
4.94542777936973 5.02481408444974 8624 0 8624
4.93993226956503 4.99234811052054 8625 0 8625
4.93044053015103 4.98393165267711 8626 0 8626
4.94158786926101 4.98524106722933 8627 0 8627
4.95972122145774 5.05055989792551 8628 0 8628
4.94781845887369 5.04737187048841 8629 0 8629
4.95822467221707 5.01193352874615 8630 0 8630
4.94789542344868 5.00700071722928 8631 0 8631
4.95016833070721 5.01759032688881 8632 0 8632
4.95095193357802 5.00083109002555 8633 0 8633
4.95385553015646 4.95336118324086 8634 0 8634
4.95063755872849 4.99424806749331 8635 0 8635
4.95792177850503 4.98528086401883 8636 0 8636
4.94876832247721 5.02033721592019 8637 0 8637
4.95209541602246 5.02929157599967 8638 0 8638
4.94553454415256 5.01748377255922 8639 0 8639
4.95819139798221 4.99834994290741 8640 0 8640
4.95809736066296 5.00683061043157 8641 0 8641
4.95134142158481 5.01835840417744 8642 0 8642
4.94692741879890 5.04402513539854 8643 0 8643
4.94329713649933 5.05097692453420 8644 0 8644
4.94496050306184 5.03186282012046 8645 0 8645
4.95282688564443 5.00089879500126 8646 0 8646
4.95656932281526 5.02291486353085 8647 0 8647
4.96735342773896 5.03763160586610 8648 0 8648
4.95845589850549 5.00968898196805 8649 0 8649
4.95901034721282 4.97980867660453 8650 0 8650
4.95205247730468 4.98702476925146 8651 0 8651
4.95321207128365 4.99236629823675 8652 0 8652
4.95529864817432 4.97903640272657 8653 0 8653
4.95286043443513 4.98218697179679 8654 0 8654
4.95450773811301 4.97313860430507 8655 0 8655
4.95943655731620 4.95601346497522 8656 0 8656
4.95391035658473 4.98333209413184 8657 0 8657
4.94670809559386 5.01050765459389 8658 0 8658
4.95083917578296 5.02109321721937 8659 0 8659
4.95849572940380 5.02158575060592 8660 0 8660
4.95070470286542 5.01052842126695 8661 0 8661
4.94975758347074 5.03308863566049 8662 0 8662
4.95463708704720 5.03590667207952 8663 0 8663
4.95664705492929 5.05129508503182 8664 0 8664
4.96325662402370 5.04374955314192 8665 0 8665
4.95422124646622 5.01593211027408 8666 0 8666
4.95203780191335 5.00700011442715 8667 0 8667
4.95492714565928 4.98431828812773 8668 0 8668
4.95769229186727 4.98447750581615 8669 0 8669
4.94692918832906 4.97696469468594 8670 0 8670
4.94052629502893 4.99723406907696 8671 0 8671
4.94637042125951 4.98015709471359 8672 0 8672
4.96322308402246 4.99834193118934 8673 0 8673
4.96158234729593 4.98283484710313 8674 0 8674
4.95624220344972 4.99973208679383 8675 0 8675
4.94764936283961 4.95912862026774 8676 0 8676
4.94851468167454 4.98904321248371 8677 0 8677
4.95580917842560 5.00326613669863 8678 0 8678
4.94224914584138 4.99491235661107 8679 0 8679
4.94118205510155 5.01397302922429 8680 0 8680
4.94907661947577 5.00825351821155 8681 0 8681
4.94812713259993 5.02325166955994 8682 0 8682
4.93802829711781 5.02910843655974 8683 0 8683
4.94666326127759 5.00095336975856 8684 0 8684
4.95056735960391 5.00512896141040 8685 0 8685
4.94990706107334 5.01892531642407 8686 0 8686
4.95872415555526 4.98722649346401 8687 0 8687
4.94467357920900 4.97553157353048 8688 0 8688
4.95711243455166 4.97593646113386 8689 0 8689
4.95438873438162 4.96013254132364 8690 0 8690
4.96650196267147 5.01233190116329 8691 0 8691
4.96929036525943 5.03906881149984 8692 0 8692
4.96961697092209 5.02444271273276 8693 0 8693
4.95973993878815 5.00464354321348 8694 0 8694
4.95333680944749 5.00832235632922 8695 0 8695
4.96527580444606 5.01113324310971 8696 0 8696
4.95361202043873 5.03800762782758 8697 0 8697
4.96499915658045 5.04330747913048 8698 0 8698
4.96000946607403 5.04871882474326 8699 0 8699
4.95916316522423 5.04415510038081 8700 0 8700
4.94938291883112 5.01334876347509 8701 0 8701
4.94574417411513 5.03172067221201 8702 0 8702
4.95620340066091 5.03605387506679 8703 0 8703
4.96919078060799 5.04114432199793 8704 0 8704
4.96708412479785 5.04791835682714 8705 0 8705
4.95709998155845 5.02472889218211 8706 0 8706
4.96018421255164 4.98440694975280 8707 0 8707
4.96038381485792 4.97136503362612 8708 0 8708
4.96859042303833 4.98152454389157 8709 0 8709
4.97233641330511 5.00886751978049 8710 0 8710
4.96775418909904 4.96900907334970 8711 0 8711
4.94249238039002 4.98955867438854 8712 0 8712
4.95469179128854 5.03114952570067 8713 0 8713
4.95550264199503 5.03167092926382 8714 0 8714
4.96073575841428 5.04285544943982 8715 0 8715
4.96577650076943 5.03860695930756 8716 0 8716
4.94513915997868 5.03611063135022 8717 0 8717
4.96366267854138 5.01250187316390 8718 0 8718
4.96127019776232 5.02009312058460 8719 0 8719
4.95892892712642 5.01264004614135 8720 0 8720
4.96035897800220 5.02209394629914 8721 0 8721
4.94120832222911 5.02772662771558 8722 0 8722
4.94210683520289 5.01643741507348 8723 0 8723
4.96012577676991 5.04787186904861 8724 0 8724
4.95499913465247 5.02801502780069 8725 0 8725
4.94635150256648 5.02826891623854 8726 0 8726
4.94863056260591 5.04792919611486 8727 0 8727
4.94470519143334 5.02729141994178 8728 0 8728
4.93909126650853 4.99846529796830 8729 0 8729
4.94260433708291 4.99038871552604 8730 0 8730
4.93964555618518 5.02504269786760 8731 0 8731
4.95558663998645 5.03694578208542 8732 0 8732
4.96410695065208 5.02354169044360 8733 0 8733
4.94890015533575 5.02484499855300 8734 0 8734
4.94036941501761 5.01257167773276 8735 0 8735
4.93828316284173 5.03861875686124 8736 0 8736
4.96182197853337 5.00673724159998 8737 0 8737
4.97266813729956 5.02467730381231 8738 0 8738
4.96416062010910 5.02291384612873 8739 0 8739
4.96409719985428 4.98994984651655 8740 0 8740
4.95999316032014 5.00582825323493 8741 0 8741
4.96916903465324 5.03013029316145 8742 0 8742
4.97774262455746 5.01860234718611 8743 0 8743
[truncated: 1,017,825 more chars]
