# Supplementary material for: Reversibility and Viscoelastic Properties of Micropillar Supported and Oriented Magnesium Bundled F-Actin
Source: PLoS One. 2015 Aug 31;10(8):e0136432. doi: 10.1371/journal.pone.0136432 (PMC4556452; doi:10.1371/journal.pone.0136432)
Supplement: S1 Data — See the Readme.txt file within. (ZIP) [file pone.0136432.s004.zip › MSD-norm-comparison.plt]

#!/usr/bin/gnuplot -persist
# set terminal x11  nopersist enhanced
# set output
#set terminal emf color font "Arial, 22"
set terminal postscript color font "Arial, 22"
set xlabel "time, minutes" 
set ylabel "MSD, {/Symbol m}m^2" 
set locale "en_US.utf-8"
unset key
GNUTERM = "x11"
fname = "Rheology-normed-results-table.txt"
set termoption enhanced
N= 18

#MSD from power fit
set ylabel "MSD_0 / MSD"
set output "MSD-normalized-plateau.ps"
plot [:180] [0:] for [i=0:N] fname u 7:($14 ==i && $3== 2 ? $8: 1/0) w p lc rgb "orange" pt i, for [i = 0:N]  fname u 7:($14 ==i && $3== 5? $8: 1/0) w p lc  rgb "#ff0000" pt i, for [i=0:N] fname  u 7:($14 ==i && $3== 8 ? $8: 1/0) w p lc rgb "green" pt i, for [i=0:N] fname u 7:($14 ==i && $3== 10 ? $8: 1/0) w p lc rgb "blue" pt i, for [i=0:N] fname u 7:($14 ==i && $3== 12 ? $8: 1/0) w p lc rgb "black" pt i, 1 lt 3 lc rgb "gray"

#MSD from lin fit
set ylabel "MSD_0 / MSD"
set output "MSD-normalized-10-12-secs.ps"
plot [:180] [0:] for [i=0:N] fname u 7:($14 ==i && $3== 2 ? $9: 1/0) w p lc rgb "orange" pt i, for [i = 0:N]  fname u 7:($14 ==i && $3== 5? $9: 1/0) w p lc  rgb "#ff0000" pt i, for [i=0:N] fname  u 7:($14 ==i && $3== 8 ? $9: 1/0) w p lc rgb "green" pt i, for [i=0:N] fname u 7:($14 ==i && $3== 10 ? $9: 1/0) w p lc rgb "blue" pt i, for [i=0:N] fname u 7:($14 ==i && $3== 12 ? $9: 1/0) w p lc rgb "black" pt i, 1 lt 3 lc rgb "gray"

#ky:
set ylabel "k_y / k_{y,0}"
set output "Spring-const-normalized-Gauss-fits.ps"
plot [:180] [0:] for [i=0:N] fname u 7:($14 ==i && $3== 2 ? $11: 1/0) w p lc rgb "orange" pt i, for [i = 0:N]  fname u 7:($14 ==i && $3== 5? $11: 1/0) w p lc  rgb "#ff0000" pt i, for [i=0:N] fname  u 7:($14 ==i && $3== 8 ? $11: 1/0) w p lc rgb "green" pt i, for [i=0:N] fname u 7:($14 ==i && $3== 10 ? $11: 1/0) w p lc rgb "blue" pt i, for [i=0:N] fname u 7:($14 ==i && $3== 12 ? $11: 1/0) w p lc rgb "black" pt i, 1 lt 3 lc rgb "gray"
#this I need in emf format too:
set terminal emf enhanced font "Arial,22"
set output "Spring-const-normalized-Gauss-fits.emf"
set format y "%.1f"
plot [:180] [0:] for [i = 0:N]  fname u 7:($14 ==i && $3== 5? $11: 1/0) w p lc  rgb "#ff0000" pt i, for [i=0:N] fname  u 7:($14 ==i && $3== 8 ? $11: 1/0) w p lc rgb "green" pt i, for [i=0:N] fname u 7:($14 ==i && $3== 10 ? $11: 1/0) w p lc rgb "blue" pt i, for [i=0:N] fname u 7:($14 ==i && $3== 12 ? $11: 1/0) w p lc rgb "black" pt i, 1 lt 3 lc rgb "gray"

set terminal postscript color font "Arial, 22"


set output "Spring-const-normalized-Gauss-fits-zoom.ps"
plot [:180] [0:7] for [i=0:N] fname u 7:($14 ==i && $3== 2 ? $11: 1/0) w p lc rgb "orange" pt i, for [i = 0:N]  fname u 7:($14 ==i && $3== 5? $11: 1/0) w p lc  rgb "#ff0000" pt i, for [i=0:N] fname  u 7:($14 ==i && $3== 8 ? $11: 1/0) w p lc rgb "green" pt i, for [i=0:N] fname u 7:($14 ==i && $3== 10 ? $11: 1/0) w p lc rgb "blue" pt i, for [i=0:N] fname u 7:($14 ==i && $3== 12 ? $11: 1/0) w p lc rgb "black" pt i, 1 lt 3 lc rgb "gray"

set logscale y 10
set output "Spring-const-normalized-Gauss-fits-semilog.ps"
plot [:180] [0.01:] for [i=0:N] fname u 7:($14 ==i && $3== 2 ? $11: 1/0) w p lc rgb "orange" pt i, for [i = 0:N]  fname u 7:($14 ==i && $3== 5? $11: 1/0) w p lc  rgb "#ff0000" pt i, for [i=0:N] fname  u 7:($14 ==i && $3== 8 ? $11: 1/0) w p lc rgb "green" pt i, for [i=0:N] fname u 7:($14 ==i && $3== 10 ? $11: 1/0) w p lc rgb "blue" pt i, for [i=0:N] fname u 7:($14 ==i && $3== 12 ? $11: 1/0) w p lc rgb "black" pt i, 1 lt 3 lc rgb "gray"
unset logscale y

#    EOF
set terminal svg enhanced font "Arial, 12"
set output "Spring-const-normalized-Gauss-fits.svg"
set format y "%.1f"
plot [:180] [0:] for [i = 0:N]  fname u 7:($14 ==i && $3== 5? $11: 1/0) w p lc  rgb "#ff0000" pt i, for [i=0:N] fname  u 7:($14 ==i && $3== 8 ? $11: 1/0) w p lc rgb "green" pt i, for [i=0:N] fname u 7:($14 ==i && $3== 10 ? $11: 1/0) w p lc rgb "blue" pt i, for [i=0:N] fname u 7:($14 ==i && $3== 12 ? $11: 1/0) w p lc rgb "black" pt i, 1 lt 3 lc rgb "gray"


set output "Spring-const-w-error-normalized-Gauss-fits.svg"
plot [:180] [0:] for [i=0:N] fname u 7:($14 ==i && $3== 2 ? $11: 1/0):13 w yerrorbars lc rgb "orange" pt i, for [i = 0:N]  fname u 7:($14 ==i && $3== 5? $11: 1/0):13 w yerrorbars lc  rgb "#ff0000" pt i, for [i=0:N] fname  u 7:($14 ==i && $3== 8 ? $11: 1/0):13 w yerrorbars lc rgb "green" pt i, for [i=0:N] fname u 7:($14 ==i && $3== 10 ? $11: 1/0):13 w yerrorbars lc rgb "blue" pt i, for [i=0:N] fname u 7:($14 ==i && $3== 12 ? $11: 1/0):13 w yerrorbars lc rgb "black" pt i, 1 lt 3 lc rgb "gray"
