# Supplementary material for: Reversibility and Viscoelastic Properties of Micropillar Supported and Oriented Magnesium Bundled F-Actin
Source: PLoS One. 2015 Aug 31;10(8):e0136432. doi: 10.1371/journal.pone.0136432 (PMC4556452; doi:10.1371/journal.pone.0136432)
Supplement: S1 Data — See the Readme.txt file within. (ZIP) [file pone.0136432.s004.zip › combine.py]

#!/usr/bin/env python
""" Simple script to process rheology results for timelapse measurements.
    This is a free software, but not at production grade.
    Take it without any guarantee, and use it at will.
    Author: Tamas Haraszti
    Date: 2014
    """

from BatchAnalyzer import *
from numpy import sqrt, asarray
import operator

def find_time_mol_exp(fovlist, time, mol, fov):
    """ extract the pump time and the measurement time
        from the fov-time-table information.
        The file is loaded with readline, pass the list
        here.

        Parameters:
        fovlis:     the fov-time-table read with realines
        time:       yy-mm-dd the seeked date
        mol:        molar value, searched as xxmM
        fov:        which experiment id? 3-4 digit number
                    searched as fovxxxx
        Returns:
        the pump time
    """
    if len(fovtime) < 2:
        print "invalid fovtime length"
        return -1

    N = len(fovlist)
    hiti = -1

    molfield = "%dmM" %mol
    for i in range(N):
        if '#' in fovlist[i]:
            t = fovlist[i]
            tt, tm = t[1:].split()
            if tt == time:
                print "time is found"

                if molfield == tm:
                    print "mol is a match"
                    hiti = i
                else:
                    print "mol does not match for %s: %s" %(time, molfield)
                #end if
    #end for
    if hiti < 0:
        print "time and mol are not found for %s: %s / %s" \
                                        %(time, molfield, fov)
        return -1.0
    #end if

    fovfield = "%d" %fov
    res = -1.0

    j = hiti +1
    while (j < N and '#' not in fovlist[j]):
        txt = fovlist[j]
        tfields  = txt.split()
        
        if fovfield in txt:
            #we have the time at the first field or pumpt time?
            if ':' in tfields[0]:
                res = float(tfields[1])
            else:
                res = float(tfields[0])
            break
        #end if
        j+= 1
    #end while

    return res
#end of find_time_mol_exp

def save_res(filename, res, keylist, header, remark=""):
    fp = file(filename, 'wt')
    if remark != "":
        fp.write(remark)
        fp.write("\n")
    #end if
    txt = '\t'.join(header)
    fp.write(txt)
    fp.write('\n')

    N = len(res[keylist[0]])

    for i in range(N):
        line = [res[x][i] for x in keylist]
        txt = '\t'.join(map(repr,line))
        fp.write(txt)
        fp.write('\n')
    fp.close()
#end writing summary
 

def sort_out(res, clean=True):
    """ Walk through the dict and sort is out:
        by mols,
        by date,
        by area,
        by bead,
        in tstamp order
        if clean: drop tstamp == -1 
    """
    #r.sort(key = operator.itemgetter(0,1,2))
    #sorts according to column 0, then 1 then 2
    keylist=['folder','dates','mols','fovs','fields', \
            'beads','tstamps','power msd','lin msd', 'kx', 'ky','kxErr','kyErr']

    #generate the big list:
    lst = [res[i] for i in keylist]
    lst = zip(*lst)

    #kill non mesured time points:
    indx = keylist.index('tstamps')

    if clean:
        #kill tstamp == -1 
        N = len(lst)
        newlst = []
        for i in range(N):
            if lst[i][indx] != -1.0 :
                newlst.append(lst[i])
        #end for
        lst = newlst
    N = len(lst)


    #sort after items: 2,1,4,5,6
    #thus: mols, dates, fields, beads, time stamps
    #resulting in experiments are grouped per bead,
    #experiment, then molarity
    lst.sort(key = operator.itemgetter(2,1,4,5,6))
    lst = map(list, lst)

    #now identify the individual tracks:
    trackID = 0
    oldmol = lst[0][2]
    olddate = lst[0][1]
    oldarea = lst[0][4]
    oldbead = lst[0][5]
    for i in range(N):
        j = lst[i]

        #a new trajectory (bead, area, date, molarity):
        if j[5] != oldbead or\
         j[4] != oldarea or \
         j[1] != olddate or\
         j[2] != oldmol :
            oldbead = j[5]
            oldarea = j[4]
            olddate = j[1]
            oldmol = j[2]
            trackID += 1
        #to each data, stick the trackID
        lst[i].append(trackID)
    #end for i
    lst = zip(*lst)
    keylist.append('TrackID')

    for i in range(len(keylist)):
        res[keylist[i]] = list(lst[i])
    #end for
    
    return res
#end sort_out

def normalize(res):
    """ Do a normalization in the data set.
        The data set is a dict, each key is a list of equal length.
        There is a key "TrackID" defining the individual entities,
        which are normalized to their first value (in time).

        Time is defined in the 'tstamps' list.
        Normalizetion affects the msd and k and kErr keys (kx, ky)

        1. normalize the individual TrackIDs
        2. base value is the tstamps=0.0
        3. for kx or ky it is kx/kx[0]
        4. for MSDs msd[0]/msd

        It means that these keys are searched in the data set!
        return the normalized res table
    """
    if res.has_key('TrackID'):
        N = max(res['TrackID'])
    else:
        print 'No TrackID found!'
        return {}
    #end if
    idlist = res['TrackID']
    allN = len(idlist)
    normkeys = ['power msd','lin msd', 'kx', 'ky']


    for i in range(N+1):
        #the first index where it starts:
        j0 = idlist.index(i)
        j1 = idlist.index(i+1) if i < N else allN
        
        #Now, where is t0?
        if res.has_key('tstamps'):
            tlist = res['tstamps'][j0:j1]
            if 0.0 in tlist:
                t0i = list([tlist.index(0.0)])
                if 20.0 in tlist:
                    t0i.append(tlist.index(20.0))
            else:
                print "No reference time point for ID %d" %i
                continue
            #end if
        else:
            print "invalid data set"
            return {}
        #end if tstamp
        #do norm:
        for k in normkeys:
            if res.has_key(k):
                #print "%d: %s, t0: %f, norm: %f" %(i,k,res['tstamps'][j0+t0i],\
                #                                        res[k][j0+t0i])
                normbase = res[k][j0+t0i[0]] if len(t0i) < 2 else \
                                            sum(map( lambda x: res[k][j0+x], t0i))/2.0
                #use the first 3 points as a normalization base
                #normbase = sum(res[k][j0:j0+2])
                #normbase = max(res[k][j0:j1]) if 'msd' in k \
                #    else min(res[k][j0:j1])

                if 'msd' in k:
                    for ni in range(j0, j1):
                        res[k][ni] = normbase / res[k][ni] if res[k][ni] > 0.0 \
                                                            else -1.0
                        if res[k][ni] < 0.0:
                            print "oops at %d in %s: %d" %(i,k, ni)
                else:
                    if normbase > 0.0:
                        for ni in range(j0, j1):
                            res[k][ni] = res[k][ni]/normbase

                        errk = "%sErr" %k
                        if res.has_key(errk):
                            #We also have an error, which then goes as:
                            #err = sqrt( (dk/k0)**2 + ((k/k0)*(dk0/k0))**2)
                            dk0 = res[errk][j0]
                            for ni in range(j0,j1):
                                dk = (res[errk][ni]/normbase)**2 + \
                                        ((dk0/normbase)*res[k][ni])**2
                                res[errk][ni] = sqrt(dk)
                            #end for
                        #end of error propagation
                    else:
                        print "oops at %d in %s" %(i,k)
                    #end if normbase is nonzero
    #end for in normkeys
    return res
#end of normalize
###############################################################
#First pick up the two result tables:
res = ReadTable('Rheology-Timo-raw-data/results-digest-table.txt',sep='\t',\
        keys=['folder','power msd','lin msd', 'kx', 'ky','kxErr','kyErr'])

fp= file('fov-time-table.txt','rt')
fovlist = fp.readlines()
fp.close()
del(fp)

######################################################
#now we have to extract and correlate the information:
N = len(res['folder'])

mols = []
tstamps = []
fovs = []
dates = []
beads = []
fields = []
for i in range(N):
    #we consider that the experiment folder name is the last in the path
    #if this is not correct the next line has to be corrected!
    if "'" in res['folder'][i]:
        fn, tt= res['folder'][i][1:-1].split('/')[1:]
    else:
        fn, tt= res['folder'][i].split('/')[1:]

    print "path: %s, exp: %s" %(fn,tt)

    tfield, molfield= fn.split(' ',1)

    #two digits, the rest is mM:
    mol = int(molfield[:2])
    print "mols:",mol

    fovfield = tt.split('fov')[-1]
    #strip off Timo's comments:
    if 'noDD' in  fovfield:
        fov = int(fovfield[:-4])
    elif 'wDD' in fovfield:
        fov = int(fovfield[:-3])
    else:
        fov = int(fovfield)

    if len(tfield) == 6:
        fovtime = "%s-%s-%s" %(tfield[:2], tfield[2:4], tfield[-2:])
    else:
        print "unexpected tfield format"
        fovtime = tfield
    #end if
    
    print "%s: %02dmM %s" %(fovtime, mol, fov)
    ts = find_time_mol_exp(fovlist, fovtime, mol, fov)
    
    tstamps.append(ts)
    mols.append(mol)
    fovs.append(fov)
    dates.append(fovtime)
    beads.append( fov - 10*int(fov/10))
    fid = int(fov/1000) if fov > 1000 else int(fov/100)
    fields.append(fid)
#end for

res['dates'] = dates
res['mols'] = mols
res['fovs'] = fovs
res['tstamps'] = tstamps
res['beads'] = beads
res['fields'] = fields


res = sort_out(res)
N = len(res['folder'])

#Save the results:
keylist=['folder','dates','mols','fovs','fields', 'beads','tstamps','power msd','lin msd', 'kx', 'ky', 'kxErr', 'kyErr','TrackID']

header = ['folder','dates','mol(mM)','fovs','field ID', 'bead ID','pumping time (min.)','power msd (micron^2)','lin msd (micron^2)', 'kx (N/m)', 'ky (N/m)', 'kxErr (N/m)', 'kyErr (N/m)','TrackID']

save_res("Rheology-results-table.txt", res, keylist, header,\
        "#Summary of the time dependent rheology data")

#now normalize the results
res = normalize(res)
save_res("Rheology-normed-results-table.txt", res, keylist, header,\
        "#Summary of the time dependent rheology data")
