# Supplementary material for: Reversibility and Viscoelastic Properties of Micropillar Supported and Oriented Magnesium Bundled F-Actin
Source: PLoS One. 2015 Aug 31;10(8):e0136432. doi: 10.1371/journal.pone.0136432 (PMC4556452; doi:10.1371/journal.pone.0136432)
Supplement: S1 Data — See the Readme.txt file within. (ZIP) [file pone.0136432.s004.zip › Long-time-data-list.txt]

./120416 10mM/fov1011noDD   ./120416 10mM/fov1161noDD   ./120416 10mM/fov1171noDD
./120416 10mM/fov2011noDD   ./120416 10mM/fov2021noDD   ./120416 10mM/fov2031noDD
./120416 10mM/fov2012noDD   ./120416 10mM/fov2022noDD   ./120416 10mM/fov2032noDD
./120416 10mM/fov3012noDD   ./120416 10mM/fov3022noDD   ./120416 10mM/fov3032noDD
./120509 12mM/fov1011noDD   ./120509 12mM/fov1161noDD   ./120509 12mM/fov1171noDD
./120509 12mM/fov1012noDD   ./120509 12mM/fov1162noDD   ./120509 12mM/fov1172noDD
./120509 12mM/fov2011noDD   ./120509 12mM/fov2021noDD   ./120509 12mM/fov2031noDD
./120509 12mM/fov2012noDD   ./120509 12mM/fov2022noDD   ./120509 12mM/fov2032noDD
./120509 12mM/fov2013noDD   ./120509 12mM/fov2023noDD   ./120509 12mM/fov2033noDD
./120509 12mM/fov4011noDD   ./120509 12mM/fov4021noDD   ./120509 12mM/fov4031noDD
./120509 12mM/fov4012noDD   ./120509 12mM/fov4022noDD   ./120509 12mM/fov4032noDD
./120509 12mM/fov4013noDD   ./120509 12mM/fov4023noDD   ./120509 12mM/fov4033noDD
./120509 12mM/fov4014noDD   ./120509 12mM/fov4024noDD   ./120509 12mM/fov4034noDD
./120516 10mM/fov1012noDD   ./120516 10mM/fov1182noDD   ./120516 10mM/fov1192noDD
./120516 10mM/fov1013noDD   ./120516 10mM/fov1183noDD   ./120516 10mM/fov1193noDD
