# Supplementary material for: Reversibility and Viscoelastic Properties of Micropillar Supported and Oriented Magnesium Bundled F-Actin
Source: PLoS One. 2015 Aug 31;10(8):e0136432. doi: 10.1371/journal.pone.0136432 (PMC4556452; doi:10.1371/journal.pone.0136432)
Supplement: S1 Data — See the Readme.txt file within. (ZIP) [file pone.0136432.s004.zip › Rheology-raw-data/long-time-results-digest.txt]

'./120416_10mM/fov1011noDD'	1	0.0018727192454526369	0.0022529087611793627	0.00019023867059163053	3.7719361024665552e-06	2.1948845029207073e-06	4.29343083390395e-08
'./120416_10mM/fov1161noDD'	2	0.0006807719505333764	0.00055775717400903611	0.00021958648169823061	1.4759177190732783e-05	2.6009823499158192e-06	3.1554116659784043e-07
'./120416_10mM/fov1171noDD'	3	0.0006128500176335745	0.00062099789854246448	0.00015000414781061186	1.3449664431448564e-05	1.9265726609378792e-06	1.7396146254080951e-07
'./120416_10mM/fov2011noDD'	1	0.003614705397061542	0.0035756838383638953	0.00013170427974512982	2.2998057961788398e-06	1.9097169796894242e-06	3.1390369848321682e-08
'./120416_10mM/fov2012noDD'	1	0.00278060135815883	0.0028079480400678191	5.505395628139036e-05	2.93386337208022e-06	7.8308335520326127e-07	3.7909847886078692e-08
'./120416_10mM/fov2021noDD'	2	0.0006708234765004531	0.00068848094141078602	0.00035066170740785099	1.0092643784904537e-05	4.2767385103193977e-06	1.4352690143164349e-07
'./120416_10mM/fov2022noDD'	2	0.0019536842373386806	0.0020068212599328081	8.5905133292467963e-05	3.9320721159584489e-06	1.0536845921150531e-06	4.93988872741482e-08
'./120416_10mM/fov2031noDD'	3	0.0004368485097018047	0.00050025633659288413	0.00016737346616379082	1.7714833916299164e-05	9.1569210073674768e-06	3.5929252910961983e-07
'./120416_10mM/fov2032noDD'	3	0.0018673494952021546	0.0019524339408548165	4.7969355717096716e-05	4.2624279092795992e-06	9.4342782214823549e-07	4.7277307648218137e-08
'./120416_10mM/fov3012noDD'	1	0.0011921349253028585	0.0011768563524462096	0.00016433901187009166	4.0691208108139864e-06	3.2367066495976399e-06	8.4343800561961554e-08
'./120416_10mM/fov3022noDD'	2	0.001013204518638942	0.0010280341558451165	0.0001502073307469384	8.085543712354148e-06	1.5870750667619663e-06	1.3746573660146655e-07
'./120416_10mM/fov3032noDD'	3	0.004634646521630807	0.0041495162842059867	5.9039234797136346e-05	1.9011374862282342e-06	7.8921107365700337e-07	1.9735617325335736e-08
'./120509_12mM/fov1011noDD'	1	0.0014270794029011037	0.001571586241529333	0.00016708879730548175	5.3363970305666463e-06	2.1408733641196905e-06	1.0684207606232745e-07
'./120509_12mM/fov1012noDD'	1	0.003980225332660562	0.0039405818469617823	6.3894754229711775e-05	1.9398982501217128e-06	1.5488705207661867e-06	7.1056893942971189e-08
'./120509_12mM/fov1161noDD'	2	0.0002518511671878979	0.00029899201156861037	0.00041395734329212396	2.4537451538134972e-05	7.6949466794567069e-06	3.5888285122170326e-07
'./120509_12mM/fov1162noDD'	2	0.001504084145700619	0.0015391709950412652	0.00022215994660175972	5.2046757142711294e-06	2.3853228386165484e-06	7.1747884637898161e-08
'./120509_12mM/fov1171noDD'	3	0.0002465111599481402	0.00025431486652818585	0.00029017980056622144	3.0848332903172524e-05	5.20949172493692e-06	3.955628649598473e-07
'./120509_12mM/fov1172noDD'	3	0.005021110484105992	0.0049669544215699456	3.5968764042336484e-05	1.5963702558651007e-06	3.2434497674327671e-07	2.1925303304420051e-08
'./120509_12mM/fov2011noDD'	1	0.004300553373120176	0.0042738441013938436	0.00010027850446366491	1.8827268903532836e-06	1.3696925714316302e-06	4.616198470312399e-08
'./120509_12mM/fov2012noDD'	1	0.01211030326591119	0.01450243566755053	1.4848191742953596e-05	6.401080638365049e-07	1.8173675887453722e-07	1.2987781266291192e-08
'./120509_12mM/fov2013noDD'	1	0.002346861530869459	0.0025537890741845837	0.00012556495635205659	3.2007278657716583e-06	1.8323480332808881e-06	5.9096677216950373e-08
'./120509_12mM/fov2021noDD'	2	0.001679458845106763	0.0017281755689563074	0.00020183397381818034	4.5806914828012892e-06	5.7290781122206734e-06	6.8581686103371342e-08
'./120509_12mM/fov2022noDD'	2	0.006337395006656539	0.0062822641861456545	6.9874277424272278e-05	1.3452098297831146e-06	9.1332697184278329e-07	2.3220497111697882e-08
'./120509_12mM/fov2023noDD'	2	0.002903589360928883	0.002916172076531269	0.00017084532070195147	2.8531207452634171e-06	2.3221276070317748e-06	3.6929358360390557e-08
'./120509_12mM/fov2031noDD'	3	0.0021658376054112054	0.0024115004037256679	0.00024545632275619922	3.3526891142735804e-06	3.0525213580049905e-06	3.2948210635236401e-08
'./120509_12mM/fov2032noDD'	3	0.006726506618004179	0.0062833238721170378	5.8101463905817161e-05	1.1758328270491785e-06	7.2167881570535327e-07	1.834787380643344e-08
'./120509_12mM/fov2033noDD'	3	0.0020177472770234652	0.0020419453642462069	0.00014461999790989008	3.6895222504726376e-06	2.7756069207118082e-06	3.8882527087346067e-08
'./120509_12mM/fov4011noDD'	1	0.000930588064668728	0.0010502079571402024	0.00013711108546788744	7.1943874204340999e-06	5.6504682698770657e-06	9.9235774176547623e-08
'./120509_12mM/fov4012noDD'	1	0.0004911769429099002	0.00058545889592081005	0.000260036171910426	1.3768327444018861e-05	8.7575584850823543e-06	1.5870572148356154e-07
'./120509_12mM/fov4013noDD'	1	0.0007509648196714777	0.00080823875118436576	0.00018327053836877469	9.791450052280145e-06	2.225589785998106e-06	1.3138112283995675e-07
'./120509_12mM/fov4014noDD'	1	0.0009987473045945708	0.0009325279870614592	0.0003989080438026063	8.8877544528146104e-06	1.1951938697657805e-05	1.5221331932294622e-07
'./120509_12mM/fov4021noDD'	2	0.00013149409651482167	0.0001415505646911811	0.0010396670665969155	5.1307710386250348e-05	4.3927232578998e-05	6.0547214604751901e-07
'./120509_12mM/fov4022noDD'	2	0.00012869221021209336	0.00013901935678227315	0.00048679083679239088	5.8430147430853829e-05	2.9144993051378356e-05	6.7271633619078242e-07
'./120509_12mM/fov4023noDD'	2	0.0001609679652412665	0.00017027955837526946	0.00028152533581848486	4.886255526485144e-05	1.4111268066201487e-05	6.7109714691236718e-07
'./120509_12mM/fov4024noDD'	2	0.001313018932147164	0.0013834361945734509	0.00010082768172487028	5.4795666976462597e-06	6.0699732282587662e-06	6.0311990604726766e-08
'./120509_12mM/fov4031noDD'	3	0.00026197110290541797	0.00031267090168230112	0.0001988051990520279	2.3501116693483904e-05	2.6359245070330081e-06	1.9259758573856704e-07
'./120509_12mM/fov4032noDD'	3	0.0004505145997032588	0.00052343464488084385	0.00032766066012506167	1.5193632601917463e-05	4.5578161536907319e-06	2.4827153615317807e-07
'./120509_12mM/fov4033noDD'	3	0.00030333558738052595	0.00034924824097440593	0.00031554897745472222	1.0557857738277759e-05	4.1661395297540528e-06	3.3857150446461896e-07
'./120509_12mM/fov4034noDD'	3	0.002584995158798184	0.0026869844782547708	6.4350328855110277e-05	2.9253572818013841e-06	1.5124738898137331e-06	4.0846995051264681e-08
'./120516_10mM/fov1012noDD'	1	0.000979645514172022	0.0010181313676653489	0.00016350232149724031	7.7755841090168335e-06	1.4473343592093271e-05	1.0762741601745527e-07
'./120516_10mM/fov1013noDD'	1	0.0020950679195135	0.0019557943902636706	0.00037365010404098405	3.8540188383043523e-06	8.218514757682619e-06	1.1895785046688826e-07
'./120516_10mM/fov1182noDD'	2	0.0005320541962423263	0.00055948711665243414	0.00035101001632633239	1.1643941670794743e-05	4.8305864323784093e-06	1.771118330010692e-07
'./120516_10mM/fov1183noDD'	2	0.0014539025989630087	0.0021210231027297926	2.8830610658866721e-05	3.9614828121521e-06	4.2386761457129548e-07	1.1182209613561741e-07
'./120516_10mM/fov1192noDD'	3	0.002612002397813688	0.0035886169917870706	0.00010024994137312687	2.3007403754987837e-06	1.354459746163834e-06	3.503023989998957e-08
'./120516_10mM/fov1193noDD'	3	0.0009049594576883245	0.00095977945314196667	0.00014708069662601028	8.9540197167877687e-06	1.9903895870835802e-06	9.7215508674849841e-08
