# Supplementary material for: Reversibility and Viscoelastic Properties of Micropillar Supported and Oriented Magnesium Bundled F-Actin
Source: PLoS One. 2015 Aug 31;10(8):e0136432. doi: 10.1371/journal.pone.0136432 (PMC4556452; doi:10.1371/journal.pone.0136432)
Supplement: S1 Data — See the Readme.txt file within. (ZIP) [file pone.0136432.s004.zip › Rheology-raw-data/120725 08mM/fov2011noDD/fov2011noDD.txt]

3.75086007352179	3.79686863949987	1	1
3.76190948689045	3.75968105401825	2	1
3.75283871503387	3.74511430791078	3	1
3.75854852458701	3.76195628597317	4	1
3.76072972772260	3.74295868300950	5	1
3.75477938586516	3.73653820296610	6	1
3.75963586630881	3.74024541158966	7	1
3.76153059614813	3.74268449030810	8	1
3.75716461820825	3.72156471578942	9	1
3.74933551578838	3.68868335667909	10	1
3.74993964934823	3.74003934277845	11	1
3.75399421476845	3.73037403149229	12	1
3.73774019548380	3.72239981226773	13	1
3.75033216499971	3.73019470520754	14	1
3.75730026724377	3.70612799705790	15	1
3.75562058761950	3.71189418236502	16	1
3.75796412689637	3.74186382777680	17	1
3.76191503394940	3.71425939516999	18	1
3.74749685272759	3.73283277024509	19	1
3.76929369635918	3.72501181600751	20	1
3.76112589103444	3.69932622461317	21	1
3.75488205694493	3.70165718003286	22	1
3.76397635832754	3.68610421760700	23	1
3.77254220989889	3.66922198767544	24	1
3.76748240013295	3.71375224302053	25	1
3.77582036019886	3.71612524140334	26	1
3.76895224394625	3.73707728072544	27	1
3.75799090763589	3.71669089470914	28	1
3.76129086159129	3.72417256095765	29	1
3.75847152902291	3.80123229870966	30	1
3.75309876101264	3.77860790190532	31	1
3.77047986574057	3.76754914098094	32	1
3.76492688920066	3.76364742044746	33	1
3.75404807924029	3.73164869035260	34	1
3.75349146500244	3.71422537605970	35	1
3.76334310312472	3.71850719642394	36	1
3.77831502120164	3.73083781668580	37	1
3.77612666158079	3.69492440946498	38	1
3.77937517848003	3.68899408624620	39	1
3.78023198860056	3.72717787829668	40	1
3.77269604168947	3.71941871805390	41	1
3.75215424976165	3.73299780052433	42	1
3.76033178585916	3.71602545573797	43	1
3.75781353265966	3.71266476543679	44	1
3.77466158710573	3.66278867035874	45	1
3.76676155040489	3.69616075115976	46	1
3.76614498954051	3.70857556278160	47	1
3.76035093712509	3.71556265077816	48	1
3.75692405617365	3.73499921257396	49	1
3.76341834405951	3.73942045304364	50	1
3.76619314728777	3.68591736181116	51	1
3.76829902583526	3.72154827764876	52	1
3.75871603898960	3.76412586127879	53	1
3.76010806188952	3.77566830966284	54	1
3.73322201511711	3.79689628262489	55	1
3.73015009105243	3.78169071272719	56	1
3.75199397050113	3.76264469598411	57	1
3.73143949754354	3.77857280330588	58	1
3.74319994249834	3.81284210839667	59	1
3.74323998333514	3.79329677525154	60	1
3.74693880893294	3.79573559607644	61	1
3.74853214545896	3.83820667429094	62	1
3.73682331598860	3.84037494850602	63	1
3.73518147451661	3.81275159534053	64	1
3.73648421978922	3.81362242704469	65	1
3.73677578502818	3.81958917765333	66	1
3.73323519674655	3.77606675091091	67	1
3.75281307268678	3.76879642181376	68	1
3.74425996031815	3.78482251264985	69	1
3.74966589720743	3.78544647319771	70	1
3.73513986307749	3.80763586330328	71	1
3.74175948026090	3.79750882707057	72	1
3.73203662081501	3.79253587802673	73	1
3.74174998307471	3.80265595513322	74	1
3.74607612956248	3.74079237232423	75	1
3.75713210997605	3.76212025949522	76	1
3.74168205170962	3.74291410704559	77	1
3.75444672921336	3.74219187323499	78	1
3.74269252061104	3.72445130987924	79	1
3.75972736187659	3.69231562732293	80	1
3.75255869566495	3.73694150867585	81	1
3.75749130361926	3.74687301763088	82	1
3.74943368183353	3.75522065060427	83	1
3.74584885303641	3.73004502401333	84	1
3.75319277286295	3.72558521464782	85	1
3.76324865264806	3.69135151775663	86	1
3.75560396390466	3.69081377220405	87	1
3.76336241829412	3.70278186661158	88	1
3.77377581290895	3.66031259378678	89	1
3.76116757219043	3.69924886223375	90	1
3.75328892191259	3.72111638945313	91	1
3.76357224630640	3.72010925271672	92	1
3.75860777328507	3.72798057035063	93	1
3.76852083594167	3.71196930895023	94	1
3.74939529222850	3.68850755397746	95	1
3.76582562502451	3.68425321552933	96	1
3.77337693904248	3.68120837885525	97	1
3.76344354138802	3.70903874164180	98	1
3.74978579343498	3.70707846694131	99	1
3.75891905932900	3.71901650011336	100	1
3.74970348721052	3.72188548964853	101	1
3.75951765914599	3.70230369956310	102	1
3.74742387496546	3.76427917797687	103	1
3.74558443373229	3.78216471377401	104	1
3.75251118007219	3.75873948062162	105	1
3.74338917251766	3.74762107662474	106	1
3.74418925681987	3.80938787414259	107	1
3.75138400917989	3.80249402734788	108	1
3.74502820060959	3.75903352121143	109	1
3.76928061496238	3.70905159573764	110	1
3.74762684363830	3.74734579655736	111	1
3.76029578648611	3.72599511040779	112	1
3.75720157863299	3.73682138029931	113	1
3.75394766800899	3.71484421457268	114	1
3.76489819664567	3.74045513818709	115	1
3.75836270913327	3.76971028835373	116	1
3.75967733081294	3.74241324136691	117	1
3.75178875868969	3.71075687794180	118	1
3.74579053229985	3.73776882025166	119	1
3.73571217404428	3.77246977733300	120	1
3.74893124194605	3.73409228338619	121	1
3.76247673561206	3.72882938031472	122	1
3.74685601144246	3.75839193060448	123	1
3.74655841041724	3.78906584266285	124	1
3.75064923158912	3.78585694975880	125	1
3.75690804966587	3.78326984266741	126	1
3.75171668277182	3.77733302405681	127	1
3.75574756786639	3.74907563723641	128	1
3.74587514600954	3.76176683116260	129	1
3.73359385871987	3.81115846603711	130	1
3.73629956855874	3.79840355542533	131	1
3.73697776785372	3.81386913286049	132	1
3.75141019905760	3.77263487059938	133	1
3.75503764526077	3.78370338940408	134	1
3.75582488403427	3.76278241058786	135	1
3.74076280986236	3.78685257417284	136	1
3.74232826553431	3.79567840062203	137	1
3.74334919041022	3.76187641943443	138	1
3.75699641432960	3.72945068452545	139	1
3.75199635908464	3.73848254156680	140	1
3.74594916946922	3.81713634974498	141	1
3.73434218516455	3.79058766514643	142	1
3.75013582889392	3.78351819667260	143	1
3.74675125068175	3.75398417223097	144	1
3.73343851272054	3.79134052949648	145	1
3.75406981053885	3.77065334998789	146	1
3.75947407794862	3.80184419435294	147	1
3.75184732053401	3.78457975712216	148	1
3.73961692018697	3.76831482111349	149	1
3.75099709489877	3.76272706577954	150	1
3.75217535829330	3.80428357958705	151	1
3.74393182894012	3.76747825125721	152	1
3.74716000088584	3.75594669566192	153	1
3.74436404574345	3.81786495711980	154	1
3.72745665433930	3.76063263431580	155	1
3.73018721256361	3.73840015752864	156	1
3.74045847882413	3.78595071599827	157	1
3.74236977450087	3.74439073731518	158	1
3.75231051378320	3.70726505617513	159	1
3.76409792406130	3.71519490246941	160	1
3.77113924398456	3.71322172379882	161	1
3.76666544406893	3.71415398494195	162	1
3.77163332616875	3.76951606819324	163	1
3.77428853678977	3.71677969860366	164	1
3.77669812073510	3.66254857985147	165	1
3.76261328928114	3.70691681466399	166	1
3.76291470123922	3.71329130072614	167	1
3.75659616376480	3.70609426896469	168	1
3.75965699231462	3.70261165064997	169	1
3.77241360917549	3.66318084438919	170	1
3.77518410775175	3.66401859567620	171	1
3.77409712821695	3.65796444940211	172	1
3.77225075000070	3.64635360024444	173	1
3.78442793504893	3.68700207405487	174	1
3.76729945315355	3.67881944834686	175	1
3.75317628378698	3.67203417210836	176	1
3.75344857825962	3.72458132404548	177	1
3.75033469539775	3.72043841450444	178	1
3.74847564568033	3.71707313478806	179	1
3.77278761756050	3.67682866891383	180	1
3.75522774412898	3.74280351068216	181	1
3.74865852561965	3.76194161105565	182	1
3.73308453649523	3.75652915127770	183	1
3.73879764052610	3.79135086090615	184	1
3.75673828706449	3.76859861985877	185	1
3.76646611494809	3.73253161106807	186	1
3.75415550536990	3.70706125814645	187	1
3.75401499582780	3.74915065348764	188	1
3.74207112250308	3.71812871640863	189	1
3.75225630713504	3.65833307739048	190	1
3.75436511875531	3.67568946151505	191	1
3.76050640986306	3.68374068058709	192	1
3.75407346286518	3.69429828870589	193	1
3.75570878532386	3.76977021691278	194	1
3.75962849938140	3.75043547639951	195	1
3.76232444995591	3.74283661337235	196	1
3.74717688514916	3.68353433747496	197	1
3.75772141888316	3.71846824020280	198	1
3.76532759977098	3.70982915709813	199	1
3.77057616810781	3.70266132931529	200	1
3.76178908338933	3.68215397347504	201	1
3.76936608958301	3.68136276277236	202	1
3.75670903652569	3.64841215235170	203	1
3.74544419751890	3.73008119896764	204	1
3.74346094807496	3.72617248369240	205	1
3.74484587992830	3.70506153742882	206	1
3.75162090616456	3.71336579452376	207	1
3.75229228475710	3.74048422768864	208	1
3.75341240277089	3.72175110200410	209	1
3.75634847938174	3.71329549211946	210	1
3.75776441028775	3.72137947310105	211	1
3.75644943907297	3.71886966222200	212	1
3.76667423986051	3.71408965439624	213	1
3.74745295369148	3.71978599385518	214	1
3.75527293775513	3.76471484874433	215	1
3.75616538663861	3.73968751629855	216	1
3.74088591909075	3.77588817312695	217	1
3.73595282817479	3.79718098209346	218	1
3.75590216753602	3.73828798822922	219	1
3.75587783724749	3.74785473485814	220	1
3.75459751675224	3.75297855244321	221	1
3.76444936008793	3.74757786284730	222	1
3.74516641986582	3.72513817864705	223	1
3.73805846111532	3.70318850176404	224	1
3.76256974196277	3.71830172209574	225	1
3.74233506290029	3.78967459212955	226	1
3.71770880994129	3.81192428161864	227	1
3.71147396908323	3.82321096057726	228	1
3.72294781281303	3.74042941121634	229	1
3.74994457173865	3.73560605454390	230	1
3.74749056571742	3.76526406537441	231	1
3.75136987548502	3.77909527894552	232	1
3.74070404802548	3.78808895215556	233	1
3.75127593151524	3.75824294653412	234	1
3.75755349465180	3.80800909947308	235	1
3.75004161019473	3.75131390734483	236	1
3.74440648576588	3.74092211627127	237	1
3.75331454784037	3.72778195404100	238	1
3.74123967161911	3.74749839073340	239	1
3.74738429295090	3.73678915937698	240	1
3.73383948320372	3.75461298578673	241	1
3.75870791333405	3.68898961113975	242	1
3.73698499888677	3.69299478894825	243	1
3.74407625869934	3.73701938747227	244	1
3.73343885274667	3.80426191546473	245	1
3.74796146376057	3.79208867863422	246	1
3.73437241613293	3.75179552033574	247	1
3.73623391114097	3.71869955692074	248	1
3.76233786773586	3.68881901895089	249	1
3.74143119888291	3.67756721690204	250	1
3.73827671924572	3.72774830859887	251	1
3.73798644315742	3.77640298602686	252	1
3.74628392969751	3.74641750216633	253	1
3.74722412867329	3.74133602554050	254	1
3.74361384612414	3.78196248856377	255	1
3.75668852357913	3.78960848026803	256	1
3.75367138587012	3.73278486231725	257	1
3.74624979506836	3.74934872325746	258	1
3.75450419168666	3.70315869504784	259	1
3.75915294191905	3.72850822581497	260	1
3.75442784945717	3.73408123738505	261	1
3.75917516083428	3.76104071810373	262	1
3.74132531333042	3.79265344129166	263	1
3.75741812161291	3.80450590502913	264	1
3.74643566316842	3.76318376001341	265	1
3.75040757054757	3.77931899413395	266	1
3.75036591245470	3.78392398375142	267	1
3.74900693610740	3.76043585643421	268	1
3.75261043279010	3.75838604001466	269	1
3.75815282630404	3.74255060010131	270	1
3.76297426578180	3.70247600306441	271	1
3.77020390638229	3.65123469204018	272	1
3.77643589832855	3.66081265244416	273	1
3.76319641964953	3.71244817125309	274	1
3.75573584710550	3.71069949417619	275	1
3.76279505037833	3.68958972903621	276	1
3.76614746301225	3.69427786376556	277	1
3.75316732075557	3.71982075931834	278	1
3.76131542474529	3.73799571647761	279	1
3.75530940786541	3.72765514554472	280	1
3.75178901498440	3.67884476390889	281	1
3.75796731421388	3.71472207361039	282	1
3.77157705423381	3.70276758854235	283	1
3.75498572113358	3.66335019822413	284	1
3.76712316585800	3.68245728669146	285	1
3.74419943910790	3.70263314171880	286	1
3.76170286115272	3.70408740227870	287	1
3.76215821972725	3.72809581693023	288	1
3.77123649211645	3.75254874379960	289	1
3.76098272258806	3.74192455083104	290	1
3.76288302523716	3.76480644819487	291	1
3.77002192945733	3.73476095649487	292	1
3.77471578988631	3.67260585366376	293	1
3.76192719390110	3.71439052157054	294	1
3.74509492391589	3.77444595526454	295	1
3.75225095294229	3.75223781012381	296	1
3.75498443829613	3.74090489608909	297	1
3.74363667457267	3.77950382228112	298	1
3.76372018171284	3.75271678379363	299	1
3.75556210224475	3.74842108927490	300	1
3.75382397528430	3.73861682183188	301	1
3.75129932803057	3.76728667509656	302	1
3.74377824653327	3.75017106802036	303	1
3.74731593491677	3.76266100722677	304	1
3.73943946393107	3.74993870422807	305	1
3.72481334531087	3.80867279624653	306	1
3.71618953577244	3.83993990511612	307	1
3.73233577160304	3.79403230204679	308	1
3.73638034357848	3.77865540570998	309	1
3.73966939981785	3.78880516356406	310	1
3.73834705295501	3.78541295557336	311	1
3.74642553228957	3.77224739986115	312	1
3.73927958670632	3.78186984256377	313	1
3.74988975801495	3.77276981083741	314	1
3.76308124913635	3.73541572296102	315	1
3.76272385811376	3.71741137007063	316	1
3.76511164648478	3.69728932722395	317	1
3.76267643341125	3.72758992323783	318	1
3.74024510429509	3.72305760119818	319	1
3.76543243802651	3.70277784615698	320	1
3.76541841613853	3.68892149930406	321	1
3.74878488229469	3.69160313435469	322	1
3.74700787141990	3.70183768580567	323	1
3.77347227728319	3.68792991621845	324	1
3.77289952931891	3.65178516589963	325	1
3.76035824824991	3.69563846265620	326	1
3.76365963610142	3.67570727197416	327	1
3.76199981156019	3.68092507353713	328	1
3.76065213163628	3.65025335878953	329	1
3.74012717575042	3.71644414392441	330	1
3.74780609768573	3.71346449413656	331	1
3.74234405496110	3.71758406784458	332	1
3.75128004663336	3.73330995464154	333	1
3.75114144998965	3.71279458098822	334	1
3.73632080083271	3.74319732260907	335	1
3.74017869295810	3.72406813255556	336	1
3.74052816291587	3.75864081834268	337	1
3.75664158944165	3.74716405050545	338	1
3.72944443481157	3.76101829680975	339	1
3.74533725731417	3.77480423605639	340	1
3.74053667031722	3.80139735959836	341	1
3.75848914469399	3.82164472737917	342	1
3.73760569134144	3.74873574698495	343	1
3.74877318306328	3.72257863910264	344	1
3.74281493061355	3.71936544941127	345	1
3.75827341641928	3.73078180709775	346	1
3.77046153360089	3.72443448601444	347	1
3.73606887720595	3.66773445694574	348	1
3.74005083802904	3.69371379730527	349	1
3.74946057839592	3.72278929047013	350	1
3.74982955945811	3.75874301053981	351	1
3.75783697935694	3.77959387895026	352	1
3.74056782705348	3.77450714076570	353	1
3.77174068725808	3.73889116048389	354	1
3.76422254871986	3.71419165372224	355	1
3.75730985307625	3.70419663628307	356	1
3.74621145577755	3.78690664369305	357	1
3.74136673368815	3.78536542264171	358	1
3.73573107531662	3.79494654458680	359	1
3.76239016584779	3.75039213827177	360	1
3.76291243756968	3.75819395164615	361	1
3.75816630114043	3.75151408650263	362	1
3.75682421223695	3.73982600361563	363	1
3.75048522164225	3.76339149617208	364	1
3.75661395761212	3.73177497757073	365	1
3.73734617687764	3.77965457432681	366	1
3.75140556541320	3.75688374399283	367	1
3.76931140704262	3.71411975555472	368	1
3.75932224214649	3.67772539538063	369	1
3.75685132525786	3.69072759606285	370	1
3.75665814802151	3.70118357969602	371	1
3.74100724739935	3.74082919836459	372	1
3.75953355360797	3.73198951820077	373	1
3.75978959975398	3.74224232019074	374	1
3.74535620050180	3.70727864142651	375	1
3.76014911489033	3.73303763816958	376	1
3.74722051946863	3.76036964677497	377	1
3.74426600288224	3.81438552858729	378	1
3.72146821617086	3.82740999995789	379	1
3.74185408162962	3.81637142851151	380	1
3.72743321029094	3.81298852282173	381	1
3.74768584472937	3.77827607299133	382	1
3.73602039069120	3.76727058197663	383	1
3.75241162367879	3.73870000655396	384	1
3.75043763567252	3.71489851963897	385	1
3.74562460974527	3.76691611816609	386	1
3.73869018973264	3.78183371233336	387	1
3.76061014139186	3.73524263318146	388	1
3.76741105559419	3.73246799067980	389	1
3.73326704431161	3.76678633091110	390	1
3.73661218276410	3.76049637921774	391	1
3.75241634039745	3.78068034030913	392	1
3.75048978063417	3.73842737553224	393	1
3.75818416500590	3.76589119114827	394	1
3.73249478955961	3.75394058053923	395	1
3.74856083767157	3.75360341332996	396	1
3.75088625211020	3.74276036995278	397	1
3.76733539613929	3.71698666875665	398	1
3.73978296841726	3.72939971485157	399	1
3.76023410519884	3.72558869373903	400	1
3.74055688027246	3.73094459713199	401	1
3.73805145208600	3.73070721749075	402	1
3.75188298566209	3.71618752032029	403	1
3.74168370033637	3.72566400661418	404	1
3.74775416384081	3.72804666534012	405	1
3.75554122219009	3.75888896260099	406	1
3.73888899765367	3.74190014950469	407	1
3.75161735637023	3.75150828636566	408	1
3.75243050401003	3.73656046339738	409	1
3.74433757028181	3.74683113526085	410	1
3.74130780762607	3.72335481800507	411	1
3.74252704524686	3.72919759145172	412	1
3.74994532768359	3.71820412052322	413	1
3.73680991869482	3.72224218333390	414	1
3.74141731067489	3.74681272091980	415	1
3.75413527848295	3.75708230197565	416	1
3.75826166840357	3.71231548184824	417	1
3.74135535059466	3.73483287387011	418	1
3.74116765780457	3.77115264852144	419	1
3.75212544643016	3.74698252469886	420	1
3.74136805903227	3.74869887591945	421	1
3.76493280762896	3.72141698349998	422	1
3.75683471751617	3.69995285694317	423	1
3.76386100271827	3.65447569656842	424	1
3.76032978718620	3.69644578424898	425	1
3.75307930013879	3.71636272071748	426	1
3.74558489697179	3.71334996167459	427	1
3.74776948258144	3.70053202373263	428	1
3.74970634745507	3.72225008540919	429	1
3.73872708506931	3.71517589971670	430	1
3.73508264448648	3.71547824764598	431	1
3.75518379013534	3.69827139340532	432	1
3.75972942287090	3.71765090753292	433	1
3.74924479745394	3.76938062853316	434	1
3.75060968356745	3.78742607536996	435	1
3.74074347732744	3.76814569373343	436	1
3.75390475675720	3.75621208592076	437	1
3.75542292238115	3.76812113408000	438	1
3.76203893105370	3.77239117707680	439	1
3.76670916455572	3.77036400977167	440	1
3.74056911161581	3.76158608646079	441	1
3.74956535573438	3.74280868736783	442	1
3.74632517289627	3.73516726941939	443	1
3.75435454759191	3.70931798728102	444	1
3.74685112155803	3.69654032065212	445	1
3.74794660074792	3.71429106786461	446	1
3.74239253944779	3.75619167688649	447	1
3.73930460968758	3.72905989857045	448	1
3.74622334043582	3.72536845498640	449	1
3.75498065474418	3.73957163473173	450	1
3.74559065827994	3.73189683219800	451	1
3.76075513856761	3.71340715369684	452	1
3.75201551072451	3.70122823099209	453	1
3.74569860633370	3.71213743045714	454	1
3.74636303279194	3.72214307537054	455	1
3.74715377501415	3.72959851849416	456	1
3.75181495894306	3.76628168185593	457	1
3.73733377511579	3.79950304442303	458	1
3.74870146990668	3.73867292020682	459	1
3.74075838603877	3.73671684657833	460	1
3.74706762591204	3.75007663606958	461	1
3.74697021532479	3.73960130015722	462	1
3.75453066541546	3.77316471042479	463	1
3.74223197047749	3.82083631240681	464	1
3.73878947077137	3.79897085641380	465	1
3.74395495478641	3.75564242151286	466	1
3.74564192490530	3.74635177023425	467	1
3.73537415812362	3.75270172181761	468	1
3.73173382972361	3.77945897414698	469	1
3.73285422462836	3.81268660671344	470	1
3.75261240965230	3.78705162431578	471	1
3.75948820096015	3.77704401569756	472	1
3.75626990104588	3.74792594874572	473	1
3.77017487153396	3.72071269442399	474	1
3.75824902094681	3.71253701104556	475	1
3.75932013105921	3.70998699988948	476	1
3.75820043928244	3.73103379406247	477	1
3.75429515144446	3.71272188799326	478	1
3.74557808179938	3.74813974379141	479	1
3.76454324797880	3.80535330493470	480	1
3.73490269701302	3.81644884831470	481	1
3.73608723252055	3.80076608131989	482	1
3.73865785628559	3.81994003905008	483	1
3.74307312118465	3.80538426233700	484	1
3.75172966933591	3.80948644967402	485	1
3.74657679258360	3.81883796656772	486	1
3.75433879441504	3.76076440482694	487	1
3.75283500871973	3.79045080496257	488	1
3.75906961486695	3.75400462321272	489	1
3.74752497922889	3.70306702907267	490	1
3.74997927658602	3.70991694077508	491	1
3.75967900364077	3.69150914556839	492	1
3.77051854407857	3.69056115854767	493	1
3.74700330419738	3.72708739069695	494	1
3.74469992282620	3.78186886028287	495	1
3.74050248723556	3.77079002809072	496	1
3.75427203904696	3.76215525542079	497	1
3.76588086219249	3.73196194583211	498	1
3.75645230589998	3.71454237402466	499	1
3.75043079413322	3.70447324842990	500	1
3.75217244672766	3.72954959213258	501	1
3.74537086564875	3.75238741419986	502	1
3.74114832462752	3.76161458365910	503	1
3.77018016661200	3.75891745796526	504	1
3.74644711447431	3.75034683772940	505	1
3.72923284078040	3.76010366718452	506	1
3.74132140472908	3.71956837950835	507	1
3.74649433824939	3.71750277246295	508	1
3.73490720941574	3.76115009270130	509	1
3.73065248890797	3.79199137125732	510	1
3.72127341351915	3.83344105490763	511	1
3.74361992359313	3.78736715364190	512	1
3.75096898200657	3.77706930110868	513	1
3.73394602956585	3.76862056703281	514	1
3.74358100852783	3.75150867028186	515	1
3.73466053696588	3.76768436587818	516	1
3.74397105540807	3.75845204514978	517	1
3.74586721659838	3.72900959484953	518	1
3.75513276139982	3.71833769623956	519	1
3.74843890653035	3.75598197622866	520	1
3.73078002972569	3.74207758229365	521	1
3.74263436196467	3.74442406756524	522	1
3.74206863432991	3.73900117130694	523	1
3.75028394356643	3.73264764517176	524	1
3.75372103781724	3.73106598018555	525	1
3.74069986623979	3.75719545076427	526	1
3.74036755115858	3.77242848564104	527	1
3.73075025943188	3.84691468448639	528	1
3.72468935162549	3.85257874823840	529	1
3.73227217462991	3.79872375420861	530	1
3.73114150786118	3.80454426966157	531	1
3.72901032780178	3.81355212047819	532	1
3.71299322584004	3.81302268543037	533	1
3.73815669644860	3.77686071992201	534	1
3.74407307032961	3.75356865649976	535	1
3.75415423608213	3.76261472328809	536	1
3.75635982075757	3.74249351736692	537	1
3.73870386015535	3.79204399476413	538	1
3.71712250565218	3.79939706640473	539	1
3.71804178765546	3.74893529342324	540	1
3.74541334042306	3.77429814454805	541	1
3.74598177092251	3.72498635121452	542	1
3.77004569048605	3.72945891446130	543	1
3.76850930953617	3.73205262432320	544	1
3.73529512058519	3.75636171787684	545	1
3.74415411153870	3.73592630806628	546	1
3.73952892085251	3.72865305524341	547	1
3.73880979670254	3.71673089459534	548	1
3.74595065721784	3.72233741061691	549	1
3.74838342336741	3.73362513758785	550	1
3.74626137427543	3.71218626677034	551	1
3.77130929349815	3.71088526361529	552	1
3.77558647269004	3.70039628363285	553	1
3.75538934429901	3.72661744660083	554	1
3.75691277562038	3.75085974381969	555	1
3.76260701873241	3.74465680496505	556	1
3.75184454762862	3.75313173708644	557	1
3.75115456633898	3.73393113595782	558	1
3.75449042566614	3.75985872234377	559	1
3.75189687670201	3.70078931642286	560	1
3.73539849412149	3.70563604247973	561	1
3.74754296847141	3.76380054513836	562	1
3.76835491443994	3.71363777951323	563	1
3.75958431839603	3.71117793712493	564	1
3.75295660409660	3.69289961504302	565	1
3.74682048136667	3.73557965120132	566	1
3.74085971434111	3.72302983430968	567	1
3.72309503233278	3.81077081057223	568	1
3.72139412635179	3.78839364024859	569	1
3.73174061470451	3.81122402940694	570	1
3.74402684786479	3.74922111974995	571	1
3.74324751897019	3.74861355694495	572	1
3.74013055041475	3.78007361631649	573	1
3.73481581885314	3.74746741413114	574	1
3.73838370607324	3.76453808127621	575	1
3.73775518744436	3.75938119053306	576	1
3.75392199051632	3.75411471856178	577	1
3.74461995476000	3.72229901462591	578	1
3.74031911954946	3.74060386013959	579	1
3.73404020273970	3.74562946836049	580	1
3.76004639319776	3.69951715505617	581	1
3.75836797870424	3.71689280768146	582	1
3.75690033289366	3.72181161510651	583	1
3.74746904668954	3.69044546796098	584	1
3.76151259485955	3.68098108430050	585	1
3.75283536469767	3.74111841625756	586	1
3.74879580902590	3.73762098460990	587	1
3.75714955410408	3.74061561653985	588	1
3.75932280895204	3.74177275420350	589	1
3.76311874069415	3.76893715707406	590	1
3.76501442821194	3.71305780132359	591	1
3.75649283115812	3.70553669295520	592	1
3.77949824690461	3.73984032981320	593	1
3.74897124208944	3.75547804757733	594	1
3.74636807691068	3.75426167747518	595	1
3.75788803998836	3.76739891779101	596	1
3.76583071612381	3.74545564896208	597	1
3.74756320290925	3.72270803159243	598	1
3.74458312005436	3.74495131826685	599	1
3.74911979610551	3.74057185245279	600	1
3.75190040007908	3.74992811139365	601	1
3.75562016901033	3.71414961297726	602	1
3.75319877049554	3.66747417071435	603	1
3.77429634919955	3.63119592016556	604	1
3.76058539704467	3.66616996220841	605	1
3.76809811189562	3.68430047425542	606	1
3.77840024183582	3.69083623913740	607	1
3.76800019973393	3.69182748462757	608	1
3.76639450097310	3.64045229637702	609	1
3.77488502943407	3.63659518819356	610	1
3.77134033904671	3.63860156187930	611	1
3.77124065579038	3.64811023853751	612	1
3.75432962724628	3.69876774643993	613	1
3.73747884200307	3.70689567803935	614	1
3.74847208308235	3.66606839566499	615	1
3.74472330885442	3.66527525744467	616	1
3.76163297711851	3.67320671322435	617	1
3.74877560434398	3.71118644938063	618	1
3.74385262000498	3.72531414523346	619	1
3.75353569575094	3.70294564875790	620	1
3.77278781210109	3.69043508391197	621	1
3.75042000068708	3.70272673098904	622	1
3.75568137602692	3.74787152699955	623	1
3.76245566294481	3.75206029487375	624	1
3.75148598041526	3.75961996448986	625	1
3.73962206081126	3.75881006446577	626	1
3.74034635257755	3.76582512539722	627	1
3.73551183882693	3.76364767009062	628	1
3.73218261747877	3.73609034168422	629	1
3.73227886833238	3.77299318840117	630	1
3.72296049115824	3.80142922834589	631	1
3.73296661753803	3.78984563059001	632	1
3.74853833151985	3.75272100311737	633	1
3.73793807166330	3.72719014216867	634	1
3.73966548607317	3.72785385364461	635	1
3.75115483478691	3.77793234686447	636	1
3.74613508230694	3.74429395797482	637	1
3.74334715624730	3.76948300491826	638	1
3.74599627216536	3.74587766903857	639	1
3.75083983335276	3.74547496782725	640	1
3.75020635626703	3.74614169785867	641	1
3.75318536655956	3.74666734196436	642	1
3.76729263622633	3.72244969238114	643	1
3.74567186509510	3.77708127632901	644	1
3.74455360582599	3.73976748819282	645	1
3.73393684874388	3.76007143266367	646	1
3.75310003627233	3.72255049944028	647	1
3.76388747025318	3.74901796637152	648	1
3.76711052207533	3.78670249669128	649	1
3.76440565135822	3.73983111463225	650	1
3.75177770323541	3.72138085316890	651	1
3.75380524250386	3.75908250945413	652	1
3.74584991432586	3.74325965418916	653	1
3.75789285462839	3.71583227972188	654	1
3.73681961273144	3.76755338620879	655	1
3.75874162334787	3.72751328784329	656	1
3.74720492716099	3.72762498306444	657	1
3.74111972998069	3.77581170808161	658	1
3.74209150698669	3.73190110152859	659	1
3.74982291033659	3.72476337236155	660	1
3.74517041383480	3.71047129282141	661	1
3.74441994119721	3.74062125688611	662	1
3.76049480184315	3.69998958153272	663	1
3.76341422654266	3.67539007432955	664	1
3.75855563624213	3.67581404741038	665	1
3.73900457774476	3.74002167578983	666	1
3.74346219226293	3.76438680117787	667	1
3.74344022374022	3.76844744920298	668	1
3.75195188773570	3.77942886905026	669	1
3.76073950375225	3.76306012624528	670	1
3.74938429041426	3.75009587959285	671	1
3.74465094275936	3.74580409078656	672	1
3.76918830702472	3.68986875432288	673	1
3.75146495217121	3.68895038031923	674	1
3.73518730657208	3.72514453165420	675	1
3.74465484508373	3.72621556448510	676	1
3.74451782528397	3.73185985443420	677	1
3.72673290094115	3.73267005141619	678	1
3.74430121346156	3.76108008311715	679	1
3.73617433987604	3.78767578022205	680	1
3.74232061153053	3.76560326348011	681	1
3.76067948253198	3.75442770374670	682	1
3.74827219231375	3.77282363633874	683	1
3.75578551631906	3.73363605608133	684	1
3.76162048370072	3.72943038395400	685	1
3.74725196722097	3.70545776058396	686	1
3.75908880236270	3.66763581228544	687	1
3.76921184978714	3.67612534272553	688	1
3.75558416726721	3.70836685702453	689	1
3.75383132129312	3.73519059243701	690	1
3.74859225310038	3.75434100205733	691	1
3.74275795946640	3.73551907371054	692	1
3.73206652477719	3.73151220853298	693	1
3.75069826996081	3.73407659187245	694	1
3.76414319016110	3.72949412464308	695	1
3.76183572414143	3.74886032801392	696	1
3.75521200114323	3.76766372620958	697	1
3.75038905047519	3.72244623468107	698	1
3.73519856231827	3.75181843165097	699	1
3.73516769697716	3.75279300713573	700	1
3.75274155252518	3.76296951882498	701	1
3.75269453362909	3.76734189218925	702	1
3.73587874845429	3.76908338011005	703	1
3.75083448561098	3.79928063612553	704	1
3.72428062630713	3.87847674021780	705	1
3.71287103409766	3.91753151943492	706	1
3.72235792166705	3.84764263497409	707	1
3.72884589606992	3.81421255202206	708	1
3.74506060692858	3.77949984337654	709	1
3.75451958520930	3.75418329869656	710	1
3.75070142326406	3.72654220019800	711	1
3.73590763375580	3.77244380521837	712	1
3.75850229215310	3.74587310189412	713	1
3.75701130942840	3.77052346624992	714	1
3.75249590281172	3.74682721469098	715	1
3.76115724437401	3.68589909450591	716	1
3.75454327144499	3.70607099182352	717	1
3.75723813099818	3.67119495977910	718	1
3.75155318881644	3.70906654419741	719	1
3.74771477245822	3.72487000757742	720	1
3.76760242317542	3.68019153216360	721	1
3.75504335425052	3.71185356348834	722	1
3.73833252617162	3.75287332573885	723	1
3.74278981961816	3.74917327060025	724	1
3.74403820368004	3.75280849782345	725	1
3.73827364631274	3.75253557491461	726	1
3.74231402264143	3.74057400056190	727	1
3.74048065836522	3.75872243572272	728	1
3.75935611924673	3.74094580612775	729	1
3.76092620114926	3.75951944917245	730	1
3.75434059784491	3.76912181957588	731	1
3.74548875433428	3.72740788924822	732	1
3.75283436324223	3.74594309546194	733	1
3.76584055987412	3.72726472083260	734	1
3.74216296186651	3.75451811898061	735	1
3.74888101448220	3.75947274851829	736	1
3.74387151108101	3.74568571452210	737	1
3.74612655173886	3.75809933991454	738	1
3.75221230416403	3.76818832948652	739	1
3.75177831555157	3.76691386581522	740	1
3.75348259984290	3.72840148515342	741	1
3.77087362831841	3.74751602018872	742	1
3.75114281159440	3.70393054063559	743	1
3.75785535668850	3.67425873080958	744	1
3.75321684374398	3.67178004254127	745	1
3.75605443033448	3.67828179844026	746	1
3.75522034021777	3.69501460061653	747	1
3.73593760059081	3.69949748173696	748	1
3.74896162717719	3.74532640075353	749	1
3.75389947933412	3.74096506515034	750	1
3.74164694362700	3.66944588308279	751	1
3.75544496318296	3.62659812047557	752	1
3.75830773522851	3.65568542030240	753	1
3.73975449727065	3.72227914279408	754	1
3.77458807610138	3.72189055879932	755	1
3.77527008679831	3.72117116599356	756	1
3.77289494907635	3.69390658018187	757	1
3.77217998778720	3.69301977963186	758	1
3.77605883311674	3.69966181850037	759	1
3.77297502435398	3.67218440294334	760	1
3.76235457516489	3.69074074015146	761	1
3.76080526065296	3.62409631227518	762	1
3.75893419246546	3.64766821664205	763	1
3.77425277186823	3.68537328375966	764	1
3.76028809513574	3.72030074883015	765	1
3.75546667219255	3.70640359625515	766	1
3.76743069929519	3.67547131592541	767	1
3.77700754749714	3.66520951432713	768	1
3.76571176312928	3.69356197634695	769	1
3.74588245410596	3.75357462131804	770	1
3.72760608467329	3.78420935073856	771	1
3.73098250205531	3.75900334919039	772	1
3.73364883922967	3.77781735349569	773	1
3.74539119022726	3.77581892499792	774	1
3.72895620123512	3.81394722733265	775	1
3.74195314546439	3.81127265044434	776	1
3.72969958189334	3.78243550554878	777	1
3.74572924217555	3.76071910529153	778	1
3.75411255789738	3.78994980976381	779	1
3.75096397115982	3.73853690667400	780	1
3.74608105380575	3.75431274838173	781	1
3.73014789116915	3.77657188139763	782	1
3.74851446782037	3.69197040137957	783	1
3.75671753826582	3.68203110942931	784	1
3.76135437580397	3.68146038031976	785	1
3.75939966974402	3.70777452508197	786	1
3.75682205578953	3.73218899243534	787	1
3.74232986019144	3.75503538153682	788	1
3.75676627953630	3.74612483785864	789	1
3.73785302327572	3.76159368106081	790	1
3.73569956377458	3.78135368938510	791	1
3.74703380674793	3.77886553277314	792	1
3.74596493920986	3.76097112231806	793	1
3.75067105063146	3.73109431132253	794	1
3.74449056855669	3.77669538184010	795	1
3.75293503314554	3.75704973567438	796	1
3.75828225123168	3.77270818900066	797	1
3.75478202238051	3.78312321393047	798	1
3.75957399673834	3.80025757557763	799	1
3.75221333237914	3.75169196141596	800	1
3.77946401802248	3.75810608026402	801	1
3.76893061643559	3.72141296076251	802	1
3.77011506248472	3.70861669629425	803	1
3.75588893345924	3.70986759828420	804	1
3.75998696635603	3.67740630290289	805	1
3.77195035158844	3.62856725366968	806	1
3.77978011588108	3.63595171580366	807	1
3.76640932516078	3.67018989684260	808	1
3.75975060048173	3.72230444416941	809	1
3.75725026215222	3.70278714060081	810	1
3.76184745187185	3.66875241880508	811	1
3.75191693614444	3.72609662469817	812	1
3.73009738795153	3.71665501837258	813	1
3.73345951619040	3.74312449141609	814	1
3.74992376401047	3.75595513926602	815	1
3.75562616485898	3.73014457407569	816	1
3.74909669836251	3.70937846542385	817	1
3.73962278346983	3.75994386429260	818	1
3.74847931317283	3.76379285836963	819	1
3.74533978185045	3.73572142038823	820	1
3.76497062216493	3.70343986187531	821	1
3.74657539412424	3.73292637223353	822	1
3.74916723418340	3.73630471665781	823	1
3.75838924640669	3.72213136838377	824	1
3.74215127189208	3.75638662477595	825	1
3.74189961724497	3.72879663919682	826	1
3.74328073937220	3.71604459597671	827	1
3.72576685046642	3.73688791876364	828	1
3.74639859626489	3.70418971955452	829	1
3.74409572199609	3.73403498505572	830	1
3.73483057698648	3.77378199973280	831	1
3.75281820177019	3.76097323857842	832	1
3.75751947855878	3.70546356684698	833	1
3.75346667348063	3.73590667056187	834	1
3.76682391109042	3.72034529211915	835	1
3.74136244235334	3.74358055174404	836	1
3.73764985112534	3.75285798275582	837	1
3.73925576863633	3.78263753762482	838	1
3.74211566571528	3.77218962033643	839	1
3.74440723459614	3.73989134866590	840	1
3.73178685586436	3.76745460322483	841	1
3.74214467177008	3.79384217483311	842	1
3.74761745939277	3.79627889777522	843	1
3.74358908838375	3.75311640961559	844	1
3.74095167176602	3.71927041649388	845	1
3.73597793440731	3.71661807430318	846	1
3.76644343393897	3.67457915410340	847	1
3.76851179179565	3.66698547083457	848	1
3.75831983533313	3.66277910850744	849	1
3.76877580345528	3.68670152588822	850	1
3.76443394076347	3.73592705114181	851	1
3.74097093182527	3.75017573761965	852	1
3.75579177585555	3.71746130693764	853	1
3.74341132406183	3.73205109952812	854	1
3.75417647967074	3.71490186835235	855	1
3.75672267331555	3.75157042455398	856	1
3.74115994747385	3.78946216197485	857	1
3.76223554908965	3.79060007426129	858	1
3.75511388207560	3.79090365614449	859	1
3.75805784409097	3.76693391558382	860	1
3.74336587322242	3.80575418578481	861	1
3.74300174468742	3.78837482711633	862	1
3.73452666173167	3.82449534356665	863	1
3.73817197890389	3.82253780100458	864	1
3.72288147123468	3.79803849150649	865	1
3.71605138280419	3.80244004256433	866	1
3.73136769855900	3.74433797137970	867	1
3.73989631023054	3.75105544966660	868	1
3.73309886601243	3.77742587455241	869	1
3.73516841116745	3.78031832596803	870	1
3.73863320457222	3.78516432179177	871	1
3.73048541511101	3.79108337048664	872	1
3.74924977378666	3.77057220657515	873	1
3.73307708110283	3.75572516249611	874	1
3.74356057393297	3.75593842704259	875	1
3.73490469625656	3.80291289262072	876	1
3.73072092375119	3.80006896799257	877	1
3.72989258109853	3.79126559675177	878	1
3.74157286116228	3.75349746075984	879	1
3.73764415553171	3.72719399121101	880	1
3.75329745862042	3.67802261611169	881	1
3.75410291406909	3.68987274085862	882	1
3.75205986185947	3.67231727012523	883	1
3.76853553371438	3.64737565602691	884	1
3.76470465423292	3.65994956582663	885	1
3.77103140984849	3.68011306836815	886	1
3.75448122696217	3.67575789452026	887	1
3.76526364573368	3.71711259181070	888	1
3.75161734710477	3.73202913069106	889	1
3.75455592728711	3.71029394821143	890	1
3.75268796214835	3.72450966161208	891	1
3.73853279928124	3.74663503871368	892	1
3.72278982144150	3.78990607979709	893	1
3.73237306536841	3.82590694370240	894	1
3.72872049551943	3.83808356666434	895	1
3.73358766903226	3.83828856030303	896	1
3.72434449543426	3.83806939912327	897	1
3.73566395484330	3.77502804011781	898	1
3.76115457697542	3.69319715895777	899	1
3.75910902653074	3.70612170455964	900	1
3.75538878423981	3.70888760219454	901	1
3.74960012297407	3.70797415113785	902	1
3.75045400686342	3.74274034549082	903	1
3.75360127443587	3.71662120774744	904	1
3.75429898003179	3.65548633855700	905	1
3.75914751045470	3.65615814955685	906	1
3.74819900102900	3.66260648872118	907	1
3.75043292071644	3.66667729219214	908	1
3.74664822644698	3.72277172903993	909	1
3.74787854334236	3.69983908565592	910	1
3.75557450897016	3.70982550430868	911	1
3.74399605435033	3.71570272174828	912	1
3.74906161565293	3.72962595513691	913	1
3.73911447534668	3.75717294681944	914	1
3.75524521076956	3.72210890338394	915	1
3.75778008872810	3.72100071181934	916	1
3.76154463703019	3.69150116947620	917	1
3.76185291324107	3.67541230636346	918	1
3.77082821619219	3.65405699735187	919	1
3.75926185105301	3.68590365071775	920	1
3.75307951371135	3.69064421022782	921	1
3.74889680921710	3.70302882857727	922	1
3.74430249681990	3.67602964209579	923	1
3.74211722896306	3.71788170336871	924	1
3.75167538902212	3.72818391257518	925	1
3.75243750984944	3.71800561582791	926	1
3.74871920862791	3.71057092241660	927	1
3.73975407907640	3.76123997305069	928	1
3.73224488074181	3.75183009008177	929	1
3.73377306096442	3.77690616014757	930	1
3.73263798304372	3.75428051432652	931	1
3.75096986731232	3.71900124924397	932	1
3.75996522606637	3.70512271739041	933	1
3.75760307259322	3.68825339585122	934	1
3.75382451879781	3.72945115931107	935	1
3.75547362042535	3.71838882616801	936	1
3.75215942971004	3.74661439017331	937	1
3.75808401872712	3.75255651732361	938	1
3.73592007741927	3.75545831535540	939	1
3.74157565689832	3.74232215386582	940	1
3.74277151819578	3.73640404636722	941	1
3.73793757635659	3.72559355485992	942	1
3.73840769722045	3.69688432356586	943	1
3.73736725699722	3.71518530729338	944	1
3.74372837924131	3.75591988038700	945	1
3.74218563633539	3.74170253759782	946	1
3.76149896156253	3.70462386324724	947	1
3.76205717639339	3.67805362648824	948	1
3.75897673036781	3.67864187761973	949	1
3.75930045695763	3.67009752624409	950	1
3.76453239548610	3.67368325688716	951	1
3.78553450883583	3.68210039766180	952	1
3.73807410222941	3.73134024532693	953	1
3.73491900523868	3.72796520771302	954	1
3.73631653680878	3.74259457037783	955	1
3.74796560105985	3.71382834484536	956	1
3.73919244434157	3.71204049815984	957	1
3.74177557361178	3.69937710405465	958	1
3.74661343726955	3.76062659297420	959	1
3.75790934167348	3.72942046270991	960	1
3.75989330565878	3.69060047014970	961	1
3.77134538535396	3.65500154979486	962	1
3.76832733657672	3.66830428992889	963	1
3.75188515376910	3.73008364490129	964	1
3.73507698805363	3.77694052322223	965	1
3.72677689525374	3.75614641917659	966	1
3.72760090782655	3.77028212603967	967	1
3.72691197364929	3.72922565267164	968	1
3.73182687436464	3.76009499169942	969	1
3.72188779874249	3.73438798087632	970	1
3.73903280993322	3.71385780167327	971	1
3.73333187327690	3.73661395749913	972	1
3.73108671645843	3.77599176596516	973	1
3.73970511510232	3.72184292377815	974	1
3.74726794630674	3.71439979488157	975	1
3.74260571181195	3.72349845164203	976	1
3.74124988578711	3.75559020450553	977	1
3.74212157254420	3.71393218404440	978	1
3.74683956587908	3.72807699297550	979	1
3.73884368124509	3.71486486638746	980	1
3.75008587376862	3.71513323304967	981	1
3.75242912727993	3.64983335908276	982	1
3.75668927002883	3.66470232599810	983	1
3.74575069326714	3.72431675692172	984	1
3.75225592142224	3.65828826224424	985	1
3.76466712371315	3.67454564852234	986	1
3.74605404337510	3.71025786511123	987	1
3.75439301217053	3.68347607734691	988	1
3.76979224074597	3.67073978409104	989	1
3.76899481174640	3.67709571677837	990	1
3.76833088706915	3.68669279977271	991	1
3.77476923016013	3.66021613766034	992	1
3.75141252850318	3.69461191353663	993	1
3.76729395429268	3.63632293662390	994	1
3.76963624864028	3.63261696833792	995	1
3.74354636749136	3.64833984082271	996	1
3.74328752873856	3.68210656404086	997	1
3.76470274494194	3.68464433316760	998	1
3.73371111531373	3.71554368432823	999	1
3.73190489627899	3.73917257340603	1000	1
3.75236798996664	3.74209070091282	1001	1
3.74473221668915	3.71886368864581	1002	1
3.73777003075375	3.75387676203205	1003	1
3.73807619362948	3.69000851217161	1004	1
3.74366028719330	3.73485552569024	1005	1
3.72724804457541	3.78549363337736	1006	1
3.72514743161628	3.78921628009590	1007	1
3.72395074770126	3.77964183026724	1008	1
3.73649190966846	3.75189151388374	1009	1
3.73806922729556	3.77822954215573	1010	1
3.74630084569286	3.75252455485234	1011	1
3.75704852416792	3.74653659914653	1012	1
3.76237389357657	3.69709234569378	1013	1
3.76363488213542	3.65847053235945	1014	1
3.75077374743180	3.73284566616912	1015	1
3.74558301750029	3.71448219304801	1016	1
3.75678429279547	3.74456945258694	1017	1
3.74770798461161	3.76620273236911	1018	1
3.74040714690044	3.75872741093435	1019	1
3.75196340838079	3.73604967265400	1020	1
3.73386766264962	3.82438849863626	1021	1
3.73456971315337	3.81533811186771	1022	1
3.72895391918303	3.81778968290356	1023	1
3.75125449995378	3.77786035323570	1024	1
3.75421341831585	3.73136607217255	1025	1
3.75710827420173	3.74026614106637	1026	1
3.74378375542723	3.74976709933750	1027	1
3.74209715234933	3.72251516367317	1028	1
3.73460742860812	3.75602702927745	1029	1
3.74868875377223	3.73957311186011	1030	1
3.75641570853952	3.71112221553476	1031	1
3.74807069684454	3.74032529449798	1032	1
3.74957919887251	3.76669724696354	1033	1
3.73942631820488	3.71257584974635	1034	1
3.75930385117006	3.71109028444476	1035	1
3.75501763898616	3.69403345172563	1036	1
3.76831687552864	3.68772264519898	1037	1
3.77496717735591	3.69896711586884	1038	1
3.76545477201390	3.69420318899276	1039	1
3.76601611798827	3.69469240637320	1040	1
3.75384238082427	3.70330626845265	1041	1
3.75547408105336	3.70437956655883	1042	1
3.74751692615482	3.69021322643056	1043	1
3.74872908319897	3.71532772205559	1044	1
3.75931701064704	3.70560675523196	1045	1
3.74820001976224	3.70870941558386	1046	1
3.74427375524518	3.71734385604384	1047	1
3.72907277627641	3.72424238414853	1048	1
3.74979977077907	3.70513011356618	1049	1
3.75579172104973	3.70527368640272	1050	1
3.75404132813346	3.72674901043754	1051	1
3.73885117977447	3.79813465413117	1052	1
3.73972883027787	3.75640703593014	1053	1
3.73731954787821	3.82634991549610	1054	1
3.73747298902315	3.79784904329785	1055	1
3.72117353143044	3.87890944426130	1056	1
3.72581147773544	3.81509227086812	1057	1
3.72760001248135	3.77112462936844	1058	1
3.72671067942766	3.79360447522665	1059	1
3.72863544392519	3.79164365703646	1060	1
3.73849669142736	3.74108688991421	1061	1
3.74786598543779	3.74587633785920	1062	1
3.75617861752880	3.74522071233909	1063	1
3.75325712430302	3.74031543872850	1064	1
3.74288154840372	3.74396878845984	1065	1
3.72992794762989	3.77783391020395	1066	1
3.72918997146711	3.77634833871450	1067	1
3.74117119112414	3.78325376195654	1068	1
3.73418872574326	3.77458648299040	1069	1
3.73447320880057	3.76578506326210	1070	1
3.75088334690162	3.77515094613102	1071	1
3.74729947804655	3.79947440733159	1072	1
3.73267335318815	3.80677597803782	1073	1
3.72858549398274	3.80235734942925	1074	1
3.73520082890918	3.75972303991008	1075	1
3.74046906053914	3.76418927843219	1076	1
3.73386938802901	3.75397723189084	1077	1
3.74917021865125	3.72218181698462	1078	1
3.74915118515933	3.72429958838966	1079	1
3.72451814442287	3.82118520081729	1080	1
3.74528788375839	3.78201418340491	1081	1
3.73095757219272	3.79626974248078	1082	1
3.73975976496898	3.78863706953390	1083	1
3.73140726124013	3.80382286131153	1084	1
3.73288628179875	3.80893078318228	1085	1
3.75726132464931	3.74841716273108	1086	1
3.74908547798633	3.76838110900053	1087	1
3.75501156758032	3.72919553251324	1088	1
3.75970781758620	3.74909102206101	1089	1
3.72426015585064	3.77977007630699	1090	1
3.73275452386643	3.79233765405219	1091	1
3.73041171989829	3.75395855550005	1092	1
3.74607980351286	3.75563220938957	1093	1
3.76115479569682	3.74068697438276	1094	1
3.74404736032159	3.75063099727617	1095	1
3.73588623222700	3.78413416935789	1096	1
3.71857683543516	3.83633437956030	1097	1
3.73418168726406	3.78585248731963	1098	1
3.73618138332566	3.76409150338428	1099	1
3.73504326448656	3.75712228404690	1100	1
3.72846122861387	3.78221321919040	1101	1
3.73679054227964	3.75172093222500	1102	1
3.74605968406410	3.75854798247503	1103	1
3.74844240773070	3.77357170195975	1104	1
3.73562030034952	3.80980729517166	1105	1
3.74230070712795	3.75652022739744	1106	1
3.73556935766411	3.73212990186163	1107	1
3.73330538380780	3.72619753672678	1108	1
3.74257316725824	3.70629352927665	1109	1
3.75562590957131	3.69218584975682	1110	1
3.75308733694737	3.68900805334521	1111	1
3.74868094312839	3.70066482015779	1112	1
3.73257062888466	3.69440643448172	1113	1
3.73630020640060	3.74401419496879	1114	1
3.74683112443381	3.73698979250925	1115	1
3.74789729956966	3.67557007840038	1116	1
3.76681172575029	3.64640869456496	1117	1
3.76173242987074	3.65698267161148	1118	1
3.74785962244380	3.65367224805279	1119	1
3.72768322741172	3.66457856419261	1120	1
3.73028535430228	3.68032653812608	1121	1
3.75308614044593	3.72263744792508	1122	1
3.74866664162020	3.73474308224618	1123	1
3.72487601985063	3.79647316462051	1124	1
3.71214843538307	3.78750876155348	1125	1
3.73018483092805	3.80297728458337	1126	1
3.74093406067540	3.79083336997964	1127	1
3.72649610661319	3.78344062579660	1128	1
3.73393078353695	3.78336485800115	1129	1
3.74048412790475	3.75348378159257	1130	1
3.75015845370525	3.67743981628720	1131	1
3.76959203033134	3.62367534814056	1132	1
3.75561903983934	3.65861424605105	1133	1
3.74811234216127	3.71950503791443	1134	1
3.76197237413225	3.70597232034465	1135	1
3.76905734784402	3.70170131519466	1136	1
3.73057174651709	3.72767744215825	1137	1
3.73599825359710	3.77100278759213	1138	1
3.72821136218767	3.77247219238766	1139	1
3.72878254184598	3.75673588604011	1140	1
3.73534859347486	3.77901332453751	1141	1
3.75389498089462	3.78872978117035	1142	1
3.75796518175569	3.74473977085049	1143	1
3.75116053684046	3.72508557727938	1144	1
3.72592220944102	3.72730269087789	1145	1
3.73240500592933	3.72411088682254	1146	1
3.74570678944186	3.68666239700029	1147	1
3.75095365983385	3.71359662149671	1148	1
3.73736873912020	3.72019627098188	1149	1
3.75378897419645	3.68503713680387	1150	1
3.74587963373918	3.70105104307485	1151	1
3.74252815665369	3.71771016098400	1152	1
3.74682563244048	3.73845812380568	1153	1
3.75118695695055	3.73447042613136	1154	1
3.74618825911366	3.72557004230652	1155	1
3.74910341439344	3.71672660004540	1156	1
3.76129235160397	3.71122529221317	1157	1
3.75970782262001	3.71262837949650	1158	1
3.74886070442413	3.72555928347093	1159	1
3.75761887796459	3.76298878242765	1160	1
3.75748334547772	3.71082583837676	1161	1
3.74563532396299	3.70330349068343	1162	1
3.74299852872916	3.63111573932706	1163	1
3.73954597571264	3.73219926088257	1164	1
3.75944252212665	3.70593641528493	1165	1
3.74769785463365	3.73455077730329	1166	1
3.74708286369334	3.74288211040012	1167	1
3.74808623653106	3.71642084731690	1168	1
3.74077978999097	3.73391064342981	1169	1
3.74199928161488	3.71535197014319	1170	1
3.75426189537003	3.66420573151123	1171	1
3.75205891787574	3.66173933965927	1172	1
3.73672177287170	3.75651395666450	1173	1
3.72856800607971	3.80855108433136	1174	1
3.73629221366935	3.76970940391745	1175	1
3.74514264534077	3.77242221628422	1176	1
3.75828608846647	3.69689119500810	1177	1
3.74705282521539	3.68634080167817	1178	1
3.74244469120721	3.68034094916764	1179	1
3.74744038489024	3.71201686450281	1180	1
3.74034191445830	3.75261661312680	1181	1
3.74514202650315	3.70653302071005	1182	1
3.73861601052880	3.71263814558811	1183	1
3.75265643860086	3.71136376130449	1184	1
3.76414298310159	3.70948257659588	1185	1
3.75443662497311	3.66640902645294	1186	1
3.74362281227157	3.68042270533358	1187	1
3.72520299822684	3.68342054257721	1188	1
3.75752759810320	3.66477965490215	1189	1
3.74372847830670	3.72637380106391	1190	1
3.76225715895154	3.71271208104922	1191	1
3.74841558457120	3.70631610338259	1192	1
3.74520270351613	3.73728297139638	1193	1
3.72983962246219	3.75939682934596	1194	1
3.73972539034954	3.75649140084396	1195	1
3.72771422745891	3.73668814818038	1196	1
3.74780065754789	3.73365773087617	1197	1
3.73566613506228	3.78709754165662	1198	1
3.73084681136463	3.79651403027885	1199	1
3.75023124027741	3.77629539114106	1200	1
3.75649016489327	3.71518163548389	1201	1
3.74810394857912	3.71016833231006	1202	1
3.72341051401582	3.75105411165073	1203	1
3.72764633467058	3.76516771365154	1204	1
3.72889132632302	3.75925862038790	1205	1
3.76558407825032	3.72395865875619	1206	1
3.74678410080634	3.72263637266767	1207	1
3.74917990819348	3.72502980233691	1208	1
3.75689157537908	3.67173473592546	1209	1
3.74662368271130	3.65676736847793	1210	1
3.74511445895301	3.65778411507261	1211	1
3.75510697632181	3.70733454655659	1212	1
3.75758058654198	3.67900542259174	1213	1
3.73985611059450	3.70089147628597	1214	1
3.73005886146264	3.73767875179872	1215	1
3.73296183630073	3.72144837090525	1216	1
3.74621802983364	3.63939530835624	1217	1
3.74603513085648	3.71739841308288	1218	1
3.75149216752650	3.70436055334840	1219	1
3.75760278247456	3.68306635431563	1220	1
3.74010816531245	3.70406817064051	1221	1
3.74131022130596	3.73466714463921	1222	1
3.73323105618678	3.71982665675784	1223	1
3.74160898636199	3.71680327734204	1224	1
3.72825246045901	3.72911739944595	1225	1
3.72858989894327	3.72499202931381	1226	1
3.75205446116360	3.70982716263703	1227	1
3.73864519841723	3.69127024311314	1228	1
3.74873552962312	3.71817667712583	1229	1
3.73602451477244	3.78075792074579	1230	1
3.72058331336913	3.79055123942052	1231	1
3.72741185607885	3.77466282115173	1232	1
3.74084290872333	3.75099909269489	1233	1
3.74526599572878	3.72644768335007	1234	1
3.74236192075257	3.71891510305558	1235	1
3.73431533647329	3.80244757136266	1236	1
3.73838648479019	3.77956762886807	1237	1
3.73418319065984	3.72630369913314	1238	1
3.73615155796946	3.74411483800720	1239	1
3.74275596677611	3.70599285133578	1240	1
3.74789289364722	3.71425940039236	1241	1
3.76106801134804	3.75146949875101	1242	1
3.75067251889242	3.76442985383032	1243	1
3.73522251776386	3.78914175190382	1244	1
3.73589499497936	3.79792516692192	1245	1
3.73675825078693	3.78406515498160	1246	1
3.73071011536710	3.75869874076929	1247	1
3.73190791981915	3.78320968141536	1248	1
3.72259108788675	3.76952615021719	1249	1
3.72825219854538	3.77438323977818	1250	1
3.73031233726285	3.76579431894679	1251	1
3.72939285065265	3.72495222790790	1252	1
3.74157581195728	3.68695138325774	1253	1
3.73475803157497	3.66814006531474	1254	1
3.74252951295346	3.72086585359041	1255	1
3.73069792483814	3.75072645472471	1256	1
3.73764268856604	3.75119255980085	1257	1
3.74481194740208	3.73169410558182	1258	1
3.73167224829489	3.74766392303247	1259	1
3.72926256037220	3.77801213764788	1260	1
3.72145535117976	3.77195205595987	1261	1
3.72939558758384	3.77279023837400	1262	1
3.73477169277725	3.76830705860610	1263	1
3.74248987350329	3.68072096392427	1264	1
3.74421396706224	3.67335765516728	1265	1
3.74808355860842	3.73593450485176	1266	1
3.75140378943888	3.72271232221450	1267	1
3.74267942594191	3.71809077185853	1268	1
3.74950936754851	3.70316027765961	1269	1
3.74996708143389	3.72829109460723	1270	1
3.75359425889167	3.72436745950764	1271	1
3.74549088835968	3.73142897602559	1272	1
3.75092312590652	3.75537399889970	1273	1
3.74239884283020	3.76787911976890	1274	1
3.73149843505373	3.78680094645339	1275	1
3.71998480478401	3.81068954134471	1276	1
3.73581318304464	3.73235027399945	1277	1
3.72961889894359	3.70026341045532	1278	1
3.72827344493747	3.71488989622488	1279	1
3.72686864707704	3.71940115851143	1280	1
3.74357034362106	3.74919071243178	1281	1
3.73006768922336	3.76451690433865	1282	1
3.73189352421742	3.71715990667346	1283	1
3.74091072578347	3.74375883606267	1284	1
3.72488789281118	3.77202640037571	1285	1
3.74999983956373	3.75533245070210	1286	1
3.73877253984155	3.73482763841857	1287	1
3.75570007837199	3.72980616600333	1288	1
3.74933570545209	3.71927667535840	1289	1
3.73852312800250	3.73157752879823	1290	1
3.73144903050332	3.76792090675512	1291	1
3.73435585951442	3.75545129652371	1292	1
3.72881841083178	3.71811381807818	1293	1
3.74978547436416	3.71914302722797	1294	1
3.73584847388647	3.74320255915515	1295	1
3.73923532273670	3.76439079111789	1296	1
3.73660996612262	3.73211280454990	1297	1
3.73158500126510	3.69431062664109	1298	1
3.73956903331304	3.65794517877132	1299	1
3.74583622758630	3.66967202099058	1300	1
3.74733543185023	3.69688500514527	1301	1
3.72568997088294	3.70065280737881	1302	1
3.74951986217550	3.66349578625708	1303	1
3.74185905714465	3.64963050591613	1304	1
3.74258064502068	3.65195184007258	1305	1
3.75164265632666	3.65804057959985	1306	1
3.75182897867216	3.68307255241780	1307	1
3.76002086424981	3.66511333967077	1308	1
3.75458423034025	3.70509493678614	1309	1
3.75776819053745	3.71797146754853	1310	1
3.73455993810270	3.71563651014899	1311	1
3.72715372473806	3.73829609923253	1312	1
3.72553594238890	3.72441205700620	1313	1
3.73447581587420	3.72598106891450	1314	1
3.73177465728043	3.73384098223769	1315	1
3.74707936650785	3.74276112117940	1316	1
3.74046698951967	3.75101600143660	1317	1
3.74138601876860	3.75475330947062	1318	1
3.74447676366024	3.74668543463522	1319	1
3.74383508596529	3.76091100209920	1320	1
3.73033141324966	3.77187588375398	1321	1
3.73880445283174	3.75630365280833	1322	1
3.73689346116489	3.76399540020794	1323	1
3.73984231097767	3.74468477718965	1324	1
3.72871477278882	3.72214908402354	1325	1
3.72869809925945	3.74639896574769	1326	1
3.73497739060031	3.74911119624224	1327	1
3.74553815218390	3.72733539318252	1328	1
3.74510884048671	3.73706998903570	1329	1
3.74734235437987	3.73355255822651	1330	1
3.73275944579034	3.79490161194786	1331	1
3.72946506200062	3.78003058229788	1332	1
3.72285859566367	3.77044942807938	1333	1
3.72282100451373	3.78622472426424	1334	1
3.73104107807023	3.76490145757190	1335	1
3.73637873739333	3.74447070328154	1336	1
3.72766431235507	3.78450237356896	1337	1
3.72515533409388	3.76007302767301	1338	1
3.73296643535753	3.76445754477418	1339	1
3.72021794585579	3.82164117254460	1340	1
3.72281182019630	3.81462136028408	1341	1
3.73930143450768	3.79652798274696	1342	1
3.72753678666105	3.82494499139840	1343	1
3.73887857313914	3.83099479026026	1344	1
3.74464198207826	3.77486261614434	1345	1
3.73306352251693	3.71801270609769	1346	1
3.73458038409999	3.70867475434630	1347	1
3.74128410093797	3.66455197741350	1348	1
3.75845702143787	3.66278446301065	1349	1
3.74856240593486	3.67020738026076	1350	1
3.75393615718640	3.68895082710455	1351	1
3.73724830282820	3.73383190917715	1352	1
3.73721697698904	3.74258568194895	1353	1
3.73774076996179	3.75485907761342	1354	1
3.74906839815392	3.76248129590404	1355	1
3.73921055739839	3.75355272358477	1356	1
3.74248000186293	3.73821836033863	1357	1
3.73343598967851	3.76208818181594	1358	1
3.73106082358910	3.76275531513905	1359	1
3.73481194432234	3.76261067898966	1360	1
3.72467948868090	3.74713445481523	1361	1
3.73097249735344	3.74099798154183	1362	1
3.73744094579053	3.77465843355823	1363	1
3.75113286469431	3.76072773923951	1364	1
3.73712227816244	3.75226496015984	1365	1
3.73798315416354	3.73207245416812	1366	1
3.74436236901500	3.68065378613678	1367	1
3.74370970927317	3.71453460073090	1368	1
3.72972581469247	3.74864297993114	1369	1
3.73196030800845	3.77048106401842	1370	1
3.73270713754434	3.70141847933698	1371	1
3.74578394058663	3.71971841610732	1372	1
3.73539382297772	3.73531590841296	1373	1
3.74190069048575	3.70948996230203	1374	1
3.75156378664578	3.68750644128111	1375	1
3.75263198326655	3.71004355839892	1376	1
3.75076091154147	3.67467320584202	1377	1
3.76582066776308	3.65931822496984	1378	1
3.73890817944325	3.70302011188555	1379	1
3.75190361888096	3.69150461273913	1380	1
3.73703187622088	3.71995461747688	1381	1
3.73299243670733	3.70712555084290	1382	1
3.73484970511977	3.75254969993681	1383	1
3.73855926500423	3.71448291685417	1384	1
3.72715030370996	3.75476929920642	1385	1
3.72684110611812	3.74928640057066	1386	1
3.71437437305589	3.74219666102887	1387	1
3.72893196420358	3.75257086943749	1388	1
3.71935848736948	3.80901751780716	1389	1
3.73724793035084	3.79040644497405	1390	1
3.74459369861542	3.76132245050800	1391	1
3.74591053828423	3.72902477959100	1392	1
3.74586006085774	3.70390439675956	1393	1
3.75825245072144	3.70357659499857	1394	1
3.74520407034148	3.72148089175252	1395	1
3.73889042122373	3.76022453398474	1396	1
3.73917413823630	3.78293572881100	1397	1
3.74768988824802	3.76044101001772	1398	1
3.74114493718025	3.69339240498145	1399	1
3.73533662290103	3.69023817817168	1400	1
3.75388402455462	3.64906788144854	1401	1
3.74143414540086	3.71495486049317	1402	1
3.74953335012474	3.70639375566283	1403	1
3.73695439435681	3.70970472780150	1404	1
3.73901978233885	3.72252722533151	1405	1
3.73936464497472	3.73671502706674	1406	1
3.74181318839232	3.73948896639763	1407	1
3.74459098876421	3.74516727458107	1408	1
3.74992902457406	3.73090693634081	1409	1
3.74103482592241	3.73740170090963	1410	1
3.72714348897899	3.74156457873673	1411	1
3.73704481496907	3.72225280203765	1412	1
3.74960288316938	3.73231673023551	1413	1
3.74509267987139	3.69802393763993	1414	1
3.73294311476778	3.65862962989258	1415	1
3.76554490481330	3.63707401445791	1416	1
3.78417610149344	3.63910742885162	1417	1
3.74665124996350	3.65413249705452	1418	1
3.74552090237838	3.65583613397454	1419	1
3.74306137145209	3.67115142417461	1420	1
3.74160425989026	3.66784139507687	1421	1
3.74488315896984	3.68643237480125	1422	1
3.74171232247676	3.71843129989886	1423	1
3.75193484965733	3.65581907913870	1424	1
3.74794336106609	3.66175080361901	1425	1
3.74809864954498	3.64903729953616	1426	1
3.76640519876481	3.65128897768545	1427	1
3.75808101680352	3.62465688145935	1428	1
3.74405467939055	3.64628949368617	1429	1
3.74296643827625	3.68576343920001	1430	1
3.73318798000312	3.70774488345182	1431	1
3.73626760998130	3.74174008722254	1432	1
3.73917823012699	3.80421312021154	1433	1
3.74156709089296	3.81364124893741	1434	1
3.72654783028296	3.74152186032823	1435	1
3.72805270466171	3.73183723770125	1436	1
3.72252277136574	3.78989888288881	1437	1
3.71814558470203	3.77968488283227	1438	1
3.71792500093649	3.77111444491132	1439	1
3.74654741059605	3.73076915391127	1440	1
3.74374935770400	3.74916845102002	1441	1
3.74474040086727	3.78608629551698	1442	1
3.74024341922428	3.74225719775582	1443	1
3.74968632846097	3.71580494652136	1444	1
3.74094125941438	3.75462168687503	1445	1
3.73449999248367	3.78193695335025	1446	1
3.73698200872110	3.74554006951703	1447	1
3.73644477194591	3.74174888835056	1448	1
3.74084960864144	3.74863434239819	1449	1
3.73605063660245	3.74786343832899	1450	1
3.74668868827976	3.71797031277778	1451	1
3.74295652335395	3.69971280735474	1452	1
3.73492264326968	3.71647233453366	1453	1
3.73223918345188	3.73978383573665	1454	1
3.73579630289781	3.74835518244563	1455	1
3.73687575035127	3.78400223009228	1456	1
3.71763351245905	3.77547382378887	1457	1
3.73693034289291	3.73924535706048	1458	1
3.75124912552143	3.72029588590279	1459	1
3.74325257052385	3.71057117977549	1460	1
3.75002531697644	3.66674032407236	1461	1
3.75557378863781	3.70776655050984	1462	1
3.74472348756675	3.67852209448650	1463	1
3.73465974184821	3.70396531059602	1464	1
3.74257523286480	3.68400500605188	1465	1
3.74601245644307	3.70315523749440	1466	1
3.74866043226928	3.68442199223635	1467	1
3.74284610933262	3.66221827771818	1468	1
3.74518513696123	3.71378659584570	1469	1
3.74182127552742	3.74051453157685	1470	1
3.74987621645208	3.68888405574881	1471	1
3.75067644123963	3.67130178939494	1472	1
3.74547154145705	3.66910148351302	1473	1
3.73470830380732	3.66379290797667	1474	1
3.74226563694690	3.68896445960634	1475	1
3.73065735342559	3.76436191668446	1476	1
3.73598300916051	3.71628226105874	1477	1
3.74357728427239	3.69667106173606	1478	1
3.74213482212277	3.70964366849527	1479	1
3.72759082907254	3.68646818462772	1480	1
3.73838656475728	3.68438226757354	1481	1
3.75388625604738	3.69760398812746	1482	1
3.75636766361174	3.67395534460210	1483	1
3.74364628974701	3.68233809266980	1484	1
3.73406273400906	3.73205170262985	1485	1
3.74959924795433	3.69805489159506	1486	1
3.76435157525707	3.68597061431920	1487	1
3.75389301613590	3.68674484325237	1488	1
3.76320462439586	3.70687803163769	1489	1
3.75995046844017	3.74075850200977	1490	1
3.74946124494196	3.71018597529338	1491	1
3.72709220640276	3.73941232851865	1492	1
3.71917545653676	3.76826942381620	1493	1
3.71405231455429	3.77364073670105	1494	1
3.70567115546281	3.79017852382722	1495	1
3.73224573913325	3.76787116153426	1496	1
3.74247106355347	3.72057728844172	1497	1
3.75327276249548	3.67215616796155	1498	1
3.73979872997778	3.71826105623825	1499	1
3.71974346681091	3.77481249785521	1500	1
3.73167470934455	3.75529111744972	1501	1
3.74295337166248	3.72904028071837	1502	1
3.73173025699399	3.78287690789188	1503	1
3.73477969639820	3.80529532164143	1504	1
3.73663598522230	3.76196185660581	1505	1
3.73117526142188	3.75551820207645	1506	1
3.72091160225833	3.79410419395286	1507	1
3.73753805400098	3.81294014079622	1508	1
3.73616632798756	3.76969175814815	1509	1
3.72465785709945	3.74454129660006	1510	1
3.72251144069735	3.70384219359311	1511	1
3.73587784171103	3.71560028349096	1512	1
3.73061992563390	3.72453155667382	1513	1
3.72382022167595	3.75454551073752	1514	1
3.72641450830618	3.71313146435960	1515	1
3.72260521212956	3.71836112267095	1516	1
3.73119483162522	3.75411278262319	1517	1
3.73210362114951	3.71765213383158	1518	1
3.71882808844470	3.71635939899406	1519	1
3.74118421064204	3.73800274794752	1520	1
3.73653008552916	3.73442880343251	1521	1
3.74928960606508	3.72439269208990	1522	1
3.74865338811841	3.72995149585376	1523	1
3.74536050950816	3.77729770619845	1524	1
3.74761282080232	3.74557893967539	1525	1
3.73606252023674	3.76543714846507	1526	1
3.72960582447787	3.74337989581518	1527	1
3.73126882406774	3.76916894132106	1528	1
3.73909783697393	3.74315661977948	1529	1
3.75228287151489	3.72833511916430	1530	1
3.72578924710232	3.74390580395273	1531	1
3.73543306966852	3.73759864746455	1532	1
3.73886118909978	3.74640885630411	1533	1
3.73457917559150	3.78534392260403	1534	1
3.74106613282928	3.77757834887368	1535	1
3.73550315920326	3.76913918622408	1536	1
3.72135707004473	3.81390633979871	1537	1
3.72947655897014	3.78341597853278	1538	1
3.73248949128487	3.77099921069005	1539	1
3.74501510563390	3.74240291031206	1540	1
3.74772463741513	3.73796106764226	1541	1
3.75024481298886	3.69150278762447	1542	1
3.74010832983759	3.68863050704191	1543	1
3.74666737268171	3.75254861806085	1544	1
3.74570426691940	3.71672608727031	1545	1
3.75245005337893	3.70794559925298	1546	1
3.75306923078281	3.66261027769737	1547	1
3.75428329731390	3.66409763024455	1548	1
3.73097754188080	3.70523520171148	1549	1
3.74149980148593	3.72419359209701	1550	1
3.73115598755189	3.73219927845823	1551	1
3.73610273926313	3.67499497244823	1552	1
3.74081634093018	3.69354432597415	1553	1
3.74938686236104	3.67828338521476	1554	1
3.73494067140105	3.70067605484123	1555	1
3.71939879801220	3.74301867716071	1556	1
3.73434898192475	3.72602843646831	1557	1
3.73906682950903	3.69264067725443	1558	1
3.72717815139984	3.72863829590880	1559	1
3.73294114388082	3.71672732625425	1560	1
3.73915634553567	3.75739280255343	1561	1
3.73366913669041	3.72097730232495	1562	1
3.72754839044648	3.72511184791574	1563	1
3.75715890051413	3.68970864801183	1564	1
3.75732444997054	3.68536403958428	1565	1
3.73197454877026	3.69737867690030	1566	1
3.72780762904045	3.71697104170116	1567	1
3.73315799959321	3.74506303706785	1568	1
3.73657494284035	3.73130978220344	1569	1
3.71868355171587	3.78883400270334	1570	1
3.72770866587138	3.79695632026772	1571	1
3.72293745603966	3.81276358818674	1572	1
3.74434846290063	3.78808759405707	1573	1
3.75429599183934	3.78122393031964	1574	1
3.74236564592194	3.77590438803404	1575	1
3.72726880197052	3.79585616501307	1576	1
3.71876643629742	3.80744547786930	1577	1
3.70802698852537	3.80188039606750	1578	1
3.72254194466230	3.77298702521141	1579	1
3.73459533121270	3.78965879049752	1580	1
3.73971995311727	3.80741005700357	1581	1
3.72918599596543	3.77657422086982	1582	1
3.72752395938415	3.73081910134818	1583	1
3.73633563710755	3.71564900813381	1584	1
3.74050091770710	3.74535930216471	1585	1
3.73402641109099	3.75953341355773	1586	1
3.73310046928568	3.79887517401533	1587	1
3.71882394475329	3.82260130564208	1588	1
3.74738905455163	3.76186512554001	1589	1
3.74673040738963	3.72690736760252	1590	1
3.73855250352276	3.73053060102087	1591	1
3.73452575436751	3.74245598275391	1592	1
3.73652620546277	3.74619657108610	1593	1
3.73505969817505	3.73322640170029	1594	1
3.74561661411164	3.76865584131960	1595	1
3.73509968972003	3.77277608233313	1596	1
3.73378899087890	3.72340580408421	1597	1
3.75273665470042	3.64587120766563	1598	1
3.73334085783387	3.66962135318479	1599	1
3.72621749393666	3.70330569281370	1600	1
3.73957090480336	3.69552551823171	1601	1
3.73855163798208	3.71389249720693	1602	1
3.74107381642940	3.70655228673906	1603	1
3.75301141532590	3.66830812424884	1604	1
3.75320853129168	3.68401648132128	1605	1
3.74116858378276	3.66514405674340	1606	1
3.74971174812137	3.70818746001886	1607	1
3.73379143056700	3.76096943672266	1608	1
3.73112935883881	3.73012656060628	1609	1
3.76451800121017	3.69607024720333	1610	1
3.75602810969823	3.69760900002705	1611	1
3.74538715624496	3.71355294201782	1612	1
3.73056534208940	3.74550183047312	1613	1
3.73420018848769	3.73531004357100	1614	1
3.73374932892409	3.71366668971947	1615	1
3.75178200861236	3.72575556216820	1616	1
3.72237366770651	3.73451936269709	1617	1
3.73191820602462	3.75226362753631	1618	1
3.73123027767612	3.76378395790901	1619	1
3.73512853515444	3.76485501452371	1620	1
3.74437069992900	3.76782604439115	1621	1
3.74816453835403	3.75169204438120	1622	1
3.74691325921371	3.76590920357925	1623	1
3.73494903397204	3.81423505412001	1624	1
3.72876523661965	3.84204204263083	1625	1
3.72472783125500	3.79908421199083	1626	1
3.74581278640783	3.74944312059529	1627	1
3.73424164216365	3.79106014386816	1628	1
3.74315235893886	3.79195625337129	1629	1
3.72803303039406	3.79940997766716	1630	1
3.74304315000318	3.79598739978468	1631	1
3.74307707287301	3.75580768960435	1632	1
3.73701897175774	3.76900408860449	1633	1
3.73482185475735	3.75489776614245	1634	1
3.72836780893989	3.73552445911578	1635	1
3.71836312564865	3.79146322027923	1636	1
3.72162079432313	3.80561066440265	1637	1
3.73414089971147	3.78568754728239	1638	1
3.72606344167396	3.79359390288310	1639	1
3.73961626020762	3.74671356611929	1640	1
3.73943909953535	3.73912031503073	1641	1
3.74130522939085	3.74208008847893	1642	1
3.75289817082778	3.72462514120645	1643	1
3.74772846074258	3.71758779299408	1644	1
3.74138682144821	3.68471382326608	1645	1
3.73175102161488	3.68942281732000	1646	1
3.74445323458246	3.71307756024653	1647	1
3.73911070870654	3.69458704962902	1648	1
3.74910619385733	3.70898202634089	1649	1
3.73297119711712	3.67469062286984	1650	1
3.74953028682959	3.64359459893324	1651	1
3.74723496747037	3.64084094028541	1652	1
3.76125340704956	3.65877990521840	1653	1
3.73360389853088	3.65285351008423	1654	1
3.73019333670332	3.66329698307075	1655	1
3.74316363410074	3.66302501152147	1656	1
3.73069154704932	3.71899467817552	1657	1
3.72936142516350	3.75311291341641	1658	1
3.73673301040188	3.70372700976506	1659	1
3.75540514059937	3.67152441992377	1660	1
3.74324474858642	3.67985271460845	1661	1
3.74477148327773	3.71314941206294	1662	1
3.73599452340767	3.70466190803786	1663	1
3.74718364625815	3.73155239813698	1664	1
3.75011522635652	3.67627157644899	1665	1
3.72669091510052	3.69945613771567	1666	1
3.72998085217910	3.69617955845148	1667	1
3.74465502992997	3.69473231019300	1668	1
3.73244728972058	3.70004788160526	1669	1
3.73783547926852	3.68763069967350	1670	1
3.74169959708249	3.71259450831354	1671	1
3.72645089330650	3.74946359793223	1672	1
3.73449024415365	3.81745696342401	1673	1
3.73535217311283	3.75735985996552	1674	1
3.74547442705212	3.75685105056823	1675	1
3.72754384043106	3.74604428150531	1676	1
3.73212175004216	3.74593889403763	1677	1
3.74157837266172	3.73471264329940	1678	1
3.74710154400560	3.66684692157406	1679	1
3.74471239926880	3.69102215949436	1680	1
3.74558839595504	3.70731780226462	1681	1
3.73437446695924	3.73389439893611	1682	1
3.73562007954865	3.77065950061193	1683	1
3.74080598473818	3.73197489703385	1684	1
3.74394064616314	3.71768727039010	1685	1
3.72543336449327	3.70430809350265	1686	1
3.73229022005321	3.71752452474731	1687	1
3.74192112484688	3.76505113405288	1688	1
3.76692567592557	3.73531185435741	1689	1
3.74650283158385	3.74613356803642	1690	1
3.73377409215381	3.74422473451496	1691	1
3.74635374614480	3.75638264666393	1692	1
3.75366707270969	3.76767648970333	1693	1
3.73303759568592	3.74639576385569	1694	1
3.74044618109107	3.72769731979275	1695	1
3.73894372251307	3.81042878828693	1696	1
3.72206087438845	3.82424976125342	1697	1
3.73244239468831	3.73843612803578	1698	1
3.74774082215983	3.75790415813863	1699	1
3.75210891585812	3.74365952483499	1700	1
3.73630958697026	3.72852063894405	1701	1
3.75790760757529	3.72243080597119	1702	1
3.74979690738060	3.71792759904257	1703	1
3.75661594150303	3.73065467955711	1704	1
3.74302543746192	3.75692825963479	1705	1
3.74172076639986	3.74474218291988	1706	1
3.75118704450801	3.68577132516402	1707	1
3.75159775701073	3.70896088659625	1708	1
3.74536989047283	3.72356464612194	1709	1
3.75007660098927	3.74964251171354	1710	1
3.73324922119956	3.76486074191363	1711	1
3.73717855667941	3.80264290373921	1712	1
3.71879171411312	3.77702141642968	1713	1
3.74221658162045	3.75092556777399	1714	1
3.75513141706399	3.74678626824370	1715	1
3.74152847267011	3.71717215721806	1716	1
3.74866225744181	3.70186103171812	1717	1
3.74083401287420	3.72836492506042	1718	1
3.74717972942240	3.68716877871251	1719	1
3.74368946222542	3.64945265757508	1720	1
3.74163317466475	3.66084676811841	1721	1
3.76091107501404	3.70776349164322	1722	1
3.75063887024105	3.70131941731259	1723	1
3.75364355694785	3.70465558747233	1724	1
3.73553011839305	3.76338997978934	1725	1
3.73885034296196	3.72377758560149	1726	1
3.74339056361568	3.69739679493495	1727	1
3.76326600275122	3.69167268116239	1728	1
3.74679922064360	3.67473734045701	1729	1
3.74629448819676	3.68266032265464	1730	1
3.75327816135380	3.66592669248304	1731	1
3.76973766802094	3.64352146797168	1732	1
3.75946064923965	3.67200470870693	1733	1
3.74311897045376	3.72250254314833	1734	1
3.72966168451141	3.74564284707151	1735	1
3.72623297733746	3.73583728039819	1736	1
3.73420168068895	3.73267461079078	1737	1
3.75516585969562	3.67808143835845	1738	1
3.75171579038879	3.71360599363609	1739	1
3.75185978788831	3.69533914306447	1740	1
3.75261541445192	3.69214805574530	1741	1
3.74937697690998	3.66414021778383	1742	1
3.73673578402531	3.70785054569752	1743	1
3.74156456207834	3.74436035769681	1744	1
3.73774246599013	3.69797217085963	1745	1
3.72996865304959	3.72265282766370	1746	1
3.73301625753089	3.76488926568144	1747	1
3.72822870713125	3.77846892921078	1748	1
3.73608998468987	3.76450629122068	1749	1
3.74951755340315	3.73773297004405	1750	1
3.75373238763060	3.73133798351057	1751	1
3.74762568385224	3.73537460572634	1752	1
3.73328882111456	3.72743554347110	1753	1
3.73060883626818	3.74686685250997	1754	1
3.73367938519228	3.67764001630423	1755	1
3.74003398121541	3.69164479236320	1756	1
3.74715232932305	3.70089918797273	1757	1
3.75031045455826	3.73494912866531	1758	1
3.74946290501925	3.73452726705533	1759	1
3.73418052172823	3.72660167735709	1760	1
3.73187645850085	3.69759151270106	1761	1
3.74355666913069	3.68199739237274	1762	1
3.74127255889142	3.75807143200615	1763	1
3.72313355645554	3.77912637451378	1764	1
3.74364291900380	3.81046051963194	1765	1
3.72129359896764	3.79433712658948	1766	1
3.74475877145482	3.74919779963670	1767	1
3.73298658940484	3.79991976548404	1768	1
3.72719098424265	3.76112704604095	1769	1
3.73273339514468	3.75419858178819	1770	1
3.72502016932528	3.73958988692822	1771	1
3.75326490498036	3.71666678906420	1772	1
3.76091819094362	3.71387914462179	1773	1
3.73683781107676	3.70440808789135	1774	1
3.74032447215562	3.72853215065297	1775	1
3.73294722735909	3.70365508657052	1776	1
3.73625189777997	3.74331629765520	1777	1
3.74916510914325	3.74085638737098	1778	1
3.74010843483087	3.71322749891351	1779	1
3.75342317538571	3.69547479409713	1780	1
3.75141037192039	3.72450358467630	1781	1
3.74308796022019	3.73095416376656	1782	1
3.74568801365227	3.69198588612210	1783	1
3.74268166411953	3.75004438545371	1784	1
3.74707182412685	3.73093987156064	1785	1
3.74540371316086	3.71008995612433	1786	1
3.74310098644585	3.70142979837719	1787	1
3.74490748332049	3.68683742155474	1788	1
3.75069933432793	3.66968679577799	1789	1
3.74100716357286	3.71399754453112	1790	1
3.73388793554843	3.74854121666257	1791	1
3.72911100054113	3.71838185825836	1792	1
3.74016356053822	3.72245069418435	1793	1
3.73379297378014	3.71509881160770	1794	1
3.72710597257791	3.74737137548773	1795	1
3.73275115539280	3.75650630171872	1796	1
3.74147690960984	3.75091795986092	1797	1
3.74626232673448	3.74570467084343	1798	1
3.73400047929616	3.75015264349017	1799	1
3.73622510470207	3.76053140179755	1800	1
3.72328510477708	3.80102797872254	1801	1
3.72342176826933	3.80852250270338	1802	1
3.73697421096036	3.76787091085748	1803	1
3.73721844757633	3.77126571574592	1804	1
3.73877333957082	3.75004321845983	1805	1
3.71767143919701	3.74610515559662	1806	1
3.73324894713506	3.74720552913783	1807	1
3.72079504604214	3.78405759525106	1808	1
3.73022898167489	3.77069974781992	1809	1
3.73381998385854	3.79108908526534	1810	1
3.73087834663206	3.77092707142814	1811	1
3.72256472414486	3.74159208158714	1812	1
3.74343411874343	3.70309750361475	1813	1
3.73255691286989	3.72540650058749	1814	1
3.73474011489995	3.78031572590447	1815	1
3.72896087447134	3.78158462559187	1816	1
3.71754188468515	3.80805720624081	1817	1
3.72533808881441	3.78151186221856	1818	1
3.71882178166307	3.76121030266173	1819	1
3.73491372177876	3.77701378543900	1820	1
3.74006925416839	3.75630188106399	1821	1
3.72906862035967	3.73324304632442	1822	1
3.72506236472521	3.74748429051015	1823	1
3.72332352321130	3.76263983124773	1824	1
3.74869760014681	3.72255208519243	1825	1
3.74512507287068	3.68624724343628	1826	1
3.74246598337025	3.68579714648550	1827	1
3.71817407267865	3.69172670006376	1828	1
3.72857562270339	3.69370415064665	1829	1
3.73628668772870	3.72722811638766	1830	1
3.73728059334293	3.77722951286575	1831	1
3.73860475919766	3.75730599332935	1832	1
3.74775725925249	3.71551744256246	1833	1
3.74130891196577	3.71206930889998	1834	1
3.74442737996918	3.72330874711170	1835	1
3.72801164961590	3.69904767585144	1836	1
3.72575268604526	3.72709197218131	1837	1
3.72738770780569	3.75509579578142	1838	1
3.73983969044268	3.74835562479318	1839	1
3.73183296764584	3.73764234734460	1840	1
3.72326840012480	3.77864161786145	1841	1
3.73136245426591	3.79159302228707	1842	1
3.73150774058377	3.73904619775573	1843	1
3.73723400014067	3.77541492126004	1844	1
3.74194853725845	3.77563522333683	1845	1
3.72631191415939	3.80097901612879	1846	1
3.72966833334920	3.76972124274227	1847	1
3.73103460851000	3.76962565789768	1848	1
3.74759591544524	3.72387531572880	1849	1
3.75185110053256	3.67764648901002	1850	1
3.75128330973842	3.70435573629186	1851	1
3.76006131148868	3.74882807204020	1852	1
3.74907568156787	3.75066794100561	1853	1
3.74378177595439	3.72262060503746	1854	1
3.74660758394558	3.69231507025758	1855	1
3.73985452254113	3.67498113303186	1856	1
3.74085257944380	3.70914535802338	1857	1
3.75273453410179	3.71286119268858	1858	1
3.73367890800398	3.71939616968666	1859	1
3.73259945486972	3.75255759967177	1860	1
3.73678371852339	3.72774395917641	1861	1
3.73211857876338	3.74100344398042	1862	1
3.73343368644267	3.74918299321267	1863	1
3.73940529182848	3.75098869730441	1864	1
3.72551335616665	3.75224941336263	1865	1
3.71869447940591	3.75023573782615	1866	1
3.72271591090478	3.79108512932808	1867	1
3.72081571472707	3.77689275098449	1868	1
3.73109195614439	3.76825819941106	1869	1
3.73630692928152	3.73077693363803	1870	1
3.73825738929111	3.67217651835595	1871	1
3.75614603029212	3.64796583859978	1872	1
3.74869536120439	3.68110423361608	1873	1
3.74759928962672	3.68462080802357	1874	1
3.75547906951487	3.69035340896358	1875	1
3.75326556422176	3.72515603377344	1876	1
3.73614503738273	3.74452664657534	1877	1
3.75479602305209	3.70143801508991	1878	1
3.74985624458526	3.66275782200018	1879	1
3.72590383158274	3.71615618952859	1880	1
3.72532563046864	3.72696357342491	1881	1
3.73054696667226	3.72337626307768	1882	1
3.73968950309813	3.75625284493474	1883	1
3.74123890538270	3.70694649386257	1884	1
3.73703046405757	3.72926663346375	1885	1
3.74393664365567	3.72185486099030	1886	1
3.73447084211416	3.72538176350878	1887	1
3.74349558560025	3.71831519812765	1888	1
3.74128719027247	3.72553099828930	1889	1
3.74717951882271	3.70199862980828	1890	1
3.75813829501729	3.67949185849534	1891	1
3.76163294775885	3.63396293727348	1892	1
3.75358877034007	3.62918172180476	1893	1
3.75341371651643	3.65521183437628	1894	1
3.74814976396408	3.65130353968350	1895	1
3.74750487943853	3.67273977519402	1896	1
3.74186146719641	3.68072541229060	1897	1
3.74808388209664	3.72113279246124	1898	1
3.73739358671797	3.70213191088129	1899	1
3.74835705691198	3.67894111155163	1900	1
3.74677154573709	3.65973245666572	1901	1
3.73974722268836	3.68588004101008	1902	1
3.75061255363580	3.69203937710182	1903	1
3.75785952589290	3.67426815608137	1904	1
3.74917578856228	3.68975526789165	1905	1
3.74893916026828	3.66384576071746	1906	1
3.72620816943825	3.68113333607521	1907	1
3.72123513661952	3.75202256797256	1908	1
3.73204409018664	3.72054048457280	1909	1
3.73925053986816	3.71715357067138	1910	1
3.73128592176115	3.72751929995735	1911	1
3.73797916862020	3.73062082191604	1912	1
3.74842286412844	3.69568411887361	1913	1
3.73909584352028	3.67676008789825	1914	1
3.71882547349913	3.64947771250807	1915	1
3.72664134817154	3.70310698553850	1916	1
3.74568808081926	3.73834560615452	1917	1
3.73736063900494	3.69459957067924	1918	1
3.74670486335967	3.68271748890436	1919	1
3.74699045234106	3.64775615502883	1920	1
3.74380106919210	3.66799252115935	1921	1
3.73851762677045	3.71372986817346	1922	1
3.72895412325339	3.65156251070127	1923	1
3.73158651308283	3.71605828105950	1924	1
3.73317061766081	3.68570953286069	1925	1
3.73233651553850	3.70250892522948	1926	1
3.72698415525166	3.72328597095682	1927	1
3.72848604816887	3.75026018824349	1928	1
3.73629591047216	3.74250653684827	1929	1
3.72961208400522	3.81304272668043	1930	1
3.72533001700282	3.74893861552376	1931	1
3.72001094917464	3.72085243841402	1932	1
3.72727126190541	3.71078373618041	1933	1
3.72396227858636	3.74526580409192	1934	1
3.72578602924739	3.73213634045029	1935	1
3.73604478981835	3.76253597427957	1936	1
3.72332708468844	3.72419420445307	1937	1
3.73335060783326	3.73671307041026	1938	1
3.73330692328356	3.74184115137563	1939	1
3.72516384790782	3.78591619055682	1940	1
3.73680508648649	3.78978758520872	1941	1
3.72554889942519	3.72774065471181	1942	1
3.73777714709718	3.75025513002654	1943	1
3.72401211515778	3.77271464204892	1944	1
3.73423808950700	3.76518312301637	1945	1
3.73245750935603	3.74119999275976	1946	1
3.74898968206592	3.68287587663905	1947	1
3.74672076456383	3.64781536466063	1948	1
3.75157372093307	3.67577373668277	1949	1
3.73857376532681	3.69607620061011	1950	1
3.74869165567570	3.72831585036232	1951	1
3.72552867930859	3.77803138859215	1952	1
3.72193109202647	3.75621595698182	1953	1
3.73046368703248	3.75115637907057	1954	1
3.72183881859128	3.75855277472521	1955	1
3.73207001906352	3.81184518590290	1956	1
3.71769342498380	3.79503189594008	1957	1
3.72949808971767	3.74899680188662	1958	1
3.74147193370400	3.77447997863862	1959	1
3.73143356843114	3.70457347854634	1960	1
3.73021267263102	3.75368910889885	1961	1
3.73549554201053	3.71173595276960	1962	1
3.76035780647218	3.71055100263238	1963	1
3.75322250812026	3.74720110623002	1964	1
3.76635131904309	3.72278341895259	1965	1
3.74595336152843	3.70589858321122	1966	1
3.73195025941578	3.74001943999333	1967	1
3.74267719737857	3.74029291568241	1968	1
3.73322071071807	3.78952823650758	1969	1
3.73684378623454	3.76347443073267	1970	1
3.74003152526741	3.76971060721252	1971	1
3.73713112940604	3.72249715053593	1972	1
3.71820230128505	3.73789876847719	1973	1
3.73044912031470	3.73478565544190	1974	1
3.73439262181939	3.77787744809965	1975	1
3.71347661807005	3.77442528867622	1976	1
3.72932721915284	3.72260418469856	1977	1
3.73866893777579	3.71493982837796	1978	1
3.73944440378028	3.71356514571484	1979	1
3.73043120398401	3.75692363521615	1980	1
3.73810651666355	3.78705928262438	1981	1
3.72542825833009	3.76589060572935	1982	1
3.73285793248855	3.73067754066682	1983	1
3.74137711250811	3.73774788861553	1984	1
3.73965283423760	3.73151154543444	1985	1
3.73412731024438	3.76338840141325	1986	1
3.73747359620357	3.75235984080105	1987	1
3.74559466493826	3.72325909181738	1988	1
3.74300458152710	3.70866456369095	1989	1
3.73447423235494	3.71671784492466	1990	1
3.73752215515171	3.66957714745794	1991	1
3.73908695653125	3.70924905622329	1992	1
3.73572649945763	3.73954755254978	1993	1
3.72844609187659	3.73841015737893	1994	1
3.73082718852807	3.75061446690212	1995	1
3.75113781686453	3.74875098396435	1996	1
3.73634697700833	3.76897004224347	1997	1
3.72347408837051	3.77508011363813	1998	1
3.73681449492106	3.72726780556476	1999	1
3.74022630476945	3.72779846348594	2000	1
[truncated: 23,000 more rows]
