# Supplementary material for: Reversibility and Viscoelastic Properties of Micropillar Supported and Oriented Magnesium Bundled F-Actin
Source: PLoS One. 2015 Aug 31;10(8):e0136432. doi: 10.1371/journal.pone.0136432 (PMC4556452; doi:10.1371/journal.pone.0136432)
Supplement: S1 Data — See the Readme.txt file within. (ZIP) [file pone.0136432.s004.zip › Rheology-raw-data/120725 08mM/fov2021noDD/fov2021noDD.txt]

3.42606798946491	3.39021357069525	1	1
3.42601842717740	3.45340200520091	2	1
3.41746207352521	3.47217952204740	3	1
3.43965055546821	3.45265790412639	4	1
3.45329697049220	3.42967177982456	5	1
3.43624997404225	3.44769158830286	6	1
3.43207768686555	3.46406378631381	7	1
3.43189398672776	3.44415421732503	8	1
3.42636715233671	3.46307592278469	9	1
3.42672858669320	3.46257524222913	10	1
3.42153915391593	3.46075492953000	11	1
3.42360577011134	3.45031379066253	12	1
3.43793603035525	3.44860276442563	13	1
3.42548024430347	3.45960389316018	14	1
3.43383068595771	3.44097564921407	15	1
3.43416568203361	3.47035254273826	16	1
3.42716925662395	3.41501036440769	17	1
3.41872850872352	3.47060463056128	18	1
3.39708094587656	3.49069747365368	19	1
3.40414641417145	3.55534099601720	20	1
3.41712161562706	3.51928604901988	21	1
3.38995366656773	3.54052793852635	22	1
3.40527256823597	3.52150713212454	23	1
3.43123391041915	3.51268147790748	24	1
3.42203489815525	3.47054158179159	25	1
3.43015462761023	3.50055874666589	26	1
3.43507601567567	3.51706513283804	27	1
3.41645686103255	3.50805639853358	28	1
3.41844731510338	3.46782240027319	29	1
3.42548121117574	3.48880303086265	30	1
3.43191172204866	3.47425162752567	31	1
3.44356668814164	3.47953933170809	32	1
3.43728377890517	3.45483574533987	33	1
3.43915838924444	3.49957483914590	34	1
3.41234286683394	3.52963786660973	35	1
3.42643229892857	3.53315911530156	36	1
3.42864765417034	3.53559476726974	37	1
3.42118497736136	3.56282408872336	38	1
3.41797162213409	3.53659938141525	39	1
3.42072686472479	3.47471386438926	40	1
3.42210915671614	3.45216171144897	41	1
3.41938667763718	3.41672796146199	42	1
3.43478965152783	3.45876282101046	43	1
3.42567187948511	3.50914564079684	44	1
3.43403862944877	3.51297771162996	45	1
3.45863649197431	3.49383577697032	46	1
3.43541534907567	3.48132287037840	47	1
3.42816564604654	3.42871684047902	48	1
3.42607543124468	3.46141400550298	49	1
3.42961901091137	3.44342795322826	50	1
3.42507035101537	3.51410001640978	51	1
3.43100611553413	3.50007520007224	52	1
3.43287170806874	3.53122304171664	53	1
3.44089377985532	3.52375486201761	54	1
3.43956214514280	3.51515549543305	55	1
3.43062388091822	3.49886740256269	56	1
3.45458945988376	3.45314867242578	57	1
3.43724388867701	3.44181497294681	58	1
3.42836342414142	3.48553248357995	59	1
3.43487724362417	3.46444964530444	60	1
3.41759309284029	3.48853037468499	61	1
3.42543044012703	3.51343210348572	62	1
3.43061354511526	3.53102352989419	63	1
3.42798241713179	3.51663889395958	64	1
3.44116131794502	3.50455443893778	65	1
3.42596948552239	3.51902454612989	66	1
3.42184479051023	3.49134679859674	67	1
3.41980660488789	3.46314084143857	68	1
3.41593993332520	3.47823914067473	69	1
3.42823149099235	3.46005377561533	70	1
3.42682664590212	3.45130821727785	71	1
3.41633815483546	3.46842840850484	72	1
3.42335037618175	3.42056617547444	73	1
3.43510866043717	3.46508204969579	74	1
3.41642391277824	3.45301810449272	75	1
3.41457527847539	3.46324970229844	76	1
3.41949090044763	3.46886433244681	77	1
3.41641230320190	3.46361476468630	78	1
3.41829698204536	3.52158168435300	79	1
3.42583130753503	3.53100193523175	80	1
3.40881260716679	3.46879449026151	81	1
3.41346618351228	3.47431848884058	82	1
3.42332685894766	3.48781322898307	83	1
3.43670244832797	3.49320700516446	84	1
3.43529282695700	3.47139106340463	85	1
3.43711937326912	3.43437543185409	86	1
3.44407574414631	3.40307640008593	87	1
3.42964545307489	3.44463229324018	88	1
3.43548591740704	3.45283717538144	89	1
3.43934163441512	3.44455278774385	90	1
3.44847013922349	3.41119464134044	91	1
3.44046807490464	3.40869328769325	92	1
3.45246452745012	3.42111674201691	93	1
3.44529870160253	3.44227150732068	94	1
3.43154264061902	3.42655629242904	95	1
3.42927926721635	3.49530691925426	96	1
3.42502372670515	3.51909972416419	97	1
3.41942606313423	3.45229887813642	98	1
3.42301801573066	3.45998951961354	99	1
3.43550849061292	3.45434259849059	100	1
3.44239778914535	3.43996146289241	101	1
3.43832525040568	3.45717581924480	102	1
3.42145817028286	3.48861206226449	103	1
3.43790194335031	3.42934744248308	104	1
3.41678977429557	3.43498865380381	105	1
3.42458297983092	3.41136968812309	106	1
3.42345906134436	3.41496508863573	107	1
3.42722552661386	3.42808033733584	108	1
3.42255121693593	3.47206388059660	109	1
3.42118043778656	3.48847614594925	110	1
3.40916271658481	3.52200932433527	111	1
3.40256424584675	3.55850854081855	112	1
3.41121983806864	3.53104261522717	113	1
3.39778111805337	3.54771096786441	114	1
3.40994314494772	3.50225307281878	115	1
3.41289885882956	3.49439136602766	116	1
3.42887892183554	3.48264919896608	117	1
3.43860729476878	3.49183068955273	118	1
3.43265804453844	3.55681445442192	119	1
3.42757313484182	3.55100825154308	120	1
3.42480997123721	3.48677796478970	121	1
3.41110552269896	3.50217400051190	122	1
3.40738973231082	3.49240799502029	123	1
3.41745358167313	3.44069472986297	124	1
3.40436212653051	3.54752565420526	125	1
3.42158758814141	3.51541810587105	126	1
3.41804559583012	3.50931068467205	127	1
3.40695381603439	3.52617340418820	128	1
3.43375910784540	3.52054959357059	129	1
3.42322689201570	3.50363802867532	130	1
3.43601703838948	3.44781404931645	131	1
3.42700181806763	3.44756913396685	132	1
3.42688612921418	3.43683725056903	133	1
3.42145547797566	3.42198999518755	134	1
3.43196710576903	3.46863830708051	135	1
3.43705900464354	3.49569541382825	136	1
3.43589640411428	3.45346104880540	137	1
3.43342896938867	3.44085956756046	138	1
3.42488143426986	3.43411629666985	139	1
3.43183493875871	3.43119804016144	140	1
3.42819833085015	3.46600501485279	141	1
3.43370786460931	3.45980316071430	142	1
3.45013230286549	3.46007692695122	143	1
3.44862923504719	3.43649749640470	144	1
3.43311577713762	3.42990092404242	145	1
3.42446929317853	3.42078349544676	146	1
3.43978514172678	3.38252205557051	147	1
3.42920584361182	3.41141177884704	148	1
3.43855617064705	3.38988248415413	149	1
3.45240817212733	3.37956133112469	150	1
3.44884007158581	3.43560908220874	151	1
3.43733262932575	3.50413990360884	152	1
3.41942099582479	3.55230280116626	153	1
3.42570605140337	3.53936845378058	154	1
3.41073232714421	3.57575092172156	155	1
3.42012222150277	3.57740878781483	156	1
3.38966522516406	3.58533454424453	157	1
3.42477079878502	3.55045395921712	158	1
3.42884957784417	3.55065533768278	159	1
3.42500344911514	3.56159653730081	160	1
3.43152567754186	3.54399996952322	161	1
3.40708724624273	3.58065812697163	162	1
3.43402559175718	3.56963155429730	163	1
3.44273356459518	3.55536241959434	164	1
3.42545620836302	3.58824204714428	165	1
3.42486883689142	3.58417763920412	166	1
3.42655487544442	3.54458684281667	167	1
3.43181269063463	3.52847397480319	168	1
3.43383488571433	3.50142532600229	169	1
3.42636757046887	3.45770695477355	170	1
3.42050571351482	3.45260691473646	171	1
3.41656373221020	3.43474070279831	172	1
3.41093108458447	3.42979469481119	173	1
3.42323287386821	3.39705502488659	174	1
3.44104858338579	3.41406128119723	175	1
3.44945197979769	3.41083333963379	176	1
3.42804876049956	3.42338800671027	177	1
3.42820473798496	3.42051417373987	178	1
3.43926446004739	3.35816254663776	179	1
3.45604509727301	3.34204630127500	180	1
3.45527791045828	3.38104655745306	181	1
3.43272806538370	3.43422897778390	182	1
3.43477945913412	3.42648036782839	183	1
3.43342528043140	3.40854200163099	184	1
3.43372931542964	3.46558323840471	185	1
3.41597522915677	3.49201379574425	186	1
3.40453452283307	3.51128811368915	187	1
3.41319301096243	3.46660306742092	188	1
3.41403442758450	3.43575828549164	189	1
3.41093252344976	3.47341368485247	190	1
3.42343837399465	3.50162240128417	191	1
3.43182142688491	3.53798033975449	192	1
3.41172675217920	3.53961906800627	193	1
3.42394338231344	3.54859157611222	194	1
3.42210081701353	3.54120357671117	195	1
3.41679493920147	3.49881192702431	196	1
3.41606203494290	3.51603757566527	197	1
3.43068715194947	3.48432799298226	198	1
3.42525952941036	3.42888772800674	199	1
3.42522351672528	3.46708067846386	200	1
3.44095113099961	3.46786769978652	201	1
3.44363064058097	3.48675510715569	202	1
3.43198256605599	3.49133733517527	203	1
3.41861726515830	3.47995820118642	204	1
3.42436867405684	3.47453167122023	205	1
3.41718606651034	3.49182128883519	206	1
3.43478335593984	3.44847064807071	207	1
3.42366450753801	3.49112006112807	208	1
3.43007888404687	3.50366287583891	209	1
3.42654907959804	3.51270612933410	210	1
3.39533916609089	3.58086312540353	211	1
3.41857363625967	3.55668088068458	212	1
3.40880939415767	3.55199908442809	213	1
3.41442739760370	3.55037565256777	214	1
3.43537351560062	3.56056751972560	215	1
3.43218181037781	3.50931571049160	216	1
3.40515763628663	3.53416449512519	217	1
3.41384271772425	3.48437362744653	218	1
3.42378285714176	3.47895049028275	219	1
3.41857638033023	3.48644469164437	220	1
3.43058434308505	3.55419530099313	221	1
3.41942848786810	3.55263413662548	222	1
3.43692888460652	3.51579498304696	223	1
3.43342624122430	3.46450629563124	224	1
3.42296840824859	3.48818143990861	225	1
3.41499921747369	3.49930198484330	226	1
3.42677399413776	3.46483649140632	227	1
3.43577418713183	3.47673634548438	228	1
3.44624810685218	3.41453400857646	229	1
3.42757366471697	3.44535137699143	230	1
3.42622476976325	3.47028765852789	231	1
3.40943903020279	3.47604485154832	232	1
3.41221781544693	3.47932455035510	233	1
3.42502877936659	3.46703271377073	234	1
3.44472344454644	3.44626141019820	235	1
3.43675588947028	3.44564774381738	236	1
3.41754313232447	3.51094268327375	237	1
3.41013345613225	3.49598061565573	238	1
3.41199640026411	3.52087792187772	239	1
3.41307073995477	3.50053008862468	240	1
3.40290392321274	3.46747883910834	241	1
3.41589748185908	3.46051181689152	242	1
3.41550506905289	3.53534790362514	243	1
3.41100009560563	3.55964996854286	244	1
3.42893714483427	3.50239144464687	245	1
3.41070223443735	3.53280311213685	246	1
3.41120293003651	3.50193342213633	247	1
3.42610346336055	3.44418712561338	248	1
3.43170201643524	3.49447006888975	249	1
3.42953572402180	3.50825547500206	250	1
3.43655948493341	3.44823815318876	251	1
3.43281673852402	3.47246112401573	252	1
3.43535416499475	3.46374629061402	253	1
3.42889527313247	3.41537166749674	254	1
3.44380168325550	3.38007917223742	255	1
3.44459044867081	3.41877366355846	256	1
3.45383758530504	3.42313751206279	257	1
3.43662324130053	3.46123699426841	258	1
3.42073080477688	3.49741269534362	259	1
3.42969676579239	3.48043946872905	260	1
3.42231400764214	3.51877049439304	261	1
3.41572461684410	3.50086264247911	262	1
3.41877482582822	3.53849331634836	263	1
3.40262766207817	3.52607808927700	264	1
3.41144953623449	3.49695375174715	265	1
3.43104776888375	3.43987498270878	266	1
3.42619940524923	3.45507798169956	267	1
3.42324286804769	3.48572600937831	268	1
3.42901772601617	3.42698465829735	269	1
3.43434252880861	3.45139366548147	270	1
3.42169215812087	3.43959992261072	271	1
3.41627885791049	3.46555788781575	272	1
3.42518459907147	3.44898398035159	273	1
3.43237103740799	3.43756087943175	274	1
3.42657649967391	3.45971257187858	275	1
3.41227361837421	3.46829996525995	276	1
3.40366395554981	3.49111109515104	277	1
3.40069626920697	3.48858535442017	278	1
3.42423721316169	3.52025658894341	279	1
3.43592853080010	3.48462805756629	280	1
3.42446048773181	3.41750347567082	281	1
3.42888989156120	3.48789870484120	282	1
3.44554084987592	3.51272831814778	283	1
3.41287590374370	3.54588112883574	284	1
3.41236514000982	3.50140717299179	285	1
3.42017462663073	3.45421466060892	286	1
3.42174375487611	3.42407729788467	287	1
3.41560972442260	3.45253433449886	288	1
3.41304723934270	3.48645059013242	289	1
3.42645574084110	3.49730424142435	290	1
3.42526330030512	3.43061690437441	291	1
3.43443789909357	3.43855810007582	292	1
3.41391211897979	3.45040484187027	293	1
3.42455519174300	3.47717794060142	294	1
3.43675418202764	3.48931423194911	295	1
3.42819765251874	3.49460953142821	296	1
3.42446882965584	3.48888688693399	297	1
3.43531029753918	3.48740319527387	298	1
3.42639675748873	3.47715977547456	299	1
3.43288981587990	3.46889327640523	300	1
3.43482116022396	3.46301019244811	301	1
3.43731663712597	3.46180016056311	302	1
3.43790066477319	3.51271281485534	303	1
3.44796409615363	3.48499778802678	304	1
3.42986105681233	3.43181966289764	305	1
3.42416752838211	3.39783861604057	306	1
3.44388623249699	3.36475029869840	307	1
3.44457475283554	3.36774814707661	308	1
3.44182996237852	3.37031389831990	309	1
3.43760845016881	3.43258149007769	310	1
3.43392522380524	3.41144459435614	311	1
3.44377801551125	3.39783534751285	312	1
3.43479826121753	3.41517767641749	313	1
3.43234253067370	3.43527496357814	314	1
3.42914503039323	3.47896167684626	315	1
3.43596828132706	3.49523851229971	316	1
3.43162575068757	3.55508861173282	317	1
3.42397476773788	3.56437547858300	318	1
3.41453392214401	3.53915193991915	319	1
3.41489520674207	3.51406102173774	320	1
3.41546019862853	3.48628327366006	321	1
3.43378451674752	3.45704219732046	322	1
3.44202929190851	3.46933755775487	323	1
3.43496050972985	3.46039878014433	324	1
3.43401359419534	3.43199456191291	325	1
3.42951533949785	3.46106551491871	326	1
3.42357954555815	3.41328202811377	327	1
3.42942235910491	3.44250187705357	328	1
3.42582775162056	3.45883546468001	329	1
3.43692723535851	3.49010446229709	330	1
3.42776970801663	3.49706610663046	331	1
3.43095584315437	3.45875747216897	332	1
3.41679817850122	3.46914417430568	333	1
3.41664402199796	3.48865385908825	334	1
3.40697389586463	3.53422753456279	335	1
3.42026449215421	3.47534907902875	336	1
3.42023848819236	3.49421495731715	337	1
3.42810822021978	3.46632064074587	338	1
3.43626784716780	3.45572366685254	339	1
3.43106460598629	3.46969707909434	340	1
3.42048309185809	3.49947421377856	341	1
3.40179818191533	3.48764497644433	342	1
3.42887396945770	3.48415951200936	343	1
3.43187954175475	3.49835864594132	344	1
3.43031526332261	3.50112239415240	345	1
3.43351056803511	3.51741997109510	346	1
3.43590739412500	3.50559363595406	347	1
3.44954602203944	3.48918466428539	348	1
3.42270464203719	3.48563568984833	349	1
3.41891636440869	3.46691842170686	350	1
3.43748744357211	3.42007835203483	351	1
3.42834648521529	3.40272994249905	352	1
3.41814349287002	3.39334400203753	353	1
3.40274873698460	3.49454045387264	354	1
3.43057709682319	3.47864790524080	355	1
3.43233620272985	3.43149939094495	356	1
3.42907863900985	3.43962257616147	357	1
3.41420108686329	3.44074813090370	358	1
3.43337520636644	3.44743067628677	359	1
3.43963917417734	3.43096005195459	360	1
3.43491919495615	3.45245352221765	361	1
3.43982253985799	3.46521903363816	362	1
3.44469158034006	3.47505055090977	363	1
3.43537828793522	3.47199721450737	364	1
3.43684762309093	3.47973499302574	365	1
3.43374953285147	3.49283971832547	366	1
3.41891307423000	3.51794840165297	367	1
3.43480099747940	3.47946877506231	368	1
3.44012345642590	3.48039437510227	369	1
3.41801652746654	3.51460058372180	370	1
3.41703776092426	3.50542937988858	371	1
3.42781962179571	3.50199609279726	372	1
3.43214532729169	3.48892225096319	373	1
3.42412615259772	3.47692733601884	374	1
3.42661159270251	3.49644902773059	375	1
3.43056832939813	3.50069060094893	376	1
3.41760219710156	3.53407507950840	377	1
3.40687419111625	3.53363659008638	378	1
3.41683216808840	3.51877665041314	379	1
3.42602277987906	3.50301772935228	380	1
3.40372806520070	3.54456584577249	381	1
3.42474566769843	3.48432129703970	382	1
3.42126080867218	3.51789577968952	383	1
3.42315787217277	3.52230928872181	384	1
3.41366954494541	3.53503737668009	385	1
3.42907036502738	3.51788299483860	386	1
3.42076028514154	3.50403379975906	387	1
3.43171896476249	3.50193643137471	388	1
3.41546226434012	3.50053360452002	389	1
3.44152648892541	3.51838633732670	390	1
3.43864690591057	3.47407827032160	391	1
3.43551472918864	3.44732581963544	392	1
3.44239247187496	3.43184614674965	393	1
3.41444021647872	3.50929345693230	394	1
3.43427988915350	3.49313520581078	395	1
3.42603662251390	3.51795846293930	396	1
3.42977110533344	3.51777316453848	397	1
3.39902391597507	3.50314829224169	398	1
3.41668738544961	3.51985458993507	399	1
3.41289119783371	3.50665212246753	400	1
3.39380709105888	3.54658119537313	401	1
3.39655362252619	3.55100180492780	402	1
3.43102708885143	3.52230731097754	403	1
3.42117341480328	3.54071723266882	404	1
3.41231860269076	3.52551182306216	405	1
3.39762640196963	3.50910754622960	406	1
3.39803960655093	3.50608478321267	407	1
3.42738827784464	3.51670185309794	408	1
3.42728716206290	3.52948919947905	409	1
3.41865584801751	3.54351049849056	410	1
3.40701294231531	3.54470284654814	411	1
3.39773382842996	3.56191459986318	412	1
3.41191878580447	3.60309179797191	413	1
3.40387087018255	3.59808048426189	414	1
3.41324426385146	3.56453145664523	415	1
3.42291283445726	3.54655269598033	416	1
3.40686935384685	3.54073177226739	417	1
3.43255392047266	3.52476488141347	418	1
3.42024136649597	3.53580192315359	419	1
3.42882138426259	3.47479977617096	420	1
3.43677583076201	3.45533852868756	421	1
3.42687369256382	3.50438107391941	422	1
3.44807532236748	3.48650078984999	423	1
3.42906555638714	3.46464852275303	424	1
3.41559666511477	3.50092302914867	425	1
3.41448228122034	3.47495600719167	426	1
3.42213226612140	3.51984264678990	427	1
3.42108187855282	3.50017930002039	428	1
3.39520132329581	3.54450771520780	429	1
3.39250370131216	3.54362192009521	430	1
3.40672697470140	3.55273969381557	431	1
3.42984138445108	3.53813972658198	432	1
3.42257167122090	3.51825091818390	433	1
3.41670819091625	3.50825152452586	434	1
3.40556419753308	3.53986349512602	435	1
3.40181505062418	3.57942134878728	436	1
3.41027908406595	3.55029991670638	437	1
3.42501576687950	3.51499492396767	438	1
3.43016233251148	3.52218047134433	439	1
3.42838793023427	3.54978655411670	440	1
3.43570438879975	3.50148266266600	441	1
3.44611673532064	3.47206469177874	442	1
3.41590862887219	3.48961331606850	443	1
3.41069298979220	3.46880700800473	444	1
3.40815015319231	3.51263209982184	445	1
3.39922959873845	3.50595196513872	446	1
3.41135318869628	3.47038410926362	447	1
3.41711025282754	3.50279742200675	448	1
3.41065106691929	3.45977810071908	449	1
3.42374125950859	3.46647937235185	450	1
3.43698974826931	3.48107178404688	451	1
3.43554749874409	3.45843738135454	452	1
3.42542857421003	3.47092095429143	453	1
3.42561234850192	3.46820601175990	454	1
3.43452733157434	3.43710881597844	455	1
3.42813870421940	3.47442931057237	456	1
3.42671158021493	3.51700592656394	457	1
3.39708564195510	3.53955331594175	458	1
3.41614750769469	3.49027335320487	459	1
3.42344884393056	3.46924755234172	460	1
3.42547939138219	3.47198907287897	461	1
3.43886440314988	3.48121386822718	462	1
3.42771608570788	3.46871488067652	463	1
3.42546019535189	3.55181140983251	464	1
3.42596195191206	3.57284193719293	465	1
3.40341550711111	3.58421422968502	466	1
3.40375706896068	3.59524681122764	467	1
3.40074308519642	3.49973833340979	468	1
3.41698739155548	3.46917217990180	469	1
3.42795460646533	3.45601966056558	470	1
3.43621179441638	3.47963942685331	471	1
3.44029683271754	3.43288182078083	472	1
3.43657718302536	3.43230001198828	473	1
3.41649642055296	3.49947513212150	474	1
3.42411246915394	3.56496367325139	475	1
3.40202836345985	3.53353952425379	476	1
3.41961216574022	3.50775887638302	477	1
3.41626198355909	3.46715096908247	478	1
3.43787990065393	3.44321056585221	479	1
3.43477263790546	3.46240593291680	480	1
3.41170678898749	3.47866372514518	481	1
3.41489682387178	3.41053047049318	482	1
3.40961273083991	3.45262046966784	483	1
3.40338687983633	3.44488700032764	484	1
3.41728459021429	3.46613121343794	485	1
3.41967640390116	3.45522319300392	486	1
3.41373688448769	3.46730040050684	487	1
3.41085087199025	3.43214595119014	488	1
3.42195987982878	3.49725250266752	489	1
3.41791243502264	3.51918258192771	490	1
3.42529081040246	3.49406572076053	491	1
3.43973578001442	3.47858563276149	492	1
3.43721779923123	3.43986376056301	493	1
3.42993293454365	3.44451826139370	494	1
3.41914327502237	3.45747667380924	495	1
3.42908615288731	3.50691728315895	496	1
3.41625888332903	3.50033509708560	497	1
3.42530150121517	3.53673824360971	498	1
3.42618641463722	3.55190681222533	499	1
3.42389747314357	3.51273140304740	500	1
3.42515331019852	3.48070724511236	501	1
3.42621983978917	3.47671593494748	502	1
3.42946506144775	3.50325225852962	503	1
3.43777029281203	3.45543540462667	504	1
3.43362545864259	3.46739964719980	505	1
3.42381699530930	3.46216303363152	506	1
3.43066914842677	3.47906249366029	507	1
3.42050985036524	3.47297604387468	508	1
3.43448394522625	3.47441212265237	509	1
3.41603954843410	3.49537172444993	510	1
3.41591350364584	3.48666535480917	511	1
3.42867464048057	3.49333577976168	512	1
3.42521949818350	3.54054968086948	513	1
3.42472297580847	3.51412882823471	514	1
3.42091919268280	3.54619094504080	515	1
3.42746118205540	3.56260055675466	516	1
3.41558737342207	3.52848567899155	517	1
3.42151493565300	3.46357612892622	518	1
3.41952611487624	3.47604007874489	519	1
3.40941039503073	3.53243819724117	520	1
3.41934928484313	3.51450992201994	521	1
3.43057339291358	3.54628859834259	522	1
3.42190982232703	3.53596286567316	523	1
3.41735366886320	3.52103303320978	524	1
3.41377908302248	3.51355478375973	525	1
3.41721109519978	3.50344126662166	526	1
3.43576634909300	3.45638048754425	527	1
3.42912981690339	3.49630460890176	528	1
3.42257272654632	3.46481005243544	529	1
3.42146743906117	3.49694899635428	530	1
3.41239243580497	3.48425245211140	531	1
3.42520141465544	3.44786340066606	532	1
3.41292307382927	3.44336576385071	533	1
3.41287751997950	3.48257861900149	534	1
3.41949453912852	3.44313522292977	535	1
3.41833425020598	3.41733803144751	536	1
3.43519223797469	3.42400610139472	537	1
3.42690290533331	3.47809308600697	538	1
3.42865109769306	3.47450502783722	539	1
3.39695182319573	3.49988672141218	540	1
3.42330751246874	3.56868890648027	541	1
3.41657326921601	3.56015903744677	542	1
3.40967055585956	3.50223981671864	543	1
3.40986093288700	3.48610217381737	544	1
3.40861631279180	3.46087509980275	545	1
3.41834996660722	3.47275591767532	546	1
3.41798951989980	3.49739965994142	547	1
3.42615717840307	3.51387948796427	548	1
3.42422536579904	3.50136290530188	549	1
3.41341212358396	3.53463021350444	550	1
3.41378601442232	3.55106253857125	551	1
3.40025821663913	3.54687779381090	552	1
3.39669500769529	3.55382736065649	553	1
3.40505478079086	3.58822670745795	554	1
3.40175498351590	3.56167612362288	555	1
3.39758429436661	3.53909301989573	556	1
3.42098016456888	3.56431422263115	557	1
3.42915674744403	3.57752303366102	558	1
3.42083542969838	3.56138411950332	559	1
3.40949286183501	3.54730000157322	560	1
3.40934128557301	3.53280940335565	561	1
3.41849001781500	3.49037749540830	562	1
3.41045288648279	3.49400907563278	563	1
3.43899279632380	3.52004491938395	564	1
3.43562031854197	3.47773161368160	565	1
3.44416221534488	3.51135529115940	566	1
3.43661323081236	3.51969697681313	567	1
3.40863364036559	3.52638925492863	568	1
3.41618789588275	3.50078651180289	569	1
3.40957202449721	3.47675094226036	570	1
3.40880903668268	3.55143346102895	571	1
3.40113796744653	3.57086232019913	572	1
3.41197879207487	3.53890514766710	573	1
3.41435369700130	3.53664752651577	574	1
3.42183840360098	3.50197803394897	575	1
3.41262102874206	3.48471371889472	576	1
3.44267643169602	3.45304754325075	577	1
3.43620279924710	3.44279663243585	578	1
3.44241457075373	3.50352218048756	579	1
3.44175859894519	3.49028991847682	580	1
3.42462879098404	3.49559244168106	581	1
3.42156908763578	3.52170763949869	582	1
3.42920544089174	3.53166592706546	583	1
3.42468456895824	3.54790201403226	584	1
3.42886772702560	3.53532044924642	585	1
3.41777300329960	3.50865123090292	586	1
3.41705385885970	3.50370481455493	587	1
3.39781695721023	3.56781172441366	588	1
3.39375515614094	3.59969682175703	589	1
3.40402852812541	3.59116705745264	590	1
3.43429789827943	3.51899141169808	591	1
3.43680573498605	3.49893086565563	592	1
3.42858476223428	3.47158040055996	593	1
3.42473770204933	3.47523901064904	594	1
3.43160255305989	3.44445547121288	595	1
3.41951677809566	3.50138185847334	596	1
3.42626072446430	3.54816381976968	597	1
3.41714416774527	3.53464206076967	598	1
3.42182465164841	3.48826545189402	599	1
3.41065720736233	3.50169889459463	600	1
3.41397472617609	3.48014609940935	601	1
3.41638575375692	3.50241355583943	602	1
3.43288796101735	3.45969951953915	603	1
3.42014776656174	3.45466003071872	604	1
3.43232886517780	3.46166518713310	605	1
3.42258876466125	3.48688518933187	606	1
3.44047476974399	3.47375432109928	607	1
3.43914105802117	3.54006993826155	608	1
3.43080169463475	3.54102184123753	609	1
3.43210948656253	3.50864296308388	610	1
3.43703410204029	3.46588177984510	611	1
3.43211137321136	3.44824318192172	612	1
3.45026773882948	3.41996219112854	613	1
3.44607752269091	3.42183292895152	614	1
3.42921004838755	3.49953103227573	615	1
3.41336288949757	3.49330192968999	616	1
3.43115409468494	3.46291214576969	617	1
3.43365706317412	3.48958944393492	618	1
3.42219816193927	3.52838119074217	619	1
3.42982051558578	3.48081186363301	620	1
3.44132914777091	3.39659241706508	621	1
3.43718881626058	3.42083611676585	622	1
3.44113534211430	3.40231011022169	623	1
3.44691255978150	3.43366202014885	624	1
3.42705465080671	3.44506624181870	625	1
3.40666055969345	3.46145815538594	626	1
3.42563835369174	3.50091028743416	627	1
3.42306117672405	3.52208368634258	628	1
3.41777085640745	3.50442173327491	629	1
3.41632495357439	3.53136809291926	630	1
3.42435138394195	3.46677043612131	631	1
3.43307296390554	3.47531505086956	632	1
3.40975429347659	3.55825814000340	633	1
3.41639130164225	3.51577698515485	634	1
3.42524043095627	3.47523493216439	635	1
3.44774386986564	3.48626091152725	636	1
3.43904047986998	3.50111989439480	637	1
3.41785661045897	3.49660719764441	638	1
3.41881555451475	3.49367752534193	639	1
3.42863374462301	3.51816612499642	640	1
3.42012976152318	3.54268336290203	641	1
3.43507890572209	3.52486051157740	642	1
3.42420725157556	3.50611347690758	643	1
3.42021258507514	3.52666888203262	644	1
3.43101400228326	3.53035481980607	645	1
3.43583137046004	3.52085032512693	646	1
3.41840844619808	3.52732379296498	647	1
3.43023184663150	3.47399913299203	648	1
3.43199123525507	3.49102336485052	649	1
3.42818099925720	3.49593786998476	650	1
3.44401183556942	3.42761255318782	651	1
3.44700028766119	3.40586785094958	652	1
3.43523100410894	3.45454848833576	653	1
3.44912687848298	3.46457616950610	654	1
3.43784180858275	3.50887110721156	655	1
3.40586581589034	3.51227457854058	656	1
3.43137660324030	3.43922672249868	657	1
3.42781408402208	3.44158882476829	658	1
3.42944590427616	3.45846727452657	659	1
3.42445004731676	3.50468555114398	660	1
3.41771470297456	3.53652101104511	661	1
3.41888787699346	3.49458486055440	662	1
3.43234412046565	3.48079629936560	663	1
3.43456328508936	3.45347299247136	664	1
3.42446993202175	3.46206257010924	665	1
3.42327682924937	3.49092925001820	666	1
3.43218708286093	3.46209227881331	667	1
3.40883921115143	3.49962210877641	668	1
3.38765952746784	3.51982703131655	669	1
3.39765990536359	3.50289067456182	670	1
3.41553548057816	3.50091913951656	671	1
3.42618169141537	3.50022378724466	672	1
3.41064586254957	3.49239032950645	673	1
3.42511256870702	3.50551592125717	674	1
3.43882890967840	3.50615248900611	675	1
3.41343755594663	3.48673222105503	676	1
3.42183816407514	3.52575834266649	677	1
3.42954263340995	3.54899702135050	678	1
3.42873582825277	3.47905728261391	679	1
3.42437859607452	3.47711325096207	680	1
3.41899567001235	3.44133339296745	681	1
3.42115553154561	3.47709091740486	682	1
3.40523941205583	3.54190071429964	683	1
3.41637116334960	3.54582890105749	684	1
3.41713740971268	3.54769950941653	685	1
3.41720364751181	3.52724179062659	686	1
3.41868154301723	3.49500272859642	687	1
3.43421284761480	3.43840898527156	688	1
3.40836355946402	3.50125036581408	689	1
3.42269108572586	3.47349706673450	690	1
3.43042795971870	3.49703783726909	691	1
3.42663627072452	3.44917516117030	692	1
3.42995408820453	3.44054237534266	693	1
3.41319498737217	3.46686839740840	694	1
3.41886291059238	3.49036375388260	695	1
3.42485062808595	3.49220048659670	696	1
3.42229495887615	3.45212918611582	697	1
3.43622379205685	3.44582302143809	698	1
3.44874209939092	3.46483724742861	699	1
3.44820911067311	3.44012898907632	700	1
3.43826485141736	3.47398149901884	701	1
3.43736023539453	3.46633575309287	702	1
3.44121920062908	3.42212387697081	703	1
3.43877534405432	3.41624603675046	704	1
3.44991104088488	3.43073169117954	705	1
3.44054344509669	3.48401830130634	706	1
3.42245209875057	3.48460554131292	707	1
3.41489515165081	3.44354977295612	708	1
3.40895797571197	3.49910201744829	709	1
3.41475709012207	3.59405446270719	710	1
3.42893039504887	3.54994163200740	711	1
3.41701893240415	3.49219457332707	712	1
3.41983045820117	3.48466893473215	713	1
3.42363282831424	3.47435559269465	714	1
3.42139554241435	3.46598429267820	715	1
3.44151537596943	3.44272925895203	716	1
3.43897551635507	3.42193271693628	717	1
3.44914868503164	3.40159540000813	718	1
3.44772613540272	3.40426156706695	719	1
3.42068824577546	3.47433902515184	720	1
3.41976214868831	3.48292502874699	721	1
3.42085047650396	3.48120167773524	722	1
3.41688530491647	3.50406600703269	723	1
3.41160885850909	3.51207546920018	724	1
3.42456590798917	3.52029183170917	725	1
3.42571999631438	3.55168941148749	726	1
3.42867242781648	3.55013110336210	727	1
3.41645806432866	3.52933424139400	728	1
3.41796140371666	3.48029074453127	729	1
3.42015115355011	3.49082244477347	730	1
3.41296513799508	3.50537523144305	731	1
3.42047067390840	3.50661364300203	732	1
3.42260624874941	3.42976100439861	733	1
3.43392179986602	3.41698274135828	734	1
3.44584386409787	3.45977442438814	735	1
3.41309665677384	3.47877592341247	736	1
3.41540221716453	3.53897080345577	737	1
3.42246576092674	3.48355444252716	738	1
3.43430036074221	3.47426535163770	739	1
3.42769752503356	3.44005210651180	740	1
3.42810985039155	3.45439880305591	741	1
3.42784669117704	3.47549953933866	742	1
3.41442966440415	3.51293330871669	743	1
3.43790158868945	3.51911047265890	744	1
3.43623638544053	3.45695359300840	745	1
3.43360748048116	3.48230365740816	746	1
3.42687549128531	3.44366215436116	747	1
3.43609383058511	3.39084448479119	748	1
3.42943137823694	3.37903120325467	749	1
3.44047271530484	3.40458587559177	750	1
3.43484424438800	3.39857791095669	751	1
3.43299847311272	3.41735710439467	752	1
3.44804833870468	3.40901300740717	753	1
3.43832790386990	3.39965297223529	754	1
3.45420603065458	3.37509537283025	755	1
3.44444488740785	3.38954985588760	756	1
3.45593334770642	3.42773256774425	757	1
3.45046718886541	3.45484126138130	758	1
3.44737627551501	3.44301717419374	759	1
3.43482169590001	3.44969656821378	760	1
3.43474917998361	3.44688106330734	761	1
3.42171759850098	3.43079479203907	762	1
3.41707136991163	3.43872451806302	763	1
3.43133748028460	3.42580240293603	764	1
3.43884968596107	3.45567348437313	765	1
3.42408709838441	3.46763852290023	766	1
3.42574822006863	3.49452293267721	767	1
3.42973404425280	3.50371618710371	768	1
3.42466227887236	3.50492478561851	769	1
3.40772285147438	3.50624561412577	770	1
3.41597054126579	3.49233966572210	771	1
3.40552022235455	3.54053177992592	772	1
3.42841348339900	3.54539960978170	773	1
3.42178510282623	3.52618695517349	774	1
3.41359240119609	3.50596964437957	775	1
3.43302196454542	3.52225734752133	776	1
3.42209126114328	3.49836046648880	777	1
3.45046882556633	3.45008460848364	778	1
3.43694536759788	3.45740987901130	779	1
3.42425128289738	3.48792185457682	780	1
3.42187589324975	3.48792963578076	781	1
3.44130468350479	3.42467462445818	782	1
3.44458210456498	3.39655058786615	783	1
3.42235956457126	3.43323680842047	784	1
3.42045272948509	3.47067407155046	785	1
3.41358326816334	3.52313238721396	786	1
3.40411157458520	3.56186646961194	787	1
3.41315519027814	3.55022279340335	788	1
3.42500274116972	3.58140216711486	789	1
3.42447883986212	3.57610697575762	790	1
3.42693621921210	3.53738204362790	791	1
3.43498778123912	3.52842638846307	792	1
3.42555180895049	3.51462819333791	793	1
3.40912961515846	3.52726854343261	794	1
3.40679654934771	3.51617053691106	795	1
3.40446341927065	3.51826543426650	796	1
3.41116454465054	3.58000209202183	797	1
3.43514710521092	3.49826575513652	798	1
3.43376474365304	3.49461748334035	799	1
3.42637660781439	3.49187522722528	800	1
3.42052402112388	3.49050032848727	801	1
3.40882291261059	3.50903750110200	802	1
3.40777424088986	3.46929499398073	803	1
3.40612326667389	3.50164308290023	804	1
3.41667371939607	3.51995319102058	805	1
3.40399499985985	3.47121151585870	806	1
3.41804146953460	3.48940284239998	807	1
3.41057076741141	3.49062143956201	808	1
3.42678065457689	3.48837553477237	809	1
3.44213452577807	3.50727517578603	810	1
3.43046482374943	3.50427801124923	811	1
3.42001785748788	3.55164086572779	812	1
3.41954086558003	3.52705689194752	813	1
3.41231028810417	3.47601945748921	814	1
3.41565235433892	3.44155726861023	815	1
3.42388927692742	3.43006797427423	816	1
3.43366851498195	3.40665512761386	817	1
3.41882742251543	3.45318155336807	818	1
3.41479565678867	3.39037254037554	819	1
3.42612336469870	3.43863778499509	820	1
3.42455805236967	3.50844837240096	821	1
3.42340761792832	3.52864077718966	822	1
3.42555177418768	3.57447651955896	823	1
3.42718043421775	3.58903915457236	824	1
3.41683174310909	3.55949746734221	825	1
3.39375285278169	3.58483536779786	826	1
3.40970602482372	3.55795132023658	827	1
3.40794899097816	3.49313084359461	828	1
3.42813373102529	3.45654060530071	829	1
3.42940493400722	3.49413137662810	830	1
3.42502323692571	3.52524891558979	831	1
3.41986063274020	3.54382485931593	832	1
3.44153389732379	3.52037466987873	833	1
3.43271632118920	3.51478237050098	834	1
3.40465413044341	3.49071421786155	835	1
3.41793221370345	3.49075615672587	836	1
3.45127870576781	3.42595983545232	837	1
3.43269737756668	3.45368281522564	838	1
3.44371939346550	3.48787127560707	839	1
3.43632216346874	3.48734797900275	840	1
3.43642736193402	3.53071037364000	841	1
3.41463707852540	3.55211830489033	842	1
3.42636050394119	3.52245589733694	843	1
3.41211994092327	3.51295484806147	844	1
3.40257882560563	3.53948243249535	845	1
3.39432745054893	3.52548618252363	846	1
3.39715680783621	3.52144631513758	847	1
3.41928931347879	3.45996653266979	848	1
3.42357203756113	3.47079104300807	849	1
3.42475691665467	3.50857308109907	850	1
3.42596483239906	3.50549539863088	851	1
3.41088142686751	3.50501832780470	852	1
3.43823503510190	3.44600944498531	853	1
3.44563505418971	3.37703674456825	854	1
3.44632256827352	3.36316785969920	855	1
3.44084699421567	3.38917163923658	856	1
3.42171786214437	3.43541755801418	857	1
3.43523337096231	3.49476096116930	858	1
3.43435214573369	3.48497727971323	859	1
3.45461055119051	3.44749196151505	860	1
3.42935367060693	3.48866412624141	861	1
3.41379061172728	3.50947668041330	862	1
3.42851556092312	3.48853687153128	863	1
3.42118360714081	3.54197143476554	864	1
3.41478697852709	3.55085439729480	865	1
3.39593228438893	3.54777395894129	866	1
3.39970646982114	3.52580426558175	867	1
3.41029451390783	3.47821288090514	868	1
3.43563869426335	3.48381031926759	869	1
3.43335474584424	3.48283597440422	870	1
3.43499964984081	3.48874352941685	871	1
3.44247443810616	3.48003177384886	872	1
3.45089097165522	3.47232890126485	873	1
3.43099349058820	3.47661626020243	874	1
3.42290432801238	3.48265481320504	875	1
3.42352256007900	3.46331556410142	876	1
3.42915873418026	3.46711127741664	877	1
3.41446603783176	3.48305796804647	878	1
3.41357303835975	3.47412122157455	879	1
3.41843489663776	3.48403667466177	880	1
3.42700458631190	3.52569078117112	881	1
3.41640025022298	3.48460054229856	882	1
3.42416327772746	3.47634810792158	883	1
3.43444234393302	3.50002124980992	884	1
3.42405058636737	3.52381738784202	885	1
3.41857947969088	3.49923468004111	886	1
3.41595309288548	3.55126769309465	887	1
3.41439297080385	3.53858164670397	888	1
3.43331750412169	3.51199083240187	889	1
3.43190878661827	3.48436851707489	890	1
3.41179576654515	3.54391026341619	891	1
3.41640048890822	3.55942926337543	892	1
3.42193298863699	3.48345840316118	893	1
3.41585914122333	3.48416253913939	894	1
3.42661688052785	3.48666839620408	895	1
3.42338393511398	3.49233158911231	896	1
3.42695361824457	3.49627465847836	897	1
3.42024661410410	3.44474440436850	898	1
3.42098404517275	3.49335301529157	899	1
3.42823301571458	3.50554103282546	900	1
3.39015552200279	3.52896311888239	901	1
3.41295820772177	3.46941509842289	902	1
3.42802387629622	3.43623509624879	903	1
3.43321429399194	3.44256420805456	904	1
3.41315387263025	3.47548771655798	905	1
3.40799361156977	3.47644261314948	906	1
3.42057377148870	3.48933910265697	907	1
3.42211074180366	3.50402510325002	908	1
3.41826184351370	3.49475385741906	909	1
3.40639893142225	3.49511847134418	910	1
3.43099785871518	3.47889750679084	911	1
3.44263343629907	3.49616963217476	912	1
3.43562137090987	3.52824973790120	913	1
3.41808002607593	3.54084066974685	914	1
3.42660836829522	3.52016170520771	915	1
3.42280748258014	3.51103954727894	916	1
3.43665645926596	3.52024810754160	917	1
3.41757187700193	3.50417459098508	918	1
3.41724516735013	3.50367724102984	919	1
3.42952316534330	3.47094355103114	920	1
3.45797180582258	3.42569478458606	921	1
3.45172765849305	3.40021849667803	922	1
3.42609000657864	3.41804778743767	923	1
3.42992744467934	3.43101300942345	924	1
3.42742028646716	3.48866690911777	925	1
3.43240720596762	3.45311315850619	926	1
3.43079001813302	3.47906917333699	927	1
3.42979896569369	3.46660852884863	928	1
3.43721110829553	3.39528868943063	929	1
3.44135186071499	3.44392408046615	930	1
3.43428100678473	3.46445500404207	931	1
3.43648683965211	3.45346665022153	932	1
3.44701086605937	3.47167217697650	933	1
3.44716498773231	3.46338125359529	934	1
3.45023521285568	3.49423128131761	935	1
3.43015775477205	3.49415289689744	936	1
3.41541462857024	3.50647985765090	937	1
3.43795300145717	3.43139131937928	938	1
3.41952449196522	3.44029746342621	939	1
3.42391392836285	3.46024779041368	940	1
3.44710686745312	3.48256866542481	941	1
3.43594513638944	3.52219991544933	942	1
3.42786641371983	3.51596237318330	943	1
3.42850077810111	3.48952883309816	944	1
3.42922785038942	3.45774071957488	945	1
3.43731510136000	3.47401693074783	946	1
3.42632056785884	3.50515636219936	947	1
3.43257153826468	3.45726112011874	948	1
3.42082945495382	3.42326794929458	949	1
3.41960610355936	3.38569820853568	950	1
3.42219798843912	3.40287971532329	951	1
3.42703616517338	3.42649587193166	952	1
3.42317827972901	3.48550879844193	953	1
3.41199226881206	3.44690945249480	954	1
3.43105819932262	3.42728578303809	955	1
3.43891759766833	3.45727371574941	956	1
3.44919691429197	3.49659047532701	957	1
3.43025895615110	3.54590289867214	958	1
3.41337244063453	3.51668542624587	959	1
3.41821532150799	3.52183878969516	960	1
3.42922367911528	3.51182985524915	961	1
3.41869242896032	3.53997547322568	962	1
3.40033560759333	3.54865954122312	963	1
3.41351818730581	3.52687718046691	964	1
3.42049173190879	3.53094616893712	965	1
3.42427430326364	3.55074758654330	966	1
3.43118324365979	3.50024351194142	967	1
3.43024745304065	3.46524538112169	968	1
3.42950648966069	3.47840541227801	969	1
3.43166199435250	3.43123543052110	970	1
3.43476022439757	3.40637034864822	971	1
3.43253635766301	3.42231982516034	972	1
3.44747807391668	3.47460168241310	973	1
3.43820498436239	3.52348267102685	974	1
3.42100737421218	3.55729894618919	975	1
3.42241402201695	3.48938105628028	976	1
3.43103089819779	3.51413484748341	977	1
3.42634212408659	3.47110905741080	978	1
3.43190045282514	3.44004366740411	979	1
3.43545232073058	3.42958465815526	980	1
3.44213195901688	3.45879404903763	981	1
3.42836798486846	3.46689012556777	982	1
3.42146877123483	3.49075005997711	983	1
3.43198881792411	3.49309253429185	984	1
3.43805798911299	3.48649938480242	985	1
3.43234645467701	3.52421549412165	986	1
3.42601485272175	3.51255580418094	987	1
3.42863217740302	3.52057163083528	988	1
3.44437030999879	3.51371975725744	989	1
3.43623066129337	3.47517343323069	990	1
3.43453695361118	3.49530694921159	991	1
3.43993673949834	3.44939737770022	992	1
3.42152440955194	3.42573297345041	993	1
3.43885079515142	3.43267984835654	994	1
3.44591538608461	3.48780472479467	995	1
3.42120187557020	3.52206614953869	996	1
3.44033317369550	3.51656073810827	997	1
3.42090892941758	3.54920809011035	998	1
3.43400036211807	3.49915843910490	999	1
3.43960996346488	3.51212144877869	1000	1
3.43599809628999	3.47916771446655	1001	1
3.43826212044614	3.46769849766160	1002	1
3.42564353432618	3.47357135752942	1003	1
3.41771783077969	3.42614922926156	1004	1
3.42801491472529	3.41570037083477	1005	1
3.45964469224682	3.39587547565813	1006	1
3.45948390467587	3.39468376069980	1007	1
3.45243381543305	3.40874531152097	1008	1
3.46024669796800	3.39754192087748	1009	1
3.44592359640095	3.36919893348353	1010	1
3.44067401486653	3.43237696042982	1011	1
3.44397283610895	3.41792495872499	1012	1
3.43796441541444	3.45648388380070	1013	1
3.42723212608199	3.48361803794900	1014	1
3.43028183684317	3.46453894454684	1015	1
3.42836349988908	3.42053896655225	1016	1
3.45293903674714	3.39185867600950	1017	1
3.44355356484387	3.40705571576203	1018	1
3.42178107210317	3.46398006300710	1019	1
3.42091243486048	3.50865893718132	1020	1
3.41700362139129	3.50380257374231	1021	1
3.43337044434028	3.51453845836240	1022	1
3.42542410805095	3.51157756068827	1023	1
3.43406212269861	3.45585468397698	1024	1
3.42728501671257	3.43680212646317	1025	1
3.42648127730599	3.44740821880903	1026	1
3.43742382651557	3.46307181212062	1027	1
3.43860872935480	3.49463941262871	1028	1
3.43831435452954	3.48243217134346	1029	1
3.44866324513192	3.51812053717503	1030	1
3.41738635694656	3.53068024543326	1031	1
3.41618253550746	3.58466553048540	1032	1
3.41448978223486	3.58904427930093	1033	1
3.42675081417275	3.46546954243792	1034	1
3.42281947916984	3.46068721956877	1035	1
3.41875302703546	3.46191168826056	1036	1
3.42692454812351	3.48551027856187	1037	1
3.43665413739675	3.47342040118519	1038	1
3.44929195733820	3.51009233250336	1039	1
3.40849606806754	3.48931408751859	1040	1
3.41555091715105	3.51188257598601	1041	1
3.40514557037070	3.51040757936664	1042	1
3.41690786293111	3.46801455192302	1043	1
3.41424821797134	3.46249403532646	1044	1
3.43089304270931	3.48116189107806	1045	1
3.42846191098643	3.49315113604890	1046	1
3.43138501260075	3.53039061698618	1047	1
3.43094624173546	3.51187901931767	1048	1
3.42304312675024	3.47371745572127	1049	1
3.42947068692296	3.45834061509635	1050	1
3.42139038943122	3.43013864422392	1051	1
3.41785038091594	3.49882175411249	1052	1
3.42619539890030	3.50007779375477	1053	1
3.43342452478579	3.48477132090037	1054	1
3.42322770171288	3.47722455287477	1055	1
3.42478304877581	3.48313880744642	1056	1
3.41589547481865	3.49340592299156	1057	1
3.42222303573116	3.51323748532412	1058	1
3.41423475862406	3.53280890402967	1059	1
3.42426963320249	3.46507190587007	1060	1
3.41385066245443	3.50535130401927	1061	1
3.41378008252618	3.55333249825055	1062	1
3.42510566687801	3.56054537434037	1063	1
3.43102751967213	3.51881805880668	1064	1
3.42680783992191	3.42720074492195	1065	1
3.41762363119155	3.46812248207440	1066	1
3.44111486446856	3.48492913153585	1067	1
3.42069442207415	3.50268156679210	1068	1
3.41854728659401	3.57986349208945	1069	1
3.41798694038411	3.54099240828272	1070	1
3.40858561927865	3.54224887389420	1071	1
3.40599429546739	3.52285500540415	1072	1
3.41952976705544	3.49693503977199	1073	1
3.40860724309063	3.52271967195391	1074	1
3.42399236900363	3.49740899906893	1075	1
3.42810959863708	3.48322852882721	1076	1
3.43544045424363	3.48775594477763	1077	1
3.42231660494206	3.50300816597787	1078	1
3.41158087831527	3.51003940429603	1079	1
3.41126934603944	3.50219223686503	1080	1
3.41198553075593	3.54951983153008	1081	1
3.40447544776026	3.53801699091548	1082	1
3.42163236028913	3.50052704208373	1083	1
3.43816515346843	3.43690398649179	1084	1
3.42793798040412	3.44767222431267	1085	1
3.42583679098911	3.43853388754013	1086	1
3.43734786937793	3.42524716247014	1087	1
3.41815817866494	3.39007581040131	1088	1
3.43030928407996	3.41606042111569	1089	1
3.42006407185719	3.42636005540030	1090	1
3.40837222443165	3.50365555935087	1091	1
3.42301350384617	3.46729999894364	1092	1
3.44381748760039	3.45642143264366	1093	1
3.44560711520738	3.40730332668644	1094	1
3.43539614979644	3.43805158513862	1095	1
3.44097513893942	3.43779796681895	1096	1
3.44095650803717	3.44764730946028	1097	1
3.42519592030891	3.43067900257361	1098	1
3.42199515540995	3.43727118972781	1099	1
3.43721175469348	3.41930833959543	1100	1
3.43827757686110	3.41841265030914	1101	1
3.41993874270590	3.44750532915389	1102	1
3.41943471946447	3.45473329868752	1103	1
3.42726581326740	3.49450381412680	1104	1
3.41359480623355	3.48330307676589	1105	1
3.40924487241019	3.51582072305987	1106	1
3.41945623604242	3.47685224918145	1107	1
3.42648945326179	3.47889349301317	1108	1
3.41370680582098	3.51985078863526	1109	1
3.42155332615186	3.49525282387668	1110	1
3.42329777412673	3.50196873731931	1111	1
3.41415182165031	3.50758791892042	1112	1
3.39730837679447	3.56918815232667	1113	1
3.41595186929362	3.57414464662918	1114	1
3.41693596505076	3.55215442507479	1115	1
3.42983247818131	3.51606175438788	1116	1
3.43966943959037	3.45306449891754	1117	1
3.42638916632733	3.51086883143405	1118	1
3.43470051124135	3.52257218620434	1119	1
3.43789497146454	3.52110357800836	1120	1
3.43451237502050	3.49042214381632	1121	1
3.43749372815383	3.46028998244455	1122	1
3.41108646268092	3.46330652443985	1123	1
3.41849272220413	3.46928765075531	1124	1
3.42519658292885	3.43651077011458	1125	1
3.42034254859968	3.46068933412945	1126	1
3.43852083492320	3.46031596331794	1127	1
3.44245639346430	3.44496169608031	1128	1
3.42755297326704	3.41655772630582	1129	1
3.43099423412078	3.50744923194608	1130	1
3.43810723137385	3.53858228147788	1131	1
3.41738017128427	3.52647369521157	1132	1
3.42508418014701	3.54850456848877	1133	1
3.43258980216680	3.50492418038958	1134	1
3.43694569189944	3.47190084415196	1135	1
3.44114301318456	3.46857312708527	1136	1
3.44797230256246	3.47235434796035	1137	1
3.42699699529165	3.47556198915146	1138	1
3.43305351584823	3.47783214540412	1139	1
3.43193879534933	3.48380428973928	1140	1
3.43812902424997	3.51323957154852	1141	1
3.42145282714547	3.44987887317433	1142	1
3.44254640707466	3.44616381153096	1143	1
3.44528285265979	3.48171958002394	1144	1
3.43705104576608	3.46685521564671	1145	1
3.41675389020192	3.49008462062031	1146	1
3.41827907487803	3.44252593575992	1147	1
3.41600274222087	3.48062199004073	1148	1
3.40833763368409	3.52522571524574	1149	1
3.41416109011698	3.58248385787705	1150	1
3.42346373814118	3.52349209650047	1151	1
3.43435885144474	3.48692386170413	1152	1
3.43156440033372	3.50466783551154	1153	1
3.41430728400163	3.55742280353722	1154	1
3.42161675586263	3.58064218298263	1155	1
3.40414925639100	3.56794913484349	1156	1
3.42328006134619	3.54554105546495	1157	1
3.42899267294421	3.49207476536430	1158	1
3.44070374114821	3.47686334647396	1159	1
3.42547991840527	3.51752969234719	1160	1
3.42539104487165	3.53789661782234	1161	1
3.42327719821306	3.54762851821892	1162	1
3.42019214704258	3.55582421459431	1163	1
3.43083679048640	3.56662582918588	1164	1
3.43152367497140	3.58283259812162	1165	1
3.43428485944301	3.53694803152418	1166	1
3.40692659478776	3.52692749765379	1167	1
3.41122861603251	3.49310246338766	1168	1
3.41235913791117	3.45435495913658	1169	1
3.41617961584296	3.48991418512540	1170	1
3.42654803693391	3.48524345322918	1171	1
3.40813934570468	3.55560042318003	1172	1
3.39630518849024	3.54552123470058	1173	1
3.41492253607021	3.50293092032093	1174	1
3.42410874024010	3.50716938877586	1175	1
3.42883564839275	3.49829471825684	1176	1
3.41809309271514	3.53927085713633	1177	1
3.41042570984425	3.55969716180176	1178	1
3.42327369145122	3.57891402318978	1179	1
3.39143480669777	3.53172653588582	1180	1
3.40460285121228	3.50229481377782	1181	1
3.42414367211925	3.46638186110653	1182	1
3.42063613092519	3.49910509103730	1183	1
3.42941011046071	3.48140528552702	1184	1
3.43638998196088	3.45573643529054	1185	1
3.44070356232941	3.42401582325314	1186	1
3.42867402642311	3.42281242827479	1187	1
3.42894229414168	3.46844966682738	1188	1
3.43015398211912	3.43283193224364	1189	1
3.44059565639735	3.44507404541500	1190	1
3.44014704231470	3.44763071513746	1191	1
3.42644924517329	3.47931674181896	1192	1
3.41410077691448	3.48160868492448	1193	1
3.41018088769913	3.44439428586697	1194	1
3.42723015331242	3.49095784122561	1195	1
3.43101523070180	3.50302039670970	1196	1
3.43236400789235	3.54079727266991	1197	1
3.43258816793470	3.44252036241714	1198	1
3.41840987586178	3.49678498456499	1199	1
3.42951497088627	3.45888130619640	1200	1
3.42921217519563	3.46677526435000	1201	1
3.42645653648908	3.49400721217939	1202	1
3.42167896062401	3.49577546944878	1203	1
3.42134406411364	3.49692033563836	1204	1
3.43557123383170	3.46881786680787	1205	1
3.42048938997247	3.46910870310987	1206	1
3.41456800607942	3.48768679072091	1207	1
3.42012893544110	3.56768617171743	1208	1
3.43186475147826	3.53764549110211	1209	1
3.42493984561344	3.50814067191488	1210	1
3.42770144625425	3.46476375978301	1211	1
3.42776621075231	3.49489433913722	1212	1
3.42986774031722	3.49726999826540	1213	1
3.42712101467630	3.50179907454701	1214	1
3.41240535471385	3.49469368049145	1215	1
3.43527076278970	3.49967634213296	1216	1
3.44352069321298	3.47691843123614	1217	1
3.42938598731566	3.44352132004399	1218	1
3.41635496954858	3.51749349704140	1219	1
3.41717972352524	3.55017983487275	1220	1
3.43878942718089	3.52789398400350	1221	1
3.44224260926457	3.50508618051553	1222	1
3.43155483342020	3.45197939168766	1223	1
3.42941731993838	3.43174119886193	1224	1
3.45129769650892	3.40527041941003	1225	1
3.44052538641623	3.41525370427685	1226	1
3.42221651788670	3.48965592633479	1227	1
3.46398339001771	3.46621986519619	1228	1
3.44672714920775	3.46336765719961	1229	1
3.42904014793674	3.42133990886938	1230	1
3.44153661439094	3.43540669561519	1231	1
3.41365687108598	3.49475972595283	1232	1
3.41445388609237	3.45754599238817	1233	1
3.41703920836591	3.45030444701955	1234	1
3.43528841721055	3.44537668146132	1235	1
3.43300643029276	3.41661740790331	1236	1
3.42794857417484	3.44271993879186	1237	1
3.40305115557128	3.54025694126832	1238	1
3.42147529209691	3.52340534240528	1239	1
3.41730589124282	3.42202249715021	1240	1
3.43832421314282	3.44755705783191	1241	1
3.42501578031465	3.49884322019091	1242	1
3.41436294398135	3.47061646147386	1243	1
3.42893301077359	3.45009059505175	1244	1
3.43268596053925	3.46846779245882	1245	1
3.41470397861753	3.48490475706917	1246	1
3.42315474022414	3.44478243595508	1247	1
3.43480538715519	3.44218695956463	1248	1
3.44298733939361	3.41021359788779	1249	1
3.43151276177038	3.42719621089908	1250	1
3.44049734561255	3.41471868085667	1251	1
3.44890044811441	3.41205226441642	1252	1
3.45975950967042	3.36935175769713	1253	1
3.44854391294111	3.38040060682119	1254	1
3.44771303325861	3.39371572694921	1255	1
3.43211854458256	3.38842651911388	1256	1
3.43446382279123	3.40040839579052	1257	1
3.42875823903718	3.41694803558684	1258	1
3.45311879466349	3.36725795186187	1259	1
3.44892483897456	3.36518387650077	1260	1
3.44142518237251	3.39667445759354	1261	1
3.44388931134887	3.42468496976848	1262	1
3.43717696158493	3.42110714506066	1263	1
3.42253334036266	3.49891641415222	1264	1
3.42364166121978	3.48100181546184	1265	1
3.42833690297032	3.46586482728713	1266	1
3.43144211546325	3.44030967044886	1267	1
3.41998009677031	3.50735109074527	1268	1
3.42094416998311	3.54005787032235	1269	1
3.42932503388250	3.46759739553048	1270	1
3.44599965963203	3.46389941332870	1271	1
3.41933473332073	3.47155873451329	1272	1
3.44184481300840	3.44706123319120	1273	1
3.42859731736121	3.47687842370147	1274	1
3.42989337486050	3.45235177252192	1275	1
3.43557054721359	3.50816879631345	1276	1
3.43420324292630	3.48249964943784	1277	1
3.43003385765062	3.46328709123184	1278	1
3.44224773631838	3.44127437328073	1279	1
3.44916670624401	3.44811466536055	1280	1
3.42818411905772	3.48086605822896	1281	1
3.40690357956612	3.50269613404126	1282	1
3.40357850839818	3.53756881369914	1283	1
3.41434895905533	3.52781372842309	1284	1
3.41954155737247	3.51935037466022	1285	1
3.41869813163220	3.51794576921572	1286	1
3.41459224269862	3.50681077044045	1287	1
3.42310883850871	3.51350633115027	1288	1
3.43162488288045	3.50200404945985	1289	1
3.42591215118252	3.57204491560811	1290	1
3.43296231203500	3.57656897937389	1291	1
3.42022002484869	3.56196174893238	1292	1
3.41712758383085	3.55769848412147	1293	1
3.41812264403752	3.52036559061006	1294	1
3.42671453463367	3.45959026419547	1295	1
3.42857460628028	3.49144593804518	1296	1
3.43608614712881	3.52025651498217	1297	1
3.42426915474956	3.48048881694835	1298	1
3.42672036555799	3.48739800000023	1299	1
3.42587971935813	3.43574529238965	1300	1
3.42902774007942	3.42458355900145	1301	1
3.44262099951075	3.42078836939758	1302	1
3.45574567438261	3.41969662115855	1303	1
3.43873677142093	3.40013488647160	1304	1
3.43211280296242	3.41572870646693	1305	1
3.44318810711028	3.45997405700483	1306	1
3.43468514048784	3.45271803403385	1307	1
3.44301749660290	3.49348027251808	1308	1
3.43584788716658	3.51357486020558	1309	1
3.43163215159166	3.52479287511269	1310	1
3.44421702498354	3.51396336783640	1311	1
3.43856783000492	3.50999625537157	1312	1
3.42108876734836	3.53545960276694	1313	1
3.41083257243076	3.59158345296188	1314	1
3.43088850635573	3.53282074188298	1315	1
3.42293221334259	3.50084548825654	1316	1
3.43203515450915	3.48244202889945	1317	1
3.43686405811893	3.45374030789646	1318	1
3.44342189263590	3.43869082087954	1319	1
3.42324765447064	3.49149560838965	1320	1
3.41928530819633	3.46650629473515	1321	1
3.44528084361994	3.43005909542608	1322	1
3.42333518506184	3.48939495935947	1323	1
3.41957946950199	3.45746717333694	1324	1
3.42411274320305	3.45244368995079	1325	1
3.42200431311817	3.43638651909730	1326	1
3.41094454811592	3.41061508961653	1327	1
3.42579326651916	3.42908764420874	1328	1
3.42224162254745	3.43708679215579	1329	1
3.42152481844105	3.49041951470303	1330	1
3.41471045566337	3.48068977258384	1331	1
3.43642429882592	3.48930575024245	1332	1
3.44057120501115	3.48029047746564	1333	1
3.43641170326556	3.46336024366061	1334	1
3.41591094198340	3.55592230506675	1335	1
3.42587866838756	3.52124236794935	1336	1
3.40784934507523	3.52771373729111	1337	1
3.40797553562501	3.50107215313295	1338	1
3.41297960019628	3.47623442852726	1339	1
3.41655575982947	3.46061339098318	1340	1
3.41759620816629	3.46823448680893	1341	1
3.43031882772887	3.45636273526744	1342	1
3.43479885319165	3.49518189094857	1343	1
3.44805526376395	3.46256028430918	1344	1
3.43175920178303	3.45936830706564	1345	1
3.41882420695285	3.49852043452454	1346	1
3.42170207371531	3.46901952926326	1347	1
3.40566058931421	3.47815876916365	1348	1
3.41635902399945	3.47926872905842	1349	1
3.43623197715004	3.52942391165055	1350	1
3.43391386319208	3.50676495497271	1351	1
3.42896948752377	3.47728494839289	1352	1
3.43151442641222	3.48986104992154	1353	1
3.42986978063371	3.51930849055116	1354	1
3.42206069759225	3.53221012664139	1355	1
3.40076709293415	3.52146787874923	1356	1
3.41543681510546	3.54056945635186	1357	1
3.42431493115038	3.53191650293307	1358	1
3.42081074496736	3.51343807874676	1359	1
3.41195168537878	3.53279992662589	1360	1
3.42481108341085	3.50059254801565	1361	1
3.43121432750036	3.47942009269196	1362	1
3.43332773184478	3.47252724845944	1363	1
3.41398933301167	3.47773507203614	1364	1
3.41900660712654	3.51537269668443	1365	1
3.42023055427211	3.51614236062639	1366	1
3.42659692959768	3.51813558946431	1367	1
3.41774393618633	3.53054997511376	1368	1
3.41894150653512	3.49656362442101	1369	1
3.42503239453274	3.51549113054402	1370	1
3.40884750536921	3.51363602841519	1371	1
3.42733783543267	3.49434355293796	1372	1
3.43920686849197	3.47324112622992	1373	1
3.43916517066371	3.42300745748014	1374	1
3.42624029337463	3.39642888171210	1375	1
3.42182117483413	3.39639817659777	1376	1
3.41865328594747	3.48817513670229	1377	1
3.41159645098608	3.57831416225877	1378	1
3.41979439933034	3.54257357958507	1379	1
3.44651666696538	3.45057285298597	1380	1
3.45897826299275	3.46854594683608	1381	1
3.43450626662507	3.46645020678536	1382	1
3.42413774997551	3.45253974237548	1383	1
3.43656178612364	3.44884206742583	1384	1
3.43518241738265	3.41748376291274	1385	1
3.44277711144400	3.40390130079412	1386	1
3.44373712460662	3.45127284835916	1387	1
3.44171277189811	3.43974486765637	1388	1
3.43568788234700	3.41447889663056	1389	1
3.42753805070523	3.41798621167224	1390	1
3.44570663090343	3.38145393873515	1391	1
3.44603108515897	3.40573444038637	1392	1
3.43770686115179	3.41029960567128	1393	1
3.43361294378033	3.43689363431322	1394	1
3.44574211293806	3.39768017440177	1395	1
3.44409890440406	3.38635337587914	1396	1
3.43757023578210	3.45283617593619	1397	1
3.43246238088190	3.45964802822473	1398	1
3.43941475024252	3.46443465763294	1399	1
3.43987883876926	3.42497552659335	1400	1
3.43090273912545	3.46530823896753	1401	1
3.43290538284649	3.43431009011883	1402	1
3.43381021314238	3.43661266580828	1403	1
3.44463946470219	3.45796227033753	1404	1
3.43220993340776	3.43333044728469	1405	1
3.43834348278318	3.47112868760224	1406	1
3.42503156417432	3.44976788756766	1407	1
3.43459362484536	3.48750800082016	1408	1
3.41652445009487	3.52620559013798	1409	1
3.42790028529381	3.52347700778523	1410	1
3.43062480171944	3.52286880494602	1411	1
3.43317492513731	3.49348621361656	1412	1
3.42308151490394	3.51536230434541	1413	1
3.42952075078495	3.47544355342139	1414	1
3.43293467986167	3.46042490566941	1415	1
3.43815314809686	3.43820487061349	1416	1
3.43041729995431	3.45271992930190	1417	1
3.43060857401104	3.44714150003838	1418	1
3.45333009255232	3.46906889656484	1419	1
3.44485460675941	3.46486229981185	1420	1
3.44742564406256	3.49019807120177	1421	1
3.42591133111655	3.48720907491340	1422	1
3.42399847872422	3.46417877151778	1423	1
3.41974004526930	3.44640650406156	1424	1
3.42248580498360	3.42590914315719	1425	1
3.43051464391996	3.41455782066258	1426	1
3.43736166723551	3.41895362042089	1427	1
3.43480124886516	3.40860227697742	1428	1
3.43392882585329	3.41653246369663	1429	1
3.42765111119863	3.47210420373342	1430	1
3.42511554309369	3.45499773186630	1431	1
3.41726612585768	3.49531264626632	1432	1
3.40099628272899	3.48357165482259	1433	1
3.40395097488021	3.48909110402231	1434	1
3.43042180245256	3.44143785042344	1435	1
3.43093494742542	3.43485216982499	1436	1
3.42695410690430	3.46984533863043	1437	1
3.42878166180431	3.43832691898496	1438	1
3.43661885866273	3.44064168965464	1439	1
3.43359730133358	3.47994917440155	1440	1
3.43593617022973	3.44583261036472	1441	1
3.43510387292196	3.42204911461905	1442	1
3.44181125327737	3.38155166230215	1443	1
3.41904611824803	3.43479734328611	1444	1
3.42577475638157	3.47518765254468	1445	1
3.42774181811707	3.47669992880275	1446	1
3.43712342023971	3.46123726414012	1447	1
3.42405825631813	3.48402758124567	1448	1
3.40386932855844	3.47790750559191	1449	1
3.41980881173219	3.44087163611950	1450	1
3.42913405859317	3.49331877103405	1451	1
3.43041580673798	3.46552277065024	1452	1
3.44877228997312	3.43625198535670	1453	1
3.42162853514849	3.44323204316594	1454	1
3.43497845898282	3.45541034822540	1455	1
3.44681359776349	3.41570963367928	1456	1
3.43626661090856	3.44426027489372	1457	1
3.44745807346720	3.45599771875988	1458	1
3.43463985119327	3.45275662632314	1459	1
3.43566848080599	3.42357286455010	1460	1
3.44303426452063	3.40825029543736	1461	1
3.42431943564123	3.45964874790366	1462	1
3.41919040428116	3.47117350606639	1463	1
3.43564862268073	3.40567743820950	1464	1
3.44923936526292	3.41423701152881	1465	1
3.43960234744600	3.46215457621770	1466	1
3.43032861090588	3.47011888545492	1467	1
3.41397799698805	3.45723714138238	1468	1
3.42030257298609	3.47912794962554	1469	1
3.42025101770101	3.45974268361855	1470	1
3.44205850668671	3.42857706241928	1471	1
3.43276970750250	3.46674648816886	1472	1
3.42486674498801	3.42137055977656	1473	1
3.43494118786297	3.42617876475612	1474	1
3.42198421070479	3.42357826343488	1475	1
3.41516438867381	3.46646914479760	1476	1
3.42009933786326	3.47360396585061	1477	1
3.42543694780994	3.40158138912700	1478	1
3.42838228150416	3.43452450812466	1479	1
3.43490272428399	3.49589233391939	1480	1
3.43921230153565	3.50369231097239	1481	1
3.42329756032361	3.50080466156602	1482	1
3.43529396663672	3.47102365942707	1483	1
3.43350544662517	3.44902464642592	1484	1
3.43184668747392	3.45111422731653	1485	1
3.42362213884578	3.51868594922157	1486	1
3.41717691755921	3.54600691869625	1487	1
3.42948800084102	3.50871315414385	1488	1
3.42224528921522	3.45300265168861	1489	1
3.43676715748218	3.43606740155147	1490	1
3.43543587143596	3.41368108871002	1491	1
3.42045191492531	3.49656412728076	1492	1
3.41165196949753	3.50516512636029	1493	1
3.43000765303414	3.48039916599844	1494	1
3.44232063676255	3.40610776429962	1495	1
3.44127074809142	3.41363985012101	1496	1
3.44129691119854	3.43169271272944	1497	1
3.42907808875471	3.46797556172378	1498	1
3.41837196733059	3.53249214664151	1499	1
3.40239914101346	3.54835329013199	1500	1
3.40503442416544	3.56739570933353	1501	1
3.41245549873456	3.55526680612592	1502	1
3.41283564642395	3.58283345043294	1503	1
3.41546560894874	3.52314255446856	1504	1
3.40307424152661	3.54599727974107	1505	1
3.41172913658682	3.54933164567018	1506	1
3.41709672913092	3.52564971498800	1507	1
3.42216231850743	3.53284460446713	1508	1
3.40674047687604	3.57035638774189	1509	1
3.40789843327352	3.59699947802179	1510	1
3.41519574713636	3.58871993671836	1511	1
3.39149140086262	3.57453600021439	1512	1
3.39612940490909	3.56435618042468	1513	1
3.40880421493077	3.58474669544540	1514	1
3.42751819811128	3.54684188268146	1515	1
3.41505551280952	3.54942291530838	1516	1
3.41072891813173	3.48056833221743	1517	1
3.42011686509061	3.54749666939950	1518	1
3.42879991580287	3.55896758477376	1519	1
3.42985672125992	3.52043093369646	1520	1
3.42044482741627	3.48699082933195	1521	1
3.42143558645210	3.46835396737525	1522	1
3.41217204783322	3.46013052029540	1523	1
3.41286599379606	3.43744003027773	1524	1
3.41247754798189	3.43366299176357	1525	1
3.42012140250215	3.41405933913153	1526	1
3.45169468353556	3.41250168511944	1527	1
3.44865541298860	3.42149273156327	1528	1
3.43217161819984	3.49093230631757	1529	1
3.42635583726570	3.51357403060184	1530	1
3.41336267214275	3.49804660487655	1531	1
3.40669824156236	3.46527975295377	1532	1
3.42861957322889	3.47554833228150	1533	1
3.40925244526008	3.51033288027790	1534	1
3.41066027912938	3.52583996618592	1535	1
3.42248780196175	3.48880281746260	1536	1
3.43332676095848	3.45979637268591	1537	1
3.41693054163244	3.51448234355038	1538	1
3.41140692422580	3.48685418684540	1539	1
3.41211523618648	3.47085409620078	1540	1
3.42925208355341	3.47924929017543	1541	1
3.41897242697029	3.53630197671935	1542	1
3.43380197454446	3.52186136599907	1543	1
3.42196163897149	3.48424858032587	1544	1
3.43205601420889	3.48844356862107	1545	1
3.42723588317364	3.44206363712958	1546	1
3.42334820231594	3.47724578148402	1547	1
3.43986884749567	3.47034673893850	1548	1
3.44082820340796	3.44978282092188	1549	1
3.43483816534768	3.44412365229393	1550	1
3.43188527304366	3.45046202465288	1551	1
3.40817012148850	3.50514320881585	1552	1
3.40302640343805	3.52889051434226	1553	1
3.43130073389432	3.54869908720183	1554	1
3.42854964015083	3.53901413219697	1555	1
3.41602724175739	3.54982101939051	1556	1
3.41280845496467	3.55168494749938	1557	1
3.40772941582181	3.58159005877388	1558	1
3.40584483337561	3.57247892295372	1559	1
3.42549872726522	3.55318978865611	1560	1
3.42599762719624	3.50895695784702	1561	1
3.42765079442547	3.53105922356610	1562	1
3.42881462936615	3.55286957345157	1563	1
3.44020593599959	3.50840292778547	1564	1
3.44203095604989	3.46536330081388	1565	1
3.43781338131244	3.47152921533867	1566	1
3.43303651290787	3.53007771594642	1567	1
3.43587895439245	3.45629716484090	1568	1
3.44534255619129	3.41924667714337	1569	1
3.44771636765970	3.43204829661732	1570	1
3.44285128218891	3.48756187422039	1571	1
3.44048540348301	3.49165170403270	1572	1
3.41434542940639	3.51361500269219	1573	1
3.41750312493593	3.53222143687237	1574	1
3.41901408704210	3.48372520005242	1575	1
3.43378770618661	3.49400994020169	1576	1
3.43827860379195	3.50505541814386	1577	1
3.42866756813348	3.50334268241505	1578	1
3.41866485858550	3.43881864108948	1579	1
3.43495615820075	3.48630523951854	1580	1
3.42825047098684	3.49312309140911	1581	1
3.42792925452637	3.48989490421988	1582	1
3.41955054801247	3.51269010775613	1583	1
3.41934164800296	3.51000720669711	1584	1
3.41802136930920	3.46927020230504	1585	1
3.43664520746699	3.44509624876847	1586	1
3.43831495414544	3.44680974775923	1587	1
3.43010913527219	3.45306078151171	1588	1
3.42008569248650	3.48166545662835	1589	1
3.42506749094035	3.46477761221750	1590	1
3.41212608850642	3.46576980641960	1591	1
3.42248065428277	3.46308058961067	1592	1
3.42262836723841	3.43121060959578	1593	1
3.42955051645814	3.42785397619210	1594	1
3.42728877764412	3.44716347550079	1595	1
3.41648220173352	3.47587664116563	1596	1
3.42409933244671	3.50692854545489	1597	1
3.42770630900022	3.52704144507089	1598	1
3.41608581764672	3.54112744338553	1599	1
3.39536711163972	3.53838590684701	1600	1
3.41904315049880	3.56359507659191	1601	1
3.40872152588176	3.51882748611072	1602	1
3.41178233460094	3.53542633694001	1603	1
3.42311352499715	3.50490044779389	1604	1
3.42247679145526	3.45509039034784	1605	1
3.42978139637094	3.37522870082495	1606	1
3.41810741220295	3.42032873575027	1607	1
3.43540233446391	3.47107395416663	1608	1
3.42972730980370	3.46781490097868	1609	1
3.42955070803591	3.47147068550217	1610	1
3.44529090907829	3.43890391875023	1611	1
3.43292856423635	3.45851519160414	1612	1
3.43171568201295	3.45669541504970	1613	1
3.43458087104682	3.45497609366097	1614	1
3.43424638762213	3.43070136475008	1615	1
3.42184514526403	3.51353033397951	1616	1
3.42770978587686	3.57204007236779	1617	1
3.41143043575160	3.55084840504761	1618	1
3.42150349911438	3.47224880721221	1619	1
3.42619124396148	3.45922765244184	1620	1
3.42792584398213	3.46795722543455	1621	1
3.42775688268002	3.47574438031736	1622	1
3.43739346282311	3.48225441447245	1623	1
3.42282691773316	3.43404477575311	1624	1
3.41621089969961	3.47846949761386	1625	1
3.40956851370115	3.47059668843599	1626	1
3.40967375855255	3.47719448364387	1627	1
3.42734922545501	3.44687189092379	1628	1
3.41137846376965	3.45135192212106	1629	1
3.43431826632273	3.44235578604048	1630	1
3.44277087121993	3.45052918594248	1631	1
3.42772795918190	3.47115006392145	1632	1
3.42627573995890	3.49592886977842	1633	1
3.43305236085184	3.50993179535713	1634	1
3.43708666206949	3.47699915825748	1635	1
3.43370300127463	3.46666882885379	1636	1
3.42312273499907	3.48415121428563	1637	1
3.40976678139840	3.48844091135213	1638	1
3.41542004191958	3.52958763189499	1639	1
3.42376453700617	3.51252570881857	1640	1
3.41522418761494	3.51618741754441	1641	1
3.41583941275630	3.50503056216279	1642	1
3.41460450420384	3.49691131678470	1643	1
3.41018834635654	3.44602017116996	1644	1
3.42359468429305	3.43694359960372	1645	1
3.43695854152755	3.44768573446400	1646	1
3.43937451232316	3.47022384344367	1647	1
3.42197877272580	3.46464693596982	1648	1
3.43344169789484	3.51308619594634	1649	1
3.43282769704353	3.45116209861921	1650	1
3.42569815444283	3.45829906106048	1651	1
3.43347750501462	3.48253758629922	1652	1
3.43472894737127	3.46162387091015	1653	1
3.42598381083741	3.44739692042085	1654	1
3.42650007653056	3.45543003365198	1655	1
3.41935172961730	3.45821965730315	1656	1
3.41896762704329	3.47040265293538	1657	1
3.42482981832984	3.49385762698187	1658	1
3.43257775278982	3.50216651620785	1659	1
3.43787131348303	3.46580738896759	1660	1
3.42580148081598	3.47410572418339	1661	1
3.41877412569776	3.45926683820105	1662	1
3.43046486392875	3.48652450618225	1663	1
3.42998520275048	3.47445414791263	1664	1
3.41860732782076	3.47958668518000	1665	1
3.43195672042600	3.49475679011749	1666	1
3.42267406766191	3.46724637219410	1667	1
3.41700631873087	3.47364850939454	1668	1
3.41681956470912	3.49834898693215	1669	1
3.42858232760989	3.50590024994984	1670	1
3.41214614153869	3.50484919426500	1671	1
3.42003063572054	3.50039367683578	1672	1
3.42950394229243	3.50672096537382	1673	1
3.43083629834137	3.43658105281504	1674	1
3.42415401638994	3.45511349254432	1675	1
3.40906747479274	3.50691681010140	1676	1
3.42327094801230	3.49836270797427	1677	1
3.43076235475606	3.47605708706169	1678	1
3.42275346097035	3.47909991705037	1679	1
3.41393136714933	3.51844344774371	1680	1
3.40769504396506	3.54538383215303	1681	1
3.40725603728571	3.53736766538201	1682	1
3.42241618289402	3.49921959333489	1683	1
3.42152758188802	3.45653425807960	1684	1
3.42174337253564	3.48043930990846	1685	1
3.42123804534426	3.53366424052002	1686	1
3.41400490670237	3.51996289275373	1687	1
3.42791691435262	3.48494193724063	1688	1
3.42604242220866	3.45285200610420	1689	1
3.42432852132261	3.46494771151012	1690	1
3.42973740166108	3.46401283270033	1691	1
3.42258121915776	3.47088904562548	1692	1
3.42623719393976	3.49442414090833	1693	1
3.42523531427595	3.47426639315401	1694	1
3.42106097476977	3.49451801023065	1695	1
3.42246671217426	3.50025725151830	1696	1
3.42841425424436	3.47830952026773	1697	1
3.43523542839546	3.48583665649043	1698	1
3.43367322450216	3.49350114203369	1699	1
3.42899587064121	3.45995573652546	1700	1
3.42447486804226	3.49118313818087	1701	1
3.41348950929015	3.46349074449408	1702	1
3.44855227382315	3.43133110944569	1703	1
3.42463505557440	3.44950479733322	1704	1
3.43687950572059	3.46038861790732	1705	1
3.43621487218920	3.39872185978157	1706	1
3.43229289954868	3.44839639000475	1707	1
3.44659551216268	3.42887949922264	1708	1
3.43920436614227	3.46459226900203	1709	1
3.43892345969607	3.42685494093692	1710	1
3.44713374475090	3.47724410420150	1711	1
3.43891890577021	3.48091101747578	1712	1
3.42610180120249	3.50888734840958	1713	1
3.42836836223213	3.50960371484064	1714	1
3.43239634049386	3.55119060048369	1715	1
3.42702680120170	3.48912234136925	1716	1
3.42086940190419	3.45674146088844	1717	1
3.44053239482498	3.43936763870931	1718	1
3.43016569013185	3.48965912607107	1719	1
3.41607491491717	3.46053179116950	1720	1
3.43112563808946	3.46082435050449	1721	1
3.44380417155604	3.44702181794458	1722	1
3.40921590945448	3.54168708860646	1723	1
3.41335039186714	3.54498710196451	1724	1
3.40462997505249	3.54422623872193	1725	1
3.40941190601460	3.53688667684022	1726	1
3.43497136536925	3.49852361497780	1727	1
3.42664970205399	3.50022660043023	1728	1
3.39262462902998	3.49174380993899	1729	1
3.41060034849194	3.47279866658452	1730	1
3.41787075306796	3.45964755214404	1731	1
3.43380074384942	3.52190359181142	1732	1
3.44091657778610	3.46911707209453	1733	1
3.45187953725042	3.45107874226371	1734	1
3.44386681431408	3.44549162574146	1735	1
3.43744768310562	3.42507335536663	1736	1
3.44107277240701	3.44788211302207	1737	1
3.44104498966172	3.46814917839691	1738	1
3.42853628841983	3.45499284508163	1739	1
3.42465388431084	3.49571542167508	1740	1
3.45080797806687	3.48498916099372	1741	1
3.43705171078160	3.51264435456121	1742	1
3.42117839293118	3.47864612120985	1743	1
3.41620644306532	3.47019493403867	1744	1
3.42024583842070	3.51047166626809	1745	1
3.41866123860056	3.48129691492616	1746	1
3.41567071846553	3.47606073907729	1747	1
3.41753630171916	3.47973267825034	1748	1
3.41510321737215	3.47846750615734	1749	1
3.42677875194336	3.50543397439135	1750	1
3.42754988516374	3.46299493069216	1751	1
3.42416419225989	3.46774016177118	1752	1
3.41558498850959	3.52631177637384	1753	1
3.42321203015944	3.52630154328498	1754	1
3.41833140906665	3.54340374857405	1755	1
3.43396343329100	3.51250732664037	1756	1
3.42810302994939	3.49233986173883	1757	1
3.44048218241813	3.49913273549840	1758	1
3.42925394186934	3.49762626803013	1759	1
3.41868290767408	3.48364773520644	1760	1
3.43067386563607	3.48814998080388	1761	1
3.42013325469526	3.49126398794103	1762	1
3.42201070138462	3.49039973043984	1763	1
3.40465634870829	3.52557062825520	1764	1
3.41769959745858	3.50732451726064	1765	1
3.41926657033464	3.52822313567210	1766	1
3.42764384198115	3.54566842796527	1767	1
3.42674959690859	3.54903618622143	1768	1
3.43623923515830	3.52082334530213	1769	1
3.41982169725098	3.54143328423594	1770	1
3.41456861123399	3.47806633051960	1771	1
3.40980672839208	3.49081366613095	1772	1
3.41638434960906	3.49930135209693	1773	1
3.43890118821370	3.51509595663475	1774	1
3.43835891844758	3.46631492443159	1775	1
3.43189967608635	3.44215480224447	1776	1
3.43185432083947	3.47399269298230	1777	1
3.43541143777327	3.53260808798877	1778	1
3.43953242215504	3.47200959523957	1779	1
3.43688675045749	3.39911045959261	1780	1
3.44031695925844	3.38266818904174	1781	1
3.44215643399754	3.38961115630577	1782	1
3.43185347503050	3.44816332159168	1783	1
3.43894349938565	3.46288329985331	1784	1
3.42072512113871	3.43369069220723	1785	1
3.42295460152204	3.40601275390530	1786	1
3.44130312217262	3.41364358932808	1787	1
3.44700044401865	3.43600185353717	1788	1
3.41517317885840	3.45908493839002	1789	1
3.40338235186108	3.51116968413847	1790	1
3.42097683339172	3.50596348401916	1791	1
3.43319328933393	3.44717777102074	1792	1
3.41872531566214	3.45601773859620	1793	1
3.43212298169737	3.48724387498509	1794	1
3.43089211743952	3.46044544404391	1795	1
3.42371061306402	3.47108201975276	1796	1
3.42632698796849	3.45758457184228	1797	1
3.42115891637703	3.44230927465591	1798	1
3.41559181429822	3.53351786337518	1799	1
3.42719472498228	3.52371823976510	1800	1
3.42428099556463	3.49757936369408	1801	1
3.40948159177516	3.49880224542753	1802	1
3.41964535914490	3.50688457953861	1803	1
3.42466984004414	3.48221679862172	1804	1
3.43393735078579	3.46909310830369	1805	1
3.42732019368737	3.50301563470427	1806	1
3.42917260686716	3.48085095235870	1807	1
3.43609355997324	3.44475286068380	1808	1
3.43109926983955	3.50490480611329	1809	1
3.43546422723614	3.51842875152109	1810	1
3.41582722356922	3.48700142069268	1811	1
3.41857655275227	3.47869910235046	1812	1
3.41422542129903	3.51164587690696	1813	1
3.42646245011893	3.49643589292357	1814	1
3.41674074904158	3.49681176380129	1815	1
3.41622749912640	3.47704886220103	1816	1
3.42601171259201	3.53346375213362	1817	1
3.40897128446867	3.55454130015351	1818	1
3.42176658392709	3.52968240543855	1819	1
3.40624893506783	3.53139695318909	1820	1
3.41822158536871	3.50757641112751	1821	1
3.41646979800369	3.50031488598473	1822	1
3.43928744563777	3.52379840308723	1823	1
3.41897151593416	3.54557167195368	1824	1
3.43029320092641	3.50259844643321	1825	1
3.41670309158735	3.51584292725351	1826	1
3.40918184750656	3.48114152233272	1827	1
3.40852013247430	3.51671206013298	1828	1
3.41719514507785	3.51758352434734	1829	1
3.41422295642008	3.45956052204249	1830	1
3.41506840998186	3.42617874276749	1831	1
3.42200883550021	3.49756236508016	1832	1
3.42501500067981	3.49240827673488	1833	1
3.42756211044180	3.48354179452930	1834	1
3.43221175089977	3.45253679270630	1835	1
3.42646317018843	3.44796418683942	1836	1
3.42427045756765	3.42064714770076	1837	1
3.43319866117145	3.49141079971541	1838	1
3.42003990562213	3.55556499919025	1839	1
3.42931593481512	3.51907134423141	1840	1
3.43171678904296	3.45456282320144	1841	1
3.42140860765201	3.48920166554569	1842	1
3.41441797886503	3.50320652245029	1843	1
3.40932995863122	3.55686211472318	1844	1
3.41372444881476	3.49381721364262	1845	1
3.42850156935584	3.49379989734780	1846	1
3.41854973984218	3.50849677447158	1847	1
3.41920717680395	3.55935134179330	1848	1
3.40806951522239	3.57847594452101	1849	1
3.40281092023565	3.54528973552958	1850	1
3.40197957397674	3.57069882051647	1851	1
3.41819879879306	3.50829006601012	1852	1
3.40647699424486	3.49460159733783	1853	1
3.41858015793671	3.51637552982939	1854	1
3.41496381580898	3.52694701731882	1855	1
3.40859035576622	3.52251669500121	1856	1
3.41738299804203	3.53430689824074	1857	1
3.41613283887094	3.53942497731114	1858	1
3.42835939526218	3.56202404586894	1859	1
3.41786576459515	3.52538691940725	1860	1
3.41609712249209	3.53867699988430	1861	1
3.41750021099554	3.47146504364044	1862	1
3.42134111821021	3.55160819012800	1863	1
3.42291510150203	3.57088692786912	1864	1
3.40628616239419	3.56558430737850	1865	1
3.41986365999142	3.57945594106873	1866	1
3.41567791992968	3.52081569434055	1867	1
3.43020587600313	3.47650181348807	1868	1
3.42058599496232	3.48852383403324	1869	1
3.42825916808074	3.46675463723706	1870	1
3.43928214731867	3.42544467412712	1871	1
3.43433542226238	3.42065382670613	1872	1
3.44301163986524	3.48100668649588	1873	1
3.43925316710125	3.49653825880265	1874	1
3.41308396269260	3.53294531914024	1875	1
3.43409655474119	3.56103709708125	1876	1
3.40777315136106	3.53940311214616	1877	1
3.41752149178432	3.49357673156911	1878	1
3.40502221521160	3.47606546866307	1879	1
3.40883780318358	3.44283629741764	1880	1
3.43302682358020	3.46058157504619	1881	1
3.43524744717191	3.44224104652088	1882	1
3.45334044715699	3.44634212201367	1883	1
3.44567957754419	3.44792226304175	1884	1
3.43120205285000	3.47785628464799	1885	1
3.43978125281273	3.50511742098661	1886	1
3.43501080632301	3.49125269129054	1887	1
3.41524772232356	3.49845205290256	1888	1
3.43032249271764	3.47358620111083	1889	1
3.42548486448406	3.48256122783866	1890	1
3.42194194365399	3.47162728084313	1891	1
3.42326157619226	3.43887335311035	1892	1
3.40495695035410	3.46704273218816	1893	1
3.41651328620331	3.51306132170194	1894	1
3.42631744636101	3.45241520122585	1895	1
3.43092851411402	3.42778655403652	1896	1
3.42022943501446	3.41317812360211	1897	1
3.43406537876975	3.44251889123007	1898	1
3.42061717051228	3.49909768233860	1899	1
3.42552746361257	3.50491797006221	1900	1
3.42594849434489	3.45503917849277	1901	1
3.41527388225145	3.48677265237752	1902	1
3.42974265473802	3.46194048649956	1903	1
3.43629637334132	3.53291558233550	1904	1
3.43815436111451	3.49488085178398	1905	1
3.41598175729267	3.47553705501636	1906	1
3.42719637186876	3.43640933721124	1907	1
3.41689607190419	3.44421211351912	1908	1
3.43306384487179	3.42218778259385	1909	1
3.43105967081941	3.43949902102477	1910	1
3.42655689509772	3.46019670046637	1911	1
3.41791348199150	3.50336919008904	1912	1
3.41585304266513	3.54404703058485	1913	1
3.39828088399242	3.56759021836888	1914	1
3.41251749490818	3.56166663685320	1915	1
3.42195835439444	3.51523499010755	1916	1
3.40672619519335	3.53142053874517	1917	1
3.41300897490981	3.54390305368622	1918	1
3.41374227462125	3.52820136960414	1919	1
3.42168797960765	3.50265425301736	1920	1
3.42932575331206	3.48753913065192	1921	1
3.42662986930100	3.49135581836344	1922	1
3.43431189364506	3.47134344816868	1923	1
3.42135230393727	3.45374937584241	1924	1
3.42000336199729	3.42275105683102	1925	1
3.45903903268472	3.40445875695070	1926	1
3.43211064407443	3.45431396903096	1927	1
3.43994363235650	3.46758353949150	1928	1
3.43212469137809	3.46334352378352	1929	1
3.42554324161208	3.51044064128255	1930	1
3.42099796738498	3.49389060670444	1931	1
3.41615472143604	3.46193051193995	1932	1
3.41219659666200	3.48865044062331	1933	1
3.41277017894229	3.53600778483655	1934	1
3.42418398566572	3.56557824847281	1935	1
3.39945549898939	3.58581220475445	1936	1
3.41174367355173	3.62977250062075	1937	1
3.40929498641932	3.60133170964578	1938	1
3.40731937777804	3.57776677910423	1939	1
3.40248874152843	3.54855168759815	1940	1
3.41705534541179	3.51668577217173	1941	1
3.41745609989722	3.50880003578619	1942	1
3.41336797382615	3.56160474980455	1943	1
3.41305910557376	3.53332398681356	1944	1
3.40529405029601	3.48580234283947	1945	1
3.42852931097753	3.45400327071819	1946	1
3.42779023739564	3.48569409567931	1947	1
3.41750283440839	3.49215384507575	1948	1
3.43011759137536	3.46220252793001	1949	1
3.43371020805423	3.50238956135957	1950	1
3.44594798478509	3.47480497674645	1951	1
3.44875889261014	3.42029515892103	1952	1
3.42929933616307	3.47860453768044	1953	1
3.41809817378310	3.51198134163485	1954	1
3.41179361981506	3.51204763004666	1955	1
3.41959449292686	3.54153850318573	1956	1
3.43111224783123	3.52480257126156	1957	1
3.40756427741554	3.52863375781992	1958	1
3.42518652788868	3.48017468081641	1959	1
3.41737918987920	3.47223452767713	1960	1
3.42398043930443	3.45045887766055	1961	1
3.42749275205421	3.46407154307557	1962	1
3.43249794065678	3.48174037105095	1963	1
3.42365084413829	3.44559145782900	1964	1
3.42574002096403	3.44002285667939	1965	1
3.43013235021519	3.48104309009878	1966	1
3.43851006027302	3.45913086424591	1967	1
3.42325015779749	3.49878143487408	1968	1
3.42855316763792	3.46927519681437	1969	1
3.43225439069483	3.46029817334143	1970	1
3.41665654040259	3.53479779098104	1971	1
3.41366429001764	3.56538289923733	1972	1
3.40330724469559	3.51629992094487	1973	1
3.40902971654486	3.54293901566463	1974	1
3.42596453934189	3.50898154429463	1975	1
3.41501131831759	3.51524106144694	1976	1
3.39587134661054	3.50384869895299	1977	1
3.43643221413473	3.49029071702087	1978	1
3.43541990079365	3.46876575372431	1979	1
3.45163711934308	3.41820793780482	1980	1
3.43634648579122	3.43678588772586	1981	1
3.42774318926589	3.46802818432878	1982	1
3.41474783948692	3.47556145089665	1983	1
3.41879579570573	3.47728289954165	1984	1
3.41565802260643	3.45577071711775	1985	1
3.41029239664551	3.48611848158359	1986	1
3.42282149202915	3.45792653829848	1987	1
3.43082042467032	3.50417920560853	1988	1
3.41732443501926	3.51745519752337	1989	1
3.43761511294537	3.46298159563026	1990	1
3.42493490442872	3.44315405893120	1991	1
3.42741362343991	3.43046734841637	1992	1
3.42416276084991	3.38554020698722	1993	1
3.42435186661761	3.38979783289722	1994	1
3.43067794807324	3.34831703289967	1995	1
3.42131555197402	3.37177088044377	1996	1
3.42146570454752	3.44794777948759	1997	1
3.42745011279772	3.42539439688216	1998	1
3.44637681665660	3.38142384551576	1999	1
3.43471130849039	3.43731557499512	2000	1
[truncated: 3,000 more rows]
