# Supplementary material for: Reversibility and Viscoelastic Properties of Micropillar Supported and Oriented Magnesium Bundled F-Actin
Source: PLoS One. 2015 Aug 31;10(8):e0136432. doi: 10.1371/journal.pone.0136432 (PMC4556452; doi:10.1371/journal.pone.0136432)
Supplement: S1 Data — See the Readme.txt file within. (ZIP) [file pone.0136432.s004.zip › Rheology-raw-data/120725 08mM/fov2031noDD/fov2031noDD.txt]

3.82015469839071	3.91038102741945	1	1
3.81805667696035	3.91689668102486	2	1
3.80177873557446	3.91285093025596	3	1
3.79787053221517	3.86203932163523	4	1
3.79206843131037	3.88026441367804	5	1
3.78849148136805	3.88018650971679	6	1
3.79390078782583	3.89256865944067	7	1
3.82160052509660	3.84736380069150	8	1
3.81859171985536	3.85344245484841	9	1
3.81373349202572	3.85316048608449	10	1
3.82049768689977	3.83119793408617	11	1
3.82743864328329	3.84600665952976	12	1
3.82907214124713	3.80010203781902	13	1
3.81250101494111	3.85292060678618	14	1
3.81850645934328	3.87057555007663	15	1
3.82471664487091	3.87249228607727	16	1
3.81610033197980	3.85697818954765	17	1
3.80863363190243	3.87289530547093	18	1
3.79400476711737	3.95040497284168	19	1
3.80068631356707	3.97080851332715	20	1
3.79418026200719	3.95291903822925	21	1
3.79909909465976	3.96953364844150	22	1
3.80790619240548	3.95548289972508	23	1
3.78214105869417	3.95817335650461	24	1
3.79375340596009	3.96129452170102	25	1
3.79461963729424	3.96271606284139	26	1
3.78187149151354	3.94234367048760	27	1
3.80257756953113	3.92462636980261	28	1
3.80530747600967	3.91296806469993	29	1
3.79753483132081	3.91818088087783	30	1
3.79855658474458	3.92516531976440	31	1
3.79936568602195	3.90987152963423	32	1
3.81398841259730	3.87793254067724	33	1
3.81902621045060	3.87618678239608	34	1
3.79698069837914	3.87042363320106	35	1
3.80148524817223	3.84307096972779	36	1
3.81570852393572	3.85431043660238	37	1
3.80438725554017	3.83064905218344	38	1
3.82593039664029	3.85010390139683	39	1
3.81212725755872	3.87427779474715	40	1
3.83690430549965	3.81574429270305	41	1
3.80774700551571	3.82572472317618	42	1
3.82164568311903	3.78104739641831	43	1
3.83240378573910	3.75861094468051	44	1
3.83504706881868	3.76868578364745	45	1
3.82045212217850	3.81007646966897	46	1
3.82607017743875	3.82290108068906	47	1
3.81439215979346	3.83944358223954	48	1
3.82443612661701	3.79772305584298	49	1
3.81079259215131	3.84497014896619	50	1
3.83241385465747	3.82146002041333	51	1
3.81747893879812	3.83881469279641	52	1
3.80650542949554	3.85300995894243	53	1
3.82263958673479	3.86089187513242	54	1
3.81592134346028	3.83510005148379	55	1
3.83348165219901	3.83173868306664	56	1
3.81407667342613	3.87643134381631	57	1
3.80674626820477	3.89249106959560	58	1
3.81605727662261	3.86046378412989	59	1
3.81285596094635	3.83199920070930	60	1
3.80840363753930	3.85596679680160	61	1
3.80340838473711	3.85442574412045	62	1
3.79881001128178	3.85489902594896	63	1
3.80291916276575	3.83516890150519	64	1
3.82322520595193	3.83319902883060	65	1
3.79951940960126	3.85730038081631	66	1
3.80884047593646	3.89615887452487	67	1
3.80170284608339	3.92669280060230	68	1
3.80271160014101	3.93548834530614	69	1
3.82038133207241	3.86383804912625	70	1
3.81570535857174	3.80751220066779	71	1
3.81802066686605	3.87598417410283	72	1
3.81244353482732	3.88822954784755	73	1
3.78854597346558	3.89000061107991	74	1
3.81853367717070	3.87280794304274	75	1
3.80835450037407	3.89438573663763	76	1
3.80647650510613	3.93145063491558	77	1
3.82164220760671	3.88845490776292	78	1
3.79860200314067	3.91883041197047	79	1
3.81907890861141	3.88972021777238	80	1
3.82159492046193	3.85771610711330	81	1
3.82229310992201	3.86153456910599	82	1
3.81502857458157	3.85721999698145	83	1
3.82409390148183	3.82862867224861	84	1
3.82598689157152	3.85807747333563	85	1
3.80628015327740	3.89068824592873	86	1
3.81780667022707	3.89647052724054	87	1
3.80996041120546	3.92796959514140	88	1
3.79032626771485	3.90407608944660	89	1
3.79757464947516	3.89804620446445	90	1
3.81608784887021	3.89702674330952	91	1
3.81540077268203	3.87424081592485	92	1
3.81963501998428	3.87760534274657	93	1
3.79209480332476	3.87239738384985	94	1
3.81473402065725	3.84026694783072	95	1
3.81576766320713	3.85598554606043	96	1
3.80797759279395	3.85857458944857	97	1
3.79816861392366	3.88051478845250	98	1
3.79779754415518	3.86993830724080	99	1
3.78875830754267	3.93702971103237	100	1
3.78412529652012	3.96487204871213	101	1
3.79268486834784	3.95399141524187	102	1
3.80607769992369	3.94050760338779	103	1
3.80296564507225	3.93629407208397	104	1
3.81809757656120	3.94758618375210	105	1
3.79906182362034	3.89734163001255	106	1
3.82804184835210	3.90514543308585	107	1
3.81887450294813	3.93417191514526	108	1
3.81269257157592	3.96325703237603	109	1
3.79857447403104	3.94810383354949	110	1
3.79337774877048	3.91307779706656	111	1
3.80233443962345	3.88718898928879	112	1
3.81732448211009	3.88337192144739	113	1
3.79937255600723	3.89700277225110	114	1
3.79857445212046	3.94724910645741	115	1
3.81013745275432	3.99123891903031	116	1
3.80903966904832	3.96408232305955	117	1
3.81806058188141	3.90458074232493	118	1
3.80380112084849	3.87960706119825	119	1
3.80228564994776	3.85455461664513	120	1
3.79473124364550	3.94353377848501	121	1
3.78920347811464	3.94463986174209	122	1
3.78128657245400	3.96648359363403	123	1
3.79675443024190	3.93103853837267	124	1
3.80106232334307	3.93981331424609	125	1
3.80782276141957	3.90053570519430	126	1
3.82937508689290	3.82642924329166	127	1
3.83423788972414	3.84066922624133	128	1
3.82008630179803	3.83611837258820	129	1
3.80415180949924	3.88670837390289	130	1
3.83179060729505	3.90951094280077	131	1
3.81354951169306	3.86909455353803	132	1
3.80432631313408	3.89486057714737	133	1
3.81787047990645	3.86133407667970	134	1
3.81924959641701	3.87826008107379	135	1
3.80914326745440	3.87522719180735	136	1
3.81704716638342	3.85330238700928	137	1
3.82324913747218	3.82472441838926	138	1
3.80997112665245	3.84513783542505	139	1
3.79612446946614	3.88340895175070	140	1
3.79302251872722	3.86250547478473	141	1
3.81936996180387	3.82853354087259	142	1
3.81325454088324	3.83329253556798	143	1
3.81358693118652	3.86932038622458	144	1
3.81638718639185	3.83923736241588	145	1
3.80515554513392	3.84891549231755	146	1
3.80980145255766	3.86762338096931	147	1
3.79881946260486	3.85660727875663	148	1
3.79322801742297	3.89170864355942	149	1
3.79008078733512	3.90091298934370	150	1
3.81869551150307	3.88529241883679	151	1
3.82386445924551	3.84542271943626	152	1
3.83318981753832	3.86009397617429	153	1
3.81937380872988	3.83260975447893	154	1
3.82140350422444	3.83986750866368	155	1
3.82593889247024	3.87493212449926	156	1
3.82259321208337	3.89421727372871	157	1
3.80097229372819	3.91914351733917	158	1
3.80978090448860	3.96654550810798	159	1
3.79249503774458	3.93307871832085	160	1
3.79179819694915	3.90133808606272	161	1
3.81723914149632	3.89689508899479	162	1
3.82611336073042	3.88074035754035	163	1
3.81407583570771	3.94663507617446	164	1
3.81356897326972	3.94042752184413	165	1
3.79905942923306	3.92250775193147	166	1
3.79227933610976	3.89965274168948	167	1
3.80165713292209	3.85441159534325	168	1
3.79602565989712	3.87907419799446	169	1
3.79433270332867	3.86419787325762	170	1
3.80452449535305	3.79485805326472	171	1
3.81911610709457	3.80880176063459	172	1
3.82791880136403	3.82796566627838	173	1
3.80790990356121	3.90022166038788	174	1
3.81073744478011	3.87409429472229	175	1
3.80352989961288	3.87274682048028	176	1
3.79899932504960	3.89912293194536	177	1
3.79623620407968	3.89192706641012	178	1
3.79075125498741	3.88525521386674	179	1
3.79542981184791	3.93102185714389	180	1
3.78720506841502	3.93885975146775	181	1
3.79206751925593	3.91551116727694	182	1
3.80009373309931	3.95166616683382	183	1
3.78812873700136	3.93639787897475	184	1
3.78247429419735	3.96359475623669	185	1
3.80382589666122	3.91552529509996	186	1
3.81394905303446	3.89979422884589	187	1
3.81121050600571	3.92286010507469	188	1
3.81703307299600	3.91057196829326	189	1
3.81099088156353	3.90025694972565	190	1
3.80416659706527	3.91845540077182	191	1
3.81307739155679	3.87822001276142	192	1
3.81246512321499	3.87782025946971	193	1
3.80647060145387	3.88705354572661	194	1
3.82323987726362	3.86156637196617	195	1
3.83895405177847	3.82408577026377	196	1
3.81991696581141	3.85960963226480	197	1
3.81700949831113	3.85006301269464	198	1
3.80120847324218	3.89614097798954	199	1
3.80804010836268	3.93752135941358	200	1
3.80386124591390	3.93257794887594	201	1
3.78793178130780	3.90795373908787	202	1
3.78702021821050	3.94768476860072	203	1
3.80100330358696	3.94038064036822	204	1
3.79401165917270	3.93622393058467	205	1
3.81076100534651	3.93636842280620	206	1
3.81612568400205	3.94432363322197	207	1
3.80639016729763	3.90623274523807	208	1
3.80225616803306	3.92598822727826	209	1
3.78742043869891	3.94133037621942	210	1
3.79527849217650	3.91785264306737	211	1
3.80405023059126	3.86708862148090	212	1
3.80551404781993	3.89309872993874	213	1
3.81353205991734	3.88271579109636	214	1
3.81924459947434	3.89659781919034	215	1
3.81856596381794	3.92365275478162	216	1
3.81700408854731	3.89167042008366	217	1
3.83478510030807	3.83789957120947	218	1
3.81751417255634	3.87969777339439	219	1
3.82109233852281	3.85421840330043	220	1
3.80966430033249	3.86333080113226	221	1
3.82234190518224	3.81411178078849	222	1
3.82983222569609	3.82137376229240	223	1
3.82479320289601	3.85091180295541	224	1
3.81619587798418	3.86506568949682	225	1
3.82113225433265	3.84300418430725	226	1
3.80893244913381	3.84511210534038	227	1
3.80407011459133	3.84979306133616	228	1
3.80094791893156	3.89370781301219	229	1
3.80479126080949	3.91927167930307	230	1
3.81216774648459	3.89407905253267	231	1
3.80241699237726	3.84911468327116	232	1
3.81048588855415	3.82633683564928	233	1
3.80958656410052	3.82560528022027	234	1
3.83501631562769	3.83715643261703	235	1
3.82660001623099	3.89183231143362	236	1
3.80898355505166	3.85106431941363	237	1
3.80396400641843	3.84751454204218	238	1
3.79530481379488	3.83013328312349	239	1
3.82441302275569	3.87409511689319	240	1
3.83205144612722	3.88075968675876	241	1
3.82564539194725	3.84835031444331	242	1
3.81191446143587	3.87205775145640	243	1
3.82122595830049	3.83475872030153	244	1
3.81105248057517	3.85250352239195	245	1
3.81755844842779	3.84847063452832	246	1
3.80775115447697	3.85464802647530	247	1
3.83683379634938	3.90433040286297	248	1
3.81172917099262	3.89435543335151	249	1
3.80551417783280	3.89743695416448	250	1
3.81577536343332	3.87772299901946	251	1
3.81931656357444	3.82218410609594	252	1
3.82346208041355	3.85828710242039	253	1
3.82681225254834	3.86213662509485	254	1
3.83232247033500	3.83314477159867	255	1
3.81603673124636	3.85651112591458	256	1
3.80978501587063	3.82264446814090	257	1
3.81729228334854	3.82124828262816	258	1
3.81733436165014	3.81763799272831	259	1
3.81686666024517	3.88728367161227	260	1
3.79477261412314	3.91934881159504	261	1
3.80637429883911	3.89857756865384	262	1
3.80021829556825	3.90549102886963	263	1
3.81952796761508	3.92299207966054	264	1
3.81593656926990	3.91293205483525	265	1
3.80512561053858	3.94094134075828	266	1
3.79459251172517	3.90418955687119	267	1
3.81164674324646	3.87566412554633	268	1
3.81618734798641	3.85097533439115	269	1
3.81703493688630	3.88160890760994	270	1
3.82632072741378	3.90432951400044	271	1
3.80463997152905	3.88153522208202	272	1
3.80819173852317	3.90674328749158	273	1
3.79439543226644	3.93587974170714	274	1
3.81658445719714	3.93144979083901	275	1
3.79114223183870	3.96629656377268	276	1
3.79474772150408	3.94136508537535	277	1
3.78311250079163	3.93984801685584	278	1
3.79042052829084	3.96530390110572	279	1
3.80019736451185	3.94512500718969	280	1
3.80717779579006	3.94355603189322	281	1
3.80473249020863	3.91902668251440	282	1
3.81228809426467	3.93584842210517	283	1
3.81949617930811	3.91891305844830	284	1
3.80793121167386	3.90084524341830	285	1
3.80637410901570	3.85545949430806	286	1
3.81138420773955	3.86639565018062	287	1
3.81601020334884	3.86777362419570	288	1
3.81293897696652	3.87234576837901	289	1
3.79780493417891	3.86766580131074	290	1
3.80979368890268	3.84832642201378	291	1
3.80598890218214	3.84932562526055	292	1
3.81478812524061	3.85450727403454	293	1
3.80778552739084	3.86402190265952	294	1
3.82046813909819	3.86584369688285	295	1
3.80896812897863	3.89481691435718	296	1
3.81005052255884	3.90954714694421	297	1
3.80587785172824	3.89495919259825	298	1
3.80530125169653	3.83772524914002	299	1
3.81222779659730	3.88286190841731	300	1
3.79975272664327	3.86719920906397	301	1
3.79219042288300	3.86850971979325	302	1
3.81949446934076	3.86764178691477	303	1
3.78845349046951	3.85229795102814	304	1
3.81310974732421	3.81318110825174	305	1
3.82067405144604	3.82413013430083	306	1
3.81847901799534	3.86738618992684	307	1
3.80442921159824	3.89839002502935	308	1
3.78679397398868	3.87707369905901	309	1
3.79208642723454	3.93263744236638	310	1
3.81390835958671	3.89428583379644	311	1
3.80152702401696	3.90213527682869	312	1
3.79514585184115	3.93316594972587	313	1
3.80547893603539	3.90258342212528	314	1
3.79790563469523	3.93334816682557	315	1
3.80420161721655	3.93748708287481	316	1
3.82671513371437	3.93114262128185	317	1
3.82209193517620	3.91257381768217	318	1
3.81616849200521	3.90149819942875	319	1
3.81134613202020	3.87289350492728	320	1
3.80955146648745	3.84236370459350	321	1
3.80404206853187	3.83573974979217	322	1
3.79638577533618	3.86200404464460	323	1
3.80986540139262	3.84931660617255	324	1
3.81524165792918	3.85026233485581	325	1
3.82101670416813	3.83007832964615	326	1
3.82242831756461	3.84835509737537	327	1
3.81146537748615	3.89925565463434	328	1
3.80541225751197	3.90781362234014	329	1
3.80953702642743	3.95954995583540	330	1
3.80347951361965	3.92759089391702	331	1
3.80635006187569	3.91139068739672	332	1
3.80072387745386	3.88155317275629	333	1
3.81943845625601	3.87760977101005	334	1
3.80612333694530	3.87336764397209	335	1
3.82155812354803	3.85439102213561	336	1
3.81862484681691	3.88598056405006	337	1
3.79404648500471	3.89502727687739	338	1
3.80470386632662	3.89846424871909	339	1
3.80064279209247	3.89945507033355	340	1
3.80770477327024	3.90010501026092	341	1
3.79746234509130	3.88408005137199	342	1
3.78619850950007	3.90046241973128	343	1
3.79775960429392	3.93012121066816	344	1
3.80740047030066	3.93363279940673	345	1
3.79917909434608	3.92206983326149	346	1
3.80428524291430	3.91590831182765	347	1
3.81276871663025	3.92600954122545	348	1
3.80424765105653	3.95545276334101	349	1
3.80278251585048	3.97097376999314	350	1
3.81340106797442	3.93778468301238	351	1
3.80175994286796	3.97078464432417	352	1
3.80097055970075	3.93474212623998	353	1
3.80242626789284	3.94823737720527	354	1
3.81628369867996	3.91970492671547	355	1
3.80832123208804	3.89912912579315	356	1
3.80905587238021	3.91990398698721	357	1
3.81294923232620	3.93133888998212	358	1
3.80553422700363	3.93539391832936	359	1
3.80714424244217	3.87744185700463	360	1
3.81611479215826	3.88600821443164	361	1
3.82936633570314	3.87801119163672	362	1
3.82374756769618	3.81282111187492	363	1
3.80881163919325	3.79793295413806	364	1
3.81639656258674	3.83253461018371	365	1
3.82115749617446	3.84740757713538	366	1
3.80431150531054	3.88382939346157	367	1
3.80370728819793	3.91131379366078	368	1
3.81915739928398	3.89639373842773	369	1
3.81625996244384	3.87822625182344	370	1
3.80387954567033	3.87731936458626	371	1
3.81673366428841	3.84706557670587	372	1
3.82353994831468	3.83930924968717	373	1
3.82929321424989	3.82468082756899	374	1
3.81428744823478	3.81362061192953	375	1
3.81474870219335	3.85651886155156	376	1
3.81341305365143	3.86726105895607	377	1
3.81308484772435	3.85342700831957	378	1
3.80380931076364	3.86191945836209	379	1
3.82950745875007	3.90385847090293	380	1
3.81448485735366	3.92024872770360	381	1
3.80103896756962	3.89410668069911	382	1
3.83065102196480	3.89520232723665	383	1
3.82348735479201	3.91324667769341	384	1
3.82737044655281	3.85543289217928	385	1
3.82619046548527	3.82665156937355	386	1
3.80799034936891	3.87391271177504	387	1
3.82328511311067	3.91016745933864	388	1
3.82375800391864	3.87226347273240	389	1
3.79990306656732	3.89355077301683	390	1
3.82747891470720	3.86015581679371	391	1
3.82956811101743	3.85314844381556	392	1
3.83415968246819	3.90054764665280	393	1
3.82611819726414	3.90083214987172	394	1
3.81493729292218	3.90509243446364	395	1
3.80916989733714	3.89420702278298	396	1
3.80575381957075	3.89984076472545	397	1
3.79258468839265	3.92389512313908	398	1
3.80356316371651	3.97040733825654	399	1
3.81001966146601	3.93858869476980	400	1
3.80558252566612	3.94632533640860	401	1
3.79923564083274	3.89177436960955	402	1
3.78639444281413	3.95719427452622	403	1
3.79673503262731	3.90680717543522	404	1
3.81752403349080	3.90348636975683	405	1
3.81385931026618	3.90710767249038	406	1
3.81969444206902	3.88294951801848	407	1
3.82305797350588	3.84363273848633	408	1
3.81181492316441	3.82853295910295	409	1
3.82864878932155	3.83853140802825	410	1
3.83347156742616	3.83958757371976	411	1
3.83220557720132	3.86484803026379	412	1
3.80866585989361	3.87618138604457	413	1
3.80684148380119	3.87237870242771	414	1
3.80723264416676	3.88807669812956	415	1
3.81717796701547	3.87378611487378	416	1
3.82355054219424	3.87170527238945	417	1
3.81489114362526	3.87517209421910	418	1
3.80480079524649	3.90904395324818	419	1
3.82239078080328	3.90853362154311	420	1
3.81621661503114	3.88802977580814	421	1
3.82663055905765	3.85626589795873	422	1
3.81588417708107	3.84514628200820	423	1
3.80768422723691	3.84284489173154	424	1
3.80647518409033	3.86158186983062	425	1
3.80884300086022	3.85750096081957	426	1
3.82891448206181	3.83266900814080	427	1
3.82535794120560	3.84226520556814	428	1
3.82694674848070	3.84327668519147	429	1
3.83081218414968	3.83865371210371	430	1
3.82150383387549	3.83590020741794	431	1
3.83340555484097	3.86622683717225	432	1
3.82762566948242	3.84988261070099	433	1
3.83018654558493	3.80098120223222	434	1
3.81414558575707	3.78733408695573	435	1
3.81765805894306	3.83533831134520	436	1
3.79834196921607	3.83101409599217	437	1
3.81050059970130	3.85337761840962	438	1
3.81236369191900	3.84828216750665	439	1
3.81023121761705	3.87164381484676	440	1
3.81662123025927	3.90086927550144	441	1
3.82994075054791	3.86352467713863	442	1
3.81638927158450	3.86904444671617	443	1
3.82655684578245	3.86236039491217	444	1
3.82192589961733	3.81361524365875	445	1
3.81676377287921	3.80333164586772	446	1
3.82079438082633	3.83083715861170	447	1
3.81973094372852	3.86286100755718	448	1
3.82025623571216	3.89716438544714	449	1
3.81177383468212	3.90369357916209	450	1
3.81565792083131	3.89033213002594	451	1
3.82063366030833	3.82905205747720	452	1
3.82354145525179	3.80412087537623	453	1
3.81530964312810	3.83794887524943	454	1
3.80234190661786	3.87468467343809	455	1
3.79813606046117	3.88631378267622	456	1
3.81044139194797	3.87782288256313	457	1
3.79074548721750	3.91595256641637	458	1
3.79448209021670	3.90779409093046	459	1
3.81822404179241	3.91157407512453	460	1
3.81437589038156	3.91494561590039	461	1
3.81631850472815	3.91800808174721	462	1
3.81329286678747	3.92170543672282	463	1
3.82035096543970	3.92984561735821	464	1
3.80486253799862	3.87914750283471	465	1
3.80890387267343	3.86364413921715	466	1
3.80955822619584	3.81930965777419	467	1
3.81592963695939	3.77427289030995	468	1
3.82631472578632	3.79925626952775	469	1
3.83868803429473	3.81851161269873	470	1
3.82055530210466	3.85000083162203	471	1
3.81479557931437	3.90201381252049	472	1
3.82207324937559	3.84980409285200	473	1
3.80190749631617	3.86499960803357	474	1
3.80833408825477	3.85575085439341	475	1
3.81366277762658	3.86921128806330	476	1
3.81313117884166	3.85759995958577	477	1
3.81050502513217	3.83592599905593	478	1
3.82686531260377	3.80161089453221	479	1
3.81029634859400	3.81372450470379	480	1
3.80731724170428	3.80432557198619	481	1
3.80523541852546	3.84773355637242	482	1
3.80572176702954	3.89780489304140	483	1
3.80021243757343	3.84330028169265	484	1
3.80882383336017	3.83048840353156	485	1
3.81900236909906	3.81533683513759	486	1
3.83124467985011	3.83975832622704	487	1
3.80935765000212	3.82625765022673	488	1
3.79912962731093	3.82641065758143	489	1
3.79668881301496	3.94335694672836	490	1
3.81230423870061	3.94227121792151	491	1
3.81652528744859	3.95204343128844	492	1
3.82362179700737	3.95457856141217	493	1
3.80857780018084	3.92970162551518	494	1
3.80322772475561	3.95644094494401	495	1
3.80570082382426	3.91004876776266	496	1
3.81113908189993	3.93546572060719	497	1
3.82229695024532	3.91845618566563	498	1
3.82229638039023	3.94033351227937	499	1
3.79759192926937	4.01062188715540	500	1
3.79574953313417	3.93865231130102	501	1
3.79122899495296	3.96979023758384	502	1
3.79306271956299	3.97077502203156	503	1
3.79627444601079	3.97372043527692	504	1
3.77925374630872	3.97828831521653	505	1
3.79144241336787	3.97815457838665	506	1
3.81052528258937	3.95206864209048	507	1
3.80424394052134	3.92425088722792	508	1
3.78662369240210	3.98475554152275	509	1
3.78056147643239	3.97783761705533	510	1
3.78744414641733	3.95697669872841	511	1
3.79981763423704	3.93538164682497	512	1
3.79665552722365	3.94074450079085	513	1
3.80387866036108	3.92743727015444	514	1
3.81726101225774	3.89625073042144	515	1
3.80879574178384	3.91976729902361	516	1
3.80453903636216	3.89848078344163	517	1
3.81699800332750	3.87268472884829	518	1
3.83911146749338	3.81197071546730	519	1
3.82987123365524	3.82539003459466	520	1
3.81582142181844	3.86880021200354	521	1
3.82135109803320	3.86105358027357	522	1
3.81147547437874	3.89816071879095	523	1
3.82023786787268	3.90910284564980	524	1
3.81301941820922	3.92360920800385	525	1
3.80666558764266	3.89509216140168	526	1
3.81307720932313	3.89847311931177	527	1
3.80037890064036	3.91222632462213	528	1
3.81887033299754	3.89167366666978	529	1
3.81076060072914	3.81865413952089	530	1
3.82772350993364	3.87926101600379	531	1
3.82919275576428	3.83905318097415	532	1
3.81795954471739	3.84980744484202	533	1
3.80727144990695	3.82648372344572	534	1
3.81596013420374	3.84418804648125	535	1
3.82540731737729	3.85295395765372	536	1
3.80221439517995	3.89332717101680	537	1
3.82419040977226	3.85527798777473	538	1
3.81683734523672	3.87227361450938	539	1
3.80149846748031	3.89737519372432	540	1
3.81295140072926	3.88845174788626	541	1
3.80619514750541	3.85967029221597	542	1
3.82270637862453	3.83705291310097	543	1
3.81237292574904	3.82474794214872	544	1
3.80012388551398	3.86369203889540	545	1
3.79643005789350	3.91021323551619	546	1
3.80060889513351	3.90785886734973	547	1
3.78673106686396	3.89588794050085	548	1
3.79591843332676	3.87149509621642	549	1
3.80550860460435	3.88270387289202	550	1
3.80754041169722	3.92306873965363	551	1
3.81493760422691	3.90850895914533	552	1
3.80784935484088	3.87187810856758	553	1
3.79238031550991	3.94892332203239	554	1
3.78714150105977	3.95564485427711	555	1
3.80913295056117	3.93478916804008	556	1
3.81475259468664	3.91367567855108	557	1
3.82173574608807	3.85172667940190	558	1
3.81204942768707	3.90320388626516	559	1
3.81967071144353	3.86647788047824	560	1
3.82653236359018	3.86176670154843	561	1
3.81966193738592	3.90055623691039	562	1
3.81119136042251	3.90296268082105	563	1
3.80738337698523	3.89507107293890	564	1
3.81837180283970	3.89160111837113	565	1
3.82545809869485	3.86570633711436	566	1
3.82076970156948	3.87480267482373	567	1
3.82296689023805	3.88545655099689	568	1
3.80527852930875	3.88097340456995	569	1
3.82979911736791	3.87221421620650	570	1
3.80601712333868	3.89786443798913	571	1
3.80263104324452	3.88006174064250	572	1
3.80370638685272	3.87942051105629	573	1
3.80119959112575	3.86454006372230	574	1
3.78137828445086	3.91004685013944	575	1
3.78820135655446	3.88672754657138	576	1
3.82152841801875	3.82653292460967	577	1
3.80385303767452	3.85094632770779	578	1
3.80123988693519	3.90162128422888	579	1
3.82161750132301	3.86437165154030	580	1
3.80761926785117	3.84716795739768	581	1
3.81798446579748	3.84309760436108	582	1
3.81671613144935	3.82806298611010	583	1
3.82478417211726	3.85729994800965	584	1
3.82561250878153	3.87590142934979	585	1
3.81513447997928	3.89761489301779	586	1
3.82492266273141	3.88519651868099	587	1
3.82215757652648	3.90060639676335	588	1
3.81198131543465	3.88224137511254	589	1
3.81815333771042	3.87817988550882	590	1
3.79642551302629	3.88605031826130	591	1
3.81893609256642	3.82353774905768	592	1
3.80907541712882	3.87619693480744	593	1
3.80056663743166	3.91272732518105	594	1
3.80787787856784	3.92978580264909	595	1
3.81331951999318	3.92241032274299	596	1
3.82038149167868	3.90277819385132	597	1
3.80800793336093	3.90876164873470	598	1
3.81651362345668	3.92224383655748	599	1
3.81385731269636	3.92800795100296	600	1
3.81906975669369	3.89260208398423	601	1
3.80135604998727	3.87250216118619	602	1
3.82600591498613	3.84229632218811	603	1
3.82492270072269	3.83064075518361	604	1
3.80533320812911	3.89628317007204	605	1
3.80676886804552	3.89579620738157	606	1
3.81863214848550	3.88855492642968	607	1
3.81456069400229	3.89503845832940	608	1
3.80954106070657	3.87115908606720	609	1
3.80443148078930	3.90851170414451	610	1
3.80020885637271	3.93913679256029	611	1
3.80347007092302	3.96944127017802	612	1
3.79649792143355	3.93865729519406	613	1
3.82334861789868	3.87681706879778	614	1
3.82241831681076	3.88182268245795	615	1
3.80094573496441	3.90949015840113	616	1
3.81124997479796	3.91261080736264	617	1
3.82118061803990	3.95082391906429	618	1
3.80469073689600	3.91462252030060	619	1
3.81209686791361	3.90009480554584	620	1
3.82462004693003	3.89140437974478	621	1
3.81952220993897	3.86379911837525	622	1
3.81074118920633	3.90365608113124	623	1
3.82671072755123	3.83647682669317	624	1
3.80995226088649	3.82572977242134	625	1
3.81908691910843	3.84240389810692	626	1
3.81288641886517	3.85900616371442	627	1
3.80695388329746	3.85189628222939	628	1
3.83195975415506	3.79588072074201	629	1
3.82899189697403	3.80290139353229	630	1
3.83125457921267	3.82588844800737	631	1
3.82293748112369	3.83083279204322	632	1
3.80894639053096	3.85946763915903	633	1
3.80585449183334	3.87344288407437	634	1
3.80767380350757	3.84243486558309	635	1
3.82012563532414	3.87091605385082	636	1
3.81763689863432	3.86788294312659	637	1
3.81741820692452	3.85779084857736	638	1
3.81043124292748	3.86049445082187	639	1
3.81036439855322	3.87569947316617	640	1
3.81353828437296	3.85293442614252	641	1
3.81559878518855	3.84994190789791	642	1
3.82522328047464	3.82986196683152	643	1
3.81183793625552	3.85447774335969	644	1
3.82427228562662	3.83072688339440	645	1
3.81872996430083	3.80917699531937	646	1
3.81658352506690	3.80681769873010	647	1
3.80992975208353	3.85687446542089	648	1
3.80732127704793	3.84991005311857	649	1
3.82244193659912	3.83877490906301	650	1
3.81461466297607	3.85985283806115	651	1
3.81415311453012	3.85797044564079	652	1
3.81249562155988	3.87625904847960	653	1
3.81454266603572	3.82821688753399	654	1
3.82042834804222	3.81960854151586	655	1
3.80861020201752	3.86542624532984	656	1
3.80497773919019	3.88912999895558	657	1
3.81013476974589	3.91865121100216	658	1
3.81047950520804	3.90966729286317	659	1
3.80344121427337	3.89653564676714	660	1
3.82261962444889	3.88539940425649	661	1
3.81569408532440	3.84807039967616	662	1
3.80805358345138	3.83911893635092	663	1
3.81284144238119	3.84584031442414	664	1
3.79500001789237	3.87507090001605	665	1
3.80833602221023	3.87796441914016	666	1
3.81336280080546	3.84728959459109	667	1
3.83093178549453	3.77592104244157	668	1
3.80495600076570	3.84054872371267	669	1
3.80385893656914	3.87223251138078	670	1
3.81213241744693	3.90917618099837	671	1
3.80860509922366	3.84093722362253	672	1
3.80555434358134	3.89229299398604	673	1
3.79630034433650	3.90634540745873	674	1
3.81566527833997	3.91243688054446	675	1
3.82731940395449	3.88569150172650	676	1
3.81675987800534	3.90312955147077	677	1
3.81172259130833	3.88279730118555	678	1
3.78612455641585	3.91136107934025	679	1
3.80163771051829	3.89123141928094	680	1
3.78357645286942	3.89200189704146	681	1
3.79721014667631	3.88089049611775	682	1
3.81692429851840	3.87733991306895	683	1
3.80998988908171	3.87894396725377	684	1
3.81123167011980	3.86655513356119	685	1
3.80890134234458	3.84456030446333	686	1
3.81071508614901	3.80360853494766	687	1
3.81134823086813	3.85088531969695	688	1
3.81924885809096	3.86229798701270	689	1
3.81316756150660	3.87915829822762	690	1
3.82394200049930	3.82338910560399	691	1
3.83345312206100	3.83878703305390	692	1
3.84332175628745	3.81179866308683	693	1
3.82662829633992	3.82559235526949	694	1
3.83339890851852	3.80165806599001	695	1
3.82625059586963	3.81034025393001	696	1
3.82220687608521	3.80109039243711	697	1
3.80992754814471	3.84441824768271	698	1
3.80721530571691	3.90780510514996	699	1
3.80895367069925	3.89910351769073	700	1
3.80027217606228	3.87172225205177	701	1
3.80479452562854	3.85082649947643	702	1
3.80062033474731	3.88389630710107	703	1
3.80651917870051	3.90976547610980	704	1
3.82128532557526	3.88289155576065	705	1
3.82643441327181	3.85972741471548	706	1
3.81321020380114	3.85486846239166	707	1
3.79811971379652	3.91001947883287	708	1
3.80059658375784	3.92580444056865	709	1
3.78958668264755	3.93418987878637	710	1
3.80573013588834	3.93628542830908	711	1
3.80010150200923	3.87363846148658	712	1
3.79952628122248	3.86371962798687	713	1
3.79074104558752	3.94012943226448	714	1
3.79892299621886	3.92233702814191	715	1
3.79588279436804	3.94198446423233	716	1
3.79708889199633	3.93723082326561	717	1
3.79593219716436	3.95068320987800	718	1
3.80711804457042	3.93172061630000	719	1
3.80450622422217	3.88586287761449	720	1
3.82402046505143	3.83181102958381	721	1
3.81566035133447	3.84533329042981	722	1
3.81303296388225	3.87160873395877	723	1
3.82307543640161	3.83879451149101	724	1
3.81939625479218	3.82148876102825	725	1
3.82581818573941	3.86766865611980	726	1
3.82225962681661	3.84380883762222	727	1
3.82622868996327	3.83968147451896	728	1
3.83367228689768	3.82847599387539	729	1
3.81503081309568	3.85254553399075	730	1
3.82015565420407	3.83940547848619	731	1
3.82357364335178	3.83200421823369	732	1
3.83152223176172	3.83424699213442	733	1
3.82948546502421	3.84025154313939	734	1
3.82508272438188	3.81721056541299	735	1
3.80515080202982	3.88027604882156	736	1
3.82857332802282	3.83557456417030	737	1
3.81155097470268	3.88590735399829	738	1
3.80196215940021	3.88214713155798	739	1
3.80201595622996	3.92681431630184	740	1
3.81144196922172	3.92869327623132	741	1
3.81664975933207	3.92523082419841	742	1
3.82137035863361	3.89302872988133	743	1
3.82342421787550	3.88510994715585	744	1
3.81092515236311	3.88622756861149	745	1
3.82030583137097	3.89010042827884	746	1
3.81509218376137	3.85920975432641	747	1
3.84073566236300	3.86655640814477	748	1
3.82574223426164	3.81905806000599	749	1
3.83030231188740	3.82347921199003	750	1
3.83044162227821	3.87718887400879	751	1
3.81666889248989	3.86971756396905	752	1
3.80491427438232	3.87552412293839	753	1
3.80366695724583	3.91361965842276	754	1
3.80827898363618	3.93600946222278	755	1
3.79403814638323	3.96067828587616	756	1
3.79452593082116	3.95343489845947	757	1
3.78987634813690	3.95027849408154	758	1
3.78568118656658	3.95032635680458	759	1
3.79671097482079	3.90546795645248	760	1
3.80609519810271	3.91263075756994	761	1
3.80988322547848	3.92562664624987	762	1
3.81489239565517	3.87094413303598	763	1
3.81652835294447	3.83893140471601	764	1
3.81815984415366	3.82902927007199	765	1
3.82265308743650	3.85842202117473	766	1
3.81389155917272	3.85955493058135	767	1
3.82986929475258	3.87905056187002	768	1
3.82893733219588	3.82722871045962	769	1
3.81984605993211	3.82304120867842	770	1
3.81421064184974	3.83670661055771	771	1
3.83829882415428	3.82854134395371	772	1
3.82830905123664	3.82566081355984	773	1
3.82812345733618	3.85582275368999	774	1
3.82128676763602	3.88211020388898	775	1
3.82830853425386	3.84744620965434	776	1
3.81880360653852	3.86326775213420	777	1
3.80282818844632	3.95420657478444	778	1
3.79679821782675	3.95704567971724	779	1
3.78523432014480	3.93400299141734	780	1
3.80782710260435	3.84699988376019	781	1
3.82039513419924	3.86678785408561	782	1
3.81945706902656	3.85884332730040	783	1
3.80678271536759	3.82555727094163	784	1
3.82563913636005	3.79477485942877	785	1
3.82477027834132	3.84292912987428	786	1
3.79532691752684	3.86119222049173	787	1
3.80900665707716	3.83393826011205	788	1
3.79520949366741	3.85068613728895	789	1
3.82436256560160	3.81778083246612	790	1
3.83002013851665	3.80809231774493	791	1
3.79899505449470	3.84005410023158	792	1
3.80430194373377	3.83422932530682	793	1
3.81489732911273	3.87611079544234	794	1
3.81681810626648	3.86574392502666	795	1
3.81965381591915	3.87384643056055	796	1
3.81952704111890	3.86897549085508	797	1
3.80589006882301	3.95283298761943	798	1
3.80044232431090	3.97970796843325	799	1
3.80395679261730	3.93374868855745	800	1
3.81199543035805	3.86019216469771	801	1
3.82119594696267	3.84953154993726	802	1
3.82678047550473	3.84345912783905	803	1
3.80242327019629	3.85380057991001	804	1
3.80389370996044	3.89422648867787	805	1
3.78626194714174	3.86914748371662	806	1
3.80731816782159	3.90575312451911	807	1
3.81114409848787	3.90077271502117	808	1
3.82610995412826	3.89615652667814	809	1
3.81524123489474	3.89549148022816	810	1
3.78906674918338	3.97671725225375	811	1
3.78063388374944	3.91740174668370	812	1
3.78953045943880	3.93767653765076	813	1
3.79091470144404	3.95143132004886	814	1
3.80207456114748	3.88602015899239	815	1
3.80285966232270	3.91956034191153	816	1
3.80962202885312	3.88313630289452	817	1
3.82391307646999	3.87077460261646	818	1
3.80749644754937	3.87287759230616	819	1
3.82717062503199	3.86190593964178	820	1
3.83258158041076	3.86002125317113	821	1
3.81647271777220	3.86011771714846	822	1
3.80603643258319	3.86736033133753	823	1
3.80834328583364	3.87779544274852	824	1
3.81467765441125	3.81890273918722	825	1
3.80908620872644	3.80677471129095	826	1
3.80683749169777	3.86769072995154	827	1
3.81145321836002	3.86536071818771	828	1
3.81395760223434	3.87176393440523	829	1
3.80855766593166	3.89042760776820	830	1
3.79629435866249	3.91413312196941	831	1
3.80153495928353	3.89711546343082	832	1
3.80739927140020	3.87862796408825	833	1
3.81730934251150	3.89094340801082	834	1
3.80911230520048	3.87308210246853	835	1
3.80577881000948	3.86330422629895	836	1
3.81666225294299	3.88063144632506	837	1
3.83536087453183	3.84556890657082	838	1
3.82827928082571	3.77304643093280	839	1
3.81612383405510	3.82153681979888	840	1
3.80428302866795	3.86837343740061	841	1
3.82101419979017	3.83667247367354	842	1
3.81752714854920	3.83946863143713	843	1
3.83640127802008	3.82392125177463	844	1
3.81571082395073	3.85571747455174	845	1
3.82526734425538	3.81664672670264	846	1
3.81314077073918	3.79198004320972	847	1
3.81480191593585	3.79185071411483	848	1
3.82489345469884	3.77665089211926	849	1
3.80830309270397	3.85450558013380	850	1
3.81099502386050	3.86038405190073	851	1
3.79826923420953	3.89273774752949	852	1
3.79653333819086	3.95576977144599	853	1
3.78880896875768	3.93520350527024	854	1
3.78858910734131	3.92529521445151	855	1
3.78345653674049	3.96204791042143	856	1
3.79778276212747	3.92190562265801	857	1
3.78702955883910	3.91629969849497	858	1
3.78474860143952	3.89596458081822	859	1
3.81525957166585	3.90037171120550	860	1
3.80185424777507	3.91006445567555	861	1
3.79990171411770	3.85990369606076	862	1
3.82066347698824	3.81470804965685	863	1
3.80803123355925	3.84720415383442	864	1
3.81339871789032	3.88162563106790	865	1
3.83343388818017	3.84601392588503	866	1
3.82817832719735	3.89088610101413	867	1
3.80685179533311	3.87725272550843	868	1
3.80288760751443	3.82515801379923	869	1
3.80994369494994	3.85380672589746	870	1
3.80234729574518	3.87527973862767	871	1
3.80688292067183	3.90221194213041	872	1
3.81889776197851	3.91172870803294	873	1
3.81784967900974	3.91031069060347	874	1
3.80437558468107	3.86264652291082	875	1
3.81794911158958	3.85366449643690	876	1
3.80254586647650	3.88208498725645	877	1
3.79788036292890	3.85946010154668	878	1
3.80811666927076	3.84533753153417	879	1
3.80287203391431	3.86996643451392	880	1
3.82165970635733	3.86764094029033	881	1
3.81671147905087	3.85835572359411	882	1
3.81042593653075	3.90967706974635	883	1
3.82605342869111	3.89213867557384	884	1
3.83137758213612	3.83491547693433	885	1
3.81484016019171	3.84429257458185	886	1
3.80312949846782	3.84366896617001	887	1
3.80623561883916	3.89285731327297	888	1
3.80744114611367	3.86654143645249	889	1
3.80967170027989	3.85294307132116	890	1
3.81738205484885	3.80338982814663	891	1
3.82583417112548	3.80573058436374	892	1
3.81954115777913	3.82052089577950	893	1
3.82624582065600	3.81772150539173	894	1
3.81169473953325	3.82075980425580	895	1
3.82045170137881	3.85021990018774	896	1
3.81415029416203	3.86185819998958	897	1
3.81225691231231	3.84575824972670	898	1
3.79654542891887	3.83103381650542	899	1
3.81912076773525	3.82778455497150	900	1
3.80777434343414	3.86251190289047	901	1
3.79666572004776	3.91552254973890	902	1
3.80825922337198	3.93478668915806	903	1
3.79805943510128	3.95061780059658	904	1
3.78846844364868	3.91922797569138	905	1
3.80171618343274	3.92674376776662	906	1
3.79891429050013	3.91915436536223	907	1
3.79576752049743	3.95097319897257	908	1
3.80026111537620	3.91141293476254	909	1
3.81278457778261	3.91302754080397	910	1
3.80820030163484	3.93805161580723	911	1
3.81242036514975	3.93579502223077	912	1
3.79657472691346	3.94691928062937	913	1
3.80999665393723	3.93167381697876	914	1
3.82599532370200	3.87344119597883	915	1
3.82250413518652	3.87210173604026	916	1
3.81358325318428	3.91346839563887	917	1
3.79374962326772	3.94262963853372	918	1
3.80013594484058	3.93577613510404	919	1
3.81631384624705	3.92242792814684	920	1
3.81889625478697	3.91401628231647	921	1
3.81108857341784	3.92139940715429	922	1
3.81198644751826	3.87717605860061	923	1
3.82162705668674	3.86157564676707	924	1
3.80575485839527	3.85379504456523	925	1
3.81468763151782	3.85335045747608	926	1
3.81984876043457	3.84728679420771	927	1
3.82524934383392	3.81021690337228	928	1
3.84499603493812	3.83477519877254	929	1
3.81231817460355	3.85768381884138	930	1
3.81224073675809	3.91469208308874	931	1
3.80424502698839	3.91225914389473	932	1
3.80781712498305	3.90038882873139	933	1
3.81316062740387	3.87628755637333	934	1
3.81157800693890	3.82483993026092	935	1
3.81433271803836	3.88226753019586	936	1
3.80104588588607	3.89003867767354	937	1
3.79793352978417	3.88723950603249	938	1
3.80429215544778	3.92009449347396	939	1
3.81560144209591	3.86886757109335	940	1
3.81341937196885	3.85762566767691	941	1
3.82479543850812	3.85362085772284	942	1
3.81150012597377	3.86509599377834	943	1
3.81989553701999	3.91366527241001	944	1
3.82812334422315	3.90648835248452	945	1
3.82228309628052	3.83008149193704	946	1
3.80144197518457	3.85839147877148	947	1
3.81257424094990	3.84720005603290	948	1
3.82252148149615	3.86954295454054	949	1
3.82772586324136	3.87055757674137	950	1
3.82810179199771	3.84489864008920	951	1
3.82109365048316	3.84383401650650	952	1
3.80907433645870	3.88774988719098	953	1
3.81219365271581	3.90523062281054	954	1
3.79008743579322	3.97202803225272	955	1
3.80396788297743	3.92159540934949	956	1
3.79393832605023	3.90807180324344	957	1
3.78243496788643	3.91148983799004	958	1
3.79653113899707	3.92544049790909	959	1
3.80126016639542	3.93750480107314	960	1
3.78564071006173	3.91790903823512	961	1
3.80350537927708	3.89080852312320	962	1
3.81457978575006	3.85251731658639	963	1
3.84075844374096	3.84091224435069	964	1
3.81612209661015	3.82809911444935	965	1
3.80168828160651	3.88190762719231	966	1
3.80434832843429	3.87015597115690	967	1
3.81320032027581	3.85187648161384	968	1
3.82314070660227	3.85110444009885	969	1
3.81917568241958	3.82880409187876	970	1
3.80132681331548	3.86624135618157	971	1
3.80899054412777	3.88082164194551	972	1
3.81728347237965	3.93276360737346	973	1
3.80672682386617	3.90267874660710	974	1
3.81292915317258	3.88183977765413	975	1
3.81308130589841	3.81671809942752	976	1
3.80887834804583	3.82991918003450	977	1
3.80085104129279	3.84560252938964	978	1
3.79858181976196	3.91225996048548	979	1
3.81105272424006	3.89732906762314	980	1
3.80590511635543	3.86296047151864	981	1
3.81418592966717	3.84773581505852	982	1
3.82365812808985	3.89503760022540	983	1
3.83430075883337	3.84249673435751	984	1
3.82629971407947	3.86129838993658	985	1
3.82324864743828	3.88606628752818	986	1
3.81767833646049	3.90831243338952	987	1
3.81246459184870	3.92874856465575	988	1
3.79279893834353	3.91936871298197	989	1
3.79634218929700	3.89785036374507	990	1
3.81571752267743	3.92649790784357	991	1
3.82748218623632	3.89999642695764	992	1
3.79372352726852	3.96803854653331	993	1
3.80045216393729	3.90796306212647	994	1
3.80007691817426	3.85300017832216	995	1
3.80901359925157	3.85274597261767	996	1
3.81916220221440	3.90879465415998	997	1
3.80988536147340	3.89675954656462	998	1
3.80876345776906	3.90655763930845	999	1
3.80321919175015	3.88283360073674	1000	1
3.81331981730849	3.92083098965750	1001	1
3.80366811328430	3.94212966834288	1002	1
3.80044729564580	3.96371288855493	1003	1
3.79807250359972	3.87878442712655	1004	1
3.80309627597607	3.80752961059259	1005	1
3.81255882390568	3.80807884185654	1006	1
3.82354838032176	3.83220013518259	1007	1
3.82177831161911	3.83109397149741	1008	1
3.80752804900124	3.86551061732416	1009	1
3.79580096834428	3.92353161085094	1010	1
3.79400757335541	3.88351589186856	1011	1
3.80404818259820	3.92858838054337	1012	1
3.81509143208420	3.97830924660801	1013	1
3.81625559951806	3.99625621431133	1014	1
3.80593049840521	3.98759040789644	1015	1
3.80451378800491	3.99244994862305	1016	1
3.79211607338691	3.99040918067333	1017	1
3.80178954530428	3.95434573688198	1018	1
3.81574652852624	3.87727800904843	1019	1
3.81397171798994	3.87764944227150	1020	1
3.79890413858816	3.85541280726369	1021	1
3.80449211502309	3.92167377046166	1022	1
3.80026328435072	3.92099508490530	1023	1
3.82268925287631	3.86328977045189	1024	1
3.79149157101971	3.90929452763989	1025	1
3.80483331109908	3.87904014282495	1026	1
3.80741357585231	3.86202460253335	1027	1
3.82447100062946	3.85421711504049	1028	1
3.81339308131525	3.85626170451369	1029	1
3.80600416507721	3.88391686467326	1030	1
3.80550853495567	3.88351234156236	1031	1
3.82749809740512	3.83750933958194	1032	1
3.82639850498429	3.83209941159892	1033	1
3.82426978006365	3.81940574465339	1034	1
3.81654669306048	3.81341172808496	1035	1
3.80453333247663	3.85435568224662	1036	1
3.79666782134994	3.85102144818750	1037	1
3.80708657748039	3.86823825694051	1038	1
3.81893500090487	3.93477455081430	1039	1
3.80868747601479	3.89938345652141	1040	1
3.82249906968718	3.92591570298626	1041	1
3.82199946636776	3.90975412016073	1042	1
3.80423975356051	3.89550890977016	1043	1
3.81562035182633	3.91831991779586	1044	1
3.81618231743780	3.90838998243381	1045	1
3.82223098782102	3.89425422435100	1046	1
3.80701827430962	3.89793996522840	1047	1
3.81777280336448	3.85710127504220	1048	1
3.80464385743590	3.86619304128397	1049	1
3.81906433306060	3.89015654722643	1050	1
3.79900509801976	3.84276130452705	1051	1
3.82060377968641	3.83740543254923	1052	1
3.81076397769867	3.84591212742193	1053	1
3.81161935136839	3.84656774487897	1054	1
3.82857262937741	3.84765091765912	1055	1
3.82328224348513	3.81781168420563	1056	1
3.81522141754985	3.84168149247794	1057	1
3.78816271090069	3.90170526463188	1058	1
3.79816793096743	3.90875418899893	1059	1
3.79983512927435	3.89607836891015	1060	1
3.79298756704268	3.92801399118752	1061	1
3.79550863761141	3.91374678581705	1062	1
3.82341927421044	3.89453246528068	1063	1
3.81733277294248	3.89248416864306	1064	1
3.81354427576544	3.89633617415846	1065	1
3.81529908864820	3.94783375829061	1066	1
3.81039660335319	3.92378863867265	1067	1
3.82423475729215	3.91113813790668	1068	1
3.80636014156079	3.89154168807486	1069	1
3.80580309786565	3.83731058413251	1070	1
3.80672797300324	3.81511965497022	1071	1
3.81362357907233	3.82243394119683	1072	1
3.81666092297482	3.75880790432892	1073	1
3.82516053367646	3.81014322285251	1074	1
3.82210047753221	3.79680718965021	1075	1
3.83713932725173	3.79717329125001	1076	1
3.81188241397085	3.79349836041500	1077	1
3.81100522385194	3.83992647465474	1078	1
3.80709553210440	3.86673477633648	1079	1
3.80140099468230	3.91863783085337	1080	1
3.79823383443410	3.93891335509496	1081	1
3.79248481645695	3.90921342462082	1082	1
3.80446944074145	3.91902435390835	1083	1
3.79610827214259	3.93627340222541	1084	1
3.81474479049742	3.90385793556442	1085	1
3.81423414781454	3.93827393312443	1086	1
3.80062964846119	3.94064208630994	1087	1
3.80957466582492	3.87744149581324	1088	1
3.80961282572101	3.89171935677288	1089	1
3.79505567855419	3.92332672147760	1090	1
3.79362618066625	3.94955743961155	1091	1
3.80245709712123	3.92168184951076	1092	1
3.80422762866597	3.89556068963548	1093	1
3.80742188380326	3.86331154247834	1094	1
3.80994594200362	3.89440929506221	1095	1
3.80848629911243	3.90335831126611	1096	1
3.82009657392142	3.86144526383242	1097	1
3.82782145531751	3.83856137503722	1098	1
3.80783516166485	3.84232704961378	1099	1
3.81049387353785	3.83242468483533	1100	1
3.81812814862838	3.82409804196417	1101	1
3.82468346746014	3.84690030424590	1102	1
3.83175672270615	3.81703739557248	1103	1
3.83403023125470	3.78702629753638	1104	1
3.83648256672990	3.80226867881309	1105	1
3.81541424997520	3.83105879082720	1106	1
3.82131129273424	3.83228732079420	1107	1
3.81831627594381	3.83714258618063	1108	1
3.81249954232096	3.86589622720396	1109	1
3.80681374591242	3.89860921804666	1110	1
3.81082632619146	3.85418744375014	1111	1
3.81776279365992	3.83036575819501	1112	1
3.82432988475973	3.89055856189523	1113	1
3.81879379668520	3.90414565705378	1114	1
3.81012973380307	3.90869060446158	1115	1
3.83142007272773	3.92367328484253	1116	1
3.81703014926559	3.93201835160770	1117	1
3.81751501491555	3.90072467497575	1118	1
3.80537211341453	3.93303032495339	1119	1
3.81240098739060	3.92808084737193	1120	1
3.80156010395011	3.93959338172808	1121	1
3.81083247432991	3.94024341071132	1122	1
3.80838259702751	3.92154604775161	1123	1
3.80028238896304	3.93435094560760	1124	1
3.82585033613873	3.91228907371431	1125	1
3.80441954428816	3.91385173768369	1126	1
3.78422280059573	3.94168594922103	1127	1
3.80281923721129	3.92674252180545	1128	1
3.81703589762170	3.90485905144047	1129	1
3.81864945493514	3.95187419186397	1130	1
3.80898638445619	3.97219914363880	1131	1
3.81388713065898	3.93699336182029	1132	1
3.79363181492135	3.87134825986583	1133	1
3.80710455395173	3.86700662699025	1134	1
3.82595588284111	3.82884103447453	1135	1
3.82599661182114	3.82229814328733	1136	1
3.83370831476292	3.85291316793231	1137	1
3.83211703919699	3.88351370721889	1138	1
3.82952409350847	3.85440909822096	1139	1
3.82050438837553	3.86930543139644	1140	1
3.82632725886166	3.83713080603963	1141	1
3.82964871780550	3.84094378873764	1142	1
3.82043741177042	3.83077404143417	1143	1
3.81186162717012	3.85482665909230	1144	1
3.82275873850470	3.82739006088734	1145	1
3.82890776760451	3.84913690903170	1146	1
3.81956688271348	3.81776568348971	1147	1
3.82758310265107	3.77189424783484	1148	1
3.81169136031035	3.78472139964886	1149	1
3.80777426105163	3.87040864586503	1150	1
3.79178034395792	3.88078618373132	1151	1
3.81217926828484	3.84368685880317	1152	1
3.80919717523554	3.86344265450812	1153	1
3.80067715885208	3.87570492010038	1154	1
3.80639536589698	3.88597368859167	1155	1
3.81503400768285	3.90221037661232	1156	1
3.81926783233114	3.89661869708734	1157	1
3.80020264071076	3.85648983882112	1158	1
3.81983315304845	3.86819944409463	1159	1
3.81406122904989	3.87978212979618	1160	1
3.82733724902088	3.86068379548841	1161	1
3.83064477701171	3.88299077371560	1162	1
3.81324633213419	3.89106306559280	1163	1
3.80562967589723	3.89222271035571	1164	1
3.81642558235452	3.94604394694261	1165	1
3.81040306339430	3.89740509754765	1166	1
3.79850884117709	3.89743088797849	1167	1
3.80327250809328	3.89585314908906	1168	1
3.80080209451016	3.87981884997251	1169	1
3.79801835195388	3.92078431028441	1170	1
3.80002152578343	3.88283722656951	1171	1
3.78714064971394	3.89244069474245	1172	1
3.79168396041699	3.87526909175593	1173	1
3.79772163662426	3.89623080369817	1174	1
3.79532083112593	3.89017620583936	1175	1
3.79830441184741	3.91827955733806	1176	1
3.79916534254521	3.90247164579024	1177	1
3.79357825677897	3.91673958320044	1178	1
3.81124749433504	3.93603712132506	1179	1
3.80212180053240	3.91058583801634	1180	1
3.79303591407224	3.88413647824326	1181	1
3.78815278380469	3.88599753670729	1182	1
3.80136693486730	3.93982965445929	1183	1
3.80542648509688	3.93268017377820	1184	1
3.81989742418016	3.90618984191928	1185	1
3.81329215943639	3.91488627344386	1186	1
3.80343783721403	3.88630064176196	1187	1
3.81221606846380	3.86013281414694	1188	1
3.80834963445475	3.88850486323365	1189	1
3.80809145312942	3.87354718838503	1190	1
3.80784488868805	3.87295050107675	1191	1
3.81083549982270	3.89611643043219	1192	1
3.80172793391028	3.94111879720415	1193	1
3.80520247945092	3.90479877328053	1194	1
3.81367819455506	3.88402132630721	1195	1
3.78023101018205	3.96339757501408	1196	1
3.78971040828316	3.95960226285769	1197	1
3.80798826654532	3.92473717764382	1198	1
3.79050815836917	3.90991829440047	1199	1
3.80409066931212	3.90751888738180	1200	1
3.78429025160192	3.94552082289971	1201	1
3.80495395820154	3.92544330103005	1202	1
3.80823492074532	3.87948138461205	1203	1
3.81711356055775	3.80965381851771	1204	1
3.82047354805711	3.81023858145085	1205	1
3.80810973705371	3.84732535313130	1206	1
3.80343136464190	3.85134177038348	1207	1
3.81117523205640	3.89009398464432	1208	1
3.81015920127188	3.88138168487999	1209	1
3.81896821505970	3.87952288124589	1210	1
3.81587882653659	3.87427247261527	1211	1
3.81995849617466	3.87681680786521	1212	1
3.81354030649289	3.90988436569541	1213	1
3.81052438046598	3.88201003259185	1214	1
3.80462060151142	3.90393372392776	1215	1
3.80104683987891	3.93337283551798	1216	1
3.79645752476962	3.95976319624117	1217	1
3.79417969926943	3.92021621531906	1218	1
3.81339114141949	3.88632615367484	1219	1
3.82533520636227	3.88450985028641	1220	1
3.82084055939352	3.90376999118111	1221	1
3.81244103746508	3.90268078103454	1222	1
3.80746239455332	3.86505878532138	1223	1
3.79839676460539	3.88811164409720	1224	1
3.80401982761004	3.89003005084603	1225	1
3.80886895847058	3.86223155787246	1226	1
3.81931905906920	3.86537857735883	1227	1
3.81305042070644	3.85924720102022	1228	1
3.80925044992460	3.90306619657982	1229	1
3.79745117468802	3.91657610486744	1230	1
3.80789126860894	3.93477909621262	1231	1
3.80029642054473	3.93565505020163	1232	1
3.79840253014108	3.90796789162242	1233	1
3.80966845604803	3.91675793570588	1234	1
3.81559110320192	3.91340572936948	1235	1
3.82443758907153	3.92618171752829	1236	1
3.80377403405520	3.92748977496151	1237	1
3.80381502222096	3.93498688678430	1238	1
3.81220819719991	3.91055768353057	1239	1
3.80880786317289	3.91565670128039	1240	1
3.80873325075829	3.85319280292222	1241	1
3.81547935553204	3.87118317415658	1242	1
3.82948323654597	3.85680758088992	1243	1
3.81144865060211	3.86478041091919	1244	1
3.81210236553559	3.83339904539965	1245	1
3.79415073533118	3.86520057517095	1246	1
3.81515567085248	3.86634729930338	1247	1
3.83448252567866	3.78466305611394	1248	1
3.81735603315100	3.80118290398481	1249	1
3.82335593956461	3.84602535630397	1250	1
3.82258393216308	3.85996254427389	1251	1
3.81108108664305	3.90009382987724	1252	1
3.80453282625221	3.91479417002633	1253	1
3.80963871718771	3.86742617101511	1254	1
3.80898289906756	3.87376106806535	1255	1
3.82454927098539	3.90752120134943	1256	1
3.81995707881469	3.87980410840029	1257	1
3.82369474123410	3.85121162506803	1258	1
3.82706032043462	3.81436223614345	1259	1
3.83312480274732	3.82877967318236	1260	1
3.82492240285809	3.87027080297036	1261	1
3.82010225087435	3.84407016698524	1262	1
3.82415920416865	3.83790683730919	1263	1
3.81683445659109	3.81722358798057	1264	1
3.80969923084409	3.81354899405922	1265	1
3.81038889461883	3.87777541494753	1266	1
3.81351339675778	3.89473099975004	1267	1
3.79447578069850	3.85359510424993	1268	1
3.79928836955164	3.85281493785136	1269	1
3.79789034368069	3.90768499894927	1270	1
3.81982940511284	3.90037530685884	1271	1
3.83038214139511	3.87054657482222	1272	1
3.83019823121967	3.87964060092285	1273	1
3.81682304093838	3.86003210790793	1274	1
3.81060467919396	3.86801497778501	1275	1
3.79778514770388	3.88086654206484	1276	1
3.82113223056990	3.88116401926214	1277	1
3.82460816797128	3.89467096791569	1278	1
3.83368795605431	3.87951572631748	1279	1
3.82803682158371	3.84567530522525	1280	1
3.82255296351733	3.84554444844145	1281	1
3.80382856258627	3.85082823002323	1282	1
3.81073401638386	3.84373496110975	1283	1
3.80738430272625	3.82231249067699	1284	1
3.81395773541906	3.79880254759351	1285	1
3.82763617379421	3.85065605104879	1286	1
3.82309448608012	3.90043750191187	1287	1
3.80644710975207	3.84812984184774	1288	1
3.82280052145359	3.83648695872455	1289	1
3.82018470832600	3.84281788024084	1290	1
3.82652941710507	3.84224273023059	1291	1
3.82420661872579	3.81601131898262	1292	1
3.83572291065089	3.84445266762702	1293	1
3.83679668604963	3.86449803885485	1294	1
3.83662527581739	3.85658083469350	1295	1
3.82842647225728	3.81430188053544	1296	1
3.82733584954281	3.85510182336987	1297	1
3.83256435874158	3.84230643792121	1298	1
3.82559069672056	3.86079194527533	1299	1
3.83598758887732	3.82990534187787	1300	1
3.81723325461872	3.79898752984655	1301	1
3.80201758587672	3.83569460126703	1302	1
3.80809755928191	3.85632115214923	1303	1
3.80242754903770	3.87904414491093	1304	1
3.81979325018141	3.86410233553574	1305	1
3.81602757006385	3.88204942575722	1306	1
3.81603339395173	3.88926232007167	1307	1
3.80914383387711	3.89043179166574	1308	1
3.80356540871434	3.91650994104270	1309	1
3.80165033503866	3.86789431511907	1310	1
3.79916810653395	3.88737479420793	1311	1
3.80127095764981	3.91901612489654	1312	1
3.80919048736975	3.84712849469442	1313	1
3.79929332903047	3.87826514319225	1314	1
3.79533068848767	3.89158746691723	1315	1
3.80857805974418	3.84678800804794	1316	1
3.80811240314314	3.81788466445808	1317	1
3.82192840401802	3.84113216315935	1318	1
3.80573364846643	3.85125722095376	1319	1
3.82197460693957	3.84364675103137	1320	1
3.80122083926899	3.85890762762078	1321	1
3.80685704674139	3.85878694784867	1322	1
3.81196575794389	3.85706249428531	1323	1
3.80283954336909	3.86456819695659	1324	1
3.82228746530101	3.82321970992517	1325	1
3.80007340186129	3.88734244770676	1326	1
3.79308278626649	3.86947465897567	1327	1
3.81515555027117	3.85716919481258	1328	1
3.81560167669185	3.90029262778185	1329	1
3.79861720804823	3.90266382649679	1330	1
3.81087695970414	3.86981656319033	1331	1
3.81761981348305	3.88208046571502	1332	1
3.82634002054104	3.83552490606127	1333	1
3.80246528690807	3.89244475441659	1334	1
3.79835380594955	3.90662644852385	1335	1
3.79502131774088	3.97745979397293	1336	1
3.79606488232851	3.96262122856980	1337	1
3.80003276485263	3.90959811742813	1338	1
3.83015236938531	3.87847266989976	1339	1
3.83276710549999	3.82115999562005	1340	1
3.81603176224552	3.82393939583095	1341	1
3.80842621398151	3.86365209716797	1342	1
3.80974661791420	3.88187628908339	1343	1
3.80724097269757	3.89965003288842	1344	1
3.80425074687112	3.86402364206975	1345	1
3.82240412339590	3.86202529284199	1346	1
3.82149583749965	3.87007245297978	1347	1
3.80426656964905	3.89142563567483	1348	1
3.81902712293527	3.88241881624208	1349	1
3.81371496378947	3.87353086074912	1350	1
3.81944653636782	3.86642393107344	1351	1
3.81653179675358	3.87643039691780	1352	1
3.82529093216767	3.85378918618998	1353	1
3.82766260216831	3.85121490296501	1354	1
3.80727163832916	3.88364327290165	1355	1
3.80936450685610	3.89229271163678	1356	1
3.80700887165763	3.86717767226110	1357	1
3.81879924341857	3.81853872565238	1358	1
3.80586314085856	3.83987205751699	1359	1
3.81418337513177	3.84102693637718	1360	1
3.81135731936026	3.78729989354600	1361	1
3.80555918808597	3.79973907742201	1362	1
3.81515337218119	3.82523112056405	1363	1
3.82424457821851	3.84971018303552	1364	1
3.80268988087560	3.85038948135300	1365	1
3.79586864231283	3.85776283926341	1366	1
3.81449172883954	3.81628436350327	1367	1
3.81093733191866	3.85466055505612	1368	1
3.80878982343886	3.82886565738617	1369	1
3.81734409861306	3.84695056596002	1370	1
3.81431057257930	3.86545498707384	1371	1
3.82054781097134	3.86359832925526	1372	1
3.80206558234686	3.86711444036627	1373	1
3.81663881935717	3.87526326185739	1374	1
3.82281454509443	3.84195093558694	1375	1
3.82774009592727	3.84349558859175	1376	1
3.81493941056291	3.85520437908762	1377	1
3.80089280580956	3.87441336796944	1378	1
3.78880656224091	3.87101844963840	1379	1
3.80265214449999	3.89645355419403	1380	1
3.80465711370329	3.87498325866545	1381	1
3.80725289880754	3.87754706601231	1382	1
3.81121681597977	3.92782836234074	1383	1
3.79892758252955	3.95723075755924	1384	1
3.80553692615388	3.91660717405469	1385	1
3.79850311939511	3.88185385655337	1386	1
3.82060166643871	3.90470440889691	1387	1
3.81696965116657	3.88468127963363	1388	1
3.80667860023269	3.85226690654210	1389	1
3.80942896136126	3.87901439185061	1390	1
3.81585337019925	3.90222577551700	1391	1
3.82895659970433	3.86702460891636	1392	1
3.82315135339219	3.89289573564751	1393	1
3.80405889049331	3.89961969119461	1394	1
3.80812332807052	3.85704889307339	1395	1
3.81319152393700	3.84135739862447	1396	1
3.81307392785624	3.81047189968196	1397	1
3.81305096175056	3.87953153063716	1398	1
3.80512647798143	3.93824686394713	1399	1
3.80205084743093	3.93338175899508	1400	1
3.80172662451796	3.94765732465127	1401	1
3.79577358366648	3.91512854629169	1402	1
3.79502481627951	3.92492433085945	1403	1
3.79810973347137	3.90820292849400	1404	1
3.79876157267939	3.90534861250941	1405	1
3.81942663909639	3.90819240127831	1406	1
3.81933628784383	3.81259917521212	1407	1
3.80608800813908	3.86008622448291	1408	1
3.79240496819420	3.86590626409892	1409	1
3.79177062802684	3.87466705977434	1410	1
3.80070014415185	3.90121031908596	1411	1
3.78942863673659	3.89146697677350	1412	1
3.81390379909836	3.84575803967067	1413	1
3.81365275385106	3.85863623725711	1414	1
3.81388978922552	3.84890164310014	1415	1
3.80731496381513	3.86808886859810	1416	1
3.82738334161904	3.84474761900636	1417	1
3.80331570437285	3.85074855253184	1418	1
3.80162807234645	3.86961304216443	1419	1
3.80606191056274	3.87837684477451	1420	1
3.79241062290587	3.91536655510284	1421	1
3.80968197793338	3.85698546362060	1422	1
3.82462817924521	3.82586193178415	1423	1
3.82722044219165	3.83825922248955	1424	1
3.81399884188156	3.84663111565626	1425	1
3.81126170460695	3.87166435337084	1426	1
3.80602576944103	3.88633300083576	1427	1
3.80056823240502	3.89535660095057	1428	1
3.80621276512695	3.91501480417688	1429	1
3.81403340585891	3.89442341369672	1430	1
3.80189083897765	3.86464716980738	1431	1
3.80046485044001	3.91377772352422	1432	1
3.80942566684889	3.92860448767623	1433	1
3.79455214256416	3.96046591507506	1434	1
3.78555638357206	3.99512847296020	1435	1
3.80924320726367	3.98828890842909	1436	1
3.81031875458453	3.94269429313113	1437	1
3.81386969022851	3.93336522621907	1438	1
3.81196519518176	3.85419218854374	1439	1
3.81516519866330	3.83139618618040	1440	1
3.83287952212628	3.80702125392969	1441	1
3.82669829059588	3.82024908556917	1442	1
3.81931616394534	3.79105704445357	1443	1
3.81970102753323	3.84278878293282	1444	1
3.80522476213720	3.87065358875952	1445	1
3.81336135997490	3.88599242784649	1446	1
3.81234223305105	3.86778210080626	1447	1
3.80806460291289	3.86517854598893	1448	1
3.80697259658601	3.86061845413919	1449	1
3.80397965723279	3.87594432984032	1450	1
3.81233211144748	3.82831137126437	1451	1
3.81916729603632	3.84733434421302	1452	1
3.81419180605430	3.82724389088355	1453	1
3.81833611969682	3.80898018857779	1454	1
3.81256823175808	3.80677593344148	1455	1
3.82234480210431	3.79917246536861	1456	1
3.79962061379293	3.84267585819569	1457	1
3.80354623487960	3.83426560386227	1458	1
3.81435891201355	3.81275247972024	1459	1
3.81310109306815	3.85140650705701	1460	1
3.82057071971508	3.86079701156027	1461	1
3.81141382504912	3.84749200382847	1462	1
3.81009054537231	3.88487123736665	1463	1
3.81027589102973	3.87308449814262	1464	1
3.79941823233829	3.90568404182891	1465	1
3.79950576537832	3.84913795155434	1466	1
3.80949347954107	3.86660682643935	1467	1
3.81544823908894	3.84245043106498	1468	1
3.80350494574178	3.78546027617735	1469	1
3.82241730153197	3.82231005660240	1470	1
3.82117061284293	3.83612980539724	1471	1
3.82070884219611	3.82573081780496	1472	1
3.81013050480667	3.82740600526035	1473	1
3.81503852301322	3.83009725476738	1474	1
3.80937589575715	3.86280218651050	1475	1
3.80790443173765	3.89001347415015	1476	1
3.80449217309183	3.88333165398685	1477	1
3.82300553192589	3.89735206012682	1478	1
3.80257632135488	3.87929768753434	1479	1
3.83130424639095	3.83937446835569	1480	1
3.81633973353908	3.84261044650515	1481	1
3.81414028816055	3.82887415760679	1482	1
3.82201732503769	3.83931423164207	1483	1
3.82493004849743	3.82600637614143	1484	1
3.82224855422280	3.82185096419522	1485	1
3.81882154583857	3.79090215455886	1486	1
3.83763084705661	3.76967991417705	1487	1
3.82318614981294	3.82480673550230	1488	1
3.80442613066362	3.85081062318688	1489	1
3.80166553434947	3.85223681987869	1490	1
3.80080453203752	3.87364965687472	1491	1
3.79159643191813	3.90918377659433	1492	1
3.80540412448928	3.87092333385738	1493	1
3.80274884054979	3.88382652859675	1494	1
3.80003748862450	3.89615170643061	1495	1
3.81899778456345	3.87378726212285	1496	1
3.80366640502096	3.90291508454365	1497	1
3.82088225476128	3.86641748320306	1498	1
3.81789962661193	3.83808372957455	1499	1
3.81649657411185	3.84710470163059	1500	1
3.80426928487449	3.84510068421111	1501	1
3.81088133156040	3.84161276275319	1502	1
3.81615138224681	3.87411407943273	1503	1
3.81162580892483	3.83395832378598	1504	1
3.80729330594685	3.83476939398389	1505	1
3.79501130666930	3.87169785703132	1506	1
3.79812603713745	3.87814832793681	1507	1
3.80221436597774	3.86371876066275	1508	1
3.80892068225502	3.83359560873972	1509	1
3.80331581701129	3.84186748693669	1510	1
3.80318261992262	3.86140903681996	1511	1
3.80085733150966	3.87150122325595	1512	1
3.81386080896394	3.86347949907508	1513	1
3.80429804673986	3.83814592675567	1514	1
3.80020019612832	3.83031887232963	1515	1
3.81026699741404	3.81014994245809	1516	1
3.81834565266185	3.79497310551416	1517	1
3.82802228291804	3.80432299563125	1518	1
3.81824868121413	3.87083502892194	1519	1
3.82954524402939	3.84184369791280	1520	1
3.81722894072014	3.83448717791047	1521	1
3.79431776300382	3.84545958093919	1522	1
3.81734898595583	3.86876461758419	1523	1
3.80218610204889	3.94557706317570	1524	1
3.79565667095529	3.94149363431797	1525	1
3.79465423652031	3.91216710478061	1526	1
3.79325453997169	3.87416046673049	1527	1
3.81305279902740	3.85254424782036	1528	1
3.81335871487124	3.87271592304529	1529	1
3.80181950925998	3.88423550062954	1530	1
3.82136830582118	3.87135325308854	1531	1
3.82116010637472	3.86634748837413	1532	1
3.80678672359407	3.87276491313535	1533	1
3.80006071216824	3.89003998747073	1534	1
3.82125478063932	3.82451074974006	1535	1
3.81655558898942	3.86380019298104	1536	1
3.82073802858288	3.86752276435959	1537	1
3.79431481380269	3.89288362607755	1538	1
3.79690431532189	3.89039100657109	1539	1
3.80966024708250	3.90023793156504	1540	1
3.81933845554853	3.91295865384729	1541	1
3.79042135091022	3.97706977066541	1542	1
3.78946796160178	4.00007093936767	1543	1
3.79929163160119	3.94406352730082	1544	1
3.79619202565368	3.95278881369578	1545	1
3.80254130331272	3.93517242927301	1546	1
3.79819136226023	3.92202197280933	1547	1
3.81673992445266	3.90169337084191	1548	1
3.79928686662479	3.88135759532413	1549	1
3.80253103932031	3.85922831229986	1550	1
3.80938322248753	3.84814722138837	1551	1
3.79750270368442	3.89927466711041	1552	1
3.79873014249710	3.94962964394089	1553	1
3.81426032466445	3.94298981555594	1554	1
3.82326440081725	3.91767873916877	1555	1
3.81803173830160	3.89741052829563	1556	1
3.82898772197690	3.86776201106610	1557	1
3.80417054724454	3.86565726100718	1558	1
3.79680496709838	3.86411076994828	1559	1
3.80221511667543	3.88390742342827	1560	1
3.79972157847464	3.92656666640379	1561	1
3.81153782423897	3.88325445581201	1562	1
3.82149269056025	3.88927528344078	1563	1
3.80410194737212	3.90074531637413	1564	1
3.78035298392337	3.97212435479118	1565	1
3.79393462290472	3.95224332482114	1566	1
3.79435117283078	3.94507770567575	1567	1
3.78673599545943	3.93961145826736	1568	1
3.79153451712141	3.92509612439588	1569	1
3.81056636299880	3.90565389363292	1570	1
3.82022123920342	3.81751053420934	1571	1
3.80399140413866	3.84572591145379	1572	1
3.80758265044026	3.87112303304132	1573	1
3.79360541324931	3.92388972652677	1574	1
3.81085603063747	3.93028562528543	1575	1
3.80642516503547	3.93073722661943	1576	1
3.80196237125126	3.95135007060003	1577	1
3.79519709908347	3.95844920656942	1578	1
3.80069928145540	3.95817360941056	1579	1
3.78280489553240	3.93629335362268	1580	1
3.80845709425045	3.92273443643445	1581	1
3.79617908461230	3.93499790573912	1582	1
3.80711997644777	3.89936789727638	1583	1
3.80278357483703	3.89091635949559	1584	1
3.79298735781522	3.87452114451308	1585	1
3.81187193065819	3.83460259086612	1586	1
3.80485457880222	3.85446701868324	1587	1
3.80871564245419	3.84032125578884	1588	1
3.79634814519687	3.86893469865421	1589	1
3.81499097703368	3.93340155787778	1590	1
3.81509589410197	3.95605488406422	1591	1
3.79457174209947	3.96163785119330	1592	1
3.80849959415419	3.93319119247534	1593	1
3.82246684404830	3.84237802006854	1594	1
3.82922237878773	3.82921624993397	1595	1
3.81946522380174	3.83044453895333	1596	1
3.80855781936845	3.85634877905327	1597	1
3.79707130081275	3.87440994043533	1598	1
3.81634135840557	3.88038142891388	1599	1
3.80137810703908	3.90153644511474	1600	1
3.79783819773274	3.89201716570862	1601	1
3.81386934093656	3.89222259507141	1602	1
3.80243498062684	3.88458545184119	1603	1
3.78812073424615	3.93403803326721	1604	1
3.81025781059399	3.92144164649673	1605	1
3.81669507383665	3.91274332364115	1606	1
3.81104930941711	3.91597118607476	1607	1
3.81774637645720	3.89488538160913	1608	1
3.81444784261836	3.91182107225286	1609	1
3.79834742648186	3.89262564877962	1610	1
3.77949772953263	3.90771343145581	1611	1
3.80085435718719	3.90115152716989	1612	1
3.79642098756830	3.92712692928157	1613	1
3.79407000318973	3.96867772248437	1614	1
3.79594302324272	3.92072622608692	1615	1
3.80931012665761	3.86277034641003	1616	1
3.81427835331572	3.87915511270384	1617	1
3.81488828136445	3.88224632016456	1618	1
3.81474976107496	3.88566000402500	1619	1
3.81732011530244	3.91432328244603	1620	1
3.80447531593531	3.92483415891625	1621	1
3.81452104772973	3.87167421832497	1622	1
3.80025398379902	3.87877232661204	1623	1
3.80830945858974	3.84644486051735	1624	1
3.81123848168563	3.89116582088219	1625	1
3.81958182174192	3.91462729222573	1626	1
3.82568346591818	3.94373951446838	1627	1
3.80644500099227	3.99720386548407	1628	1
3.80427844314198	3.96421588579615	1629	1
3.81317493259285	3.90741816005538	1630	1
3.81543709358002	3.91050064116918	1631	1
3.80360821732472	3.92785582416398	1632	1
3.78924388684794	3.96921754913954	1633	1
3.77819799392552	3.96252248995330	1634	1
3.79437925946274	3.91373342510129	1635	1
3.80108640646059	3.90597898523676	1636	1
3.79107800765685	3.91138634724191	1637	1
3.80917058779758	3.90037337789380	1638	1
3.81812685614843	3.87458920514629	1639	1
3.78747896745401	3.86827618341820	1640	1
3.79820857603327	3.86830186844438	1641	1
3.82754362388051	3.81220844989050	1642	1
3.83498152294564	3.77928277551372	1643	1
3.81658400967865	3.76286863826731	1644	1
3.80046468295629	3.87394708986527	1645	1
3.79969799599020	3.90683829899513	1646	1
3.80374625721197	3.94209011747655	1647	1
3.78779431631812	3.90783084402584	1648	1
3.78479292819175	3.91452900767550	1649	1
3.79701849163015	3.92393522347453	1650	1
3.79910357292318	3.87584003718474	1651	1
3.79894859904514	3.85982414303359	1652	1
3.79554943532953	3.84268196534197	1653	1
3.80986377893890	3.86094465892833	1654	1
3.82193368945427	3.82318480902974	1655	1
3.82130425010712	3.83917449536246	1656	1
3.78982568864915	3.85204412483432	1657	1
3.80571564027790	3.84166243189245	1658	1
3.80888531700368	3.87930383164796	1659	1
3.80668857464129	3.89332704707469	1660	1
3.80445861562764	3.87129831493453	1661	1
3.80479526260809	3.89942981347284	1662	1
3.81106995623946	3.85687667838784	1663	1
3.79630026737859	3.92616585840563	1664	1
3.80741510302722	3.93964268569527	1665	1
3.82098503778880	3.84781014580454	1666	1
3.81497080245609	3.87645781561734	1667	1
3.81387558476163	3.94056830622223	1668	1
3.79192509467028	3.95663199440368	1669	1
3.79451570926552	3.94795413293234	1670	1
3.79359880885851	3.92809485553803	1671	1
3.80357123530372	3.95961046484074	1672	1
3.79647097001839	3.92895354411646	1673	1
3.79239321101062	3.92489927118354	1674	1
3.78855041036577	3.92976775731112	1675	1
3.80584800185923	3.91957608233612	1676	1
3.80985301292555	3.90275492577972	1677	1
3.79773700022009	3.88167173836551	1678	1
3.82520044304539	3.87742762129898	1679	1
3.81308034818747	3.90146935481173	1680	1
3.80089553606594	3.88728619122663	1681	1
3.81689986295485	3.87581131716529	1682	1
3.80198083190315	3.94293445912914	1683	1
3.80963325314538	3.96103395911985	1684	1
3.80329637109231	3.98872400939992	1685	1
3.79636765097184	3.95472219160063	1686	1
3.80187477031789	3.92963220690492	1687	1
3.78646812415610	3.91879889493017	1688	1
3.79784496190696	3.88905688011522	1689	1
3.80459914983125	3.89601966856141	1690	1
3.78855843258212	3.86205815742256	1691	1
3.80591266740261	3.86079873714322	1692	1
3.80282024877801	3.85474111016301	1693	1
3.80381120234856	3.88482582509698	1694	1
3.81563396646956	3.86798873779053	1695	1
3.81243743234527	3.86344436177632	1696	1
3.80821432104538	3.88626286421997	1697	1
3.81153261686834	3.86728260972733	1698	1
3.81229666066850	3.86871447890388	1699	1
3.81116766811621	3.89227939964177	1700	1
3.79540852883007	3.88855022153892	1701	1
3.79738365310583	3.91481989614174	1702	1
3.80871309130750	3.92398145071488	1703	1
3.79579370678275	3.89111811657807	1704	1
3.80796223282305	3.87122533646337	1705	1
3.82558676199992	3.85471294711864	1706	1
3.80746787120250	3.83935474400221	1707	1
3.82085952320918	3.81512105956824	1708	1
3.80394549719863	3.82780273849697	1709	1
3.81239013950443	3.85065030017348	1710	1
3.79168234796481	3.89665008261796	1711	1
3.80229644489499	3.91487775134304	1712	1
3.80072648639332	3.88986631261362	1713	1
3.80631042069181	3.85785319415113	1714	1
3.81129555530562	3.88679792261885	1715	1
3.79809317113880	3.88814917794288	1716	1
3.80439176523311	3.83610034839632	1717	1
3.78956789944354	3.86008639304407	1718	1
3.80591369658594	3.91576829776525	1719	1
3.80342639767439	3.91844384039758	1720	1
3.80456537538151	3.91540168566142	1721	1
3.79200539205226	3.95350542022046	1722	1
3.79875260630210	3.91355061268307	1723	1
3.79441016372409	3.91204158058590	1724	1
3.78753753370944	3.90409660398517	1725	1
3.79832359434572	3.86258225250981	1726	1
3.79812969856728	3.87549249216370	1727	1
3.80468357252566	3.91619513771209	1728	1
3.81207828136652	3.88968290850930	1729	1
3.79249852910273	3.89712214915810	1730	1
3.81675158830198	3.85510270856579	1731	1
3.81363858257206	3.84823153868387	1732	1
3.82159143719510	3.84508476949157	1733	1
3.81112696213579	3.91397779419507	1734	1
3.78881847735414	3.94151132452238	1735	1
3.81261758994602	3.88588788292555	1736	1
3.78482136770280	3.91649245013439	1737	1
3.80733058173492	3.88022669922948	1738	1
3.82440591689829	3.88961435378345	1739	1
3.80067109831751	3.89452281939355	1740	1
3.80512148014374	3.87564615493956	1741	1
3.80472182158716	3.85294077951467	1742	1
3.82436467239259	3.82313852745607	1743	1
3.81187937362842	3.85519940816716	1744	1
3.79593724273978	3.85529368503109	1745	1
3.81367158692187	3.86672116237750	1746	1
3.81509721313188	3.86258460653019	1747	1
3.81432318639850	3.81644476133002	1748	1
3.81429001934538	3.83931607452155	1749	1
3.79651960994994	3.88469069627024	1750	1
3.79445778996814	3.92426692159469	1751	1
3.80365329394586	3.92688308808265	1752	1
3.80896861012660	3.90248284518987	1753	1
3.79489738950024	3.88642817161001	1754	1
3.81046735112239	3.91265979501536	1755	1
3.81197437711829	3.88646731795369	1756	1
3.80801197270396	3.87056371139222	1757	1
3.80853911993731	3.89954915921173	1758	1
3.80500476699463	3.92732384853748	1759	1
3.79632816313158	3.94525431817788	1760	1
3.78400263736435	3.96565360785716	1761	1
3.80473095775390	3.93573832769754	1762	1
3.79446617114533	3.93189685101591	1763	1
3.79297537672762	3.93239395255844	1764	1
3.79115883311663	3.95466698993369	1765	1
3.80357927434270	3.84714418357256	1766	1
3.81416757831200	3.77562850931438	1767	1
3.82584089824010	3.81597744729530	1768	1
3.83362881153779	3.82404190894651	1769	1
3.81852886591129	3.81956960157410	1770	1
3.81464321834057	3.85957927727554	1771	1
3.81641129029556	3.88499541569118	1772	1
3.80758607391734	3.87730299307797	1773	1
3.81397162809543	3.85578420420119	1774	1
3.80905591918429	3.86531079965224	1775	1
3.79517098960699	3.85879428926457	1776	1
3.81684997379334	3.84961477496959	1777	1
3.81670972627000	3.87673640443743	1778	1
3.81028582317053	3.90075173112832	1779	1
3.80841250079559	3.91051659314765	1780	1
3.81301739504371	3.89232278716796	1781	1
3.81826870091727	3.91061585563386	1782	1
3.82131315477270	3.89380689524211	1783	1
3.80229295426636	3.90055661345288	1784	1
3.80696319407823	3.87798100370347	1785	1
3.80721159580733	3.83612767954429	1786	1
3.79451817522267	3.88645426193763	1787	1
3.78285523578040	3.95488888619404	1788	1
3.78351386985697	3.97904866353012	1789	1
3.80683366447833	3.99167178475276	1790	1
3.78223516358501	3.99233671988631	1791	1
3.79871274713505	3.90077615594398	1792	1
3.81203019732151	3.89187495261560	1793	1
3.82374731437511	3.87226894294974	1794	1
3.82027974894802	3.85444638978669	1795	1
3.79983783499666	3.90166741010512	1796	1
3.79992928064018	3.90443684051386	1797	1
3.80330461091006	3.90570078217615	1798	1
3.79971759706244	3.88697324360059	1799	1
3.80361158584869	3.91588385881565	1800	1
3.80411788054099	3.91494926406080	1801	1
3.80867972150852	3.88107074693525	1802	1
3.79595263650132	3.89191321926261	1803	1
3.79148924107316	3.89165207239959	1804	1
3.79134455189166	3.90752727489289	1805	1
3.79684334282184	3.85626144026136	1806	1
3.80181950183373	3.82966399281818	1807	1
3.81013748804438	3.80482186571296	1808	1
3.80585992733243	3.85667147074860	1809	1
3.81150347961045	3.86015785984907	1810	1
3.79444597128213	3.87584651364651	1811	1
3.80090889266480	3.88843378819856	1812	1
3.78712523239895	3.89200326674714	1813	1
3.80498068011468	3.88654488585841	1814	1
3.80250275482714	3.88523387467854	1815	1
3.79773163697705	3.89098830595222	1816	1
3.80464573894813	3.87832641259656	1817	1
3.79164703023216	3.90624306709835	1818	1
3.81051877328083	3.86740984365461	1819	1
3.80905291916177	3.89775878167585	1820	1
3.80295490091286	3.89308791832780	1821	1
3.80293743536696	3.89825923231098	1822	1
3.81635772347221	3.87091548865584	1823	1
3.81449060859860	3.87396306046482	1824	1
3.81130453157778	3.87543027131596	1825	1
3.82261120182282	3.84179187953679	1826	1
3.83020910556822	3.87555909336228	1827	1
3.81680539168765	3.87229657880793	1828	1
3.81004652131336	3.88551783455398	1829	1
3.81023443780315	3.86243964485306	1830	1
3.80099538858473	3.86268597180225	1831	1
3.81437405901403	3.88352645198838	1832	1
3.81567803902356	3.90692735198808	1833	1
3.81952274147493	3.85478901595998	1834	1
3.82931876921472	3.82155591371305	1835	1
3.81745033731244	3.83701741571114	1836	1
3.81397351537564	3.85303209243172	1837	1
3.81497619447136	3.86781774736354	1838	1
3.80729243099670	3.88988496978373	1839	1
3.79814412941512	3.88007308482826	1840	1
3.82202910596435	3.82246370264281	1841	1
3.80365776280637	3.85400681099423	1842	1
3.79998409703737	3.88051010147559	1843	1
3.80253231070152	3.91371624355903	1844	1
3.80992079108262	3.87746704923461	1845	1
3.82259512586803	3.86092058824803	1846	1
3.81584643107676	3.86470588913404	1847	1
3.80088182110986	3.85214000482816	1848	1
3.81153752384024	3.85096331260044	1849	1
3.80793493917818	3.86472440965527	1850	1
3.81712585528517	3.85448833346642	1851	1
3.81191082149517	3.85862314566353	1852	1
3.81892536513946	3.85562059983030	1853	1
3.81566590459501	3.85327222735952	1854	1
3.80165358521526	3.87149769470469	1855	1
3.81482285456846	3.88346267318116	1856	1
3.81735093896235	3.89511322136677	1857	1
3.80620510513376	3.94081814501883	1858	1
3.79658062789817	3.92156353827009	1859	1
3.81563712602793	3.89442177753011	1860	1
3.79701115270544	3.94142667935779	1861	1
3.80042963279488	3.90890162721623	1862	1
3.81856181720517	3.88039813073411	1863	1
3.80189735208022	3.92407599314155	1864	1
3.80625292156001	3.90525408916607	1865	1
3.81682318867030	3.90036537089495	1866	1
3.80706007812284	3.92795942245051	1867	1
3.81883724077761	3.90064742768755	1868	1
3.81813546991890	3.88772286366468	1869	1
3.79509096320534	3.92660146439442	1870	1
3.79347713172726	3.94826501416523	1871	1
3.80927973561203	3.86044973834275	1872	1
3.81268873112948	3.84495666907661	1873	1
3.81768877167938	3.88005329717225	1874	1
3.81548385932280	3.88580720637318	1875	1
3.81868424646934	3.91087009070000	1876	1
3.81042675246877	3.89031362138293	1877	1
3.81004100846808	3.88919070657880	1878	1
3.82092193558066	3.89657664577278	1879	1
3.81768128868171	3.85702236660863	1880	1
3.80348982535652	3.93748356905486	1881	1
3.80374519986040	3.93918500438473	1882	1
3.79859457951220	3.91385408847036	1883	1
3.81616141940112	3.87879612588317	1884	1
3.80271106635977	3.86788627073672	1885	1
3.80546932871958	3.86381426001466	1886	1
3.80264767906763	3.85800320988160	1887	1
3.81296595936086	3.88041714438914	1888	1
3.82791288075512	3.91170180865293	1889	1
3.81052526892625	3.89002838252799	1890	1
3.80615674228241	3.87231200044456	1891	1
3.80451278246485	3.88282005885086	1892	1
3.80001747516026	3.87885294053756	1893	1
3.80032487889645	3.89251989838737	1894	1
3.81352845560381	3.88510623156635	1895	1
3.80747303930584	3.89944581805690	1896	1
3.80436646980764	3.86729461583077	1897	1
3.78818225918967	3.87122170976856	1898	1
3.80629728952054	3.85018215209024	1899	1
3.81675828997402	3.86848473770852	1900	1
3.82902354635521	3.86674345562651	1901	1
3.81567436355167	3.96810433040731	1902	1
3.79970129214928	3.97061970913520	1903	1
3.80347556112740	3.93345189066950	1904	1
3.78435781355048	3.94518866632214	1905	1
3.79979259223818	3.94908277077749	1906	1
3.79964813832130	3.89428242541131	1907	1
3.78712162152941	3.93352121065080	1908	1
3.80152441068447	3.89351789082466	1909	1
3.81125784163697	3.90921503091589	1910	1
3.81000526245070	3.87583946753126	1911	1
3.79503176893140	3.90364228082681	1912	1
3.80228677405791	3.93286167053498	1913	1
3.80211100609185	3.87289073231594	1914	1
3.80792559851552	3.89225581730552	1915	1
3.80065540668905	3.88698449884740	1916	1
3.80049729583715	3.87934960421946	1917	1
3.81127350284905	3.82807451885965	1918	1
3.80382224406519	3.85214678967795	1919	1
3.82124581793526	3.86799530028557	1920	1
3.80917571401780	3.87224008730258	1921	1
3.80491616376239	3.84474713393923	1922	1
3.82805972501591	3.88791441024758	1923	1
3.81356081451259	3.88997774863264	1924	1
3.80470550595969	3.90438181406104	1925	1
3.80694707893608	3.90680521791479	1926	1
3.81338522611659	3.89850251867902	1927	1
3.80530312199375	3.91687809808849	1928	1
3.81626229433359	3.92153275913639	1929	1
3.80459851774671	3.93899357958114	1930	1
3.80157068448143	3.96831898227246	1931	1
3.81095627437466	3.96534674315809	1932	1
3.81368190664509	3.91671680108658	1933	1
3.80869287361043	3.89624630984620	1934	1
3.79568779593030	3.89413152349319	1935	1
3.81807433832716	3.87680391648295	1936	1
3.82830153461440	3.85347739370298	1937	1
3.80505327529394	3.91806832874697	1938	1
3.80328646100787	3.90002567663813	1939	1
3.79133208555690	3.91739724625860	1940	1
3.78927301298660	3.97497798072163	1941	1
3.78509928346782	3.95749466857137	1942	1
3.80199836098397	3.90902261085583	1943	1
3.82285038919672	3.89121740144990	1944	1
3.80240633006918	3.88896962656795	1945	1
3.80758592145968	3.91377222093030	1946	1
3.81955103442993	3.88643424193451	1947	1
3.82388440605836	3.91201862444122	1948	1
3.79860510734822	3.94811068134933	1949	1
3.80406895293068	3.93862055218257	1950	1
3.78939556475906	3.97978827495949	1951	1
3.78949883945166	3.99327284946829	1952	1
3.80064204086764	3.96235271604937	1953	1
3.80393994852413	3.97462806140884	1954	1
3.80825069976367	3.95578114025477	1955	1
3.79346078328394	3.97031351120121	1956	1
3.79200682894806	3.97379185149580	1957	1
3.80872729605940	3.92918653043412	1958	1
3.80057023437624	3.95423969236887	1959	1
3.79539260933533	3.91287912644443	1960	1
3.77842630447574	3.93040138581619	1961	1
3.79766991311497	3.87405763613856	1962	1
3.81289779915301	3.84384939624778	1963	1
3.80700791968386	3.83856449959110	1964	1
3.82863956759938	3.82539490684307	1965	1
3.80714797728588	3.85809667185491	1966	1
3.79441514954752	3.86695462763239	1967	1
3.81610619249638	3.84487827128067	1968	1
3.83588877107020	3.83321736063539	1969	1
3.83222593520099	3.81938825289984	1970	1
3.80450657443006	3.80823694023705	1971	1
3.81285546703693	3.83288313864302	1972	1
3.80969025123522	3.87074347148860	1973	1
3.82711735950637	3.87619168852834	1974	1
3.80568936114905	3.89910956761563	1975	1
3.78270432803083	3.94602364739140	1976	1
3.79374885223902	3.91298767929552	1977	1
3.80717432810451	3.88546986711354	1978	1
3.80408436458915	3.86263012174382	1979	1
3.79418191350118	3.88279184583659	1980	1
3.79413057570991	3.92758664033462	1981	1
3.81837799586086	3.93559316082207	1982	1
3.80454130609568	3.89729173171090	1983	1
3.78385497715999	3.92331264420691	1984	1
3.78205507520221	3.99528018848909	1985	1
3.80897460639352	3.97392966947531	1986	1
3.80217967267428	3.93016241697750	1987	1
3.80198515216951	3.96038043646517	1988	1
3.78237658131782	3.99487611737960	1989	1
3.78286786311651	3.99884484661809	1990	1
3.78108865478285	3.93840816895431	1991	1
3.77484312535179	3.90722208783459	1992	1
3.80577436367802	3.89341133111414	1993	1
3.81723191175044	3.85269229238729	1994	1
3.80066188987600	3.88807543631324	1995	1
3.78945633275107	3.89241725871447	1996	1
3.80519643758037	3.89013289126636	1997	1
3.81028438108505	3.89716030733943	1998	1
3.80168165702455	3.87502513300396	1999	1
3.80220709156518	3.84399770138257	2000	1
[truncated: 3,000 more rows]
