# Supplementary material for: Reversibility and Viscoelastic Properties of Micropillar Supported and Oriented Magnesium Bundled F-Actin
Source: PLoS One. 2015 Aug 31;10(8):e0136432. doi: 10.1371/journal.pone.0136432 (PMC4556452; doi:10.1371/journal.pone.0136432)
Supplement: S1 Data — See the Readme.txt file within. (ZIP) [file pone.0136432.s004.zip › Rheology-raw-data/120725 08mM/fov2041noDD/fov2041noDD.txt]

3.59959313120200	3.39843546079966	1	1
3.59022709578710	3.40927128085682	2	1
3.61596659671754	3.39712607957901	3	1
3.58286929594468	3.39267080446031	4	1
3.59363359805062	3.39875681363225	5	1
3.58960854721700	3.38409149326417	6	1
3.58270543966590	3.44479898285034	7	1
3.56686094511334	3.41337258248940	8	1
3.59928830723474	3.36839476691538	9	1
3.59528927826009	3.34829042829323	10	1
3.59695525466918	3.38426202407795	11	1
3.58343761783485	3.40245046255508	12	1
3.58063682049712	3.39766193922362	13	1
3.59466848087239	3.40625208125441	14	1
3.59373546363889	3.38963665999286	15	1
3.59766564284251	3.40746802977978	16	1
3.59607478725391	3.38359285398657	17	1
3.59336706688843	3.38388894261615	18	1
3.60590126986921	3.34236366736931	19	1
3.59137987894763	3.35849264415534	20	1
3.60313373689362	3.37154975381951	21	1
3.58026225341684	3.38448028335374	22	1
3.57497311677650	3.40322405841748	23	1
3.57915239815871	3.43305997894292	24	1
3.58279772568904	3.42451853996448	25	1
3.58601628088379	3.44946007204918	26	1
3.58980189685732	3.40969512838584	27	1
3.59172142115279	3.40645598183183	28	1
3.59016582978033	3.41928091797834	29	1
3.59173014841323	3.41006644439300	30	1
3.59746288133752	3.41283709051630	31	1
3.59020331834929	3.43278062787662	32	1
3.57197245921375	3.48709732267111	33	1
3.57884232477818	3.44245744752479	34	1
3.60351931432139	3.40134402574129	35	1
3.58437258518812	3.39362852156034	36	1
3.57223352704105	3.37485337912407	37	1
3.58838572489268	3.38212136754844	38	1
3.59243362666808	3.38482622266181	39	1
3.59758886097383	3.37350975708521	40	1
3.59640169742791	3.39116397934086	41	1
3.59987014425358	3.37374556378554	42	1
3.60542645700451	3.35119897297716	43	1
3.59581494639605	3.39572139447740	44	1
3.59028029022423	3.41323439495846	45	1
3.59843397508140	3.41620771659275	46	1
3.58210383337853	3.36993294711450	47	1
3.58706209101014	3.41523870198461	48	1
3.59844772300591	3.39247327892174	49	1
3.60714884221366	3.36791575536300	50	1
3.59604369455784	3.37861541292768	51	1
3.58538065331917	3.43063006014909	52	1
3.59208141776058	3.43059093505834	53	1
3.58815140331419	3.41731637638191	54	1
3.59288953595457	3.37938554728585	55	1
3.59307005631947	3.36100189440113	56	1
3.60351036191272	3.36859285418245	57	1
3.58455434562004	3.37300409555482	58	1
3.58939124819169	3.37081018827968	59	1
3.60886309992336	3.30205121132799	60	1
3.60874142470399	3.34141181475160	61	1
3.60105307754191	3.35828736505188	62	1
3.61037333770861	3.34882726633109	63	1
3.62017304868100	3.36960527158355	64	1
3.59248806867360	3.33734783121572	65	1
3.60725553191377	3.32263507851253	66	1
3.60266886084833	3.37360848111509	67	1
3.58506132807352	3.41406026312785	68	1
3.59048195485675	3.40351235112848	69	1
3.59258042737035	3.41971212387837	70	1
3.57473142846416	3.43099302337327	71	1
3.60263619519407	3.41163655296531	72	1
3.60642022817361	3.40681138695977	73	1
3.60193285121633	3.42437721591716	74	1
3.59677703603934	3.41097583322880	75	1
3.58589116640227	3.44341835815275	76	1
3.57537871095762	3.36864875664751	77	1
3.59002637042998	3.30476403770169	78	1
3.58659346920223	3.37687254368675	79	1
3.59077523916339	3.38199812603249	80	1
3.61679017375184	3.34279778053895	81	1
3.61133068070470	3.35940891873367	82	1
3.59750050909128	3.31438555394661	83	1
3.61264171575752	3.28873066804221	84	1
3.61383944315713	3.29105004332351	85	1
3.61657374572994	3.35013000307678	86	1
3.60460798841669	3.35549951746578	87	1
3.60984338384103	3.37352417353750	88	1
3.59362764599160	3.36624016594360	89	1
3.59290347289662	3.34915437112731	90	1
3.59068977933808	3.37163435553069	91	1
3.59876367026565	3.34810142708990	92	1
3.60951700076224	3.35625858415605	93	1
3.61093170372771	3.31307907199387	94	1
3.59296660408122	3.33366222491466	95	1
3.59576502783287	3.34478750529846	96	1
3.61938051380250	3.37152405148040	97	1
3.60793807454049	3.38057559118398	98	1
3.60416407513342	3.40858971599433	99	1
3.59763326251205	3.42307912081348	100	1
3.60096265170632	3.42884440930387	101	1
3.60188910836324	3.41662346608963	102	1
3.59539346918518	3.40746027344830	103	1
3.59702297882374	3.44421488550071	104	1
3.58654574558981	3.40871757946925	105	1
3.60537564855156	3.36616781553302	106	1
3.59270004986315	3.39807555243921	107	1
3.58218856493060	3.40718343053616	108	1
3.58735439296580	3.40090856651279	109	1
3.59436804699298	3.37220288907957	110	1
3.59348936754821	3.39254362302614	111	1
3.59456719003027	3.38816418926584	112	1
3.60049287295970	3.39137450985017	113	1
3.58493261328031	3.36016745878141	114	1
3.58988441376326	3.33470610155856	115	1
3.59178571842533	3.34478819777617	116	1
3.58129445561038	3.37761594838470	117	1
3.61871022485440	3.35480280228921	118	1
3.60465087227013	3.34027631989449	119	1
3.60664559472378	3.31449899757652	120	1
3.59400291681090	3.33959939573846	121	1
3.58873871554989	3.43226827768451	122	1
3.57690022375296	3.46091348281261	123	1
3.58827476292039	3.45806136358364	124	1
3.59021177145289	3.44497186463395	125	1
3.59003309340956	3.42771995712812	126	1
3.58981407568254	3.42755812368469	127	1
3.59994447875138	3.33629230938833	128	1
3.60114918453254	3.37344420724597	129	1
3.58146163351144	3.40958309123290	130	1
3.57635746556408	3.39991942272444	131	1
3.57373330566276	3.40148179871378	132	1
3.60196183576436	3.37306383834063	133	1
3.60423234549378	3.38981593550604	134	1
3.58878818741594	3.39392599340256	135	1
3.59427926021725	3.37686685186982	136	1
3.61061833429864	3.40741627784926	137	1
3.61325001201574	3.43268921597008	138	1
3.58246834828995	3.43206363845459	139	1
3.58530525100700	3.45786609552559	140	1
3.58460914201748	3.45994910287822	141	1
3.58290252925405	3.42019782971792	142	1
3.59068196993611	3.41833237433676	143	1
3.58476284475035	3.44833190370247	144	1
3.59602658486091	3.46112687177844	145	1
3.59735311578910	3.46941352613975	146	1
3.58541411621142	3.42146046287869	147	1
3.59605528863670	3.40162433119946	148	1
3.58395583190252	3.40617823610944	149	1
3.61007833214001	3.35261240310606	150	1
3.60082905239481	3.37546597302276	151	1
3.61976895722076	3.37844016098752	152	1
3.63073596585635	3.34794028166351	153	1
3.61708051612393	3.33921990148945	154	1
3.60940753329040	3.32833947273622	155	1
3.60356331024891	3.31304909237580	156	1
3.60362980315741	3.29872952978518	157	1
3.60898533905693	3.30167940574020	158	1
3.61076306030451	3.31935406738130	159	1
3.59738115091846	3.34665939309686	160	1
3.59367949863641	3.37343668357057	161	1
3.59532351857896	3.31948888875596	162	1
3.60759980816444	3.31675006890568	163	1
3.60317362158570	3.30738426927646	164	1
3.60693771011534	3.28763075342802	165	1
3.59586615536479	3.36724431404021	166	1
3.58519749150197	3.37035831514599	167	1
3.60596235059671	3.34755545574698	168	1
3.61960632782689	3.38320353589597	169	1
3.60392192512263	3.44643791323761	170	1
3.58248424596562	3.43839365937735	171	1
3.59060215294542	3.42616978499359	172	1
3.58027120510129	3.39789633800528	173	1
3.58921764444252	3.41603764628824	174	1
3.58818370848275	3.43999534742606	175	1
3.59010644942532	3.45899870461849	176	1
3.59044680609878	3.46523096836711	177	1
3.59854609997505	3.46796667624401	178	1
3.59481819380840	3.42796405828845	179	1
3.58978384722864	3.40323280145276	180	1
3.58416620484039	3.42360824968322	181	1
3.60478135216275	3.36002405047366	182	1
3.60790445338556	3.34601189712510	183	1
3.60483074819277	3.38897164869913	184	1
3.58823290433142	3.37731983623313	185	1
3.58287745934353	3.34825259001984	186	1
3.58045257014980	3.40049772130158	187	1
3.57156588530780	3.41471178707565	188	1
3.57251336170058	3.43961713456093	189	1
3.57213610169108	3.42944890169130	190	1
3.59398546299932	3.42663144625671	191	1
3.60775997460121	3.40561452675226	192	1
3.59679615726635	3.40140303637482	193	1
3.58895820022528	3.38644960814175	194	1
3.60326375463696	3.35249583478337	195	1
3.61066652151714	3.33820333357310	196	1
3.59997594070123	3.34856747403355	197	1
3.59153044634309	3.36357131316083	198	1
3.59773039471019	3.38983398600036	199	1
3.58912983055254	3.42526253237248	200	1
3.58042340242615	3.39993040439593	201	1
3.57856086200316	3.41774358302145	202	1
3.58051922991903	3.42849833841691	203	1
3.57182852210580	3.41088491384972	204	1
3.59506110987320	3.44809376024057	205	1
3.58417560269261	3.37723355669410	206	1
3.59868231820020	3.34631281617998	207	1
3.60124061636355	3.36230166849785	208	1
3.59874432736753	3.39679873537250	209	1
3.60194165246791	3.39783555052981	210	1
3.57707057717542	3.37787304538330	211	1
3.59320337681321	3.34537425416785	212	1
3.59191798165191	3.38246340746435	213	1
3.58961906507157	3.35741847285254	214	1
3.59617839160700	3.37530256283013	215	1
3.60612422250756	3.36155790603775	216	1
3.60673809158413	3.41052003780403	217	1
3.62829308607383	3.34955969294000	218	1
3.60171319287117	3.33712804728284	219	1
3.59798242003791	3.31215783254739	220	1
3.59983292796254	3.32589412532613	221	1
3.58957318712446	3.34443425081411	222	1
3.59094879713982	3.40007649738865	223	1
3.59707171520358	3.41853562876337	224	1
3.58204068027143	3.34795097126031	225	1
3.56728025447394	3.35124837557451	226	1
3.58366345871776	3.41978131125911	227	1
3.59965749114280	3.37211757435270	228	1
3.61024485479475	3.36992583839046	229	1
3.60056216291029	3.44134194630938	230	1
3.59128466663049	3.39784171027041	231	1
3.57491452381699	3.41027881513645	232	1
3.59703785652444	3.41888937918962	233	1
3.57676754980785	3.42117710882273	234	1
3.58206999587301	3.40398225913633	235	1
3.59831086686182	3.34885123470766	236	1
3.59874793207837	3.40354208616030	237	1
3.58869166489832	3.43139072618013	238	1
3.57744351963228	3.44593885763176	239	1
3.58072690501861	3.42770586707961	240	1
3.56758355248909	3.42435033332449	241	1
3.58640716738457	3.39407594096805	242	1
3.58537158156014	3.36345715032306	243	1
3.58750978194295	3.37593391861933	244	1
3.59005896730024	3.39114981263797	245	1
3.58604108087330	3.43905026128020	246	1
3.59167154918758	3.42438853975809	247	1
3.58768748831514	3.43530657199930	248	1
3.57651712037496	3.44621475775609	249	1
3.58061479490801	3.41455638238236	250	1
3.58871945713790	3.41532557059958	251	1
3.58690048107259	3.45197579255401	252	1
3.58948189066917	3.44068899892472	253	1
3.58563828146070	3.46996727614805	254	1
3.58212181346041	3.45604360109408	255	1
3.58430602649782	3.45798175435950	256	1
3.59678391864504	3.48355633663697	257	1
3.58650034650031	3.44286648850284	258	1
3.57676474368959	3.42029949286600	259	1
3.59262023997544	3.41777303741824	260	1
3.58957743498522	3.39578911122111	261	1
3.58793253235378	3.38883842049952	262	1
3.59578049387483	3.41867026094933	263	1
3.58163606521847	3.43377885771622	264	1
3.58098919210818	3.40806128380149	265	1
3.60224696654640	3.40465442232666	266	1
3.60280049900203	3.42836211469301	267	1
3.58860124766269	3.41266831402696	268	1
3.59496704336894	3.36646501068215	269	1
3.60331323161320	3.34937180534388	270	1
3.58443860796290	3.36636590581521	271	1
3.58272233640683	3.40371876738799	272	1
3.58630993027036	3.42949604055180	273	1
3.58636181578408	3.39208816266416	274	1
3.58234706562008	3.42797277935610	275	1
3.56767495189219	3.43500623011357	276	1
3.58219748442649	3.41906245681276	277	1
3.58561664216064	3.44079124892035	278	1
3.60060553248092	3.38351329098807	279	1
3.61469065348975	3.40532657406058	280	1
3.60186999803972	3.39233162730536	281	1
3.58651561738543	3.41415619517582	282	1
3.59140026123541	3.43980133777424	283	1
3.59572580229216	3.40175649323533	284	1
3.60573591555689	3.38808553027336	285	1
3.58879265875248	3.35170525729919	286	1
3.59126280808307	3.36948601188807	287	1
3.59670187884019	3.40367234840147	288	1
3.58063697807107	3.38850596090763	289	1
3.59452312732282	3.35617994213959	290	1
3.58125920843151	3.40538082630661	291	1
3.58260215564138	3.41112584208823	292	1
3.57572997631591	3.48628880340089	293	1
3.59918707588421	3.48413548503969	294	1
3.57947502101944	3.42763198915940	295	1
3.58867481878206	3.46483487341728	296	1
3.57877293208510	3.45250858252442	297	1
3.59250243267019	3.46114417972382	298	1
3.58358588903553	3.48264712579503	299	1
3.59504979072536	3.42748048528146	300	1
3.58977168804763	3.44470861523162	301	1
3.57490888321921	3.46554600879964	302	1
3.57291383054075	3.49640776469244	303	1
3.57586838390801	3.40986583547233	304	1
3.58512205140350	3.44414972201464	305	1
3.58009160143123	3.47801671098631	306	1
3.59259679682072	3.49122051242596	307	1
3.57387732916256	3.51081069347538	308	1
3.56714305891001	3.49756898572602	309	1
3.56985645959258	3.47044731576499	310	1
3.57460875199895	3.43519844871193	311	1
3.56703531327785	3.43453799801258	312	1
3.59625561109051	3.45052115659798	313	1
3.58715982289092	3.44697981974331	314	1
3.60305947604009	3.37557703274005	315	1
3.56823584320606	3.41067358615276	316	1
3.57415499424474	3.45204383893754	317	1
3.58860314798668	3.41871884555428	318	1
3.59106091884063	3.37492044624115	319	1
3.59465035214164	3.38769227293100	320	1
3.58091951432723	3.47643355457591	321	1
3.58016632277328	3.47555789144534	322	1
3.57478905319529	3.42362964418363	323	1
3.57930210646383	3.42987636933442	324	1
3.57587913934137	3.39088007234354	325	1
3.59211180986933	3.39698499671106	326	1
3.60550348675947	3.37872469787677	327	1
3.59593264079185	3.36454082088198	328	1
3.59656677329998	3.33965155529193	329	1
3.59457634779712	3.38879323957373	330	1
3.60692154026602	3.39148834185700	331	1
3.59234412007792	3.42920746504034	332	1
3.58354868510837	3.41323442232359	333	1
3.57917510966453	3.42318646540477	334	1
3.58189154699212	3.44606167475473	335	1
3.57575830354385	3.41367905546102	336	1
3.58537373394369	3.45976955665934	337	1
3.58017787584886	3.47493529293770	338	1
3.58053099435314	3.41383219955271	339	1
3.59987789925888	3.43153155316566	340	1
3.59531787325468	3.38638710343785	341	1
3.61762097138149	3.40549120542167	342	1
3.60334204943097	3.46531495000552	343	1
3.59201063628809	3.41628159238584	344	1
3.58068801093653	3.39901039529790	345	1
3.60352677004272	3.40633312321050	346	1
3.60675974658452	3.37798244985922	347	1
3.60487372966621	3.36669687951693	348	1
3.58721043831694	3.45188365516296	349	1
3.58413895939037	3.45547485003064	350	1
3.58729194540132	3.46226463224705	351	1
3.59018116499723	3.40169063777959	352	1
3.60209342718883	3.35955110141664	353	1
3.59703826287314	3.43375186466473	354	1
3.59017433464799	3.48970912405720	355	1
3.58201979656138	3.46367446349630	356	1
3.58178906752082	3.50674812264470	357	1
3.58714964743444	3.48414690922262	358	1
3.59438881907199	3.45254194099501	359	1
3.58251506450650	3.47807918733457	360	1
3.58605368169608	3.47360839407365	361	1
3.58231318516208	3.46111222834008	362	1
3.57899548160385	3.46216561950239	363	1
3.58358044428551	3.45126960342249	364	1
3.56794803049513	3.43100436088014	365	1
3.57995747084595	3.40479916145811	366	1
3.58696075022664	3.39044445238032	367	1
3.60047332226491	3.37245495541229	368	1
3.59619532504182	3.37328014345023	369	1
3.57984180778887	3.35851524370088	370	1
3.57777377493512	3.36873286233464	371	1
3.59295800052999	3.39805145191246	372	1
3.57953135750650	3.39282335042691	373	1
3.56844202143287	3.42130131146414	374	1
3.59512934011447	3.38678699290619	375	1
3.60171191329799	3.35988486382632	376	1
3.60248373724777	3.34841632087073	377	1
3.60013057806811	3.36766191433422	378	1
3.60658491484351	3.46080403596919	379	1
3.59351933718634	3.40577524070835	380	1
3.58959980712715	3.40159017351251	381	1
3.58572506192042	3.39981975593563	382	1
3.60044575758089	3.40323855288274	383	1
3.59433743716613	3.40093846078511	384	1
3.59516850808749	3.44624213698245	385	1
3.58453551233134	3.48705828303784	386	1
3.58921003935687	3.44340287627503	387	1
3.58485839656513	3.50030216948239	388	1
3.60421193854688	3.47279702885543	389	1
3.57622884303501	3.43381199797237	390	1
3.59073599175545	3.43302946919227	391	1
3.58893017712335	3.42477171325571	392	1
3.58008779961147	3.41537901572762	393	1
3.58135277339338	3.38000638326648	394	1
3.58468763095543	3.40412593383609	395	1
3.58394119829475	3.44377723990481	396	1
3.59564905998636	3.45442005197028	397	1
3.58047597315719	3.49760268722745	398	1
3.56008691980842	3.48773442828673	399	1
3.58676432292707	3.45969963660506	400	1
3.59030084562685	3.40594034683481	401	1
3.59109407262507	3.42151793962111	402	1
3.58941776065985	3.42266890275781	403	1
3.59856828844983	3.40248175239643	404	1
3.58706266356031	3.45940508492216	405	1
3.59249899117588	3.44159252316393	406	1
3.59429950122185	3.36701283422926	407	1
3.59851750343057	3.34713707141588	408	1
3.58543452423411	3.35774783131788	409	1
3.59257333183187	3.35783323900730	410	1
3.60015913065053	3.37913814500469	411	1
3.59471563207655	3.40724931014751	412	1
3.58384846424736	3.39053265798630	413	1
3.59617757238941	3.39205787631197	414	1
3.59435018709577	3.41369989313573	415	1
3.60438439599192	3.42281422547849	416	1
3.58243634147600	3.40698860037936	417	1
3.58544343310516	3.36750032232392	418	1
3.58163305509670	3.43029750546702	419	1
3.57827455908926	3.46808022402872	420	1
3.59998347640925	3.44752313996116	421	1
3.59670654643991	3.45026726374339	422	1
3.59868114790000	3.47103146327673	423	1
3.58132377098577	3.50669389266823	424	1
3.56787032455457	3.49092560838554	425	1
3.57517386170716	3.51028818513886	426	1
3.57749754187750	3.54181245742115	427	1
3.57933979902935	3.50373394042975	428	1
3.58830403921409	3.49297643871213	429	1
3.58467987699210	3.49208489729751	430	1
3.58281196178892	3.44861540102984	431	1
3.59395858005330	3.43837897159580	432	1
3.60172432209908	3.44766936720057	433	1
3.60300508456014	3.41698857814387	434	1
3.59967581191729	3.45256539853042	435	1
3.59953546622899	3.41540901112365	436	1
3.58152200388935	3.45282402700866	437	1
3.59107807811657	3.43392038488860	438	1
3.59092254087248	3.43259607112405	439	1
3.59848574184682	3.41310343698191	440	1
3.59035595262218	3.39270850509372	441	1
3.58864895979530	3.38803495048111	442	1
3.58671368894420	3.36971137995204	443	1
3.58973478036801	3.35590782473900	444	1
3.59359265880320	3.36327845057988	445	1
3.59078121064513	3.35244971733190	446	1
3.59390040695764	3.33657455317732	447	1
3.59247425520199	3.33333544530059	448	1
3.60390220584157	3.37870168305372	449	1
3.60076532668633	3.39651274500784	450	1
3.60049132223515	3.37786325112371	451	1
3.59722121883563	3.37386749528198	452	1
3.57917729305749	3.45503405083793	453	1
3.60378333782426	3.42236265024150	454	1
3.59608766122457	3.35162507370714	455	1
3.58380211322496	3.37187386042100	456	1
3.59532337885090	3.40620329853907	457	1
3.59819857146535	3.40709388285066	458	1
3.58972645394030	3.44795698594907	459	1
3.57814749562123	3.46540574798261	460	1
3.58570337370734	3.42312265863132	461	1
3.57933344670736	3.43339556674069	462	1
3.58875598618475	3.39552126444518	463	1
3.59839709626822	3.41521249714339	464	1
3.59703640276240	3.40966355592667	465	1
3.59559018796427	3.40213844312324	466	1
3.58658565594928	3.38478238590413	467	1
3.58940475614371	3.42818662780066	468	1
3.59316508782168	3.43191871759487	469	1
3.58817510451373	3.38438691382600	470	1
3.58587680973455	3.37727509387805	471	1
3.57730251108133	3.38399924883974	472	1
3.58970471714258	3.37241803583470	473	1
3.58764784507096	3.39184677791139	474	1
3.58607052690828	3.41837015365908	475	1
3.59571766403630	3.38450370777130	476	1
3.59083726815780	3.36464466455123	477	1
3.59030684660670	3.37157853417730	478	1
3.59616550145957	3.36344997351756	479	1
3.58820089367408	3.40313497978275	480	1
3.58246922064034	3.40919028617385	481	1
3.59611302096015	3.36288111253314	482	1
3.60439936458975	3.34233349349438	483	1
3.59056414814031	3.38945981713969	484	1
3.59453259990954	3.36158273129989	485	1
3.59804641524779	3.35112591065898	486	1
3.59442097348889	3.41750891277630	487	1
3.58700448762288	3.43881848735003	488	1
3.59117578258403	3.40827981071564	489	1
3.58018574415973	3.36748692787325	490	1
3.58466847008850	3.41966273365670	491	1
3.58892908371834	3.47121316529427	492	1
3.59840751293881	3.40677210837117	493	1
3.59304219461771	3.36747586033841	494	1
3.57892869997908	3.36518175384487	495	1
3.58491029060000	3.37012022794772	496	1
3.56102038192181	3.41899735786209	497	1
3.61306997856129	3.37242475112373	498	1
3.60713466882919	3.34798231788597	499	1
3.59890646157837	3.35909753866724	500	1
3.60424549660614	3.34122764832987	501	1
3.58982083255254	3.38708041691087	502	1
3.57292947360394	3.40205532705446	503	1
3.56375888460307	3.43850431886113	504	1
3.57128010056190	3.42108402094747	505	1
3.58241513014473	3.48116215393339	506	1
3.58815377072534	3.46705576064790	507	1
3.60658717081556	3.42050173422626	508	1
3.58597671374418	3.37381856167589	509	1
3.58981313000030	3.35774147388608	510	1
3.59899628554484	3.35046703749477	511	1
3.59524212459000	3.34340791409363	512	1
3.58359565580703	3.31147779551597	513	1
3.60881040439954	3.35576000392648	514	1
3.60693919546337	3.35757051537270	515	1
3.60600843333846	3.36869172560519	516	1
3.60596518901759	3.33788602846862	517	1
3.61264972773556	3.32545625844068	518	1
3.60174439259458	3.30959253501026	519	1
3.59728464751990	3.36749111528937	520	1
3.59106189096474	3.36085473194078	521	1
3.60067862737521	3.37325523798150	522	1
3.59449237865822	3.42160341837102	523	1
3.58545348432166	3.43348412932444	524	1
3.57286954033578	3.44283265226594	525	1
3.58337094688056	3.45151046149548	526	1
3.60170614093761	3.44981080893917	527	1
3.57582282062373	3.44418631441487	528	1
3.57837913693775	3.44768308848163	529	1
3.58089966407483	3.44955013241886	530	1
3.57859126556861	3.40440345847194	531	1
3.59009727379094	3.41994989748688	532	1
3.58910628772170	3.42443202945521	533	1
3.58232768248784	3.42235432176959	534	1
3.59354493447623	3.49364783678947	535	1
3.59557518073914	3.42882088913875	536	1
3.58979114326488	3.41095310277027	537	1
3.60500935445535	3.34865710872575	538	1
3.58571074710478	3.42057541835587	539	1
3.58303984706823	3.42541470751423	540	1
3.57762779003747	3.38925550959142	541	1
3.59726633660543	3.38859132477001	542	1
3.61423737710116	3.35114348386310	543	1
3.60774296621976	3.38946031670523	544	1
3.60498736557756	3.41069328876566	545	1
3.59714093941111	3.39541236932905	546	1
3.59297876102346	3.39299379963806	547	1
3.58557723620882	3.40291957934499	548	1
3.57723594039299	3.42616409024636	549	1
3.57562104176423	3.44246487111238	550	1
3.57719532842281	3.49532829466062	551	1
3.58151318296502	3.45502500752353	552	1
3.58208176665670	3.41880555996051	553	1
3.58418865005364	3.46446567897255	554	1
3.57933099176166	3.45393123469867	555	1
3.57491435861672	3.44656219300209	556	1
3.58261276278931	3.38615148111359	557	1
3.57926784665372	3.40247442575593	558	1
3.58769256287441	3.39080138599467	559	1
3.57663264243093	3.39009788509004	560	1
3.58782976593133	3.37422893138534	561	1
3.59517316330198	3.33203115232298	562	1
3.60092248121039	3.34979941275064	563	1
3.59740796400011	3.32017466961425	564	1
3.58768608471793	3.37541349298630	565	1
3.58690845930506	3.40064193902367	566	1
3.57438035315317	3.43558177230035	567	1
3.58251154574228	3.45659558436745	568	1
3.58391226465561	3.40888114665232	569	1
3.59408108434172	3.40670402832721	570	1
3.60111627909959	3.40794515170951	571	1
3.59402886801898	3.44603808499797	572	1
3.59111189526109	3.47060496499600	573	1
3.58677630033332	3.42535048591531	574	1
3.57731181537420	3.36569701607115	575	1
3.56697404341931	3.43457777731884	576	1
3.55687787038614	3.44054324164598	577	1
3.57259875940155	3.43688885513310	578	1
3.58405133946793	3.42153144963469	579	1
3.59781024499369	3.47077644355102	580	1
3.57254604969135	3.47498674684357	581	1
3.57005021162693	3.43770960063790	582	1
3.56477317507639	3.43256341935701	583	1
3.58023796790406	3.46762697718965	584	1
3.58297331942949	3.43771859611275	585	1
3.57540091234540	3.45667606564481	586	1
3.55206394729207	3.51381850941897	587	1
3.58187689598606	3.44664739472001	588	1
3.59389658298606	3.45875012849346	589	1
3.58301559549869	3.40201207194475	590	1
3.59694414401762	3.39046492489994	591	1
3.59060661884376	3.35617048479133	592	1
3.58283480342479	3.36149663936796	593	1
3.59116437308821	3.36338870363486	594	1
3.58827986905551	3.39443254269625	595	1
3.57872934773202	3.41387198785020	596	1
3.56671207884994	3.38881553686984	597	1
3.56837659883751	3.37799436985639	598	1
3.57293002185750	3.39159065024658	599	1
3.59932969557266	3.36993750384588	600	1
3.59338649022244	3.40028250158219	601	1
3.58208294421537	3.40467402268082	602	1
3.59061289283914	3.38785981553332	603	1
3.58535514174441	3.37182631722965	604	1
3.57809098292966	3.39319033678207	605	1
3.58425327265439	3.39383081925416	606	1
3.61028072471838	3.33665586215812	607	1
3.59864209044487	3.34133286612570	608	1
3.58990785898674	3.34644585114543	609	1
3.59707217643457	3.36802369483904	610	1
3.58243813255993	3.41726408921400	611	1
3.57225731298515	3.37842497120218	612	1
3.56962163446790	3.38115585825623	613	1
3.58075783761222	3.36955361220958	614	1
3.60072583935046	3.38448816625923	615	1
3.57536177089124	3.40049821024070	616	1
3.58272170899550	3.44319373400807	617	1
3.57487856707084	3.41200537536972	618	1
3.58588270632560	3.40594847074373	619	1
3.59633584990990	3.40855152103500	620	1
3.58515756194219	3.43760703772572	621	1
3.60148042232363	3.37784425671344	622	1
3.60136586370723	3.40838096995986	623	1
3.57263295898254	3.46343159333623	624	1
3.56778583434372	3.44246487254214	625	1
3.59292289440215	3.40694509638037	626	1
3.59266074711505	3.35332388211705	627	1
3.58122191905772	3.38550632846046	628	1
3.58131360819904	3.43690257738584	629	1
3.56779593187802	3.46100010520985	630	1
3.56452024643797	3.44276705856593	631	1
3.58562385549177	3.43490175990766	632	1
3.58890006685279	3.38786543526256	633	1
3.58556210261131	3.42644796637716	634	1
3.58074453356469	3.42390051611984	635	1
3.59620658691321	3.42014583245808	636	1
3.59089021278809	3.43412932011703	637	1
3.59020797617103	3.45488282550530	638	1
3.58709332129654	3.41819404272612	639	1
3.57894349550721	3.42071792653946	640	1
3.57205862722191	3.37473949002966	641	1
3.57684711061337	3.36319425050161	642	1
3.58843237037633	3.33308575044639	643	1
3.59285700280534	3.36349786906154	644	1
3.58314629689166	3.36356146891784	645	1
3.57284401164483	3.38046403414551	646	1
3.58807066547392	3.34202630560143	647	1
3.58826817704976	3.33500347280541	648	1
3.58611579849344	3.31954429379361	649	1
3.59609565768137	3.39017846658492	650	1
3.60345519508585	3.35887189247166	651	1
3.59720296925434	3.32463321334095	652	1
3.59907020428302	3.38602491751202	653	1
3.60508651383243	3.38951930661496	654	1
3.59366344999734	3.36740851300922	655	1
3.59789979864431	3.35077605226579	656	1
3.59378476593350	3.33107762723660	657	1
3.60212864124582	3.31094133749089	658	1
3.58567172128203	3.36462899022881	659	1
3.59332343120720	3.41942501544928	660	1
3.58981063070905	3.41961944005879	661	1
3.59420426923025	3.46303810466554	662	1
3.59159546835374	3.45002057463795	663	1
3.57023538428547	3.47520102232514	664	1
3.56880487466599	3.52351961039098	665	1
3.57422195249705	3.47415302952643	666	1
3.58059257327236	3.50716283262613	667	1
3.58252533000594	3.49454720538631	668	1
3.58454315061072	3.53404634325392	669	1
3.57398860011734	3.52054504759719	670	1
3.58465458083884	3.49594489448344	671	1
3.59042212269593	3.47274939278495	672	1
3.58344564847751	3.48558611013090	673	1
3.57549089022328	3.51691753644064	674	1
3.56450398845505	3.48490564801597	675	1
3.57437720802354	3.48658758374966	676	1
3.58563303552647	3.44004631604026	677	1
3.59857926198394	3.41427786378114	678	1
3.59629171682532	3.41985931949058	679	1
3.58630970778005	3.43813577851552	680	1
3.57862256217628	3.42094563600862	681	1
3.58308146783559	3.45559965527780	682	1
3.59164913433408	3.44435200686080	683	1
3.59010302723237	3.41034652355749	684	1
3.60679278438637	3.37370335911031	685	1
3.58303583378774	3.39006920903875	686	1
3.57544366383797	3.39944929777463	687	1
3.58145411013294	3.34072632841420	688	1
3.58691285305361	3.39342729174366	689	1
3.59129042628499	3.41874796734612	690	1
3.59222895372467	3.48040877173433	691	1
3.57868204878567	3.45673721410624	692	1
3.58560380628922	3.45382074480481	693	1
3.58991542333200	3.45111418151360	694	1
3.58269643205451	3.48479906436081	695	1
3.58623048693869	3.50150401036992	696	1
3.58775625112423	3.47464318478884	697	1
3.55949426157252	3.43849953648889	698	1
3.57557849824754	3.47494954076082	699	1
3.59016558554450	3.46545777093597	700	1
3.58656120272379	3.41461888256116	701	1
3.59190434632696	3.40346484958961	702	1
3.57855253586822	3.41989939916473	703	1
3.57546591168698	3.42944758331749	704	1
3.57417826451112	3.43149739033597	705	1
3.56979428784776	3.44808552884948	706	1
3.60673416160847	3.45438467433056	707	1
3.59872517341228	3.45779724446514	708	1
3.59054795786184	3.42576100744042	709	1
3.60105533287686	3.38885184609690	710	1
3.60052270514462	3.40110908319063	711	1
3.58898305737963	3.41391891658531	712	1
3.59975030607921	3.41877752270071	713	1
3.60046144341390	3.38363637300321	714	1
3.58757368935157	3.37431683261988	715	1
3.57581429634940	3.41732244537059	716	1
3.58488089280303	3.44080164758523	717	1
3.59721288354683	3.40049788862139	718	1
3.59627773880191	3.42010180366148	719	1
3.57544251565017	3.40155823827258	720	1
3.57091021974435	3.35732467396330	721	1
3.58445882589002	3.35554593100501	722	1
3.57788193534550	3.33466482322253	723	1
3.59076221516670	3.29671056104746	724	1
3.58844695165788	3.34987772904714	725	1
3.59561833426635	3.34697639337004	726	1
3.59729456854040	3.37809643522987	727	1
3.58325221246141	3.37465610993721	728	1
3.61015307013302	3.36781262993603	729	1
3.59485483519239	3.38017939103292	730	1
3.60472701864712	3.35290739082722	731	1
3.58478385968872	3.34178276228616	732	1
3.58214954412877	3.40889739422478	733	1
3.58963375910751	3.44627163890344	734	1
3.59590982801023	3.38625910164681	735	1
3.58551296516471	3.47568637057330	736	1
3.58976037631831	3.52007914236375	737	1
3.57426013587563	3.49202468054307	738	1
3.57778877111910	3.45570747923202	739	1
3.57307988698057	3.39792052512752	740	1
3.58374752351948	3.38373597025540	741	1
3.57023604927211	3.42524558217577	742	1
3.56828412796522	3.42250063668980	743	1
3.58501482973748	3.39304411726022	744	1
3.57748708245739	3.43520979614488	745	1
3.57474340031413	3.47744954357891	746	1
3.57409889991333	3.47220408643664	747	1
3.58973110645631	3.44488692664003	748	1
3.58331968910159	3.45630291948912	749	1
3.60269164505609	3.45373922297307	750	1
3.59333534173186	3.46972946984642	751	1
3.57104079909850	3.44940526280457	752	1
3.56686842000473	3.44010277362754	753	1
3.59127449675301	3.46684459494969	754	1
3.59889409500678	3.43928968826170	755	1
3.59001793696090	3.39662411020149	756	1
3.59069985452477	3.37670594859228	757	1
3.59785778318064	3.38309411227383	758	1
3.58558644797398	3.38693935033381	759	1
3.58561750761684	3.41191243338057	760	1
3.57484299737618	3.43577500812475	761	1
3.55617545949914	3.45842665353410	762	1
3.57713935132827	3.40469377045697	763	1
3.58025562524519	3.44051865961362	764	1
3.57020753891624	3.40539626964302	765	1
3.57844023627807	3.41359608301397	766	1
3.56646735686083	3.40240901707529	767	1
3.56800248796541	3.35819578878544	768	1
3.58186989903438	3.39595166048675	769	1
3.56608696805749	3.42125760211408	770	1
3.56624815821590	3.41984675269312	771	1
3.58597626613296	3.44819071364544	772	1
3.59415407909941	3.44668720793057	773	1
3.58647366494379	3.45651922611332	774	1
3.58956482229158	3.44145579047921	775	1
3.58816240410581	3.41183000483480	776	1
3.59105163182085	3.41592286500624	777	1
3.58831814750755	3.37959090849360	778	1
3.57306710755257	3.43219495656350	779	1
3.57202517849210	3.41843068816661	780	1
3.58964798702007	3.38544484826700	781	1
3.59468232206050	3.42913611808321	782	1
3.57504909623609	3.41545811731896	783	1
3.57016837443233	3.42019094868276	784	1
3.58945939210961	3.38498621675098	785	1
3.58735663233736	3.38604016943012	786	1
3.58191044127712	3.41819136905772	787	1
3.60552051664162	3.37683835500288	788	1
3.61369250654223	3.38779937260772	789	1
3.58926557537979	3.43815531660429	790	1
3.56941179995119	3.45189604637204	791	1
3.58537921451299	3.42511140826164	792	1
3.57214449632010	3.47609767344154	793	1
3.57452070646248	3.46850912255018	794	1
3.56992488677785	3.43279181711675	795	1
3.57820206922325	3.46781607683525	796	1
3.58505853269940	3.42092913008703	797	1
3.57722685666339	3.44044600826525	798	1
3.58245711503251	3.39767830832309	799	1
3.59346981496992	3.34660060087902	800	1
3.61234404549030	3.32765823492182	801	1
3.60723554505922	3.38759774817667	802	1
3.59979356150967	3.34122836906482	803	1
3.60016150073886	3.39773703269638	804	1
3.60686944449484	3.37952593418062	805	1
3.60059347161794	3.40130331002656	806	1
3.57802772991067	3.45962948771184	807	1
3.58630975667095	3.46980260231596	808	1
3.57655889273382	3.43419582060120	809	1
3.59115418092541	3.42273346676428	810	1
3.57260467615116	3.43006113149238	811	1
3.60161576054861	3.43953728896683	812	1
3.57965539237306	3.44792870946964	813	1
3.58986272483612	3.42585303414368	814	1
3.59848217072212	3.44854970852918	815	1
3.59539137590479	3.43876703254923	816	1
3.59505610526685	3.44243212965185	817	1
3.58147606690290	3.39877568876407	818	1
3.57133148536180	3.42809968984432	819	1
3.57488657490516	3.49209551453705	820	1
3.58705482488323	3.45850764951251	821	1
3.59730298831760	3.46163759428653	822	1
3.59928995464569	3.43746262286335	823	1
3.57530485138968	3.47340652702780	824	1
3.58416784402342	3.43729389058524	825	1
3.59525411849072	3.34493768871762	826	1
3.58899789622552	3.37494663796197	827	1
3.58252214751497	3.35092595095198	828	1
3.59423096750660	3.34314470786799	829	1
3.58636215623612	3.32035572503612	830	1
3.58340726179583	3.37122087304998	831	1
3.58231139093195	3.42866035442580	832	1
3.58462871056685	3.39909891146298	833	1
3.59058062467564	3.37014099255230	834	1
3.59786211420448	3.38546318833530	835	1
3.58958234642157	3.37185383582424	836	1
3.59339656979115	3.39537352554255	837	1
3.58402177209910	3.40002013043954	838	1
3.59241923116134	3.42522902617345	839	1
3.59106348943496	3.42204819346748	840	1
3.58911008458419	3.42150965936664	841	1
3.58024054421546	3.43244734895859	842	1
3.58350019740721	3.42600100748101	843	1
3.58191221887865	3.43490016845007	844	1
3.57224064414165	3.49362536951806	845	1
3.59122576075045	3.51374114361371	846	1
3.58014476642524	3.49952584841453	847	1
3.59240553766543	3.47537719822033	848	1
3.59499814753684	3.46295579285951	849	1
3.57449881300266	3.50510264608496	850	1
3.59290126177072	3.46692147134874	851	1
3.60098848383420	3.47210608345771	852	1
3.60007125201431	3.44574915091970	853	1
3.58752050087528	3.45277448008099	854	1
3.60185836393735	3.45469521436507	855	1
3.58777741956212	3.47887395817025	856	1
3.60794954965066	3.45891073228056	857	1
3.57360490592481	3.46316007868672	858	1
3.58754563012788	3.43088905715873	859	1
3.60432911277346	3.38169963993866	860	1
3.58776881896549	3.40365562631025	861	1
3.58353163264225	3.41615931939230	862	1
3.59384110224875	3.39756375966567	863	1
3.58940247165489	3.38442043562896	864	1
3.58208134453049	3.38060036581628	865	1
3.59404301715550	3.44111516147251	866	1
3.60693334670463	3.41518336596835	867	1
3.60437732650747	3.35964052007656	868	1
3.59866628069035	3.37056035618537	869	1
3.59019762831658	3.35184413515172	870	1
3.59593371055237	3.35403061742924	871	1
3.59691424798112	3.32838486359375	872	1
3.59937175685855	3.35725968769143	873	1
3.59339994340679	3.34231488650179	874	1
3.59692009829302	3.36562925641441	875	1
3.60837010304755	3.38491592218832	876	1
3.59010137709608	3.39860134779489	877	1
3.58290107373090	3.40745929367711	878	1
3.57549845503273	3.40831028764887	879	1
3.59369179394474	3.41140394577980	880	1
3.59140932304836	3.42065670342097	881	1
3.58510638243445	3.42261657954034	882	1
3.60501298959067	3.39374897034765	883	1
3.59702187958749	3.35474620096354	884	1
3.61193833553414	3.34498173359791	885	1
3.61568367447133	3.33850815088332	886	1
3.60452663547949	3.34784517907692	887	1
3.58311150058348	3.38847126975097	888	1
3.59421259893743	3.36717540966516	889	1
3.59925084710057	3.37704739444425	890	1
3.60457634819675	3.40781708584114	891	1
3.58686475690356	3.40047277328713	892	1
3.57888630734360	3.42626574899574	893	1
3.58568314778858	3.42214124093526	894	1
3.58361918730372	3.42501897729073	895	1
3.59759458981449	3.40128975582393	896	1
3.61048974863303	3.41550665024408	897	1
3.58925264737483	3.42015915032116	898	1
3.58665235035838	3.40969607434512	899	1
3.58181122074690	3.44075109229538	900	1
3.58496616844393	3.44412428121719	901	1
3.60111313178889	3.42219383838484	902	1
3.59800850910748	3.42263066493091	903	1
3.59004828666016	3.41365138318266	904	1
3.57497196768934	3.39964925709179	905	1
3.58914554691514	3.37129745240018	906	1
3.61026589288892	3.38840948679225	907	1
3.59754727980209	3.41282177756119	908	1
3.60071116796738	3.45707671899148	909	1
3.58708364728689	3.47396109179583	910	1
3.58959718205620	3.48658483618204	911	1
3.57551086706734	3.48026187360103	912	1
3.56877409249737	3.46123010251913	913	1
3.57030417813842	3.45855069931922	914	1
3.58928701739884	3.45349890215785	915	1
3.58496584420990	3.42978867237225	916	1
3.58796041785811	3.43693424906578	917	1
3.60020981857656	3.35732691969332	918	1
3.59764023909231	3.39019668005889	919	1
3.58970464668576	3.37981053840000	920	1
3.59215291337519	3.41857281686054	921	1
3.58601207334553	3.40095597235413	922	1
3.57919025797621	3.39841559107168	923	1
3.57086958015001	3.40347628399006	924	1
3.58523532420506	3.44972638477330	925	1
3.57360310144965	3.47921615881811	926	1
3.56418635916460	3.46152142363081	927	1
3.58200117882380	3.45666245866916	928	1
3.58513692700628	3.41532466136491	929	1
3.58692061039246	3.46906497127754	930	1
3.58963715803311	3.44139739930864	931	1
3.59192206400898	3.38535670194329	932	1
3.57275380868695	3.36551051845806	933	1
3.59214630595214	3.41417253975434	934	1
3.58575891703500	3.35403557925919	935	1
3.59653394241211	3.38571271494417	936	1
3.58934454839401	3.42159656133617	937	1
3.58519337696095	3.44908745452956	938	1
3.59058743483415	3.45755648820388	939	1
3.58960091584646	3.41891108490631	940	1
3.59950147908467	3.39849276635521	941	1
3.59634177826403	3.37655157997105	942	1
3.59275088163411	3.34387505504543	943	1
3.58981262860713	3.36352718798963	944	1
3.59468636890760	3.41316814061377	945	1
3.60505365048225	3.43892730444687	946	1
3.59131588209776	3.42594724762448	947	1
3.59758696095087	3.36498350952625	948	1
3.59754865017113	3.36996743728772	949	1
3.60374905593468	3.38684654980397	950	1
3.58908238035560	3.35949385476516	951	1
3.58325996032322	3.42258566019703	952	1
3.58454947510047	3.41249527417471	953	1
3.57237209108852	3.40142276288065	954	1
3.58471240868856	3.46641596751005	955	1
3.57129851459828	3.47757141309610	956	1
3.56326021641260	3.45917219033740	957	1
3.59554587725202	3.40919823547852	958	1
3.59790651027380	3.39086180327922	959	1
3.60442016918096	3.35128161644477	960	1
3.58997489787169	3.35108033490663	961	1
3.59148640851897	3.37505343099177	962	1
3.58979137291463	3.37719259042372	963	1
3.58660829341154	3.40016280142288	964	1
3.57601348738019	3.39083798625385	965	1
3.57812676465959	3.40493722957073	966	1
3.58054878103633	3.38822988482310	967	1
3.59210769972244	3.36077933893891	968	1
3.57949985098846	3.38929559815112	969	1
3.59254206231620	3.33924097741733	970	1
3.59725203730253	3.33027441535688	971	1
3.60544630489233	3.30193150220693	972	1
3.59342505347823	3.37860538279217	973	1
3.56526355315666	3.39706838075105	974	1
3.57950283659631	3.42941534554746	975	1
3.59784987938131	3.44363130307058	976	1
3.57357105661115	3.44883025353000	977	1
3.57385633403172	3.46908454864897	978	1
3.57135706458743	3.45586480235478	979	1
3.58331879460978	3.43312423521869	980	1
3.59133443375793	3.38958423128600	981	1
3.59957266712128	3.39867087717647	982	1
3.60579478463550	3.39768882290539	983	1
3.58557138488963	3.40189268833736	984	1
3.57311400175334	3.41215020516859	985	1
3.58708891810577	3.42047219902523	986	1
3.60039167635064	3.41247585841990	987	1
3.59226619247552	3.37204798877857	988	1
3.60309514476171	3.45438995756604	989	1
3.58320146925022	3.44822811695894	990	1
3.58364806856284	3.42987493124227	991	1
3.59113242705198	3.41504920032328	992	1
3.57433073697464	3.41854805934603	993	1
3.57617222112928	3.40582964858193	994	1
3.59117129924228	3.40313929531688	995	1
3.57899127247337	3.41941625323281	996	1
3.57083097804490	3.40218903408133	997	1
3.57681423698962	3.43913172595050	998	1
3.58186198907564	3.44434805696807	999	1
3.58437985120024	3.43188917367715	1000	1
3.60284108766754	3.42644852609351	1001	1
3.62763708710033	3.41606485050726	1002	1
3.59036581869316	3.41792357636133	1003	1
3.57035814835466	3.44353376511304	1004	1
3.58413872066134	3.48097858507739	1005	1
3.57854749688341	3.49117776419555	1006	1
3.56918900427593	3.47972236786173	1007	1
3.58273630243937	3.44466898015014	1008	1
3.58565084881820	3.43361428292556	1009	1
3.60112303609105	3.36128093372699	1010	1
3.59338800652392	3.37155439419557	1011	1
3.57339625638309	3.43524886330361	1012	1
3.58052203575474	3.43180573018203	1013	1
3.58057433265792	3.47875082452403	1014	1
3.58626832842888	3.46689075520258	1015	1
3.59249486218537	3.38948851268493	1016	1
3.59210771103421	3.41824758388130	1017	1
3.58409210391235	3.45751258192153	1018	1
3.57837744847106	3.42127626735380	1019	1
3.60264662049561	3.37798530581743	1020	1
3.59769215278056	3.39070642818674	1021	1
3.59520129702433	3.44324868607613	1022	1
3.60106094446771	3.44570170629670	1023	1
3.58521609218415	3.43892905663669	1024	1
3.57764412538029	3.44259346308430	1025	1
3.56771451793170	3.46656101199751	1026	1
3.55890618060427	3.48974269650478	1027	1
3.56451892476521	3.49406448065727	1028	1
3.58538570889327	3.44713494520782	1029	1
3.56068339756940	3.45737007784855	1030	1
3.58298796222083	3.38738671221484	1031	1
3.57658797390024	3.40622320637142	1032	1
3.56835185078196	3.46673035674841	1033	1
3.57689852662650	3.48630230101197	1034	1
3.59366305549844	3.47448044814926	1035	1
3.59091632150279	3.47192276369414	1036	1
3.58713442753481	3.48035749634848	1037	1
3.56519566578905	3.46355477250658	1038	1
3.57141422223702	3.42082310635287	1039	1
3.57904319503412	3.44722410554755	1040	1
3.58075238750015	3.40613854149701	1041	1
3.59332450185927	3.40325842126827	1042	1
3.58819257431531	3.41288368291934	1043	1
3.57928278058163	3.41677261118760	1044	1
3.57590586109420	3.38987018618583	1045	1
3.58657126761404	3.39540310328334	1046	1
3.56644331600456	3.42335118848294	1047	1
3.56575526551200	3.47457987349514	1048	1
3.57074022451138	3.47508047945691	1049	1
3.58849203604419	3.47062828897982	1050	1
3.57719506812810	3.43288901036127	1051	1
3.57592828631671	3.39355071077988	1052	1
3.59787947469959	3.38540513261035	1053	1
3.58125093389000	3.39903066269458	1054	1
3.58426314760651	3.38807938135084	1055	1
3.58770878345058	3.38085880185937	1056	1
3.57901817353326	3.41079105166639	1057	1
3.58589330878322	3.41416202515189	1058	1
3.58745708607912	3.43804527813109	1059	1
3.59469672588583	3.40058461433566	1060	1
3.59694273845585	3.44270934753834	1061	1
3.56960348017530	3.43723806617920	1062	1
3.56872125253988	3.39229804125749	1063	1
3.56979898059301	3.41336034753084	1064	1
3.57767931100652	3.39149682631177	1065	1
3.57823466958247	3.35099221640977	1066	1
3.58419132529046	3.36969764931876	1067	1
3.60042944902182	3.36993352653233	1068	1
3.58932975265608	3.36491777067081	1069	1
3.57727704708618	3.39160236790809	1070	1
3.58042781699217	3.40695079950196	1071	1
3.59389238970166	3.43237670739489	1072	1
3.59049556346097	3.40700740418924	1073	1
3.59152148331192	3.40564436190327	1074	1
3.57147134189685	3.40508127306254	1075	1
3.56638492622028	3.42861568054706	1076	1
3.58533040427257	3.46877772534529	1077	1
3.58830154327207	3.49142358388711	1078	1
3.57960237201756	3.48877334146304	1079	1
3.57021621557275	3.47745482533071	1080	1
3.58088553518169	3.41660876730664	1081	1
3.58207153874939	3.42393174644960	1082	1
3.58642445952015	3.37635563701319	1083	1
3.58139807311369	3.39871585453916	1084	1
3.59230506907923	3.43570975763682	1085	1
3.58898516091950	3.40645020222838	1086	1
3.59406517500825	3.34266788118061	1087	1
3.59484498797081	3.41939964052073	1088	1
3.59314546636674	3.40464192393980	1089	1
3.58312775444006	3.42983970702252	1090	1
3.60091135942599	3.40956399070536	1091	1
3.59077465549164	3.40705122121234	1092	1
3.58760900046489	3.40534637112669	1093	1
3.58630564432362	3.40248956739069	1094	1
3.58052528080824	3.40342665700045	1095	1
3.60671775905111	3.35203553134010	1096	1
3.60469163631293	3.31514719879388	1097	1
3.58731634003088	3.34166777357619	1098	1
3.58463931327401	3.38868413345572	1099	1
3.59996416680842	3.39036011749449	1100	1
3.57709676087458	3.44686557678252	1101	1
3.57396216238576	3.45396763225481	1102	1
3.56415024493580	3.43667339526768	1103	1
3.55860336210135	3.45493791391095	1104	1
3.56962660748092	3.44481000461796	1105	1
3.56847159001127	3.44645180143719	1106	1
3.56425603977382	3.45561269148095	1107	1
3.56996884552578	3.42623896281791	1108	1
3.57163142960511	3.36213332982093	1109	1
3.60227326419479	3.34139634515815	1110	1
3.61363422670458	3.32428260183032	1111	1
3.60516047576601	3.32200404421328	1112	1
3.60187269653176	3.36264125576140	1113	1
3.59459540527801	3.37139061489874	1114	1
3.59566964718838	3.35469050783585	1115	1
3.59029970751618	3.37781034403345	1116	1
3.59602342431394	3.34992678115702	1117	1
3.59160561247274	3.39228589432670	1118	1
3.59362541491978	3.38597898878277	1119	1
3.59200150914983	3.45572404538341	1120	1
3.59391466842905	3.43738564873276	1121	1
3.59008430816425	3.39666730239087	1122	1
3.61421942493767	3.37842614722025	1123	1
3.60008857469045	3.37957118045513	1124	1
3.58961819757035	3.38936536262584	1125	1
3.58126154107143	3.40127594439977	1126	1
3.59700894246004	3.38104291786051	1127	1
3.58474560013644	3.38512529065215	1128	1
3.57333806153699	3.40554282592167	1129	1
3.58652203789401	3.41567591044567	1130	1
3.60076980119413	3.41555303863864	1131	1
3.60479576820783	3.42944922227442	1132	1
3.59463109472578	3.45462761742884	1133	1
3.58433871018422	3.45579708931210	1134	1
3.57389136410842	3.48913615291395	1135	1
3.58475208237531	3.43513327005411	1136	1
3.57620513856818	3.42040689056830	1137	1
3.57762462312730	3.49208576876074	1138	1
3.57364694069643	3.47627570587794	1139	1
3.56530825372843	3.48570778505363	1140	1
3.57120327808188	3.42813386988853	1141	1
3.56978933797967	3.42560147221262	1142	1
3.57633237483786	3.44263371062439	1143	1
3.59568920318414	3.42450144308997	1144	1
3.59609820508177	3.41257435902202	1145	1
3.58757735118396	3.36765423623112	1146	1
3.58133362999079	3.37449082486643	1147	1
3.60109512324287	3.32883744643421	1148	1
3.59509717555101	3.34856132397739	1149	1
3.58759330685132	3.35834136933321	1150	1
3.59874874696713	3.37364981470026	1151	1
3.57669471574277	3.37789213576153	1152	1
3.58101831785045	3.37703807168768	1153	1
3.59282405621406	3.32761482457845	1154	1
3.59753983733343	3.33785352826374	1155	1
3.57648592341094	3.39621219285219	1156	1
3.59185209038177	3.42166766032102	1157	1
3.59130885777712	3.38031410657029	1158	1
3.58654943196617	3.41107295101948	1159	1
3.57596094652789	3.41452152891663	1160	1
3.57415861403417	3.45081320585548	1161	1
3.58495393006190	3.43019880607656	1162	1
3.57727720863258	3.41482307658810	1163	1
3.57003919029227	3.39063481712895	1164	1
3.59113909800250	3.36900770566336	1165	1
3.60597819005807	3.34275554214893	1166	1
3.58156468443344	3.36052436070092	1167	1
3.58313793564193	3.37328556877452	1168	1
3.58110252456495	3.41232399033962	1169	1
3.59876212429204	3.44255383869180	1170	1
3.59474236674179	3.45298399075922	1171	1
3.60177607195978	3.41840912445391	1172	1
3.57429080906016	3.40228868804561	1173	1
3.57921567817213	3.45510855734352	1174	1
3.58975321638974	3.44972947035165	1175	1
3.60056755710249	3.46281400218013	1176	1
3.60152307490851	3.42168979842900	1177	1
3.59375764259709	3.42552615810953	1178	1
3.57717318452939	3.48335060124514	1179	1
3.55694412274152	3.47105724926808	1180	1
3.56329213301027	3.44205817181862	1181	1
3.59678537118694	3.40696771916193	1182	1
3.60783745476294	3.37255301730697	1183	1
3.58653306862870	3.39334809098549	1184	1
3.57731797170829	3.40463359123060	1185	1
3.57618677208469	3.42685953169964	1186	1
3.57633152756007	3.41521987750619	1187	1
3.58624444242227	3.39104312013597	1188	1
3.59390449523999	3.35457282617803	1189	1
3.58132132310251	3.34526264685284	1190	1
3.59763576624834	3.33336210445939	1191	1
3.59013183441936	3.35707828814425	1192	1
3.59323139928229	3.33895440205161	1193	1
3.58957440789223	3.39072121756186	1194	1
3.58456933171972	3.39495400212228	1195	1
3.59774211927479	3.33935909874183	1196	1
3.58265906827481	3.36959529328213	1197	1
3.57064409958658	3.40834764475583	1198	1
3.57438113612227	3.50061766177196	1199	1
3.58622830884648	3.52503429836465	1200	1
3.58005152503904	3.46944106836061	1201	1
3.57148598319987	3.45390877981903	1202	1
3.57359536489730	3.47416375439400	1203	1
3.57479269089370	3.47313007830175	1204	1
3.58965196012688	3.47360266741751	1205	1
3.58972373193957	3.43022744385073	1206	1
3.59041582625523	3.46696075805848	1207	1
3.58137419719123	3.41044209565680	1208	1
3.59226201125685	3.37109120062605	1209	1
3.59276480584746	3.42073110412131	1210	1
3.58607192899067	3.47133154324786	1211	1
3.58184006694484	3.47303162451887	1212	1
3.59804989825039	3.42846400654573	1213	1
3.57921985068314	3.41556057124438	1214	1
3.59178732148562	3.36132218820387	1215	1
3.58098153307112	3.35515969559424	1216	1
3.57778245049594	3.37362823823371	1217	1
3.59872808431403	3.43598142118106	1218	1
3.57089748920685	3.42693991418724	1219	1
3.57571780883039	3.42490124842313	1220	1
3.59780419715088	3.38737424864181	1221	1
3.59425093772223	3.40390980884680	1222	1
3.58875048365219	3.41555336034967	1223	1
3.57707085153989	3.40218704501994	1224	1
3.57191241224757	3.40911926882456	1225	1
3.58084269873801	3.38894548753945	1226	1
3.59636013657235	3.44351166790096	1227	1
3.58717011516867	3.44042769910639	1228	1
3.58278832360008	3.43631691020933	1229	1
3.57615222490598	3.43874236050666	1230	1
3.60103229948031	3.41159491917873	1231	1
3.58662233763833	3.39894040774620	1232	1
3.57826079454265	3.41122974181367	1233	1
3.57341201692928	3.37155199440516	1234	1
3.57920866879785	3.40348514277332	1235	1
3.57947014570077	3.39387875199618	1236	1
3.59732773611684	3.36624408436853	1237	1
3.57386942245787	3.39309667745997	1238	1
3.57439633800244	3.34158668328162	1239	1
3.58281351188328	3.35408036306884	1240	1
3.58037916609341	3.34563130147451	1241	1
3.58362292738472	3.35248840439058	1242	1
3.56257894449045	3.40089910626420	1243	1
3.56992299895746	3.45670816243199	1244	1
3.58854571104168	3.43656818922964	1245	1
3.58337498093526	3.38319003664625	1246	1
3.57939906882949	3.36519662966855	1247	1
3.57674719227947	3.41794326963542	1248	1
3.58187908164525	3.44246632421402	1249	1
3.58452571717681	3.44002125347489	1250	1
3.58219531602933	3.42514476240231	1251	1
3.57423895165508	3.45017721000938	1252	1
3.56403572206817	3.46218679489493	1253	1
3.57405326469813	3.41320457486708	1254	1
3.56310887426540	3.46491145393179	1255	1
3.56427962196974	3.50800288455344	1256	1
3.56695091114654	3.44622623338029	1257	1
3.58210210854623	3.43532353323629	1258	1
3.57309745226979	3.38327649797458	1259	1
3.58914214899326	3.37133756285218	1260	1
3.60001452406882	3.31740560579638	1261	1
3.58412307842781	3.35105204509212	1262	1
3.57433451991434	3.32999810684757	1263	1
3.58794408467328	3.35127583243376	1264	1
3.58585153933049	3.41109358648825	1265	1
3.60041962930902	3.43196847389310	1266	1
3.58785214534185	3.43517503798999	1267	1
3.58031526010133	3.45192802663776	1268	1
3.58740515111962	3.41197607622616	1269	1
3.58882729351353	3.39836959587952	1270	1
3.57960989091184	3.37286541740297	1271	1
3.58097723633320	3.37041673954447	1272	1
3.57602596209991	3.41621278760519	1273	1
3.57306952118530	3.40613532780005	1274	1
3.58064239653007	3.41792891847902	1275	1
3.56856426380462	3.42184609090375	1276	1
3.58057470724954	3.45256386939036	1277	1
3.58625516494629	3.43448338536008	1278	1
3.61174961393375	3.37302546826922	1279	1
3.58644620409049	3.39396373554069	1280	1
3.57822260851059	3.44647564891788	1281	1
3.56565072003299	3.45722203120770	1282	1
3.58345654877902	3.39693690031976	1283	1
3.56906201644898	3.42484303041272	1284	1
3.58326876642153	3.41832329709790	1285	1
3.59635060043693	3.46550327031302	1286	1
3.56917710885499	3.47280018657479	1287	1
3.58532365821156	3.48575370397064	1288	1
3.57874332040887	3.43109695489231	1289	1
3.57058022602264	3.46923067640050	1290	1
3.56007284933259	3.45774806251741	1291	1
3.58637583583794	3.39882292521215	1292	1
3.58984858089849	3.37638893397019	1293	1
3.58075191118628	3.38054061660643	1294	1
3.57402177219689	3.41075360197532	1295	1
3.58294481875424	3.44450815170680	1296	1
3.58614784316879	3.44565709648135	1297	1
3.57702134355922	3.43050952041040	1298	1
3.57854174619634	3.39313259116040	1299	1
3.58153949263853	3.35050335304741	1300	1
3.57593713684023	3.38915734252236	1301	1
3.58605199343758	3.40338630382934	1302	1
3.58769058482836	3.44898099450966	1303	1
3.57981130210965	3.46612615009638	1304	1
3.57858901629702	3.47328728372140	1305	1
3.58993312891964	3.44457011907536	1306	1
3.58673739833712	3.42348077408747	1307	1
3.59139035582928	3.42486266946841	1308	1
3.57957607171741	3.46552152751618	1309	1
3.58374940996925	3.43813156966165	1310	1
3.57259401971158	3.44119877021986	1311	1
3.59536133988700	3.43380086860759	1312	1
3.58558997097800	3.40074193153894	1313	1
3.58479848674415	3.38068825453515	1314	1
3.60198796936731	3.38822382580809	1315	1
3.61416996912554	3.38897238651782	1316	1
3.59039860029463	3.38555018323164	1317	1
3.58740103380256	3.40653178645548	1318	1
3.57868145349844	3.38815151319948	1319	1
3.58921536730718	3.43246292066100	1320	1
3.59389204392400	3.47608922061644	1321	1
3.57904570019824	3.46117311634445	1322	1
3.57911766793277	3.47370515951304	1323	1
3.60712191445714	3.47776771674246	1324	1
3.59072677406820	3.46758329974073	1325	1
3.58053947462903	3.41459810194817	1326	1
3.59247997494826	3.39262120951315	1327	1
3.57948069833878	3.40924781035018	1328	1
3.56994148828715	3.44926004859819	1329	1
3.57486809430886	3.40324426007844	1330	1
3.57695497105821	3.37665112265703	1331	1
3.59404724781792	3.32723505699077	1332	1
3.60489298220904	3.31600645042554	1333	1
3.58758578920481	3.36297258234044	1334	1
3.58498260061771	3.38255011140864	1335	1
3.58379979486646	3.36816258403681	1336	1
3.58859803236609	3.39756482519167	1337	1
3.59612015274747	3.35085138273260	1338	1
3.59021070735301	3.35729204353983	1339	1
3.59649981651707	3.39566956455207	1340	1
3.58031480587459	3.45576493362175	1341	1
3.58184137012873	3.45072284353778	1342	1
3.58868380170900	3.43343036298260	1343	1
3.57292196798770	3.45561771108930	1344	1
3.57356203522861	3.47614260854764	1345	1
3.57297388857677	3.50849617453292	1346	1
3.57883287048792	3.50295519569340	1347	1
3.59892093988451	3.46393151334047	1348	1
3.60085161660472	3.41397167067194	1349	1
3.56665714733411	3.45106514887581	1350	1
3.59661803674691	3.41688628498904	1351	1
3.58071220457988	3.41751681835591	1352	1
3.56769237211423	3.43796091110914	1353	1
3.56565536861703	3.42764683900979	1354	1
3.56790904455683	3.42264979774219	1355	1
3.58229818563349	3.39851900426601	1356	1
3.56416770602028	3.35402238194375	1357	1
3.57042461271426	3.37471799668186	1358	1
3.56435215137899	3.40685497422041	1359	1
3.58974261782016	3.38548309254570	1360	1
3.59400830823362	3.35821314551988	1361	1
3.57618842960573	3.40874420784066	1362	1
3.58076831905099	3.41050142963207	1363	1
3.58835668367209	3.38614290932131	1364	1
3.57938551333790	3.35464505278850	1365	1
3.59048654975815	3.33185844614035	1366	1
3.59177111495608	3.38199131782618	1367	1
3.58069762779553	3.43317301265940	1368	1
3.57534320806480	3.44355697254157	1369	1
3.57230064524549	3.43330149371597	1370	1
3.57004302307553	3.48600274467284	1371	1
3.56779706562124	3.46228193084830	1372	1
3.58042772785575	3.42889700754792	1373	1
3.58487712879334	3.39153631257303	1374	1
3.58148057853921	3.41191190710818	1375	1
3.58453839748557	3.43039807256662	1376	1
3.57496780703859	3.43251804773711	1377	1
3.57697067859611	3.40037315716047	1378	1
3.58827238615932	3.35771143874681	1379	1
3.58692670667368	3.36118281998476	1380	1
3.61439363857374	3.38204574222592	1381	1
3.58979012312005	3.44178205271522	1382	1
3.58531779126850	3.42147809257882	1383	1
3.57502811879431	3.41421782262187	1384	1
3.58894011408860	3.41465699261004	1385	1
3.58562017864720	3.44762045270810	1386	1
3.59028587517012	3.40974688395438	1387	1
3.58268669026446	3.41229297275936	1388	1
3.59544558460834	3.42580108717622	1389	1
3.58641892552610	3.36634612087304	1390	1
3.57916590193819	3.44027928747540	1391	1
3.59423808448282	3.43112610823124	1392	1
3.59195459943925	3.42815685853656	1393	1
3.59496827191582	3.42376684189068	1394	1
3.59208346647570	3.43152788775766	1395	1
3.59771124108605	3.45111227541707	1396	1
3.57735303334008	3.41524098031536	1397	1
3.58737407728511	3.39843571238283	1398	1
3.60866259125806	3.40367041393763	1399	1
3.59591780923246	3.39964785568387	1400	1
3.60246387795504	3.31682072904224	1401	1
3.59383843024199	3.35818035638958	1402	1
3.59668968301430	3.36358944062456	1403	1
3.58381610418050	3.36027910435196	1404	1
3.59003782662139	3.36122813386225	1405	1
3.59303974593575	3.38343363495767	1406	1
3.57847953140997	3.40361680879178	1407	1
3.57578249233905	3.45643888574682	1408	1
3.56433117403627	3.43389448256072	1409	1
3.56248842805339	3.43622995135167	1410	1
3.56831779914176	3.48041748812722	1411	1
3.57389344453977	3.46580859898418	1412	1
3.57702594486150	3.44934690295850	1413	1
3.59388122702380	3.40027530990305	1414	1
3.57503014659128	3.43558615988093	1415	1
3.59255774563569	3.42666777880730	1416	1
3.58951724546950	3.42692620834182	1417	1
3.58826461147496	3.44084932057579	1418	1
3.58461805473697	3.41475212182286	1419	1
3.59134725767813	3.36630879892036	1420	1
3.57707347210341	3.41592278406983	1421	1
3.59153826013579	3.39220528923133	1422	1
3.58203454099461	3.36700277051836	1423	1
3.57574603006550	3.42122444975671	1424	1
3.58194534383470	3.43748873567244	1425	1
3.58929138737145	3.42609703354846	1426	1
3.58957621001378	3.37466205234491	1427	1
3.58579066304209	3.31017366926828	1428	1
3.58471615500420	3.35869071311761	1429	1
3.58473651769803	3.39857092473543	1430	1
3.58182956587718	3.37028281957200	1431	1
3.60468616328216	3.34172521156348	1432	1
3.61412234202525	3.34865891731144	1433	1
3.58695877937006	3.37352699252930	1434	1
3.58031929478050	3.39392653292709	1435	1
3.59079447913897	3.36992091280092	1436	1
3.60510263370912	3.37431165312218	1437	1
3.60674953791783	3.38595354447719	1438	1
3.59257248129841	3.37743005802321	1439	1
3.59828286585582	3.36457469020198	1440	1
3.59003563749024	3.36441193164027	1441	1
3.58937018531895	3.36670980984351	1442	1
3.57741928394620	3.45498509677305	1443	1
3.56285475524260	3.45683509195983	1444	1
3.56544386408458	3.48390651416416	1445	1
3.56439523273854	3.46545860444749	1446	1
3.56732070968008	3.47272584703367	1447	1
3.57199516896915	3.42418385196763	1448	1
3.59022946820425	3.42086096216519	1449	1
3.59563332552171	3.43529093318163	1450	1
3.57740737784956	3.43099200743561	1451	1
3.58758454549561	3.40525188989581	1452	1
3.57364749178731	3.40301230576050	1453	1
3.58653952287290	3.43905941848155	1454	1
3.60096179791362	3.38156610159403	1455	1
3.59274095662611	3.40302892944889	1456	1
3.58201381756107	3.40992832041239	1457	1
3.59115760012328	3.38159453998195	1458	1
3.60568381705168	3.34848073282676	1459	1
3.61221516844639	3.33181788067350	1460	1
3.59772948574095	3.34170370679917	1461	1
3.59784964924256	3.38676921630228	1462	1
3.60303681581062	3.36498713601204	1463	1
3.60208261938274	3.35432083931008	1464	1
3.62047811164927	3.31007054179080	1465	1
3.60078578076802	3.33647727712667	1466	1
3.58962269544201	3.37363805082896	1467	1
3.58124342159564	3.41676406221634	1468	1
3.58221514540775	3.44669356275980	1469	1
3.60587939598033	3.39906667898967	1470	1
3.57350352159123	3.45893002546274	1471	1
3.57755677262203	3.45459066070411	1472	1
3.58915329744306	3.41437732052474	1473	1
3.59040333923405	3.41622968607254	1474	1
3.56298459823740	3.47242153009839	1475	1
3.58070377706486	3.42476372777987	1476	1
3.57367931080573	3.39162585421694	1477	1
3.57412772044101	3.37292712196999	1478	1
3.57883180681979	3.39398984294546	1479	1
3.58633084264882	3.35917131733876	1480	1
3.58172059671839	3.38643987963691	1481	1
3.57498224989846	3.40564713625646	1482	1
3.59003129002395	3.40906136584085	1483	1
3.57408187551760	3.36384714025195	1484	1
3.59706524386569	3.34685558969923	1485	1
3.57081722807181	3.42631964823915	1486	1
3.57880376764467	3.42354318731639	1487	1
3.57087496594579	3.45246256899030	1488	1
3.58293478037254	3.48968901198367	1489	1
3.59087052650947	3.48811787996159	1490	1
3.58465536976254	3.46444031046905	1491	1
3.58041679534029	3.48880304439195	1492	1
3.58483472986279	3.53248473532076	1493	1
3.59326269973464	3.51276286980822	1494	1
3.58103978301241	3.49740601044771	1495	1
3.59200926107807	3.44726039252720	1496	1
3.59506495489786	3.42374106907095	1497	1
3.58102944883392	3.43111233195096	1498	1
3.57109689083377	3.50597194070169	1499	1
3.56724802868559	3.47020333716014	1500	1
3.59119101659147	3.43771088704836	1501	1
3.57207072001610	3.41995034365250	1502	1
3.58187213586650	3.40614620773359	1503	1
3.58415566428796	3.39808080136702	1504	1
3.58387067874238	3.32821898496410	1505	1
3.60607787402648	3.39977088774514	1506	1
3.59296772542666	3.45609356298701	1507	1
3.58970256626019	3.45002093990392	1508	1
3.57468998167986	3.42103511377401	1509	1
3.57950654235788	3.46686485398762	1510	1
3.58941707116163	3.42866489254136	1511	1
3.59343464019305	3.39455260449451	1512	1
3.58952564844554	3.40038829140726	1513	1
3.56883554638423	3.39058136734906	1514	1
3.58370634850550	3.39094257581063	1515	1
3.60715167798484	3.37096992256670	1516	1
3.60800068100914	3.39459611017363	1517	1
3.60834380099768	3.38764999479532	1518	1
3.59122661529736	3.38828439839569	1519	1
3.56975779754816	3.39722168113846	1520	1
3.58039254731824	3.35615608190471	1521	1
3.58518555400747	3.36776398986824	1522	1
3.58192796996621	3.38898809220517	1523	1
3.57941990079889	3.41700477204406	1524	1
3.59900148419266	3.35757837150653	1525	1
3.60867606213717	3.37787052901146	1526	1
3.59871654728080	3.38601279863374	1527	1
3.58498336287303	3.38155171396209	1528	1
3.60201543116734	3.41100471056686	1529	1
3.59196507805151	3.40539145897452	1530	1
3.58906675151753	3.35002893428169	1531	1
3.58793299884484	3.36593995355539	1532	1
3.59508151266144	3.37364739226699	1533	1
3.59237265819877	3.38589588503938	1534	1
3.58501124402313	3.36278149033117	1535	1
3.59304245128063	3.37332034537622	1536	1
3.59188312545852	3.38712742522064	1537	1
3.57738479600272	3.39307791819693	1538	1
3.58482071607634	3.34745763259086	1539	1
3.60390983163994	3.40151685684587	1540	1
3.59845209318784	3.41006512401375	1541	1
3.60422538165387	3.37403818957288	1542	1
3.59046989664820	3.39254919186775	1543	1
3.59190088471259	3.37008746248293	1544	1
3.60667371461147	3.38467397221004	1545	1
3.61161006896430	3.37489220106501	1546	1
3.60520740366231	3.37583603318760	1547	1
3.60491656913862	3.35874366950390	1548	1
3.60178229401047	3.34210624524805	1549	1
3.59780343306126	3.32127129127174	1550	1
3.59461466124529	3.36067871111784	1551	1
3.61065658618261	3.36798658531024	1552	1
3.59976584146237	3.40310800359280	1553	1
3.59208647823722	3.44665183959903	1554	1
3.60849117804144	3.44242923697287	1555	1
3.58914585948463	3.46368135652983	1556	1
3.58314435539994	3.50753811852808	1557	1
3.57796952202392	3.49557826083204	1558	1
3.57687394956300	3.45459695682793	1559	1
3.57764850790193	3.44042484623922	1560	1
3.60287669589059	3.39300557650298	1561	1
3.59391102167231	3.39416913659335	1562	1
3.58611248069027	3.45888323068243	1563	1
3.60431875118829	3.43776920585435	1564	1
3.58643659606201	3.41044013268070	1565	1
3.58030265939382	3.40113224873334	1566	1
3.56919565016744	3.39787157012974	1567	1
3.56133966603321	3.43751015184837	1568	1
3.58395156677068	3.44844166040969	1569	1
3.59139762301651	3.46241843471268	1570	1
3.57591444563316	3.44566892517535	1571	1
3.58161812683423	3.46713802459361	1572	1
3.59451683419541	3.47190080233003	1573	1
3.58046212793946	3.48046765874435	1574	1
3.57291111095835	3.47101516064458	1575	1
3.57652682812658	3.47214361288719	1576	1
3.57214199163498	3.41582429170108	1577	1
3.57197474006725	3.40819144479950	1578	1
3.58203888389471	3.40360194556080	1579	1
3.59480995380881	3.38051565889030	1580	1
3.58018441074887	3.37052807785094	1581	1
3.57826718499494	3.39958874881291	1582	1
3.57326756982270	3.41884134275642	1583	1
3.57114989010110	3.44982027371768	1584	1
3.56927178007585	3.44134229730803	1585	1
3.59527042026548	3.38849781816783	1586	1
3.58497848701282	3.38218849106138	1587	1
3.58663927631238	3.35722049106069	1588	1
3.59476006611941	3.40750247654456	1589	1
3.59064343560127	3.37246025737487	1590	1
3.57995109058771	3.40451959323067	1591	1
3.58985353198660	3.39941394759473	1592	1
3.58273050310850	3.40947762732017	1593	1
3.57691896788070	3.39423124937109	1594	1
3.60414366654329	3.39388472448124	1595	1
3.62037161968299	3.38791056515435	1596	1
3.59173042217507	3.39825005215841	1597	1
3.58807990133861	3.40348749875127	1598	1
3.58946250032591	3.37368577028102	1599	1
3.58971431865733	3.36940938240008	1600	1
3.58766791468664	3.37031152880741	1601	1
3.59272907553774	3.35158674434913	1602	1
3.59073334252868	3.34022173153523	1603	1
3.59607860537200	3.38884872117404	1604	1
3.58575810919562	3.35767377418900	1605	1
3.58845267118148	3.33970269540211	1606	1
3.59259760120280	3.37340712396136	1607	1
3.58158583859924	3.40577571748740	1608	1
3.59148065780195	3.43180408282171	1609	1
3.59371226238946	3.44859375233415	1610	1
3.58777706703430	3.43589187353234	1611	1
3.58426053773277	3.40451462546664	1612	1
3.58651554664011	3.39578284951657	1613	1
3.57541032329294	3.37247436055954	1614	1
3.58034953138364	3.37298317396411	1615	1
3.56670552004581	3.42144373916456	1616	1
3.56634065607832	3.40044217668808	1617	1
3.57567753710514	3.38096883501743	1618	1
3.57073224472029	3.37361547534342	1619	1
3.57224211589688	3.40427484078547	1620	1
3.57233853869497	3.37265756476053	1621	1
3.59476405570447	3.37551671719433	1622	1
3.58343996633101	3.44993940189924	1623	1
3.59433405597912	3.41255078929679	1624	1
3.60018448670729	3.40773401566743	1625	1
3.59782846664378	3.45331735834182	1626	1
3.59303044285688	3.47891657898753	1627	1
3.58766350027400	3.46768090347891	1628	1
3.57541615781501	3.41465303437546	1629	1
3.56766797691883	3.43553752671717	1630	1
3.58294567363989	3.45839412898493	1631	1
3.57780868950374	3.49714339034415	1632	1
3.60356397701724	3.42993861829205	1633	1
3.60905641200047	3.43195089946991	1634	1
3.59508624142829	3.44125869229153	1635	1
3.59527887256106	3.38451268930718	1636	1
3.56262464605445	3.42296897932595	1637	1
3.58476592612425	3.40672473497818	1638	1
3.59069505015255	3.37836602544930	1639	1
3.60145549944606	3.38636497915432	1640	1
3.60911262861654	3.37752515408389	1641	1
3.60995149384512	3.40305588797737	1642	1
3.59279983119258	3.41990370966279	1643	1
3.59812521688465	3.41022466231866	1644	1
3.59197279544702	3.37339369900560	1645	1
3.56214052315713	3.40983093257682	1646	1
3.59168058869170	3.40827852360327	1647	1
3.59313381006341	3.40443350276869	1648	1
3.59697842215562	3.36573339008215	1649	1
3.59567608121343	3.36034074666684	1650	1
3.59589570379453	3.38059392934466	1651	1
3.58926769162109	3.40773810686542	1652	1
3.56670131789786	3.42159013458048	1653	1
3.57948656085740	3.44381645416735	1654	1
3.59222748214093	3.41989746455449	1655	1
3.58781029756528	3.37368601833941	1656	1
3.58714108593654	3.33512245668563	1657	1
3.58255059624573	3.34839641683871	1658	1
3.57462512482573	3.36653479600778	1659	1
3.60121649164331	3.39634085866912	1660	1
3.59931481648944	3.38701489761827	1661	1
3.60305340672966	3.39229950220324	1662	1
3.60376046668903	3.39043565568842	1663	1
3.58448167534949	3.41082367890753	1664	1
3.58474133047663	3.37783990412728	1665	1
3.57163655988905	3.38413243742771	1666	1
3.58994629743890	3.37311022467274	1667	1
3.59994736297513	3.34826174642720	1668	1
3.59412536922530	3.38745525387311	1669	1
3.59228155292848	3.42664326824477	1670	1
3.58936724688563	3.44333277336615	1671	1
3.58878679702211	3.45578100334611	1672	1
3.57929054698879	3.45903198859414	1673	1
3.57826116614642	3.38994022621168	1674	1
3.58660282245289	3.38367776623348	1675	1
3.58966741217861	3.39400568277205	1676	1
3.58359645850570	3.40797733445198	1677	1
3.58307903371574	3.40361716152177	1678	1
3.56867216742668	3.44379517985924	1679	1
3.57907935766426	3.42622024167386	1680	1
3.57277650189869	3.42703191305151	1681	1
3.57583152391155	3.40310075406903	1682	1
3.58445150225009	3.42715027846591	1683	1
3.58910290014721	3.42858292722622	1684	1
3.58453128000629	3.43485421200663	1685	1
3.61046746969739	3.35108812770726	1686	1
3.60120219395560	3.30739080089139	1687	1
3.58365569139879	3.35473074411798	1688	1
3.60214501973633	3.36560887870105	1689	1
3.59704969151008	3.40847594467000	1690	1
3.60013886971388	3.41024441088390	1691	1
3.58331520621915	3.40485501086760	1692	1
3.58411642564875	3.37578362223368	1693	1
3.58689698953638	3.38835026157715	1694	1
3.60064535253376	3.39615178424537	1695	1
3.59557704099666	3.37335059415465	1696	1
3.59396344985870	3.37064243766596	1697	1
3.60076686136506	3.32932870867318	1698	1
3.60664623733089	3.35693337463993	1699	1
3.61037015229065	3.35038957196629	1700	1
3.59449588020230	3.37690464416933	1701	1
3.59683845323305	3.40360857861492	1702	1
3.59784530561925	3.39594921614099	1703	1
3.58360881026122	3.41178458285244	1704	1
3.57444699413443	3.39718594747520	1705	1
3.58491802429550	3.36852190574371	1706	1
3.60585367326925	3.38484946116676	1707	1
3.60600979105876	3.38253183413696	1708	1
3.58813442782961	3.39581106312161	1709	1
3.59563018698311	3.39706202962927	1710	1
3.58999434098455	3.43969493149531	1711	1
3.59494742141607	3.42359722572033	1712	1
3.59034321071705	3.33257320080924	1713	1
3.59304685129671	3.35240143231784	1714	1
3.59057843347040	3.35529597754710	1715	1
3.57975950227757	3.38951476076466	1716	1
3.57582147032889	3.41087333282862	1717	1
3.59305880085370	3.42288872134782	1718	1
3.61079620539163	3.42517120296298	1719	1
3.59880964679673	3.40107202005045	1720	1
3.58571787570364	3.42298125243274	1721	1
3.59706820877483	3.41688712918579	1722	1
3.57616183303363	3.46321515841599	1723	1
3.58517989062950	3.46106940896560	1724	1
3.59241120546098	3.44590092933286	1725	1
3.58544357769918	3.42410999456997	1726	1
3.56644638963605	3.44836902823714	1727	1
3.57813317891151	3.41751300668691	1728	1
3.58723968984763	3.43780732596912	1729	1
3.58328975185995	3.37772303587476	1730	1
3.60778016807136	3.37956725060334	1731	1
3.60579792249817	3.36080857075541	1732	1
3.61307430524370	3.37116119559579	1733	1
3.60560064963779	3.37763532212751	1734	1
3.58868025765874	3.41840135633872	1735	1
3.59434094451446	3.40275796849194	1736	1
3.59334826877238	3.37257829154438	1737	1
3.58010880587552	3.35564417761021	1738	1
3.59517469139227	3.33126831692964	1739	1
3.60932262659315	3.33550713048814	1740	1
3.60303518472008	3.34747086556539	1741	1
3.60881667282541	3.31845778656212	1742	1
3.60759029183102	3.32379199983769	1743	1
3.60745723199038	3.30390445163373	1744	1
3.59425549350489	3.32097653618377	1745	1
3.59530963076846	3.32369932076443	1746	1
3.60204218642854	3.36563767875474	1747	1
3.59017721584100	3.38757490804035	1748	1
3.58798757198965	3.35414084384960	1749	1
3.60606827546943	3.33036725087692	1750	1
3.58950141922986	3.37060472408984	1751	1
3.58639128072309	3.37462928707990	1752	1
3.59051094279760	3.41498151585534	1753	1
3.59534433682935	3.42377766383494	1754	1
3.60455532962345	3.38359766163412	1755	1
3.60025927920937	3.38418822247346	1756	1
3.59366781210735	3.41117920494877	1757	1
3.58610575190294	3.36047616331048	1758	1
3.59509743212233	3.36884908155485	1759	1
3.59321537668954	3.32577180424090	1760	1
3.58498120564264	3.35382886800016	1761	1
3.58804433711839	3.39651128640245	1762	1
3.59942855669299	3.41443362772223	1763	1
3.60053923082383	3.42124182895454	1764	1
3.57900871760024	3.42097142522102	1765	1
3.58148198539355	3.44795418555258	1766	1
3.58413870429545	3.44204678433125	1767	1
3.58691782572240	3.42555960059644	1768	1
3.59232077944143	3.42088268269634	1769	1
3.58995520326928	3.43501944916607	1770	1
3.58717283993955	3.39775623586453	1771	1
3.57682085850620	3.39610201012323	1772	1
3.58259700478667	3.42651363021893	1773	1
3.58435610701285	3.46143429200552	1774	1
3.57834708508875	3.44696363386569	1775	1
3.59010192743298	3.46297167741736	1776	1
3.57752389453822	3.46056519518678	1777	1
3.58073383194468	3.42957130481739	1778	1
3.59037308164350	3.42513960056826	1779	1
3.58528275944057	3.41304563384326	1780	1
3.58266350009867	3.38533057929987	1781	1
3.58199265864720	3.39012772832981	1782	1
3.57327258341979	3.40211332718114	1783	1
3.59054682075321	3.40132526952890	1784	1
3.58129045162052	3.38723716750514	1785	1
3.58168991171342	3.38979884525964	1786	1
3.58766808412442	3.36640657984380	1787	1
3.58591411275572	3.37444866700182	1788	1
3.59729581968504	3.36252620385610	1789	1
3.60803396672058	3.38325105170345	1790	1
3.61086009496034	3.35419547007243	1791	1
3.59554353473220	3.39296307835624	1792	1
3.60017697317164	3.35984524111748	1793	1
3.60138283123420	3.35341093895173	1794	1
3.59835742988436	3.38348317395961	1795	1
3.58316738624154	3.40864214935330	1796	1
3.56436303504084	3.46619937251219	1797	1
3.56627163832127	3.46409912018909	1798	1
3.58685013356864	3.43127168309009	1799	1
3.59084113343932	3.36642850479513	1800	1
3.58195224846509	3.37661460889528	1801	1
3.57772124819520	3.40102144494719	1802	1
3.57281359939544	3.41087705651107	1803	1
3.58606784200530	3.43875058620242	1804	1
3.58768858999953	3.39283227869110	1805	1
3.58747350632664	3.43546896876345	1806	1
3.58629772505123	3.49526844598659	1807	1
3.59031836659352	3.44915436318086	1808	1
3.59503547589804	3.39515448384179	1809	1
3.59962797565449	3.41186633922095	1810	1
3.59964820368926	3.43722531964989	1811	1
3.58835969569389	3.41879702845380	1812	1
3.59415513185827	3.41446664108284	1813	1
3.58732078729352	3.38621756383315	1814	1
3.59450921643733	3.40736554860306	1815	1
3.59602600456291	3.40787040661431	1816	1
3.58231003543288	3.37625768253545	1817	1
3.57311999583650	3.41263467294425	1818	1
3.58330814386505	3.45629449435928	1819	1
3.56140148335764	3.46198160586985	1820	1
3.59458539399074	3.43071291351899	1821	1
3.58231551098924	3.46759614164764	1822	1
3.59416194256356	3.46959374867613	1823	1
3.58934054017409	3.43284641498681	1824	1
3.57834437204989	3.48526779239317	1825	1
3.57443259595176	3.46895494707473	1826	1
3.56440220294171	3.50601594797918	1827	1
3.57100044479952	3.50342127038436	1828	1
3.58228773004799	3.47497060334829	1829	1
3.59318169153316	3.44732996705445	1830	1
3.58510231004092	3.47971518389917	1831	1
3.58882713353039	3.41485388220980	1832	1
3.57301029724889	3.46043993818638	1833	1
3.58950454361005	3.37643751605291	1834	1
3.59429547629568	3.43936680232918	1835	1
3.59644060001854	3.42340421500977	1836	1
3.59600116586766	3.39526652549230	1837	1
3.59705881001597	3.37035451896983	1838	1
3.59313063462696	3.38343702703691	1839	1
3.59605554983246	3.42282244889190	1840	1
3.59395584691638	3.45809596610160	1841	1
3.57431117571264	3.46007766075869	1842	1
3.58026708181050	3.40193519063867	1843	1
3.58578425738311	3.41461971675012	1844	1
3.59941691889793	3.43336351822412	1845	1
3.58410900812256	3.42989840198613	1846	1
3.59384510153293	3.43865811191637	1847	1
3.57411837593032	3.43840564474209	1848	1
3.58133656118963	3.39786245195911	1849	1
3.58590030055375	3.39580380278356	1850	1
3.55772346260320	3.47060845204549	1851	1
3.57850921542918	3.48753513473124	1852	1
3.59706857742545	3.43995813825910	1853	1
3.58349940515287	3.42353182453629	1854	1
3.58781329877103	3.41120384973210	1855	1
3.59638172970577	3.41344915276432	1856	1
3.59598711982603	3.42426364697264	1857	1
3.58197390695443	3.40832425415836	1858	1
3.58451899198763	3.40403324633897	1859	1
3.61602683977393	3.41894542849381	1860	1
3.61200657280927	3.38179232760132	1861	1
3.59403660231104	3.40101670487410	1862	1
3.59215873956025	3.38497621521269	1863	1
3.59776720040121	3.41710722879618	1864	1
3.60459911810346	3.42440047749224	1865	1
3.59295514272415	3.48409824859545	1866	1
3.59261948406810	3.47933127457224	1867	1
3.57823629313944	3.46116825656678	1868	1
3.59156594462618	3.42918019648681	1869	1
3.59433800864234	3.39298168353137	1870	1
3.58227594428751	3.41290332943110	1871	1
3.57581064346686	3.42434184981326	1872	1
3.57942135193492	3.43761875022938	1873	1
3.57985931407396	3.43999024469218	1874	1
3.60186439555730	3.39330757781346	1875	1
3.60257551520145	3.38896056154484	1876	1
3.60818599149355	3.38916493493304	1877	1
3.60320473815234	3.40444180936020	1878	1
3.59256341499008	3.39038073783443	1879	1
3.58844070996917	3.37505447505935	1880	1
3.59541607223570	3.37923961496528	1881	1
3.58376222116513	3.39839589298268	1882	1
3.56384471749582	3.40043133873068	1883	1
3.56859349145482	3.41778711258463	1884	1
3.59391518371704	3.39428212437966	1885	1
3.58695349451358	3.37933187744095	1886	1
3.56977544146280	3.40038558540392	1887	1
3.57849064880925	3.40370660311575	1888	1
3.57313096798280	3.39078335985016	1889	1
3.58861482031202	3.37810534493658	1890	1
3.58616788600097	3.43948781275964	1891	1
3.58205316686254	3.46647687393286	1892	1
3.58891155541068	3.45835460840457	1893	1
3.57269114147630	3.46249644555152	1894	1
3.56570642596197	3.52163027297524	1895	1
3.58042414418008	3.48986588726314	1896	1
3.60026252410073	3.44998822243686	1897	1
3.58772621386463	3.43501455441135	1898	1
3.58861416478553	3.43083938118351	1899	1
3.59523824269836	3.41631407420512	1900	1
3.61142290043280	3.39548107172389	1901	1
3.61068390931569	3.39593276013687	1902	1
3.60633812849850	3.39613969351535	1903	1
3.58040489549837	3.38999740306198	1904	1
3.60030721886036	3.37239774533754	1905	1
3.59953888500033	3.39536618399778	1906	1
3.59838871412765	3.42245184314419	1907	1
3.59251653859851	3.44079651539983	1908	1
3.58586194254009	3.40027607362853	1909	1
3.57875883231955	3.39770372982235	1910	1
3.58218270630000	3.38315021019034	1911	1
3.59561948090517	3.35725308355707	1912	1
3.59071246533219	3.35953051730586	1913	1
3.58535702812575	3.35052829390952	1914	1
3.57548895437735	3.37475089508298	1915	1
3.56217222275257	3.38129333923470	1916	1
3.57260378988682	3.37212052688967	1917	1
3.57185431795744	3.35346869240592	1918	1
3.58532896204572	3.39457977156388	1919	1
3.58008604380765	3.41888183034610	1920	1
3.59193502849139	3.43555245785302	1921	1
3.57744448589519	3.43947397216516	1922	1
3.58418733600595	3.46053957954530	1923	1
3.57820408525144	3.46357741801709	1924	1
3.56953650991525	3.46322922254169	1925	1
3.56289904604164	3.46117437045141	1926	1
3.57305891023682	3.49160274391358	1927	1
3.57567509532124	3.46440304306667	1928	1
3.57548741543863	3.52257155471359	1929	1
3.57499084945224	3.51892261449624	1930	1
3.59267026387391	3.45882232115635	1931	1
3.58897517631269	3.36738832283930	1932	1
3.58450884860399	3.36674881647853	1933	1
3.57799377958885	3.40847104587677	1934	1
3.58159900893204	3.38826716923544	1935	1
3.59859816722071	3.39938234630045	1936	1
3.58323994402492	3.43137346836905	1937	1
3.58182116022095	3.44317390237529	1938	1
3.57587808464910	3.42484443125247	1939	1
3.57681919043411	3.43406170988197	1940	1
3.58316570973179	3.43792822502109	1941	1
3.59046300757379	3.36613367309129	1942	1
3.58938215965792	3.36091696840569	1943	1
3.58920743738900	3.39693677153129	1944	1
3.59094066107527	3.41514911529175	1945	1
3.58534549328541	3.41768938081811	1946	1
3.57465788931536	3.40433767839393	1947	1
3.58933681022650	3.35499143219510	1948	1
3.58440752345064	3.36217155307902	1949	1
3.58755292063505	3.40112817036332	1950	1
3.59769743982974	3.38233037489302	1951	1
3.60123584954663	3.31692115897006	1952	1
3.59323438591525	3.31148897628234	1953	1
3.59692148019775	3.36222638405878	1954	1
3.58756763558559	3.37267180386748	1955	1
3.59785549460836	3.32209753087548	1956	1
3.60149960586376	3.36065208784553	1957	1
3.59216604517581	3.38230731641219	1958	1
3.57371066562192	3.43338024363313	1959	1
3.57940164566383	3.43308862232675	1960	1
3.57714126988403	3.40213042599817	1961	1
3.58506862682558	3.37672757386531	1962	1
3.58007846558634	3.35409676645521	1963	1
3.58018783978528	3.37448795276023	1964	1
3.58621103232656	3.39834085102531	1965	1
3.58739875589402	3.45345977013941	1966	1
3.58002808836502	3.44679438859359	1967	1
3.59460452153255	3.40656166689162	1968	1
3.56659625269152	3.42992049531020	1969	1
3.55454659567119	3.49404814558215	1970	1
3.56437345463578	3.48111283821117	1971	1
3.57360721975773	3.45766354630804	1972	1
3.56849365564185	3.50039305981540	1973	1
3.57580087841529	3.51505670598460	1974	1
3.59740431025367	3.45652786496688	1975	1
3.57162360604963	3.45882124055580	1976	1
3.57568425143371	3.46670032818535	1977	1
3.58147562558616	3.44719574162078	1978	1
3.60207855032742	3.38002270957230	1979	1
3.61126030232148	3.42247927561807	1980	1
3.59779414979020	3.43601038579805	1981	1
3.57670001026934	3.44348394556807	1982	1
3.57520629950746	3.44570751308602	1983	1
3.57184987708643	3.39338025676046	1984	1
3.57698328920994	3.43289067420338	1985	1
3.60541797092667	3.45385941093496	1986	1
3.59368170620854	3.46004975267826	1987	1
3.56850247231086	3.39342770850273	1988	1
3.57169416884145	3.40135407682567	1989	1
3.59696433733290	3.38727759675939	1990	1
3.57762447909001	3.39204783921874	1991	1
3.59564936923973	3.37717286332624	1992	1
3.59909986076118	3.38521064984910	1993	1
3.57761302985632	3.43766692065882	1994	1
3.56470051582045	3.41876355921144	1995	1
3.56936511963119	3.42460022083701	1996	1
3.57768754572976	3.37818863902264	1997	1
3.60615798024027	3.34571473137423	1998	1
3.60293123372903	3.35428159576682	1999	1
3.57816389343475	3.37472506291106	2000	1
[truncated: 3,000 more rows]
