# Supplementary material for: Reversibility and Viscoelastic Properties of Micropillar Supported and Oriented Magnesium Bundled F-Actin
Source: PLoS One. 2015 Aug 31;10(8):e0136432. doi: 10.1371/journal.pone.0136432 (PMC4556452; doi:10.1371/journal.pone.0136432)
Supplement: S1 Data — See the Readme.txt file within. (ZIP) [file pone.0136432.s004.zip › Rheology-raw-data/120725 08mM/fov2051noDD/fov2051noDD.txt]

3.68543594625395	3.83905992478136	1	1
3.69069738224756	3.84945651323156	2	1
3.69124788007393	3.78991174213115	3	1
3.70427742527194	3.80051664063476	4	1
3.70892884928867	3.75342349689216	5	1
3.71702847518015	3.72279697845427	6	1
3.71095189355997	3.72307152007943	7	1
3.71444458996774	3.70371721370013	8	1
3.70165595532134	3.70872368179200	9	1
3.70500077116370	3.73013500840756	10	1
3.68534370084353	3.76425200638119	11	1
3.69409861379974	3.78571065153758	12	1
3.69453562157511	3.76532047845108	13	1
3.70000263935046	3.73049947419883	14	1
3.68896823269548	3.72895864789970	15	1
3.69221406867517	3.76197404447682	16	1
3.69676579947968	3.75876095396451	17	1
3.69276802206089	3.73583510042081	18	1
3.68880953972829	3.80746934890106	19	1
3.69367740839415	3.79251723408428	20	1
3.70082976140294	3.78323654592140	21	1
3.69024794577269	3.80438911325555	22	1
3.69946903676238	3.76671282679501	23	1
3.69986571922689	3.70482940115737	24	1
3.71553653832646	3.65917160177905	25	1
3.70542520465601	3.69760186411029	26	1
3.69346275733936	3.75167235093149	27	1
3.70718148858134	3.76243103950143	28	1
3.71405893351539	3.77275871513964	29	1
3.71302013002100	3.77372845372966	30	1
3.70157233493077	3.76591684069137	31	1
3.69992395015739	3.80267225001570	32	1
3.71408122697826	3.79884429820546	33	1
3.69021897122914	3.80214342376720	34	1
3.68840771727575	3.79900559899202	35	1
3.68401237149443	3.84502300686193	36	1
3.69504458617989	3.83298279940842	37	1
3.69978717972842	3.81689713481743	38	1
3.69827325632606	3.82590254778325	39	1
3.68078237738785	3.79693595094888	40	1
3.70727747407176	3.77918555428440	41	1
3.70221310996900	3.76466486489364	42	1
3.70140629510331	3.72909082465308	43	1
3.70748534691093	3.75346523330190	44	1
3.69074949248127	3.82224679314691	45	1
3.68855085893771	3.83390092367408	46	1
3.68294063698334	3.85230824621070	47	1
3.70036636377566	3.84961287081105	48	1
3.68116050455234	3.80821269066095	49	1
3.70245582487067	3.77730182156986	50	1
3.68858294182951	3.74223971149250	51	1
3.71466692452562	3.73011821694732	52	1
3.71252379455725	3.72470073783155	53	1
3.69443784285485	3.70218909186961	54	1
3.69835961701577	3.71716320091859	55	1
3.69155541272495	3.74424702350324	56	1
3.70327417768373	3.80561691671678	57	1
3.69925138206089	3.79425283208018	58	1
3.71081847665182	3.79887281956733	59	1
3.69999918499708	3.80142059246372	60	1
3.68943770773523	3.81274413591084	61	1
3.68148908588772	3.81983383383804	62	1
3.70096033943194	3.76514464226905	63	1
3.71178796863110	3.76113077335232	64	1
3.70196187408374	3.75687086707717	65	1
3.69249862619321	3.74931598064710	66	1
3.70311270047743	3.72943852173794	67	1
3.70792797476991	3.73693570184197	68	1
3.69274102824203	3.77877281647058	69	1
3.70011787699051	3.76969334943519	70	1
3.70580577850324	3.74351610293386	71	1
3.71347807638035	3.69925353183884	72	1
3.70723511442806	3.72101345451278	73	1
3.70752215768288	3.74416394358588	74	1
3.69983102964492	3.74789294299636	75	1
3.68515775928942	3.80912510342201	76	1
3.70506827787246	3.79517861722075	77	1
3.69741209160593	3.80205917017910	78	1
3.69123934747181	3.75997447957301	79	1
3.69756426331467	3.76682144610910	80	1
3.68797145376228	3.74556206603120	81	1
3.69391819779050	3.76999004423966	82	1
3.68536807474029	3.80317547150889	83	1
3.67576907407753	3.80399507860474	84	1
3.67903050658569	3.76630195394913	85	1
3.69224901044519	3.76012294047084	86	1
3.68616069838112	3.78553374933420	87	1
3.68637073133081	3.86028174579680	88	1
3.70065984044552	3.83796887989338	89	1
3.67886909990885	3.81224635679055	90	1
3.68141111391309	3.79366692889453	91	1
3.68398105361388	3.78868534297246	92	1
3.68832572386620	3.71722291972289	93	1
3.66702850951657	3.76034731221072	94	1
3.68607590329481	3.74735853774763	95	1
3.71374443857013	3.73080720770049	96	1
3.70592525782269	3.72486919915393	97	1
3.68979154721424	3.76848299842410	98	1
3.69400087150569	3.76781902284431	99	1
3.69076090948115	3.71298553940034	100	1
3.69116784381036	3.73870791843103	101	1
3.68286762378012	3.80482616813743	102	1
3.69770516547778	3.79396125513146	103	1
3.69784723633782	3.77591779671481	104	1
3.70219063873089	3.75822489920039	105	1
3.70002531379039	3.76966469236241	106	1
3.70424400007344	3.80752587354201	107	1
3.68946929954165	3.84221185849819	108	1
3.69445061766715	3.85869741390771	109	1
3.68139081562970	3.85252738533887	110	1
3.69070689348105	3.82896519128985	111	1
3.66999325289586	3.83383211674967	112	1
3.66871100909171	3.84207142541594	113	1
3.67764313846563	3.80570367459414	114	1
3.69100803344738	3.78151785631000	115	1
3.67677414772646	3.77647390284715	116	1
3.69021529536577	3.78343556288777	117	1
3.67696859739699	3.79528954355908	118	1
3.68886059111824	3.84057263917636	119	1
3.67804810748026	3.86593254129355	120	1
3.66994734480869	3.78056823419848	121	1
3.66420006615478	3.85342088212916	122	1
3.65276458343284	3.87273010910901	123	1
3.66440523477621	3.84813525935100	124	1
3.69702196357186	3.82861196542993	125	1
3.68202953147951	3.81618299103606	126	1
3.69252542075410	3.78852276215000	127	1
3.70262721253918	3.80293596745525	128	1
3.70192907551778	3.83417732463461	129	1
3.68260265994749	3.85669009063696	130	1
3.71132485439204	3.80459551052672	131	1
3.71568678839136	3.77543297427684	132	1
3.71069182800227	3.77157243290164	133	1
3.69904511629581	3.70399652324553	134	1
3.69250937111214	3.76394430151164	135	1
3.70254350809959	3.73600939922000	136	1
3.68406205970106	3.77302108513803	137	1
3.67816152719152	3.79745254600357	138	1
3.69284500155444	3.77657140564487	139	1
3.68956608018255	3.76449946731379	140	1
3.67822293266765	3.77291718184527	141	1
3.69293569930975	3.76479848556712	142	1
3.68114524002579	3.80754866685355	143	1
3.66377132710014	3.83247481049737	144	1
3.68390167533288	3.75689353356298	145	1
3.70126870920236	3.71146115538785	146	1
3.70349593564099	3.69658909893622	147	1
3.70395232420601	3.70330935923749	148	1
3.70467938543382	3.73129659821193	149	1
3.68065948376681	3.76646922926382	150	1
3.67933633756874	3.76003552304931	151	1
3.68523963059898	3.76258060397938	152	1
3.67506121874763	3.79807932760848	153	1
3.68613354160885	3.76054751476343	154	1
3.69865493062822	3.72695745279992	155	1
3.69636891260687	3.73328098747220	156	1
3.70465557083679	3.73591271739150	157	1
3.69753419486332	3.75523288103226	158	1
3.69262234136250	3.79651295142544	159	1
3.69776318027086	3.78889515272348	160	1
3.68974741471423	3.78184124293522	161	1
3.67958697083183	3.77129017345707	162	1
3.66742303273362	3.77530273264465	163	1
3.68662979697789	3.75695015604957	164	1
3.69436325565603	3.73706936470192	165	1
3.70621632984029	3.73548133836814	166	1
3.68717657367440	3.73782314598737	167	1
3.69082729795862	3.73169486961482	168	1
3.69962876440792	3.79927270277467	169	1
3.69773242924449	3.79488109192189	170	1
3.69911203891725	3.81492067189667	171	1
3.68834911697283	3.80193182312731	172	1
3.67136105521617	3.82960184118493	173	1
3.69181502324881	3.77451171131358	174	1
3.69904284499492	3.68925681010950	175	1
3.70089711067279	3.71477767300454	176	1
3.68260272860442	3.74314528401188	177	1
3.69469484912243	3.72838209073709	178	1
3.69230531545602	3.80554258591108	179	1
3.68375919346791	3.80363161712618	180	1
3.68894124199546	3.79383758893138	181	1
3.70846262848208	3.76039964833275	182	1
3.69289418718121	3.79364665548125	183	1
3.70069476574647	3.73607314637095	184	1
3.67881925341521	3.73038109967395	185	1
3.70004193300810	3.70881278653501	186	1
3.69555783788139	3.71486988703130	187	1
3.69175956383351	3.76483660246841	188	1
3.68381329978266	3.76405596685350	189	1
3.69512906873973	3.82767085668067	190	1
3.70046568716375	3.85640581101061	191	1
3.71077954504084	3.83572242661246	192	1
3.69278676373509	3.77183309007817	193	1
3.69660962211259	3.80502030660938	194	1
3.70027598639065	3.80153230594122	195	1
3.68329361993702	3.83122527792193	196	1
3.67091976480597	3.83032892678478	197	1
3.68216724132192	3.82966324634544	198	1
3.68901603632147	3.79518238635392	199	1
3.67302376171404	3.74753681458745	200	1
3.69282477070979	3.76723133738293	201	1
3.70174107381738	3.76355620531582	202	1
3.70368323716215	3.76139195284884	203	1
3.69578750182678	3.78594120192588	204	1
3.68030302654454	3.78256375328400	205	1
3.70766626557472	3.79156948523827	206	1
3.70266454413598	3.77499554578280	207	1
3.68673248767832	3.75912227087416	208	1
3.69620761112747	3.76522092463370	209	1
3.70075221071102	3.78485154834399	210	1
3.69538113702370	3.79207630422261	211	1
3.70317329690332	3.80331439807075	212	1
3.68518823105837	3.79253679607055	213	1
3.68838840167769	3.82158676504559	214	1
3.69273499129216	3.74960942414491	215	1
3.70432430382207	3.73532694105123	216	1
3.70368001971395	3.71356894893844	217	1
3.70948678123186	3.73181923429046	218	1
3.69620228351514	3.74234233801838	219	1
3.69971999409887	3.81704234660567	220	1
3.70381370031579	3.80205739686843	221	1
3.70835747316646	3.75482939080581	222	1
3.70792618361526	3.78460439445811	223	1
3.71793482879684	3.80497847347815	224	1
3.70488299284887	3.76467800103387	225	1
3.71405881129365	3.76725749536918	226	1
3.69891508542748	3.78335726371075	227	1
3.70136263066303	3.79579690886208	228	1
3.67608790776806	3.79714247212414	229	1
3.67494335375823	3.83884750445408	230	1
3.67960324251340	3.81705634004232	231	1
3.69519886636887	3.77775360314594	232	1
3.69284680631898	3.76745579421615	233	1
3.69004117596581	3.75989744371240	234	1
3.70755499594051	3.76147789133872	235	1
3.71073647898309	3.74469805870231	236	1
3.70497693614493	3.75666125739781	237	1
3.70297399466478	3.74685113595448	238	1
3.70472370709463	3.76683311621540	239	1
3.69866543680628	3.81424085522404	240	1
3.68575720536113	3.83933131566234	241	1
3.70378733812082	3.84698693109757	242	1
3.67917303315591	3.80717414933393	243	1
3.68316567793188	3.79706892595822	244	1
3.70184556247089	3.74985252490852	245	1
3.70391027988318	3.67375112129794	246	1
3.69778431350803	3.72863456811257	247	1
3.68754683457534	3.76214758445501	248	1
3.67528226841791	3.79060365115846	249	1
3.69100343591039	3.74982363036163	250	1
3.69749711284433	3.74243700257377	251	1
3.70163019321444	3.75956917506405	252	1
3.69732444432075	3.79032471465287	253	1
3.69754489120565	3.77921912107560	254	1
3.70037745417547	3.84183043037594	255	1
3.71193320668995	3.79963410759169	256	1
3.70754386344492	3.83740332515963	257	1
3.67330804993442	3.81683846942037	258	1
3.68472941312184	3.81666452558290	259	1
3.68679060640436	3.76917279112976	260	1
3.69557429475677	3.78981685012447	261	1
3.70984580434188	3.76562867923379	262	1
3.72114689175483	3.75129570466344	263	1
3.70462445544803	3.80146677799501	264	1
3.69729650305667	3.79453605323825	265	1
3.68574070170199	3.81221608300478	266	1
3.68737931136851	3.84470979961713	267	1
3.67997907970794	3.88042024847697	268	1
3.66854628355317	3.84909005801717	269	1
3.67222175142689	3.84059685003179	270	1
3.68633390506313	3.83108275451575	271	1
3.69844671669783	3.83726893020474	272	1
3.68970330495568	3.81504144524088	273	1
3.68851097671107	3.75987243996721	274	1
3.68672989687244	3.76699617806447	275	1
3.70149517264732	3.74600829215854	276	1
3.70024740171001	3.75758411357405	277	1
3.68529880634864	3.76107492478489	278	1
3.68544183515022	3.77873637747139	279	1
3.69329204268848	3.78692443205868	280	1
3.70201154867712	3.76980782938254	281	1
3.70032025886761	3.78867137513033	282	1
3.67855591391063	3.81850147908807	283	1
3.66509207181739	3.86135509767261	284	1
3.69368160934561	3.82086274758332	285	1
3.70345874960518	3.81973834787199	286	1
3.70668317289725	3.80783702047536	287	1
3.69137021819643	3.87859033114911	288	1
3.69786546890007	3.87602940310803	289	1
3.68917454750656	3.85192201685620	290	1
3.68678622334926	3.83213054972122	291	1
3.68215692967870	3.81355761719256	292	1
3.68796298787370	3.76744589774943	293	1
3.68465952072347	3.73562413520029	294	1
3.67792034794689	3.75343013582917	295	1
3.68592833070348	3.79215396587149	296	1
3.70402656198658	3.76014274112608	297	1
3.72496044888925	3.72024594609206	298	1
3.72381477577407	3.71149216882181	299	1
3.71896172743067	3.75876069364501	300	1
3.71317371750034	3.74436825698203	301	1
3.68830357496016	3.75034457799413	302	1
3.68398338480017	3.76921437538945	303	1
3.66493422839623	3.80053310563303	304	1
3.66864071364581	3.83239716300905	305	1
3.68291016125195	3.80614416976404	306	1
3.67602171792096	3.75748169321982	307	1
3.67020949309963	3.80699893652008	308	1
3.68465896701258	3.84276782112125	309	1
3.69835465278846	3.78515637560589	310	1
3.69381341713185	3.75580183365565	311	1
3.67587672082737	3.80160993814994	312	1
3.68936925557351	3.78635289347836	313	1
3.67914046997390	3.77402485942529	314	1
3.68811903445186	3.74020410814067	315	1
3.68637978777554	3.72902538196627	316	1
3.68926531127884	3.76929892520865	317	1
3.68592097993892	3.81814328442483	318	1
3.68933929591555	3.85629250755366	319	1
3.67348611726752	3.87264797070792	320	1
3.70155669987418	3.82602842588353	321	1
3.67663284487165	3.79927201759121	322	1
3.68761316858669	3.80421935962048	323	1
3.71043619920179	3.77818615274155	324	1
3.70847219795665	3.82297282051646	325	1
3.69021600669573	3.77247040149441	326	1
3.69708451946649	3.70657675289039	327	1
3.68835418810418	3.74690090465266	328	1
3.68878088845111	3.75736783918101	329	1
3.68591725415564	3.75477495892853	330	1
3.69966810802480	3.77101476216518	331	1
3.70730166795844	3.73831345117009	332	1
3.70400411517306	3.72110026820208	333	1
3.69390628126038	3.71372752264159	334	1
3.71336814158324	3.73804037823716	335	1
3.72129561250341	3.68967728747292	336	1
3.71330810442214	3.69993786900963	337	1
3.69524200970382	3.77683595273749	338	1
3.69541938817287	3.77967570822969	339	1
3.71100514602423	3.75426745977077	340	1
3.69475987649818	3.74305204013614	341	1
3.69999921394429	3.72347888232196	342	1
3.69054448062086	3.77472825702856	343	1
3.68410041177341	3.78713820576372	344	1
3.68158951084627	3.78287238112892	345	1
3.67462409124783	3.77608693662905	346	1
3.67712214352698	3.76373025001212	347	1
3.69147996676280	3.77106838521407	348	1
3.68866313139855	3.74536939596355	349	1
3.69983930965408	3.73133869966745	350	1
3.70346720548624	3.73322876332181	351	1
3.68667791694313	3.75098259481885	352	1
3.69734522776765	3.78127946321788	353	1
3.69169207140878	3.76742016120013	354	1
3.68314233282394	3.81888442953335	355	1
3.69844663804945	3.79855659126626	356	1
3.70424682934545	3.78824811979045	357	1
3.71193394625023	3.81848894927283	358	1
3.71234905749143	3.79910246749407	359	1
3.69664368618326	3.74860789174328	360	1
3.69160188923553	3.72300055936268	361	1
3.67616166151779	3.80318502788311	362	1
3.66874435063938	3.81014193335313	363	1
3.67349559895792	3.86207625326095	364	1
3.67752042744650	3.83981051091280	365	1
3.68306816457456	3.83172437957933	366	1
3.65551539176314	3.84029516487511	367	1
3.66927227291416	3.85086552946058	368	1
3.67858073595965	3.82883584771930	369	1
3.68441935972852	3.80207931176570	370	1
3.69030536688886	3.77435125777699	371	1
3.69491016443539	3.77547147547352	372	1
3.69768111889237	3.78288812145357	373	1
3.69042855272267	3.80064468694106	374	1
3.68384752063852	3.82949391785072	375	1
3.68492672167011	3.80673455805474	376	1
3.68787749506955	3.77331324467828	377	1
3.68902904544883	3.75454575119193	378	1
3.68865424404213	3.77096293889969	379	1
3.68883124638041	3.79085726750022	380	1
3.67768311334625	3.78306837819424	381	1
3.70336901895749	3.78422476268378	382	1
3.68654394017643	3.79988988421744	383	1
3.69457419761077	3.80728027685139	384	1
3.69332211818223	3.76588567844339	385	1
3.70986648022947	3.71916265901775	386	1
3.72797703617852	3.72107537588481	387	1
3.69880776430870	3.80252387819923	388	1
3.70501674305829	3.82069887596348	389	1
3.68656045955486	3.76235157612550	390	1
3.67987101057229	3.81284161541400	391	1
3.67643306293415	3.82869822142846	392	1
3.68196594958682	3.81847953928082	393	1
3.69226944570659	3.79145602779750	394	1
3.71324765691949	3.73195669584497	395	1
3.70729763091621	3.71077834255371	396	1
3.70686499526151	3.71202148969776	397	1
3.71228565291188	3.73996183113800	398	1
3.69568137516621	3.81433866594909	399	1
3.68193557054922	3.80037952789453	400	1
3.69620070203299	3.75888688344540	401	1
3.68901192738340	3.80150201895547	402	1
3.68857780092973	3.76663446559618	403	1
3.67727929288634	3.72687884314770	404	1
3.70376798869839	3.74068962621482	405	1
3.69692131355239	3.79387640038374	406	1
3.68719742757778	3.84322692406873	407	1
3.68096085421996	3.80592275141366	408	1
3.65637313572404	3.78183969035230	409	1
3.68187369017377	3.83128765383217	410	1
3.69097109224553	3.85432064090115	411	1
3.69677947981595	3.87332786236082	412	1
3.68828827282400	3.86551513886103	413	1
3.67486382113645	3.84918938310439	414	1
3.68881239408361	3.81364396477919	415	1
3.69321915029366	3.82492695096050	416	1
3.70067598942103	3.80980118512825	417	1
3.70345111924577	3.77270048884563	418	1
3.69454374875813	3.75903335512282	419	1
3.70034724410508	3.78011744115399	420	1
3.70274944120162	3.76685202171861	421	1
3.69338499194214	3.80234171015526	422	1
3.66984232225877	3.78526364664086	423	1
3.65872044624809	3.82045430351922	424	1
3.67661048423574	3.80262866206747	425	1
3.67586383102403	3.75756410126079	426	1
3.68231825513263	3.80386365402269	427	1
3.67501958982627	3.86762383329838	428	1
3.69852742302366	3.84241001020390	429	1
3.68102971683609	3.80430270198251	430	1
3.70523464678146	3.71978399877579	431	1
3.70141018668070	3.73045641620822	432	1
3.70117092581130	3.70304666547110	433	1
3.69305273182236	3.74588492986513	434	1
3.69973674530789	3.80842203096720	435	1
3.69228016706203	3.81294863967316	436	1
3.66932051349615	3.76710190173780	437	1
3.68114430026123	3.77064320868580	438	1
3.70129100902652	3.81377035761667	439	1
3.68364519260727	3.82649755291367	440	1
3.68888412960637	3.74518328714504	441	1
3.68886235255661	3.73702996420553	442	1
3.67482446532044	3.75027786145275	443	1
3.68874366180868	3.76323913514323	444	1
3.67969148315547	3.78252371226688	445	1
3.68165063415420	3.80034328550314	446	1
3.68352952792698	3.74547090634061	447	1
3.68567117969879	3.73810872894884	448	1
3.68187305627779	3.76649753697343	449	1
3.70456619782030	3.70817121078918	450	1
3.71226645686496	3.67467138326209	451	1
3.68968662538849	3.69190759925542	452	1
3.69292033295012	3.74351405766008	453	1
3.69648669789546	3.73127414207231	454	1
3.69928228225773	3.72462949489080	455	1
3.71088223917585	3.75007545510355	456	1
3.70062851799338	3.74125508934298	457	1
3.69189579331682	3.77229794307148	458	1
3.67497469534503	3.82120409410866	459	1
3.68121988720337	3.80881353980342	460	1
3.67540651271435	3.82325548666298	461	1
3.69438160480126	3.83053844416779	462	1
3.69758776446403	3.79542385184544	463	1
3.67738987205474	3.81230424254406	464	1
3.70108893431467	3.82863346871701	465	1
3.69995820644323	3.82721067365250	466	1
3.69087867853391	3.79891363719586	467	1
3.69404090326246	3.76950280126823	468	1
3.69966179707179	3.75599213259676	469	1
3.70845169642818	3.77618803036170	470	1
3.68584168488660	3.78278599966864	471	1
3.68589389338230	3.78153717305949	472	1
3.67870570016666	3.84317024798887	473	1
3.68156460794558	3.85460710219780	474	1
3.67277996584485	3.83823477515074	475	1
3.67998471209406	3.80065199879904	476	1
3.68758512595914	3.82269601418487	477	1
3.69428092190807	3.78136847137220	478	1
3.67622126453335	3.82123577573346	479	1
3.68514733636289	3.83122993637572	480	1
3.68170319425470	3.84249567561162	481	1
3.68663353643349	3.82893702001100	482	1
3.68874297173446	3.79231470724079	483	1
3.69384933896384	3.76641130069052	484	1
3.69195721879869	3.75299300342284	485	1
3.68289609605104	3.73016556659024	486	1
3.68726202029967	3.74215546273449	487	1
3.70221557340057	3.81174585820898	488	1
3.70416167333211	3.76338067077635	489	1
3.69726030581930	3.74551835410112	490	1
3.71292718818745	3.70437398576945	491	1
3.69581977473099	3.73452736412332	492	1
3.68492425317156	3.77669263898047	493	1
3.67874514164373	3.80631185052859	494	1
3.67844410294834	3.85446584000882	495	1
3.70562935005870	3.81455560642314	496	1
3.70640851147948	3.78446238357063	497	1
3.70199738860435	3.77208887985353	498	1
3.68896196420119	3.77808199315355	499	1
3.69609467097396	3.73394918378152	500	1
3.69642038585176	3.73950115558385	501	1
3.71392104859940	3.70230091009431	502	1
3.70923050232541	3.67242848526840	503	1
3.72069358398203	3.72390196341127	504	1
3.71627502662170	3.70254808842351	505	1
3.69432663988607	3.72260428400773	506	1
3.66935387604914	3.73620627170532	507	1
3.67556614597791	3.75551668930676	508	1
3.68165703718505	3.71765251536077	509	1
3.69996185619436	3.75922630738075	510	1
3.70565232784611	3.76102645543542	511	1
3.69674618894114	3.78184700447348	512	1
3.67940705331943	3.77817277280464	513	1
3.67953681198154	3.79435474148761	514	1
3.67091916569784	3.76872550603031	515	1
3.68419768538099	3.75890372335714	516	1
3.67606311282328	3.78918889110261	517	1
3.67820019091409	3.81959811499139	518	1
3.66987612569762	3.84055784161055	519	1
3.68467353647184	3.83936829437588	520	1
3.69337796047329	3.82766784809123	521	1
3.68633975192223	3.86350370803157	522	1
3.67992019334726	3.82817605391722	523	1
3.69813642206096	3.80810350523183	524	1
3.68736804774648	3.75857066572304	525	1
3.70644338170638	3.74846650663499	526	1
3.71623958383903	3.76257077628637	527	1
3.71170267731966	3.72194482044384	528	1
3.70675507165113	3.71830772074541	529	1
3.69555742563028	3.74863325640909	530	1
3.70551542854406	3.72494619957381	531	1
3.70509216912107	3.72853616008834	532	1
3.71603379752934	3.75483801693536	533	1
3.72751114631979	3.74544339626671	534	1
3.71659622672612	3.74487098211012	535	1
3.70266592721659	3.75227639159381	536	1
3.69475889832410	3.73518202937723	537	1
3.70246549286326	3.74672232983893	538	1
3.71923502551403	3.68279834236975	539	1
3.69376372768750	3.71715588994233	540	1
3.71807825302769	3.73470801276863	541	1
3.71142531165461	3.74346344996193	542	1
3.71847616729727	3.73328166542423	543	1
3.68660083540150	3.80808916140380	544	1
3.69660168781872	3.74324478318217	545	1
3.71298400985997	3.73543591213960	546	1
3.71081408726227	3.71536459018802	547	1
3.70139997480701	3.74428824463329	548	1
3.69651058801357	3.77547194330892	549	1
3.69612690308343	3.81747629432825	550	1
3.69177108257015	3.79423487148744	551	1
3.69827143539242	3.76356421643234	552	1
3.68910612507989	3.77676249895446	553	1
3.70679424998821	3.77281143494510	554	1
3.71243531879206	3.77224252704128	555	1
3.68557081012434	3.80714752875646	556	1
3.68485254864331	3.84039546349717	557	1
3.68918692322914	3.81058234863965	558	1
3.68458243051931	3.84849392313493	559	1
3.67207177076952	3.84688231502960	560	1
3.68904679031602	3.86353144354978	561	1
3.70184216885539	3.82367368135236	562	1
3.69857936568032	3.84042441851012	563	1
3.69242974051512	3.83308230893394	564	1
3.69622878467608	3.81325896458581	565	1
3.68579050097119	3.81329316490490	566	1
3.69393852500262	3.81032477486287	567	1
3.68874275761334	3.76017583896741	568	1
3.67699669745301	3.79758161518656	569	1
3.68667702554774	3.82522443841965	570	1
3.68055693553718	3.77501434168084	571	1
3.69888151637523	3.77514555898371	572	1
3.69135167938393	3.82164256486642	573	1
3.67581466226522	3.78997948720469	574	1
3.68398889854425	3.83455791199372	575	1
3.68581960416683	3.82431579103111	576	1
3.70230583638349	3.77845959756471	577	1
3.69450160226481	3.77972030181041	578	1
3.67864896762111	3.77586215435394	579	1
3.67751854720963	3.78187511817181	580	1
3.69906176613724	3.83238934574994	581	1
3.70174766950674	3.87971391207193	582	1
3.66651021593017	3.85899768292523	583	1
3.68798042884459	3.80582204358094	584	1
3.70262589022553	3.79814720619938	585	1
3.69658281766330	3.79031304251937	586	1
3.68921784644341	3.75305596404989	587	1
3.69791568376136	3.76972472992380	588	1
3.70412102197868	3.74830578924526	589	1
3.69781499051994	3.71001794223007	590	1
3.69108716360923	3.74080973965085	591	1
3.69387575394542	3.74143167694464	592	1
3.70491136505052	3.78266093008691	593	1
3.70292691569973	3.74112718370459	594	1
3.68036836933306	3.75732746053145	595	1
3.68160813374013	3.78935826510627	596	1
3.69623027361576	3.75068869807874	597	1
3.69704488824878	3.72832826050687	598	1
3.69169870322897	3.71733998030623	599	1
3.68919051333770	3.69434789588201	600	1
3.69657234569085	3.67464752760533	601	1
3.69857591386319	3.69417637562462	602	1
3.70167174991615	3.77463369790704	603	1
3.69098516351778	3.75544875163152	604	1
3.67946365227320	3.78726791828392	605	1
3.70580192582734	3.80581343998521	606	1
3.69486415944686	3.80461499997157	607	1
3.69346940287751	3.73900196929076	608	1
3.69022824885210	3.75244641383700	609	1
3.67863652837929	3.78921951582923	610	1
3.68533421460754	3.81138325258226	611	1
3.67552849929594	3.85096198400827	612	1
3.69992685735894	3.76516685939237	613	1
3.69087430827660	3.74779322186313	614	1
3.70413858795272	3.80319813612767	615	1
3.69243100997234	3.75743851085811	616	1
3.69029613810973	3.74969070432936	617	1
3.70769887997200	3.71367611299904	618	1
3.70268175618994	3.70854337067537	619	1
3.70991421767031	3.78334740865333	620	1
3.70090639562174	3.75866505436145	621	1
3.69076542792931	3.75889289131301	622	1
3.69413413486320	3.81795991643123	623	1
3.71017810173823	3.80164542512484	624	1
3.68962502946505	3.78633230732198	625	1
3.68529998736295	3.81022412218438	626	1
3.69380937120674	3.78594379635937	627	1
3.69559133411720	3.77750246556559	628	1
3.69933956200498	3.76291790003040	629	1
3.70049558861192	3.79400289895847	630	1
3.67646584390740	3.79898916982557	631	1
3.67431144038353	3.82359379569873	632	1
3.68272062534350	3.84576772664142	633	1
3.67690910320571	3.81429845929143	634	1
3.69310473340326	3.77396880135251	635	1
3.68486985346372	3.78855845610443	636	1
3.67960303196803	3.75659302422731	637	1
3.68075937405446	3.76903388426598	638	1
3.69597266367153	3.76935905499089	639	1
3.70846390277883	3.73097021143875	640	1
3.69385066927868	3.71791542162506	641	1
3.70100385276137	3.69411747649925	642	1
3.70705038695364	3.72688224092622	643	1
3.70318835807456	3.73347069870618	644	1
3.69883781511240	3.74095333183712	645	1
3.67246267742963	3.78785214350963	646	1
3.68475174397274	3.81325053232559	647	1
3.69612976075442	3.78547428602985	648	1
3.68251676701153	3.83285528185261	649	1
3.67269436156014	3.83515858231880	650	1
3.67852402465177	3.83544629062239	651	1
3.68157791159521	3.82649553377507	652	1
3.67745367398349	3.86128971261484	653	1
3.67099145399080	3.89250665035545	654	1
3.66711606886981	3.89501218755352	655	1
3.66853802079238	3.86411164093394	656	1
3.69731266272632	3.79723172992772	657	1
3.68349200061819	3.79898580795156	658	1
3.71261752402098	3.80546601225200	659	1
3.68999407359343	3.79930284648790	660	1
3.67658089054506	3.77355942111406	661	1
3.65465428588577	3.80404145131881	662	1
3.68437099231135	3.78201963701295	663	1
3.67913743875208	3.73265022059398	664	1
3.68221610733269	3.77541700351695	665	1
3.69184670794762	3.75028579322611	666	1
3.68552801432215	3.78760456782185	667	1
3.71462917968432	3.75887055009105	668	1
3.68981482479080	3.73826757768949	669	1
3.70887460818248	3.76172163770034	670	1
3.70197268448849	3.72730822166978	671	1
3.68779275751180	3.76800990795660	672	1
3.68191095628988	3.76711195937032	673	1
3.67875889127851	3.75545580526805	674	1
3.68630844485748	3.73933998826658	675	1
3.67685300271225	3.77027708934248	676	1
3.69524274035934	3.71323515044499	677	1
3.67938470084184	3.74831165683960	678	1
3.69013449502185	3.77660771035885	679	1
3.69201890994794	3.83032491428008	680	1
3.68090069139052	3.88601130050131	681	1
3.68388415609794	3.87472498297838	682	1
3.67070236924073	3.86574181475988	683	1
3.69310737660122	3.84335321332865	684	1
3.67463248840001	3.81085722541465	685	1
3.65858061733060	3.84803749648244	686	1
3.66464760257780	3.88180137622153	687	1
3.67923099797964	3.86476871812626	688	1
3.68428516062036	3.82507312559271	689	1
3.68063575202581	3.78576480284476	690	1
3.67668390993740	3.79724992343580	691	1
3.67069496750997	3.84044055453564	692	1
3.68869783881951	3.81315722158187	693	1
3.68852960167225	3.83115296711550	694	1
3.68991472562390	3.78466020326869	695	1
3.69436445662317	3.70683721932485	696	1
3.69659477227233	3.71091050386596	697	1
3.69796878319812	3.73740396739407	698	1
3.69551702984807	3.77459371457960	699	1
3.68826528773246	3.81197466626129	700	1
3.69914505023382	3.73260104924010	701	1
3.69368195770917	3.71512122580900	702	1
3.71895599626624	3.70575887848515	703	1
3.70024117275197	3.72969889042224	704	1
3.69039636534670	3.78157617273893	705	1
3.68465444322492	3.77237495189046	706	1
3.69537457578345	3.75369899227169	707	1
3.69749600215804	3.74614295733871	708	1
3.67819461944202	3.78450341337530	709	1
3.69274426635814	3.78317633242185	710	1
3.68426313771601	3.78867492566290	711	1
3.68806518163393	3.80991693145061	712	1
3.69117365113851	3.82986487864233	713	1
3.70015549575093	3.84454544328908	714	1
3.69404513992635	3.80672357973323	715	1
3.70133713394861	3.73115722607635	716	1
3.68604258785744	3.72920780930511	717	1
3.68997369551435	3.74209556271494	718	1
3.70662190723990	3.76817102105091	719	1
3.69639394617980	3.79818868879792	720	1
3.70317435714016	3.76846819764258	721	1
3.69272600362517	3.78225012422002	722	1
3.69633458872340	3.82045862147041	723	1
3.68427212304231	3.77144514290883	724	1
3.68222007301134	3.78876191391173	725	1
3.69088420993252	3.78019255165630	726	1
3.69031107805786	3.78121365094726	727	1
3.68066285021759	3.78807113450151	728	1
3.67586040771738	3.79923558130184	729	1
3.67687839063873	3.83121659069345	730	1
3.68357304868794	3.79653739027454	731	1
3.70182985489243	3.74014599559157	732	1
3.69668853105244	3.72309419817150	733	1
3.70166523845006	3.73312608961089	734	1
3.69426019461120	3.72330260151275	735	1
3.67654721719051	3.73424929447460	736	1
3.67493777041691	3.75267341945712	737	1
3.68889249882619	3.75443339019032	738	1
3.69079102350260	3.78839334174040	739	1
3.68158927907811	3.80388587152121	740	1
3.67872199738024	3.78901032343097	741	1
3.68301953878794	3.82034015900869	742	1
3.68290428399145	3.81378202118603	743	1
3.70467214995721	3.78989369754022	744	1
3.69593660291689	3.81160102573260	745	1
3.69538661961736	3.79175356501574	746	1
3.69119769226449	3.78324394475862	747	1
3.68807990417364	3.76274400609934	748	1
3.68188368112072	3.76463383370226	749	1
3.67646753401416	3.79659077327388	750	1
3.66510920974829	3.84026080267409	751	1
3.68902615923694	3.85074245763229	752	1
3.70583148972758	3.86076993925598	753	1
3.67160865322369	3.85413670924402	754	1
3.68729612306564	3.80817642909147	755	1
3.67743917517240	3.77685861252774	756	1
3.67942080359897	3.79206290805797	757	1
3.68722614017404	3.78018258744516	758	1
3.67760519496075	3.82665449462619	759	1
3.69179564518132	3.79257018751063	760	1
3.69394358060546	3.81364705051295	761	1
3.70411460920149	3.80994281180093	762	1
3.70264639178790	3.75748645940884	763	1
3.70391574501303	3.73719728579054	764	1
3.67773152069291	3.75691646408578	765	1
3.68983259355588	3.80314791690053	766	1
3.68653927816002	3.81531777216632	767	1
3.68923363744185	3.83126107624956	768	1
3.70353515170771	3.82621333822722	769	1
3.70761767318553	3.79018304104667	770	1
3.69506180246643	3.83667584765773	771	1
3.69182155457821	3.79048373944854	772	1
3.69116757243604	3.82950745547508	773	1
3.67957077252640	3.83140458708919	774	1
3.68849764961088	3.75682941052292	775	1
3.68500663277653	3.76194672193338	776	1
3.67712041600002	3.76409041400199	777	1
3.66820432196697	3.81027795990131	778	1
3.68807307022973	3.78631554464737	779	1
3.70238396180797	3.77617751006313	780	1
3.70667727377302	3.77034135333719	781	1
3.69392984163234	3.81124488134333	782	1
3.71141870770044	3.79460886258061	783	1
3.69361588167479	3.75155190414009	784	1
3.67896182689437	3.76185063228095	785	1
3.67941109503147	3.80261743296486	786	1
3.69581781719659	3.76913601599581	787	1
3.68842867879370	3.81100276249507	788	1
3.68729030297085	3.81192937833791	789	1
3.68891780826088	3.80901539323109	790	1
3.69864793828613	3.80009355792448	791	1
3.69224518747222	3.78665319484522	792	1
3.70219741724277	3.77169645426078	793	1
3.68186589741838	3.79658717642575	794	1
3.69094362744466	3.78737333600503	795	1
3.68785312559914	3.76542734508715	796	1
3.69433773370842	3.74139822628152	797	1
3.69175018062663	3.72959241398401	798	1
3.69317442051249	3.76195937753428	799	1
3.69409189129615	3.79319583402803	800	1
3.67793251049740	3.86573706271337	801	1
3.67707876932442	3.85978179457633	802	1
3.67007141927243	3.83412550970399	803	1
3.67477237553009	3.82875595899672	804	1
3.67882051485899	3.79469109537625	805	1
3.68559107803814	3.82808494117617	806	1
3.69068622765928	3.87068052380315	807	1
3.68067068394646	3.87148438886096	808	1
3.67912595826734	3.85910968702602	809	1
3.69711702622802	3.86649968070819	810	1
3.70171054069215	3.83676491706600	811	1
3.68163891108320	3.82353611672637	812	1
3.67573509771536	3.84702956617539	813	1
3.69062557560820	3.76108088009142	814	1
3.68396110435734	3.78536221619229	815	1
3.69570601968311	3.80645892046562	816	1
3.69274432936951	3.79333064274362	817	1
3.68164011385144	3.81361075311195	818	1
3.68703003613913	3.80746764005068	819	1
3.68969898583380	3.81415347209008	820	1
3.68952614730674	3.78977095107932	821	1
3.68990850439553	3.77936841970865	822	1
3.69376859317133	3.79053339161795	823	1
3.68260872394291	3.80417667928716	824	1
3.69044830450278	3.84960728133603	825	1
3.67359457636012	3.84003355400393	826	1
3.67034897401232	3.80842438853844	827	1
3.68276774618124	3.80047338949507	828	1
3.68256219440499	3.80042726030174	829	1
3.69474859468386	3.81194585661922	830	1
3.69107064784841	3.77656827447706	831	1
3.67847788129409	3.77269179705529	832	1
3.69074058090101	3.72913648597159	833	1
3.68366549737194	3.71377447868092	834	1
3.69495756187834	3.69319577995146	835	1
3.68609088677339	3.73515146630138	836	1
3.69507879837906	3.70440345066218	837	1
3.69794333317773	3.73016250310262	838	1
3.70033394965807	3.75948226842475	839	1
3.67920474726542	3.79497696320926	840	1
3.68505570431307	3.78519255296533	841	1
3.69294693081633	3.78496706543150	842	1
3.68344202758089	3.79244311031171	843	1
3.67653470573799	3.76932097860398	844	1
3.69331736969389	3.72135533742456	845	1
3.69579480864330	3.69275518759855	846	1
3.70446083681188	3.74651868539411	847	1
3.70372797836847	3.78657593053654	848	1
3.68368375399967	3.80172566740293	849	1
3.67021074790519	3.79510166697158	850	1
3.67408157289857	3.82122945777032	851	1
3.69617588051502	3.79474107683968	852	1
3.70072945191600	3.82073918428754	853	1
3.68740669923278	3.79567257068045	854	1
3.68928280360465	3.74212157716231	855	1
3.68272135115694	3.73119172462234	856	1
3.70097244572424	3.75728213591913	857	1
3.70249290660615	3.79885610266219	858	1
3.68860528647994	3.78289880351907	859	1
3.67475527444139	3.80793078212473	860	1
3.69018697742166	3.76740122163903	861	1
3.68333363299070	3.74596553022494	862	1
3.68858430391970	3.76714839482819	863	1
3.68070102287402	3.82810581279184	864	1
3.70834276512385	3.80044260158750	865	1
3.68395906530596	3.80566679912525	866	1
3.70105661009286	3.82289045224531	867	1
3.67203621681090	3.81746911639888	868	1
3.70142627326112	3.81774232762867	869	1
3.69636936426718	3.77833432423217	870	1
3.70042058358710	3.75963528416924	871	1
3.70978435428090	3.76752849899591	872	1
3.70744776949528	3.70841478834169	873	1
3.68539220866972	3.75025153744292	874	1
3.68335595505705	3.77398587351876	875	1
3.67762624563391	3.78148273044039	876	1
3.68073732732591	3.81328210324226	877	1
3.69914005603168	3.80842447082163	878	1
3.68703345233112	3.84900799995357	879	1
3.68098702334935	3.86134441547712	880	1
3.68765542544076	3.85927860896770	881	1
3.67952176089749	3.80935255314285	882	1
3.67304951377025	3.77254061720317	883	1
3.68838709924791	3.80305698042570	884	1
3.68060463400776	3.83632096757162	885	1
3.66181551263045	3.80756756252719	886	1
3.68739790972138	3.80604416849715	887	1
3.66740397126974	3.82808733664391	888	1
3.70194507566137	3.79713090526543	889	1
3.69301114960923	3.74948305723583	890	1
3.67633836795449	3.82850289575019	891	1
3.69247045341873	3.83672268684777	892	1
3.70536276930579	3.83355886061203	893	1
3.70636747083381	3.76790989126871	894	1
3.70383910303529	3.73905243677805	895	1
3.70685891302177	3.72389035111656	896	1
3.68066126867913	3.79544587301550	897	1
3.67912057164638	3.81735794440123	898	1
3.67323905034725	3.85801440295390	899	1
3.68628700805642	3.85448578367799	900	1
3.69446665437481	3.79782831480325	901	1
3.69245249215619	3.77215028368505	902	1
3.68647297451125	3.80064419008555	903	1
3.68547441716157	3.85526254018228	904	1
3.67376162132628	3.85730691567688	905	1
3.67349327693895	3.82555353374140	906	1
3.66735834007460	3.84360903321623	907	1
3.69631465772673	3.83498482354751	908	1
3.68096670793559	3.85469950479132	909	1
3.69897659247876	3.81892436099815	910	1
3.67690978868217	3.86239185656203	911	1
3.65708791518050	3.84858886125405	912	1
3.68226203134348	3.83719459250159	913	1
3.69297182897132	3.81124824336160	914	1
3.69340190537472	3.82717540754310	915	1
3.70103382516775	3.84085112172022	916	1
3.69497673732690	3.77116115373615	917	1
3.68897950846582	3.75744304916813	918	1
3.68988205766652	3.74933002620779	919	1
3.69069603058955	3.74163056516839	920	1
3.68245981489150	3.77883077425401	921	1
3.68495182262514	3.79798065807817	922	1
3.68472922476322	3.78980894183261	923	1
3.67560200715632	3.80515069970556	924	1
3.68577846482238	3.78417862323146	925	1
3.68017784919009	3.76443521725119	926	1
3.67936701076479	3.76497288174178	927	1
3.68949011290419	3.75943120858908	928	1
3.68678000834224	3.76042803005023	929	1
3.68572704490218	3.76700969008444	930	1
3.68080844082721	3.76700027739942	931	1
3.67871126902373	3.79966321855780	932	1
3.69080427382187	3.79701454463278	933	1
3.67822259418052	3.73544262496216	934	1
3.70809564021410	3.71059129413799	935	1
3.71325417768923	3.74554173251207	936	1
3.72314408895360	3.69917358522896	937	1
3.70797470077647	3.72295660073605	938	1
3.68566846018712	3.78603359413511	939	1
3.66718955952066	3.81416134551275	940	1
3.68722403637362	3.79561188113012	941	1
3.69290153010929	3.79059482676260	942	1
3.69085239888212	3.81604894475267	943	1
3.68926168243795	3.76978444756210	944	1
3.69292411608669	3.78793175338290	945	1
3.68276690324305	3.79983708663667	946	1
3.68501792960104	3.83661371181544	947	1
3.68925964724905	3.82672257889969	948	1
3.70255185070143	3.83371978521575	949	1
3.69304317821860	3.81664502934684	950	1
3.69225484041303	3.79282637075709	951	1
3.68256543942997	3.81173037617159	952	1
3.67925736591519	3.81149917408928	953	1
3.67233915466519	3.77264454995953	954	1
3.68402751318152	3.75504146985545	955	1
3.69182603781821	3.71900451031224	956	1
3.68568746406189	3.74098407490157	957	1
3.68511673757853	3.75103538321180	958	1
3.69819030543536	3.76890068490718	959	1
3.69693075244756	3.80240356088247	960	1
3.68672642646161	3.79358462631732	961	1
3.67809249301007	3.76877586919982	962	1
3.67245761224094	3.82677634816545	963	1
3.67294410846240	3.86129360316516	964	1
3.69393138376686	3.84111740588599	965	1
3.69636446395097	3.78218380903111	966	1
3.69553628784657	3.78197073432431	967	1
3.70292202419024	3.72816778757483	968	1
3.69461498578902	3.68215739198787	969	1
3.69922327629419	3.72682796152886	970	1
3.72313880083647	3.69902763524676	971	1
3.69326971123991	3.73039304554709	972	1
3.72573222218368	3.68215271609966	973	1
3.70349725358421	3.71042632603761	974	1
3.71063748085634	3.68272985057960	975	1
3.70024684302839	3.69143600883659	976	1
3.70423869920314	3.70367546779372	977	1
3.70165074029549	3.72314452416098	978	1
3.69295625878869	3.77389203058929	979	1
3.68184460483230	3.87896490051503	980	1
3.68131880435345	3.87817701855242	981	1
3.68352554057206	3.83148785498385	982	1
3.66337178288081	3.85109442696265	983	1
3.67713522266627	3.89204113726933	984	1
3.67334226381105	3.85084796694029	985	1
3.69654730739293	3.80608969702828	986	1
3.69154686645154	3.85767928484026	987	1
3.70130050483753	3.80988567894019	988	1
3.70953161415649	3.84333809298160	989	1
3.69885213205700	3.78693503047659	990	1
3.68042006338667	3.77587768988721	991	1
3.68978347153027	3.80217570619114	992	1
3.69973017245970	3.82193766232267	993	1
3.70425495929316	3.78091768001705	994	1
3.68497694540838	3.76872283651266	995	1
3.69195043835316	3.76552117112770	996	1
3.69819152016390	3.71762367610245	997	1
3.70612918173665	3.75824273405026	998	1
3.70710024723350	3.82835431188865	999	1
3.69056478804624	3.83231408102537	1000	1
3.67232754500423	3.78948786894680	1001	1
3.69979875148934	3.79516831932802	1002	1
3.68654397174201	3.80527011854576	1003	1
3.70301254455579	3.73654142083180	1004	1
3.69814957787012	3.72496930159659	1005	1
3.69028315326171	3.80759713549243	1006	1
3.67985197294797	3.84486271345646	1007	1
3.70335735431424	3.80234912101661	1008	1
3.68558660748713	3.78807798615190	1009	1
3.67142325993862	3.79135913189325	1010	1
3.69309054914416	3.76096100204434	1011	1
3.68857744153475	3.81575432687464	1012	1
3.67293568550685	3.82923315949878	1013	1
3.68351151101773	3.78329951115707	1014	1
3.67060656693639	3.79026288529404	1015	1
3.68970657106278	3.77534435389240	1016	1
3.68524252111278	3.82716358699408	1017	1
3.68599775643101	3.83026323389977	1018	1
3.68653087763438	3.80370572508526	1019	1
3.69866221717888	3.80491061278227	1020	1
3.68875724620707	3.78583666603292	1021	1
3.69997225565723	3.77025301302784	1022	1
3.69534125365716	3.76689404885439	1023	1
3.68782882393219	3.78955767567991	1024	1
3.69529078906828	3.83043782578162	1025	1
3.70121723925914	3.80596331997853	1026	1
3.68991902892486	3.85304719822885	1027	1
3.68666282978049	3.83787389042660	1028	1
3.66822230487285	3.85615533666627	1029	1
3.68825192856344	3.78150616888915	1030	1
3.69362812644070	3.72049507906905	1031	1
3.70584445456911	3.74059404053151	1032	1
3.69710818122993	3.75805356323068	1033	1
3.70241600962752	3.77086488542496	1034	1
3.69364556239902	3.80842902285140	1035	1
3.69106804182071	3.81921129665424	1036	1
3.68060203935778	3.79909901751397	1037	1
3.67389761218198	3.85402019389235	1038	1
3.67856750861706	3.89477646202705	1039	1
3.66228256047241	3.88064565141985	1040	1
3.68619458627450	3.83360424638832	1041	1
3.70941859197529	3.81428961545578	1042	1
3.68631869100993	3.82052609333341	1043	1
3.68235439338151	3.82600761956094	1044	1
3.69251155112026	3.86299279538574	1045	1
3.69226656967600	3.79541541221097	1046	1
3.67630940591936	3.79009646137752	1047	1
3.69923399482354	3.77281803292561	1048	1
3.69436386910353	3.80871362302411	1049	1
3.68656199334792	3.82786231697146	1050	1
3.69928772961062	3.81080517722552	1051	1
3.69964421333939	3.82507386105872	1052	1
3.67846649589177	3.85999901395878	1053	1
3.68247394667193	3.88479369405492	1054	1
3.67527244741595	3.82190186167239	1055	1
3.67245107797539	3.82107093525941	1056	1
3.69002946111379	3.82729308342337	1057	1
3.70265561891193	3.83848775737518	1058	1
3.70207885931570	3.83400914935255	1059	1
3.68723994471834	3.78668832644344	1060	1
3.68527948816788	3.77117822291535	1061	1
3.69331089914010	3.81223499249830	1062	1
3.69338142773213	3.84503065503374	1063	1
3.68291351160616	3.83428568406301	1064	1
3.68258501877413	3.85140042151187	1065	1
3.68193958016581	3.84385533337325	1066	1
3.69299998223715	3.82308154861850	1067	1
3.69023574621123	3.77264491973152	1068	1
3.70524473225561	3.73118353908626	1069	1
3.68754857449800	3.79867539431256	1070	1
3.67519427341285	3.85051225409311	1071	1
3.69191778288342	3.85230108360647	1072	1
3.69821726421963	3.84676976900716	1073	1
3.68578830878454	3.85640646828290	1074	1
3.67761785950147	3.81590072943699	1075	1
3.69208171514913	3.77468753242352	1076	1
3.69598023979114	3.74264810849785	1077	1
3.69581138196349	3.77601143076558	1078	1
3.69159860438087	3.79210709396725	1079	1
3.69800342428777	3.73205165804548	1080	1
3.69481982798221	3.75441630189837	1081	1
3.69377987244056	3.78686586248934	1082	1
3.71214632860689	3.78743689135203	1083	1
3.69386652000519	3.77280372112712	1084	1
3.69832249490500	3.81027368381912	1085	1
3.69480205030798	3.81305646366202	1086	1
3.68606777964770	3.76343732828101	1087	1
3.70329029380562	3.69667865532922	1088	1
3.69185736860699	3.71901860003771	1089	1
3.68825089890822	3.74944288488389	1090	1
3.68767160550482	3.73716949177468	1091	1
3.69787422291477	3.72798300990214	1092	1
3.70747848094319	3.74389143022229	1093	1
3.69917269551588	3.73082345164188	1094	1
3.70762159377727	3.76988243357113	1095	1
3.69299517844879	3.84636969414424	1096	1
3.68812991703278	3.84659397831118	1097	1
3.69238751686490	3.86812040537300	1098	1
3.69827182256272	3.88275892991127	1099	1
3.69672811144950	3.86566031112694	1100	1
3.69362935627377	3.87757035896943	1101	1
3.67368324254165	3.89451177928952	1102	1
3.67473479594610	3.83853773290219	1103	1
3.69604404825630	3.76339833621432	1104	1
3.70775080848469	3.73087158835524	1105	1
3.69807693603322	3.70784835699725	1106	1
3.68567432910741	3.73537850865283	1107	1
3.68187078050679	3.78635382141373	1108	1
3.68209666224419	3.79588229393097	1109	1
3.66665877646084	3.82815182345204	1110	1
3.67551996524719	3.82611580217603	1111	1
3.69531016248432	3.78684642799308	1112	1
3.69044810347462	3.76814912765208	1113	1
3.69294077427043	3.80837614136772	1114	1
3.70021529417064	3.77023231323650	1115	1
3.69537833945023	3.77091970614915	1116	1
3.68840829314851	3.77157921779187	1117	1
3.68775754561052	3.78315081675057	1118	1
3.69979159757992	3.78309131320416	1119	1
3.70290370558482	3.75037525048263	1120	1
3.70296273533218	3.71241109777086	1121	1
3.68892352475726	3.75813052249883	1122	1
3.70097479313983	3.73778764386350	1123	1
3.69656833544949	3.73530527830309	1124	1
3.70060583430834	3.72245852686425	1125	1
3.70701130971444	3.72985217268877	1126	1
3.68997152911003	3.78159978732587	1127	1
3.71386966867503	3.76615545488259	1128	1
3.70259654091871	3.75598273903737	1129	1
3.70164200162991	3.74503468214102	1130	1
3.69963649673803	3.75650061342201	1131	1
3.71077435670342	3.75573355012540	1132	1
3.69898869290786	3.77108486935554	1133	1
3.68505195938092	3.78790329465787	1134	1
3.71462639900576	3.79249792059124	1135	1
3.70245733192204	3.78034974635357	1136	1
3.70903664931267	3.76615859446958	1137	1
3.69470039202515	3.80769264940163	1138	1
3.68427718124966	3.81594747025214	1139	1
3.69141299136984	3.79907194849721	1140	1
3.70441442575328	3.70583332779765	1141	1
3.69694962524348	3.72626716235752	1142	1
3.71047901549169	3.73572333054305	1143	1
3.69386995080269	3.74751778162905	1144	1
3.69482231154838	3.78909311386839	1145	1
3.68969945943327	3.76395782380418	1146	1
3.69916186582040	3.75776370563947	1147	1
3.69618923197333	3.78076848094837	1148	1
3.68866437260151	3.79883399352944	1149	1
3.70401436128268	3.77331120744369	1150	1
3.70440253402939	3.77747400433295	1151	1
3.69265145121201	3.76840021050685	1152	1
3.69819983622267	3.79554582910325	1153	1
3.69506058378449	3.75622065236257	1154	1
3.68666808261049	3.80584892031961	1155	1
3.68287548354438	3.80816018909824	1156	1
3.70209912930735	3.80426953671304	1157	1
3.70220798176111	3.76006318901130	1158	1
3.70702176666174	3.72680577503492	1159	1
3.71406390540373	3.72552193538486	1160	1
3.70572548377011	3.76585867568867	1161	1
3.70592431630276	3.72955293009057	1162	1
3.69905488988976	3.72381205060285	1163	1
3.69779778903924	3.75472406049795	1164	1
3.70324527369534	3.81214829290405	1165	1
3.68782776954245	3.77950972106983	1166	1
3.69592749338208	3.76838121672560	1167	1
3.69202735781730	3.77644283022935	1168	1
3.70181539273841	3.77474947208683	1169	1
3.70370353971759	3.75576922339360	1170	1
3.69420989729340	3.75147839714021	1171	1
3.71122958307643	3.72520908526369	1172	1
3.71014145379204	3.77901282790159	1173	1
3.69325038255327	3.79831546294204	1174	1
3.68546265489474	3.79424661989460	1175	1
3.68950762411979	3.83971515131442	1176	1
3.69163304036421	3.79382651813757	1177	1
3.69522891826357	3.81792212182808	1178	1
3.70831449301725	3.82905465409679	1179	1
3.70579402706306	3.82595422507168	1180	1
3.71542856318196	3.77630247534778	1181	1
3.69857176195142	3.75720110541503	1182	1
3.68585665590223	3.80439788724382	1183	1
3.69130945141209	3.87256458509416	1184	1
3.68338309267267	3.86213787467796	1185	1
3.68470694411590	3.86528329934773	1186	1
3.69760910060243	3.85791208510818	1187	1
3.70469942748917	3.84292104966114	1188	1
3.70085413029112	3.80449278860100	1189	1
3.70925832111221	3.78457042743366	1190	1
3.69742206509504	3.78405459176502	1191	1
3.69628223682443	3.76747885247217	1192	1
3.68387341597427	3.77928501706862	1193	1
3.69930294482239	3.79858915391819	1194	1
3.70377670478941	3.78684831748433	1195	1
3.69851503744129	3.79396967864771	1196	1
3.69023244894901	3.82108499240184	1197	1
3.68469694550599	3.82232381858714	1198	1
3.69464693978269	3.83191095880857	1199	1
3.71324101423237	3.83319067355072	1200	1
3.67624231417185	3.81979897355442	1201	1
3.67582910169777	3.81619658495807	1202	1
3.69945491172786	3.84802016935512	1203	1
3.69376137205199	3.86051864140846	1204	1
3.70093096021178	3.85852090986252	1205	1
3.67777143218289	3.88522308901842	1206	1
3.68874979035490	3.88587848961972	1207	1
3.68644610343165	3.88050597175700	1208	1
3.69780860309119	3.82414737341704	1209	1
3.68988394810003	3.73493070443758	1210	1
3.68237305669456	3.85560830119236	1211	1
3.67517477554455	3.83571315086769	1212	1
3.67746782927424	3.79469147379873	1213	1
3.69075095885859	3.77314438289421	1214	1
3.70977261709267	3.79653617187594	1215	1
3.69895214808029	3.84166228199898	1216	1
3.68848577710477	3.85905871277225	1217	1
3.69900128888692	3.85404203606906	1218	1
3.71043573665217	3.82664274296485	1219	1
3.71869411440275	3.79450078469012	1220	1
3.70383257190585	3.78899200010688	1221	1
3.72016323820993	3.75645908446708	1222	1
3.71399696449032	3.77066807935099	1223	1
3.71274521990754	3.79328071190961	1224	1
3.69445768875127	3.74873019981389	1225	1
3.69052039356461	3.76307504173181	1226	1
3.69811068831144	3.76349039488466	1227	1
3.69336350699805	3.80048843993603	1228	1
3.69161083122163	3.79156626942599	1229	1
3.70509750038734	3.72328930881187	1230	1
3.70965429935811	3.70838334037243	1231	1
3.70264375909585	3.76136763280482	1232	1
3.72771100144270	3.73460606706872	1233	1
3.70459697614400	3.77607608427104	1234	1
3.69960227361138	3.77981044339957	1235	1
3.69223341758068	3.79088176780884	1236	1
3.72779438275210	3.78677705104549	1237	1
3.69703474699840	3.74936564488473	1238	1
3.67989780163944	3.75253946011919	1239	1
3.69231392328980	3.72897827992261	1240	1
3.69473359176370	3.78380731722376	1241	1
3.69744535147139	3.77564522292347	1242	1
3.66759177484629	3.83600192954062	1243	1
3.68647949974616	3.75727606805815	1244	1
3.71304864611207	3.73365555745453	1245	1
3.69951469187862	3.74769877227238	1246	1
3.70059261950435	3.76347172615231	1247	1
3.72230560766626	3.70137743730913	1248	1
3.69423052501525	3.74093168689064	1249	1
3.70269884858405	3.75159218535806	1250	1
3.70478547420975	3.80537749774696	1251	1
3.69817239769667	3.78399823971529	1252	1
3.68543362272544	3.77019053469700	1253	1
3.69328484982393	3.81794954458641	1254	1
3.69380625150253	3.74416287374838	1255	1
3.67977091892321	3.80242686703079	1256	1
3.68569956827940	3.75877373864323	1257	1
3.70005904396248	3.76791916852641	1258	1
3.71174665083077	3.75724543767414	1259	1
3.68699443266350	3.76870733894134	1260	1
3.69781966300891	3.80712518015246	1261	1
3.70616760212511	3.85435858400769	1262	1
3.68053022520703	3.89627194097026	1263	1
3.68778942808513	3.89307171484149	1264	1
3.69551461454881	3.88518163946625	1265	1
3.68254300662859	3.87972576733934	1266	1
3.67879666076805	3.86979756895104	1267	1
3.67807942835468	3.86230090168640	1268	1
3.67239799859400	3.86950097769442	1269	1
3.67219211410204	3.86328055716005	1270	1
3.68506857777717	3.82184861534432	1271	1
3.70275297977766	3.74721675163970	1272	1
3.69256463229926	3.77558530458969	1273	1
3.69900315390571	3.79594058029980	1274	1
3.69176974605338	3.77905071201888	1275	1
3.68686423005166	3.76160227024413	1276	1
3.68008393772476	3.80470334617227	1277	1
3.68929980912295	3.79658378442005	1278	1
3.68151637508408	3.84535918077343	1279	1
3.69025596334517	3.83576974358585	1280	1
3.68984107654867	3.79814099940350	1281	1
3.70757090022476	3.77184554430878	1282	1
3.70212347649139	3.76597732693360	1283	1
3.68124028087904	3.80772649588136	1284	1
3.67956715797476	3.78273233667503	1285	1
3.69052658807327	3.77112041941420	1286	1
3.69037995812992	3.77743923916990	1287	1
3.68620290599513	3.75767900533868	1288	1
3.68546705669354	3.72338632808602	1289	1
3.69280417495848	3.76679507853192	1290	1
3.68933193967426	3.73063068595213	1291	1
3.69545663114780	3.72694685174734	1292	1
3.70193115931536	3.73024711422281	1293	1
3.70535997793557	3.75423488050615	1294	1
3.71157742140245	3.71074589334790	1295	1
3.69921451508071	3.69935447657389	1296	1
3.70697831042560	3.73194580403166	1297	1
3.70664325694985	3.75211248021671	1298	1
3.69442603923010	3.76955858055541	1299	1
3.70351661560795	3.78643513394800	1300	1
3.71665565582033	3.79727213602360	1301	1
3.69209129962153	3.77379172670276	1302	1
3.69396709321410	3.80063415752578	1303	1
3.68182352071102	3.83313957664934	1304	1
3.70505123565483	3.78068555300070	1305	1
3.71178665896451	3.74242422078623	1306	1
3.71234569728761	3.76038010493026	1307	1
3.70286984285530	3.75299437594797	1308	1
3.68744703526957	3.76822801390228	1309	1
3.67637313381517	3.79502807085281	1310	1
3.69025315679539	3.78115701525919	1311	1
3.69170986380737	3.75743675327823	1312	1
3.69927976439776	3.78214238957494	1313	1
3.70393248469300	3.76271043613887	1314	1
3.69820777379508	3.78238431407704	1315	1
3.69341399994389	3.74657029062924	1316	1
3.69122781447336	3.75384858195757	1317	1
3.68250637387771	3.76762799451136	1318	1
3.68971662662401	3.72098037648941	1319	1
3.71235212375145	3.69509431466972	1320	1
3.70059834686199	3.72399040677824	1321	1
3.70017735009998	3.75845733661441	1322	1
3.69224968051597	3.78946915719528	1323	1
3.67952060328896	3.84729483841047	1324	1
3.69078718168701	3.81379438941695	1325	1
3.68229610307513	3.80929003346339	1326	1
3.68703895060653	3.79694540317134	1327	1
3.68039131406950	3.78213472889613	1328	1
3.69267788952285	3.82169085116992	1329	1
3.69079698665804	3.83281589253534	1330	1
3.70095709902096	3.80653270452424	1331	1
3.68086959657727	3.85791048499568	1332	1
3.68922306021247	3.85131943660483	1333	1
3.69060114203162	3.85553397885921	1334	1
3.67773884291556	3.85617370459994	1335	1
3.68504940517510	3.83116010902056	1336	1
3.67952543453298	3.86463316597099	1337	1
3.68982778375365	3.84976171658016	1338	1
3.69863628029836	3.77801186022866	1339	1
3.69722847754688	3.77972845685914	1340	1
3.70915019911130	3.80851740981910	1341	1
3.71165034667397	3.78917448219723	1342	1
3.71398934714649	3.79444021524267	1343	1
3.71827996393955	3.77121546450716	1344	1
3.71577993657528	3.78863705858513	1345	1
3.67909907556875	3.85672948238557	1346	1
3.68896169942581	3.82763556592774	1347	1
3.69751005780171	3.81617215580874	1348	1
3.69166954551121	3.80360106912858	1349	1
3.68882426891493	3.83088290932632	1350	1
3.67228297877589	3.80094914036890	1351	1
3.68171362427256	3.81898536861125	1352	1
3.70065260319765	3.84504646660457	1353	1
3.67734036498887	3.79212495149815	1354	1
3.67664840701747	3.76928621550262	1355	1
3.70075865975239	3.74806460383963	1356	1
3.70564449480147	3.72913108437228	1357	1
3.69943185410455	3.74790712681268	1358	1
3.70730013572688	3.74672066736451	1359	1
3.71066174237665	3.78879687316151	1360	1
3.71166330300560	3.77985794502183	1361	1
3.69710113647845	3.78066644777998	1362	1
3.68317730925619	3.79358512029924	1363	1
3.69131593714996	3.74503387472105	1364	1
3.70326948216634	3.71834483643151	1365	1
3.68591723108182	3.76762931511575	1366	1
3.67723884096599	3.78162984524275	1367	1
3.68871888947131	3.76599371790068	1368	1
3.69379007901648	3.80989244339197	1369	1
3.68115799013607	3.82703553829187	1370	1
3.67596772418567	3.81141030771737	1371	1
3.66831268448168	3.87015496810979	1372	1
3.67651370820887	3.81818232387599	1373	1
3.68373964233720	3.77595354754137	1374	1
3.70409004551287	3.73319348163164	1375	1
3.70639608069864	3.72152633047970	1376	1
3.71480668696925	3.73911145120602	1377	1
3.69218515229862	3.77450920105144	1378	1
3.69377683764291	3.75085966238594	1379	1
3.69441298199687	3.81492125961211	1380	1
3.70062680969670	3.84095907180168	1381	1
3.66351873473424	3.84399024795226	1382	1
3.69058251155620	3.83466531847105	1383	1
3.67979347473546	3.83402032431604	1384	1
3.69243680241087	3.78533943021531	1385	1
3.68980346693749	3.74543221578066	1386	1
3.70421024295099	3.73389994376641	1387	1
3.69318774244250	3.74630538799111	1388	1
3.68873777090824	3.78814273840310	1389	1
3.68264449791679	3.80506186414974	1390	1
3.67049874654631	3.85189250008167	1391	1
3.67471643783279	3.89910152277463	1392	1
3.67563527404825	3.85870055273839	1393	1
3.66207084512637	3.83749875826110	1394	1
3.67689859177834	3.78009838544961	1395	1
3.68339707840602	3.80837762962835	1396	1
3.67471678382256	3.81286850794589	1397	1
3.67316776871355	3.84364770693478	1398	1
3.66380598171025	3.82649102522228	1399	1
3.68458916177773	3.84071392444568	1400	1
3.69105265180228	3.80373832415515	1401	1
3.67362320042280	3.82616216448597	1402	1
3.69910897237610	3.80975418471172	1403	1
3.69671322351649	3.75716223997595	1404	1
3.70632941330621	3.74804218626557	1405	1
3.70586164587554	3.74039121804349	1406	1
3.68366196439710	3.79128592912051	1407	1
3.65695153087918	3.79894944776000	1408	1
3.67525374681837	3.80206777495303	1409	1
3.67860162870850	3.84220300820686	1410	1
3.68040809530040	3.82697746325138	1411	1
3.67248016711995	3.82404588382756	1412	1
3.67211728429446	3.87294924345205	1413	1
3.70126196970727	3.85470946145317	1414	1
3.67355620095621	3.89165797825960	1415	1
3.68769390913666	3.83161388907600	1416	1
3.68117607765119	3.81398623013027	1417	1
3.66757451091653	3.81166530120676	1418	1
3.65969635095430	3.87114608458848	1419	1
3.67002880447369	3.85336494736364	1420	1
3.67093165094361	3.83793773737106	1421	1
3.66421766748735	3.83994853529858	1422	1
3.66710601234729	3.84097457132524	1423	1
3.69278846687988	3.78555189596635	1424	1
3.68686454675618	3.80444997004288	1425	1
3.69107620967752	3.80536804764760	1426	1
3.69675086966974	3.77668916639470	1427	1
3.69157937628721	3.75719706218134	1428	1
3.68486552273589	3.77494065648554	1429	1
3.68677237389905	3.75017646672093	1430	1
3.68647071709976	3.74890953918050	1431	1
3.69368720596641	3.74343212266272	1432	1
3.68694907236865	3.76676105021286	1433	1
3.70597973756322	3.83248782066739	1434	1
3.68504217346110	3.81362767719633	1435	1
3.67825918889247	3.81905452537675	1436	1
3.67213006982642	3.75064716914636	1437	1
3.68612389589845	3.73059699725273	1438	1
3.69029193832376	3.72959253660125	1439	1
3.69884724047700	3.77901804558272	1440	1
3.69867103863668	3.77022072731308	1441	1
3.70722678053841	3.79016453140743	1442	1
3.69896834882592	3.85271106868972	1443	1
3.70028122935480	3.82265344794187	1444	1
3.69879196419080	3.86401939551881	1445	1
3.67250507758994	3.83552825103441	1446	1
3.67505927272780	3.80468751614639	1447	1
3.70702274934761	3.79491688554083	1448	1
3.69921842235347	3.77567653893332	1449	1
3.69876224362689	3.74906585322903	1450	1
3.69374713588924	3.76847507252385	1451	1
3.69103812919674	3.79328606553857	1452	1
3.68437162085308	3.83367310595486	1453	1
3.67798653168950	3.79955077792411	1454	1
3.68007540037370	3.87838411095061	1455	1
3.68769367437482	3.81981444250022	1456	1
3.68854369442321	3.85480300747059	1457	1
3.70934574959291	3.80680843231263	1458	1
3.71104975240433	3.77958778315130	1459	1
3.72552928078626	3.73128666713298	1460	1
3.69644008882565	3.71855221720992	1461	1
3.70009816513319	3.69441081098624	1462	1
3.69704403902690	3.73369724178411	1463	1
3.68812886472404	3.74554619552993	1464	1
3.69194371516285	3.77842194798665	1465	1
3.70128854289818	3.83685338224062	1466	1
3.70815707698420	3.77995627767747	1467	1
3.70907498153192	3.73418322764418	1468	1
3.70954468631886	3.72045297491088	1469	1
3.68392606919868	3.78313003888974	1470	1
3.68651628704419	3.85244837714997	1471	1
3.67758690983367	3.82574716166562	1472	1
3.67587086053202	3.83183018044575	1473	1
3.68508868671931	3.82064902938794	1474	1
3.67744728091857	3.82363348724786	1475	1
3.68200618035668	3.86165539678973	1476	1
3.70162742764379	3.78447346543940	1477	1
3.69853955253652	3.74008062404282	1478	1
3.71006183037566	3.70076994084343	1479	1
3.72115094612330	3.69392410836776	1480	1
3.70237422021787	3.80216337274400	1481	1
3.68693185818668	3.81156305931645	1482	1
3.70248939505351	3.81190901573626	1483	1
3.68504002880916	3.80227132463627	1484	1
3.69218673238215	3.73781472376937	1485	1
3.67790987523011	3.74739769812351	1486	1
3.68689916334163	3.76964259792955	1487	1
3.67964878643988	3.79929220421045	1488	1
3.67616806018131	3.78188760293903	1489	1
3.65395820732160	3.82923751142493	1490	1
3.66378482890327	3.85878289222060	1491	1
3.67398650160061	3.81769451703935	1492	1
3.67716149972485	3.88822264913228	1493	1
3.67912954973604	3.90221409119168	1494	1
3.67183839893403	3.86729748724523	1495	1
3.70123907632154	3.81109679794930	1496	1
3.70182814099988	3.79667382973754	1497	1
3.69089639219173	3.87667799662410	1498	1
3.69084959229447	3.76275748667446	1499	1
3.69278230767236	3.76380788317534	1500	1
3.69990279095491	3.81146957936712	1501	1
3.70266657874069	3.78038962465467	1502	1
3.70554949371315	3.76254765221659	1503	1
3.69081613998204	3.76555194520590	1504	1
3.68742119143173	3.74733065145985	1505	1
3.71558855529806	3.72201475522354	1506	1
3.70247198929163	3.73183253739656	1507	1
3.68374925632950	3.77662569423128	1508	1
3.69125652941071	3.75445720558710	1509	1
3.71127660214116	3.70566865540594	1510	1
3.72437516058617	3.68664667705449	1511	1
3.70417386770835	3.70826298620789	1512	1
3.69341298655042	3.73479838947115	1513	1
3.69206299491079	3.74255128478762	1514	1
3.71257941656861	3.80549590645196	1515	1
3.68672095884619	3.84936777697055	1516	1
3.71045050135478	3.79428546622795	1517	1
3.69607191996721	3.76600913550530	1518	1
3.69560309107082	3.74234605727415	1519	1
3.71496980999420	3.69589232640269	1520	1
3.69567751844125	3.70292076331489	1521	1
3.70003640404672	3.71428505763675	1522	1
3.69686790178865	3.71662915053121	1523	1
3.68638881536925	3.73178379498106	1524	1
3.69408058836156	3.73179464379872	1525	1
3.70865239048746	3.76983949255610	1526	1
3.69496437300974	3.76532580681431	1527	1
3.70062635702683	3.74860212891442	1528	1
3.71212511904470	3.73989139034135	1529	1
3.71640818283061	3.70431207789271	1530	1
3.70621255310628	3.81690917611365	1531	1
3.69825727387267	3.80301943913643	1532	1
3.69623089846001	3.79008812560287	1533	1
3.69454743135537	3.83254848070706	1534	1
3.70625820898314	3.78972068187906	1535	1
3.69523912616330	3.74300475655885	1536	1
3.69428211981260	3.69573376229445	1537	1
3.67982414686730	3.76574360869576	1538	1
3.69266323447488	3.80393730195850	1539	1
3.69098198596137	3.82393063527160	1540	1
3.70283520544976	3.80986591818643	1541	1
3.69356662454154	3.80474418235017	1542	1
3.68911228255109	3.77084449189888	1543	1
3.68303121709750	3.76435836290281	1544	1
3.68766860359844	3.76202333040000	1545	1
3.69121963986537	3.73800282852689	1546	1
3.68168940784161	3.79594374838926	1547	1
3.68512435156054	3.84087016760880	1548	1
3.66437165437714	3.89633603499237	1549	1
3.67499217387276	3.87983561030572	1550	1
3.66563162776629	3.87014576407378	1551	1
3.66489269027217	3.89686857396249	1552	1
3.67165154809031	3.93028836488991	1553	1
3.66872832807041	3.91960510162931	1554	1
3.69724641934444	3.83884599323313	1555	1
3.70249131873679	3.83477582189170	1556	1
3.69489438770725	3.82790388682551	1557	1
3.70949528352313	3.81276486043528	1558	1
3.70464628836415	3.84806959010759	1559	1
3.71080059847802	3.80821004626709	1560	1
3.70045120171030	3.83790917394746	1561	1
3.68883401733667	3.81080405731721	1562	1
3.68568541557859	3.77879486439132	1563	1
3.68804310771103	3.72634143295446	1564	1
3.68977778556228	3.75621048790023	1565	1
3.68386657966225	3.76547698526760	1566	1
3.69911934730474	3.77587038985533	1567	1
3.67270357242232	3.79028554108958	1568	1
3.69367761281069	3.76972643146063	1569	1
3.66955020201717	3.78397204963516	1570	1
3.69752392449262	3.77865880686506	1571	1
3.69049143783916	3.80702739064108	1572	1
3.66352542403462	3.77665060721494	1573	1
3.69054772511234	3.74121180594950	1574	1
3.69238080403082	3.73940545718816	1575	1
3.68349615527131	3.73892032187134	1576	1
3.69701150369685	3.75497758628827	1577	1
3.70230321830140	3.75735674842104	1578	1
3.68971635304369	3.79766787391310	1579	1
3.68239969861361	3.80168191886832	1580	1
3.67265223640154	3.81782829076745	1581	1
3.68925335347297	3.76364088284170	1582	1
3.69731535139408	3.78062786653654	1583	1
3.67846460702609	3.80478944970956	1584	1
3.68117460578162	3.79098259744532	1585	1
3.68612093756208	3.78207666710248	1586	1
3.68187732022365	3.81339856321490	1587	1
3.66657656983102	3.79844033687150	1588	1
3.68316390279814	3.82218014952807	1589	1
3.69185163661149	3.87450367676047	1590	1
3.69861888378091	3.86559372563762	1591	1
3.69763536880852	3.82412937515663	1592	1
3.69860996854810	3.77865170153892	1593	1
3.69616248378980	3.78747584659324	1594	1
3.68967960125203	3.71892511305103	1595	1
3.69001369339294	3.74248892278982	1596	1
3.69851318782582	3.81412844042944	1597	1
3.71218307711876	3.76646521513263	1598	1
3.71621504075331	3.70559866000621	1599	1
3.71215119656840	3.75744166139550	1600	1
3.70708181175250	3.79138006887570	1601	1
3.71292535552564	3.75477860173513	1602	1
3.71309991919997	3.79149992949629	1603	1
3.70915234129697	3.81837896958733	1604	1
3.69790208652337	3.77631447304644	1605	1
3.68472285218815	3.78854131241108	1606	1
3.69516409558841	3.77090984772025	1607	1
3.68666776336469	3.78983688928104	1608	1
3.68911365546096	3.78361187793283	1609	1
3.70679035795268	3.77199084518000	1610	1
3.70525694632958	3.81308297182757	1611	1
3.69641548303377	3.80415232847880	1612	1
3.70133190160481	3.76131060715001	1613	1
3.68887852608654	3.73378729173788	1614	1
3.69967767305074	3.75647946389506	1615	1
3.68198575280988	3.76352267493452	1616	1
3.69882749322950	3.77153646138033	1617	1
3.70562801126311	3.78591738312637	1618	1
3.70060244773869	3.70617096426329	1619	1
3.70757590258588	3.68896149045168	1620	1
3.70558389800695	3.76593940863074	1621	1
3.70022999410998	3.80596906219295	1622	1
3.71470026820756	3.74431886654421	1623	1
3.69932081844985	3.73678568197132	1624	1
3.70562855459452	3.78088707397518	1625	1
3.71378328601111	3.77822586691217	1626	1
3.68641328514632	3.80595936710213	1627	1
3.68939151982624	3.79112417627140	1628	1
3.70037228232927	3.77002555264064	1629	1
3.70262145925838	3.79939399528409	1630	1
3.68346810043532	3.79269369249450	1631	1
3.67609166057259	3.78414046413284	1632	1
3.68543529627489	3.79396578067991	1633	1
3.67825597106557	3.82756925783007	1634	1
3.69253880011784	3.81587824959624	1635	1
3.67322024173925	3.84675190534224	1636	1
3.67264009514071	3.84517681966478	1637	1
3.68480258378862	3.84795220401987	1638	1
3.68611397561784	3.82996342886828	1639	1
3.68758943687407	3.86242613437785	1640	1
3.69044623220863	3.82683499621412	1641	1
3.68995478558150	3.81097872569664	1642	1
3.67564432786599	3.79430260005914	1643	1
3.67361482744708	3.76409286725910	1644	1
3.69133741898401	3.73150856848150	1645	1
3.68694940274232	3.75322697183344	1646	1
3.68874601993384	3.71093852503127	1647	1
3.71754769397090	3.69556202602488	1648	1
3.72070230363109	3.70739389628613	1649	1
3.71375119998786	3.71568493510397	1650	1
3.69793150123816	3.74105069844123	1651	1
3.68657157490574	3.78670917786468	1652	1
3.67759323816479	3.74676794252625	1653	1
3.69478613694962	3.73263332831970	1654	1
3.69251849059838	3.75196669002351	1655	1
3.70100298985075	3.78615560416809	1656	1
3.68590804664568	3.75971354635700	1657	1
3.67704290453884	3.74057192428729	1658	1
3.68537807748307	3.78750669480851	1659	1
3.68877963177844	3.81477962816142	1660	1
3.70357774855820	3.83287645953568	1661	1
3.69183088924734	3.83441666075162	1662	1
3.69157297827428	3.81608004479143	1663	1
3.68597140868320	3.85298496305738	1664	1
3.69105510064831	3.81519098699909	1665	1
3.69690001599921	3.77152010142663	1666	1
3.68682022611554	3.75512322262414	1667	1
3.69552791136796	3.76077295974129	1668	1
3.71514262974666	3.71029188620411	1669	1
3.71239272214687	3.77182832217319	1670	1
3.70273770307327	3.76305286708987	1671	1
3.72315222623623	3.77490155528628	1672	1
3.70878811834919	3.76097603707838	1673	1
3.73725771512865	3.70942727448756	1674	1
3.70567024270509	3.76304129503872	1675	1
3.71533238213721	3.78141356888343	1676	1
3.70556454289180	3.76187108768432	1677	1
3.71650419871967	3.73847212725530	1678	1
3.71065880692650	3.68692815774698	1679	1
3.68478351440872	3.73104683174943	1680	1
3.69587991627625	3.72815652866679	1681	1
3.69962215727674	3.73722580383443	1682	1
3.68660775335258	3.74110473835977	1683	1
3.70003057134977	3.71810904965199	1684	1
3.71455514995566	3.73043924936187	1685	1
3.70759386673209	3.71032006920785	1686	1
3.71895637739372	3.69051473423532	1687	1
3.69685023877108	3.73854284095813	1688	1
3.69892273780841	3.76348209712568	1689	1
3.67891749126993	3.80656118422920	1690	1
3.69385401649360	3.80283944038306	1691	1
3.68449525361394	3.77622547846241	1692	1
3.70136339455449	3.80781418878235	1693	1
3.69427685043659	3.81710660799919	1694	1
3.71069927653317	3.79834779055635	1695	1
3.69010773554488	3.75119900646077	1696	1
3.69471233776938	3.76979235466192	1697	1
3.70541559270711	3.75817834495001	1698	1
3.69995723906031	3.75750415879266	1699	1
3.71607100259793	3.71924220349701	1700	1
3.70975640558941	3.78224490832949	1701	1
3.69633725302308	3.76814037246778	1702	1
3.71368663372532	3.71338126196263	1703	1
3.70362367140824	3.67246834453664	1704	1
3.71204390899195	3.65785548257365	1705	1
3.69424272930502	3.73899094781278	1706	1
3.69549362763092	3.69086231274934	1707	1
3.69363807771927	3.76249444421805	1708	1
3.68329000628275	3.80154958643497	1709	1
3.69240781971624	3.81054032245886	1710	1
3.68469201458100	3.79495900715716	1711	1
3.69971948058026	3.75341443537887	1712	1
3.69415850148365	3.74238095011971	1713	1
3.71595485739434	3.72699170668225	1714	1
3.70790118147990	3.71114535647993	1715	1
3.70220642679627	3.74404929841621	1716	1
3.69964356703879	3.74769517404611	1717	1
3.70047330432392	3.76108639480377	1718	1
3.72131638850323	3.73438873103678	1719	1
3.72053720355314	3.67245071553925	1720	1
3.71085293898251	3.66172752194764	1721	1
3.70193861253022	3.69039097403660	1722	1
3.69161714699154	3.69756222041950	1723	1
3.67590424107289	3.80781906155151	1724	1
3.66199912747194	3.82106780043733	1725	1
3.67110132690634	3.83873820158249	1726	1
3.69412557148262	3.83256141890832	1727	1
3.69322784356885	3.78708622435308	1728	1
3.70052805564656	3.75365514026635	1729	1
3.69171625989549	3.76196006932105	1730	1
3.70659138008465	3.76957306787949	1731	1
3.70842187070747	3.77449790410896	1732	1
3.69768254350097	3.73732548663194	1733	1
3.70490719085265	3.71619490530410	1734	1
3.69510197456375	3.72632442592370	1735	1
3.69611475223418	3.76355831181119	1736	1
3.68513032900102	3.75708798363443	1737	1
3.67799715309659	3.82758979064698	1738	1
3.68247844037762	3.77363151379960	1739	1
3.67669363498158	3.79606931670984	1740	1
3.70023602666104	3.81408981816595	1741	1
3.70283475032550	3.76187741286900	1742	1
3.69891839900050	3.76215550836600	1743	1
3.69712710102037	3.78431746886643	1744	1
3.68716973445258	3.81511392963526	1745	1
3.69356041791779	3.77697994285501	1746	1
3.69876340543516	3.74550413221752	1747	1
3.68633836243988	3.73937049969674	1748	1
3.68035725956790	3.74817183729786	1749	1
3.69092341969632	3.76788812982524	1750	1
3.67998040857623	3.73314166677157	1751	1
3.68846212333469	3.66149551546479	1752	1
3.70991877253403	3.69735595401601	1753	1
3.68819213155609	3.73538998826735	1754	1
3.69464562259460	3.74276078524050	1755	1
3.69061978206211	3.75170297025300	1756	1
3.69828786088864	3.72709540606060	1757	1
3.69189501710757	3.76539851830169	1758	1
3.69942794576586	3.77620316713730	1759	1
3.71017384510510	3.74678488233315	1760	1
3.68846492555646	3.76184880235774	1761	1
3.68066565739763	3.79484959636234	1762	1
3.69165226163869	3.76755452008500	1763	1
3.69347897500825	3.77018547152819	1764	1
3.68440648701667	3.72924597517478	1765	1
3.67927020390239	3.79391646566326	1766	1
3.67935717964639	3.78592394856188	1767	1
3.70577087154567	3.72710593192672	1768	1
3.70025870854339	3.75511791654922	1769	1
3.69072884696087	3.74422499449506	1770	1
3.69233495101064	3.75015347352623	1771	1
3.68723301883530	3.79429178679647	1772	1
3.69731574809939	3.78201135604721	1773	1
3.69713039546343	3.76209467241216	1774	1
3.70210399987196	3.73911305669288	1775	1
3.69051571158310	3.73155605494609	1776	1
3.70196915537500	3.76498234269571	1777	1
3.70643412052796	3.77751203222691	1778	1
3.69803626749796	3.80326941164912	1779	1
3.71786474619836	3.77879365221197	1780	1
3.70298016546140	3.76163921794761	1781	1
3.70072564247456	3.76671422728654	1782	1
3.68632475648827	3.78013163230324	1783	1
3.69576603636885	3.77513346458030	1784	1
3.69063645696530	3.72981367803349	1785	1
3.69338846739388	3.73973219782812	1786	1
3.68261214480085	3.76464729692886	1787	1
3.68090803852178	3.81049638625680	1788	1
3.67346896052036	3.82334494510659	1789	1
3.67980101317835	3.77867978277973	1790	1
3.68446593460234	3.76515933063357	1791	1
3.69675125116657	3.75935420641582	1792	1
3.69546043121343	3.77328990989246	1793	1
3.69091923919544	3.75840854743166	1794	1
3.69310694075116	3.78189496952629	1795	1
3.68760052337260	3.82313633758588	1796	1
3.69020427820001	3.86192291828404	1797	1
3.67299601588845	3.83659507529591	1798	1
3.68534671509546	3.80556215216922	1799	1
3.68852917690477	3.77830448463529	1800	1
3.69299618789417	3.76198099074324	1801	1
3.70686200577964	3.80600832821993	1802	1
3.70933034611771	3.77094513688823	1803	1
3.69348694154921	3.77248134965734	1804	1
3.67968146569022	3.74890599107899	1805	1
3.67559510182256	3.78330992545671	1806	1
3.69092863585778	3.80128527800074	1807	1
3.69754123369721	3.77971246373903	1808	1
3.71187154955287	3.77719111059077	1809	1
3.70076727879920	3.76628204127517	1810	1
3.68051902994220	3.74480919745017	1811	1
3.68343658592625	3.74409977650024	1812	1
3.67872395791832	3.77073479502463	1813	1
3.68142445355836	3.75275480087995	1814	1
3.69478420849434	3.74751279498495	1815	1
3.69584073447802	3.75649899790510	1816	1
3.70837278308861	3.76395110224303	1817	1
3.68792367361270	3.79186927599817	1818	1
3.69853997270227	3.80740668398201	1819	1
3.70414974335736	3.73118332206163	1820	1
3.69129424080045	3.75750709144872	1821	1
3.67603361456122	3.81000930521695	1822	1
3.69516150232167	3.78938219046918	1823	1
3.67688715342458	3.76872480705690	1824	1
3.70344177194881	3.78266781735997	1825	1
3.70608192215697	3.76464450609275	1826	1
3.70354513940439	3.77086593602254	1827	1
3.67885089567762	3.74934272342529	1828	1
3.68974227620795	3.76498130595908	1829	1
3.70287733797561	3.76233022914770	1830	1
3.69482223717417	3.80675677245302	1831	1
3.69388484176942	3.83695316179474	1832	1
3.69967642896030	3.81951290372528	1833	1
3.69658527505857	3.79046849230622	1834	1
3.69962540591009	3.74723451378129	1835	1
3.70400552708072	3.76327327213908	1836	1
3.69248033080352	3.76849256714215	1837	1
3.70703466046135	3.78106556145509	1838	1
3.71193911170280	3.72814405739531	1839	1
3.68591454586260	3.77788869415108	1840	1
3.68129488835436	3.81424891784260	1841	1
3.67746296612353	3.77731470095040	1842	1
3.69041421306672	3.77295817036333	1843	1
3.67556787879995	3.79256908043356	1844	1
3.66690093676638	3.81499221762427	1845	1
3.68504064504548	3.80965140883588	1846	1
3.67255403915855	3.75048858698090	1847	1
3.67114158382597	3.77421603510186	1848	1
3.67455522867997	3.77399674545821	1849	1
3.68970910009812	3.78227636569215	1850	1
3.66475450248593	3.82596255989494	1851	1
3.68500370856601	3.76243871825947	1852	1
3.68088012518781	3.75066224558590	1853	1
3.68802167197238	3.76340278581430	1854	1
3.69703253217283	3.80993175140086	1855	1
3.70650302856119	3.81292694727859	1856	1
3.69564812276156	3.79415843041155	1857	1
3.70538183590334	3.78463666898917	1858	1
3.70691228758918	3.75156116569566	1859	1
3.69162881002105	3.77120479805080	1860	1
3.68504984866401	3.80512081842129	1861	1
3.70341463843172	3.77941654496673	1862	1
3.70018115015198	3.80375413212314	1863	1
3.68678870025822	3.81999965670284	1864	1
3.67929869148437	3.77992091571173	1865	1
3.69072316202574	3.77916683032724	1866	1
3.67663880293114	3.79951440353978	1867	1
3.65940498030345	3.81838224148098	1868	1
3.66398990363778	3.78859456978847	1869	1
3.66943836811738	3.80045386672796	1870	1
3.67244381747568	3.80180277100837	1871	1
3.69453113768507	3.80435227601981	1872	1
3.69277092423744	3.76947962425901	1873	1
3.68075601938576	3.80495502742794	1874	1
3.68657895144469	3.78261810717729	1875	1
3.70447191284085	3.79114274788972	1876	1
3.69959469904109	3.77958766582798	1877	1
3.68019143925609	3.81334060645559	1878	1
3.70273566441069	3.78838180903372	1879	1
3.68860182068823	3.85323807838585	1880	1
3.68930184192363	3.86256617550926	1881	1
3.68624423566522	3.85085846060036	1882	1
3.68831216045799	3.80291423339994	1883	1
3.68324401805968	3.81301201667590	1884	1
3.68631693435088	3.79504517737128	1885	1
3.68142755212925	3.81915270787545	1886	1
3.67704950923878	3.88042668418533	1887	1
3.67680680844397	3.85148457624980	1888	1
3.69701408094130	3.81192414310325	1889	1
3.71623226650387	3.77578945614827	1890	1
3.69720303932693	3.77317829731816	1891	1
3.69482836189110	3.81337782744849	1892	1
3.68361321430155	3.80792390036182	1893	1
3.67049142835385	3.79180683337664	1894	1
3.67959064644241	3.79043202703696	1895	1
3.68944405399131	3.81903324705669	1896	1
3.69285198533924	3.81138436063360	1897	1
3.69766355330282	3.80085107310918	1898	1
3.69826359931410	3.84697159450864	1899	1
3.70111860784906	3.83162707247111	1900	1
3.68416245543333	3.82386424620953	1901	1
3.68950020435271	3.79900492145104	1902	1
3.68287362558593	3.81673474044548	1903	1
3.67289287023404	3.81572211182056	1904	1
3.68808017720236	3.80308287701345	1905	1
3.68268855590929	3.81632381163309	1906	1
3.68306963320443	3.78795767604595	1907	1
3.69378025541671	3.77912309424500	1908	1
3.69148258451353	3.81074091410850	1909	1
3.68090705108586	3.81672740775612	1910	1
3.69314481534649	3.83575296659048	1911	1
3.70565379232994	3.81640602724934	1912	1
3.69914642427856	3.80230435145883	1913	1
3.67993402428472	3.78564968630868	1914	1
3.67984086232810	3.77968856157613	1915	1
3.69923036388953	3.74847045240472	1916	1
3.71067980384928	3.74493862044237	1917	1
3.69677317837452	3.77937041008152	1918	1
3.69122121221001	3.79730351093190	1919	1
3.69640202949973	3.73238952984925	1920	1
3.69289248437618	3.72125444597961	1921	1
3.68824940544410	3.74587578487461	1922	1
3.71460067031128	3.77343281685857	1923	1
3.71335996640296	3.76725854585183	1924	1
3.69631465038543	3.77766124663417	1925	1
3.69745119683351	3.79549150817246	1926	1
3.70394846431495	3.83849809701908	1927	1
3.68070422372028	3.82415639442191	1928	1
3.66745182721622	3.81821775237544	1929	1
3.69096428547449	3.79998894248363	1930	1
3.70186402020730	3.83481138787008	1931	1
3.68333261394065	3.81853020899948	1932	1
3.70202956732348	3.77014494525373	1933	1
3.69960389227898	3.79309416813440	1934	1
3.70976899367877	3.75742298214243	1935	1
3.68786515383553	3.78262274324950	1936	1
3.68445487433268	3.85811379203209	1937	1
3.68380275270567	3.85371241202057	1938	1
3.68562153546236	3.82998944489490	1939	1
3.68634583828342	3.80716534344956	1940	1
3.67782437654701	3.83742246335702	1941	1
3.69883749288266	3.83845844736122	1942	1
3.67937065803092	3.84654584263218	1943	1
3.67375247769232	3.86160709658682	1944	1
3.67191342719072	3.86401094468515	1945	1
3.66825842479449	3.81609415134677	1946	1
3.67753177834812	3.83447438463674	1947	1
3.67647814804205	3.80396399104218	1948	1
3.67149862524822	3.79312498726967	1949	1
3.68555024553015	3.78472243672149	1950	1
3.68720703948636	3.82622500034721	1951	1
3.68173450420016	3.81798810560578	1952	1
3.69745550305749	3.80355996215955	1953	1
3.68735658926722	3.77679220697282	1954	1
3.67558829971791	3.77800963137673	1955	1
3.66440361326408	3.81886844339711	1956	1
3.68837785531170	3.81845449030365	1957	1
3.69831864443462	3.76944078886473	1958	1
3.69758248974354	3.75055798766235	1959	1
3.66525646990914	3.81163591957939	1960	1
3.66803972160678	3.85696530094004	1961	1
3.67408695912239	3.85349441084120	1962	1
3.68077579027272	3.78060078986585	1963	1
3.69637860470886	3.74700922307840	1964	1
3.71076793269526	3.71667230777988	1965	1
3.71001487983070	3.70805572350487	1966	1
3.68336329689008	3.74198800737783	1967	1
3.69968111076920	3.76556203540891	1968	1
3.69368526437878	3.78625209323759	1969	1
3.68398046242196	3.77809659929275	1970	1
3.68751403116004	3.79378782904132	1971	1
3.71336156620518	3.75585501780014	1972	1
3.71072687599045	3.72357737551020	1973	1
3.70128716360628	3.75574915212202	1974	1
3.69938231108097	3.74597518481911	1975	1
3.68637018955279	3.77756128647431	1976	1
3.69566106604118	3.77252509590155	1977	1
3.68733137275598	3.75734923178857	1978	1
3.67548528185096	3.82972978862382	1979	1
3.67919801424016	3.85429465767399	1980	1
3.67837321232094	3.81521919470180	1981	1
3.69011344509192	3.85379914583749	1982	1
3.69133803975258	3.80900764559953	1983	1
3.69610429508137	3.79418271742612	1984	1
3.69328582193227	3.76267630358620	1985	1
3.69955261317756	3.77841533793603	1986	1
3.69375103196481	3.79842909429562	1987	1
3.69711395434254	3.81449493701484	1988	1
3.69040922927895	3.81091296221978	1989	1
3.69839112804936	3.79419585374392	1990	1
3.69019375730652	3.79317436713634	1991	1
3.66252456385294	3.84838812640663	1992	1
3.67450819931051	3.75629722385986	1993	1
3.68827863256177	3.76562845697230	1994	1
3.69311674819438	3.74042081963551	1995	1
3.68437353759836	3.76501074908207	1996	1
3.70958497440962	3.72729052343909	1997	1
3.71154006731666	3.75498527639214	1998	1
3.69332734713633	3.74087867855880	1999	1
3.69875314658470	3.76287333667769	2000	1
[truncated: 3,000 more rows]
