# Supplementary material for: Reversibility and Viscoelastic Properties of Micropillar Supported and Oriented Magnesium Bundled F-Actin
Source: PLoS One. 2015 Aug 31;10(8):e0136432. doi: 10.1371/journal.pone.0136432 (PMC4556452; doi:10.1371/journal.pone.0136432)
Supplement: S1 Data — See the Readme.txt file within. (ZIP) [file pone.0136432.s004.zip › Rheology-raw-data/120725 08mM/fov2061noDD/fov2061noDD.txt]

3.66695537059041	3.84753013502415	1	1
3.67334174509798	3.83691267819510	2	1
3.67045070479328	3.83424936566243	3	1
3.67709442705300	3.79067525872878	4	1
3.67565368312973	3.74279803313577	5	1
3.67177687258148	3.78964164691939	6	1
3.67613500945886	3.75986166367759	7	1
3.68220189913103	3.70955787281094	8	1
3.69397412593110	3.66048474982915	9	1
3.66899276660049	3.67584756039629	10	1
3.68199031386230	3.70463916136872	11	1
3.67768383817940	3.74407962951478	12	1
3.70323078553358	3.71251171707282	13	1
3.68719353206869	3.68880523867686	14	1
3.68837433423294	3.72982609957643	15	1
3.67698991200706	3.73444041427155	16	1
3.67153928801527	3.71228036102197	17	1
3.67620687635861	3.73153840166077	18	1
3.67987432093610	3.65351339144002	19	1
3.68123488849622	3.71940520917555	20	1
3.68250717861596	3.72382191639086	21	1
3.67843989069278	3.77020558030174	22	1
3.68375516333010	3.73052981891253	23	1
3.68649372009872	3.73043259711370	24	1
3.69257808965929	3.75687308555330	25	1
3.68205549570122	3.74194103707449	26	1
3.66672105996077	3.75216167180656	27	1
3.67461112994708	3.74006455532144	28	1
3.68407218037999	3.73273156584874	29	1
3.68021078055399	3.74199211611685	30	1
3.68222471272181	3.73536648530372	31	1
3.66834184234109	3.74256672539691	32	1
3.67717432187392	3.72175576145354	33	1
3.67178046340992	3.71813582437033	34	1
3.67389107241074	3.76148517949495	35	1
3.67329375761586	3.75925236757125	36	1
3.66955955561173	3.70682079399603	37	1
3.66895012871045	3.72696825253824	38	1
3.67357681117876	3.73695415066530	39	1
3.68931212145461	3.72015500123790	40	1
3.69842988739536	3.71778962243327	41	1
3.67537509181012	3.71597789963337	42	1
3.67096647088177	3.71797219699611	43	1
3.66861460671409	3.72772935817058	44	1
3.68087224341095	3.71371024485119	45	1
3.68839395421538	3.72791875186984	46	1
3.68589978804890	3.75464464229249	47	1
3.68479571211230	3.77646029714381	48	1
3.66637104246572	3.78403119553908	49	1
3.67317142759134	3.75257807841484	50	1
3.67029987028722	3.75196122946239	51	1
3.67059179402482	3.79591328195714	52	1
3.66648948915737	3.75850447574779	53	1
3.68090184898602	3.74262058152409	54	1
3.69922217922225	3.68083229066281	55	1
3.70386892120070	3.63353303481560	56	1
3.70177448827059	3.61894147448336	57	1
3.67539301596635	3.65730170937568	58	1
3.66253696548258	3.70399125605386	59	1
3.66844804492379	3.73189145720257	60	1
3.67774162260994	3.71452566764957	61	1
3.68538944585549	3.73107832588272	62	1
3.67812823218593	3.76796772231742	63	1
3.67429984257001	3.75957252490125	64	1
3.68162712498154	3.73743924128753	65	1
3.67548479055884	3.77568172371386	66	1
3.69626545410093	3.74173199023713	67	1
3.68207860088366	3.73038705920673	68	1
3.65794355354949	3.70029015507799	69	1
3.66880305463385	3.74148601952216	70	1
3.66549278107467	3.80255361606157	71	1
3.66979059587219	3.80339995589824	72	1
3.66048904786791	3.76479435568699	73	1
3.66970104953093	3.78431144359408	74	1
3.67378430989658	3.76799823526368	75	1
3.67385147005258	3.75675344085552	76	1
3.67074785588040	3.76897167750160	77	1
3.66885296153642	3.78431035167212	78	1
3.66301333324407	3.72912176727180	79	1
3.65992467358869	3.74321548842941	80	1
3.69404650389235	3.72509800676499	81	1
3.67085172743266	3.76683789026985	82	1
3.69205969829546	3.73042143304452	83	1
3.68102581397471	3.73094921552475	84	1
3.68730782952209	3.70759643080184	85	1
3.67503719263809	3.72561943815191	86	1
3.66356413962606	3.74380393864059	87	1
3.65278197105921	3.70509379263277	88	1
3.66622254767652	3.72394163010160	89	1
3.66416028650581	3.72332049869118	90	1
3.68784579987232	3.71932914696584	91	1
3.66002473364806	3.76451697810936	92	1
3.68134255203867	3.75318282740145	93	1
3.68403465675811	3.81020923314613	94	1
3.68492724120232	3.84113376223830	95	1
3.67357772547246	3.82821680194270	96	1
3.67584524742140	3.82680044562553	97	1
3.65800091499542	3.80217315318422	98	1
3.66183957153052	3.78119195612484	99	1
3.64995830738257	3.73158445269872	100	1
3.67042441378828	3.70625185705876	101	1
3.67132461012036	3.72060294195941	102	1
3.67240117161515	3.72453501514200	103	1
3.66541804669126	3.74806451003987	104	1
3.65955936430514	3.73425651217843	105	1
3.65800345058680	3.74283125884167	106	1
3.66780798226307	3.72973146071294	107	1
3.67713877480470	3.70038033900615	108	1
3.67280879779588	3.70592270789844	109	1
3.68251394399625	3.69486232390085	110	1
3.68533148796066	3.63860424020613	111	1
3.67751946667215	3.63270839107046	112	1
3.67620155554608	3.68214203185829	113	1
3.68504253913941	3.65340301895693	114	1
3.67602940734468	3.70172769560317	115	1
3.68254870944113	3.68005466964026	116	1
3.68101983603151	3.68841185131539	117	1
3.68429204661026	3.68803790172597	118	1
3.68718432961168	3.75479210619112	119	1
3.67669574776535	3.77076462887795	120	1
3.67107774951006	3.73398139405066	121	1
3.65896858245177	3.76586705281983	122	1
3.65086919622224	3.81293302420022	123	1
3.65879406097410	3.77777551198014	124	1
3.68648078095108	3.75165168181048	125	1
3.66778666799544	3.78255792109053	126	1
3.66653186256521	3.78138842617441	127	1
3.66035096743469	3.75380461283706	128	1
3.65604111082634	3.79887980401365	129	1
3.68854451981400	3.76242000334862	130	1
3.66750329773910	3.77345261971105	131	1
3.66954399914294	3.77940835807951	132	1
3.66337583109313	3.80789310051315	133	1
3.68816689667533	3.77324335916830	134	1
3.68050184661444	3.74821072881940	135	1
3.67131756594856	3.71488730631956	136	1
3.67559724188879	3.73796354159482	137	1
3.66806698620431	3.75571578752804	138	1
3.66173015625808	3.75798531841721	139	1
3.65044314887702	3.80705625110524	140	1
3.65676296110731	3.80545127136581	141	1
3.67326064642975	3.80033485840535	142	1
3.67245991273682	3.77866898078724	143	1
3.66877502107136	3.73484900585312	144	1
3.66882314681587	3.77548159717586	145	1
3.66247724509205	3.80573035465604	146	1
3.65993907231247	3.80770997471059	147	1
3.67701893086862	3.77467141413140	148	1
3.67465207025764	3.77078872529500	149	1
3.68608805806993	3.75126155862885	150	1
3.66643675846269	3.77857677708258	151	1
3.69711599591298	3.72427627861399	152	1
3.69817775491505	3.65670662750848	153	1
3.69989384110304	3.67569319575210	154	1
3.68416576052493	3.69597352461537	155	1
3.68245497170960	3.68067380174185	156	1
3.67497092329910	3.65972234156277	157	1
3.67225480508351	3.67853036291169	158	1
3.68888323373035	3.67518593617249	159	1
3.69248861765920	3.68546747082893	160	1
3.67893682247315	3.73492598314916	161	1
3.68719254186068	3.69948393293112	162	1
3.68707308209925	3.70981108151774	163	1
3.66925312215423	3.72602459342662	164	1
3.67822648588720	3.70132074694201	165	1
3.67262539785990	3.73310640261871	166	1
3.67659835400052	3.74216395196025	167	1
3.68755399946324	3.75981166788526	168	1
3.68431533441977	3.71588157449130	169	1
3.67955021750550	3.73473129190393	170	1
3.68675548574855	3.71591791728578	171	1
3.66918851926496	3.70741008069490	172	1
3.67468161432768	3.68333672163957	173	1
3.69341835772258	3.69065578213345	174	1
3.68265593137878	3.73424180169377	175	1
3.66843973955971	3.72350172835906	176	1
3.69816583300351	3.66037404816878	177	1
3.68590971411484	3.68753205895685	178	1
3.68313382637403	3.71227185760280	179	1
3.67313543108630	3.73240196908539	180	1
3.67070302887597	3.74986606044656	181	1
3.67918560783640	3.72488339056014	182	1
3.67848038534856	3.72022795770533	183	1
3.67154616875295	3.70968051861213	184	1
3.67024512267643	3.72542220989422	185	1
3.67184581094917	3.72123255733248	186	1
3.67458198608404	3.72119662661944	187	1
3.68252101882160	3.67958912993355	188	1
3.67434150978503	3.69366953131104	189	1
3.67414420970826	3.65912823182743	190	1
3.68404617941665	3.66027052989850	191	1
3.67736779609996	3.71072858073633	192	1
3.67232748022900	3.72752388577807	193	1
3.66354742601669	3.76152517385600	194	1
3.67239568352508	3.76917251368540	195	1
3.66039313190111	3.74020418777608	196	1
3.67848860747383	3.74511548795901	197	1
3.67894832782251	3.72789805566680	198	1
3.68080844424354	3.72133412631032	199	1
3.68048578313054	3.72791667715803	200	1
3.67617238696798	3.74712877477609	201	1
3.69325897974660	3.72002822964153	202	1
3.69620974455676	3.70286265037860	203	1
3.67535531010901	3.73643606820405	204	1
3.68343927026533	3.72227426281703	205	1
3.69278088984363	3.69901593840482	206	1
3.67522421189737	3.75197505370144	207	1
3.68369257858591	3.76805394775598	208	1
3.67537987998671	3.78179560429525	209	1
3.67451911470883	3.76842646337637	210	1
3.67980515996276	3.71670533088344	211	1
3.68022642622518	3.74133029807684	212	1
3.68013443718002	3.73479346224070	213	1
3.66177312453497	3.77539803267535	214	1
3.66197331834470	3.75381365548687	215	1
3.65801920390365	3.78529510031221	216	1
3.65802230895933	3.74642002138215	217	1
3.67528630895318	3.75174108023206	218	1
3.66914576336905	3.73594884604289	219	1
3.68560359503958	3.75065750772323	220	1
3.68580047737944	3.72004261783141	221	1
3.66753479456134	3.72201120684269	222	1
3.66900174779134	3.77054344470832	223	1
3.66414938502239	3.80850547962547	224	1
3.67874215068740	3.80022598986456	225	1
3.68172949183141	3.81466342901661	226	1
3.66485077961755	3.78718278418619	227	1
3.65857212799433	3.82140271146812	228	1
3.68009552514694	3.79972180909379	229	1
3.67218190415924	3.74036356513788	230	1
3.67136606632633	3.74564188289919	231	1
3.65795275985518	3.74642892505119	232	1
3.67479832602201	3.70982711803169	233	1
3.67566558026034	3.74322507124093	234	1
3.67285495033175	3.75111075059216	235	1
3.66603931777013	3.73337986025816	236	1
3.68050416195095	3.72416357914696	237	1
3.69364002216047	3.71718565114287	238	1
3.67672849983624	3.69828204811100	239	1
3.67960420790171	3.67808787914098	240	1
3.69344596472706	3.70452707788090	241	1
3.68274420052830	3.75098023049951	242	1
3.66009782658086	3.78083207860584	243	1
3.67102868934391	3.72930878888934	244	1
3.70289180097958	3.72974618846300	245	1
3.69577388291069	3.69256256484296	246	1
3.69193621537213	3.70082993022846	247	1
3.65729642733461	3.76841789533101	248	1
3.66861043607196	3.78923326285374	249	1
3.66979874602101	3.79298512726435	250	1
3.67235177928488	3.75597227073864	251	1
3.68744142463118	3.75000481782271	252	1
3.69635755633293	3.72390941462803	253	1
3.67832374057125	3.74332608004807	254	1
3.67516877925769	3.75103716605005	255	1
3.67575610805383	3.79637289865511	256	1
3.68306348632760	3.75679240828567	257	1
3.67031115071260	3.73810153131423	258	1
3.66475976300889	3.74182539819753	259	1
3.65764185855769	3.72559802035350	260	1
3.67803142803541	3.66881110715246	261	1
3.67579136942284	3.67996753449932	262	1
3.67440630251764	3.67467182021016	263	1
3.66997653344875	3.66596902956666	264	1
3.66894434515831	3.73459553681785	265	1
3.66290400386116	3.77575688989888	266	1
3.68633641315619	3.71778685800251	267	1
3.68073726414225	3.73868292182328	268	1
3.67018634003821	3.73104120272042	269	1
3.68491235190724	3.68628239935046	270	1
3.67970877533838	3.69105900458791	271	1
3.67072888973267	3.75575117495237	272	1
3.66724828844406	3.76312265848618	273	1
3.67477485113377	3.81256168577825	274	1
3.65259809070334	3.80665291949405	275	1
3.64514819766167	3.82926068292951	276	1
3.64732708833921	3.79192817729005	277	1
3.65053446619340	3.78383708077852	278	1
3.66384991542238	3.71296383639199	279	1
3.66161329215588	3.71207413245001	280	1
3.67488002847858	3.69899175582449	281	1
3.68526791287753	3.71739167802023	282	1
3.68520920413069	3.72686025867315	283	1
3.68115411375602	3.76448147984403	284	1
3.68611435908739	3.70877228721236	285	1
3.68623355612552	3.70834271686068	286	1
3.66672853904330	3.71727360735624	287	1
3.67577353412470	3.74093216511647	288	1
3.68753620895576	3.71664272533180	289	1
3.67195344003934	3.70000088727227	290	1
3.68269124917143	3.70001400593056	291	1
3.68481916834980	3.68027606617121	292	1
3.67646072743931	3.71243508554991	293	1
3.66798791062671	3.72814168274320	294	1
3.69744800537671	3.68263543275598	295	1
3.68313117683520	3.69103809914942	296	1
3.65453364015185	3.73062164111677	297	1
3.66878866946568	3.70559634664934	298	1
3.69147439996781	3.70972882806666	299	1
3.67923053186533	3.67618475237469	300	1
3.68981720503234	3.72455131358633	301	1
3.68455194698579	3.69259182573807	302	1
3.68999601272999	3.67029787029751	303	1
3.69193195436100	3.70965096732087	304	1
3.67625155163708	3.76575969436703	305	1
3.67379797036176	3.75310513812175	306	1
3.67481803555987	3.77900669134918	307	1
3.65704750485726	3.83259350625730	308	1
3.65072160951382	3.83847316255190	309	1
3.65601039135210	3.78792995526972	310	1
3.67077205654679	3.73682131663281	311	1
3.67085580583724	3.76941904723199	312	1
3.66686927639838	3.73010437106976	313	1
3.66881094883396	3.74633221381146	314	1
3.66940335895337	3.74771558964835	315	1
3.68388295676499	3.73433139426828	316	1
3.69804319198388	3.70772733382477	317	1
3.68492508359343	3.74268437057665	318	1
3.68105933174570	3.71356964153852	319	1
3.67976751751820	3.73294813571024	320	1
3.68085821189598	3.74264647214699	321	1
3.69047137884024	3.69857494765185	322	1
3.69298883827256	3.72502987983967	323	1
3.69156823738696	3.71408722855982	324	1
3.67726587331661	3.76015307752856	325	1
3.66892583257993	3.75283263074806	326	1
3.66427577393248	3.76452606808186	327	1
3.68516905647452	3.75895911121347	328	1
3.68981186292782	3.72687217562812	329	1
3.68853357670669	3.70185819677237	330	1
3.69279732340378	3.70075256477472	331	1
3.67636014404137	3.69297805833770	332	1
3.69138419731204	3.66978168262254	333	1
3.68469872294434	3.71874535577776	334	1
3.66986581511906	3.73364847138782	335	1
3.67377428325274	3.70744908387732	336	1
3.67938598584714	3.68759600430131	337	1
3.66447124933095	3.73608604940964	338	1
3.68070131890723	3.79668517854457	339	1
3.67219274195893	3.79898459935918	340	1
3.68544210310811	3.78775491169212	341	1
3.66434721869070	3.74058283443702	342	1
3.66499638346476	3.74148070873173	343	1
3.66522719843139	3.74587924390719	344	1
3.67615139652483	3.78448295174829	345	1
3.67295945775096	3.76758879101928	346	1
3.68546985937595	3.72721975463569	347	1
3.67607177070144	3.80036954458239	348	1
3.67992895331656	3.77116308240938	349	1
3.67249971729160	3.76744981697720	350	1
3.67080484139299	3.75110610138864	351	1
3.69665296913928	3.72596904692607	352	1
3.68966237583768	3.69858997356934	353	1
3.67664807320672	3.69042611211337	354	1
3.69607235783359	3.65824999367851	355	1
3.67999071564826	3.66867175106833	356	1
3.67981854836235	3.69927146355971	357	1
3.67006588269850	3.73508286859180	358	1
3.67687777945679	3.69025749372103	359	1
3.68645304645739	3.68995105279777	360	1
3.68435978669223	3.69656209008084	361	1
3.69572427053802	3.69479892548841	362	1
3.68033685353510	3.72868588644799	363	1
3.65463706122162	3.73293542146369	364	1
3.67458312736887	3.68358947226624	365	1
3.68594720936454	3.69043986671992	366	1
3.70799699882126	3.67868987796198	367	1
3.68768352774361	3.72194055118996	368	1
3.68428308268849	3.73337070829151	369	1
3.66732395323504	3.74951587998285	370	1
3.68759486330287	3.66767857855171	371	1
3.68663983418269	3.72623052280819	372	1
3.68009576804509	3.72009036054392	373	1
3.67023472897361	3.71214272121007	374	1
3.66577719087140	3.70740373526646	375	1
3.68450478982776	3.70669920312610	376	1
3.69949555205840	3.70575315014318	377	1
3.69535513703701	3.69915774438559	378	1
3.67527422396015	3.72415178988283	379	1
3.68070150674889	3.72448279663744	380	1
3.67151995184187	3.75872793911933	381	1
3.67007396149740	3.79447445182102	382	1
3.67322588310435	3.70191744960398	383	1
3.67952093475150	3.73407484359135	384	1
3.66722258189999	3.73879917679478	385	1
3.68341315432143	3.69897665243596	386	1
3.68566914202688	3.70970486260321	387	1
3.67176253736349	3.75157982316335	388	1
3.68007638404808	3.67003454688591	389	1
3.67465017869730	3.64950598575686	390	1
3.69123443566881	3.62890454641857	391	1
3.66800710234727	3.71457129010670	392	1
3.69481529325178	3.69956826450936	393	1
3.69210076387869	3.71209075645074	394	1
3.67720273660129	3.71369163725545	395	1
3.67710320741873	3.70126659516022	396	1
3.68884519686445	3.70617249214350	397	1
3.68256292045786	3.71472000315303	398	1
3.67219910384822	3.72310874029582	399	1
3.68184888754717	3.67134945034679	400	1
3.67412458525024	3.72424814156136	401	1
3.66582856919936	3.72437372878714	402	1
3.66015566861184	3.72605189865770	403	1
3.68525277466585	3.69542197647109	404	1
3.66632725380536	3.72772524787363	405	1
3.67241038907711	3.72903400672719	406	1
3.67482852290873	3.81186745550740	407	1
3.66105936669596	3.83233555013261	408	1
3.66055296575877	3.84062526332332	409	1
3.67310907360541	3.81096136923856	410	1
3.66282048055786	3.77469437823606	411	1
3.68174177713260	3.70947288522724	412	1
3.68185516947519	3.71749759514311	413	1
3.67140266190624	3.77296893945844	414	1
3.67592732352372	3.77135868875903	415	1
3.67337084473181	3.75938270177813	416	1
3.67056704860988	3.73893213325589	417	1
3.67671705784733	3.76015538432544	418	1
3.67215191733819	3.72900850654010	419	1
3.67042385735930	3.72399218559866	420	1
3.68486758503884	3.75560779449229	421	1
3.66572344988827	3.72722752780420	422	1
3.68739065973836	3.70235232759060	423	1
3.68073006742421	3.73383092486718	424	1
3.67866287319230	3.77270185038823	425	1
3.68128323277075	3.76639649349873	426	1
3.67505345793432	3.73057199514183	427	1
3.67346908855519	3.74708005409992	428	1
3.67069867988476	3.76580381444444	429	1
3.67032081814460	3.70295311983671	430	1
3.68057798880612	3.66966747115236	431	1
3.69811252387938	3.61270699240253	432	1
3.69142365819942	3.68395630073917	433	1
3.70002822285342	3.69089515773448	434	1
3.68353561663813	3.73434039719499	435	1
3.67328783495816	3.73438699578224	436	1
3.69108240367316	3.64869810530813	437	1
3.68620998580361	3.65159996285875	438	1
3.65806091318805	3.70719705375664	439	1
3.67432770587414	3.73242128923907	440	1
3.66569814409564	3.75780246929303	441	1
3.65474450434397	3.79152272314503	442	1
3.66799071200322	3.74209848528685	443	1
3.67005597032108	3.75757197248741	444	1
3.65887880954648	3.75392486745469	445	1
3.66311968507883	3.75533613726265	446	1
3.67067575845854	3.73115636604023	447	1
3.67154029692556	3.75528255936225	448	1
3.66782809726740	3.72272470500315	449	1
3.66977475149157	3.69287351355867	450	1
3.68127896661813	3.68610232641152	451	1
3.66871658143777	3.71387696841680	452	1
3.66502545499256	3.69891172537973	453	1
3.65812880861585	3.71750246187137	454	1
3.67249186875191	3.70370334225441	455	1
3.67168919509576	3.69464095089121	456	1
3.66240241434352	3.72085657323432	457	1
3.67003573295204	3.74316736281338	458	1
3.68077453033500	3.69730850026093	459	1
3.68921490915033	3.72996458663810	460	1
3.67714453690315	3.73152800553119	461	1
3.66727553352390	3.71987562105161	462	1
3.67852041017409	3.72589375908348	463	1
3.68455994207094	3.74004158316746	464	1
3.66677815356658	3.79796084728071	465	1
3.65422001375888	3.82648323330660	466	1
3.66392427555083	3.78330485237611	467	1
3.68021816266917	3.78293745038741	468	1
3.67080831418985	3.75443584379593	469	1
3.65827110505460	3.79911862778175	470	1
3.66279814454770	3.77554080646150	471	1
3.67996537648545	3.72436418884619	472	1
3.66253153422127	3.75529192248425	473	1
3.67663523357658	3.73985063189016	474	1
3.67597826525264	3.74511901736237	475	1
3.67359974375818	3.76733232106538	476	1
3.67406427778524	3.74671654685554	477	1
3.66267364002191	3.75867794448979	478	1
3.66042443538781	3.79483881214064	479	1
3.67312903034575	3.75931885380633	480	1
3.65922060225273	3.76805156489913	481	1
3.67769751328299	3.74549566782146	482	1
3.66689640609958	3.77679475569001	483	1
3.68790525362223	3.81924691646907	484	1
3.67725483047713	3.80474085095150	485	1
3.66194157105585	3.77346370239581	486	1
3.67253285989048	3.73745968808935	487	1
3.66751905280912	3.73584853306181	488	1
3.67058006983011	3.71743556504119	489	1
3.67858284604458	3.76454814355909	490	1
3.67637109872779	3.78751125194741	491	1
3.67658209315772	3.75709416931601	492	1
3.67959935607179	3.76077723785095	493	1
3.66549220566848	3.77586759395859	494	1
3.68115432133314	3.74129770280826	495	1
3.67907157058982	3.72305966968735	496	1
3.67106474884377	3.80195920015900	497	1
3.67411010103501	3.82760455074067	498	1
3.66976473913155	3.80833197008633	499	1
3.67660449922880	3.76728632104260	500	1
3.68968711092045	3.76226982477075	501	1
3.67780173760088	3.77564875577014	502	1
3.66973183145746	3.77038334263907	503	1
3.66969945347706	3.75921422557327	504	1
3.66710071171579	3.79197960673695	505	1
3.64888548821706	3.79993626107464	506	1
3.66192656267362	3.80509861227979	507	1
3.66738325048866	3.74897881223647	508	1
3.66549228294469	3.77066105515414	509	1
3.65238758516040	3.83805705592389	510	1
3.65386549075043	3.83462533792219	511	1
3.65585256086974	3.79486486186763	512	1
3.65148794067168	3.77980587660882	513	1
3.67031677693862	3.71586467395322	514	1
3.68628129277104	3.69750313454996	515	1
3.66902636014186	3.71387489803432	516	1
3.64732533986285	3.72181366552695	517	1
3.65314467749515	3.74519185953885	518	1
3.67669354050083	3.76276832845125	519	1
3.68369404968189	3.69984205474853	520	1
3.65431619696563	3.75268770175573	521	1
3.67288585713478	3.78484135713725	522	1
3.66601456880516	3.80024974198244	523	1
3.66081969126304	3.80143384592310	524	1
3.66033968967996	3.84342243467313	525	1
3.65726993875637	3.86841396236794	526	1
3.64895207395415	3.90149863455228	527	1
3.65659923270983	3.83149040717852	528	1
3.67422425938558	3.77754480366498	529	1
3.67006974223813	3.74186909213853	530	1
3.66568275609399	3.75066020400563	531	1
3.64406727011102	3.81187222836250	532	1
3.65272278568823	3.87605358538387	533	1
3.64935528143977	3.89768523180165	534	1
3.65178539168945	3.85491065161633	535	1
3.65845291441142	3.81533943249371	536	1
3.65129461578354	3.84121088100371	537	1
3.66154379942485	3.76738160873220	538	1
3.67926898027341	3.77619515991877	539	1
3.67824403222513	3.73423931746877	540	1
3.67655353200425	3.75230974789905	541	1
3.68291277614235	3.76789558611773	542	1
3.65948285778674	3.78183594560372	543	1
3.65356802557422	3.79354403301831	544	1
3.67048693859333	3.80614841926358	545	1
3.67341691089544	3.75060670458182	546	1
3.66089562243442	3.75338640337167	547	1
3.66958359016202	3.74668024621836	548	1
3.67297964266923	3.76543397117991	549	1
3.66049529253980	3.74164059171018	550	1
3.67443734252246	3.66295369038752	551	1
3.68225728891794	3.71831366317913	552	1
3.69021395489081	3.74970695705276	553	1
3.66489967600666	3.75526341691804	554	1
3.66836926610725	3.73685432882604	555	1
3.65393969789529	3.76700096631045	556	1
3.65502275032497	3.80289789677246	557	1
3.67498324549831	3.76974170087640	558	1
3.67001115051165	3.81075435853398	559	1
3.66399691377565	3.79185575608927	560	1
3.67059096699240	3.74609015038309	561	1
3.67685708020405	3.69918219641615	562	1
3.67974205811473	3.72351762500723	563	1
3.68484441480930	3.72638760378746	564	1
3.68413064920389	3.75776091323000	565	1
3.66029298048340	3.80799833434285	566	1
3.66291903086488	3.77148893306557	567	1
3.66523360544719	3.76296549956235	568	1
3.67518982387317	3.79413854243462	569	1
3.66344561226439	3.75034852508415	570	1
3.67640799411941	3.76373146885830	571	1
3.66737025686157	3.76265966640653	572	1
3.67813036386164	3.77307966321094	573	1
3.68506180864545	3.76436703567621	574	1
3.69713371151382	3.67479967029847	575	1
3.68681596757980	3.66863672142673	576	1
3.69534847332372	3.69441950981712	577	1
3.65798997186939	3.73314590145112	578	1
3.65818530361042	3.77532717164273	579	1
3.65232264321154	3.78491003039635	580	1
3.66021371280345	3.77296890578469	581	1
3.66697963354765	3.74579110562040	582	1
3.66843781243384	3.73693385448620	583	1
3.67257017389019	3.78916306803479	584	1
3.65859474035272	3.74682223925274	585	1
3.66375871106511	3.73665604501272	586	1
3.68375800077023	3.75668696359032	587	1
3.68785345213915	3.74514743453229	588	1
3.67672941737982	3.74936631963130	589	1
3.67182295595616	3.72310379323553	590	1
3.67172052789002	3.69766738303595	591	1
3.67887545875345	3.70409162600033	592	1
3.67558812291761	3.74860594776845	593	1
3.67184753066906	3.79037627684731	594	1
3.66579816300953	3.81104475427326	595	1
3.65773201908450	3.74955447129650	596	1
3.66096808010392	3.73611839953038	597	1
3.67060266135843	3.71640467844370	598	1
3.67934914668728	3.71084963386034	599	1
3.66999338272135	3.73633754564236	600	1
3.69100254288757	3.70242743866569	601	1
3.68466264974710	3.70724392068801	602	1
3.67445440362479	3.70467829478600	603	1
3.67151430454238	3.74151031907296	604	1
3.66898364303749	3.78206738154335	605	1
3.66504644673342	3.76013167717867	606	1
3.66904190865835	3.75963009742532	607	1
3.67136912299797	3.76620106236746	608	1
3.66946276215466	3.74195732661768	609	1
3.67194737118093	3.75549657733534	610	1
3.67145818536001	3.77260918299378	611	1
3.66844436096831	3.80649034251739	612	1
3.67961110969101	3.78775176198240	613	1
3.69035552583355	3.70246658338919	614	1
3.69669455420256	3.71320901872322	615	1
3.69060524692709	3.72966059790996	616	1
3.66425337665115	3.75252734496520	617	1
3.66384631723773	3.78569680677069	618	1
3.68131921595177	3.77536890763651	619	1
3.69908644392430	3.70629071906191	620	1
3.68853020170989	3.68125592956908	621	1
3.69277450796931	3.74665416955919	622	1
3.66757518830137	3.76081224566574	623	1
3.66870297282302	3.72902010845027	624	1
3.68507523460436	3.71726873129857	625	1
3.68924687976084	3.70424236180732	626	1
3.68862751876291	3.66806238142377	627	1
3.69421617198424	3.66274160777081	628	1
3.70937464878172	3.64973789362644	629	1
3.67656364180293	3.70330979412137	630	1
3.66592911210429	3.72208641949416	631	1
3.67101998433888	3.73453320732560	632	1
3.68392881714557	3.71207015483809	633	1
3.66596219611296	3.70501457887510	634	1
3.67730714650299	3.76057566868252	635	1
3.67817904471355	3.73627895211161	636	1
3.68367897686000	3.70670592178301	637	1
3.68142195644595	3.72804512060947	638	1
3.66691759305010	3.72443484016683	639	1
3.66258151881675	3.73346340327999	640	1
3.66643422787464	3.77122691695184	641	1
3.66242625032477	3.79107131580950	642	1
3.68012504705465	3.73656054740661	643	1
3.67387120726069	3.70006034687368	644	1
3.67772773739806	3.70425757387148	645	1
3.68910652721783	3.70588823168870	646	1
3.68855498240246	3.69953020356795	647	1
3.68019325706545	3.71943881026285	648	1
3.66628059621164	3.73784539865337	649	1
3.66865326671883	3.73376043832554	650	1
3.68269726938304	3.66274926294214	651	1
3.68423372679056	3.63879557979413	652	1
3.68229076447807	3.64642361463853	653	1
3.69583521460630	3.71380856216151	654	1
3.67745188081977	3.68190532044082	655	1
3.67879058884415	3.67406532676480	656	1
3.68963039638318	3.63843963232517	657	1
3.68192530226642	3.62969639608587	658	1
3.68903773203877	3.65998440133160	659	1
3.69481078873322	3.67201650831137	660	1
3.70634207723768	3.70284403912349	661	1
3.68483106873000	3.69765757431767	662	1
3.66779548258679	3.69150776500250	663	1
3.67448316277973	3.69543577421761	664	1
3.68492027529489	3.70712598594342	665	1
3.68240647861244	3.70993961777304	666	1
3.66692855661750	3.68682418462348	667	1
3.67740703723149	3.65184039176447	668	1
3.68421646481485	3.64650951643700	669	1
3.68630913828358	3.67491350341430	670	1
3.68800643366767	3.66637110469170	671	1
3.65476167084871	3.70924619111709	672	1
3.65812372446543	3.77209690268228	673	1
3.64969465115674	3.78643451825429	674	1
3.67409799797965	3.73053042679119	675	1
3.66923830542453	3.72479116920732	676	1
3.65140337287808	3.71776725112618	677	1
3.67700665516565	3.72862847025491	678	1
3.65079202174870	3.77632471685749	679	1
3.65547205636288	3.74591609646216	680	1
3.65998259032828	3.73963135218697	681	1
3.67488847125524	3.78654548532577	682	1
3.66042592414014	3.82884253662455	683	1
3.65118033127078	3.80049648796811	684	1
3.67682340604134	3.74890695638816	685	1
3.66347852965562	3.73777683895371	686	1
3.66946227121751	3.75739527443293	687	1
3.69298237687511	3.75407850068125	688	1
3.67753385709229	3.73763185315098	689	1
3.67381072833733	3.77110837398778	690	1
3.65699540889761	3.76375042258318	691	1
3.66854523401434	3.76029564532271	692	1
3.68689767263972	3.72569108160681	693	1
3.66654751208520	3.72156597440875	694	1
3.68377378708276	3.73112197472969	695	1
3.67844364606865	3.72439280859766	696	1
3.66765431266530	3.76817652574234	697	1
3.65864672105247	3.75379787294198	698	1
3.68141035974079	3.68797477604074	699	1
3.69691697423212	3.62237614356715	700	1
3.69579201207150	3.59490247476681	701	1
3.70675183859820	3.58039766217629	702	1
3.69771034269957	3.62587030694988	703	1
3.70861611519396	3.61957403588494	704	1
3.70766109538255	3.62472024487643	705	1
3.68503462428728	3.64113216329634	706	1
3.66499525925659	3.69430423333863	707	1
3.67112862006769	3.74160095347792	708	1
3.69100660332621	3.73219137084140	709	1
3.67587666258010	3.75146061790134	710	1
3.68307417414920	3.73751773525361	711	1
3.67475763117542	3.76083088670339	712	1
3.66328281989893	3.77965720838640	713	1
3.67460264746504	3.76861880353958	714	1
3.65982162735504	3.76658892090504	715	1
3.66135289392916	3.74363502920315	716	1
3.68040023367258	3.68763225937157	717	1
3.68002759663033	3.69921052538847	718	1
3.68319657365072	3.76368494973235	719	1
3.66863530972616	3.74796248646552	720	1
3.67083864363510	3.72938587765049	721	1
3.66461831173417	3.73347858121385	722	1
3.66598698498063	3.71132159751665	723	1
3.67951127837121	3.72388184143028	724	1
3.69306622709847	3.68736842528802	725	1
3.67900057982048	3.70468195630360	726	1
3.68435719544003	3.71252507301037	727	1
3.67698210393677	3.70917137339670	728	1
3.67628511118558	3.73901099130809	729	1
3.66396005638465	3.72771009031477	730	1
3.67705838326972	3.72308419281480	731	1
3.67597760423632	3.74208901523112	732	1
3.66923481875858	3.78547371062679	733	1
3.65571765123019	3.83342092052203	734	1
3.65107292179315	3.86035940199045	735	1
3.64627684082839	3.87395348322901	736	1
3.65153048752739	3.85025160798025	737	1
3.64153771607152	3.83710073426679	738	1
3.63611445563827	3.83623549371078	739	1
3.66726669321604	3.85922896337542	740	1
3.65764018856204	3.85794877943074	741	1
3.66873358986760	3.78772352553795	742	1
3.65307202374363	3.78721009957321	743	1
3.67679829910804	3.75912447951847	744	1
3.66490570710612	3.73495016701165	745	1
3.67362740175283	3.76865079305150	746	1
3.67207720081986	3.76112163670858	747	1
3.68130797355847	3.78403521913385	748	1
3.67055622782586	3.77098037264215	749	1
3.67905615779054	3.78985253243436	750	1
3.67681306560396	3.75493251899791	751	1
3.67980463882350	3.73274843532578	752	1
3.68285268602029	3.69734027773930	753	1
3.67472832439505	3.71370375911992	754	1
3.67130427380477	3.75956546111130	755	1
3.67188752126585	3.74376437821692	756	1
3.66127361309172	3.75365920818042	757	1
3.66817521986619	3.76187093378215	758	1
3.67068646503213	3.77340469071020	759	1
3.66378827515092	3.79709329139300	760	1
3.65983133539946	3.79606339759357	761	1
3.66840071344574	3.75048670730121	762	1
3.68698573911347	3.73581821186016	763	1
3.66913207185383	3.75991826402604	764	1
3.66638904862960	3.74738926850588	765	1
3.66720042550565	3.71858023888700	766	1
3.67058961176232	3.71152344182224	767	1
3.68310125616833	3.69256829560581	768	1
3.68684607944879	3.77226846434852	769	1
3.66044208521360	3.75452554859886	770	1
3.65604430227422	3.78540477695540	771	1
3.66113369996541	3.78620863323712	772	1
3.67509604385076	3.72213786153190	773	1
3.68170306749350	3.71229988720699	774	1
3.68176185197719	3.70806681416615	775	1
3.66859505230955	3.72091838861703	776	1
3.67579302916695	3.71277404748725	777	1
3.67434870176283	3.75390419448942	778	1
3.67357024425579	3.74380062843044	779	1
3.69161419130176	3.71247423778832	780	1
3.69135895278358	3.74521354859082	781	1
3.68407749845352	3.74352503744426	782	1
3.66613879850648	3.74706118591940	783	1
3.67206529402565	3.72646628710634	784	1
3.67773915671508	3.75024784192946	785	1
3.67595266798134	3.71173283569328	786	1
3.66824349623792	3.72409202381498	787	1
3.67119839661468	3.75535907338815	788	1
3.68457209920012	3.69795829448152	789	1
3.67811973571979	3.67147187463213	790	1
3.69358974530918	3.66764447841378	791	1
3.68836092993437	3.62859932865585	792	1
3.68013818456501	3.65289107286662	793	1
3.69094613682963	3.67822258645471	794	1
3.69018897984301	3.63773942685522	795	1
3.67664217519506	3.68598054831001	796	1
3.68033574404484	3.70630394918249	797	1
3.69618207136183	3.68517612860315	798	1
3.69710430228388	3.70727869769244	799	1
3.69429046122682	3.69238844729312	800	1
3.67316986486683	3.75226266444940	801	1
3.66437405814818	3.78678137331514	802	1
3.67479807201133	3.78622890307829	803	1
3.67897025695068	3.72579784919509	804	1
3.66039737586390	3.71163514328613	805	1
3.66614185123285	3.74185521224653	806	1
3.67775493600608	3.71883899306896	807	1
3.67996564830349	3.70835735463420	808	1
3.68935629584035	3.74635970654347	809	1
3.66845503735931	3.77744891220797	810	1
3.65846116213291	3.75812005999981	811	1
3.67327179693633	3.73612198493866	812	1
3.67788521393155	3.78825904175485	813	1
3.68191575305992	3.75123083909723	814	1
3.65840896281571	3.72690340573721	815	1
3.65511992314725	3.76906068141685	816	1
3.64953717081571	3.77860659498564	817	1
3.68042511845782	3.74656290790582	818	1
3.67031465578266	3.70765593895479	819	1
3.67840061198403	3.74022800373228	820	1
3.67675169339759	3.70414276890950	821	1
3.67585213950328	3.67025433266274	822	1
3.65972629568330	3.75334986199237	823	1
3.65662032500887	3.80151821759562	824	1
3.64968951718269	3.73632664934887	825	1
3.67220294679986	3.71283441349780	826	1
3.68118639764117	3.69943075607777	827	1
3.68315613975238	3.71892183007798	828	1
3.68940981289637	3.68206210100903	829	1
3.69298889247775	3.71358912264858	830	1
3.69216903155475	3.64633285999573	831	1
3.70263459117899	3.61796444442225	832	1
3.70876088761925	3.59328682067338	833	1
3.69910826793555	3.62923281216424	834	1
3.69421320967149	3.65368257709888	835	1
3.68973552179097	3.67605876044185	836	1
3.69919651907791	3.70234851071243	837	1
3.67991246029586	3.69804852237765	838	1
3.68157869209133	3.74977953643797	839	1
3.66933092045770	3.72034764480214	840	1
3.67137617575062	3.77201120746478	841	1
3.66937856302425	3.77495184844172	842	1
3.65631516114276	3.74995013242079	843	1
3.67582776858158	3.71719076060980	844	1
3.67636506124440	3.74804307577462	845	1
3.67115289552689	3.75183298389999	846	1
3.69162715085829	3.71293096942654	847	1
3.69037824165220	3.65563836269222	848	1
3.67245420483562	3.71028968600538	849	1
3.68766880259583	3.74342430932932	850	1
3.68480815694108	3.74359527045972	851	1
3.68108424487197	3.75566377512333	852	1
3.67677654506171	3.78041502197169	853	1
3.66757176190206	3.76119684724328	854	1
3.67184264021801	3.74794813534657	855	1
3.68016470493301	3.70283150442403	856	1
3.66522596733189	3.72691210806784	857	1
3.64876892486079	3.77067480741304	858	1
3.66218732255658	3.77764548992571	859	1
3.65166976647916	3.76955120053830	860	1
3.67124923936815	3.69783780965411	861	1
3.67374753648873	3.68678184051292	862	1
3.67163024630080	3.78526489330677	863	1
3.67745684689704	3.76267981768041	864	1
3.67192609449174	3.77129084306957	865	1
3.66705376768331	3.72630756097705	866	1
3.68253543667189	3.70173702172339	867	1
3.66993405149386	3.70762996781680	868	1
3.66245653109438	3.69981035761354	869	1
3.67388571069845	3.72004433159836	870	1
3.67204580426048	3.72838128146767	871	1
3.68536845177542	3.72804554609348	872	1
3.67583455764531	3.74265716678420	873	1
3.68422312289293	3.74783618320063	874	1
3.68054279234418	3.75617810929197	875	1
3.66855677274622	3.74493489416454	876	1
3.67212555687126	3.73845300677115	877	1
3.68972563712213	3.72336001590989	878	1
3.69512145931209	3.70582303001521	879	1
3.68790013190730	3.70485708818513	880	1
3.67863425823888	3.73348110219208	881	1
3.67643042014352	3.68454679667067	882	1
3.67681771244320	3.69608432522428	883	1
3.67330566565407	3.71334915928187	884	1
3.68483427350894	3.67285472595065	885	1
3.66791795417119	3.72027542734823	886	1
3.67333709563336	3.71681829578736	887	1
3.67350692323828	3.69845887470343	888	1
3.68160607525901	3.73772440413506	889	1
3.68090128887427	3.72862000943571	890	1
3.69050338003786	3.73887376507547	891	1
3.68898422531940	3.76228724909462	892	1
3.68929577830544	3.76025198880234	893	1
3.68898048256721	3.69291050801005	894	1
3.69460907431535	3.70868118727986	895	1
3.67941485300075	3.69768478598869	896	1
3.68794034173563	3.67652424993096	897	1
3.68508132095399	3.67964705975061	898	1
3.69868686519896	3.69881524855860	899	1
3.66797922936764	3.73478414734640	900	1
3.68085556756665	3.72803247761275	901	1
3.68338089092751	3.75336764491751	902	1
3.67662823664289	3.75682101007526	903	1
3.66594457142345	3.70183825953183	904	1
3.65220173237925	3.72873397978151	905	1
3.66614232592807	3.73290418775038	906	1
3.67437288371809	3.73894288733962	907	1
3.68890110256305	3.73339613307562	908	1
3.69289478165518	3.75683091363030	909	1
3.67666346069461	3.76655426884517	910	1
3.67421486516199	3.80004231694957	911	1
3.66680820266377	3.82084516226400	912	1
3.65940745044652	3.79642382415467	913	1
3.64676686713398	3.78455544428947	914	1
3.67347504927400	3.78310183479857	915	1
3.66099015343719	3.79333017632577	916	1
3.67153779389563	3.78804300283377	917	1
3.65800457666182	3.78314735239096	918	1
3.66942520801735	3.78341946312468	919	1
3.65548390571022	3.77095390939386	920	1
3.68245133940245	3.78103589887036	921	1
3.68659543544085	3.77931807931805	922	1
3.67907407896978	3.70115470430259	923	1
3.68818666825718	3.72065923955085	924	1
3.68084491160173	3.69309739861944	925	1
3.66168368927589	3.72661020533299	926	1
3.65434912432076	3.74845824438442	927	1
3.66832764277314	3.73919367611049	928	1
3.67339344980711	3.77951877246474	929	1
3.66649566621102	3.74977013772958	930	1
3.67007021536445	3.79346683617805	931	1
3.67198186639270	3.76006023530344	932	1
3.67492750686387	3.80541201007476	933	1
3.67467463711619	3.83401342167419	934	1
3.68889411807058	3.80417359607985	935	1
3.68411225881465	3.77382085524217	936	1
3.66804069181115	3.80906038781709	937	1
3.65566864290315	3.81563384536806	938	1
3.66992675518934	3.79358499945192	939	1
3.68570529361358	3.75765595209794	940	1
3.68574830219664	3.72943499538015	941	1
3.67380753730609	3.75271785171968	942	1
3.68177738671886	3.77564275997173	943	1
3.67960363747475	3.78142475612102	944	1
3.67824851285946	3.78347154638794	945	1
3.68167729857504	3.72750441805436	946	1
3.66078203274701	3.77218328590649	947	1
3.65950744163077	3.82855593492184	948	1
3.65879932237594	3.77516159794194	949	1
3.67128106882981	3.73248099956877	950	1
3.66565373660924	3.73858592269842	951	1
3.67410329216279	3.73670916045868	952	1
3.67979190609088	3.74005273071597	953	1
3.66063142847389	3.69706617699377	954	1
3.65592640320998	3.71930735809505	955	1
3.66708437331202	3.71861151307137	956	1
3.67427067657633	3.75633857276977	957	1
3.68288882331038	3.70428605017195	958	1
3.68899416957666	3.75760220376329	959	1
3.68127486508430	3.75416402389567	960	1
3.69296687872851	3.73499193200475	961	1
3.67747606090541	3.75530704519678	962	1
3.67884417861207	3.73439202803396	963	1
3.67902088472531	3.70575386521278	964	1
3.68320198670125	3.65172771218113	965	1
3.69239832465322	3.67529212220908	966	1
3.68328187601745	3.71141044072088	967	1
3.67378738170320	3.67729169434017	968	1
3.68607940520221	3.63537448038710	969	1
3.68770491577953	3.64842728794134	970	1
3.67295963047762	3.67141272215019	971	1
3.68525517555497	3.70987196630797	972	1
3.67567384331511	3.70615098784607	973	1
3.67332617176969	3.72261689646018	974	1
3.67885470503895	3.72619653168895	975	1
3.66943380253828	3.73621081200790	976	1
3.65868944420319	3.72071888635987	977	1
3.67653049576598	3.72114076338192	978	1
3.66842210711373	3.75280730287946	979	1
3.66809020744099	3.71430237250022	980	1
3.67603262268053	3.75759821563692	981	1
3.66449652695682	3.75848379384871	982	1
3.68284218134599	3.73343511306189	983	1
3.67548130706163	3.72952095415782	984	1
3.68640378306187	3.68490323103545	985	1
3.67438832567450	3.69363943827507	986	1
3.68677098902822	3.67831057468014	987	1
3.70070737914099	3.70117393733319	988	1
3.68878655363052	3.72049895564575	989	1
3.66795894163547	3.70945289825314	990	1
3.67160272142588	3.73332967053303	991	1
3.66580798228372	3.73623190542202	992	1
3.66094552730994	3.79013616753830	993	1
3.66863759244724	3.79328743735554	994	1
3.66874367448794	3.79794952779679	995	1
3.67308228109567	3.77834882750748	996	1
3.67359686835702	3.74661287717940	997	1
3.66071019625306	3.76925940513806	998	1
3.67613383427758	3.74603753268947	999	1
3.66610871916989	3.76792620025419	1000	1
3.68240342902358	3.73550568533060	1001	1
3.67925239406102	3.74211663109413	1002	1
3.67088758296620	3.76507609521702	1003	1
3.69744037844122	3.71400932228163	1004	1
3.69513884295680	3.71763787448391	1005	1
3.68912440780859	3.68955752740380	1006	1
3.69586917744936	3.75883408686203	1007	1
3.66739429373123	3.75222222735775	1008	1
3.66975196045534	3.73151601539998	1009	1
3.67357195371560	3.73865689821762	1010	1
3.67278173455514	3.68196574348220	1011	1
3.68370824698961	3.67748435611207	1012	1
3.68521095212790	3.70912926670937	1013	1
3.68408633304614	3.70391344683511	1014	1
3.67338002930791	3.68659650390013	1015	1
3.68061015230126	3.69982415182476	1016	1
3.66683162725852	3.70740242819439	1017	1
3.66912429695059	3.74200107180123	1018	1
3.68596814889545	3.73267986997716	1019	1
3.68668275824858	3.76334836144527	1020	1
3.66442698650426	3.76091283574887	1021	1
3.65124901888281	3.76608194091419	1022	1
3.65124503466295	3.77524729659181	1023	1
3.67593115888721	3.77831013996093	1024	1
3.66681489056669	3.75478582792760	1025	1
3.65913373952201	3.78477955640017	1026	1
3.65552445483719	3.84469638423838	1027	1
3.64668681233198	3.86369274198365	1028	1
3.66676393125158	3.79849995630834	1029	1
3.66494663187978	3.74902488959385	1030	1
3.66831941356821	3.79779343617205	1031	1
3.67923168953866	3.75467247196890	1032	1
3.66861843903341	3.74695199071360	1033	1
3.67520634231107	3.75259406492530	1034	1
3.68914316329035	3.74547908267616	1035	1
3.67899385418041	3.71899969558193	1036	1
3.67922118520004	3.74658540714582	1037	1
3.69191276546549	3.70379157642391	1038	1
3.68946044006504	3.67378645888572	1039	1
3.70268050797256	3.63075381962041	1040	1
3.71149679362868	3.65581564894889	1041	1
3.69027346527192	3.67565379518114	1042	1
3.68042822164418	3.67279270743820	1043	1
3.67832454585934	3.72271325966025	1044	1
3.66828645420280	3.74440307943044	1045	1
3.68106435331195	3.71569681091984	1046	1
3.68254446723836	3.69657932674026	1047	1
3.67368926896966	3.70143291143866	1048	1
3.69210608173925	3.72009605884202	1049	1
3.69306628248074	3.73509815454234	1050	1
3.68621303200469	3.73544860458554	1051	1
3.70357590867736	3.69329408547247	1052	1
3.68440484303418	3.67972660726112	1053	1
3.69547506420840	3.67512649958681	1054	1
3.69375007102236	3.71528595625805	1055	1
3.69379830559581	3.70859706946223	1056	1
3.68404454217885	3.68706319833699	1057	1
3.68214307429123	3.70599940030805	1058	1
3.67819803220120	3.70800003338844	1059	1
3.67378708593689	3.70597553815397	1060	1
3.66541101651064	3.70389006206493	1061	1
3.67349043943914	3.73683996426353	1062	1
3.68774925703570	3.74344624333236	1063	1
3.68295905757608	3.71166358836796	1064	1
3.67491919006098	3.74000774631849	1065	1
3.67314430572635	3.73124775369651	1066	1
3.66206016119638	3.77027763524241	1067	1
3.67537726538319	3.73643408778044	1068	1
3.68746170091792	3.71113475603978	1069	1
3.69147939623216	3.70084900251535	1070	1
3.68007216416177	3.76245023157624	1071	1
3.67137439505258	3.79258859562723	1072	1
3.66622325696917	3.76546686528679	1073	1
3.66778558359033	3.69139993819293	1074	1
3.68205713163744	3.68870872918040	1075	1
3.67487176245925	3.73551024922163	1076	1
3.66888613709155	3.73383662620260	1077	1
3.66002733968797	3.72895699169220	1078	1
3.67609124100523	3.71723519761109	1079	1
3.67440150298458	3.70201037988853	1080	1
3.68826492381057	3.67435819052682	1081	1
3.68687074810815	3.72861280484864	1082	1
3.67076713320066	3.70593271779306	1083	1
3.65680366139152	3.72489794940253	1084	1
3.65431708184181	3.72368540004909	1085	1
3.66729180918259	3.70448721258279	1086	1
3.68633415938962	3.70023512957963	1087	1
3.68293524694343	3.73558079453985	1088	1
3.67441454395595	3.68719771358815	1089	1
3.67624697225609	3.67218533517590	1090	1
3.68290323894088	3.69642679846077	1091	1
3.68653129975476	3.64149499395347	1092	1
3.67743880048721	3.68928732778534	1093	1
3.67522474735282	3.69773749372551	1094	1
3.66753099077880	3.70088251220904	1095	1
3.67570567728138	3.71784594451606	1096	1
3.70722951021647	3.67576111467217	1097	1
3.69100983451498	3.68849649270115	1098	1
3.69756288309376	3.68393602099973	1099	1
3.68750656876551	3.67600922307171	1100	1
3.68674685088501	3.65383752679964	1101	1
3.68862749797056	3.70174742904696	1102	1
3.67930433012253	3.69818898571030	1103	1
3.67830811047426	3.73844340572444	1104	1
3.68433914825283	3.72093408762734	1105	1
3.69869296222632	3.75199213469159	1106	1
3.67248873705589	3.76784178957270	1107	1
3.66633328162912	3.72647809746996	1108	1
3.67074847228141	3.75615419183565	1109	1
3.66822279068172	3.76978020069036	1110	1
3.67878974582786	3.78802146329308	1111	1
3.67780453234744	3.76997983176508	1112	1
3.67542310340085	3.78028543629975	1113	1
3.67660030660616	3.77765654494845	1114	1
3.69533624045323	3.74821839049990	1115	1
3.68411170064397	3.74732713722352	1116	1
3.67318909578651	3.75181449255462	1117	1
3.66827758976051	3.72031566500870	1118	1
3.66361152812765	3.73967491786432	1119	1
3.67576985755851	3.72789772154409	1120	1
3.67604773553971	3.74150460543109	1121	1
3.66919759119056	3.75179620262687	1122	1
3.66304377172957	3.73051090977518	1123	1
3.67224691810389	3.75647050163575	1124	1
3.65885332619612	3.76275980135823	1125	1
3.67215559318856	3.73025859163966	1126	1
3.67701315443925	3.74671403404697	1127	1
3.66480746238062	3.76496082363311	1128	1
3.66595424253170	3.74578311496889	1129	1
3.66748057728889	3.68834278553467	1130	1
3.65183269908369	3.74861655690482	1131	1
3.65795150590367	3.75696585711845	1132	1
3.67590240941932	3.74614854326457	1133	1
3.66406448755863	3.69506280374253	1134	1
3.66296599897492	3.70047166367509	1135	1
3.65147749532135	3.74916719094273	1136	1
3.65068104197457	3.78892582636038	1137	1
3.65419104529951	3.82574205937734	1138	1
3.65032823735173	3.81979751526984	1139	1
3.66396841019066	3.77619263015155	1140	1
3.66881341706151	3.78617399792880	1141	1
3.67032879312256	3.79453854377427	1142	1
3.65961884337564	3.78577631620181	1143	1
3.66319353251281	3.80971018493084	1144	1
3.66919763938479	3.77995725480987	1145	1
3.66634446817023	3.74002930343798	1146	1
3.66603926453360	3.74165953214045	1147	1
3.67275693033613	3.77123793795035	1148	1
3.68611049983701	3.76902819565201	1149	1
3.65972052904958	3.76178972218879	1150	1
3.65851636898039	3.75317746490601	1151	1
3.67523102965754	3.76007850313967	1152	1
3.66080484070086	3.76255443234880	1153	1
3.66364701487889	3.74970564415041	1154	1
3.66151466210247	3.76080719100691	1155	1
3.66879313053346	3.74819440222517	1156	1
3.69709640502890	3.66909271035176	1157	1
3.69064274159627	3.70421596241470	1158	1
3.68270421506518	3.71107864980144	1159	1
3.65976439908766	3.75096878611520	1160	1
3.66728715370585	3.71959690281916	1161	1
3.67241762560412	3.74297330050540	1162	1
3.66637869915834	3.75541934995302	1163	1
3.67904847011637	3.72032822546695	1164	1
3.68106575230115	3.73389803507254	1165	1
3.68297676126129	3.73892656800233	1166	1
3.67863501865372	3.73512255603928	1167	1
3.67247087128953	3.76189870680825	1168	1
3.66583325515162	3.73390304554996	1169	1
3.67876286222794	3.73251645310280	1170	1
3.66519927938328	3.73558636204503	1171	1
3.66201850269456	3.76514321171712	1172	1
3.64609785568371	3.72899745057002	1173	1
3.64644532537301	3.78801201459141	1174	1
3.66364173833133	3.73187803907254	1175	1
3.67081964244392	3.72758498877821	1176	1
3.66031424003845	3.71425850472062	1177	1
3.66198229480840	3.68899858391600	1178	1
3.66810651858035	3.67867840885883	1179	1
3.68356073452771	3.67316721806168	1180	1
3.69251208712228	3.70185312502201	1181	1
3.69687579087828	3.69950046250044	1182	1
3.68312511020776	3.72607142374159	1183	1
3.68316412583194	3.68438599100513	1184	1
3.68890671705616	3.68189582927445	1185	1
3.67275893474221	3.68900654433811	1186	1
3.68414713166708	3.71306036893219	1187	1
3.69307407593698	3.74242493411559	1188	1
3.68454569781545	3.72052340408989	1189	1
3.65646550552778	3.74067240732896	1190	1
3.68835697913393	3.69368946624131	1191	1
3.68082119321925	3.68557890546341	1192	1
3.66935909546912	3.70804742338979	1193	1
3.66736889972350	3.73685043302074	1194	1
3.67567969912772	3.71536053814310	1195	1
3.68985187270412	3.70912461655841	1196	1
3.69344576022901	3.69716645241708	1197	1
3.68329479377994	3.68030413412427	1198	1
3.67767094450559	3.66838933771469	1199	1
3.67578718877148	3.68758888922276	1200	1
3.67452485695430	3.69332928171540	1201	1
3.67668013468081	3.72882827349130	1202	1
3.68608380632110	3.74409066407334	1203	1
3.68735283609017	3.68094146531030	1204	1
3.69248795635156	3.65788465026511	1205	1
3.70409315236864	3.71699866285902	1206	1
3.68340312154670	3.72782761239532	1207	1
3.68361682785136	3.71178137312001	1208	1
3.68837969932050	3.71099942136173	1209	1
3.67452793708010	3.69141910645987	1210	1
3.66051469824459	3.69175195677277	1211	1
3.66544903198114	3.70554380893617	1212	1
3.66699816368178	3.72493157429823	1213	1
3.67933732302077	3.74417723906668	1214	1
3.66380804890785	3.73321259989722	1215	1
3.68090167230788	3.68204627528445	1216	1
3.68095463236395	3.69995077550731	1217	1
3.67384157075789	3.72300961005704	1218	1
3.66533246874632	3.71413032701541	1219	1
3.67996534817440	3.70097219315119	1220	1
3.66718271635260	3.74740900216663	1221	1
3.67393424091407	3.71108380089633	1222	1
3.67164679403916	3.65498699216260	1223	1
3.66527320671197	3.69218788019355	1224	1
3.66225868121538	3.71177942722947	1225	1
3.66732549615112	3.72013853685950	1226	1
3.65860390130263	3.78564551150238	1227	1
3.66326414124958	3.76049656929728	1228	1
3.68010870929619	3.76486659754926	1229	1
3.69016526913035	3.73504758912745	1230	1
3.68271473830882	3.70366758078678	1231	1
3.67006887464200	3.73100878687452	1232	1
3.66025431650130	3.69284409025704	1233	1
3.67285215691575	3.73611162970831	1234	1
3.67157509085785	3.71760059883167	1235	1
3.67977474856862	3.67833582806592	1236	1
3.67070757316470	3.72927714859968	1237	1
3.66741447523998	3.72077330922242	1238	1
3.66974329865449	3.74074840370750	1239	1
3.66077581179846	3.76400710354348	1240	1
3.68515796021499	3.76892232126783	1241	1
3.67097630278341	3.73588484232444	1242	1
3.67874625991712	3.74284007360678	1243	1
3.69262968177163	3.74353211328561	1244	1
3.67504841684665	3.78726575408893	1245	1
3.65918296804643	3.80248070405934	1246	1
3.64621591491122	3.76154228174529	1247	1
3.66709505676456	3.76099169787132	1248	1
3.67185334226634	3.73599121732483	1249	1
3.67979676907078	3.77999130351779	1250	1
3.66316826450976	3.86374745529946	1251	1
3.64819832854894	3.85931256905475	1252	1
3.64802231224994	3.81868085336742	1253	1
3.67223284611355	3.78271270008112	1254	1
3.66588456297354	3.75000097221631	1255	1
3.66343480153772	3.76242359480118	1256	1
3.66956213329715	3.78357256461492	1257	1
3.66445891841378	3.80308191942658	1258	1
3.66329474925360	3.74163315547357	1259	1
3.68032594143363	3.74149269080980	1260	1
3.67062538594423	3.75646302162880	1261	1
3.66938517333649	3.78436708660472	1262	1
3.66302618572881	3.77516534202654	1263	1
3.65227131359639	3.76238115833056	1264	1
3.68205421102550	3.75653971142623	1265	1
3.66894914885233	3.74166611279279	1266	1
3.66282288414921	3.71266515628995	1267	1
3.66191040145712	3.66073131014392	1268	1
3.67012440327269	3.73160435339599	1269	1
3.67036376691172	3.75384345791142	1270	1
3.66766464512052	3.74000177744317	1271	1
3.65686307272516	3.77058941628985	1272	1
3.66226113002676	3.73989112914216	1273	1
3.66380197386205	3.77632586538954	1274	1
3.66470932650505	3.80090498674245	1275	1
3.67984076761467	3.75825519503433	1276	1
3.67434774629854	3.74295182823318	1277	1
3.66809184765435	3.74531402313378	1278	1
3.67131702482918	3.73529122361290	1279	1
3.66557803137672	3.70120988204531	1280	1
3.67857859191268	3.74129319003788	1281	1
3.65820773392240	3.73554789323388	1282	1
3.66624631237249	3.78104563613634	1283	1
3.66304272792978	3.73193489263786	1284	1
3.67846914430924	3.77199158115261	1285	1
3.66609054864948	3.73454588007051	1286	1
3.66957637983830	3.72058551968111	1287	1
3.66458014116685	3.75438448715707	1288	1
3.66202477085293	3.72489861661950	1289	1
3.68549649953169	3.68242840672235	1290	1
3.68445196012042	3.71297837934273	1291	1
3.68040566364065	3.68649981955785	1292	1
3.67946646594521	3.72089204210332	1293	1
3.67502929360376	3.71964614397220	1294	1
3.67295082058001	3.74877566151901	1295	1
3.67044471036345	3.72430208998975	1296	1
3.66586453287560	3.76036053302627	1297	1
3.66264180615868	3.75381988854667	1298	1
3.67235103815470	3.71087230381021	1299	1
3.66301229031692	3.70596231302463	1300	1
3.66279501787725	3.73773416301347	1301	1
3.65149074829217	3.74051938403074	1302	1
3.66688104462899	3.72754477426426	1303	1
3.66964017102923	3.72281066473508	1304	1
3.66549704328680	3.71474688112070	1305	1
3.65521502918989	3.71920643250013	1306	1
3.66937687814407	3.71916772235155	1307	1
3.68577371672105	3.66202552390681	1308	1
3.67577118731190	3.68044572526305	1309	1
3.68055848939860	3.65569746918270	1310	1
3.66811850837874	3.69347486081396	1311	1
3.65556956137605	3.72614205372413	1312	1
3.66555988729968	3.75058411922756	1313	1
3.67570605621515	3.72911997140964	1314	1
3.67926204090838	3.73155191207949	1315	1
3.66306239826931	3.75395677566065	1316	1
3.67273538843064	3.75881265972436	1317	1
3.68232935725712	3.72245964292515	1318	1
3.68314001826987	3.67789237268582	1319	1
3.67979331786415	3.71101214577059	1320	1
3.67733431716101	3.82184525066674	1321	1
3.66697277293435	3.80491923190622	1322	1
3.66570343373757	3.78609101461872	1323	1
3.66431773089680	3.77060439329931	1324	1
3.67182888043982	3.78850512362446	1325	1
3.68086685797303	3.77967628946739	1326	1
3.67131860176789	3.79092884750692	1327	1
3.67262250488241	3.76521089131408	1328	1
3.66947010620099	3.67545655553702	1329	1
3.69362600772919	3.61669264941484	1330	1
3.69247836217854	3.63530622527646	1331	1
3.67987417937726	3.67779497856369	1332	1
3.68733587020469	3.72073707384148	1333	1
3.67461810624970	3.74904155475549	1334	1
3.67499242024780	3.71179425585866	1335	1
3.65920642510026	3.73923098444946	1336	1
3.66079293615508	3.75510834731265	1337	1
3.67259947289804	3.75962956609368	1338	1
3.67281459775055	3.75594050997434	1339	1
3.67057571984943	3.71732695787187	1340	1
3.66640565938170	3.75906244900440	1341	1
3.66853939255846	3.77880743721555	1342	1
3.66882752847254	3.80167956297202	1343	1
3.67019992390736	3.77280368634880	1344	1
3.67450133665556	3.78425966427621	1345	1
3.67706236220889	3.73650242321218	1346	1
3.69565882243291	3.75900217837909	1347	1
3.68430740560618	3.78189068834557	1348	1
3.67664409359771	3.82503360648879	1349	1
3.68972676185779	3.79777598874768	1350	1
3.67688823023767	3.74281762409572	1351	1
3.68812449232323	3.74814559383448	1352	1
3.67145657502168	3.76272465575826	1353	1
3.66453524122728	3.76238483446272	1354	1
3.66536396912335	3.76338567246363	1355	1
3.66500950308467	3.78400590276761	1356	1
3.66211318134988	3.72044170211036	1357	1
3.67141980335198	3.75409282109758	1358	1
3.68571528642165	3.77245532856117	1359	1
3.68127736128871	3.76126313385310	1360	1
3.68037971977879	3.75512599362483	1361	1
3.66648331799264	3.77144185941813	1362	1
3.66972661831453	3.73881395847520	1363	1
3.65788279063064	3.75326430621703	1364	1
3.66168677969029	3.73947587795829	1365	1
3.65837100729925	3.73631636795913	1366	1
3.66363066433588	3.75843627767754	1367	1
3.67071556466699	3.76223352571986	1368	1
3.67799859337012	3.76339040191438	1369	1
3.67826306984113	3.73676275654133	1370	1
3.67017247849956	3.78000504310362	1371	1
3.66374735816371	3.76633991482098	1372	1
3.66969541303539	3.73263287593640	1373	1
3.68731816874583	3.72196047532185	1374	1
3.67226318267377	3.73444060687616	1375	1
3.68205381264669	3.75386953744278	1376	1
3.66483614552114	3.71138169829091	1377	1
3.67049701859028	3.70347003471517	1378	1
3.67844925316075	3.75147772638546	1379	1
3.67151887771570	3.73802299146183	1380	1
3.66274508113225	3.71190798438956	1381	1
3.66340919648528	3.72205992477548	1382	1
3.66117714818573	3.72101141564812	1383	1
3.67095905681098	3.69651845535076	1384	1
3.66648499899115	3.67421921375180	1385	1
3.67023528803815	3.68473396433384	1386	1
3.66430969606311	3.72406725318071	1387	1
3.67346950435003	3.69938473557789	1388	1
3.66400377599476	3.75826575504527	1389	1
3.66145373810047	3.77088962331822	1390	1
3.66301674085474	3.80464800601342	1391	1
3.67295241581244	3.82790590061427	1392	1
3.66240685485032	3.77371545805114	1393	1
3.65595414580401	3.78015345843331	1394	1
3.66189383325534	3.75922477484883	1395	1
3.65050780892998	3.74710816135956	1396	1
3.66194579684249	3.73136252496209	1397	1
3.66204099045968	3.75913258191298	1398	1
3.66621081259528	3.78281878765169	1399	1
3.66525008410479	3.73789359486607	1400	1
3.66762565277519	3.72198724632715	1401	1
3.66161132210367	3.77380879239970	1402	1
3.66968845062948	3.81838773605669	1403	1
3.66834278353116	3.75867242422348	1404	1
3.66551648941656	3.75342753835313	1405	1
3.66979999136687	3.71770992489956	1406	1
3.66420137427428	3.75000580008831	1407	1
3.67720476218724	3.77947072937610	1408	1
3.67691436252266	3.77839888778619	1409	1
3.66191801103373	3.77505901779794	1410	1
3.68267487050722	3.72018610831603	1411	1
3.68061052179148	3.71367295561379	1412	1
3.67514329208917	3.72903056059738	1413	1
3.65987513108087	3.75082868386685	1414	1
3.65811808188621	3.69993108275839	1415	1
3.67123119776431	3.68663155307006	1416	1
3.68817256877715	3.73176673266673	1417	1
3.69257979474528	3.69872046703170	1418	1
3.67385646185126	3.71993924363637	1419	1
3.67060436840588	3.79105117430551	1420	1
3.66264834718421	3.81047302736181	1421	1
3.67096429555408	3.79576369305620	1422	1
3.67102197854778	3.76917830841637	1423	1
3.66205196932333	3.73687245411662	1424	1
3.67013583550190	3.76721677680576	1425	1
3.66343375863253	3.85495293654239	1426	1
3.67588066937951	3.77993506151274	1427	1
3.67729015268545	3.78007715100355	1428	1
3.66081744795594	3.73358706103103	1429	1
3.67069052234112	3.69126669861447	1430	1
3.67711852260819	3.63256752371819	1431	1
3.68904115570588	3.67876195573074	1432	1
3.68610969079106	3.70767483958592	1433	1
3.67722604805990	3.69452136008084	1434	1
3.69064300240372	3.62474862518407	1435	1
3.69429690754938	3.61649369716857	1436	1
3.69549722572868	3.67269172349388	1437	1
3.67434632304135	3.71965373251881	1438	1
3.68586248745136	3.72355818042973	1439	1
3.66709693193996	3.74065716246231	1440	1
3.67192407915204	3.76756423284142	1441	1
3.66546436481009	3.80685677995997	1442	1
3.67758586168584	3.74239171325315	1443	1
3.67992250993082	3.73390344230429	1444	1
3.66344450265025	3.72021783217821	1445	1
3.65578477287930	3.76133751475503	1446	1
3.68077850612118	3.72130169925551	1447	1
3.67512236461183	3.71736759081095	1448	1
3.67318977557533	3.73120024129273	1449	1
3.65706388880822	3.76422205391166	1450	1
3.67464212094429	3.72515159976698	1451	1
3.67533909087591	3.73151508602029	1452	1
3.68515006303906	3.68947964436166	1453	1
3.67606838569911	3.68168839213909	1454	1
3.68165944881098	3.69252146763895	1455	1
3.67588996172075	3.66076219349100	1456	1
3.68959559710724	3.64299602238580	1457	1
3.69000769557880	3.65739089282742	1458	1
3.67727069863107	3.72964030981503	1459	1
3.65821549266072	3.75328514663727	1460	1
3.67333704905644	3.73998465148965	1461	1
3.68405261423120	3.71014621158571	1462	1
3.70376562373795	3.69690959528365	1463	1
3.69839027395524	3.73052381203389	1464	1
3.68547466869595	3.71631520704103	1465	1
3.68760861520349	3.71955075400427	1466	1
3.67497052168950	3.70354854789419	1467	1
3.66349879684986	3.74733914276083	1468	1
3.66817278208550	3.76084514013667	1469	1
3.66868821859731	3.80292585081259	1470	1
3.68566707138762	3.80372392274080	1471	1
3.68725625596524	3.76900535106591	1472	1
3.69339906510948	3.74591053135783	1473	1
3.67702399832240	3.71837445082752	1474	1
3.65033264757492	3.72234964035344	1475	1
3.67787965264273	3.71692297521859	1476	1
3.67345449500932	3.74156296049113	1477	1
3.68175349847258	3.76569760145167	1478	1
3.68101458642865	3.76872449148761	1479	1
3.67043581508331	3.78254763553887	1480	1
3.66992025058705	3.76862267133109	1481	1
3.67399330548680	3.77219349232729	1482	1
3.67021984682732	3.72704056414926	1483	1
3.67265978467966	3.74543861465842	1484	1
3.68301600175155	3.72828229882337	1485	1
3.67928067178188	3.70508593165976	1486	1
3.68528033612291	3.70166103292631	1487	1
3.68256490095864	3.71216078372695	1488	1
3.68044719893823	3.73996612998292	1489	1
3.66651688967642	3.74185648395963	1490	1
3.66651067610167	3.75317446566898	1491	1
3.68277305342853	3.72131096730404	1492	1
3.68871789581757	3.70425465739653	1493	1
3.67608496623263	3.69386119554605	1494	1
3.67675964165308	3.70722728519424	1495	1
3.67596565822169	3.72458512655670	1496	1
3.67680982727516	3.72993757354957	1497	1
3.68222795662208	3.70160181849884	1498	1
3.67610247018118	3.70272383685406	1499	1
3.66894823010367	3.74196418458892	1500	1
3.68138666327397	3.75738058078038	1501	1
3.67223543057664	3.75191114626922	1502	1
3.68522234213544	3.72832158648702	1503	1
3.69677709029437	3.70136702468786	1504	1
3.69902713542626	3.70698114702693	1505	1
3.67608025878249	3.72540586373759	1506	1
3.67683051538979	3.70564376103575	1507	1
3.66868057851027	3.72319339298699	1508	1
3.68669813095570	3.72935426298430	1509	1
3.69767959648967	3.70124142483961	1510	1
3.68809081795350	3.72482485092375	1511	1
3.66475097859559	3.74253985346999	1512	1
3.69275667251861	3.72400750687993	1513	1
3.66620346527569	3.69599605522828	1514	1
3.68419182541102	3.74512201166890	1515	1
3.67629480892597	3.76493142527160	1516	1
3.68064823971666	3.71985179092944	1517	1
3.68724607217069	3.72662685437156	1518	1
3.69092574119282	3.77114266414946	1519	1
3.67431734416423	3.79704822101593	1520	1
3.67700804532549	3.73950669869953	1521	1
3.69122673502166	3.71992039618087	1522	1
3.68488421500838	3.75989314550800	1523	1
3.69760292312133	3.75458739416114	1524	1
3.70426269897072	3.74211523923545	1525	1
3.68308144853986	3.77079647006259	1526	1
3.66418318372808	3.76630661864706	1527	1
3.65521302256519	3.81842328474380	1528	1
3.65382339132806	3.79899581209913	1529	1
3.66006088852079	3.72412777576005	1530	1
3.67078420986576	3.66203032875679	1531	1
3.65903772891500	3.71021948058949	1532	1
3.68985373982039	3.72748753861711	1533	1
3.66972622018561	3.74402950331705	1534	1
3.65177720524688	3.75883571817800	1535	1
3.66288809337529	3.76366802005749	1536	1
3.67813330915995	3.75738741062696	1537	1
3.66620737135611	3.75532345731764	1538	1
3.68443623378772	3.71499936779234	1539	1
3.66371563495187	3.75895509374883	1540	1
3.67101452319829	3.74568968941915	1541	1
3.65940964442300	3.74755853758900	1542	1
3.66924829693348	3.74351497351316	1543	1
3.66089297781752	3.75306840932770	1544	1
3.67748291291648	3.76437956976420	1545	1
3.69076614889062	3.72836208970482	1546	1
3.68226274432298	3.71834908484478	1547	1
3.69318407385585	3.79077720032599	1548	1
3.68242962697638	3.80869110015334	1549	1
3.69846904294836	3.73045153697158	1550	1
3.68767220256265	3.72636773977880	1551	1
3.67920543047918	3.68917719182761	1552	1
3.68295397468701	3.67827644931034	1553	1
3.68903709842263	3.64403630823946	1554	1
3.68656726752275	3.65756944686530	1555	1
3.69966761221147	3.68093529190805	1556	1
3.69445963309326	3.68985221801296	1557	1
3.70229699060021	3.66639463217703	1558	1
3.69137792713223	3.70465966188915	1559	1
3.68882745637280	3.69106127612208	1560	1
3.69287387669211	3.70025910076711	1561	1
3.70114300393882	3.68538804277555	1562	1
3.67000878996238	3.69451062182472	1563	1
3.68978699605391	3.69834064983883	1564	1
3.69106440079512	3.67899598292036	1565	1
3.69740978898171	3.65469492586287	1566	1
3.66962171049777	3.67854962567809	1567	1
3.68314391901022	3.69436679318783	1568	1
3.68428383476430	3.72461873556670	1569	1
3.68510168538056	3.71784033874374	1570	1
3.68019968036594	3.72636812114219	1571	1
3.67353403855692	3.71060078994623	1572	1
3.67282056777218	3.75231492777919	1573	1
3.66050616216646	3.78654808522488	1574	1
3.66347898378989	3.81954560494477	1575	1
3.63634019636718	3.85066483248538	1576	1
3.64091404904471	3.84756225555339	1577	1
3.65647269689925	3.86737959517331	1578	1
3.66648034325471	3.87125751122374	1579	1
3.67004361605507	3.78632427470036	1580	1
3.65142181072240	3.81992631234366	1581	1
3.65420576882702	3.83411810553607	1582	1
3.66683720867783	3.77508086768578	1583	1
3.67010019509609	3.78058314031931	1584	1
3.66241284097294	3.81915128148176	1585	1
3.65442580241198	3.81110974489700	1586	1
3.65565304978684	3.70324548934179	1587	1
3.66555854621956	3.72246000059217	1588	1
3.68153175521383	3.73780319481715	1589	1
3.68020245723510	3.72149380262514	1590	1
3.67492862485844	3.68195669452336	1591	1
3.67970296802230	3.71082306597118	1592	1
3.68682366995606	3.78075839984554	1593	1
3.67732474365256	3.79596419062422	1594	1
3.67985284807498	3.76653313297900	1595	1
3.66409500090652	3.75867834972470	1596	1
3.66811555109492	3.76429607960495	1597	1
3.65706695613940	3.79307713601109	1598	1
3.67449856208569	3.75239064750236	1599	1
3.65562311100448	3.72786643882026	1600	1
3.66405117199606	3.70785497981931	1601	1
3.66436767495417	3.76578089974616	1602	1
3.68423735580041	3.75842854336611	1603	1
3.68326874167245	3.73060579511571	1604	1
3.68322404547463	3.71836014355404	1605	1
3.68219273757659	3.73957056464071	1606	1
3.69678167572238	3.74884984868236	1607	1
3.68503382273880	3.71944193076306	1608	1
3.68297472214848	3.74935849633389	1609	1
3.69148949520455	3.70553497281524	1610	1
3.66788680313549	3.70944857630181	1611	1
3.67640480479927	3.72932907591925	1612	1
3.68590202314134	3.76732421521520	1613	1
3.68271982206516	3.73841599730363	1614	1
3.68079130340312	3.74809720511220	1615	1
3.66396443176264	3.73698316321238	1616	1
3.68149696395403	3.68516910464306	1617	1
3.68725635234177	3.69414120669038	1618	1
3.66618420114399	3.73084979707251	1619	1
3.67411631959613	3.71268628528903	1620	1
3.66975990349114	3.71812183917286	1621	1
3.65734356195560	3.73521636426752	1622	1
3.67473342641023	3.68997406856545	1623	1
3.69751965403367	3.65672684979995	1624	1
3.66822483067468	3.67265280622283	1625	1
3.67265159481193	3.68566960508926	1626	1
3.69248942923418	3.65814863557592	1627	1
3.68793568869820	3.70699383817273	1628	1
3.69167963037597	3.70949797383529	1629	1
3.67166347952509	3.67728634403039	1630	1
3.65303087815065	3.78939012996223	1631	1
3.65965227794600	3.77941196479664	1632	1
3.67081267447926	3.75737535177083	1633	1
3.68740182364115	3.79335751070685	1634	1
3.69195324937799	3.74642971198377	1635	1
3.69817220247400	3.73538775102389	1636	1
3.67079985035234	3.74652238420367	1637	1
3.68486058179315	3.77153554417946	1638	1
3.69560241107241	3.69193264762480	1639	1
3.67575367999060	3.73969021371490	1640	1
3.66683543235006	3.74851552956081	1641	1
3.66977461420218	3.69770954820701	1642	1
3.67916433574182	3.70131147924957	1643	1
3.67725922075514	3.73267298809110	1644	1
3.69200107438633	3.73085836095939	1645	1
3.67602516301189	3.76124891109357	1646	1
3.68084928412923	3.75470419368306	1647	1
3.69183794671138	3.77392888382479	1648	1
3.67844277952211	3.76597374196980	1649	1
3.66487323052205	3.80343523078331	1650	1
3.66698156586433	3.80392911762877	1651	1
3.67338096144382	3.78566371648352	1652	1
3.70009225275281	3.79524060629905	1653	1
3.67589016998221	3.73614869769434	1654	1
3.69050478813638	3.71003900051140	1655	1
3.69270938125716	3.68545661422530	1656	1
3.70361744409430	3.63304953482169	1657	1
3.71224972387260	3.62389771205483	1658	1
3.70026987443233	3.64466572642100	1659	1
3.69769574562226	3.66042352371358	1660	1
3.69249315035932	3.63039522990975	1661	1
3.68390644142870	3.65558853406445	1662	1
3.68966443185553	3.66331457292658	1663	1
3.68449001644465	3.66737705784862	1664	1
3.68793637049776	3.66039545742735	1665	1
3.70493192048444	3.64081100066963	1666	1
3.69614469549118	3.63708756957507	1667	1
3.70220997571030	3.59547974901915	1668	1
3.70115876746751	3.62826264544971	1669	1
3.69794368913721	3.65615088834562	1670	1
3.70027012826420	3.62564910878140	1671	1
3.71743446670632	3.56909983325729	1672	1
3.70523056293627	3.62993848007369	1673	1
3.69681919733369	3.66676502586089	1674	1
3.68899544987748	3.70917250727381	1675	1
3.67436237071419	3.72932359601063	1676	1
3.68178403284367	3.73435481182278	1677	1
3.68661703829819	3.72649770610212	1678	1
3.67865841864420	3.73618424956356	1679	1
3.66923748137037	3.73283639188714	1680	1
3.66327106912116	3.75223449731547	1681	1
3.67640540830364	3.73645923112317	1682	1
3.68017080969156	3.72039906537182	1683	1
3.68463129846871	3.67355852085090	1684	1
3.69879973034949	3.74238723492808	1685	1
3.68222504409582	3.79576223124200	1686	1
3.66862831528335	3.75899868235537	1687	1
3.68363633667760	3.69685756932150	1688	1
3.67499061240776	3.74131751168867	1689	1
3.66557619089553	3.73973658514287	1690	1
3.67556898939512	3.66680696584704	1691	1
3.68491898476395	3.64019472909959	1692	1
3.69671854019306	3.65510956045235	1693	1
3.67875418516899	3.72517444552830	1694	1
3.66167148517897	3.76153951415022	1695	1
3.68696005776180	3.76671085493171	1696	1
3.66521154935540	3.81560902867329	1697	1
3.65710007349146	3.82023380228652	1698	1
3.66655024181527	3.74723881570686	1699	1
3.68048935609129	3.75421324678480	1700	1
3.70349117276605	3.69612645612884	1701	1
3.69497154235647	3.72342057235214	1702	1
3.68940089271923	3.74408549598303	1703	1
3.66594812887114	3.73433870542208	1704	1
3.69004520679249	3.71328799392760	1705	1
3.69707051219655	3.72578396349002	1706	1
3.67652902223230	3.77103880395928	1707	1
3.68738856021175	3.75832597666920	1708	1
3.69273533296019	3.73162964732261	1709	1
3.68845193634227	3.76213550322765	1710	1
3.67650221949109	3.72443701589306	1711	1
3.67026555782448	3.75116403219968	1712	1
3.66829671986814	3.72651546761699	1713	1
3.68278667121315	3.71943694899593	1714	1
3.68923881729987	3.70355155743980	1715	1
3.67950288900388	3.72356783296209	1716	1
3.67510617121639	3.74199841610285	1717	1
3.68669142126442	3.67715601257844	1718	1
3.67692641223515	3.63655885184956	1719	1
3.68605334810177	3.70697256122148	1720	1
3.68625902170769	3.71727727571506	1721	1
3.70727167906776	3.68783983131970	1722	1
3.71571171258972	3.60658399981174	1723	1
3.71197654603971	3.61240131938530	1724	1
3.69751712797797	3.66246867545920	1725	1
3.69005357132103	3.68347652848353	1726	1
3.68209276861581	3.68636140436943	1727	1
3.68194391385773	3.68882105984262	1728	1
3.69593384074462	3.69665380653420	1729	1
3.67392350565728	3.72813772278128	1730	1
3.67589980466755	3.74376231219222	1731	1
3.69260068059830	3.70351079019736	1732	1
3.69273798380841	3.69432046292314	1733	1
3.69985373060692	3.66638919201213	1734	1
3.70056947004376	3.63188261106873	1735	1
3.69699549696994	3.64150759184769	1736	1
3.68855724025403	3.68908352547072	1737	1
3.69556747961231	3.66439990594194	1738	1
3.69885088342163	3.69680667467290	1739	1
3.66431286785797	3.70598955867505	1740	1
3.68669271897642	3.70337482788037	1741	1
3.68635612192831	3.69135963375454	1742	1
3.67086162347033	3.71531095499496	1743	1
3.67376963049188	3.75431098114012	1744	1
3.67296862371894	3.71767453155750	1745	1
3.68298412595305	3.73004905362946	1746	1
3.67425748118431	3.73034401383696	1747	1
3.67510759580741	3.73217559417957	1748	1
3.69129762091372	3.75117960363760	1749	1
3.70494240229659	3.73466284145941	1750	1
3.69266226323403	3.75406299106041	1751	1
3.67715247148423	3.74850735375929	1752	1
3.69257402815467	3.74622858723749	1753	1
3.68158646018970	3.72969693044664	1754	1
3.68346212005601	3.67357821086127	1755	1
3.68491234775011	3.71342174144426	1756	1
3.67838027468793	3.71404056468408	1757	1
3.68024377309505	3.74982726822969	1758	1
3.67393790646046	3.75749419877979	1759	1
3.68748985647343	3.77146162462393	1760	1
3.67258560268585	3.75107540899587	1761	1
3.68266291944523	3.75328948409027	1762	1
3.66342681871978	3.74130276308861	1763	1
3.67997910214418	3.70566958569074	1764	1
3.67215357773237	3.72295150844759	1765	1
3.68382614078593	3.72213100238550	1766	1
3.67485625678951	3.69889095998921	1767	1
3.68869968893936	3.72192810458785	1768	1
3.67819545431525	3.72192371946540	1769	1
3.66249247208557	3.78190341904869	1770	1
3.66254876667555	3.75808460222869	1771	1
3.67220166574645	3.76307275016770	1772	1
3.69126898484597	3.73350183845587	1773	1
3.68619115996868	3.70295371367003	1774	1
3.67863400041101	3.72533503104151	1775	1
3.67754048123732	3.74207872058097	1776	1
3.67476973290330	3.79273627161905	1777	1
3.68789752083072	3.72660677706946	1778	1
3.67980811056013	3.78229651176267	1779	1
3.66814185250239	3.81823690202250	1780	1
3.67187009141646	3.73703444151132	1781	1
3.66468399439400	3.73754982158102	1782	1
3.67328787396119	3.69765491586938	1783	1
3.67295175011854	3.70081320899667	1784	1
3.66413345423377	3.72111643896836	1785	1
3.67343566251920	3.73954287071533	1786	1
3.67411046823093	3.73715126589251	1787	1
3.67092557145812	3.73451639020154	1788	1
3.66272793620119	3.75528445145043	1789	1
3.65855986050658	3.73034872719484	1790	1
3.66563558091905	3.80506264517239	1791	1
3.67534700514358	3.77615819705510	1792	1
3.68404017826009	3.75150677403029	1793	1
3.66419285266807	3.77348889747579	1794	1
3.66318658854199	3.73605011689470	1795	1
3.66713023774862	3.75007579416157	1796	1
3.68844376785300	3.72517207856185	1797	1
3.68343398544308	3.75231489795182	1798	1
3.65952860119844	3.77162470075095	1799	1
3.68219736085889	3.70950374109231	1800	1
3.68378072852525	3.70073503980556	1801	1
3.68481212827450	3.70378660027808	1802	1
3.68452692550518	3.68451074583890	1803	1
3.68310973276307	3.68022844901317	1804	1
3.66946937927390	3.70158022283133	1805	1
3.68522208228162	3.67387961087074	1806	1
3.67646655518484	3.68850694546824	1807	1
3.67796660482353	3.68227434939060	1808	1
3.66618497876950	3.73086701944632	1809	1
3.67902173340524	3.73166364833440	1810	1
3.67746385118913	3.71805600930291	1811	1
3.70207902199485	3.72354777528773	1812	1
3.67625401259086	3.73009990076156	1813	1
3.67601739448131	3.76575014437781	1814	1
3.68411996051891	3.76222364197940	1815	1
3.66763177031703	3.83856564384248	1816	1
3.67149719279693	3.84867968404341	1817	1
3.68686848140762	3.77540945743490	1818	1
3.66279220865014	3.78677206962841	1819	1
3.66490265699195	3.75305884596523	1820	1
3.66968404100043	3.71451160280349	1821	1
3.67539291572341	3.72027950259592	1822	1
3.68902243707786	3.75850142527469	1823	1
3.67559998126536	3.74816812281182	1824	1
3.67109633003064	3.72780605050981	1825	1
3.67082891020350	3.71056906648081	1826	1
3.67316763332739	3.73779982467457	1827	1
3.66510034244404	3.75105535250224	1828	1
3.68198763270754	3.71453241862665	1829	1
3.68839358824520	3.68779535908556	1830	1
3.68040108171574	3.70556223582007	1831	1
3.70058198959974	3.65488858730599	1832	1
3.70878390037624	3.63500032721330	1833	1
3.66825150679141	3.68783201074187	1834	1
3.68504873934742	3.68716473708001	1835	1
3.69056678221989	3.70804783047489	1836	1
3.68172575367936	3.70964839998618	1837	1
3.66949428149215	3.76165913864652	1838	1
3.66925833846243	3.76025728339877	1839	1
3.69176460426599	3.77056540166655	1840	1
3.67893775721442	3.74446323373099	1841	1
3.67916279208658	3.70820853811570	1842	1
3.68810906698016	3.67410615409463	1843	1
3.68740170608102	3.65587302434324	1844	1
3.68632017208552	3.60308750456201	1845	1
3.68662038069547	3.63459840508436	1846	1
3.69215585988034	3.65303406179076	1847	1
3.67958996747980	3.71037350738649	1848	1
3.66508238685166	3.71489521902869	1849	1
3.68348164140756	3.71972936646933	1850	1
3.67236724549583	3.75869844209592	1851	1
3.68612293061379	3.73247711601694	1852	1
3.69826568008967	3.68335893912396	1853	1
3.67030960303099	3.69942371328227	1854	1
3.68790022161628	3.72339542563232	1855	1
3.68449413618337	3.71558525886807	1856	1
3.70026946691001	3.71288789430682	1857	1
3.68719095849815	3.72032096314688	1858	1
3.66698808724948	3.75346307473662	1859	1
3.65436789169318	3.75883329445453	1860	1
3.65294774481112	3.77764249395207	1861	1
3.66535621667411	3.73425491537063	1862	1
3.67214943482333	3.73280361796366	1863	1
3.67508112677656	3.73120244365343	1864	1
3.67992840366527	3.78896632057191	1865	1
3.67698979565499	3.78298919835149	1866	1
3.67909607334578	3.73147215633577	1867	1
3.66841289780581	3.69663851160684	1868	1
3.68610362768207	3.66158032861727	1869	1
3.68619459151228	3.71495065508514	1870	1
3.68142014094344	3.70760856338130	1871	1
3.66793705607800	3.76131854380723	1872	1
3.66165004939218	3.73778074442420	1873	1
3.67823663445859	3.73187031314390	1874	1
3.67363111317755	3.71529454351008	1875	1
3.66576869843057	3.71877731891468	1876	1
3.66321383652890	3.74756655404362	1877	1
3.65660845328161	3.75126167980864	1878	1
3.66005994839190	3.82425888990342	1879	1
3.67634746313324	3.78552877860010	1880	1
3.65134606578880	3.73472836393548	1881	1
3.66863126684270	3.67773587917925	1882	1
3.68070335395205	3.68246006833140	1883	1
3.68598167423755	3.68487495982631	1884	1
3.68486271697283	3.66452886148977	1885	1
3.66447700865100	3.69139659346076	1886	1
3.67247811007368	3.73809098867691	1887	1
3.68268075603402	3.71708898540929	1888	1
3.67503997562416	3.68350666677268	1889	1
3.69913016482915	3.70006680771481	1890	1
3.70244732770302	3.69252349783365	1891	1
3.68691842463691	3.70728578213136	1892	1
3.67356749457297	3.71068443328272	1893	1
3.66770416713702	3.73865744622762	1894	1
3.68757146291108	3.70451318681131	1895	1
3.68651739695115	3.72425891799128	1896	1
3.67845682059675	3.74674069461218	1897	1
3.68048314508885	3.74656236795046	1898	1
3.67616863429414	3.71356432975503	1899	1
3.67901937197777	3.75122114808139	1900	1
3.68084144173255	3.76146442446428	1901	1
3.67523822361665	3.77816962176184	1902	1
3.67116267237528	3.74718889583430	1903	1
3.67541606587293	3.65920484630189	1904	1
3.67584034551127	3.73147613173077	1905	1
3.68021130252546	3.75490348794615	1906	1
3.67615723661590	3.73044011355069	1907	1
3.68497433636404	3.70680822378011	1908	1
3.67287332207095	3.74456900581774	1909	1
3.68733393910820	3.73776575433978	1910	1
3.69552318290746	3.74212564377582	1911	1
3.65926248502844	3.80913914941384	1912	1
3.67061229468769	3.81344895645570	1913	1
3.68782485400764	3.80398000305345	1914	1
3.68551349562719	3.81906675780740	1915	1
3.67790299120607	3.77703025311720	1916	1
3.67462925185967	3.70056087208854	1917	1
3.67586574278936	3.70649393599702	1918	1
3.68261385617733	3.70624998243866	1919	1
3.68847836551119	3.66503071142061	1920	1
3.68910038697688	3.68305327936603	1921	1
3.69072498450091	3.67632240734391	1922	1
3.67142118340922	3.66757143862105	1923	1
3.67450886436873	3.70634435613043	1924	1
3.67631382022264	3.70503326199983	1925	1
3.68653343568979	3.69905900970794	1926	1
3.69810316764413	3.66271631218642	1927	1
3.69344127847968	3.70098995275600	1928	1
3.68218996285991	3.71843708652551	1929	1
3.68956502623008	3.70081789208369	1930	1
3.67310953858370	3.69826546376131	1931	1
3.67414742485604	3.72547276953467	1932	1
3.68164460945938	3.65978710679199	1933	1
3.68858403791558	3.66727518003464	1934	1
3.66121236739187	3.72601524946646	1935	1
3.65521070541758	3.79748001552231	1936	1
3.67353346299452	3.81673626273357	1937	1
3.66055219439381	3.84556614832344	1938	1
3.66858987669733	3.79429791803453	1939	1
3.66455859035172	3.74416180010162	1940	1
3.69510921587541	3.68669664003296	1941	1
3.68313899628292	3.70352839583516	1942	1
3.67273120377609	3.75398505028772	1943	1
3.66831238234005	3.77301178738301	1944	1
3.66989256503009	3.78890821329742	1945	1
3.66655034442018	3.76966889560389	1946	1
3.66308435782679	3.72736560718829	1947	1
3.67472756437678	3.69126682286693	1948	1
3.67410615405323	3.69643253352323	1949	1
3.68620444628165	3.73707942104432	1950	1
3.67436828526056	3.77820698725415	1951	1
3.66482456122235	3.77757097397807	1952	1
3.65972746364452	3.74853256330725	1953	1
3.67738717908347	3.77737858455605	1954	1
3.67307028899212	3.71483550050853	1955	1
3.67175956840064	3.72423194113101	1956	1
3.67481562299700	3.72828776314931	1957	1
3.64953918437445	3.81419258515555	1958	1
3.64213975671541	3.82587939920554	1959	1
3.65108622417022	3.82614049708848	1960	1
3.65953977572856	3.78376614908805	1961	1
3.65638966725500	3.73801232527645	1962	1
3.67044600499196	3.73221582190219	1963	1
3.68208007869671	3.72137559973134	1964	1
3.66553488482584	3.76411039000608	1965	1
3.68410227239060	3.75380902345168	1966	1
3.67851678128257	3.73998688134006	1967	1
3.67657556737265	3.69336475065343	1968	1
3.68758140331354	3.69957255371168	1969	1
3.68277804282356	3.72691829105292	1970	1
3.66977137037244	3.75180381979229	1971	1
3.69140147645294	3.69751449321920	1972	1
3.68534478302706	3.70438517022558	1973	1
3.68024365731073	3.71080076016677	1974	1
3.68812716212667	3.69742987029632	1975	1
3.66489778683621	3.73112425841690	1976	1
3.68491244384104	3.72647481568986	1977	1
3.67621505820086	3.71963297631240	1978	1
3.67059214430189	3.74729566513447	1979	1
3.66792738149180	3.72405002821322	1980	1
3.67798603818312	3.75944259134208	1981	1
3.66333126205527	3.76763000446833	1982	1
3.68626854577418	3.77687227284375	1983	1
3.69098245511999	3.78465450333701	1984	1
3.67138438436099	3.77288759060253	1985	1
3.68051339038688	3.73071744816459	1986	1
3.68474327088145	3.69086197997881	1987	1
3.66190955946737	3.74885743416660	1988	1
3.66260410109325	3.74347380455311	1989	1
3.67315289163222	3.73185114722871	1990	1
3.68581007636916	3.73336236066482	1991	1
3.67791915778343	3.71006123427443	1992	1
3.68463258536219	3.65557807825072	1993	1
3.67657019888955	3.65745927038435	1994	1
3.65525830034842	3.73183558025934	1995	1
3.66304296198700	3.75381773193919	1996	1
3.65416905822120	3.73664557143607	1997	1
3.67371076833912	3.71034058135473	1998	1
3.66924102573003	3.71548241119555	1999	1
3.66764001327818	3.70050692950334	2000	1
[truncated: 3,000 more rows]
