# Supplementary material for: Reversibility and Viscoelastic Properties of Micropillar Supported and Oriented Magnesium Bundled F-Actin
Source: PLoS One. 2015 Aug 31;10(8):e0136432. doi: 10.1371/journal.pone.0136432 (PMC4556452; doi:10.1371/journal.pone.0136432)
Supplement: S1 Data — See the Readme.txt file within. (ZIP) [file pone.0136432.s004.zip › Rheology-raw-data/120725 08mM/fov2071noDD/fov2071noDD.txt]

3.96130063549342	3.43981035295655	1	1
3.95360463617175	3.42064401388550	2	1
3.94771161682233	3.39844568917417	3	1
3.95628648097333	3.39611263701095	4	1
3.94623031537092	3.41971321819403	5	1
3.94959804163746	3.38627647889052	6	1
3.93795914546608	3.37520255285576	7	1
3.93677002531560	3.39363134774490	8	1
3.92907123128497	3.41408093187259	9	1
3.93617210690089	3.45230323574297	10	1
3.93015660045638	3.40255144454315	11	1
3.93654414396235	3.43029864846472	12	1
3.94229815815153	3.44384224428009	13	1
3.94329387247163	3.47573470631207	14	1
3.95195483341200	3.43793431876157	15	1
3.95180641420427	3.39087765497517	16	1
3.94794585870884	3.41019807571773	17	1
3.94085123595985	3.41193143631062	18	1
3.95540955041488	3.36837288619223	19	1
3.95607591482863	3.32790339427056	20	1
3.96150829411567	3.28293302008850	21	1
3.97597423508909	3.26828592433675	22	1
3.97257053037507	3.29730694905137	23	1
3.97690105120899	3.36042650500855	24	1
3.97034742321433	3.35870363270955	25	1
3.96350066031169	3.34112438502926	26	1
3.97530401403533	3.29227051424750	27	1
3.96756768412390	3.32711436880512	28	1
3.96230899546454	3.32070916436529	29	1
3.96886571904306	3.38393842540400	30	1
3.96375436019140	3.34319678545625	31	1
3.97440386122191	3.40686458291241	32	1
3.95681335178376	3.37614442347925	33	1
3.96018338310962	3.31028221458930	34	1
3.97503401717735	3.31135931015007	35	1
3.97644127178343	3.34313076087352	36	1
3.95392100744030	3.41932631233117	37	1
3.95767320492041	3.43981381840139	38	1
3.94418868221765	3.46732287759496	39	1
3.94956127827708	3.45159121163289	40	1
3.95563743616938	3.42520574106929	41	1
3.93587997591021	3.47745197829005	42	1
3.93712329165874	3.45878430691085	43	1
3.92972422370686	3.39835976654940	44	1
3.92862615135805	3.39618317274514	45	1
3.93607683999625	3.42378930637332	46	1
3.94947820479489	3.44620904977408	47	1
3.93937826627804	3.42264524400853	48	1
3.96888317772841	3.34240561639066	49	1
3.95441131065534	3.37946146931068	50	1
3.95306199984061	3.33924150888397	51	1
3.94969539049907	3.34788341298886	52	1
3.96579990852967	3.36113889033742	53	1
3.94671395988338	3.37139513074038	54	1
3.93419388113326	3.41923126047720	55	1
3.93774098586434	3.47778096037420	56	1
3.94945251096027	3.44581331414235	57	1
3.93274938948810	3.40630976390312	58	1
3.93439535583958	3.42385970137966	59	1
3.95529050385950	3.39448592607751	60	1
3.96330818308304	3.41233711668096	61	1
3.94360813461225	3.41971611471520	62	1
3.95487763842451	3.41923217819198	63	1
3.94497320540763	3.44268057781237	64	1
3.96217230045292	3.44035414055855	65	1
3.94314425179492	3.41353401677380	66	1
3.93446440132645	3.41270105767945	67	1
3.92146021733592	3.42363577650234	68	1
3.93214734144934	3.40629261505185	69	1
3.94126137337251	3.38878625630272	70	1
3.93539354139607	3.36596536729556	71	1
3.94898689011546	3.36267919217650	72	1
3.94301317638011	3.36416976306621	73	1
3.95151832573831	3.35594229082026	74	1
3.93990838073252	3.38159258537587	75	1
3.95201070542187	3.39466126924901	76	1
3.94688596316528	3.42684538351203	77	1
3.95447340118093	3.42177319760171	78	1
3.92980556827949	3.43211055250219	79	1
3.94498466096060	3.36871383236182	80	1
3.94751936171320	3.37055514484961	81	1
3.94696935233487	3.33637159900265	82	1
3.94636257463954	3.37144764238999	83	1
3.97029409354184	3.36421187463185	84	1
3.96487272275598	3.31139355017420	85	1
3.94705511624249	3.34136544007637	86	1
3.92488151278588	3.41788419527402	87	1
3.91970005209376	3.41135196476783	88	1
3.93384418548166	3.41130054659480	89	1
3.95408999757401	3.39118198874272	90	1
3.94076470677429	3.38700420110579	91	1
3.95736078312826	3.33061978514333	92	1
3.97089814606674	3.33660349503837	93	1
3.96800771312679	3.34235689373306	94	1
3.94142257132696	3.42748442493082	95	1
3.94257501394090	3.42429197152541	96	1
3.95277932101827	3.41754331953339	97	1
3.95433516066413	3.34802482009727	98	1
3.94662493875453	3.37539997783430	99	1
3.94816613884510	3.39248354545320	100	1
3.94170437097032	3.40759254240482	101	1
3.95031273355071	3.43798932094601	102	1
3.96007148380055	3.42537053984759	103	1
3.95108467758708	3.42229553437674	104	1
3.93760986517854	3.39214372401460	105	1
3.94056352483283	3.43517466601829	106	1
3.94875614777268	3.44255956598799	107	1
3.95297617418086	3.43714251944304	108	1
3.94463759966904	3.43976622827087	109	1
3.95203703213714	3.42666151715645	110	1
3.95671532736920	3.40388296236251	111	1
3.93713600099601	3.40697235140191	112	1
3.93414098168564	3.38260539817715	113	1
3.95070763488742	3.38933144499113	114	1
3.96356926371804	3.38516302291297	115	1
3.95349875127587	3.35180878074037	116	1
3.95920359900176	3.32397774009159	117	1
3.97599447643881	3.31459783345816	118	1
3.96395649485374	3.31999721218927	119	1
3.96716446546476	3.37223898770847	120	1
3.96665371987534	3.37665073641011	121	1
3.94177312546474	3.37399506312720	122	1
3.95775124590018	3.35066128435057	123	1
3.95560872996802	3.35923049208888	124	1
3.97037633524810	3.35571766389342	125	1
3.96000489320595	3.34805365746487	126	1
3.97462194070296	3.35268501644547	127	1
3.97089304586722	3.34940462711592	128	1
3.96152308888803	3.39287030913490	129	1
3.94259726659121	3.40551500279393	130	1
3.95850681014514	3.44314255469323	131	1
3.94354143250981	3.45652506081357	132	1
3.93417822603531	3.44963295745057	133	1
3.94807926909363	3.44595868956328	134	1
3.95804105249144	3.41364430868730	135	1
3.94911304426947	3.38796560105341	136	1
3.94773390511187	3.35413983576670	137	1
3.94493024418634	3.34805084998784	138	1
3.96028359802746	3.36120797998284	139	1
3.96613974366362	3.36859859741195	140	1
3.94207553562087	3.39350679419596	141	1
3.94796839168755	3.36110319794727	142	1
3.95127426059615	3.30753139803434	143	1
3.96855771043269	3.24938142347543	144	1
3.95698828712937	3.33008281322089	145	1
3.94984301431585	3.37552435555187	146	1
3.95328399706836	3.38397786642197	147	1
3.96303050694359	3.38644845298762	148	1
3.94395423643790	3.41256452689796	149	1
3.92649355029082	3.44457939234889	150	1
3.94739445759030	3.44731015251443	151	1
3.94227374489655	3.42394468584006	152	1
3.94923004292073	3.43219880945224	153	1
3.94212201878307	3.42261803892911	154	1
3.93619551295353	3.45618513273407	155	1
3.91754968987426	3.45345839521101	156	1
3.92518897812591	3.47442369016163	157	1
3.92098030881709	3.49124554787680	158	1
3.92853039941808	3.52774941209962	159	1
3.94758076634356	3.43282204157859	160	1
3.94422271335590	3.37022910251889	161	1
3.95307338844834	3.32748720290859	162	1
3.93114851942271	3.36256303965802	163	1
3.95576370908504	3.36736502730742	164	1
3.93385674237451	3.40237189611602	165	1
3.94354345867395	3.39990732456283	166	1
3.93616403888304	3.39411308455512	167	1
3.92953909764935	3.41785682862816	168	1
3.94264216313624	3.39057673405613	169	1
3.94666590915272	3.35089515740204	170	1
3.94288075828639	3.38128657359448	171	1
3.95848177377672	3.38295734063760	172	1
3.96444689436606	3.33696214854679	173	1
3.96949850811073	3.38437782735012	174	1
3.94221137822064	3.39677895704424	175	1
3.96239062047259	3.41387019136448	176	1
3.96221943708310	3.41996789255315	177	1
3.97286326266045	3.39901454239050	178	1
3.94266366038696	3.38763677084212	179	1
3.93867682536685	3.39193646053494	180	1
3.94753492985231	3.38540337437692	181	1
3.96209310973066	3.40433850153720	182	1
3.96088701232482	3.41754793579946	183	1
3.96959467987996	3.37055685472701	184	1
3.94387279596311	3.40619933837497	185	1
3.93129620798124	3.38645321338441	186	1
3.95746262490589	3.38891673887848	187	1
3.94303034139803	3.35336372174767	188	1
3.94034376794737	3.36542484536656	189	1
3.94508575891602	3.37747707514985	190	1
3.94746064444870	3.43774567131502	191	1
3.93493175504383	3.46339079680662	192	1
3.93949264742717	3.46280820359860	193	1
3.94357178603207	3.45789463820611	194	1
3.94860548224289	3.44280592242698	195	1
3.94415623016135	3.39097742457576	196	1
3.93033686721087	3.43254948686817	197	1
3.94079089977536	3.46523494225561	198	1
3.94579707446066	3.43617075583328	199	1
3.95901879903352	3.46627678704643	200	1
3.93830087730053	3.46871816650718	201	1
3.94453552314975	3.47292157230780	202	1
3.92358097045345	3.46714047271759	203	1
3.93148782984347	3.41451920230832	204	1
3.95839901033525	3.38295109357890	205	1
3.95825802405688	3.40467502794761	206	1
3.94884513884171	3.40131744334799	207	1
3.94573801214981	3.39907846637085	208	1
3.94728185451789	3.39477303231873	209	1
3.95185383858680	3.41870808979478	210	1
3.94088105068178	3.43545717656227	211	1
3.90943005566093	3.46521340197236	212	1
3.93474118847616	3.46737940790558	213	1
3.93942505488761	3.44979749325199	214	1
3.93051586011121	3.46198517970642	215	1
3.93432386588401	3.47339524950181	216	1
3.92997263224545	3.41506047701281	217	1
3.95083227628724	3.39396662913854	218	1
3.94127923935460	3.40848028849672	219	1
3.94768419595594	3.36711677470561	220	1
3.93441655537481	3.36801901793995	221	1
3.94377482201155	3.40722871499432	222	1
3.94165223113238	3.43902493281907	223	1
3.96502229928361	3.41286993656236	224	1
3.96662380594298	3.40881751118996	225	1
3.94916927112321	3.38651419527624	226	1
3.95538262021074	3.36320292620298	227	1
3.95430491094168	3.39397321767021	228	1
3.94461194147435	3.40831266629845	229	1
3.93026150930804	3.40766026708984	230	1
3.93829027082287	3.40232898772886	231	1
3.93508025764471	3.43478588105075	232	1
3.94908056551565	3.45605657974754	233	1
3.92032053676527	3.46447838179165	234	1
3.94384878826070	3.46661685275891	235	1
3.95937288489225	3.42853055717253	236	1
3.94950527596057	3.41729397000960	237	1
3.93791194889817	3.44340814465820	238	1
3.93359594499462	3.37859137279140	239	1
3.92978418356525	3.37998420717695	240	1
3.94276627580815	3.32830758466544	241	1
3.94919912680834	3.36635780482660	242	1
3.96123317947345	3.31309048650917	243	1
3.95335673139591	3.35089588561597	244	1
3.95053738039779	3.33419327449647	245	1
3.96081222858247	3.30328773141520	246	1
3.96196558478292	3.36546572847469	247	1
3.95600515875090	3.40188509903994	248	1
3.96013703587748	3.40789136904669	249	1
3.96122766914580	3.35843303680800	250	1
3.94063022412495	3.38695901373061	251	1
3.94885302638302	3.40654823954119	252	1
3.94817885955596	3.42320294918528	253	1
3.95084967452462	3.43091276073068	254	1
3.93655845988568	3.45552611115566	255	1
3.93219987418813	3.43194325244618	256	1
3.92909307766142	3.41967258653535	257	1
3.96180663452236	3.40275109518037	258	1
3.96144091273779	3.41825568455178	259	1
3.95061499608385	3.37493074663375	260	1
3.94269148981948	3.36627833578634	261	1
3.94320285332363	3.40075538653076	262	1
3.93156499088379	3.42763467787978	263	1
3.95172399872506	3.40269791118089	264	1
3.96731095473621	3.34303584989796	265	1
3.94409503112665	3.34261206521079	266	1
3.94041806340742	3.41750305193307	267	1
3.94486610718683	3.42154598191126	268	1
3.93275527649364	3.43649570263206	269	1
3.94198681919455	3.41089730862375	270	1
3.95620679760317	3.32321222301247	271	1
3.98166619750005	3.35844562358282	272	1
3.96914198101527	3.38924637545636	273	1
3.94242467697357	3.38975701303168	274	1
3.93838060681315	3.32475919706157	275	1
3.94581725039204	3.35083067154983	276	1
3.94317819152872	3.36513489931268	277	1
3.93727238333817	3.36231444656718	278	1
3.95163758428517	3.39082099190884	279	1
3.94930236837500	3.38806125926142	280	1
3.94733397147274	3.39186729170860	281	1
3.94152061584551	3.37482379075897	282	1
3.94551202581446	3.34989231327065	283	1
3.93722645179372	3.35503980342093	284	1
3.94167192588468	3.40423790961923	285	1
3.94448179549806	3.44249888873646	286	1
3.94859019587653	3.42160454740085	287	1
3.96925032413809	3.42075775395076	288	1
3.94921440890314	3.41277769926028	289	1
3.93563082405049	3.45826585050724	290	1
3.94608096470173	3.43000821065098	291	1
3.95313991214714	3.40688926064718	292	1
3.94116463370850	3.40266807079474	293	1
3.93539015888562	3.44089774956681	294	1
3.94738488478220	3.42550441935315	295	1
3.96384723325754	3.37437442259043	296	1
3.95948363999618	3.38605785579068	297	1
3.97296110291629	3.38071239535005	298	1
3.95068712672483	3.39171349790885	299	1
3.94691017112396	3.40125769557794	300	1
3.96105693436240	3.40710294623636	301	1
3.96708566933457	3.40694526960693	302	1
3.95275254323207	3.41785089392670	303	1
3.93872103264445	3.40987727598756	304	1
3.94827127280686	3.43461146714517	305	1
3.93944469012621	3.41416844929264	306	1
3.93698385935054	3.43729709323347	307	1
3.94599997348218	3.43140131525240	308	1
3.95457017642357	3.38769997922703	309	1
3.93744841051139	3.43292526773647	310	1
3.93160700899305	3.44732976414088	311	1
3.94202033652907	3.46555332027308	312	1
3.92887353503139	3.45921043098438	313	1
3.93142144453046	3.46079028184279	314	1
3.94285788864329	3.42438870865332	315	1
3.93644267893954	3.45943647686039	316	1
3.94000904188213	3.43079053873425	317	1
3.94654452304731	3.39314759180292	318	1
3.96403726725694	3.35932290089693	319	1
3.93899236338596	3.36707540349901	320	1
3.96063957179163	3.35119297060083	321	1
3.93928194563556	3.34334703836605	322	1
3.95036149493441	3.40249414599093	323	1
3.97498938239922	3.33249651140699	324	1
3.95721145974857	3.35912142746146	325	1
3.96136317546773	3.37532917359815	326	1
3.95578961413524	3.36536206792757	327	1
3.94198197540371	3.39444249974249	328	1
3.95332044296755	3.37785106886525	329	1
3.96666834743565	3.36068368854276	330	1
3.94919066317114	3.42802221815850	331	1
3.94612756846062	3.42365028030232	332	1
3.93417571422966	3.44764773481154	333	1
3.94794354964315	3.45059298448598	334	1
3.94535164582159	3.42468210813323	335	1
3.93152469467528	3.41263968702562	336	1
3.94126988683187	3.37531939461948	337	1
3.94734669168534	3.34509114419582	338	1
3.94577374626436	3.42210616759107	339	1
3.93784552567164	3.44603876618722	340	1
3.92419324773635	3.45855295782165	341	1
3.94797623347841	3.45350746270756	342	1
3.94648058258726	3.44454021963307	343	1
3.94093978262609	3.41828101968487	344	1
3.92622998219802	3.43187540572448	345	1
3.93393827642637	3.41309100083597	346	1
3.94313224275545	3.42166501466775	347	1
3.95731829702096	3.36813270073369	348	1
3.96083819621944	3.39401151069674	349	1
3.96361224133497	3.37453697392236	350	1
3.97366942971286	3.34441603773273	351	1
3.96014856181428	3.36705330289818	352	1
3.95366035786735	3.37860479176343	353	1
3.93873456752182	3.38996213667094	354	1
3.94036445332850	3.34228607111855	355	1
3.95875885237369	3.37448566259817	356	1
3.94064092412379	3.38317572299268	357	1
3.94675954519515	3.43404602630890	358	1
3.95480638489627	3.46034398815856	359	1
3.93606721112005	3.51465202707271	360	1
3.94110071119574	3.48599064491856	361	1
3.94321968510738	3.45660881691842	362	1
3.95372317634211	3.38417451222208	363	1
3.96304185295221	3.31966277507505	364	1
3.95567917176859	3.33456089305274	365	1
3.95353935089321	3.34652654274115	366	1
3.97267736667052	3.36654909687746	367	1
3.97284159713360	3.36093743776495	368	1
3.96253340108350	3.41870684412518	369	1
3.94516512676422	3.41760501668663	370	1
3.93804056600242	3.42652790398166	371	1
3.95211201127566	3.43899078778704	372	1
3.96270339110385	3.42008692803416	373	1
3.94967168756129	3.43485759144821	374	1
3.94252762150960	3.40888879031322	375	1
3.94405512313465	3.43732262628460	376	1
3.95102254281251	3.45940923029050	377	1
3.94234649371542	3.42687207475119	378	1
3.93759917946897	3.44490368509997	379	1
3.94322950671695	3.43788501346181	380	1
3.94097389406826	3.43512054329571	381	1
3.93803911075771	3.39886221213410	382	1
3.94450461577410	3.39362653293720	383	1
3.94848882639094	3.41320362559219	384	1
3.94772038829949	3.44956462804936	385	1
3.95648362234332	3.38185916376767	386	1
3.95480984158855	3.42016789127090	387	1
3.96044475771666	3.43076110756480	388	1
3.94902340349556	3.44275965704726	389	1
3.95748101484867	3.51832958490898	390	1
3.95079759364873	3.47819632595389	391	1
3.94005883337258	3.43509641128338	392	1
3.95898004308659	3.36975376211969	393	1
3.94766384602834	3.35908741625366	394	1
3.95124058582398	3.37834841607819	395	1
3.95055299929843	3.41931069597551	396	1
3.95086212391226	3.39830999641423	397	1
3.95621786896377	3.35197236238931	398	1
3.96754506547772	3.35302558745629	399	1
3.95419340446015	3.38110730770648	400	1
3.96449159146935	3.34594977660772	401	1
3.95376444647909	3.35252206199410	402	1
3.94523360750629	3.39232667453585	403	1
3.96919180862692	3.35177731739028	404	1
3.95946960045472	3.37008695306968	405	1
3.94253139614154	3.37292917529645	406	1
3.93790874240417	3.41990782447726	407	1
3.96768089276651	3.41632623730167	408	1
3.94830830374644	3.42449533192507	409	1
3.95905727607910	3.43000798684509	410	1
3.94247423141702	3.43278947590925	411	1
3.95193540304924	3.46047397404589	412	1
3.94505867055398	3.47471926265138	413	1
3.94785663307167	3.46127430757627	414	1
3.95166806827278	3.38332448082417	415	1
3.95368706251855	3.39441216381176	416	1
3.93701752503040	3.41752908100730	417	1
3.93986365576735	3.46535002729770	418	1
3.94549993383161	3.43644221279555	419	1
3.93946331140021	3.48068606958096	420	1
3.94436190671152	3.41749110661370	421	1
3.93347614738879	3.39182702251637	422	1
3.96236044778602	3.34214499450686	423	1
3.95941355168505	3.32716309953210	424	1
3.97034004717319	3.30610318969040	425	1
3.96792469748633	3.28998763329634	426	1
3.97401658870744	3.33895315833253	427	1
3.97706938469919	3.34535640832895	428	1
3.94614214943184	3.39842999046027	429	1
3.95105767229373	3.38605663940383	430	1
3.93945542619017	3.36772240746747	431	1
3.95551821804181	3.38585334112325	432	1
3.93051321013768	3.44345948288279	433	1
3.93309579173431	3.44367416301985	434	1
3.94022871912288	3.49798474413267	435	1
3.93172057087371	3.46906715191494	436	1
3.94371888874276	3.45260896990465	437	1
3.93869061217891	3.43774579295588	438	1
3.94196540193510	3.43140911690872	439	1
3.93838469207499	3.41888908693926	440	1
3.95819268888333	3.42733420800392	441	1
3.94468383614985	3.43813229538827	442	1
3.94478327101097	3.41656933355147	443	1
3.95179481005217	3.37752565797705	444	1
3.96158510443933	3.36722429545974	445	1
3.96095093848289	3.39929969052792	446	1
3.95049274306554	3.40227567109091	447	1
3.95709198255284	3.46777510246278	448	1
3.94418108173761	3.50202588368878	449	1
3.92171667035224	3.47591486953889	450	1
3.94794621618641	3.43522059886654	451	1
3.94667764380375	3.41072702914234	452	1
3.92568407008510	3.40594341343209	453	1
3.93160785097771	3.43563135733811	454	1
3.94758282759076	3.41311533416998	455	1
3.94231239480140	3.46931143517547	456	1
3.95371724888070	3.47106458225455	457	1
3.95113657933678	3.42275747733408	458	1
3.94596864045364	3.41140258651902	459	1
3.97184878214313	3.38557591117741	460	1
3.96229328387180	3.39169629219223	461	1
3.93466171119542	3.38851965686165	462	1
3.94996238705367	3.36130003982003	463	1
3.97078336093102	3.34535998028157	464	1
3.94791801115336	3.43102442466444	465	1
3.94964287761547	3.43827207369049	466	1
3.94550230428465	3.42638998778967	467	1
3.95259715987025	3.43783848224322	468	1
3.94343516508780	3.45390163161560	469	1
3.94929456740822	3.38614190330245	470	1
3.94728755225750	3.40228953144448	471	1
3.93713381965504	3.38205467459089	472	1
3.94226328490957	3.40726507012146	473	1
3.95099044157853	3.36523518312459	474	1
3.94618618241271	3.36685194184432	475	1
3.94147945240349	3.38528866648370	476	1
3.93093135988284	3.41107588567427	477	1
3.94210692368487	3.40452197795706	478	1
3.94215058848695	3.40617004094968	479	1
3.93971171887119	3.38637323044118	480	1
3.95132465333860	3.33762728362868	481	1
3.95283524680299	3.36760526598417	482	1
3.95290003068935	3.37369030394049	483	1
3.95194028357142	3.44221712309175	484	1
3.94874843136048	3.40666832790026	485	1
3.94925371557972	3.38030131014397	486	1
3.92927911993548	3.43636876132851	487	1
3.93835853442089	3.46768044388293	488	1
3.93609487875711	3.41663673166448	489	1
3.93407786838924	3.42985892056298	490	1
3.94644687915205	3.42171245465099	491	1
3.93659691602642	3.40994030819142	492	1
3.94907052455365	3.45976847382831	493	1
3.95358965062630	3.42391634545117	494	1
3.95783708404637	3.42735287309802	495	1
3.95646636489850	3.41859484452399	496	1
3.94639492129900	3.42732412254980	497	1
3.93248482687383	3.44615834683912	498	1
3.95346367964290	3.39688079829579	499	1
3.95450658488832	3.38999800610797	500	1
3.95168358401144	3.40413833215499	501	1
3.94023687439409	3.43665087676059	502	1
3.92729784570154	3.45450298688479	503	1
3.92941584224466	3.43472146316381	504	1
3.96086387068571	3.40486074746601	505	1
3.96216500861582	3.37668685178969	506	1
3.95117877916377	3.36142719886614	507	1
3.96890967427224	3.34424531726584	508	1
3.96311078306948	3.32877661812592	509	1
3.95219299930181	3.38954566585065	510	1
3.94850995627748	3.43931448463347	511	1
3.95907172571970	3.42274704392220	512	1
3.94452826891841	3.38481409811066	513	1
3.94606552105356	3.40935976536941	514	1
3.95595306137225	3.41434822209362	515	1
3.95385117126796	3.38649660344705	516	1
3.95372397980718	3.40278664027294	517	1
3.94847930328395	3.44475915356912	518	1
3.93622509559912	3.43126561228066	519	1
3.92158542926342	3.43457443619512	520	1
3.95147675819484	3.40984865088616	521	1
3.95232520237058	3.41934024559469	522	1
3.95578064676089	3.40453312163260	523	1
3.95694165854050	3.37524174033210	524	1
3.95357258072985	3.39596553925330	525	1
3.95605892333296	3.41525342262355	526	1
3.95672742747134	3.41360047350776	527	1
3.95183902450663	3.41875922208761	528	1
3.93454276116023	3.44624835341407	529	1
3.92950636516006	3.47160493653078	530	1
3.91742281913795	3.45068691016319	531	1
3.93671532813634	3.51845066042074	532	1
3.94072471110096	3.51782700159612	533	1
3.92768387719426	3.50975636204780	534	1
3.93171892433728	3.51135725935426	535	1
3.94255613764301	3.46913838741318	536	1
3.93454010446020	3.43703307044305	537	1
3.94459036477565	3.41890505262777	538	1
3.94391371344024	3.42884198129590	539	1
3.94012830902242	3.45201369658724	540	1
3.94554533688294	3.44004645995761	541	1
3.92933445128888	3.45303190520711	542	1
3.94322996031741	3.45001945336070	543	1
3.94659424988520	3.43444458193106	544	1
3.92327642933066	3.47297296748590	545	1
3.93078929113081	3.50215069293100	546	1
3.94857331535930	3.43511025510787	547	1
3.94888472678722	3.48179862156648	548	1
3.95419460603311	3.41757032718978	549	1
3.95246213259478	3.40575452148667	550	1
3.94368175250767	3.42020979791991	551	1
3.96278981746565	3.37574078190136	552	1
3.96885095522425	3.35297192278876	553	1
3.94751455414687	3.35718638696080	554	1
3.94206330305851	3.43829191454231	555	1
3.96269153971204	3.39591065172658	556	1
3.95772819171404	3.38659338021175	557	1
3.95541078399956	3.42539095361598	558	1
3.97095594909506	3.40514165933161	559	1
3.96577817430744	3.40162882049658	560	1
3.95804265607209	3.35587118187530	561	1
3.95163420825300	3.34596552749353	562	1
3.95891024066949	3.34056979514355	563	1
3.95524188031552	3.39575216950957	564	1
3.95765986406874	3.44481559855024	565	1
3.94622879220635	3.46374427362066	566	1
3.93141838002568	3.46533118784699	567	1
3.93579041220962	3.46283333265132	568	1
3.94840232003019	3.46950671036699	569	1
3.95450545425517	3.43208825701752	570	1
3.96078314470321	3.35212682865825	571	1
3.96679847981283	3.34625274842587	572	1
3.95526218141577	3.38989324243516	573	1
3.96588110770416	3.40597276888290	574	1
3.96690017846178	3.39913955567416	575	1
3.96311489776631	3.40291186497235	576	1
3.96472857024510	3.41330570776505	577	1
3.95040045187494	3.42106451091081	578	1
3.92889124423291	3.45623147747202	579	1
3.93225449923109	3.47361303527614	580	1
3.92680209560658	3.47265284440493	581	1
3.94684173985846	3.43661467753203	582	1
3.93331698076463	3.40508544893736	583	1
3.91779488719637	3.42242416005006	584	1
3.93772287299263	3.36606164981905	585	1
3.94791648471767	3.30934764404740	586	1
3.95019248732664	3.33337414167705	587	1
3.95489008513127	3.38469524974799	588	1
3.94242862073688	3.39256715178739	589	1
3.96098186651932	3.38675433583812	590	1
3.95549802398336	3.39634106672364	591	1
3.95581914727295	3.34787999177856	592	1
3.96448410930215	3.32368394913422	593	1
3.97256564873591	3.35297975549505	594	1
3.96994529420958	3.31382631058885	595	1
3.97879278743952	3.31910387041477	596	1
3.96480585984292	3.34804151333987	597	1
3.93826675313187	3.41985115924353	598	1
3.95247726614533	3.38963125411370	599	1
3.94934300212074	3.37841417776632	600	1
3.95787477405386	3.34437409921499	601	1
3.94963663471233	3.37919313745202	602	1
3.95004675308248	3.36736833336209	603	1
3.95616419123569	3.35299096685529	604	1
3.96240055561269	3.34395158300527	605	1
3.96812661283367	3.37898567975392	606	1
3.94701676499746	3.36248297642740	607	1
3.97020758121329	3.34873937411602	608	1
3.96457728221649	3.39816316006923	609	1
3.94789511364292	3.45028533888763	610	1
3.94439492058855	3.43850329868504	611	1
3.94714312086124	3.43292880556249	612	1
3.94726714317998	3.46196353770488	613	1
3.93437712757736	3.43776612850625	614	1
3.93427440565005	3.48803304625633	615	1
3.94042990618919	3.46358304609585	616	1
3.93996112492372	3.45666029827635	617	1
3.95672852011324	3.40925524706150	618	1
3.94564681606985	3.42902492594076	619	1
3.96075626524018	3.36512614182154	620	1
3.95186579461075	3.35963389813447	621	1
3.93743053859144	3.41298934750487	622	1
3.96918447535204	3.38045957891899	623	1
3.96294111042282	3.34555512938434	624	1
3.94135770105724	3.38632894053440	625	1
3.94177906775088	3.40895191856294	626	1
3.94803186348317	3.43054773583269	627	1
3.95812405703926	3.42283484628192	628	1
3.96423367545803	3.38607676759028	629	1
3.98203102537055	3.33748041395054	630	1
3.95564540160488	3.33367461479590	631	1
3.93990164796134	3.35011617781119	632	1
3.96181048241276	3.33992991439752	633	1
3.95117182397956	3.34474028088000	634	1
3.95355054537269	3.34186329852417	635	1
3.95883224092932	3.41571449801911	636	1
3.95043908378903	3.42214526554090	637	1
3.94332117370707	3.41702308840153	638	1
3.94747430405302	3.43087869621910	639	1
3.95217182131741	3.41085553715186	640	1
3.95735179237309	3.41171133871662	641	1
3.94635885888942	3.42750511609977	642	1
3.95503008664195	3.45018132350495	643	1
3.93300871920129	3.48527585300046	644	1
3.94279331526570	3.49650085812525	645	1
3.95376333658228	3.48212435840169	646	1
3.94155290867300	3.47303330581728	647	1
3.93343142850347	3.44936080122321	648	1
3.94024035499929	3.33077087022515	649	1
3.96735348434522	3.33559551670285	650	1
3.95342918851367	3.33957009007887	651	1
3.94712877459283	3.37006756063698	652	1
3.97406444146326	3.38045737699459	653	1
3.95623055810689	3.40085897275950	654	1
3.93602281752516	3.45066480233947	655	1
3.93368938068666	3.47492245158522	656	1
3.94787075540482	3.46645317570481	657	1
3.96501551387325	3.43414119470929	658	1
3.96105679540600	3.38666758229740	659	1
3.96916464883084	3.34045365648586	660	1
3.96423638362006	3.31916332154862	661	1
3.95044020794221	3.33314242325344	662	1
3.96824728775182	3.35744570717618	663	1
3.97111589058097	3.36494672026991	664	1
3.97089528511021	3.35090573225779	665	1
3.95263045304922	3.40764416635541	666	1
3.92879296463222	3.47946273646193	667	1
3.95208338093551	3.37678500993755	668	1
3.96773460952604	3.40147944252178	669	1
3.98177659799388	3.39562534007177	670	1
3.96160593346616	3.38878333446486	671	1
3.95538814216680	3.32878836569455	672	1
3.95117457097012	3.34609586299001	673	1
3.95189444730203	3.38811824656524	674	1
3.94794925704708	3.39701619290461	675	1
3.93658435106167	3.44001378205643	676	1
3.95188913550859	3.42917735502088	677	1
3.94626072565417	3.43996083662927	678	1
3.95549949042415	3.42241180458428	679	1
3.94836769077986	3.41644181732030	680	1
3.95120368373545	3.43154234930524	681	1
3.92253770280393	3.44279113094902	682	1
3.93637793012987	3.43532560189946	683	1
3.92445867508222	3.45080047596155	684	1
3.94386462522465	3.43947389513367	685	1
3.93182479681572	3.42915225564335	686	1
3.96324990924907	3.39125034363445	687	1
3.94078445892438	3.42733948739316	688	1
3.94728730209660	3.45147223864758	689	1
3.93346432179619	3.41972212966721	690	1
3.94936063138806	3.40709825071461	691	1
3.94651879691993	3.43737775096413	692	1
3.95481738696392	3.43383176868199	693	1
3.94941850652449	3.42180615784858	694	1
3.94674834607663	3.41166070784557	695	1
3.94526704877894	3.38929783344743	696	1
3.94697234964366	3.42475581462874	697	1
3.95233561744718	3.44030007858650	698	1
3.92466549686140	3.49356020642256	699	1
3.92844658997981	3.51573246236114	700	1
3.95035168748778	3.43825912310665	701	1
3.94492393860576	3.41171529292678	702	1
3.96115184125182	3.36310785984279	703	1
3.96406932925576	3.37524505457085	704	1
3.95668250948242	3.40825711709946	705	1
3.96692207106815	3.34682710022027	706	1
3.96145726814696	3.32771340243440	707	1
3.97045354132209	3.27776397148408	708	1
3.97351925389293	3.34507356481586	709	1
3.97760397070857	3.32591413383434	710	1
3.95973670649769	3.35244954236109	711	1
3.96150985817904	3.35949299407722	712	1
3.95018992459865	3.44133558699903	713	1
3.94687551142132	3.42287182989869	714	1
3.94823459821375	3.34206609225057	715	1
3.96059489351493	3.39061449813930	716	1
3.95921751156061	3.43235957344231	717	1
3.94753097699605	3.41745954043781	718	1
3.93886229693147	3.44977731908572	719	1
3.94329179104125	3.43786588917879	720	1
3.96591665102129	3.36524798834802	721	1
3.94597202109712	3.38174590550434	722	1
3.97587849404579	3.36339611657802	723	1
3.97286404286571	3.35541431736839	724	1
3.95280087973670	3.36414424346509	725	1
3.95208147006998	3.36796644406039	726	1
3.94071738180999	3.40289511590565	727	1
3.93434213535380	3.37804801645132	728	1
3.94503482382294	3.36744173311467	729	1
3.96935634151174	3.31578079805231	730	1
3.96307965512086	3.29883722428176	731	1
3.97410345944823	3.26345037188827	732	1
3.96307487604300	3.30785575368171	733	1
3.94261809661617	3.37773324315773	734	1
3.93659093212482	3.39856044219814	735	1
3.94718660618822	3.43715864281151	736	1
3.94436400240709	3.46462163498653	737	1
3.94464451647715	3.42003095006815	738	1
3.94347971194896	3.41934171760094	739	1
3.94525413976671	3.40961522088523	740	1
3.95219286170307	3.35983041362518	741	1
3.95813865754199	3.41642768550719	742	1
3.93675133904359	3.42173183401312	743	1
3.94309700794569	3.39827235199914	744	1
3.92241795200244	3.46410631660252	745	1
3.94596634723917	3.48199128037015	746	1
3.95761951070554	3.37869364810290	747	1
3.95234482178965	3.31100654048779	748	1
3.96450381296827	3.30041041988640	749	1
3.97073686885699	3.30838665877672	750	1
3.97088314790385	3.33092965742701	751	1
3.97074140710723	3.32082231082655	752	1
3.95525329627154	3.37335388994125	753	1
3.94300487330214	3.41224420981290	754	1
3.96614130725666	3.39473985332633	755	1
3.95517076866675	3.37727985434744	756	1
3.95722593293735	3.40737264457731	757	1
3.96054383706767	3.40271928546358	758	1
3.94872659052278	3.43192734409315	759	1
3.95249371180320	3.40407753807654	760	1
3.96484203688187	3.39883637555726	761	1
3.97243734455133	3.40520627099562	762	1
3.96065668982010	3.40284210581781	763	1
3.97233224293744	3.38121244648932	764	1
3.95249745530405	3.42068505496280	765	1
3.94943072041106	3.36126208530092	766	1
3.94660481745903	3.37671579283701	767	1
3.94568285911089	3.38254922847418	768	1
3.96159015787426	3.33275995826508	769	1
3.96661828398493	3.37027862184073	770	1
3.96694595794371	3.36151641479552	771	1
3.97581266263108	3.38391162785556	772	1
3.98402055377920	3.37134739692929	773	1
3.95771894844281	3.39579574675795	774	1
3.95421084934737	3.38588826664396	775	1
3.96337777020459	3.34202514036428	776	1
3.95950509681290	3.34671885939730	777	1
3.96805109426683	3.38219599016880	778	1
3.96124219545229	3.36460111283057	779	1
3.93335436530410	3.40717630473783	780	1
3.95312980367569	3.39861682915308	781	1
3.97635073079285	3.35981765397852	782	1
3.97493810079430	3.30520203882700	783	1
3.99111241867125	3.29881067256285	784	1
3.98576400995554	3.31821666563223	785	1
3.97800579046145	3.36810420906600	786	1
3.97496519633707	3.38148209192045	787	1
3.95581298465882	3.39605356224270	788	1
3.94784142965796	3.43888613414214	789	1
3.96076939580191	3.41400150606625	790	1
3.95319252653476	3.39894386498292	791	1
3.94364238074209	3.40083260874570	792	1
3.95464191876747	3.38329046840189	793	1
3.96022873286422	3.42113272279892	794	1
3.94960779213303	3.43786503120954	795	1
3.95070752514971	3.43358583553373	796	1
3.96885317946789	3.42051708447846	797	1
3.95521540688992	3.45038106966616	798	1
3.95092042980642	3.44228663215702	799	1
3.94700950488438	3.45943992606827	800	1
3.94843716411327	3.43013757361183	801	1
3.93521720601659	3.40627079514161	802	1
3.92532934799428	3.38682249189204	803	1
3.93349670599868	3.40279562610879	804	1
3.94503564734818	3.41969200691858	805	1
3.95165278534558	3.45625741092292	806	1
3.91998980351650	3.44962082849442	807	1
3.92667462807283	3.47695451762074	808	1
3.93077407802232	3.49318882962276	809	1
3.93485106966871	3.40325776872513	810	1
3.96192320612048	3.41167241502846	811	1
3.94696241829145	3.44832038278030	812	1
3.95260988827074	3.48008623281767	813	1
3.95167020902609	3.51700950623887	814	1
3.95527032287931	3.48563911645430	815	1
3.95114748491141	3.47730779333370	816	1
3.93718449707302	3.50372993460069	817	1
3.94139374969629	3.50553408754320	818	1
3.94240700613303	3.48998532026520	819	1
3.94484778359334	3.49110023878900	820	1
3.93899493921375	3.45168917280363	821	1
3.93592891871871	3.43224583122413	822	1
3.92672962113422	3.41571074240983	823	1
3.94544805229172	3.41012989040913	824	1
3.94841464703717	3.40692311302307	825	1
3.95298429076983	3.36795696778484	826	1
3.94381817367221	3.42602695950087	827	1
3.94789311145555	3.45260912485159	828	1
3.95551451633727	3.42223038411884	829	1
3.94974596087303	3.39191956545905	830	1
3.93760370742727	3.35791124208438	831	1
3.94441946897450	3.39613649109647	832	1
3.94237573116746	3.41623118659491	833	1
3.94217227835459	3.38207521989846	834	1
3.95708474105664	3.36837460519391	835	1
3.95927951466388	3.37705633201979	836	1
3.94505400399171	3.42247214886321	837	1
3.96707144060774	3.41346212262426	838	1
3.96348505910690	3.40109902357053	839	1
3.93690064090610	3.37971606620413	840	1
3.93499615468062	3.43357782662175	841	1
3.94190519719852	3.41206855918309	842	1
3.94443821017020	3.43931609968635	843	1
3.94054108825331	3.43515938813979	844	1
3.94904104295615	3.41053675694079	845	1
3.94893543933883	3.41226092025353	846	1
3.94252277519451	3.40161477255053	847	1
3.94578330405913	3.36258356562971	848	1
3.95234142563489	3.36404713666408	849	1
3.97695042354188	3.37852742572279	850	1
3.96301861844566	3.36874518375294	851	1
3.96395331139343	3.35347790567052	852	1
3.96067894076565	3.43980933953403	853	1
3.94376553638542	3.41974748700341	854	1
3.93655725907587	3.42222966648837	855	1
3.94363676112856	3.43439998703181	856	1
3.94733854908724	3.39335530584788	857	1
3.95756617643268	3.37665958820889	858	1
3.95219062766578	3.40099110179388	859	1
3.94537286698813	3.38300035104507	860	1
3.94197202090544	3.43986083619792	861	1
3.94266104207371	3.48814814706556	862	1
3.92753619396846	3.49426846359099	863	1
3.93973522132204	3.48888034692192	864	1
3.95190512059853	3.43075951353918	865	1
3.94955206306176	3.44003084872475	866	1
3.93254277858398	3.46431956087805	867	1
3.94035579379248	3.43846949743748	868	1
3.95387508248359	3.38834188998501	869	1
3.95455399685787	3.33950541071963	870	1
3.95881452498653	3.36980017253447	871	1
3.94925200267498	3.40014229597527	872	1
3.96399753308355	3.38574064030813	873	1
3.96603273784049	3.34786076240036	874	1
3.94561051376424	3.37969076641806	875	1
3.93558179914918	3.42967470237147	876	1
3.93274829107490	3.41567442730253	877	1
3.96027215996208	3.34875884636294	878	1
3.95114936670887	3.37132891523787	879	1
3.96093169816082	3.42421662118260	880	1
3.96852695648169	3.38629237727021	881	1
3.95629815813802	3.40120456282676	882	1
3.95475067939683	3.41461696844294	883	1
3.95612817624640	3.42138567792171	884	1
3.92805527382629	3.45098908794551	885	1
3.94183716720749	3.42916272346961	886	1
3.94628163654986	3.43718097173424	887	1
3.94202551440626	3.46109908619001	888	1
3.93405181940148	3.45254935101925	889	1
3.92886638430351	3.45983581429321	890	1
3.94876366842861	3.44827511607287	891	1
3.93196608242000	3.47522551108906	892	1
3.92746545855880	3.46628863156817	893	1
3.92784427105371	3.45220877726212	894	1
3.94638532273810	3.42981920658151	895	1
3.93475530660679	3.40980420199795	896	1
3.95500387630881	3.38759365190562	897	1
3.95339944483951	3.38815206865010	898	1
3.95060217617244	3.38846047703249	899	1
3.94907861414911	3.35540208525547	900	1
3.96309275790374	3.34422574385212	901	1
3.94823301659533	3.42750336870616	902	1
3.93933695390404	3.43115860465365	903	1
3.95092993622106	3.37463895805088	904	1
3.94580034793600	3.33263856005104	905	1
3.94229798600837	3.36128987500655	906	1
3.96445408044411	3.34744878519660	907	1
3.94335073025788	3.40721793774628	908	1
3.94378889695632	3.39215914060857	909	1
3.94895468297358	3.35954772115839	910	1
3.95319084433665	3.36905333476376	911	1
3.97467825298574	3.38477034830232	912	1
3.95337468166666	3.44401508785226	913	1
3.94886467194276	3.39227940940857	914	1
3.96612085005471	3.35233627475826	915	1
3.96534604907421	3.40573584181900	916	1
3.96975116595899	3.41928174538695	917	1
3.95221115367612	3.42219644739906	918	1
3.93346016275410	3.48074232625337	919	1
3.94177017753531	3.48499283012922	920	1
3.93044540371861	3.51897718866682	921	1
3.93392533824676	3.46595238504396	922	1
3.94715758381458	3.40917927020213	923	1
3.93844848499054	3.46368562535941	924	1
3.93169727204050	3.42732468981716	925	1
3.94679920232838	3.42735211005654	926	1
3.94209044328528	3.49610400956681	927	1
3.94944430036401	3.44917362895719	928	1
3.94595856167459	3.43339733981103	929	1
3.95875877226903	3.42851082555769	930	1
3.95102583671260	3.40874702533794	931	1
3.94170103523585	3.38064165020589	932	1
3.94598259806874	3.37771548001335	933	1
3.94649276072407	3.39400881259617	934	1
3.94228065553113	3.38581379068952	935	1
3.93734078612745	3.44384079874858	936	1
3.95117592574628	3.42407274357353	937	1
3.95715429651943	3.44807757299237	938	1
3.95733680204243	3.43037998199814	939	1
3.95404167927611	3.42880264464584	940	1
3.97201148535279	3.39795776546430	941	1
3.97057346201374	3.36863801865016	942	1
3.95607983054661	3.38945521007163	943	1
3.95068199749346	3.39519937747791	944	1
3.96826180206268	3.36212071538098	945	1
3.95008151731808	3.37709132981759	946	1
3.95963937483030	3.37199462929555	947	1
3.94384776717577	3.39560283606185	948	1
3.97022396874847	3.36983403255827	949	1
3.96262993750439	3.38469172483854	950	1
3.93418597918120	3.39095649904211	951	1
3.95052479756954	3.36737562579659	952	1
3.96245328474966	3.38902152687595	953	1
3.97579720575057	3.40236448090564	954	1
3.95625775130031	3.43891197806033	955	1
3.96834546393953	3.42557072307015	956	1
3.94993686570740	3.42436390552926	957	1
3.94951793736950	3.43829146398432	958	1
3.94163574641925	3.46760513552627	959	1
3.94946873958525	3.47905313497971	960	1
3.94310672109125	3.52980978137409	961	1
3.93601089518694	3.50301268402577	962	1
3.96463005619944	3.40031669464448	963	1
3.95678512407665	3.38781193684833	964	1
3.95436625417281	3.41813330385293	965	1
3.95837527613515	3.42910777832294	966	1
3.95586331333226	3.42352749293850	967	1
3.96259486743958	3.38597301654690	968	1
3.94681336303346	3.40098275067859	969	1
3.95720470508407	3.35928637395693	970	1
3.95923377806980	3.37366799621779	971	1
3.98424578912794	3.36227382172279	972	1
3.96819010211998	3.33854059311309	973	1
3.96739555218934	3.33317226072552	974	1
3.96195567178011	3.36055305591159	975	1
3.94618510250612	3.40870806316803	976	1
3.95950998938233	3.44534924224761	977	1
3.95132402660381	3.50103862342345	978	1
3.93694018747343	3.49639132679437	979	1
3.93859275529854	3.45935008817054	980	1
3.93695655173044	3.44926958922411	981	1
3.96289000556088	3.41296835532315	982	1
3.95825333959781	3.41347192411852	983	1
3.95778037810035	3.42118995908849	984	1
3.94093517564747	3.40693646132113	985	1
3.95636445484489	3.40383449445462	986	1
3.93287295518471	3.38884013394520	987	1
3.95058589819593	3.42031724408999	988	1
3.95603130624929	3.40906119223880	989	1
3.94202221628488	3.40317189344922	990	1
3.95133500974600	3.44303070299698	991	1
3.96015444220448	3.47627778427762	992	1
3.95400637748343	3.47588151265653	993	1
3.93144304957606	3.51357872665662	994	1
3.91718711323477	3.49140853868509	995	1
3.95184559227416	3.44364844558215	996	1
3.93662989829904	3.46687897696590	997	1
3.94258240503964	3.48363826210635	998	1
3.93767603576735	3.48537505420439	999	1
3.94894015006930	3.40063055067010	1000	1
3.94100315928814	3.42247658157799	1001	1
3.94219989712424	3.40803783459606	1002	1
3.95312540220980	3.41452418904495	1003	1
3.94904555779108	3.41890481024209	1004	1
3.95759007894277	3.36856616275767	1005	1
3.96603225555338	3.38687463481860	1006	1
3.95189545008553	3.39124072181412	1007	1
3.95181732726335	3.37262126349043	1008	1
3.95239502229228	3.34324742487839	1009	1
3.95487123571920	3.34454390766607	1010	1
3.95654218463356	3.35901854109797	1011	1
3.97394564568304	3.33096461982246	1012	1
3.97984092584725	3.32563970214117	1013	1
3.96326642086944	3.37427915255765	1014	1
3.94721976251168	3.42570262839115	1015	1
3.95455749788875	3.44625496637862	1016	1
3.93688145052509	3.45898152218478	1017	1
3.94818628963287	3.45416113887862	1018	1
3.93774800805561	3.46529540476630	1019	1
3.95200624575543	3.42485838079758	1020	1
3.95868662502659	3.41267124780717	1021	1
3.96313340070527	3.43958931342633	1022	1
3.94260977480961	3.41145656550340	1023	1
3.93627694488028	3.47101657467062	1024	1
3.93262382886387	3.44551424227591	1025	1
3.94512841225513	3.40240934868293	1026	1
3.97250024960010	3.37573139766432	1027	1
3.97469000660024	3.36250828503421	1028	1
3.95572602109332	3.40126401650178	1029	1
3.93862033205652	3.39677203941793	1030	1
3.95287259903268	3.44413033086844	1031	1
3.96138338462737	3.41108102513695	1032	1
3.95253712515695	3.39983152981528	1033	1
3.95719059764892	3.44295629870279	1034	1
3.96468232922364	3.44418246492471	1035	1
3.96659971421496	3.43689279556399	1036	1
3.95312843095265	3.43704795690807	1037	1
3.95152682202211	3.44020068298047	1038	1
3.94345073329768	3.44126976290994	1039	1
3.93137364528253	3.43734531053969	1040	1
3.95859399884519	3.41222317325111	1041	1
3.94156900910656	3.44471689060300	1042	1
3.93532583104475	3.48341348792327	1043	1
3.92906342243412	3.44777055719305	1044	1
3.93537366420874	3.42408940171928	1045	1
3.94180906985934	3.43562436282089	1046	1
3.96593279847888	3.43737033887759	1047	1
3.95272324443124	3.42870092744600	1048	1
3.93769962508681	3.41098725556384	1049	1
3.93745835121597	3.39036466243062	1050	1
3.95075499743713	3.39902293845938	1051	1
3.93789578437034	3.41993589029247	1052	1
3.94262022292519	3.43356884579706	1053	1
3.96118482430307	3.44554149191362	1054	1
3.95672464175808	3.40275443814032	1055	1
3.95205836163780	3.41175430102024	1056	1
3.94465401568632	3.41785147206885	1057	1
3.96900991943689	3.39965895323067	1058	1
3.95999361137482	3.38394378844892	1059	1
3.96062306345885	3.35488392312362	1060	1
3.96732160066275	3.30006661628367	1061	1
3.96164062592625	3.30817207357163	1062	1
3.94398523877237	3.34643988553908	1063	1
3.95347302156775	3.36044964440769	1064	1
3.96136686432295	3.35945666507258	1065	1
3.96546955946232	3.35647387382407	1066	1
3.95475501272724	3.40698716626994	1067	1
3.95629606552569	3.44431364892021	1068	1
3.95748437940144	3.37571600741708	1069	1
3.94744508642967	3.43227602381722	1070	1
3.95521068504184	3.37805594966734	1071	1
3.95758751683619	3.39617054423946	1072	1
3.97174278935149	3.36363270550927	1073	1
3.96458039129093	3.35621230937535	1074	1
3.97342903700090	3.39120150894905	1075	1
3.96146310668527	3.38948961372462	1076	1
3.98306652736234	3.39168127632920	1077	1
3.96662565057231	3.36802190608403	1078	1
3.95442826523804	3.37909450668070	1079	1
3.95987693650188	3.37642703304173	1080	1
3.96389777604883	3.32671498694156	1081	1
3.97015772452456	3.28421526872218	1082	1
3.97620586922096	3.27972325818639	1083	1
3.96516791281825	3.31530409702178	1084	1
3.95872940430678	3.34831851394544	1085	1
3.96693955367930	3.35420285908854	1086	1
3.93942817015355	3.38105745754110	1087	1
3.95172362471904	3.33131772272520	1088	1
3.97046026290319	3.33552990290443	1089	1
3.96200601881166	3.37208096355675	1090	1
3.96529423827763	3.38719111831486	1091	1
3.94546765947558	3.38729588866190	1092	1
3.94544321050087	3.39681723860328	1093	1
3.94224165102584	3.42598987045128	1094	1
3.94194457457970	3.42710372141516	1095	1
3.94850095245510	3.43601333712076	1096	1
3.96149857390987	3.40688833967056	1097	1
3.96926471039266	3.37783557212726	1098	1
3.95805566676713	3.30827758696602	1099	1
3.95994649742342	3.33586435167190	1100	1
3.95308280729930	3.37781511775576	1101	1
3.94779345996289	3.38088782782890	1102	1
3.95867988650634	3.33383280635092	1103	1
3.96726580301204	3.37415663750324	1104	1
3.95186920144444	3.36263369493371	1105	1
3.95416765902034	3.39626222063393	1106	1
3.94939406996202	3.41687187017404	1107	1
3.95305780944964	3.40136463578958	1108	1
3.95894720321342	3.42520760850602	1109	1
3.95470804223019	3.40171935735853	1110	1
3.94098560546188	3.38539733684568	1111	1
3.92895639372998	3.45703571446528	1112	1
3.94153656155525	3.44667831985260	1113	1
3.94733235639812	3.43970119557691	1114	1
3.94734437389779	3.47114514071970	1115	1
3.91793974057075	3.49291726555295	1116	1
3.94486743199865	3.46022021189480	1117	1
3.94919444329849	3.49693991674050	1118	1
3.92843808603694	3.48453920078650	1119	1
3.94410271848260	3.46271867235634	1120	1
3.93650732756940	3.42780177159442	1121	1
3.93481721108885	3.39465832473413	1122	1
3.95385997852057	3.34764956678918	1123	1
3.96579956636503	3.34027577461798	1124	1
3.97088229589133	3.33285855432659	1125	1
3.96801922278557	3.33558671669034	1126	1
3.95124927893465	3.37318163972999	1127	1
3.94821789847851	3.40109057527273	1128	1
3.95997512389796	3.38869763960420	1129	1
3.95928078150097	3.37134531737260	1130	1
3.96676347217875	3.37925694240261	1131	1
3.95633899790231	3.36849951845704	1132	1
3.94845589735624	3.35793432595903	1133	1
3.94930620668710	3.38867547867812	1134	1
3.94605040910463	3.38532047962385	1135	1
3.93169699331819	3.41478621599516	1136	1
3.95037238365143	3.43215594196899	1137	1
3.93554754776079	3.39834999365831	1138	1
3.95164902418620	3.37750888771673	1139	1
3.96207698132893	3.35639405595620	1140	1
3.96031206152984	3.39239282267228	1141	1
3.95283091520234	3.38579860373661	1142	1
3.94246996048220	3.35789694354065	1143	1
3.94779140242413	3.36801956423496	1144	1
3.96004305439922	3.35598376879323	1145	1
3.95071227401989	3.38364066141462	1146	1
3.95138408006310	3.42624490777961	1147	1
3.94524949268057	3.44330760246550	1148	1
3.95777022619204	3.40559587027518	1149	1
3.96056123201430	3.39272517129536	1150	1
3.95382696577346	3.41396370619554	1151	1
3.95992448586427	3.42276677042547	1152	1
3.95376747221895	3.42453465122567	1153	1
3.94779870726382	3.38630785888792	1154	1
3.93421320269171	3.45879509446815	1155	1
3.94434827887219	3.46132869923461	1156	1
3.94662044033444	3.40713073189125	1157	1
3.95870669542167	3.38329946045020	1158	1
3.93674754231164	3.40815547148539	1159	1
3.94210443197122	3.41553687997520	1160	1
3.94062830677838	3.38093237220876	1161	1
3.95479548590530	3.39557240090355	1162	1
3.94359791644535	3.35701911415469	1163	1
3.93372060775586	3.39036704517257	1164	1
3.94098874138107	3.43878434646735	1165	1
3.94771104659122	3.45857230805144	1166	1
3.93939500301482	3.43034004406383	1167	1
3.95450725466924	3.42153546624858	1168	1
3.95827383610279	3.43215464151877	1169	1
3.95641119362325	3.42968376464395	1170	1
3.95696372502886	3.39218365946817	1171	1
3.95673628309235	3.33768225556695	1172	1
3.95686639621657	3.34884929604831	1173	1
3.94860427513004	3.38862832418886	1174	1
3.95789456435593	3.36788691553307	1175	1
3.98126087831968	3.33855816889996	1176	1
3.95962991781106	3.39329088707009	1177	1
3.96170231298252	3.38234916114295	1178	1
3.96502978007959	3.34127824819129	1179	1
3.97386283223016	3.32687093000403	1180	1
3.96132672546895	3.32134911699834	1181	1
3.95549450871943	3.34790471011068	1182	1
3.95926037791877	3.34013807160548	1183	1
3.95700064200494	3.34544964347501	1184	1
3.95710578213550	3.42532860418777	1185	1
3.94596402923371	3.40619689355605	1186	1
3.94486654672162	3.39374312331960	1187	1
3.94827272671214	3.41731491973113	1188	1
3.93166426387212	3.43921760728844	1189	1
3.92763727980153	3.46991870424852	1190	1
3.93954122388110	3.50842346695101	1191	1
3.95037048454487	3.50196344500649	1192	1
3.94654215778899	3.46774432931420	1193	1
3.93661698885420	3.44081324577848	1194	1
3.94655139975334	3.46204871380797	1195	1
3.95577440223169	3.43954026096366	1196	1
3.95444942933073	3.39437922447909	1197	1
3.94573659923750	3.40664166369632	1198	1
3.95217600975374	3.40305765592542	1199	1
3.96557206870558	3.42016857000383	1200	1
3.93875052356800	3.40819282473409	1201	1
3.94896972113496	3.38515490324509	1202	1
3.96205833919493	3.39547061859199	1203	1
3.95598544778527	3.39839791001502	1204	1
3.97045997318749	3.38245700737402	1205	1
3.94626616098530	3.38612670262499	1206	1
3.95096072845558	3.37236218028731	1207	1
3.96301375175450	3.37850994719864	1208	1
3.95497447348721	3.34511307833121	1209	1
3.94911863556147	3.38355502278055	1210	1
3.95585607917143	3.34056428223366	1211	1
3.98089535425686	3.32907574296674	1212	1
3.98305812787244	3.27146430231334	1213	1
3.98150364362973	3.25808766590434	1214	1
3.95344361875955	3.33301470985960	1215	1
3.94600778530506	3.35364850214431	1216	1
3.96680864309777	3.34054403806103	1217	1
3.96673305912231	3.32374006118843	1218	1
3.97895920024178	3.31259723640085	1219	1
3.96190764638143	3.30359003534019	1220	1
3.97010797507850	3.31461492481236	1221	1
3.93688823671593	3.37072557767989	1222	1
3.95797267868796	3.36737790176631	1223	1
3.96055516317658	3.37185070471278	1224	1
3.96419728445131	3.34412617687194	1225	1
3.96393247258224	3.37584078432795	1226	1
3.97249077848484	3.36952931071470	1227	1
3.95338241544569	3.34671929107810	1228	1
3.95696235718347	3.35317419600422	1229	1
3.95554317232115	3.35979764052351	1230	1
3.94722262794867	3.36568618133830	1231	1
3.93689270230075	3.36650505332787	1232	1
3.95850658359735	3.41239501045859	1233	1
3.97284734533144	3.38113871004248	1234	1
3.95068904597066	3.40280659268761	1235	1
3.94333183065492	3.39575209273975	1236	1
3.93847764377496	3.42949103354488	1237	1
3.94520652239387	3.42471879017952	1238	1
3.96402970321885	3.41709913315771	1239	1
3.95310897085698	3.41887265972701	1240	1
3.94813074023270	3.41219096692937	1241	1
3.93263800041441	3.45934152530541	1242	1
3.95868646294222	3.44768774786197	1243	1
3.95206845863370	3.41036040564023	1244	1
3.94597592377736	3.37103886374121	1245	1
3.96691124464844	3.38889912034942	1246	1
3.97721326159268	3.38174111626139	1247	1
3.95407119297105	3.40000642477246	1248	1
3.96541691292883	3.45152102506718	1249	1
3.95222199340046	3.43528400125483	1250	1
3.95713309013311	3.45414089287322	1251	1
3.93481569907076	3.46351369166741	1252	1
3.94551052473609	3.45285751787701	1253	1
3.93947186862896	3.47617501628660	1254	1
3.93980113601892	3.48113049210466	1255	1
3.93207781890792	3.45162329103465	1256	1
3.93813654016445	3.42292060663465	1257	1
3.93768853992479	3.44390221671894	1258	1
3.93719101476157	3.42520870108460	1259	1
3.95294544762044	3.43494006324096	1260	1
3.94788451771374	3.41110494879659	1261	1
3.91737777383154	3.43703685112831	1262	1
3.93129434401879	3.39357548847320	1263	1
3.95224466144386	3.36268077334791	1264	1
3.94333346859206	3.36335031524102	1265	1
3.94937699597871	3.36320670783471	1266	1
3.95361045304710	3.38195488728603	1267	1
3.96420344286848	3.37266758158010	1268	1
3.97755828170376	3.32705552899802	1269	1
3.96178872692882	3.31320710343818	1270	1
3.97719474719368	3.29908203407320	1271	1
3.97008042723919	3.35564559134265	1272	1
3.97432244151931	3.35810462297442	1273	1
3.97031247696760	3.34640695911466	1274	1
3.95440549350386	3.34530500085974	1275	1
3.94318204966429	3.37099089206095	1276	1
3.96311343691386	3.37366259679018	1277	1
3.96577760946362	3.42766345395645	1278	1
3.96394868038724	3.41309396965251	1279	1
3.96381161182055	3.43156439407585	1280	1
3.94547014778577	3.46764005012816	1281	1
3.92635450079884	3.43534993803961	1282	1
3.94094348742231	3.34845104030937	1283	1
3.94677598503486	3.36702440876146	1284	1
3.94552197469847	3.36651801828507	1285	1
3.94937549749452	3.34631888615649	1286	1
3.94188914785885	3.41276377191268	1287	1
3.94385241751729	3.40629079448906	1288	1
3.96329719393398	3.40436528671466	1289	1
3.95556187593408	3.39923495158471	1290	1
3.94373810790187	3.38738027564887	1291	1
3.95136814589029	3.39432161071085	1292	1
3.94771370046806	3.43565771953858	1293	1
3.93285687437879	3.43748430786553	1294	1
3.94503002473977	3.45113812806732	1295	1
3.94155550284993	3.46640238957969	1296	1
3.93377551028322	3.48448180691977	1297	1
3.94492381150801	3.50835616766127	1298	1
3.93379224236548	3.49911852640311	1299	1
3.91725907942122	3.49578434126898	1300	1
3.94202344938190	3.46532836846767	1301	1
3.92660889903133	3.43399904345286	1302	1
3.93941515662389	3.45884628792293	1303	1
3.93628263073607	3.43980913878374	1304	1
3.94578086603311	3.43954846808208	1305	1
3.94338765618480	3.41149946543871	1306	1
3.96203315029183	3.35304021851626	1307	1
3.97357733390576	3.31441412756328	1308	1
3.96577272062989	3.31545461107185	1309	1
3.96351760697145	3.34401785535692	1310	1
3.94037147925446	3.39768638646269	1311	1
3.95007554669572	3.41476784702647	1312	1
3.95394354712066	3.36075776047497	1313	1
3.96482158430123	3.33093055816752	1314	1
3.95379952149398	3.35635324985197	1315	1
3.95542149197574	3.38071860430264	1316	1
3.96273245927441	3.38454611504712	1317	1
3.94481295638519	3.44309762126714	1318	1
3.95405863728714	3.42964826947775	1319	1
3.93891301395088	3.40334195449576	1320	1
3.93943426783904	3.40229090625712	1321	1
3.94665679707482	3.37595859314699	1322	1
3.92433165078755	3.39313919838981	1323	1
3.94162495988519	3.39776574514194	1324	1
3.93584859170905	3.44118156241394	1325	1
3.96327194760734	3.44055046278244	1326	1
3.95009235450547	3.41252981380248	1327	1
3.95075137005695	3.37770869215386	1328	1
3.95605724038815	3.36913723971449	1329	1
3.96613168263384	3.34018419891694	1330	1
3.96995456732531	3.33818205604319	1331	1
3.96649106276486	3.37236003134693	1332	1
3.94766144252733	3.36532499605884	1333	1
3.95796456821691	3.36547024041031	1334	1
3.94636951513087	3.37468785317516	1335	1
3.96282615441076	3.37816322834592	1336	1
3.95389134181449	3.40955240438277	1337	1
3.95236910359562	3.40323393406328	1338	1
3.94608526239089	3.40134964730397	1339	1
3.94794854634672	3.41587239153242	1340	1
3.97094666705624	3.41440637128509	1341	1
3.95318307860716	3.39472896847414	1342	1
3.95914283901617	3.35209441608697	1343	1
3.93486826707129	3.35425587350660	1344	1
3.94685998737896	3.40940092944473	1345	1
3.94157249147005	3.43384659041143	1346	1
3.94264051784655	3.42771125426720	1347	1
3.92122768939554	3.41128155119003	1348	1
3.94012102731597	3.45106597019366	1349	1
3.95880909588345	3.43598708267158	1350	1
3.94620548375391	3.37554517999936	1351	1
3.93891806181005	3.40271435932331	1352	1
3.95008064832152	3.44526470094610	1353	1
3.94909863983489	3.39758166149326	1354	1
3.95567023142635	3.40277718280205	1355	1
3.94835903361913	3.37348431925530	1356	1
3.96271398090173	3.37410708578068	1357	1
3.95179208911486	3.37466583569836	1358	1
3.95146333803138	3.40531040378268	1359	1
3.94889084315319	3.40209791051527	1360	1
3.94564864135737	3.36261260666688	1361	1
3.94571252617203	3.42168463434120	1362	1
3.93805581383205	3.47241287452461	1363	1
3.94452785590878	3.43966237939753	1364	1
3.94982335330693	3.47506819635449	1365	1
3.93481471336856	3.50102765635553	1366	1
3.94557103638689	3.46558852760098	1367	1
3.93492118939950	3.52067303850933	1368	1
3.94108537502875	3.47322404465455	1369	1
3.93857725625643	3.45655964044972	1370	1
3.95628573411424	3.41191794865415	1371	1
3.94061215427487	3.40369784097229	1372	1
3.94191723114548	3.36868008143621	1373	1
3.94019623317419	3.39491539162476	1374	1
3.94718630112472	3.38955117889638	1375	1
3.94956461208739	3.32646652630002	1376	1
3.97795049416694	3.36388369295880	1377	1
3.97045493995575	3.39862717515195	1378	1
3.96069498796582	3.36798800448119	1379	1
3.95845103079728	3.39502029774227	1380	1
3.96589379402692	3.39194721670495	1381	1
3.97035128844271	3.43118576350201	1382	1
3.94590005343616	3.40351106952704	1383	1
3.94791258316417	3.38111783709489	1384	1
3.95685968346269	3.36607199474409	1385	1
3.95970454589493	3.38456339875694	1386	1
3.94736407496007	3.37959813958421	1387	1
3.94813619611415	3.33595956616976	1388	1
3.94811366674626	3.31769771782782	1389	1
3.97499143693742	3.34598814585782	1390	1
3.96164759925642	3.36728179613093	1391	1
3.95491370058878	3.38890123915557	1392	1
3.94987314045228	3.34820027959337	1393	1
3.96193868568713	3.33264591094530	1394	1
3.96673801232990	3.35058860438845	1395	1
3.96558485867983	3.34196536230644	1396	1
3.96734308953346	3.37183963669973	1397	1
3.94718363985220	3.38226723097508	1398	1
3.95420861745421	3.38519552778577	1399	1
3.95592545128928	3.36936198503054	1400	1
3.94921696355109	3.37100952587268	1401	1
3.96861218119654	3.35321293524525	1402	1
3.94758861630895	3.38360565992996	1403	1
3.95010191123718	3.37513986142576	1404	1
3.95184039744049	3.38017071945767	1405	1
3.96142020513205	3.34630331371410	1406	1
3.94603270687413	3.35822704936989	1407	1
3.93780514884819	3.40734469259037	1408	1
3.93924252910555	3.43324821169088	1409	1
3.93719931089985	3.41283883927457	1410	1
3.93934295925287	3.44081782059823	1411	1
3.95077461066239	3.36312360771654	1412	1
3.94632657411196	3.37876466721731	1413	1
3.94047859739315	3.40141427624925	1414	1
3.96638622030027	3.37577495759488	1415	1
3.95468086774706	3.41730264414740	1416	1
3.96487142153162	3.43617537821173	1417	1
3.96670689047793	3.44932705377019	1418	1
3.96278681182780	3.44104838652866	1419	1
3.95312215411800	3.43287179838232	1420	1
3.96064158058935	3.40840993427342	1421	1
3.97043777533504	3.33403788706412	1422	1
3.96332025389810	3.37998423936534	1423	1
3.97199627988003	3.41270939015328	1424	1
3.94391520130612	3.41254378118958	1425	1
3.93563434104695	3.41413503779983	1426	1
3.94630451064508	3.44427843036659	1427	1
3.93243249606146	3.43184669840005	1428	1
3.93974246139442	3.45282638384852	1429	1
3.92507498278667	3.44044934666966	1430	1
3.92521524453646	3.47318866975956	1431	1
3.94044446449031	3.46022985958620	1432	1
3.95627747518360	3.43487195381241	1433	1
3.94025813800698	3.37970556811943	1434	1
3.96042038757373	3.35744771392549	1435	1
3.95678419605064	3.37998492953012	1436	1
3.96425554314500	3.37111371225818	1437	1
3.95883868414874	3.37605701641075	1438	1
3.97825584573247	3.37691220211321	1439	1
3.96420798009458	3.37002653390303	1440	1
3.96758233078951	3.39759410918162	1441	1
3.96153338438238	3.38168446940215	1442	1
3.95948554690340	3.41775567714853	1443	1
3.95025879717720	3.39177335505000	1444	1
3.94458865672379	3.38774237285396	1445	1
3.95776479039580	3.33884961052828	1446	1
3.97465121258659	3.31805727527489	1447	1
3.96206137250501	3.36307384041322	1448	1
3.95635387629869	3.39036892818958	1449	1
3.95476585402102	3.39738205383424	1450	1
3.94979344328101	3.42665452714788	1451	1
3.94783836840507	3.41855961976356	1452	1
3.94700348892363	3.43556257669033	1453	1
3.95396078595574	3.45351090862106	1454	1
3.94054300157292	3.48009252748538	1455	1
3.93165374755562	3.43527987232902	1456	1
3.93769752956816	3.43753911685085	1457	1
3.94083943620419	3.43964446333343	1458	1
3.95044781870956	3.41796956339467	1459	1
3.94804844299269	3.43892302812666	1460	1
3.93619711075606	3.41886617484050	1461	1
3.95886993998650	3.39608954661067	1462	1
3.94250126878889	3.44684955990269	1463	1
3.92419833902928	3.49237088587803	1464	1
3.93278313475053	3.42158472478381	1465	1
3.96323681008817	3.42524270975514	1466	1
3.94889359049305	3.44627493262439	1467	1
3.94168968963853	3.43100467552263	1468	1
3.93549977810978	3.39989743032417	1469	1
3.93564369767345	3.42817346361708	1470	1
3.94277447953460	3.43712666720785	1471	1
3.93185990401253	3.43625343717033	1472	1
3.95067204245505	3.36987214062999	1473	1
3.94525108287596	3.46124672012025	1474	1
3.94755270630420	3.44437059445685	1475	1
3.92884090555202	3.48774931162595	1476	1
3.93532503590861	3.44215118465633	1477	1
3.94844231239651	3.39302806575572	1478	1
3.93539796150727	3.41925616001121	1479	1
3.95288205016348	3.39744383062268	1480	1
3.95203514428601	3.43488175965773	1481	1
3.95782110995089	3.39459944805903	1482	1
3.96235241985522	3.35107954863160	1483	1
3.96566614383724	3.30167011625017	1484	1
3.95635423500405	3.35887244835676	1485	1
3.95753574691296	3.36200941588257	1486	1
3.96763524262822	3.36654921342144	1487	1
3.94450052139582	3.39111019174708	1488	1
3.94709043475014	3.40091768939048	1489	1
3.96257140372414	3.39164863074019	1490	1
3.95668593929183	3.34388267877639	1491	1
3.95573813196462	3.36622731470399	1492	1
3.93834004220279	3.36417338558705	1493	1
3.95271623550492	3.38228226457055	1494	1
3.96043922277773	3.37219096535481	1495	1
3.96658206920022	3.40247001340658	1496	1
3.95553040812919	3.42920338572777	1497	1
3.97257097619879	3.35654885588405	1498	1
3.97375814260303	3.35157547484961	1499	1
3.95048969706965	3.38183233032987	1500	1
3.96348509613864	3.36274729887534	1501	1
3.97687893696511	3.34173077874732	1502	1
3.97425514709421	3.34863518685949	1503	1
3.97464071953020	3.38807741381156	1504	1
3.95995664268032	3.40877804241281	1505	1
3.94960989283528	3.37983840770886	1506	1
3.95427969789077	3.38996242037682	1507	1
3.94716500403007	3.42445486942013	1508	1
3.94941959084190	3.42766539994994	1509	1
3.95543308116187	3.39302398663554	1510	1
3.95291881203036	3.37698119889477	1511	1
3.94075931193596	3.35456773963039	1512	1
3.94979737614082	3.39737678950572	1513	1
3.93665729470910	3.39132607284157	1514	1
3.94839573636732	3.41822121731295	1515	1
3.96789226234125	3.39102789291009	1516	1
3.96451464906897	3.40271412815178	1517	1
3.97282121821697	3.41164721402055	1518	1
3.94746956572401	3.42137398510201	1519	1
3.95090019127435	3.43517369954443	1520	1
3.96227190934599	3.40775333988185	1521	1
3.97558364523463	3.35329308837235	1522	1
3.96201168531485	3.35198263228556	1523	1
3.95573207958134	3.42208462299891	1524	1
3.94875598785491	3.41543360465828	1525	1
3.94828535035614	3.38191770917609	1526	1
3.95790961685154	3.34374694567675	1527	1
3.95593824172519	3.34537356065428	1528	1
3.94734642176262	3.36939091803964	1529	1
3.97155224992374	3.36836001992549	1530	1
3.98131273851414	3.37378752496555	1531	1
3.94708765042958	3.33738956695065	1532	1
3.96166452379102	3.35840738111148	1533	1
3.96683218899438	3.32311285655787	1534	1
3.96768121953741	3.33338034090641	1535	1
3.96360218792937	3.34345154916879	1536	1
3.96081985337153	3.33541715567943	1537	1
3.96841000969249	3.30499512674391	1538	1
3.95863751214773	3.30117955801212	1539	1
3.94947330663246	3.34833008706252	1540	1
3.94370690546218	3.36292150193614	1541	1
3.95265037685226	3.42724743705053	1542	1
3.95474998151453	3.42237347411517	1543	1
3.95288252503473	3.40346565988545	1544	1
3.96030487111585	3.38430679925982	1545	1
3.94087819546986	3.41049189703612	1546	1
3.94861251593903	3.42869003830686	1547	1
3.96049701026058	3.39586387196891	1548	1
3.94955644459014	3.36883716273980	1549	1
3.94559401261049	3.36628161076639	1550	1
3.96254278044943	3.35756865586143	1551	1
3.95562435620435	3.39678353444676	1552	1
3.96137508170353	3.45119690737445	1553	1
3.93586292096426	3.42752072534584	1554	1
3.95640355255436	3.34271693860732	1555	1
3.96336435727153	3.39579836713860	1556	1
3.95974240675208	3.39372997224950	1557	1
3.95776793531045	3.35724059277984	1558	1
3.92287209768295	3.39039505411267	1559	1
3.92800134221765	3.41143286106115	1560	1
3.93848590525270	3.40589919032662	1561	1
3.94569357727651	3.40023261945639	1562	1
3.93726758385649	3.41710101100425	1563	1
3.95777554935396	3.35521659677609	1564	1
3.95492107800752	3.37654673587732	1565	1
3.94796712015729	3.38103065975570	1566	1
3.97028640086231	3.41243430742808	1567	1
3.95835494162411	3.42330533837784	1568	1
3.94191812198088	3.45286368605044	1569	1
3.95312497741414	3.44323051271477	1570	1
3.94205314616889	3.45233844288810	1571	1
3.93304520094806	3.46074197030310	1572	1
3.95989786260334	3.45894667168923	1573	1
3.96172609830003	3.43403239938792	1574	1
3.94363674227338	3.43306329855512	1575	1
3.93419888203747	3.42348633274475	1576	1
3.91912430023988	3.48389310650295	1577	1
3.92379954633597	3.48636572702594	1578	1
3.92757626080690	3.46427369349384	1579	1
3.93816231859972	3.44356242306556	1580	1
3.94556705446909	3.43386598110806	1581	1
3.96664718278802	3.40520427915760	1582	1
3.96324562253362	3.43282056904671	1583	1
3.97071156173276	3.41671409003626	1584	1
3.97788338879965	3.39489330052828	1585	1
3.98120433622809	3.31786538015017	1586	1
3.97242682934491	3.35104071400141	1587	1
3.96231889481540	3.39610169580476	1588	1
3.95190359870029	3.41313836727734	1589	1
3.95355359387316	3.38312232360037	1590	1
3.96746301633555	3.39875166648288	1591	1
3.96530608277945	3.38438483715854	1592	1
3.96614463049927	3.32836109645685	1593	1
3.95712370600214	3.38414140651470	1594	1
3.96134377625182	3.38243415574922	1595	1
3.95705483814957	3.35064056275163	1596	1
3.96696810592037	3.41014977022737	1597	1
3.95722771129486	3.37600056512917	1598	1
3.97220184642811	3.33157074483723	1599	1
3.96082909060594	3.37604587793821	1600	1
3.93941114741186	3.38959339933419	1601	1
3.93787742620561	3.42422691062674	1602	1
3.93336845139791	3.43964249580537	1603	1
3.94265205432698	3.37330678468606	1604	1
3.95704948595901	3.38978567995255	1605	1
3.94574411541716	3.41128541424129	1606	1
3.96883583421983	3.39497763915603	1607	1
3.95674729502163	3.37913372887120	1608	1
3.96139539776931	3.34825590951438	1609	1
3.94973564326503	3.38451574934253	1610	1
3.94734144660047	3.43649679953830	1611	1
3.96046898432745	3.42424570396948	1612	1
3.95860020101715	3.38792824726835	1613	1
3.95255328356987	3.38032932843934	1614	1
3.97170245557572	3.34023370737242	1615	1
3.97030327322565	3.40078509024997	1616	1
3.95923125777108	3.41879056735315	1617	1
3.95466209061807	3.42105058299336	1618	1
3.95964682717812	3.41218226326288	1619	1
3.95737948612014	3.37826115801430	1620	1
3.95231762995618	3.41647742145136	1621	1
3.96798963188537	3.40450109405635	1622	1
3.96678571253590	3.38695187153958	1623	1
3.96686351267567	3.36150601620167	1624	1
3.94746555403521	3.40108824213144	1625	1
3.94946659454123	3.42003520674617	1626	1
3.96637297631303	3.37049553847601	1627	1
3.96759230028018	3.37139080780924	1628	1
3.97346093455853	3.34175349872343	1629	1
3.95878031272258	3.33400112206582	1630	1
3.95522035385554	3.35869369605912	1631	1
3.96235850402391	3.31593611480368	1632	1
3.95361878754881	3.36070166521922	1633	1
3.93056397356793	3.38154889455808	1634	1
3.95211396622609	3.42389966766840	1635	1
3.96072642081257	3.39981800575233	1636	1
3.95974957524503	3.40372716180568	1637	1
3.96104914868195	3.45014527206268	1638	1
3.94910369695732	3.47735498158701	1639	1
3.94822083253409	3.45475710401402	1640	1
3.96602632436594	3.41594838143642	1641	1
3.95091499073857	3.45293953216459	1642	1
3.95166942533916	3.49141713767880	1643	1
3.94833267703330	3.44103793761799	1644	1
3.93920118206542	3.45590691934155	1645	1
3.95130273148943	3.47974279142749	1646	1
3.95200423178522	3.46995205810875	1647	1
3.94670729684337	3.46131190174194	1648	1
3.95706206445072	3.39193222887980	1649	1
3.93814403771022	3.39800629404322	1650	1
3.92856329254224	3.44508133453081	1651	1
3.95286176763981	3.40997566875588	1652	1
3.95916046266804	3.41468258950801	1653	1
3.95426337079190	3.40250569672472	1654	1
3.96451511461158	3.39900463782298	1655	1
3.95820943054016	3.37228861163122	1656	1
3.94001303117154	3.38701108500373	1657	1
3.94691707763503	3.40225752944611	1658	1
3.94720596011467	3.38724755538869	1659	1
3.96002847542703	3.34735769747402	1660	1
3.95308339785978	3.36644118141586	1661	1
3.95441481680591	3.38002917179611	1662	1
3.96235526061995	3.35580782863136	1663	1
3.96423178110108	3.36691198586724	1664	1
3.96185914977592	3.41886914234867	1665	1
3.95199578037265	3.43020203443454	1666	1
3.95060436560160	3.40125085081685	1667	1
3.94779035862941	3.43227120617080	1668	1
3.95167484147239	3.45695823994306	1669	1
3.96628369425621	3.41420968094055	1670	1
3.93934398002086	3.42354481047281	1671	1
3.95336824258715	3.39786513297817	1672	1
3.95163266849564	3.37878792923440	1673	1
3.95432792702424	3.37889580454728	1674	1
3.94892380478420	3.45192504099338	1675	1
3.94110956145161	3.43174185684423	1676	1
3.95064769697895	3.44393669525002	1677	1
3.95560214410080	3.43412505531178	1678	1
3.96726373635050	3.42906064079560	1679	1
3.95494070982982	3.44643889973016	1680	1
3.95078402664373	3.43778395018821	1681	1
3.94288864879524	3.37417349143563	1682	1
3.95500808403366	3.35864001671718	1683	1
3.94602202959798	3.35857086787845	1684	1
3.95031671184420	3.37433255333861	1685	1
3.96749276384520	3.36695239782622	1686	1
3.94995156101435	3.38930993753224	1687	1
3.95791904519680	3.39051099915948	1688	1
3.93551234488467	3.38908749268390	1689	1
3.94557332138833	3.39465862881618	1690	1
3.96063735652534	3.38720633598736	1691	1
3.96796836091426	3.31566297353574	1692	1
3.96405791839973	3.34227531443364	1693	1
3.96996005252404	3.34929864542358	1694	1
3.96014095142301	3.35233334275497	1695	1
3.95135579128496	3.36382821394986	1696	1
3.94565273750883	3.35920618034683	1697	1
3.96087196725158	3.39326840824765	1698	1
3.95673137258399	3.43154144564817	1699	1
3.94007195524932	3.44540952778145	1700	1
3.94554003284966	3.45327212154436	1701	1
3.96223298276410	3.43411301190550	1702	1
3.96227785410179	3.42699672640862	1703	1
3.95728979672284	3.37205710754872	1704	1
3.96428075677549	3.31430604929616	1705	1
3.96020520220512	3.34946167622866	1706	1
3.95484585292193	3.37651884560544	1707	1
3.94737695010115	3.34750139736797	1708	1
3.94666235283981	3.36882667849861	1709	1
3.93529191568802	3.37737574568473	1710	1
3.94106134395119	3.38443932468607	1711	1
3.94353889580822	3.41668898973450	1712	1
3.95030663157160	3.38738607716339	1713	1
3.96107695135327	3.38176224289144	1714	1
3.95142916174864	3.42576433511707	1715	1
3.93671514995539	3.43279020477917	1716	1
3.93587549192309	3.42243421281671	1717	1
3.94992565942802	3.40799873702363	1718	1
3.94497610625547	3.45209622990340	1719	1
3.95165924094961	3.42798431862286	1720	1
3.95100437573299	3.40385573898992	1721	1
3.97075087366452	3.40612773175238	1722	1
3.96251395347224	3.41724021365902	1723	1
3.96211455837601	3.40637748722424	1724	1
3.96136142512492	3.36169665103254	1725	1
3.96716511048529	3.37997311330868	1726	1
3.94966911755907	3.44597608344842	1727	1
3.97398171614488	3.39602907575064	1728	1
3.95041064410425	3.39757713847395	1729	1
3.97135304897397	3.35382971102072	1730	1
3.95184293601046	3.37502737621510	1731	1
3.94279860423171	3.40992841646767	1732	1
3.94511345062276	3.40091874117069	1733	1
3.97552622543883	3.32143361094486	1734	1
3.96916554924233	3.32961206971505	1735	1
3.97623114392046	3.32091828745682	1736	1
3.96238599347780	3.32162284847441	1737	1
3.95651437341419	3.37109928298649	1738	1
3.96241924183360	3.34108382334306	1739	1
3.95349640516754	3.32804158957017	1740	1
3.95804346000763	3.36756052100028	1741	1
3.93765107556978	3.33879730305463	1742	1
3.94520969685730	3.30555163033755	1743	1
3.96653037622516	3.34223568540892	1744	1
3.97260640201635	3.36498557977227	1745	1
3.95765644132251	3.31982007415244	1746	1
3.95144421901273	3.33421478742204	1747	1
3.94732144948599	3.38455409486321	1748	1
3.93807952813549	3.41546924585188	1749	1
3.93628965082099	3.41545973930397	1750	1
3.96119741360036	3.37745318031153	1751	1
3.96544709100714	3.36813961744246	1752	1
3.94929900617560	3.34071205775088	1753	1
3.95845443515128	3.36853432208396	1754	1
3.95206476147765	3.42238476586427	1755	1
3.96458747788233	3.37478018115306	1756	1
3.96043264142568	3.38621387152057	1757	1
3.95848736421338	3.37568852652456	1758	1
3.93782766425156	3.38423325334465	1759	1
3.95006180211908	3.41275212553449	1760	1
3.94414228340361	3.37760686309869	1761	1
3.94505607429036	3.42266531121038	1762	1
3.95724556880652	3.41849251822591	1763	1
3.95012241361126	3.42914378442033	1764	1
3.94298210831072	3.41636297681945	1765	1
3.95548049110648	3.38994159600400	1766	1
3.95952682844662	3.37479609671819	1767	1
3.95886035235768	3.44576803832865	1768	1
3.97038471650372	3.46392872985707	1769	1
3.95111998514841	3.38584443749571	1770	1
3.94648538860103	3.41448064501681	1771	1
3.95283110449157	3.42444791802661	1772	1
3.95230451084618	3.40916682219181	1773	1
3.95930834587584	3.39223964833237	1774	1
3.96040982268814	3.45273539160357	1775	1
3.95820185583138	3.38223600940894	1776	1
3.96454645059500	3.40962464135836	1777	1
3.96291974709866	3.40161746028100	1778	1
3.93226589162850	3.44411187519111	1779	1
3.93674956992724	3.42901472229029	1780	1
3.95587097600246	3.37900627865817	1781	1
3.96617177697003	3.38512787045648	1782	1
3.95419319506412	3.34513206641225	1783	1
3.94494628931654	3.38032029815594	1784	1
3.94098822522797	3.36846678029081	1785	1
3.95331434915710	3.36255485787739	1786	1
3.96824715705314	3.37224976071932	1787	1
3.97303101406955	3.37866739486141	1788	1
3.96056588307472	3.36785486527894	1789	1
3.95401519969438	3.40124297436634	1790	1
3.94790839524270	3.39914259357582	1791	1
3.95737260217530	3.37516158298129	1792	1
3.96018787847007	3.37289073771949	1793	1
3.97783862876771	3.38570742276169	1794	1
3.94547445713457	3.43071852424398	1795	1
3.94239707515271	3.44264416750253	1796	1
3.94459455123749	3.45577237560831	1797	1
3.93088253700234	3.45200228673911	1798	1
3.94492958294593	3.38686187243685	1799	1
3.95140001807676	3.37645715227209	1800	1
3.94276932791148	3.37595884300952	1801	1
3.95312460081530	3.39400980382027	1802	1
3.96701818493874	3.41577894951307	1803	1
3.95768716567369	3.42050168779766	1804	1
3.97154269128789	3.38657056793009	1805	1
3.95200772092234	3.34007501817450	1806	1
3.96341163660247	3.32518036347991	1807	1
3.96330313568826	3.31400226989367	1808	1
3.96684241245111	3.29576204201115	1809	1
3.95810052612855	3.34521910425356	1810	1
3.96979619380683	3.38408136290506	1811	1
3.95860413074721	3.39531939985326	1812	1
3.94687016554267	3.47666544800503	1813	1
3.93480626544543	3.48564547423815	1814	1
3.93583255410915	3.50780237379989	1815	1
3.92900229405441	3.49702359893858	1816	1
3.95024407590236	3.44527135491566	1817	1
3.94038525552012	3.41380835285314	1818	1
3.94615602401889	3.41468440545444	1819	1
3.93365774728070	3.43961301153033	1820	1
3.94340055914189	3.45737717899725	1821	1
3.95242232301544	3.47144353254106	1822	1
3.95050741032518	3.46839197324641	1823	1
3.93460165527666	3.48534533903597	1824	1
3.93699975626845	3.45775478377677	1825	1
3.93611286493789	3.46004477306252	1826	1
3.95079282337981	3.45611724003935	1827	1
3.92812876892642	3.44591221495601	1828	1
3.92570412214262	3.44264093003095	1829	1
3.94568410277946	3.46174297040955	1830	1
3.94754283495592	3.49071135237282	1831	1
3.93694225938648	3.43668292605100	1832	1
3.95694863060861	3.38533588369406	1833	1
3.93335826350436	3.41579157372383	1834	1
3.93867337023962	3.43027242958741	1835	1
3.93306857059988	3.43570867778079	1836	1
3.94134834564949	3.40855756376210	1837	1
3.93635945335680	3.40336666958270	1838	1
3.94749189895778	3.39718602764611	1839	1
3.93915023425609	3.38957344718140	1840	1
3.94500781225616	3.41225128505956	1841	1
3.94025487134698	3.44242819401870	1842	1
3.94771904181139	3.42242122112890	1843	1
3.94383170812647	3.45197589692674	1844	1
3.94362075463943	3.46225138976669	1845	1
3.94488936825993	3.41844980430925	1846	1
3.96761582131380	3.38474958553179	1847	1
3.96250529042079	3.40084748263119	1848	1
3.96424708925963	3.40037484871448	1849	1
3.95485501397657	3.35659530266495	1850	1
3.95186348292119	3.38056538043088	1851	1
3.95044199797177	3.38488236160585	1852	1
3.94694347878248	3.39680023446251	1853	1
3.95121737166213	3.41626448289358	1854	1
3.94968093281892	3.40901300443741	1855	1
3.92848317062404	3.42750237582711	1856	1
3.92939902745035	3.40977698260571	1857	1
3.94007446987369	3.37255143718565	1858	1
3.94871139438697	3.35932576953497	1859	1
3.93815136510675	3.41108415523651	1860	1
3.95546847640007	3.42201080288732	1861	1
3.91935245560734	3.43554240294965	1862	1
3.94957265936786	3.41580994245317	1863	1
3.95406268155234	3.42833382813505	1864	1
3.95387411945203	3.40512561532943	1865	1
3.94748099479849	3.42746668206923	1866	1
3.94479414628103	3.43404272925307	1867	1
3.93936206367713	3.42995036973616	1868	1
3.94375725077176	3.43682708180252	1869	1
3.95293319621242	3.45246911809643	1870	1
3.96170188471388	3.45048723096484	1871	1
3.94911898128272	3.44385173927964	1872	1
3.94970458077830	3.49773903751007	1873	1
3.95491952183823	3.47658293101077	1874	1
3.95352650142655	3.43997556906657	1875	1
3.94675008801439	3.40228040326321	1876	1
3.95092212886981	3.36711974205247	1877	1
3.96691454390423	3.33879639761185	1878	1
3.96076675693403	3.28539710698289	1879	1
3.98137050860156	3.31053997935219	1880	1
3.96996618483107	3.37123865916050	1881	1
3.95451287529269	3.38631762530207	1882	1
3.95135084134169	3.39955840295648	1883	1
3.95052701317042	3.41291602352458	1884	1
3.94872066553053	3.39225619787140	1885	1
3.97202299733470	3.34174380207953	1886	1
3.99427285148025	3.30736055694979	1887	1
3.98136459379499	3.29410263679513	1888	1
3.97152957112123	3.36042450969568	1889	1
3.95765960452906	3.38167259607577	1890	1
3.96891926180145	3.34296609875196	1891	1
3.96212948547270	3.34530544559422	1892	1
3.96847667009975	3.40548075979574	1893	1
3.94821062775319	3.42093063582539	1894	1
3.96488044195217	3.42011759968001	1895	1
3.96029449968531	3.38542986602150	1896	1
3.94857823424021	3.35853245562234	1897	1
3.95103775272617	3.38092159842421	1898	1
3.95473998302195	3.36237737872502	1899	1
3.97785147019200	3.37673230678992	1900	1
3.97900451304155	3.33374397360975	1901	1
3.97050120823530	3.35673803765403	1902	1
3.97062469628569	3.33687977752488	1903	1
3.98565563468376	3.29815503852312	1904	1
3.96711280666635	3.34039655288473	1905	1
3.95835245036711	3.39080864464739	1906	1
3.95708752171140	3.37125690221688	1907	1
3.94581674778120	3.39349826467077	1908	1
3.95722708002576	3.37467009733538	1909	1
3.94733446895343	3.36428370820895	1910	1
3.94087941254034	3.38051661261179	1911	1
3.96472114896314	3.32482010534032	1912	1
3.96857708120598	3.34026372417449	1913	1
3.95076132158673	3.34285986979004	1914	1
3.95123517685996	3.32530805791749	1915	1
3.96732328417961	3.35114549705597	1916	1
3.95154488602793	3.38355864818516	1917	1
3.96135846231937	3.42322706252480	1918	1
3.95387970362485	3.40525997150514	1919	1
3.94959846321565	3.42288254503686	1920	1
3.94823982619585	3.42551990196725	1921	1
3.95931890314349	3.39205106997473	1922	1
3.97563601450278	3.34523158358655	1923	1
3.97247696785431	3.33825487661325	1924	1
3.96174600801744	3.41480711398132	1925	1
3.95869681487546	3.39869483559750	1926	1
3.95412942805842	3.37728607590063	1927	1
3.96317513090244	3.36469983069395	1928	1
3.95791647189219	3.34237325318883	1929	1
3.95387643221760	3.34049770459440	1930	1
3.96778302328542	3.32825969912551	1931	1
3.97157307455839	3.35758018898351	1932	1
3.96242004096555	3.34681935255985	1933	1
3.96999772762416	3.29743652248719	1934	1
3.97277682676679	3.36367257425050	1935	1
3.95841315651040	3.36191219191213	1936	1
3.96894382382920	3.39119461205652	1937	1
3.96348321260409	3.42253554846299	1938	1
3.95037724866982	3.42111122573412	1939	1
3.94794261978384	3.42699422518617	1940	1
3.96680106172826	3.41044565078430	1941	1
3.95132522102585	3.40513362113861	1942	1
3.95109292922622	3.39912763815427	1943	1
3.95125039637888	3.43832509671208	1944	1
3.94075975046697	3.40801558931962	1945	1
3.93814994522553	3.42073232541749	1946	1
3.93517615522181	3.41938083942450	1947	1
3.93828866731898	3.45965397165030	1948	1
3.94564765254591	3.44384509612195	1949	1
3.93689219891334	3.45716703465934	1950	1
3.94769447989402	3.46686983673939	1951	1
3.95577633792148	3.47571082642640	1952	1
3.94222849056139	3.46146768229111	1953	1
3.94881455756976	3.42301955124113	1954	1
3.95253771209550	3.41069409222979	1955	1
3.95152118575150	3.42449593487765	1956	1
3.95333536145994	3.42819458970623	1957	1
3.93292288042418	3.41567979317179	1958	1
3.95129314955313	3.43358626905676	1959	1
3.96771626297807	3.37688922740124	1960	1
3.96935350057070	3.42611621759701	1961	1
3.96699802681340	3.44077579578006	1962	1
3.94620162199085	3.45447885801838	1963	1
3.94022296414539	3.40019071953494	1964	1
3.94799017529021	3.43414346602588	1965	1
3.92812185956749	3.44545763412958	1966	1
3.93311317135630	3.43094375079115	1967	1
3.94112909167470	3.43441168429534	1968	1
3.94738597631839	3.39401806962110	1969	1
3.93433374328706	3.42451318519072	1970	1
3.95428140229592	3.39417091768143	1971	1
3.95475703576256	3.43069728886993	1972	1
3.94481462057075	3.43438855411890	1973	1
3.97414277342206	3.42552466586135	1974	1
3.95395867555344	3.43493750098106	1975	1
3.95579819039698	3.44579504507795	1976	1
3.96324380114213	3.45770435564855	1977	1
3.95123538458537	3.41881076476507	1978	1
3.94566317389849	3.42245162504724	1979	1
3.95854760748412	3.39803411780134	1980	1
3.94846338055441	3.42941268613759	1981	1
3.94796461729732	3.39460727863136	1982	1
3.96339857697099	3.40300288147234	1983	1
3.94836187315778	3.45415315857891	1984	1
3.93300728719590	3.43661314371375	1985	1
3.94732583409787	3.39198279415474	1986	1
3.92220321815856	3.40631908815938	1987	1
3.94129555843642	3.39595367031907	1988	1
3.96557119765899	3.42543429599753	1989	1
3.93931327549056	3.43637941609204	1990	1
3.95549209630490	3.44173856717781	1991	1
3.95136553300137	3.46297815054559	1992	1
3.94744485538259	3.42673937077019	1993	1
3.96107677909446	3.38245956621531	1994	1
3.96070920424952	3.39751589232849	1995	1
3.95552067479360	3.37923395203649	1996	1
3.94943987925116	3.37006460590948	1997	1
3.96817521791755	3.35621949904575	1998	1
3.96492882186732	3.37959827433589	1999	1
3.95810402464198	3.38531377621425	2000	1
[truncated: 3,000 more rows]
