# Supplementary material for: Reversibility and Viscoelastic Properties of Micropillar Supported and Oriented Magnesium Bundled F-Actin
Source: PLoS One. 2015 Aug 31;10(8):e0136432. doi: 10.1371/journal.pone.0136432 (PMC4556452; doi:10.1371/journal.pone.0136432)
Supplement: S1 Data — See the Readme.txt file within. (ZIP) [file pone.0136432.s004.zip › Rheology-raw-data/120725 08mM/fov2081noDD/fov2081noDD.txt]

3.52052386645855	3.39947796916765	1	1
3.52026315331808	3.46259478376424	2	1
3.50893868904934	3.43779578004986	3	1
3.53388016185798	3.39252502534793	4	1
3.52954491262608	3.40824248929511	5	1
3.50918965493201	3.38203723688067	6	1
3.52487802544013	3.40368079022710	7	1
3.53403848758368	3.39426278124687	8	1
3.51860726086408	3.42225180640325	9	1
3.51769341755415	3.41434193391938	10	1
3.52718114376845	3.39161857468531	11	1
3.51859475612417	3.38789428840991	12	1
3.51100923337448	3.38479137618153	13	1
3.52080842166220	3.36696334150399	14	1
3.52427587684729	3.40020280101998	15	1
3.54019175335045	3.33450881078693	16	1
3.52878362893792	3.33607804495903	17	1
3.53035485684910	3.36681515284719	18	1
3.53339111808877	3.34898143765754	19	1
3.53298779201969	3.40671310058532	20	1
3.54203725886106	3.38885635104707	21	1
3.52449994027263	3.41878203476504	22	1
3.51808276101566	3.42361900383459	23	1
3.52144326360401	3.39425429799084	24	1
3.50095993922711	3.38858153483545	25	1
3.50977927442787	3.38151156736883	26	1
3.52577076317497	3.35630914203936	27	1
3.51833056084758	3.33384496154966	28	1
3.53662717457594	3.32491656278141	29	1
3.51952575691446	3.33203958425238	30	1
3.54296817698588	3.30074061779170	31	1
3.54976894720571	3.36606318663359	32	1
3.53068490670848	3.37363787848606	33	1
3.54024353954074	3.37645695993954	34	1
3.53766276033486	3.38478645807262	35	1
3.52287496146066	3.43601210415738	36	1
3.53489022298561	3.36300093980376	37	1
3.51898992522119	3.34550147549370	38	1
3.53006854921330	3.33079210518769	39	1
3.52071075660227	3.37569394012580	40	1
3.50282194171198	3.41064405120457	41	1
3.49189507112626	3.41935025544676	42	1
3.50259856523919	3.37026010981473	43	1
3.50758295862830	3.35897591467943	44	1
3.53961631626280	3.30782621707773	45	1
3.53556569569336	3.33267365796528	46	1
3.52356723977795	3.37425920271116	47	1
3.52008750546184	3.39829281621622	48	1
3.54658348076528	3.38996700509686	49	1
3.53381622507914	3.41351960951446	50	1
3.52667339639456	3.41877200650852	51	1
3.50659780083306	3.41179314072993	52	1
3.53142727973808	3.37780033805284	53	1
3.53809754439461	3.39621038908345	54	1
3.52101535056288	3.39356759589387	55	1
3.51361856242881	3.45737941195066	56	1
3.51614938021689	3.46804530330495	57	1
3.50722259795666	3.37672894107270	58	1
3.52009157189473	3.35187982678918	59	1
3.51849394892025	3.37240287946269	60	1
3.51428095160457	3.39591244407567	61	1
3.50750515025563	3.39124402997969	62	1
3.53183348538307	3.33322142663921	63	1
3.53268366855741	3.34580525400180	64	1
3.52856692551145	3.34887694749454	65	1
3.51911288032291	3.38374826791836	66	1
3.52042381310379	3.34969974986723	67	1
3.52994101548998	3.35050172600451	68	1
3.53004946385508	3.31285885325669	69	1
3.54064308645889	3.28212190369980	70	1
3.53070228689876	3.33047033489260	71	1
3.51716727696865	3.37092353294893	72	1
3.54006380145830	3.31850190011772	73	1
3.51674266643593	3.35488228827620	74	1
3.51114459455729	3.35286643955793	75	1
3.51828103171295	3.37476655509464	76	1
3.52770868609169	3.39194359003225	77	1
3.52141848876738	3.41676809401853	78	1
3.51904211473897	3.45367635272455	79	1
3.51510781478413	3.44797499435238	80	1
3.52191024360083	3.44577085241193	81	1
3.50389305059886	3.45565271486999	82	1
3.50561529785031	3.51332516338774	83	1
3.50184082693356	3.48574109744792	84	1
3.52448268695311	3.42388261207261	85	1
3.52404054471669	3.43299100629555	86	1
3.52798523840608	3.41504177138910	87	1
3.53483355159355	3.39664117148355	88	1
3.53994730349370	3.35268007794378	89	1
3.53494083116325	3.34020765825595	90	1
3.50864149156579	3.40499389378599	91	1
3.53505227870368	3.40839396441309	92	1
3.53272754734500	3.41031381619094	93	1
3.53871775707576	3.40190963293698	94	1
3.52766196446404	3.43592160460953	95	1
3.52775983794953	3.41014585919380	96	1
3.52119489557742	3.37980675516553	97	1
3.51640844753437	3.40502204457995	98	1
3.51907274175648	3.43124692186409	99	1
3.51378498191078	3.40892751118167	100	1
3.51086996258970	3.39842390114723	101	1
3.50402910824079	3.39891942513341	102	1
3.52773673954969	3.34443409569182	103	1
3.52946000559049	3.33789475637106	104	1
3.52568417388212	3.35691291345435	105	1
3.51981799313531	3.34120551162708	106	1
3.52787661335050	3.35596117689063	107	1
3.53555809937570	3.29858870430303	108	1
3.53068647301181	3.29646944284443	109	1
3.54104701861020	3.32019563158197	110	1
3.54197400177996	3.31941443544570	111	1
3.54361500062437	3.36529534561159	112	1
3.50941945762197	3.41188901189880	113	1
3.53055156201434	3.36601549088417	114	1
3.54686909696084	3.35124014920356	115	1
3.54526699523159	3.31264299083566	116	1
3.54644302989720	3.32829445046253	117	1
3.53092295168462	3.34971836890639	118	1
3.54747312587844	3.36636603564469	119	1
3.53492145234937	3.35327820617340	120	1
3.53089144648677	3.33123670955194	121	1
3.52606688744849	3.31010149042606	122	1
3.51634901235836	3.33683534602558	123	1
3.52454570411790	3.40907988661774	124	1
3.51927912232529	3.44473081518351	125	1
3.51378235702586	3.40838295194016	126	1
3.51359228190641	3.38011779666955	127	1
3.52088441152682	3.39692041218145	128	1
3.51603136320596	3.43330526910371	129	1
3.50923997961395	3.41819670388161	130	1
3.50130407609165	3.39853563515990	131	1
3.49049708638133	3.41944952725298	132	1
3.50209099612279	3.42621212188256	133	1
3.52214176450316	3.45505663561873	134	1
3.51587356803809	3.41536572501849	135	1
3.51767358099301	3.43259861168060	136	1
3.51750296341944	3.44712715745104	137	1
3.49803686841497	3.40654717870490	138	1
3.52335208644382	3.38289850429522	139	1
3.51835081156714	3.32350116706725	140	1
3.49752811486835	3.34544686905390	141	1
3.51840192706142	3.37338701831343	142	1
3.53074541885580	3.37489755834614	143	1
3.52563789826825	3.34042384430223	144	1
3.54034900862861	3.33138083985136	145	1
3.53792327746060	3.28774681884695	146	1
3.54971856217504	3.30246693580498	147	1
3.53035018453047	3.33655394018428	148	1
3.52182203958304	3.34019577487093	149	1
3.52335040874475	3.38577450348489	150	1
3.51116790874003	3.37464061225238	151	1
3.51481555037913	3.35377279661909	152	1
3.52339370484271	3.34907942604610	153	1
3.51994368050956	3.39829022326466	154	1
3.50810420530616	3.41142174308482	155	1
3.50228497339337	3.42838225592141	156	1
3.50923130912418	3.40963012354146	157	1
3.51771374317832	3.36288798512928	158	1
3.49637881554113	3.41255669868460	159	1
3.50023268843368	3.39200403756389	160	1
3.49580397519886	3.46446269817492	161	1
3.49706407622639	3.51333341890933	162	1
3.51231273634570	3.47021790246897	163	1
3.52238009522742	3.45628099161978	164	1
3.53075886736868	3.40682656856798	165	1
3.53503511458911	3.36975886520602	166	1
3.51374610491618	3.38332765726158	167	1
3.52693849096716	3.34104369951509	168	1
3.51914122920735	3.35890935246026	169	1
3.50428669054070	3.38196411008014	170	1
3.51211421220152	3.43518535067722	171	1
3.53218123151357	3.43026522156641	172	1
3.54493789741321	3.40205929949862	173	1
3.54202135013024	3.38646013554382	174	1
3.51619666341073	3.39159867139384	175	1
3.51683348853404	3.43808160446906	176	1
3.52712333291188	3.38378407472409	177	1
3.53584010938765	3.42054411330351	178	1
3.52883761336743	3.38025591205344	179	1
3.53611891458450	3.36939088641699	180	1
3.54219600784035	3.34002342010603	181	1
3.52828857375760	3.36669685381710	182	1
3.53856496163149	3.35023038417553	183	1
3.52734517264311	3.37871737097470	184	1
3.50991052042993	3.35108208109937	185	1
3.52766368429443	3.32083085296913	186	1
3.53888989976469	3.33026234760359	187	1
3.54247739169088	3.36685458687447	188	1
3.52006366218812	3.43019905578823	189	1
3.52707938468411	3.42704773048503	190	1
3.55219036416135	3.41136581464520	191	1
3.53011171050988	3.42956972315138	192	1
3.53477708578942	3.37814505237701	193	1
3.52777617080353	3.36447156388022	194	1
3.52360334820864	3.39494522127078	195	1
3.51261053490136	3.37750196714746	196	1
3.51886871915808	3.40825096315781	197	1
3.53038737185968	3.42379922010170	198	1
3.52094509598345	3.43650040375919	199	1
3.53827825752520	3.39112020665521	200	1
3.52183459104414	3.34885928173838	201	1
3.51643916034220	3.33518715875994	202	1
3.53208362064934	3.32507846384438	203	1
3.52443222860993	3.32777104757037	204	1
3.51795902284401	3.33880229191129	205	1
3.53276647031435	3.34820899073336	206	1
3.52917041696774	3.33367710175012	207	1
3.55456838774646	3.33282362199261	208	1
3.53918866839009	3.30070165185785	209	1
3.52907338025860	3.32889004171082	210	1
3.50759536887134	3.39144442649576	211	1
3.52243406448589	3.34822244622604	212	1
3.52828411402796	3.35225473170837	213	1
3.50406665999483	3.38685048334687	214	1
3.51334475466980	3.40813123930003	215	1
3.51521431396417	3.43095727124785	216	1
3.52263786893398	3.40376190137205	217	1
3.52455509869336	3.41336765040910	218	1
3.50375680362920	3.43068895000632	219	1
3.51388681247972	3.35481403829169	220	1
3.51558245492045	3.35787755615707	221	1
3.52646275800553	3.35781119339281	222	1
3.53676853385203	3.38844257382513	223	1
3.52755558731808	3.36522939464849	224	1
3.53869978454799	3.40888428065751	225	1
3.52527956389719	3.36325761012025	226	1
3.53443911420673	3.34165480509149	227	1
3.53801171392008	3.30536037295421	228	1
3.53399437244132	3.34054742003806	229	1
3.53187052995898	3.31117845561517	230	1
3.52598292032253	3.33515355255735	231	1
3.50276502001568	3.38061310862044	232	1
3.51121829202018	3.40934134474500	233	1
3.53538571694292	3.36918311518522	234	1
3.53119843856308	3.37972915920799	235	1
3.51391085679877	3.32463611958671	236	1
3.52913495577025	3.29528396631082	237	1
3.53317637960134	3.33331456215947	238	1
3.52727329470322	3.39681413948757	239	1
3.52665136667315	3.42248563610812	240	1
3.52976028472902	3.36617809384335	241	1
3.53900615944521	3.35756892685257	242	1
3.52991246634936	3.34751076489427	243	1
3.52534703987817	3.34262600783472	244	1
3.52162187259160	3.33048443818638	245	1
3.50553464839781	3.34845380312860	246	1
3.52174953718912	3.37252665119278	247	1
3.53055806383895	3.36846861772410	248	1
3.52271089968301	3.36706988250088	249	1
3.53396032268795	3.40411324309823	250	1
3.52182223444342	3.39223016935775	251	1
3.52375111561352	3.35269087571963	252	1
3.52355518173409	3.37290704836251	253	1
3.54455016797497	3.32386622694502	254	1
3.53884276084948	3.31340967385625	255	1
3.52720161700124	3.33509085222296	256	1
3.54033233645839	3.35548896235132	257	1
3.53913819257709	3.31874285590971	258	1
3.51460306843969	3.30549217555512	259	1
3.52877122844663	3.32601249444486	260	1
3.54187530269295	3.30923498949897	261	1
3.53684031756997	3.36941684286183	262	1
3.53150700119206	3.36953515214484	263	1
3.53878791099021	3.36894613694932	264	1
3.52830197579196	3.33074022605857	265	1
3.51859399019086	3.35365963936923	266	1
3.53486243712017	3.41556712940942	267	1
3.51816172490460	3.40530039971078	268	1
3.52266800155411	3.42562731369606	269	1
3.52883093015708	3.42119989739578	270	1
3.54110931200966	3.39486915461315	271	1
3.52169990073691	3.40808012369448	272	1
3.51854141902006	3.40608918297389	273	1
3.49545549044502	3.45316716927146	274	1
3.52228795881655	3.45649594133119	275	1
3.51865703362741	3.40584763213587	276	1
3.52731370159932	3.32848345843256	277	1
3.52816421842427	3.29868530249829	278	1
3.52765705937366	3.35782494103053	279	1
3.54347617957025	3.37777453222045	280	1
3.53733832144720	3.35298270304975	281	1
3.55833388180129	3.32750919764693	282	1
3.52437334556088	3.37156632263006	283	1
3.51535446578569	3.40399474640735	284	1
3.51048098710774	3.40995246291862	285	1
3.53503810497505	3.42326664673141	286	1
3.52261265573545	3.42088828633187	287	1
3.51001087994314	3.40937353413939	288	1
3.50017559447622	3.41497713622396	289	1
3.51679209485766	3.38460480105828	290	1
3.53189214478171	3.36309919541379	291	1
3.53754001703676	3.33714694128331	292	1
3.53341623093152	3.37732083331473	293	1
3.52478841458638	3.37056721019003	294	1
3.51703918311357	3.38418476237640	295	1
3.51331030880322	3.43267121027153	296	1
3.51178719915580	3.38373819294269	297	1
3.52238058268045	3.35377490291374	298	1
3.50195905815484	3.36250146008643	299	1
3.52336197655858	3.36863303827114	300	1
3.52133583071265	3.37534578278362	301	1
3.51913245952367	3.42885151343218	302	1
3.51599392668067	3.46409877663470	303	1
3.51389962044362	3.44808124477911	304	1
3.52001692423645	3.44315332316005	305	1
3.52525300269437	3.45248529498460	306	1
3.53074907259555	3.41711814432472	307	1
3.51995069150042	3.43429887310326	308	1
3.52402260905717	3.41863175974105	309	1
3.52325724239850	3.40331636550336	310	1
3.51066483654997	3.42743338507114	311	1
3.50006098263389	3.40941099071635	312	1
3.51798040493955	3.39764883693955	313	1
3.51065458857198	3.36806470765674	314	1
3.53223056579344	3.35569423300770	315	1
3.53623062556676	3.36534276550363	316	1
3.53490884505710	3.35028542215624	317	1
3.52889394470327	3.28738130626279	318	1
3.53224517205723	3.30865622486579	319	1
3.54948412648321	3.31329078535979	320	1
3.54895595073251	3.33051085343040	321	1
3.50243501543395	3.37671242476511	322	1
3.50405751063993	3.39687671458266	323	1
3.53091938788427	3.34268460480041	324	1
3.52889292950345	3.34587542623040	325	1
3.52949905930311	3.33255650695730	326	1
3.53112067528923	3.35656236789888	327	1
3.53161409527184	3.37176507445833	328	1
3.52513864117174	3.37087760667540	329	1
3.52652449472674	3.44018462257238	330	1
3.51472799685051	3.40573928104918	331	1
3.53807954868483	3.40026938597604	332	1
3.52455446710514	3.39824732653715	333	1
3.53943699333280	3.35398127028584	334	1
3.53200172419305	3.34852704223463	335	1
3.54690789863368	3.32946388736481	336	1
3.53769098820038	3.32644152842766	337	1
3.52953927208468	3.30788999345584	338	1
3.53124290542146	3.31799944660760	339	1
3.51871296995551	3.36683045391299	340	1
3.51800460424012	3.38783654450329	341	1
3.50324847922427	3.40911701999000	342	1
3.49800201663756	3.40821803783553	343	1
3.52991201893436	3.39877053339790	344	1
3.52510672967468	3.37340637620319	345	1
3.50927753356712	3.39048638455166	346	1
3.51802844504875	3.41655972052080	347	1
3.51666060447763	3.35554322032666	348	1
3.53529295743610	3.35954167756280	349	1
3.53758594807097	3.40654295163941	350	1
3.52808428693874	3.35495208798860	351	1
3.53888064110170	3.35911741651008	352	1
3.53773825598215	3.32796761180271	353	1
3.55715048978044	3.29115474184775	354	1
3.54282636083007	3.31523931280627	355	1
3.53548328751158	3.34351819785159	356	1
3.54783222159928	3.30662942466065	357	1
3.52374420014940	3.31271070058528	358	1
3.53916862940576	3.34825885046214	359	1
3.54327588492209	3.38801876055166	360	1
3.52129454451150	3.39015691599848	361	1
3.52728319033629	3.35998011633979	362	1
3.53137460265500	3.31223272730320	363	1
3.54225671421410	3.32839947478841	364	1
3.56370908925951	3.27790098260590	365	1
3.55745234044909	3.29687257266856	366	1
3.54280531564964	3.29265936580419	367	1
3.53719764408737	3.31413176355522	368	1
3.53331914525421	3.30984666178191	369	1
3.52609477051881	3.30501547457744	370	1
3.52095416427996	3.34937879959462	371	1
3.54033401616290	3.35228933977714	372	1
3.53601367325386	3.33721054932248	373	1
3.54468877921239	3.32029589100964	374	1
3.53985085863554	3.24804482055328	375	1
3.54903048362805	3.26893573382333	376	1
3.53983537543546	3.31783746268363	377	1
3.52704893351903	3.31285423616222	378	1
3.53375591006088	3.36024376729720	379	1
3.53445693643724	3.33207640128457	380	1
3.52850666163878	3.35506863266298	381	1
3.53118152867487	3.34426195245806	382	1
3.56553319153900	3.33117719662984	383	1
3.55214106052575	3.29302807392933	384	1
3.54065453795564	3.31317198707148	385	1
3.52444786496034	3.34194499021533	386	1
3.54198599065666	3.38030945276775	387	1
3.53321750032745	3.39568790650440	388	1
3.54709233921068	3.36359754135355	389	1
3.54946068242264	3.37009327902821	390	1
3.53577765880785	3.38339151201109	391	1
3.52029234368779	3.40962838661539	392	1
3.51964255239723	3.39543333656411	393	1
3.52073390951574	3.35226106958471	394	1
3.53555275684225	3.33957979075184	395	1
3.53995419653075	3.35021170476492	396	1
3.54157794090525	3.40830301123949	397	1
3.54145065814500	3.43101383978298	398	1
3.53471085419829	3.43988939611051	399	1
3.53275160771837	3.43582218691787	400	1
3.51898463889769	3.44627494183823	401	1
3.52106587906652	3.42768543955051	402	1
3.53020327298295	3.38922157761005	403	1
3.53032647784562	3.39298769715957	404	1
3.53857221449831	3.35537848155439	405	1
3.53450691312627	3.36004292785174	406	1
3.53369735106826	3.35617395462647	407	1
3.53791354336997	3.36634242791241	408	1
3.53257890663124	3.30429696147287	409	1
3.52674239884703	3.35964492787378	410	1
3.53116213420149	3.36105133043341	411	1
3.53950456381491	3.36419979721477	412	1
3.53062608332635	3.36604224338892	413	1
3.54425267867031	3.30752613222461	414	1
3.52680916048494	3.30302586536168	415	1
3.55060848381702	3.32992721891362	416	1
3.52103564549169	3.39736302302045	417	1
3.53113919199365	3.34854851203647	418	1
3.52692866498924	3.36027951156107	419	1
3.52715608242574	3.34634711174082	420	1
3.51959316258221	3.35092395817067	421	1
3.54461457641532	3.32642604865218	422	1
3.53684515900735	3.36671924157438	423	1
3.53208979504680	3.35976695161537	424	1
3.52922180564987	3.34011281796128	425	1
3.52959731699852	3.36456554963908	426	1
3.53383489060457	3.35579207625115	427	1
3.54906874697163	3.29900323225943	428	1
3.54014201187854	3.30655819693834	429	1
3.53956379378980	3.35352291690232	430	1
3.54581513907754	3.37618635510476	431	1
3.52605825140622	3.33736462319650	432	1
3.52556651361002	3.36206932162070	433	1
3.54047782272495	3.41456077577027	434	1
3.53290569343290	3.45230652501599	435	1
3.50274828935477	3.41823049607202	436	1
3.50811666910595	3.39715423832210	437	1
3.53447677399817	3.35738586070182	438	1
3.53740058421713	3.33263716209667	439	1
3.55386412190014	3.34555419961487	440	1
3.53636107859982	3.33564230014923	441	1
3.52998753976405	3.34701965185447	442	1
3.51932742585256	3.37248414811753	443	1
3.53990469737052	3.39182537430113	444	1
3.53994541683409	3.36064270833083	445	1
3.53328327836011	3.30190393391803	446	1
3.54961657357326	3.26780021695904	447	1
3.54366951185489	3.30667558450993	448	1
3.53854530034534	3.30291764754704	449	1
3.55891723451967	3.29088568344060	450	1
3.53800417150852	3.27118286143840	451	1
3.54611187700082	3.32164665408892	452	1
3.51972564509808	3.34237173863858	453	1
3.51874124313237	3.33431885465033	454	1
3.51673725438251	3.34562235032252	455	1
3.52679885929995	3.32843014978801	456	1
3.54185529141650	3.37746553328184	457	1
3.53597881415617	3.37021684952759	458	1
3.52684809310354	3.41253298512607	459	1
3.52979101672027	3.43169212232044	460	1
3.52641785949021	3.45336990393014	461	1
3.51472848722967	3.44134494828473	462	1
3.53088967896415	3.46537857622226	463	1
3.53835498123326	3.42901740763793	464	1
3.51416439679435	3.43585429366162	465	1
3.54241459967157	3.39312061723994	466	1
3.53938098646419	3.31407491352306	467	1
3.53112695385955	3.31816769165954	468	1
3.52317023462358	3.35443020515185	469	1
3.53816242681567	3.36623823692159	470	1
3.54041112314166	3.39357116637541	471	1
3.52663103438155	3.41586791722394	472	1
3.53315724315626	3.40099791621023	473	1
3.54900762564449	3.40381855173544	474	1
3.54383155407785	3.38045788216316	475	1
3.51612945852098	3.41946056875159	476	1
3.52189709052566	3.37872122843262	477	1
3.51328629694873	3.36209223833045	478	1
3.51700848465541	3.39510280964239	479	1
3.50688174653524	3.39977204134196	480	1
3.51717630649797	3.36640805713986	481	1
3.52105658572929	3.38407895638555	482	1
3.52513876130706	3.34803726268509	483	1
3.52210487789963	3.39155897005220	484	1
3.50881096894355	3.41332599500749	485	1
3.51608047137404	3.40454039483458	486	1
3.53209085973005	3.33965038351501	487	1
3.53771310300825	3.38864684710041	488	1
3.51135723178839	3.41934992154370	489	1
3.52782441103051	3.44794409452870	490	1
3.52982002486231	3.46536312412491	491	1
3.51087951433543	3.44998767604906	492	1
3.50814885667101	3.46826133986117	493	1
3.50669008059677	3.44558129828782	494	1
3.50882724394592	3.47561836957145	495	1
3.51476876501460	3.45691123625795	496	1
3.51953148330361	3.44096269414708	497	1
3.51509646927709	3.45024401190087	498	1
3.51606511406617	3.42768255008869	499	1
3.52238493394719	3.42226737882651	500	1
3.52152212866444	3.42558641345856	501	1
3.52365508522633	3.37919466295492	502	1
3.54805083775691	3.34267217325587	503	1
3.53201325460670	3.35906102207602	504	1
3.53090045526001	3.34568971771262	505	1
3.53273838827520	3.36342631508816	506	1
3.54085405923763	3.41041128292743	507	1
3.53608793790692	3.37697723468174	508	1
3.51334277252434	3.39849196853954	509	1
3.51079736186319	3.45800181743117	510	1
3.51992133563512	3.52065961318100	511	1
3.52477253119510	3.47938960971119	512	1
3.50347691661806	3.44257028480511	513	1
3.51296080109601	3.45162689419423	514	1
3.51431325657933	3.41130466066400	515	1
3.50839338246372	3.39156170571865	516	1
3.53920180027225	3.40556231008700	517	1
3.52382898214922	3.39545795714757	518	1
3.53161133622749	3.39878300871130	519	1
3.52497229383079	3.40405457863068	520	1
3.51694827068246	3.39335483667544	521	1
3.51994253224172	3.40533800022018	522	1
3.52564004857888	3.42345457575408	523	1
3.51654743030592	3.37852272354410	524	1
3.51235370345305	3.39386392645456	525	1
3.53606580501362	3.33173939068828	526	1
3.52971411935044	3.33851889557253	527	1
3.54037585486987	3.36320283991963	528	1
3.53533360005942	3.39784150355416	529	1
3.52687787085223	3.36598747460717	530	1
3.52216459215648	3.34939429594247	531	1
3.54148132051539	3.31687217814015	532	1
3.53876391369667	3.35888102193356	533	1
3.55287628419218	3.33954618384121	534	1
3.54328114268277	3.35315787948099	535	1
3.54036227555723	3.41001621497512	536	1
3.52478165702549	3.42814305410352	537	1
3.51556870584563	3.37284915703373	538	1
3.52018473023519	3.36077575775827	539	1
3.51766818418911	3.44820269308852	540	1
3.51610234261555	3.43310519232761	541	1
3.53680379471858	3.36978505745595	542	1
3.53420695138675	3.34890949476812	543	1
3.54299810993753	3.41233487274636	544	1
3.51386125760830	3.40335872358243	545	1
3.51108190253368	3.40767786958114	546	1
3.53477713719898	3.35268711479073	547	1
3.51606151562113	3.32640612172877	548	1
3.52922724925026	3.37114987928080	549	1
3.53088606519667	3.39766980162122	550	1
3.54008821395202	3.37235541084609	551	1
3.51647260183313	3.40785422144229	552	1
3.53111589327131	3.38718452413604	553	1
3.54075962753689	3.35486647926409	554	1
3.54519325637330	3.33943635209702	555	1
3.56018946488261	3.34414417655819	556	1
3.54036308445161	3.40985174716925	557	1
3.53237359432899	3.40034427651365	558	1
3.51436076475490	3.38773616865270	559	1
3.52019661615057	3.39668155073583	560	1
3.53329902420911	3.44214883810597	561	1
3.54771098230531	3.37386964147680	562	1
3.55310318523038	3.31616737103688	563	1
3.54640775784849	3.36048441047566	564	1
3.54804250468355	3.32995478012563	565	1
3.54298990344609	3.26953709954642	566	1
3.54762223958391	3.26402002964694	567	1
3.53375122164676	3.32672558387365	568	1
3.55679399354682	3.31705996096002	569	1
3.55986869473096	3.33111821923863	570	1
3.56239659315213	3.35012257926296	571	1
3.56495269129107	3.32110572887013	572	1
3.56664027596295	3.31242312827865	573	1
3.55748132585038	3.31953380688606	574	1
3.53931242796870	3.32252203961240	575	1
3.51310552717978	3.38014110201109	576	1
3.52677063611116	3.43851137053383	577	1
3.53488833151738	3.43982829175896	578	1
3.53545499326892	3.43849816518777	579	1
3.52126600566490	3.43283330314672	580	1
3.51390093760565	3.41202332319820	581	1
3.51231590470156	3.42552464868253	582	1
3.50569760992695	3.37270735305037	583	1
3.53279241076316	3.34523618706191	584	1
3.55011578124938	3.32333986770412	585	1
3.53150732213272	3.36284770859451	586	1
3.52398540701838	3.36550007630721	587	1
3.52049687147181	3.35646011713072	588	1
3.52345920198958	3.36815346749472	589	1
3.54947231957447	3.34591217168957	590	1
3.52089070516149	3.35899549520112	591	1
3.51532239776183	3.41233626155741	592	1
3.52373578228803	3.36610314883124	593	1
3.51863921320494	3.42897119565726	594	1
3.52262922459254	3.33275759741061	595	1
3.52631813932825	3.33161191602938	596	1
3.53364295835357	3.34614166912879	597	1
3.53017243527097	3.33925916095332	598	1
3.53411405454195	3.35066685672025	599	1
3.52221771462922	3.36413889492842	600	1
3.54650257287874	3.34293580247545	601	1
3.53803815016135	3.39494025666947	602	1
3.53945853671636	3.44622200608025	603	1
3.52058682461188	3.46275813347345	604	1
3.51617108557411	3.44332027483361	605	1
3.50787315622692	3.43845809483481	606	1
3.52676331975481	3.43166132204173	607	1
3.53962678535434	3.33832833881353	608	1
3.53873543910274	3.32351849980559	609	1
3.53522154279458	3.32192268656665	610	1
3.52760603334113	3.36703619488866	611	1
3.53805932345162	3.36182173136563	612	1
3.53640072534570	3.34790278622314	613	1
3.52885164104170	3.29999474684172	614	1
3.54188871599249	3.38915585706479	615	1
3.54206709088541	3.39609201595716	616	1
3.56036652253426	3.38061418171064	617	1
3.53503795677262	3.36028379662230	618	1
3.53729340776349	3.32268604424689	619	1
3.55075463728545	3.35757281578182	620	1
3.55346720700144	3.31983393785700	621	1
3.56669785898402	3.29657212914675	622	1
3.55883357152871	3.34802959516294	623	1
3.52651058679674	3.37026817549059	624	1
3.53236865316645	3.37986650312634	625	1
3.53754793250372	3.39960962889531	626	1
3.53845769739667	3.39618847454749	627	1
3.53969321980469	3.38714922023567	628	1
3.52642483954306	3.43321728356811	629	1
3.55745567222224	3.38268578883685	630	1
3.55589409026953	3.37518325666718	631	1
3.54945329288647	3.40856621484405	632	1
3.51807369210722	3.41983450659381	633	1
3.50945611574078	3.46664227082589	634	1
3.50962485588648	3.43332507380797	635	1
3.50852066133457	3.35944283726789	636	1
3.50788245963929	3.43048346884363	637	1
3.53297109352786	3.36970623244164	638	1
3.52855857604312	3.37648248993255	639	1
3.53583071852405	3.35614105045010	640	1
3.54242530566372	3.34790695078726	641	1
3.54644872720387	3.31039764912708	642	1
3.53172123381458	3.34397687496203	643	1
3.54400947588971	3.36301015732957	644	1
3.54931130589470	3.43246675352202	645	1
3.54422215436492	3.35257116512966	646	1
3.53520271415829	3.32369626944643	647	1
3.54049628765098	3.33619284119117	648	1
3.53505717450484	3.34973959506086	649	1
3.54301249948930	3.30682705186130	650	1
3.55083229503080	3.31381923680269	651	1
3.54122227646017	3.34748654832414	652	1
3.55007562856430	3.37404103859282	653	1
3.55422721879093	3.36387100245137	654	1
3.54997257492760	3.39666746483922	655	1
3.52900387433350	3.36614309975510	656	1
3.53129240203665	3.38263970668117	657	1
3.51808942383591	3.37435526652328	658	1
3.52190567930469	3.37774517074909	659	1
3.52116777876855	3.42484162684411	660	1
3.53716678231121	3.42389641538937	661	1
3.51841791515896	3.46758679318487	662	1
3.51814721777754	3.44652604179288	663	1
3.53160084374317	3.45225877681610	664	1
3.54619996444620	3.40960125138701	665	1
3.53710922935672	3.39549884238153	666	1
3.52774760326350	3.39291108131282	667	1
3.53954140878691	3.41016888854212	668	1
3.52190349762400	3.44111209985011	669	1
3.52695398029642	3.37134709968233	670	1
3.52481647476776	3.42491592936565	671	1
3.52098480309527	3.45533187489513	672	1
3.53674600960938	3.44793990201126	673	1
3.52522413029824	3.41299795554327	674	1
3.52196668241085	3.42245521154983	675	1
3.52275695235562	3.41731935400414	676	1
3.52057753628118	3.42134381918507	677	1
3.53686532200693	3.40664393528429	678	1
3.53160137773718	3.40572102149043	679	1
3.51392578115598	3.37656096368873	680	1
3.50866901404823	3.39526827009440	681	1
3.51636494484265	3.38611824992198	682	1
3.54544017513128	3.35546712246627	683	1
3.55065559844526	3.36511118257074	684	1
3.53041908850680	3.42459444791541	685	1
3.51596398780106	3.42413999007162	686	1
3.49745544194103	3.47380145209629	687	1
3.52210334028935	3.43175375425581	688	1
3.54012261332595	3.41298793778667	689	1
3.53497198088947	3.40897117887434	690	1
3.51303171239050	3.44143973001523	691	1
3.52296132522559	3.43386955427332	692	1
3.52839715901586	3.46187725654799	693	1
3.52070615676789	3.44186672465580	694	1
3.52502958364554	3.42320948612945	695	1
3.52905947634657	3.38172004246264	696	1
3.53924032446249	3.32646653118386	697	1
3.52586525701955	3.32806270754030	698	1
3.55333616057663	3.32998589862320	699	1
3.55404994539309	3.36833875488662	700	1
3.53918877961973	3.36457504192671	701	1
3.52887779730229	3.36460814315828	702	1
3.51289534875949	3.39412567798755	703	1
3.53655090486643	3.40111355236690	704	1
3.52000052747933	3.42486465885971	705	1
3.51410582041196	3.45329447638075	706	1
3.52541318802083	3.43048957738265	707	1
3.51492085077057	3.43292753125025	708	1
3.51792510636565	3.41962227658915	709	1
3.51721546834697	3.40967770549180	710	1
3.51428657526343	3.41620797467680	711	1
3.50763884152764	3.44170472762800	712	1
3.51517434417919	3.42167024759483	713	1
3.52842772277328	3.38297164464538	714	1
3.53963738462520	3.34208031003092	715	1
3.54891817048008	3.31773016520626	716	1
3.54415503378881	3.29575610003376	717	1
3.54239584599989	3.35455729979450	718	1
3.53771341210499	3.38229832007557	719	1
3.52137512236901	3.37701204150925	720	1
3.53531440011029	3.38428806451061	721	1
3.55012629828621	3.34547738807120	722	1
3.52557367779785	3.35980322343106	723	1
3.52264121667667	3.36947681231511	724	1
3.52375165418851	3.38083600888452	725	1
3.52881528297466	3.32887864107451	726	1
3.53416873782744	3.39830730561320	727	1
3.52050283627541	3.37707819364252	728	1
3.53294286826864	3.37333902475108	729	1
3.53040011703968	3.37574412261087	730	1
3.53431579951505	3.36261731529709	731	1
3.52518011651429	3.39497950180464	732	1
3.50954805845144	3.41343217393384	733	1
3.52313709090609	3.36738466214024	734	1
3.53238757710330	3.37324647644908	735	1
3.54135998772531	3.41971444621361	736	1
3.56573401870824	3.35761055014309	737	1
3.55219680837437	3.40957148325001	738	1
3.54169340171881	3.39841784463743	739	1
3.53737747183901	3.39116945891556	740	1
3.53522870186516	3.36449831914643	741	1
3.52065911407703	3.40886319469728	742	1
3.51791027877243	3.42273733031338	743	1
3.53164636743252	3.47803513842957	744	1
3.51467107248241	3.48187334157488	745	1
3.51928163528720	3.44184250058022	746	1
3.51922516501388	3.42672922799918	747	1
3.52915357964484	3.39043402527114	748	1
3.53994487153759	3.40972767476959	749	1
3.53716222633591	3.32879162967268	750	1
3.53050268631133	3.34758621759629	751	1
3.54750605014814	3.34339025996388	752	1
3.55257808698431	3.35492958521405	753	1
3.55510788274965	3.35654431496093	754	1
3.55566030315965	3.33219499603005	755	1
3.54616111023098	3.35137320175548	756	1
3.53035729996069	3.33081122585646	757	1
3.53650493350824	3.36141289292535	758	1
3.53563115564885	3.35990921963026	759	1
3.53557457624190	3.33366530013015	760	1
3.54104317440619	3.31069991689093	761	1
3.53544778516706	3.35078373677541	762	1
3.51948255900117	3.36478844975626	763	1
3.53253268141691	3.36556562417583	764	1
3.52848945049911	3.34232778504934	765	1
3.54336885174496	3.40328870227509	766	1
3.53723290317739	3.39068850370973	767	1
3.52121398378532	3.40336355779969	768	1
3.52584530408722	3.38710190626940	769	1
3.51809666882625	3.38849981697546	770	1
3.51823538652261	3.42319722306957	771	1
3.53000759064728	3.38782954079376	772	1
3.52831977527105	3.37458971220225	773	1
3.54066134084805	3.36244450954008	774	1
3.53231171027262	3.39135806119671	775	1
3.50896644800484	3.39599596793131	776	1
3.52187722755612	3.40947145512005	777	1
3.53131465454036	3.36846585469703	778	1
3.53192300167734	3.41258767939303	779	1
3.51990913232054	3.43357270989824	780	1
3.51691028500679	3.45531941348662	781	1
3.52280391235926	3.42661429326263	782	1
3.54948507395244	3.41151633816646	783	1
3.52716087087710	3.41003903095653	784	1
3.53318366951583	3.38480223735208	785	1
3.52311307641943	3.37041794632251	786	1
3.53441505310303	3.34206548661655	787	1
3.54604940033592	3.40515195064571	788	1
3.54547949213733	3.36915818094599	789	1
3.53263373322788	3.40639231264795	790	1
3.54229052610880	3.37970324402073	791	1
3.52031405556810	3.42293599883043	792	1
3.52893240650384	3.40242382215800	793	1
3.54894382460552	3.36482295718108	794	1
3.55000069645307	3.38972432323720	795	1
3.54057016466656	3.36525156255764	796	1
3.55459869530969	3.35452769514196	797	1
3.54555787611663	3.39548959304882	798	1
3.53777134903744	3.40744075792708	799	1
3.54336987648511	3.40026909278996	800	1
3.52914045195200	3.35203900596508	801	1
3.52776987981010	3.32217916526312	802	1
3.53924453293819	3.34919121667769	803	1
3.55084916862312	3.40724747855720	804	1
3.54765255438470	3.41403245718308	805	1
3.55140978887256	3.40992026451501	806	1
3.54682045942305	3.42679157677060	807	1
3.53793095354238	3.40356248444385	808	1
3.54210898164393	3.35517595670019	809	1
3.54897152683582	3.34899799186515	810	1
3.54552437578342	3.35218987617131	811	1
3.53949359601074	3.34522295324900	812	1
3.54296365177910	3.34789095197489	813	1
3.53657581552704	3.30717275827389	814	1
3.53145760268534	3.36324018571784	815	1
3.53933687079995	3.38618949028547	816	1
3.55105370775729	3.41198613764588	817	1
3.52857235130890	3.37763146753388	818	1
3.53786906403259	3.31104349314266	819	1
3.54839180703722	3.31351588587201	820	1
3.55189762613979	3.32931885424514	821	1
3.57118736648660	3.31837818405409	822	1
3.57090395304489	3.30250923062256	823	1
3.55133199318618	3.35471738031779	824	1
3.53434200792994	3.40163824733607	825	1
3.54117662867074	3.39121981998306	826	1
3.55342988848545	3.42567215722641	827	1
3.53005409452145	3.44341380300000	828	1
3.52025747614944	3.42790963091404	829	1
3.52657558375157	3.43882713631427	830	1
3.53994878939560	3.43135727991032	831	1
3.54185699922583	3.43924117800232	832	1
3.51978436984650	3.45783170344842	833	1
3.52123491942658	3.44278355500560	834	1
3.53038058457773	3.43029845158976	835	1
3.53155404265828	3.43437337066410	836	1
3.55590735573267	3.39783073385688	837	1
3.54722017294039	3.36936482580534	838	1
3.56267770116690	3.36064460666274	839	1
3.54829954254445	3.35139364532892	840	1
3.53819507237888	3.32862281868249	841	1
3.53803543241717	3.37898550430703	842	1
3.53420044378564	3.36171421612012	843	1
3.54623753168871	3.34138161286378	844	1
3.55216274439384	3.30389619163673	845	1
3.55059552339570	3.29343009287506	846	1
3.53658406557851	3.32395581947633	847	1
3.52743029851390	3.37890916199044	848	1
3.53745270687494	3.38077331748809	849	1
3.52546282572477	3.38265144857790	850	1
3.52639756880985	3.43401163355249	851	1
3.52835284480415	3.45136449102867	852	1
3.51740565715937	3.46226313102584	853	1
3.51961173006011	3.41247318304864	854	1
3.51813118552760	3.37219989503824	855	1
3.55380545671901	3.38013421048355	856	1
3.54582926433274	3.37152179573822	857	1
3.54249064316019	3.38289183510449	858	1
3.54327018547648	3.35980298322909	859	1
3.53259670740626	3.36792797913153	860	1
3.52819377333443	3.35779079457043	861	1
3.53211176570852	3.34758927226620	862	1
3.53703458850389	3.37349639256383	863	1
3.54840293290811	3.38325480921078	864	1
3.55815672154274	3.39570129035747	865	1
3.55024943380931	3.38150640240588	866	1
3.54409527045100	3.37940368839536	867	1
3.54074964073800	3.41192352531070	868	1
3.54949216478411	3.39116706592973	869	1
3.55345777226066	3.39979694105387	870	1
3.56387259063725	3.33784813319587	871	1
3.55211535242469	3.31102138225214	872	1
3.54425922827143	3.32754265005712	873	1
3.52112555302332	3.38028338054584	874	1
3.52014843898134	3.37298415274167	875	1
3.53734912659994	3.43359100008505	876	1
3.54382905770427	3.41529343829173	877	1
3.51737073192667	3.44714082984533	878	1
3.52881428647086	3.45458753931118	879	1
3.54697603570556	3.41463033505457	880	1
3.54142823459399	3.37999827118530	881	1
3.54248344500273	3.37954259910799	882	1
3.53774648612320	3.38773621276068	883	1
3.55915153548088	3.43705915457800	884	1
3.53569802715935	3.45155737555112	885	1
3.52605028485809	3.42714559765813	886	1
3.52304735218952	3.38026388278834	887	1
3.53738125920567	3.39005020301155	888	1
3.53842826924597	3.40451097663128	889	1
3.55212460311590	3.38524479485836	890	1
3.54950374842565	3.41291596820278	891	1
3.55447726310747	3.40163205225171	892	1
3.54363358967603	3.45708135901625	893	1
3.52975916221228	3.38464715291359	894	1
3.54003481626941	3.37362364070596	895	1
3.52488253015089	3.35553161231173	896	1
3.52910525466104	3.37739875321519	897	1
3.52161819532095	3.39000732871006	898	1
3.53299922005387	3.38250527046753	899	1
3.52585814566097	3.35949286474557	900	1
3.52451725791404	3.41678870359603	901	1
3.54562438605611	3.39279205799299	902	1
3.54052045194080	3.41436236869512	903	1
3.54135956525998	3.43129885758247	904	1
3.53521000445671	3.40148900245505	905	1
3.53332677796246	3.38382367215278	906	1
3.55315161763234	3.38007943287682	907	1
3.54797165509191	3.32357574217206	908	1
3.52412366885588	3.30502218645065	909	1
3.54430833618395	3.30524719966260	910	1
3.55183507957475	3.34350329055414	911	1
3.54494446781207	3.35348656698736	912	1
3.55856361827688	3.33383926033096	913	1
3.54417643384782	3.34072848443968	914	1
3.54376790086142	3.32665809961948	915	1
3.52430993914578	3.35288242625396	916	1
3.53015505071314	3.37274909800121	917	1
3.53035234708666	3.40870485775173	918	1
3.54008131596792	3.38442264086516	919	1
3.53316634435018	3.36111148259059	920	1
3.53541990988083	3.34812901692837	921	1
3.52024633998541	3.38765079530584	922	1
3.51007627516160	3.40347275752253	923	1
3.51727386302169	3.40107215441854	924	1
3.53157730448094	3.38235619567770	925	1
3.53710132246750	3.37288698964978	926	1
3.52478370491409	3.39406713732434	927	1
3.53983605509588	3.35349722403508	928	1
3.54589925496563	3.31447724447100	929	1
3.52668692284514	3.33383920484904	930	1
3.54092257527441	3.34407108884861	931	1
3.52375328172572	3.33787352994439	932	1
3.53592827285962	3.40347041457627	933	1
3.54444757405972	3.37781281779126	934	1
3.54531412576071	3.34062115635282	935	1
3.52998771318872	3.33819106971391	936	1
3.53638852625554	3.32585244635311	937	1
3.53145931934935	3.33353934724452	938	1
3.52509097060826	3.35182449034556	939	1
3.53298997604305	3.33273697070921	940	1
3.53317402108641	3.32104542974123	941	1
3.52498881716331	3.31285220619734	942	1
3.53130229836645	3.34247355017816	943	1
3.54062906040457	3.35429508021849	944	1
3.53013443176114	3.36807560846142	945	1
3.54350821449820	3.36202886337851	946	1
3.54146316948358	3.35772420468894	947	1
3.55325192276236	3.30162901732003	948	1
3.55539551062734	3.29904821637983	949	1
3.55498162687713	3.28817617773782	950	1
3.55193401287701	3.29800050954265	951	1
3.55766621186131	3.28649484564591	952	1
3.55640871836660	3.25347762285319	953	1
3.56067004388272	3.27745570226891	954	1
3.54762274851873	3.36183440902272	955	1
3.54347256035915	3.39365896061416	956	1
3.54210042495898	3.43332332172716	957	1
3.54487954031674	3.39776442723681	958	1
3.53109934730392	3.36546198282055	959	1
3.53982388408450	3.33869458477460	960	1
3.53787421156916	3.35317753536342	961	1
3.53822714306754	3.37235141835300	962	1
3.54382087763664	3.36299139892770	963	1
3.54447111321403	3.33616285884928	964	1
3.54204800884121	3.36911510326964	965	1
3.53513303042983	3.34172808487913	966	1
3.53994932318406	3.30974503290733	967	1
3.56632804378498	3.28208411547577	968	1
3.55112013808868	3.31283314043980	969	1
3.56395870400679	3.35347431543258	970	1
3.55974613305651	3.29776144447541	971	1
3.53883126704429	3.28172358231609	972	1
3.52876037834841	3.33740692257357	973	1
3.54203606610001	3.33284569791366	974	1
3.53428144945170	3.35545656301476	975	1
3.53692726356643	3.40878934794231	976	1
3.54129331053518	3.36466756244862	977	1
3.51701158314110	3.34090221120217	978	1
3.53449293616181	3.27429964693604	979	1
3.54583734997654	3.25724676808938	980	1
3.54820234942966	3.28986274306170	981	1
3.53807795657577	3.32799292342435	982	1
3.51027174680707	3.40102177715051	983	1
3.52742645883054	3.39077155356492	984	1
3.52398435551868	3.36350810874050	985	1
3.52491401466703	3.37632384280071	986	1
3.52679607437575	3.36854073354414	987	1
3.54201473567785	3.37251603224781	988	1
3.54506919051887	3.39806087381450	989	1
3.52982938519396	3.44826942573974	990	1
3.52133157231226	3.47251850994978	991	1
3.53376568995617	3.42843711190344	992	1
3.54115447730023	3.36881610808318	993	1
3.54323716719587	3.33833035600958	994	1
3.52823546733745	3.37655363244219	995	1
3.54545472370971	3.36210339711965	996	1
3.56229115288414	3.34668126849827	997	1
3.55535454496376	3.27720200566537	998	1
3.55903437969069	3.31821876366699	999	1
3.54415688038424	3.35077312322713	1000	1
3.54257418604729	3.35717095920044	1001	1
3.53294318020820	3.31735752249689	1002	1
3.54868141188894	3.31163458183345	1003	1
3.54846048684906	3.31470182820366	1004	1
3.55480317149539	3.31775258990050	1005	1
3.55846148884679	3.35566560289913	1006	1
3.54042848182104	3.40001538081950	1007	1
3.53088624361484	3.43978233116935	1008	1
3.53955881768739	3.38975581270328	1009	1
3.53778854786852	3.40242497063882	1010	1
3.53086746002660	3.36615298198971	1011	1
3.54038031761920	3.37996399753972	1012	1
3.53201361970468	3.36735853599165	1013	1
3.51766319686510	3.41604121849363	1014	1
3.53720425975392	3.41536664652001	1015	1
3.52323901635531	3.41773321043465	1016	1
3.52995968557909	3.38103138864811	1017	1
3.54371699350736	3.32986846144227	1018	1
3.53709701412414	3.34953342748030	1019	1
3.53160291006369	3.33071418512700	1020	1
3.51487166655733	3.37386939625552	1021	1
3.51566261603349	3.40226013558252	1022	1
3.52082452925514	3.43580341053147	1023	1
3.53378586470063	3.45907543370588	1024	1
3.54829564536767	3.39701954791616	1025	1
3.54146944212046	3.37839011611967	1026	1
3.53620913019491	3.41342269404762	1027	1
3.52649395334410	3.42544985289414	1028	1
3.53284282537207	3.40841881621745	1029	1
3.53365448160417	3.40537821021776	1030	1
3.52559301009516	3.36658654398762	1031	1
3.53939116833448	3.36670682242328	1032	1
3.53592263018720	3.40049514148678	1033	1
3.54063763139739	3.42952072600100	1034	1
3.53238433810860	3.46376678307389	1035	1
3.53241319683665	3.46443326738445	1036	1
3.51141961102328	3.47634313602048	1037	1
3.52713169651757	3.48565832606899	1038	1
3.51503477650364	3.44522928430785	1039	1
3.52383558429381	3.45971125460310	1040	1
3.51029278598037	3.45826964652575	1041	1
3.50773909568807	3.47189719277004	1042	1
3.50775714706680	3.43965701046552	1043	1
3.51679192062709	3.44012284847467	1044	1
3.52927313363196	3.40808957072680	1045	1
3.53882701837774	3.34992466026383	1046	1
3.54304379229554	3.33194614966141	1047	1
3.52873219686738	3.31744319741427	1048	1
3.55441567712070	3.27385225671628	1049	1
3.55546148637183	3.25808075905590	1050	1
3.54605910520186	3.31271317485017	1051	1
3.55889944486579	3.31722884503695	1052	1
3.56604297267023	3.32129266721159	1053	1
3.55967603826683	3.35127631738918	1054	1
3.54579611499506	3.34709334697125	1055	1
3.52894587202129	3.34890089203470	1056	1
3.52724507678723	3.36387435782188	1057	1
3.53020313999914	3.34991816821717	1058	1
3.54508487181163	3.38062932376974	1059	1
3.53866331637361	3.36984543722516	1060	1
3.53505508112010	3.35464762894199	1061	1
3.54230971046010	3.32404982008743	1062	1
3.54498774612173	3.29375207249543	1063	1
3.54254300077825	3.33388352413241	1064	1
3.54427338323089	3.33629958313549	1065	1
3.56086937204500	3.31201710969667	1066	1
3.52982107020559	3.36947567390334	1067	1
3.53246455339726	3.42427628394469	1068	1
3.54136178779204	3.40504354806785	1069	1
3.56214793797550	3.38691606684525	1070	1
3.54701462214091	3.40442546526158	1071	1
3.54660181542037	3.40619425208053	1072	1
3.52331197686670	3.45773918253678	1073	1
3.52297531425727	3.40489942817923	1074	1
3.52258200983938	3.40293275738371	1075	1
3.53541990262868	3.38661339978117	1076	1
3.52734732544167	3.41730838608683	1077	1
3.53952185620503	3.47819099056188	1078	1
3.53006809185068	3.47559725459720	1079	1
3.53190753338088	3.43355825405907	1080	1
3.52214785571572	3.43108603621519	1081	1
3.54110919106647	3.40003621560474	1082	1
3.54317489490039	3.41945988496692	1083	1
3.53649947734088	3.36276391514550	1084	1
3.54023463565909	3.34157582505052	1085	1
3.55018381789736	3.35535079539087	1086	1
3.54577852728722	3.34594319923652	1087	1
3.53924221586768	3.36122710840202	1088	1
3.51998053403432	3.37595446619849	1089	1
3.53378380677755	3.36969524854479	1090	1
3.53477315777711	3.33956940704157	1091	1
3.54484849322888	3.36156299272847	1092	1
3.55668557792174	3.29017767927666	1093	1
3.54524169805073	3.31752793824087	1094	1
3.53739493288085	3.36821064785775	1095	1
3.55380350564351	3.42099884987238	1096	1
3.52948769926117	3.45688509195428	1097	1
3.54787240040483	3.42499946476955	1098	1
3.54164699478258	3.42444916781819	1099	1
3.54231964579388	3.41907378940815	1100	1
3.55132064804454	3.41593834170967	1101	1
3.54218623669194	3.44051510275420	1102	1
3.55119746506710	3.42669012803100	1103	1
3.54319244500381	3.39715503489764	1104	1
3.53420017791049	3.36653416664212	1105	1
3.53535536850726	3.35967346634996	1106	1
3.54292070772550	3.39844113610642	1107	1
3.54129163730836	3.38319815591505	1108	1
3.54776247059357	3.35016745834643	1109	1
3.53874383482148	3.35511062263118	1110	1
3.53770857581844	3.38960874751261	1111	1
3.54977221383224	3.38010283335255	1112	1
3.53717125970293	3.36314365808157	1113	1
3.54509113216068	3.38966397003199	1114	1
3.55875154300474	3.40560453436821	1115	1
3.53772914455007	3.43594352802464	1116	1
3.52668434667623	3.42681359035816	1117	1
3.53478089890132	3.38779780436482	1118	1
3.51951415278728	3.40934942141370	1119	1
3.52084539054496	3.40303878576863	1120	1
3.54285004697116	3.37323894866487	1121	1
3.54571316316862	3.36352441660445	1122	1
3.54393020878780	3.29517844289945	1123	1
3.55457249603049	3.32579490875357	1124	1
3.57153433408296	3.32297750656845	1125	1
3.55619630812072	3.27131322375722	1126	1
3.56284127406020	3.30771808506897	1127	1
3.56018805859317	3.29677917648900	1128	1
3.56345277636595	3.31412631858111	1129	1
3.55373489360405	3.33251970194017	1130	1
3.56872122601033	3.30417846206688	1131	1
3.56081263101705	3.29857787617248	1132	1
3.55251022406324	3.33173530685041	1133	1
3.55657002589338	3.35876916353579	1134	1
3.56795600326837	3.32623888303008	1135	1
3.55743639399096	3.33374681657338	1136	1
3.53922374020208	3.39187112655349	1137	1
3.52366235449023	3.38737852826053	1138	1
3.53430386127611	3.40808857512014	1139	1
3.53831378553084	3.37160410204394	1140	1
3.55688343523599	3.37466617894272	1141	1
3.54815582945954	3.41825270840407	1142	1
3.52602840993053	3.40467322112950	1143	1
3.51998164401630	3.38155326990588	1144	1
3.50845403766065	3.40340846485300	1145	1
3.52447005875991	3.40253855555410	1146	1
3.51794491663793	3.43099169547721	1147	1
3.52018915336181	3.36975071378618	1148	1
3.53026479114131	3.35015270168137	1149	1
3.54024289118001	3.33074742667372	1150	1
3.53620177697401	3.34624427390906	1151	1
3.53388488887510	3.37264047542109	1152	1
3.52325951213096	3.35658943607985	1153	1
3.53050991718371	3.37153302062630	1154	1
3.53158764930429	3.37420821295560	1155	1
3.53433363630142	3.38918427794476	1156	1
3.55004739225535	3.34302556596624	1157	1
3.54103580459629	3.32899907907907	1158	1
3.52320163957567	3.36566216079057	1159	1
3.53962081289755	3.36952963802789	1160	1
3.53904857255440	3.34343236162723	1161	1
3.54813851738995	3.30208867584243	1162	1
3.53620541587807	3.31673805211238	1163	1
3.53998884720841	3.30852341006311	1164	1
3.52713111715412	3.32863855163852	1165	1
3.54617358607393	3.31339159615880	1166	1
3.55740415857787	3.27214458650332	1167	1
3.53911224351914	3.28963901297829	1168	1
3.53407169464036	3.32815327629749	1169	1
3.54005149367989	3.32803725751671	1170	1
3.53695942524771	3.39656552425693	1171	1
3.52786557974144	3.45162871602342	1172	1
3.51086849568017	3.42116606316029	1173	1
3.52294168273830	3.39275748747079	1174	1
3.53332310634292	3.39549230554029	1175	1
3.52732376969266	3.42145154229104	1176	1
3.52455302014090	3.38236917845459	1177	1
3.53618928004589	3.34787711033977	1178	1
3.53822447760536	3.35496840935075	1179	1
3.52219713517707	3.35135373449629	1180	1
3.51614092856053	3.41119576763341	1181	1
3.50907415429311	3.40153178910173	1182	1
3.53219899710889	3.35313695910998	1183	1
3.52554767044521	3.32733030418498	1184	1
3.54232122380261	3.33504797443264	1185	1
3.57320883139010	3.29647985114272	1186	1
3.55083037124755	3.29500047510384	1187	1
3.51714341890933	3.35627896573165	1188	1
3.52137828035599	3.36531226211434	1189	1
3.52818918343666	3.40781444787020	1190	1
3.53835257520052	3.37399485663756	1191	1
3.52970846433865	3.36504527924003	1192	1
3.55680190510869	3.36006752147721	1193	1
3.56584615438450	3.28047000704486	1194	1
3.56073472090781	3.28040115333084	1195	1
3.56214900345088	3.28110182710772	1196	1
3.55313746871821	3.34143341838574	1197	1
3.55698837573389	3.36180499271946	1198	1
3.56901747519785	3.35425843123630	1199	1
3.54621774746915	3.34539842151385	1200	1
3.53590678425681	3.36841816849415	1201	1
3.53420855514972	3.34268526486777	1202	1
3.53739753059023	3.34358164736915	1203	1
3.52713189876515	3.39488444582961	1204	1
3.54237395366028	3.37119560002216	1205	1
3.54998507849298	3.38952469720883	1206	1
3.52695745939254	3.41193198142433	1207	1
3.53756482576419	3.41398231874672	1208	1
3.53749338537860	3.44841134183060	1209	1
3.52895528890911	3.42271463507830	1210	1
3.54959949703378	3.41296494070594	1211	1
3.52786827976053	3.44032063960475	1212	1
3.53068475065375	3.36259454661863	1213	1
3.54005576487449	3.36514129209922	1214	1
3.53747616996407	3.39096190871991	1215	1
3.53525306003477	3.38339018811765	1216	1
3.54114022630393	3.34375811894658	1217	1
3.55025189321334	3.33278421933396	1218	1
3.54219311079747	3.35556486133275	1219	1
3.54095346394071	3.37474338024041	1220	1
3.54368997364378	3.40666680974697	1221	1
3.51642198695403	3.46787725892864	1222	1
3.51558275368401	3.46268990288077	1223	1
3.52442441034053	3.42353732793869	1224	1
3.52834053114330	3.40853933377251	1225	1
3.53426536592682	3.45974409263704	1226	1
3.53531040638715	3.39774678823075	1227	1
3.56899714254271	3.35075553808345	1228	1
3.54115276789396	3.38763113083710	1229	1
3.52989853447354	3.44385945073165	1230	1
3.52199069171213	3.46742709476068	1231	1
3.53525006756381	3.42993033570232	1232	1
3.53436927638738	3.42124861535374	1233	1
3.51477165596400	3.43650147364011	1234	1
3.50945535472796	3.48071681429148	1235	1
3.52746120567149	3.41438188167563	1236	1
3.54234930395549	3.38895895790824	1237	1
3.52587033502391	3.41526098743655	1238	1
3.53028654724246	3.45901405040880	1239	1
3.51925022456400	3.44293929104097	1240	1
3.52700138267416	3.41301488300281	1241	1
3.53247855904854	3.37435279767318	1242	1
3.51586378134454	3.42782906365113	1243	1
3.51340189027644	3.44601482885118	1244	1
3.52797584724071	3.44534916803038	1245	1
3.52368236706164	3.43653623097115	1246	1
3.52862740241284	3.44085883743835	1247	1
3.53686548147122	3.45380149860102	1248	1
3.53258643925116	3.46664650148723	1249	1
3.54006824917615	3.38843664668494	1250	1
3.53821714492669	3.35583447841993	1251	1
3.53869589758337	3.35746766926223	1252	1
3.55032833687653	3.31606241482369	1253	1
3.56520130342956	3.34362465004006	1254	1
3.54998671763389	3.40843062585911	1255	1
3.52408575089653	3.43102612309375	1256	1
3.52457066418994	3.42577023154103	1257	1
3.53933297793085	3.39494890973728	1258	1
3.55748163527989	3.38761040395029	1259	1
3.53622680145236	3.38915350965991	1260	1
3.51601407084405	3.41416596599539	1261	1
3.52069568808907	3.42437462685812	1262	1
3.52707170868517	3.37996669651393	1263	1
3.53901776755605	3.41422630216946	1264	1
3.53639374474123	3.40825939451711	1265	1
3.54244261163596	3.39905022877482	1266	1
3.54350689013108	3.41985185628935	1267	1
3.54782430378781	3.45404770165205	1268	1
3.52580549717776	3.44481013023561	1269	1
3.52931697593266	3.43852252422893	1270	1
3.52314209967830	3.43006767421240	1271	1
3.52590290119687	3.45447018656801	1272	1
3.50064979971971	3.44166581192560	1273	1
3.51704672575855	3.42354547122567	1274	1
3.51811465950715	3.40793632194431	1275	1
3.53364170850180	3.41302982936554	1276	1
3.54469537858408	3.39284869132027	1277	1
3.53257166375295	3.41580798933890	1278	1
3.51967898766270	3.40985441017285	1279	1
3.55102558007959	3.35625612867634	1280	1
3.54223859711687	3.37534043734988	1281	1
3.53787795052643	3.33879045356376	1282	1
3.53719799046265	3.32434105995282	1283	1
3.53406609206668	3.32704618671059	1284	1
3.54612063052821	3.35052736462059	1285	1
3.52643282811920	3.37258422314099	1286	1
3.52073059610361	3.36951511705148	1287	1
3.53694891128797	3.37094764323000	1288	1
3.52808403256687	3.40058563522602	1289	1
3.53304733473524	3.41970584384304	1290	1
3.52568312156375	3.38738694439408	1291	1
3.55464242200702	3.37324204169969	1292	1
3.54602647591568	3.41294054978325	1293	1
3.54301339162243	3.39752862410805	1294	1
3.56192110442811	3.40915234809416	1295	1
3.55264895221981	3.34417861492870	1296	1
3.55140226526901	3.35642577954780	1297	1
3.55551711339471	3.34568136312354	1298	1
3.58056391866905	3.32127952540689	1299	1
3.57620634043518	3.35912056210813	1300	1
3.54195069289135	3.32769690564496	1301	1
3.52693654714312	3.36111892680550	1302	1
3.54064408291799	3.37386187234296	1303	1
3.52096874549548	3.44515873108849	1304	1
3.52266127550081	3.43097412897537	1305	1
3.52717973061250	3.45315714609036	1306	1
3.50687770879731	3.44558010470983	1307	1
3.53958889342065	3.36005145535464	1308	1
3.52179430919054	3.36568470976192	1309	1
3.55961940559260	3.34196577865026	1310	1
3.54283231956750	3.31526330020976	1311	1
3.54858267556544	3.29741716979643	1312	1
3.53350692438133	3.32652976973501	1313	1
3.52808991519766	3.36235236336291	1314	1
3.55837051150957	3.33535851686747	1315	1
3.53768842403535	3.30811709168825	1316	1
3.54518576993751	3.34248934816323	1317	1
3.52963719270290	3.38759148086988	1318	1
3.54013201481389	3.38447215602704	1319	1
3.55793486748708	3.34691950561641	1320	1
3.55788043362757	3.30326311029093	1321	1
3.53447974054512	3.30447565293161	1322	1
3.51969532909945	3.32144003470486	1323	1
3.53228944853072	3.36649021658238	1324	1
3.53305337976681	3.41941680072484	1325	1
3.53322834894034	3.40895018443871	1326	1
3.52230677966141	3.36964564762264	1327	1
3.53932547957033	3.35077751607011	1328	1
3.53901820956578	3.33923229919290	1329	1
3.53180362949559	3.36137397461817	1330	1
3.54583234054360	3.38331752815512	1331	1
3.53537943879892	3.39549641013286	1332	1
3.50867344394412	3.43050767376346	1333	1
3.50885894295701	3.44225437678341	1334	1
3.52616994569470	3.44305571307302	1335	1
3.52164596777396	3.46045504918900	1336	1
3.53051278204309	3.45508207993439	1337	1
3.51582244020629	3.44861612419327	1338	1
3.54024786102315	3.44696392523593	1339	1
3.52525011517088	3.40851394352014	1340	1
3.53708633732935	3.43274014210433	1341	1
3.51575183479149	3.44627405643001	1342	1
3.50451728286799	3.42931509826533	1343	1
3.52094368098729	3.46679169130989	1344	1
3.54606455359865	3.38041375025522	1345	1
3.54869227130573	3.38861084861533	1346	1
3.56115420095826	3.35389329781184	1347	1
3.56879011699203	3.35011308597063	1348	1
3.55999263227300	3.29070128528968	1349	1
3.56181425643141	3.30955415270642	1350	1
3.55945886983503	3.34414390441178	1351	1
3.54532601769706	3.35059916079085	1352	1
3.55936911761982	3.34016661924870	1353	1
3.53063980853391	3.39506325660624	1354	1
3.53933498857981	3.40722195450823	1355	1
3.53720798927831	3.38687923138780	1356	1
3.53638607923722	3.38708226748858	1357	1
3.55062231123363	3.37668333668207	1358	1
3.55603066049784	3.40414723859345	1359	1
3.57970348227270	3.41016914103791	1360	1
3.56503405859434	3.37940828837382	1361	1
3.56661101072033	3.31572391206446	1362	1
3.55017019493133	3.29850898735859	1363	1
3.56543811059102	3.30957456180602	1364	1
3.54908603219165	3.33633477052092	1365	1
3.54499959738944	3.35455398063477	1366	1
3.55838847738038	3.40433602071770	1367	1
3.54109224394577	3.41031557091907	1368	1
3.54412188746394	3.36296777403829	1369	1
3.55106764761170	3.39693744392782	1370	1
3.56778642062571	3.38382932001422	1371	1
3.58250441392718	3.34940040130674	1372	1
3.56684417052744	3.33394355343135	1373	1
3.55245186994198	3.33089303688492	1374	1
3.56906506923470	3.35203965805280	1375	1
3.55202014542164	3.35739377967043	1376	1
3.54366493944029	3.38007004854581	1377	1
3.53365519765442	3.38029817780751	1378	1
3.53624205226599	3.36391136084216	1379	1
3.54017233343141	3.35692123940703	1380	1
3.55914900254156	3.28082639054091	1381	1
3.56085613602520	3.31428595524379	1382	1
3.54754394851553	3.33921539477317	1383	1
3.54929369089315	3.30576806398674	1384	1
3.56898018578619	3.28169719716259	1385	1
3.55307211570960	3.27446140478369	1386	1
3.54762092591813	3.31424919043655	1387	1
3.53373050909487	3.39972043151772	1388	1
3.54978795346875	3.36230836320262	1389	1
3.54374364793785	3.37104827483637	1390	1
3.55990271715636	3.33719730885478	1391	1
3.55116634944666	3.36370551685745	1392	1
3.54699554541580	3.38568142950910	1393	1
3.53469857836082	3.33703697136805	1394	1
3.53297675892330	3.36418055545762	1395	1
3.54046133993638	3.40283850253655	1396	1
3.54538581237540	3.43753333727862	1397	1
3.53764960437749	3.45192054685362	1398	1
3.53487284338691	3.47713672623227	1399	1
3.52878555172201	3.47597495051601	1400	1
3.53666659580786	3.40995937760775	1401	1
3.53414462754110	3.40026623441676	1402	1
3.53639957243546	3.40577826892026	1403	1
3.54025836772790	3.38866919952202	1404	1
3.54472217850695	3.38434445287905	1405	1
3.54915033600555	3.36707450549018	1406	1
3.56503217137711	3.35989653722173	1407	1
3.56216660580992	3.34257139228074	1408	1
3.53683226906577	3.32324004968828	1409	1
3.53232062590205	3.30361989793905	1410	1
3.53989327099872	3.29683213157500	1411	1
3.54327349080939	3.31851794994843	1412	1
3.55412755032130	3.32708066471345	1413	1
3.55714518332644	3.32515707681122	1414	1
3.55018007887287	3.34223954981737	1415	1
3.54200134052665	3.36358363256672	1416	1
3.53592696049343	3.35257182661161	1417	1
3.53797368410110	3.34880246799580	1418	1
3.54822655661113	3.38644043831083	1419	1
3.53279304793044	3.41439811127740	1420	1
3.52726581972542	3.45688679301252	1421	1
3.51645521108585	3.45062021427660	1422	1
3.53738713364788	3.42182185300693	1423	1
3.54380775989157	3.42093784231410	1424	1
3.52841272457298	3.41849660915462	1425	1
3.52930638114466	3.39031561779599	1426	1
3.54137687182394	3.36564784766394	1427	1
3.57299563461358	3.32113280587118	1428	1
3.54552128605674	3.30162529347281	1429	1
3.55881629036557	3.32852170149301	1430	1
3.55294794677510	3.36171726858639	1431	1
3.55483149786681	3.37980234209441	1432	1
3.51921018144007	3.38082515675380	1433	1
3.53620111820223	3.35651697873711	1434	1
3.54584662758972	3.35051706463573	1435	1
3.55208291254442	3.35540185154865	1436	1
3.53672730392704	3.35525064203391	1437	1
3.54146146704329	3.35993032638101	1438	1
3.55391138010336	3.36232717088688	1439	1
3.54685544083491	3.35984805341309	1440	1
3.53161416651891	3.36832536119631	1441	1
3.54340146855795	3.38778707115320	1442	1
3.55544736467735	3.33149831820989	1443	1
3.54948493947099	3.29791437167110	1444	1
3.55635347436446	3.31317523976878	1445	1
3.53678488163905	3.32511368667222	1446	1
3.55060101852263	3.34944899549121	1447	1
3.55214398580878	3.37908260149804	1448	1
3.55107546238406	3.36061799164111	1449	1
3.54902874117288	3.29684843994611	1450	1
3.56124308397065	3.32004158808462	1451	1
3.54474422007286	3.32564905666460	1452	1
3.55111358593513	3.35200851783967	1453	1
3.56188510691226	3.33724582680408	1454	1
3.56322149784644	3.38467360627907	1455	1
3.55262318462546	3.38071179962761	1456	1
3.56680956448123	3.36080050560734	1457	1
3.54913496664789	3.41433073745292	1458	1
3.56216363810790	3.41264964604974	1459	1
3.55618344520582	3.38528385874361	1460	1
3.53946667848954	3.39436257307704	1461	1
3.54643605160011	3.42003682848779	1462	1
3.54226177918050	3.41619569596606	1463	1
3.53606829730215	3.39599304455465	1464	1
3.55722054912564	3.41426010555232	1465	1
3.55666528588824	3.35411878473716	1466	1
3.53656200751462	3.39238506640623	1467	1
3.53394246404146	3.37019714935430	1468	1
3.55012496600300	3.34459714495419	1469	1
3.54910231880871	3.32621444554337	1470	1
3.56048533746826	3.39373423464910	1471	1
3.56631884315013	3.37813188020438	1472	1
3.54148221172623	3.35850230070797	1473	1
3.55177053658719	3.31459765645573	1474	1
3.56137264504216	3.28075261204662	1475	1
3.57089609091000	3.30820668543724	1476	1
3.56517802708796	3.32035331635392	1477	1
3.53912196913374	3.37197253247458	1478	1
3.54425485386503	3.39780583172129	1479	1
3.54257370895348	3.45574271501875	1480	1
3.55257907567988	3.41978109396957	1481	1
3.52862338420072	3.38887048538278	1482	1
3.51628190095980	3.39297679824611	1483	1
3.53431815850777	3.39978497344498	1484	1
3.52205484412267	3.44214158668950	1485	1
3.54435086475321	3.47842939825873	1486	1
3.54314853567729	3.46092730233666	1487	1
3.54136437292277	3.43741973597990	1488	1
3.52787064326795	3.40310660602690	1489	1
3.54928555321685	3.37995149024658	1490	1
3.55112853915900	3.37799895425128	1491	1
3.54047766370906	3.41376244356048	1492	1
3.54967273170522	3.34145873136308	1493	1
3.53934963564698	3.33575625995257	1494	1
3.54018769241564	3.32047589113726	1495	1
3.53661290836161	3.37920670325080	1496	1
3.53222500134183	3.40606995137463	1497	1
3.53985354247782	3.33879748840370	1498	1
3.57062398597414	3.28689007560203	1499	1
3.54788903109905	3.28985400052478	1500	1
3.53825844230954	3.29144080235495	1501	1
3.52521194400740	3.30526932905360	1502	1
3.54184882999436	3.34511713082706	1503	1
3.52600679509084	3.34628838627686	1504	1
3.54501815734747	3.36197870656187	1505	1
3.54847249880538	3.38714428277551	1506	1
3.52834250366110	3.42264115916412	1507	1
3.51277212734373	3.38499753636224	1508	1
3.53170389013044	3.36570676491676	1509	1
3.53598031134494	3.34676167405882	1510	1
3.54137923870547	3.36210948312987	1511	1
3.53492036072719	3.31562617649538	1512	1
3.54582348098913	3.32799253103031	1513	1
3.54677467636581	3.33089890922173	1514	1
3.54770230670737	3.30884035386923	1515	1
3.55358286907382	3.29814227478371	1516	1
3.54733481506518	3.30068127571646	1517	1
3.56610962421688	3.32077994274127	1518	1
3.56008990847296	3.32968116540799	1519	1
3.53877092929769	3.37367802864035	1520	1
3.55318702060862	3.42254776008980	1521	1
3.54521316539782	3.40871103503558	1522	1
3.53523250340070	3.39490143846342	1523	1
3.54297879107600	3.39222396880784	1524	1
3.54743526656985	3.40946068032239	1525	1
3.53904826513327	3.38317355743366	1526	1
3.53246854920001	3.41809089848925	1527	1
3.52845289030781	3.38691619677753	1528	1
3.52978784150214	3.36935035056920	1529	1
3.51721406887727	3.42271355621171	1530	1
3.51822634364112	3.41322915292384	1531	1
3.53370110243258	3.42721263478324	1532	1
3.54751920232188	3.43358692944443	1533	1
3.53195783222960	3.45412706244968	1534	1
3.52098222073953	3.44262994969647	1535	1
3.51331259725012	3.41753117269634	1536	1
3.51470780713409	3.42078555730152	1537	1
3.53299599248286	3.47284966219936	1538	1
3.54956789156153	3.40505306281717	1539	1
3.54600186099632	3.31865061194000	1540	1
3.56420465823435	3.33076326574115	1541	1
3.56663153270075	3.38383292518789	1542	1
3.56444639300832	3.35877355878559	1543	1
3.58154360803088	3.31067446355862	1544	1
3.56608421898328	3.34959692247803	1545	1
3.55000452292223	3.29757935651385	1546	1
3.55578786318706	3.25957237616663	1547	1
3.56592161550288	3.24974642207364	1548	1
3.57526032451169	3.30023154653512	1549	1
3.55935125494949	3.31674769197989	1550	1
3.55020584999722	3.31166772369869	1551	1
3.57044876185877	3.36947675647139	1552	1
3.54471046991925	3.37387475004765	1553	1
3.54895243175029	3.42952299739309	1554	1
3.54824153682935	3.44771399194753	1555	1
3.54843943339593	3.44515525479862	1556	1
3.55202821549902	3.42797303137374	1557	1
3.54931109263440	3.38745095457014	1558	1
3.53825576097117	3.39104089620074	1559	1
3.53888083848276	3.45314091247905	1560	1
3.51694109344021	3.46280985885329	1561	1
3.50015409354044	3.41022270347836	1562	1
3.52660650510235	3.41540360569645	1563	1
3.50771955481285	3.42575900850650	1564	1
3.53166141576559	3.37772546062010	1565	1
3.52910003581791	3.35412560676110	1566	1
3.55787063267337	3.33703278501810	1567	1
3.56784588864715	3.28581813713101	1568	1
3.57218057009044	3.31987615225328	1569	1
3.54456932972068	3.36602673463472	1570	1
3.54160716279357	3.39070094218897	1571	1
3.51871777128995	3.40526940918203	1572	1
3.55802505365730	3.37491463863270	1573	1
3.56133917180046	3.36602847235912	1574	1
3.56278909791203	3.33644891440282	1575	1
3.53611017550201	3.37091765107715	1576	1
3.53292723865265	3.41460610246598	1577	1
3.53308241197406	3.43171937045351	1578	1
3.53028402620028	3.41495148252361	1579	1
3.52612567676404	3.46795521230720	1580	1
3.52046901064539	3.41708131493015	1581	1
3.55067816721162	3.38978599132178	1582	1
3.53782400381693	3.40184558247990	1583	1
3.54601898883354	3.42522888366539	1584	1
3.56606082994973	3.36630542978643	1585	1
3.54342651349034	3.30367643675189	1586	1
3.54766901928001	3.34882533282183	1587	1
3.54662918667227	3.37685468397602	1588	1
3.55171806864937	3.40046481819799	1589	1
3.54077465763507	3.39646534320018	1590	1
3.54905711016612	3.40427761811003	1591	1
3.53948504558239	3.37957826106390	1592	1
3.53071041507747	3.37874612507862	1593	1
3.54471078612016	3.35855341973216	1594	1
3.52559886625058	3.37762833623704	1595	1
3.52629813839168	3.36757049196461	1596	1
3.54150450939229	3.34205749819847	1597	1
3.55433604126431	3.35943678849682	1598	1
3.56372185617852	3.34347990323419	1599	1
3.57465824306337	3.37655712147241	1600	1
3.54928667898380	3.33913231668184	1601	1
3.53906878243664	3.37274367570017	1602	1
3.54667552405029	3.36310625373908	1603	1
3.55177879839043	3.32779719963007	1604	1
3.53770809405919	3.34659297595060	1605	1
3.52650300492604	3.38037353623563	1606	1
3.53054819481819	3.40064782628856	1607	1
3.54521776744418	3.41764532745110	1608	1
3.53792845674815	3.38661159148805	1609	1
3.54798301266058	3.30820671625695	1610	1
3.53729674005756	3.35495875556902	1611	1
3.53340122887043	3.36105412089439	1612	1
3.51724342378093	3.35151595761350	1613	1
3.54531747342253	3.37039995782902	1614	1
3.55127585592921	3.38623117306733	1615	1
3.55232667927447	3.38522653344061	1616	1
3.54377920215497	3.39729711943115	1617	1
3.54431229078474	3.45027377345837	1618	1
3.53696581084419	3.43852653646719	1619	1
3.54173997939734	3.44122797122949	1620	1
3.52545009945613	3.44565360142121	1621	1
3.55115770540823	3.34633829476147	1622	1
3.54058288988054	3.38812877215439	1623	1
3.53778752240261	3.37335852546430	1624	1
3.56710962324483	3.34122921958091	1625	1
3.55536869020531	3.31710098825134	1626	1
3.55501015875749	3.29730667266366	1627	1
3.55004747339776	3.32998184841296	1628	1
3.54785201021218	3.38225383911100	1629	1
3.54687761934262	3.37714437093215	1630	1
3.52225767926860	3.34828232632271	1631	1
3.53057028113183	3.36540102521505	1632	1
3.53449717804306	3.37221708303208	1633	1
3.53148109480235	3.35510572618383	1634	1
3.54879173640330	3.36983237784449	1635	1
3.54388983779223	3.37686364338608	1636	1
3.53845504117521	3.36473779801259	1637	1
3.54621291741376	3.36716009372457	1638	1
3.53105118254226	3.38071763620391	1639	1
3.53869885258223	3.33748250081712	1640	1
3.56522601802073	3.34362890190422	1641	1
3.55274406097585	3.35888067180909	1642	1
3.55162811144053	3.34663196020628	1643	1
3.53111119938443	3.38218284774695	1644	1
3.53849253341158	3.34293683549973	1645	1
3.54807507217615	3.32824795635081	1646	1
3.54928887597181	3.35165701789002	1647	1
3.54202120917142	3.36208469295049	1648	1
3.54885860091807	3.39724525184850	1649	1
3.53782865772226	3.40087126796536	1650	1
3.53541378145221	3.36925926273037	1651	1
3.54708117995037	3.39348349724610	1652	1
3.54376945996944	3.34903247892377	1653	1
3.54576849001877	3.32742867189438	1654	1
3.55968039825411	3.35094908731376	1655	1
3.54683999858612	3.32898578772177	1656	1
3.52961641435101	3.38878178933958	1657	1
3.54081079807021	3.41739006508078	1658	1
3.53988698288462	3.41648869563625	1659	1
3.54237528517246	3.39220634149487	1660	1
3.54837558219711	3.37056820501302	1661	1
3.53930225570102	3.39531376810364	1662	1
3.53951219711795	3.34749096182369	1663	1
3.55571644224144	3.34607036479428	1664	1
3.55529002726865	3.36730131450107	1665	1
3.55310914433694	3.33449573528165	1666	1
3.54250172965221	3.33389349601231	1667	1
3.53170430412940	3.35259991199029	1668	1
3.54431153998697	3.33620532139920	1669	1
3.54760349233695	3.30287688395525	1670	1
3.55279439998607	3.37125512572319	1671	1
3.52591844031511	3.40744790999890	1672	1
3.52792607076928	3.42190450832585	1673	1
3.53174967117177	3.37337819776120	1674	1
3.55855601537530	3.38233382691295	1675	1
3.55739577191716	3.42049728641827	1676	1
3.54412208324421	3.31228864483386	1677	1
3.54012268490622	3.31588359701958	1678	1
3.55138658829742	3.35083974568854	1679	1
3.53743119355214	3.37594459663351	1680	1
3.53148339201283	3.42103774381027	1681	1
3.54789636157257	3.40518942168617	1682	1
3.53686822370659	3.41364030834911	1683	1
3.53675225170077	3.37827182651394	1684	1
3.52854738579553	3.35888495427435	1685	1
3.52445637076033	3.37706320693892	1686	1
3.53963593099098	3.31458990063409	1687	1
3.54220451646508	3.36394598664275	1688	1
3.53758143546347	3.39237809143570	1689	1
3.53750550109235	3.41254467799604	1690	1
3.52865297493779	3.43194294215260	1691	1
3.53897919818650	3.42069995914419	1692	1
3.53557964870177	3.42039911166718	1693	1
3.55120317992544	3.39213351769869	1694	1
3.51749448288573	3.41531650778551	1695	1
3.54578046327585	3.40860394375307	1696	1
3.52938802014092	3.43395024407961	1697	1
3.50655900125572	3.41570921609642	1698	1
3.51322157975504	3.41123674954228	1699	1
3.52030787276375	3.43226582559474	1700	1
3.52511186440534	3.40026966479036	1701	1
3.53165846099875	3.40505051296636	1702	1
3.53382419657975	3.39916010401351	1703	1
3.52504724661551	3.44164696802448	1704	1
3.53605135785093	3.42720120695652	1705	1
3.55095206988718	3.45086407736982	1706	1
3.55200669745000	3.37157048001854	1707	1
3.54009796101353	3.35451438919701	1708	1
3.53368251968590	3.31433432466806	1709	1
3.55522842189557	3.30977127039796	1710	1
3.56270077184883	3.30252963327172	1711	1
3.56265809552982	3.29601731749965	1712	1
3.55281720544333	3.33178769506702	1713	1
3.57381259640750	3.33498205127128	1714	1
3.55672543868503	3.35016715321333	1715	1
3.53663058932361	3.36252353952961	1716	1
3.54878041324816	3.34680392590853	1717	1
3.56927444162748	3.34018479060030	1718	1
3.56887973968656	3.31454609650990	1719	1
3.56211143066257	3.34067325033292	1720	1
3.57145329699391	3.28970513844732	1721	1
3.56157838281974	3.30441485148537	1722	1
3.55435154018853	3.34072742816846	1723	1
3.54964328408254	3.37589600184305	1724	1
3.56163880899266	3.38296810903729	1725	1
3.54524304887867	3.36587616476163	1726	1
3.54375478811409	3.36912603330176	1727	1
3.52596289030879	3.37085091605223	1728	1
3.54486025459766	3.37069094757405	1729	1
3.55479659873744	3.34119559255551	1730	1
3.57256381569600	3.34735400519836	1731	1
3.56220833288020	3.35498271406388	1732	1
3.56613397794982	3.35158333144447	1733	1
3.53243217313681	3.39842956679567	1734	1
3.53178474150633	3.37510057769588	1735	1
3.54546196526973	3.34288166791809	1736	1
3.55285921329631	3.36069112279213	1737	1
3.55009765733050	3.36050246124031	1738	1
3.55186225749590	3.38923118335026	1739	1
3.53734834115144	3.40591492968261	1740	1
3.53096679558999	3.37549821939013	1741	1
3.52771513265839	3.36545326629054	1742	1
3.55042653561869	3.37297822171811	1743	1
3.53360687052026	3.41135785336178	1744	1
3.54244009747419	3.39394521555634	1745	1
3.55582020828961	3.36097566934915	1746	1
3.53877494700983	3.34516405211284	1747	1
3.54335314850017	3.31403917312770	1748	1
3.54956815969933	3.34638563018775	1749	1
3.53333697190610	3.39971964705774	1750	1
3.52334820584286	3.36948785731497	1751	1
3.54220482494339	3.40393709912315	1752	1
3.54564224799132	3.42860099441314	1753	1
3.53453082299838	3.37842984918697	1754	1
3.53078379768948	3.44097451508470	1755	1
3.54096949178553	3.44485913024338	1756	1
3.54795516216976	3.39595371455063	1757	1
3.53729997547231	3.40434592409990	1758	1
3.52935142758932	3.38149339690440	1759	1
3.54967957095816	3.34383164742345	1760	1
3.53428682216601	3.37831909725673	1761	1
3.54832822948145	3.39624403959423	1762	1
3.55487945501305	3.45910510134794	1763	1
3.56012978391944	3.41571113731685	1764	1
3.55653455489102	3.42292197522691	1765	1
3.53979547455860	3.35285457584128	1766	1
3.54142754800139	3.35572150426937	1767	1
3.55102168619109	3.33348329647417	1768	1
3.55680034327084	3.28759161828170	1769	1
3.55346195419597	3.32154858924039	1770	1
3.57262643905680	3.37118181042070	1771	1
3.53548925560842	3.42403829376030	1772	1
3.53359905379450	3.40468657218612	1773	1
3.54141706097054	3.34697756797111	1774	1
3.53684108681822	3.39817534605183	1775	1
3.53453295778757	3.36007924968901	1776	1
3.56312140365267	3.31990158331846	1777	1
3.55014331662735	3.29454474064228	1778	1
3.55656733208143	3.32111864911195	1779	1
3.55798955478030	3.30620159064951	1780	1
3.55679266749592	3.28925386711356	1781	1
3.55530023428256	3.30341598500617	1782	1
3.54843135275207	3.30713160927133	1783	1
3.54890661756374	3.30369717149259	1784	1
3.55061200934027	3.33037465429431	1785	1
3.55604499242932	3.31340005833343	1786	1
3.56152319112936	3.30343422545287	1787	1
3.56758529762439	3.33140369318426	1788	1
3.55959437826853	3.39839816133607	1789	1
3.54108849878556	3.41333955195437	1790	1
3.55951573832265	3.34957427080315	1791	1
3.56955905316054	3.31826766084227	1792	1
3.56582832277799	3.34827035625796	1793	1
3.54332858828506	3.36832425181408	1794	1
3.54739446463517	3.35256954759108	1795	1
3.54727791435486	3.36198762540702	1796	1
3.55687126772916	3.36058786006075	1797	1
3.57145344634654	3.29267172006638	1798	1
3.56672181094518	3.26392416735530	1799	1
3.56885501904175	3.30122782526313	1800	1
3.56736525485596	3.28869155342236	1801	1
3.54796133339920	3.27664386087491	1802	1
3.55731290608210	3.28129851352031	1803	1
3.55050852239123	3.29377577421747	1804	1
3.58029522160830	3.29346107313132	1805	1
3.55415418758376	3.33904033524152	1806	1
3.55803495320965	3.36919960274107	1807	1
3.55368224981666	3.37958143459203	1808	1
3.53184250439226	3.38671592588792	1809	1
3.56466979738527	3.38796871583299	1810	1
3.54162404268037	3.37821951233342	1811	1
3.53646458882847	3.37259833706527	1812	1
3.53168810731390	3.41089029194623	1813	1
3.53492820610535	3.42290428197292	1814	1
3.51973717735536	3.41104303351210	1815	1
3.53342349119575	3.39219829432809	1816	1
3.54526032471248	3.38586264658801	1817	1
3.52671909515349	3.44823318821811	1818	1
3.54081271090802	3.38882737462742	1819	1
3.53622180373860	3.34308999624341	1820	1
3.52455094724677	3.40472664936827	1821	1
3.54480379768390	3.35087042037785	1822	1
3.56857274816098	3.32955943105930	1823	1
3.55317180532669	3.24159655923950	1824	1
3.56369269022464	3.23109729866193	1825	1
3.55680803588517	3.25387962596459	1826	1
3.54601280177551	3.31135998693236	1827	1
3.53077822120827	3.35687342179442	1828	1
3.54447431923805	3.33745883078997	1829	1
3.53857439931283	3.36736819690221	1830	1
3.53792406507848	3.35030450364611	1831	1
3.54548240167540	3.34689504667073	1832	1
3.54218373084030	3.30789511359753	1833	1
3.53115968968483	3.31936566605981	1834	1
3.52144970918861	3.32768907661540	1835	1
3.53681713224802	3.33441906768678	1836	1
3.53251635468463	3.37754944046760	1837	1
3.55056444027843	3.35953070053915	1838	1
3.55764652522806	3.35262878581695	1839	1
3.54549347076620	3.35991683454227	1840	1
3.55416677171179	3.36254371396463	1841	1
3.54931608101456	3.36878606695715	1842	1
3.52619695792539	3.41083159805917	1843	1
3.53301028078229	3.42059434114740	1844	1
3.55887622446185	3.40051250413205	1845	1
3.55649414371769	3.33542693000720	1846	1
3.55533419797769	3.34000554174760	1847	1
3.54905475873757	3.36144494718038	1848	1
3.52346696275287	3.37585451379036	1849	1
3.52536351958867	3.40658999165479	1850	1
3.54935303480472	3.39112214441809	1851	1
3.55664379758665	3.34380042530237	1852	1
3.55748034715324	3.34593087745425	1853	1
3.53349809686377	3.39458180335403	1854	1
3.54295482720900	3.34866345292809	1855	1
3.55094618544215	3.34541319706531	1856	1
3.54802181461616	3.35513499461658	1857	1
3.54896866046047	3.36575561770809	1858	1
3.54484124520573	3.41199608410377	1859	1
3.55740854148738	3.36941147661922	1860	1
3.55375917807770	3.38760629680412	1861	1
3.54356889165615	3.38512949194497	1862	1
3.55730022450794	3.36140052531006	1863	1
3.55303371290806	3.33210344831056	1864	1
3.55977787095617	3.33353033642726	1865	1
3.55121350010120	3.29599875953361	1866	1
3.54459708389340	3.33714481246863	1867	1
3.56432302352857	3.35151624157214	1868	1
3.56706785093683	3.36100735925339	1869	1
3.56684482236615	3.34346549700423	1870	1
3.56948455427881	3.29489072207191	1871	1
3.55007010874203	3.31171327665788	1872	1
3.53497164051622	3.31921915981135	1873	1
3.55224623460697	3.30306577526292	1874	1
3.56673898454661	3.37955627677370	1875	1
3.54564482177369	3.39944488950138	1876	1
3.53495196482482	3.40377860447536	1877	1
3.53722630233037	3.37125290263760	1878	1
3.54609684527109	3.35431839136636	1879	1
3.52522051044634	3.37668492657223	1880	1
3.53392751653396	3.34334118270674	1881	1
3.56375124652948	3.31503479205637	1882	1
3.54279135455271	3.32879853060084	1883	1
3.54036520852845	3.38982945234979	1884	1
3.54152836931347	3.40228826965799	1885	1
3.51922000477906	3.39492907585475	1886	1
3.53739291862320	3.43597181089981	1887	1
3.51843791097582	3.41111756251133	1888	1
3.52164232950987	3.36366623905666	1889	1
3.54590731304322	3.37847369633452	1890	1
3.54705287998931	3.37617483853479	1891	1
3.56160189986807	3.38697479678958	1892	1
3.53716399411708	3.41876690797757	1893	1
3.55861089861898	3.39951247784007	1894	1
3.54267079929418	3.43731931273944	1895	1
3.55021896311905	3.39272164989476	1896	1
3.54670632031108	3.42188050012289	1897	1
3.52912663392017	3.45987827342581	1898	1
3.53267027465032	3.43685998572820	1899	1
3.53760859957028	3.42768932104007	1900	1
3.54960981826887	3.43004530445244	1901	1
3.53300815426588	3.39996390650001	1902	1
3.54101812933724	3.40137175461168	1903	1
3.54188294312793	3.41611863584261	1904	1
3.55199471613044	3.39510500916015	1905	1
3.53414672732383	3.41781489344655	1906	1
3.52173857113223	3.46394497788938	1907	1
3.52368938333994	3.44187964332310	1908	1
3.54100181901203	3.39607601362661	1909	1
3.54746174627050	3.35953556289328	1910	1
3.55414466001789	3.38872374619948	1911	1
3.54291244309151	3.37849295836617	1912	1
3.52349316699496	3.46666563760104	1913	1
3.52579629359912	3.44164854821866	1914	1
3.54181919018490	3.40682575920302	1915	1
3.53347174752903	3.39496076541156	1916	1
3.53715653933304	3.37781739040073	1917	1
3.53411038418711	3.44540214507261	1918	1
3.55062002396360	3.43931072969625	1919	1
3.53731491873400	3.45509140669790	1920	1
3.53507791978119	3.46519510777211	1921	1
3.54337050143496	3.41272699158297	1922	1
3.52988511875730	3.45088913227323	1923	1
3.53409212155935	3.44882992777973	1924	1
3.52694314698839	3.39655810564740	1925	1
3.53510877553269	3.42471502598125	1926	1
3.54216028805766	3.41720109353361	1927	1
3.53199672487277	3.36525596593062	1928	1
3.53359162131680	3.37746097059841	1929	1
3.53458444756640	3.36898302238619	1930	1
3.51977090349410	3.38440991743366	1931	1
3.52171017334936	3.39008665160114	1932	1
3.54412988245316	3.43251205062803	1933	1
3.53551799922531	3.44870259727827	1934	1
3.51238659258081	3.39480269913633	1935	1
3.53265518163431	3.39430300696214	1936	1
3.53638483104547	3.43579884982547	1937	1
3.53871469046989	3.40583068438453	1938	1
3.52057929508575	3.41623160082299	1939	1
3.51370005950501	3.41639202954527	1940	1
3.53192103672047	3.41638650298694	1941	1
3.52871961408235	3.42560452840165	1942	1
3.54426489444844	3.41053750611949	1943	1
3.53278900618455	3.38209821634124	1944	1
3.53216262420178	3.41151429895333	1945	1
3.53406296067536	3.43823373174485	1946	1
3.54341525084242	3.43353198891487	1947	1
3.55886390475900	3.37739939975947	1948	1
3.54114757735540	3.34916937802816	1949	1
3.53439397681865	3.38151523609196	1950	1
3.54058795086317	3.33266998862738	1951	1
3.55260122611319	3.33710683511424	1952	1
3.55743608401930	3.35563957903381	1953	1
3.57209794896697	3.33536628137422	1954	1
3.56398527732015	3.28357302502925	1955	1
3.56775605231923	3.29632981737516	1956	1
3.57320948501535	3.30787438549249	1957	1
3.55519376323457	3.32237327226823	1958	1
3.55725599699799	3.34939955900105	1959	1
3.56615196966963	3.34656893069346	1960	1
3.55030505332008	3.40030895330541	1961	1
3.54749989694832	3.39837986902848	1962	1
3.55738190629847	3.36324069897578	1963	1
3.55598188071297	3.37712970946453	1964	1
3.55051594559563	3.41363890509328	1965	1
3.54826679693909	3.44700485369454	1966	1
3.53853306542569	3.45255066848950	1967	1
3.53644136559492	3.43526140345658	1968	1
3.55455294661669	3.41895073277546	1969	1
3.55031351157546	3.39546007055736	1970	1
3.55835294285101	3.37142257634503	1971	1
3.56022137845169	3.34143459711712	1972	1
3.56975374559635	3.31759415099163	1973	1
3.53908745076066	3.36149625640823	1974	1
3.53210773956032	3.39146884289654	1975	1
3.52834929559899	3.41396123483429	1976	1
3.52732556553400	3.43293658541002	1977	1
3.53526242510167	3.42918585233606	1978	1
3.53411302562003	3.45508782874335	1979	1
3.54147573801222	3.41564187056047	1980	1
3.54404509333804	3.41095727331976	1981	1
3.54121019707339	3.40499786953196	1982	1
3.54106388778152	3.43619694057540	1983	1
3.54436719801241	3.39860259706996	1984	1
3.53545847216553	3.40470388507923	1985	1
3.55369976459920	3.41920415540666	1986	1
3.55528584978988	3.37935668622488	1987	1
3.54743828701719	3.41340310556387	1988	1
3.54013423428953	3.37177461196228	1989	1
3.56480634856114	3.39335843046510	1990	1
3.57727754306950	3.35148353470462	1991	1
3.54495645395299	3.35662232566291	1992	1
3.54332138521037	3.38539332336248	1993	1
3.54148913936261	3.36556675199398	1994	1
3.55729609242870	3.37619515888480	1995	1
3.54766362645597	3.40951409417964	1996	1
3.54040573719699	3.39404484065309	1997	1
3.53288603085895	3.45183176679911	1998	1
3.54118069325577	3.43402555483915	1999	1
3.52791989732866	3.43900664678297	2000	1
[truncated: 3,000 more rows]
