# Supplementary material for: Reversibility and Viscoelastic Properties of Micropillar Supported and Oriented Magnesium Bundled F-Actin
Source: PLoS One. 2015 Aug 31;10(8):e0136432. doi: 10.1371/journal.pone.0136432 (PMC4556452; doi:10.1371/journal.pone.0136432)
Supplement: S1 Data — See the Readme.txt file within. (ZIP) [file pone.0136432.s004.zip › Rheology-raw-data/120725 08mM/fov2091noDD/fov2091noDD.txt]

4.00468283432673	4.04575461485381	1	1
4.00530997926819	4.03755036879969	2	1
4.01694880391815	4.01770748347690	3	1
4.01374141201080	3.99256032749504	4	1
4.02090988762798	3.97045974994219	5	1
4.01195379267989	4.01589285187112	6	1
4.00813409134205	3.98400976352397	7	1
4.01296293554796	3.96830091347856	8	1
4.01035555974916	3.97513370303078	9	1
4.00716531534415	4.01472031723282	10	1
4.02519197646790	4.01292767294888	11	1
4.02165663584519	3.99312493506501	12	1
4.00776624647764	4.03269187181070	13	1
4.00501178079247	4.02212479357945	14	1
4.02406776640862	3.99615451447662	15	1
4.01307587212461	4.02090756221186	16	1
4.00698224810534	3.99903910897806	17	1
4.00305103067567	3.98961193412624	18	1
4.00593097032611	3.96828045280377	19	1
4.00427361309939	3.96009330200808	20	1
4.00283726066583	3.99878032227698	21	1
4.00633877460285	4.01136276151785	22	1
4.01225115695272	4.01359199716703	23	1
4.01093171497328	3.98327392635921	24	1
4.00985868140989	4.00742546597359	25	1
4.00964477830849	4.05303286867999	26	1
4.00648229698782	4.05585553267747	27	1
4.00299074190249	4.04058402612107	28	1
4.01626153833645	3.98947138159610	29	1
4.02134104206469	3.98559696597702	30	1
4.02083977695850	3.96926253254034	31	1
4.02038857545114	3.95528973092249	32	1
4.01590730172415	4.00250997863862	33	1
4.02737217964069	4.01075034567174	34	1
4.02504206381949	3.97629727693988	35	1
4.01053448677308	3.98308646241595	36	1
4.00742817060041	4.01740816031259	37	1
4.02761655635334	3.98441312182602	38	1
4.00095724992822	4.03278791364309	39	1
4.00854041210139	4.01126888304545	40	1
4.01487382143178	3.98304146094297	41	1
3.99324412763095	4.04545029686980	42	1
3.99779358685262	4.03481443818037	43	1
4.00471732451462	4.04263583053093	44	1
4.00337315161190	4.04180029980922	45	1
4.03654014245321	4.03901932367097	46	1
4.02495045174611	4.00874142032477	47	1
4.00304263894725	3.99055583840223	48	1
4.02139914841821	3.97324667568460	49	1
4.01967670751762	3.99333037360431	50	1
4.01259477940453	4.02362918536237	51	1
4.01102112732539	4.00457321903556	52	1
4.02179811708028	3.99548641637867	53	1
4.03554782707911	3.99526227494203	54	1
4.01126233706486	4.02382765234371	55	1
4.01715724455211	4.02429155890598	56	1
4.00701551911981	4.06557227166661	57	1
4.00556401323945	4.07404748396309	58	1
3.99126408357396	4.08543385104177	59	1
4.01653953874422	4.03661322035497	60	1
4.03800978962211	4.01068596922240	61	1
4.03092429582470	4.04384513900013	62	1
4.01600338460125	4.00668189894178	63	1
4.00888612753680	4.05005119928413	64	1
4.00784222799340	4.05183656027936	65	1
3.99965518895172	4.06321656397898	66	1
4.01090639983842	4.11297121708814	67	1
4.00350509995416	4.08580169194428	68	1
4.00740067774763	4.04589661150763	69	1
4.02602176039015	3.98361250869174	70	1
4.00781883341418	3.96305597426467	71	1
4.01081558789986	3.99431148525799	72	1
4.00764174333930	4.02212127681061	73	1
4.01927114677651	4.03474778948807	74	1
4.00459250792496	4.02162827191465	75	1
4.00934861893822	4.00720013225456	76	1
4.01520810906997	3.96108776409963	77	1
4.02570996833401	3.93079516676973	78	1
4.02677429163506	3.95589174108451	79	1
4.00974036393526	3.99928080173777	80	1
4.00580287387067	4.01152746903722	81	1
3.99724451641584	4.04713613816945	82	1
4.00951116592974	4.05203937564431	83	1
4.00605007780119	4.10266755543356	84	1
4.00733181697210	4.06078142332255	85	1
4.01232203304061	4.04704495887036	86	1
3.99400452341551	4.08044889462777	87	1
4.00602696609765	4.03408512209189	88	1
4.00543042154673	4.00831171015661	89	1
4.01610941328768	4.01351544134910	90	1
4.02648223464488	3.96593063485644	91	1
4.01637874117981	3.98221561262691	92	1
4.01084963427677	3.98469829175324	93	1
4.01956083710272	3.96135128341203	94	1
4.02733739920094	3.92474134628113	95	1
4.00863976539621	3.99132054105818	96	1
4.02237858982799	3.95857588598056	97	1
4.02524838054201	3.92480145434178	98	1
4.02952089887875	3.95890224005236	99	1
4.01998004962771	3.94955466259551	100	1
4.01589227939563	3.98252579878046	101	1
4.02698663634625	3.96431225851351	102	1
4.02039387867498	3.98434803084695	103	1
4.00708957866075	4.00312375847863	104	1
4.01653647384542	3.95054028407422	105	1
4.01071718955667	3.99837677067010	106	1
4.00861486381779	3.97621424546368	107	1
4.01054346089124	4.02021832012930	108	1
4.01922049540633	4.04007501413747	109	1
4.00275260737786	4.00125351223107	110	1
4.02266780886874	3.99379981834403	111	1
4.01538023543179	3.99091133422951	112	1
4.01810191609615	4.02988222674264	113	1
4.00725471666513	4.06860223856525	114	1
4.00328665033344	4.05665038526012	115	1
4.00782967433632	4.04614612752735	116	1
3.99840191003251	4.01104676205540	117	1
3.99273060138393	4.05977361706756	118	1
4.00163100444751	4.00351957573770	119	1
4.02169003187899	3.94537101736124	120	1
4.01650427715103	3.91423381456672	121	1
4.00860436702482	3.94142451090660	122	1
4.00861382216456	4.00947867064692	123	1
4.00534118148378	3.98448143707607	124	1
4.00332934320709	3.98659025281438	125	1
4.00293866023275	3.97489913559288	126	1
4.01563105988928	4.01437888937861	127	1
4.01676179943340	4.04414723569513	128	1
4.02678266590906	4.00337262978826	129	1
4.00902691311762	4.00919392507219	130	1
4.01565103848639	4.03099959994972	131	1
4.01049525812142	4.03770472922536	132	1
4.00918428117979	4.04172416529779	133	1
4.01223432991910	4.02237875165630	134	1
4.01497964378979	3.99878053023682	135	1
4.00410234347747	4.01630774393221	136	1
4.02600591096068	4.03050807422773	137	1
4.00862757811838	4.04352965389123	138	1
3.99497852659157	4.05879025633539	139	1
4.00425458946398	4.00532430324098	140	1
4.01781449488440	4.01795464553360	141	1
4.00628292247570	4.02355828558576	142	1
3.98472890013208	4.11054842138335	143	1
3.98199240702894	4.15380885820380	144	1
3.98332296015860	4.12444938135114	145	1
3.99242196269605	4.08476784074686	146	1
3.99371933044456	4.06727644240105	147	1
3.99369743720456	4.08098665512133	148	1
3.98897398056278	4.07461636213620	149	1
3.99846377723612	4.04432207369422	150	1
3.99554698315074	4.04260096438452	151	1
3.99754763445134	4.00550414002909	152	1
3.99462337081945	4.02911260492375	153	1
3.99374928957393	4.05815334542329	154	1
4.01010922723053	4.07701486461797	155	1
4.00996324848013	4.08982987316791	156	1
4.00795638047972	4.08045795299394	157	1
4.00030131308539	4.07545550756927	158	1
4.00712129764040	4.07628327106730	159	1
4.01980199616684	4.04789187269164	160	1
4.02480280382613	4.03031169779866	161	1
4.00500246914774	4.02948528750713	162	1
3.99346548665638	4.07983664385129	163	1
4.01041990507812	4.04991345171229	164	1
3.99359921208551	4.08543609175134	165	1
4.00681595314477	4.09602792946144	166	1
4.00699071290308	4.05277212732634	167	1
4.00862860407785	4.06870913512280	168	1
4.01650065069769	4.06179857623501	169	1
4.00651986729967	4.05312309589324	170	1
4.01519393920869	3.99635869781945	171	1
4.00355878787913	4.01296655476637	172	1
4.02824333773719	3.98209512854059	173	1
4.00513093106305	3.98350379333841	174	1
4.01015467212285	3.97531600036223	175	1
4.01794483293872	4.00598225850317	176	1
4.02165554457156	4.01536527016715	177	1
4.01078229670650	4.00059135963999	178	1
4.00584373370866	4.02684240923789	179	1
3.99852259788820	4.00309227144390	180	1
4.01005923854312	3.96832077622785	181	1
4.02393447929383	3.96325521983451	182	1
4.00433162581925	3.96824508598658	183	1
4.00845798150042	3.97208328349620	184	1
4.02323324443827	3.94783803197071	185	1
4.01471632483555	3.97369195587956	186	1
4.02866435721487	4.00123985304079	187	1
4.00546652862901	3.99928531858713	188	1
4.01869220045571	3.97400871128325	189	1
4.02638577730541	3.98392528235913	190	1
4.01681212918257	4.03464046560652	191	1
4.01660518103601	4.00232023157491	192	1
4.01200893110132	3.99100646049889	193	1
4.02006868687636	3.98415248891026	194	1
4.02026008036613	4.02120136580415	195	1
3.99905870981274	4.08659102104706	196	1
3.99078282918647	4.09427550677150	197	1
3.98782477969651	4.14287722809006	198	1
3.99233990145078	4.12548969261409	199	1
3.99608756589796	4.09286269841822	200	1
3.99576255693516	4.06069761642320	201	1
4.00210080772204	4.06135212617211	202	1
3.99367935196758	4.08087797000501	203	1
3.98597978856144	4.08052214745526	204	1
3.97636283448696	4.06397640565736	205	1
3.97779818881053	4.13419802161916	206	1
3.98080640655799	4.15374195211684	207	1
3.98567535566151	4.14240948653155	208	1
3.99859209530637	4.11122587364178	209	1
3.99419862796225	4.10126937771114	210	1
3.99888187981412	4.08415765079437	211	1
4.00743925878251	4.07433645828088	212	1
4.01872204024833	4.05601060682781	213	1
4.00428708116013	4.06137568370904	214	1
4.01160350862538	4.08619138420600	215	1
4.02437905277934	4.08250501498686	216	1
4.00334435244083	4.08956664894337	217	1
4.00796548178387	4.08599566376924	218	1
4.01298673737476	4.06540370682939	219	1
4.00449673194858	4.10042114159611	220	1
4.00296735624820	4.10770557846349	221	1
3.99740019030214	4.05284374786074	222	1
4.00040830320452	4.05155390968135	223	1
4.00481982679463	4.05579130002430	224	1
3.99252834512829	4.06319590936445	225	1
3.98353832594571	4.04776427795220	226	1
4.00225848500503	4.02967585803566	227	1
3.99547753816151	4.02586330623644	228	1
3.99388232349288	4.01101915167181	229	1
4.01641663778465	3.98441190257672	230	1
4.01551202533088	3.92430827030454	231	1
4.03979013648574	3.91921977223391	232	1
4.02170580130964	3.95225067563983	233	1
4.02196248466214	4.00068430608967	234	1
4.01255580759048	4.01879286795361	235	1
4.01388009786632	4.04133353662880	236	1
4.00737697379273	4.03639498368492	237	1
4.03247712692586	4.06864621071951	238	1
4.01548412696990	4.08960485114538	239	1
4.00843859179324	4.06637003242565	240	1
4.00572057126788	4.03689293478927	241	1
3.99061521588905	4.05996762772746	242	1
4.00060475248807	4.06981926448357	243	1
4.00690915350449	4.02946145660970	244	1
3.99806106095206	4.06439726846930	245	1
3.99662022080812	4.07417148224606	246	1
4.00228650876836	4.12898478643579	247	1
4.00885240505303	4.10887184724142	248	1
3.99385942646299	4.04783438083865	249	1
3.98846359335421	4.09482903958285	250	1
4.01643756167099	4.02431279129766	251	1
4.01920981389720	4.01676628787086	252	1
4.01874642726136	4.03305830995857	253	1
4.00232676570797	4.03625838237298	254	1
4.01981538605141	4.00105254507561	255	1
4.02443526466537	3.97601206920073	256	1
4.02419849568176	4.02970539686662	257	1
4.01823481659332	4.03265775771351	258	1
4.01768572281559	4.00152571035735	259	1
4.02248574767931	3.96384201051497	260	1
4.01354098433410	3.98771572630633	261	1
4.01595795980365	3.97355101821282	262	1
4.02162368758009	3.99635687832308	263	1
4.01810651251717	4.07135398801507	264	1
4.01101321396110	4.06458945859097	265	1
4.00909648798727	4.08054702492617	266	1
3.98498487913761	4.03348147913463	267	1
3.98719940594976	4.00041251260314	268	1
4.01239612206249	3.99397371559223	269	1
4.00828739484684	3.99948785127113	270	1
4.00124092147603	4.01902006688217	271	1
4.02607659373006	3.99954904033808	272	1
4.01405703377500	4.02110788657226	273	1
4.01499642286204	4.02306443282713	274	1
3.99800602541805	4.02643844830185	275	1
4.00500173985063	3.99955858301197	276	1
4.00095263108310	4.06670509187342	277	1
3.99737530107156	4.09840530609788	278	1
4.00018182483093	4.06436130304401	279	1
4.00580734599692	4.06711715492500	280	1
3.99107285611161	4.07717941285431	281	1
4.00299120565763	4.07344927351498	282	1
4.00067187871334	4.03901415535994	283	1
4.01029911069642	4.06524252945353	284	1
4.02564090599604	4.07231920498609	285	1
4.00563667519205	4.07733807725364	286	1
4.00574285504510	4.02886354469248	287	1
3.99794349177448	3.96131887866202	288	1
4.01120269943037	4.01191811897448	289	1
4.00611608032304	3.99215069040906	290	1
4.00876781031732	4.00156398028468	291	1
4.01093335245548	4.01733369141734	292	1
4.02425265807343	3.94330902575992	293	1
4.00853202174547	3.98369901581115	294	1
4.00621330242758	3.99002135835229	295	1
4.00603014070756	4.04142368236285	296	1
4.00133832900727	4.04282014718235	297	1
4.01295872016010	4.06096401692218	298	1
4.02552119842640	4.03552325342207	299	1
4.01741345537611	4.04694541096005	300	1
4.00712190026849	4.01143478357520	301	1
3.99429122357448	4.02977292127222	302	1
4.01197253921444	3.98302471705466	303	1
4.01101454249277	3.96970522661152	304	1
4.00874176974900	3.98744107220639	305	1
4.00222570041139	4.04030365523840	306	1
4.00735693113530	4.07954205679307	307	1
4.01317687916059	4.13834928701841	308	1
3.98794353741699	4.17961696072224	309	1
3.98693975586769	4.08745686358762	310	1
3.98685690398485	4.08583730745268	311	1
3.99475607216593	4.07709122953325	312	1
3.99203319754775	4.07187384704049	313	1
4.01379396267113	4.05542838142289	314	1
4.01119581577273	4.01156182066643	315	1
4.01054229228299	3.99291402385257	316	1
4.00938994751391	3.99937572400447	317	1
4.00607115303427	4.04492228502041	318	1
3.98991767163772	4.09385123649544	319	1
4.00106563627769	4.07236782264449	320	1
3.99461042007615	4.02455806143301	321	1
4.00372681440582	4.01696272420352	322	1
3.99984402220608	4.04692422914995	323	1
4.00743390311636	4.08671961740300	324	1
3.98496509294293	4.06602927569901	325	1
3.99894579218552	4.07881989263217	326	1
4.00045163730270	4.02119375954781	327	1
4.01217153546374	3.96296257870518	328	1
4.00650833211754	3.99508163754985	329	1
3.99989683566933	4.01096349086449	330	1
4.01847324751844	4.02227631108463	331	1
3.99436523292722	4.10409470029849	332	1
3.99535161927792	4.12099594799064	333	1
3.98456157248354	4.12045339975815	334	1
3.99510336469727	4.10416657493274	335	1
3.98716067515430	4.13288976345223	336	1
3.99244382246917	4.12676180514609	337	1
3.99559212563959	4.10613218235517	338	1
4.00414252563752	4.05400776466606	339	1
4.01892809696718	4.01915841771999	340	1
4.02504441286806	4.00920033366629	341	1
4.00833151441777	4.03109627163483	342	1
4.00520068649531	4.03714025695475	343	1
4.01335812152939	3.98370226373326	344	1
4.01177307651358	3.93347348355705	345	1
4.01596140220932	3.97176177093176	346	1
3.99008998771779	3.99741533742166	347	1
4.01336669890006	4.00357423718905	348	1
4.00311898965135	3.99771224654123	349	1
4.00743398936038	3.98537968331388	350	1
4.00050476355309	4.04785229224969	351	1
3.99740600670934	4.06496375961328	352	1
3.99117339397496	4.07846096359280	353	1
4.00887581953651	4.04745373438875	354	1
3.99927289291165	4.01721713120477	355	1
3.99977710288843	4.00000810175753	356	1
4.00730253081843	4.02759556146501	357	1
4.00885975633465	4.02016082511220	358	1
4.00719834931806	4.05274782729429	359	1
3.99875725103119	4.08679092939810	360	1
4.00062577197760	4.10379890213975	361	1
4.00664091319149	4.04995932999923	362	1
4.00499681031931	4.06437535965223	363	1
4.00044148093428	4.08763695797108	364	1
3.99174566024228	4.09008778738104	365	1
4.00301821114233	4.06647960525159	366	1
4.00432063791075	4.02852321179837	367	1
4.01252531754363	4.04244015082139	368	1
4.00963851066191	4.01018452562981	369	1
4.01495928703468	3.99703658834906	370	1
4.01416776741306	3.97740685661499	371	1
4.00548104218541	3.97196188628630	372	1
4.01709174944852	3.95770393949584	373	1
4.01830911442638	3.95127871133278	374	1
4.00475033077007	3.96912189766716	375	1
4.01387351001344	3.99709246480900	376	1
3.99564734493495	4.06533975601552	377	1
4.00282900989100	4.06284309191120	378	1
3.99823551589386	4.05130016337551	379	1
3.99702032239307	4.08410347641405	380	1
4.01241238641513	4.03914124606703	381	1
4.01195847871394	3.98471660572844	382	1
4.00966551796217	4.01531548838156	383	1
4.01819472479776	4.04207403181790	384	1
4.01017403549912	4.02743389828462	385	1
4.01239117431459	4.07419331905639	386	1
3.98784767685594	4.09803922655394	387	1
3.99659022766383	4.07695533864082	388	1
3.99437246509880	4.08824798900773	389	1
3.99683961381191	4.02170741075856	390	1
4.00885928999471	4.00383912894687	391	1
4.01045656637586	4.01060397810785	392	1
4.00587320228008	4.00432659701589	393	1
4.02674710950384	3.95141098024187	394	1
4.01999070466992	3.94645710186450	395	1
4.01274867050101	3.97202408638710	396	1
4.01198868291936	3.98688679171074	397	1
4.01467492331470	4.01013757378943	398	1
4.01013308937412	3.99733832834551	399	1
4.00329243394604	3.99465416838062	400	1
4.01189803078202	3.99718802755510	401	1
4.02476747072159	3.98402756051272	402	1
4.01636850388362	4.00344298999273	403	1
4.01648619628120	3.99668105268365	404	1
4.01780458324128	3.99075192414890	405	1
4.01393484032930	4.03077704933286	406	1
4.00264014623624	4.06881297296871	407	1
4.01876248701101	4.03658404678662	408	1
4.02721774213855	3.98337090435308	409	1
4.01380088405402	3.96136794946515	410	1
4.00120509485262	3.98137580727721	411	1
3.99742848290984	4.04872796991075	412	1
4.00994153991562	4.04184748347512	413	1
4.00285973180052	4.01359397833028	414	1
3.99366306670097	3.98616748077781	415	1
4.00820213095698	3.96307635520764	416	1
4.00230072308510	3.90353300604853	417	1
4.00646884189020	3.95294783338769	418	1
4.01757942394105	3.94745718299498	419	1
4.02074103201901	3.95155535615215	420	1
4.01591432544432	3.94143501389978	421	1
3.99706217024471	4.00241288782902	422	1
4.00834686799675	4.00012433177031	423	1
4.01172951625844	3.96168519090346	424	1
4.01263960201838	3.97141961508580	425	1
4.00067607437470	3.98800115330790	426	1
4.00461328453457	4.01586133246391	427	1
4.01224550986484	4.05387462075209	428	1
4.01073783147289	4.04793210325354	429	1
3.99949011594304	4.01462622549500	430	1
3.99823090270385	4.01070642839254	431	1
4.00266650434313	3.99086839216101	432	1
4.00949130799988	3.99528431106909	433	1
4.01106181870275	3.98657519137242	434	1
4.00187823202531	4.02631387792270	435	1
4.00795562543298	3.99256803453026	436	1
4.01302515295516	3.95971574912853	437	1
4.01101812464544	3.96732168289232	438	1
3.99243101048919	3.98571419382447	439	1
3.99731205879167	4.01050542047993	440	1
4.00858478804609	4.00795342612910	441	1
4.00224218268070	4.03059826213668	442	1
4.00582635383212	4.02321999070042	443	1
4.00436127465858	4.05806824194826	444	1
3.99017147785712	4.08389385224007	445	1
3.98777633370904	4.09460222001409	446	1
3.98666068855929	4.12308170068436	447	1
4.00044148794594	4.06245714951270	448	1
4.01160461690342	4.03854744724632	449	1
3.99340526114467	4.08729495641868	450	1
3.98733019242881	4.07523140466176	451	1
3.99411309154020	4.07660860956716	452	1
3.99513257869782	4.07721884383098	453	1
4.00028723976941	4.03815189522980	454	1
3.99630703985248	4.02025783391937	455	1
4.00942082301284	4.02861957775540	456	1
4.02454524786402	4.00519823706617	457	1
4.02844646159878	3.96545879417421	458	1
4.03051144346589	4.02968527499914	459	1
4.00943175959980	4.00299705115303	460	1
4.01530975416117	4.03118860378491	461	1
4.01287384530821	4.04310507341860	462	1
4.00440893138067	4.10720027452293	463	1
3.98875930120340	4.14471596326924	464	1
3.99030288909857	4.12525670080837	465	1
4.00418144975165	4.05115076780198	466	1
4.01170739745164	4.01272097444727	467	1
3.99637647082745	4.06576488678000	468	1
4.00090895066729	4.06759622839586	469	1
4.00115339177463	4.06058712750270	470	1
4.00881855733164	4.04502040057546	471	1
4.01609261917133	4.03653909515495	472	1
4.01074354494100	4.01935210228749	473	1
4.00385703727556	4.01273073293284	474	1
4.01195564858010	3.97898868870102	475	1
4.00430549057058	4.05148972990889	476	1
4.00088728249925	4.04395231130562	477	1
4.00173764909970	4.07420916022047	478	1
3.99548965904752	4.07547161794560	479	1
4.00015035375890	4.04062445562808	480	1
4.00658817331854	4.09927866780988	481	1
4.00400913655084	4.12199544905062	482	1
4.00621980851170	4.08856609441329	483	1
3.99651322191553	4.03459860290435	484	1
4.00090540295572	4.07668294270007	485	1
3.99440433419060	4.01372000618713	486	1
4.00192525472054	4.05185201348230	487	1
4.01568755869316	4.04215494380123	488	1
3.99235112588511	4.05605100708533	489	1
3.99118543536572	4.06450493970222	490	1
3.99968256034545	4.11228812839493	491	1
4.00805213074252	4.10014288082394	492	1
4.00725893304437	4.03821641369464	493	1
4.00100126825892	4.02425778654803	494	1
3.99156427635135	4.04984588409894	495	1
4.00540588432216	4.01797344921814	496	1
4.00597386769272	4.00843256889332	497	1
4.01449794943160	3.99698341962519	498	1
4.00939193753268	4.04157337471918	499	1
4.02378386927487	3.99608157832118	500	1
4.02076047253639	3.98040346628571	501	1
4.01319391698882	4.01124809812488	502	1
4.00852362287437	4.02383263745968	503	1
4.01220981540429	4.06577194245807	504	1
4.00975831616795	3.99954782130818	505	1
4.00245371827539	4.00155101647402	506	1
4.00019307404809	4.06304794858491	507	1
4.00610090192545	4.04444404000663	508	1
4.00447556705608	4.04783524255370	509	1
4.01452341463382	4.05789386877946	510	1
3.99992788460555	4.06474935331523	511	1
4.00139319256351	4.08848792583660	512	1
3.99946742112950	4.07812007881245	513	1
4.02404446627597	4.04750530666306	514	1
4.01813777057738	4.00537032216547	515	1
4.01246696193126	3.99782967524433	516	1
4.00615059598354	4.01827598913361	517	1
4.00163869523282	4.01549673396174	518	1
4.01263502907094	3.97357861624144	519	1
4.01251736514385	3.94500835629399	520	1
4.01881420159638	3.96782144412473	521	1
4.02323565357948	3.95550883511696	522	1
4.00054316061382	4.00434298196424	523	1
4.00160410574740	4.00666174706552	524	1
3.99632449129989	4.03774301085394	525	1
4.01245090729401	4.00734459496557	526	1
4.00932566391914	4.01205469303689	527	1
4.01147394234680	4.04551415187849	528	1
4.00643514045922	4.02230545005911	529	1
4.01451179853310	3.98545335716493	530	1
4.02686496254380	3.93397140998902	531	1
4.03290074967985	3.97294549455547	532	1
4.03706818512076	3.94227297185867	533	1
4.02838639362148	3.94091479426607	534	1
4.00617058326970	3.94418023774730	535	1
3.99800540857857	3.94963187027509	536	1
4.00218342047235	3.96030946708810	537	1
4.01403185652927	3.98693973692447	538	1
4.01852034790892	3.98587219821657	539	1
4.02406575045061	4.02999923925618	540	1
4.02273934624339	4.03553784922837	541	1
4.02475754710900	4.01421691010472	542	1
4.01190779566707	4.02989342338091	543	1
4.01673367910441	4.04240447817185	544	1
4.00137543948831	4.05956352420225	545	1
4.00265533996032	4.04476840018594	546	1
4.00637572019807	4.01026917474260	547	1
3.99941102233686	3.98167412991974	548	1
4.00479441536914	4.02155407581776	549	1
4.00277789608436	4.01593195619913	550	1
4.00248478856094	4.05505925773358	551	1
3.99177164368820	4.03815551626801	552	1
4.00583582236821	4.03261325164950	553	1
3.99899152942729	4.06178519714097	554	1
3.99558163812870	4.04279414335188	555	1
3.99655950680156	4.06153656788741	556	1
4.00226866926642	4.06529000135826	557	1
3.99540511108658	4.05411199604069	558	1
3.99965231772218	4.02474916928514	559	1
4.00540200730826	3.99821902542496	560	1
4.01322744350447	3.96159298947715	561	1
4.02427590010203	3.96235846717919	562	1
4.02354640973359	3.99250924064226	563	1
4.01582391274520	3.99434175916739	564	1
3.99150978323496	4.05710718701997	565	1
3.99518927488972	4.03459805615558	566	1
4.01117520090847	4.03058026750104	567	1
4.01160079861749	4.00599922392779	568	1
3.99988518181290	4.03439454104320	569	1
4.00840799885337	4.01103638151116	570	1
4.00002507645034	3.99791807773945	571	1
4.00934746881845	4.01774674028090	572	1
4.00817892398429	3.99614201522294	573	1
4.01610033812549	3.94711811847629	574	1
4.00955197673565	3.95740110742669	575	1
4.00559123220140	3.98141088902744	576	1
4.01821691520502	3.94001193200666	577	1
4.02164724969861	3.93161912396442	578	1
4.02154320765126	3.96382669973956	579	1
4.01891436765448	3.98496002476274	580	1
4.02063372730974	4.00914499646555	581	1
4.01678686445033	4.05263565549709	582	1
4.02588122791052	4.03328233641196	583	1
4.01337242759914	4.04399120851530	584	1
4.01540840867454	3.98222946870011	585	1
4.01177452078588	3.99842923912208	586	1
4.02151965616906	4.08084148515660	587	1
4.01200421173361	4.08884555138195	588	1
4.00365336506368	4.04820279319915	589	1
4.01059411419100	4.03212414776488	590	1
4.01948557747462	4.00493346153976	591	1
4.01960558194263	3.99353201367847	592	1
4.00876048152937	3.96941085187226	593	1
4.00289245582820	3.97715575469680	594	1
4.01571886485396	3.94025972408540	595	1
4.02135245620078	3.98883470248781	596	1
4.02594305972403	4.01746062282039	597	1
4.01050188651919	4.04207916590810	598	1
4.01192384409220	4.00291674291881	599	1
4.02255087325109	3.93392374790525	600	1
4.02499032861222	3.97713458666667	601	1
4.01377003882908	4.06293665115407	602	1
3.99659883192980	4.05299893781490	603	1
3.99308059717107	4.08312414518866	604	1
4.00788594399927	4.03292361895249	605	1
4.02453832090493	4.01860297602995	606	1
4.02427402309080	4.00034777580835	607	1
4.01651740359069	3.96233200761391	608	1
4.01243015386498	3.95364649049256	609	1
4.00997537436391	4.01021716928387	610	1
4.01180322712244	4.01343646520244	611	1
4.01092762652982	4.03043119884007	612	1
4.01348954664988	3.97484684601494	613	1
4.02427172531619	3.94723380677573	614	1
4.02455050178134	3.94451295207767	615	1
4.01409543558684	3.96948259980321	616	1
4.01293664129419	3.97923724374207	617	1
4.01430166796071	4.01945925567824	618	1
4.00287383568367	4.01458272590760	619	1
4.01064023102069	3.99860724387299	620	1
4.00232029912349	4.03345935513461	621	1
4.00999655610291	4.02141174092527	622	1
4.00745136694162	4.03838087447358	623	1
3.98536590850156	4.07932557245558	624	1
3.99706555768613	4.08699278632585	625	1
3.99584385721337	4.08441718294980	626	1
3.99358464668189	4.05019182622494	627	1
4.00143705615258	4.04742374182968	628	1
3.99998760094937	4.02954056419155	629	1
4.00940127241336	4.01688904468735	630	1
4.00508840352435	4.00677792665077	631	1
3.99804660389725	4.03209166209266	632	1
4.01921987471552	4.00701685309515	633	1
4.01951170864289	3.99254697207380	634	1
4.01201165665753	3.97941093762680	635	1
4.02353509274523	3.98364261502241	636	1
4.02292768886781	3.94185584224118	637	1
4.01982115745443	3.94628812878314	638	1
4.01995349313967	3.99422298286091	639	1
4.01183983702063	3.97135875321846	640	1
4.00822533139057	4.02755640444281	641	1
4.00984167868121	4.03099281059013	642	1
4.02767289554909	3.99230149261024	643	1
4.01773373760040	3.93410987925936	644	1
4.01164616447790	3.97042347831292	645	1
4.00581196627890	3.96460851928227	646	1
4.00339453296024	3.97692416154351	647	1
4.00533964651889	3.98660393770782	648	1
4.00632411884788	4.00558577901784	649	1
4.00407075100012	4.01644958905551	650	1
4.00769617975218	3.99744149302189	651	1
4.00434730093495	3.98766570094548	652	1
4.00669415329182	4.01158154780293	653	1
4.01818467779565	4.00191796451123	654	1
4.00876995666327	4.00996432947969	655	1
3.99159382493409	4.04574460191570	656	1
4.01176226887141	4.03072987298969	657	1
4.00347347125400	3.99010724890321	658	1
4.00527182410237	3.98289969986965	659	1
4.01132209132037	3.93957375466916	660	1
4.03237609537382	3.93967165456789	661	1
4.03506900163869	3.93034826914114	662	1
4.01862241870723	3.96748333853048	663	1
3.99986258676289	3.97211911135261	664	1
4.00923970909233	3.96682380172151	665	1
4.01619843919779	3.95280940998132	666	1
4.02810348439910	3.92061985132101	667	1
4.04088639050031	3.93811196995985	668	1
4.01330626215612	3.99631362884671	669	1
4.02830269824440	3.97927501548665	670	1
4.02313823086889	3.97399762028369	671	1
4.02140684025151	3.96393193884922	672	1
4.00772730085460	3.98517357576115	673	1
4.00018023683847	3.96583117365478	674	1
4.01501457721167	3.95267857085530	675	1
4.01771005505520	4.00944927364533	676	1
4.01011523014897	4.01755990899648	677	1
3.99436237595714	4.02340740167264	678	1
3.99866113466554	4.01089566416814	679	1
4.00092575238089	4.01448340495741	680	1
4.01277137162979	4.00788416647415	681	1
4.01593570727972	3.98091810330594	682	1
4.00923773411974	3.94050619551316	683	1
4.01729823940036	3.92565670876340	684	1
4.01856542023749	3.88793020670849	685	1
4.03807211918651	3.89220040411802	686	1
4.02326962607254	3.93241343984710	687	1
4.01615302761682	3.93138549967035	688	1
4.01051027872147	3.99950943044962	689	1
4.00492870687063	3.97283187324015	690	1
4.01729343461319	3.94405405851303	691	1
4.02769265178303	3.90589470715153	692	1
4.03097780605667	3.89652215912677	693	1
4.02867533132211	3.91866537342499	694	1
4.02211967381908	3.93135052575868	695	1
4.01459077579102	3.97757878922091	696	1
4.00736944392810	3.97830010569237	697	1
4.02300417299169	4.00545563336307	698	1
4.00476598635272	4.02623429574801	699	1
4.00145934905084	4.03557501714985	700	1
3.99646198656551	4.01819227558584	701	1
3.99519768920772	3.97964389799849	702	1
4.01191896450405	3.98368738809475	703	1
4.00366978133197	4.01236979891857	704	1
4.00452245109345	3.94123960863440	705	1
4.02896261968800	3.89345546389730	706	1
4.02149671062448	3.92642956903017	707	1
4.01558309866012	3.91982375020691	708	1
4.02333377924930	3.91070080241009	709	1
4.00859887996966	3.97768891854987	710	1
4.01045409274737	3.96151561805343	711	1
4.01553374587140	3.94353673037146	712	1
4.01757167147482	3.96912490829640	713	1
4.01005970839185	3.96692890078309	714	1
4.01008377382197	4.03447271523893	715	1
4.02253178381876	3.99577337249689	716	1
4.01397902135412	3.99768669241780	717	1
4.00949237935725	3.99948850223802	718	1
4.00614581800424	3.98541508515520	719	1
4.01441741626431	3.98879220347623	720	1
3.99851667732865	4.02029171131583	721	1
3.99851605114495	4.02094259110901	722	1
4.00290602647100	3.97416373914491	723	1
3.99851463248101	3.97512136379220	724	1
3.99551731623898	3.96416991609328	725	1
4.00553530430532	3.98542327179346	726	1
4.00747637885947	3.96226826742717	727	1
4.01246916969774	3.95316588752286	728	1
4.00898939878324	3.93292753042307	729	1
4.01483971904896	3.95276931368035	730	1
4.01990717101059	3.95984273279061	731	1
4.02513803569075	3.92588528106611	732	1
4.02022300126344	3.90941190207303	733	1
4.01024133078928	3.90939053304912	734	1
4.01851310503535	3.92454286326036	735	1
4.01947326150954	3.96300854730223	736	1
4.02521297085924	3.97383612635554	737	1
4.01267349098060	3.95389373708507	738	1
4.01695140096871	3.96017994351400	739	1
4.01521757984610	3.91407401230417	740	1
4.01938476883862	3.96537032948459	741	1
3.99473610496296	4.02408918081102	742	1
3.99493431674685	4.04507175514776	743	1
4.00627019557092	3.99051339208703	744	1
4.01097545971692	3.97063667621281	745	1
3.99281499439484	3.98519381061973	746	1
4.00481776974285	3.94776140921865	747	1
4.00710438762128	3.93695513864732	748	1
3.99717105640470	3.95793096096891	749	1
4.00029185083934	3.95360257942396	750	1
4.01549833971564	3.96854751194601	751	1
4.02385249657383	3.93841696180011	752	1
4.02445296955950	3.95896092645471	753	1
4.01589361734445	3.94235089705868	754	1
4.01860186334386	3.96630748590390	755	1
4.01585366020235	4.00188455463808	756	1
4.01951252819020	3.97240923307403	757	1
4.01891915497171	3.88150166931928	758	1
4.02800654904940	3.92640515189561	759	1
4.02173054788720	3.93046752021762	760	1
4.02498875300290	3.91366700321018	761	1
4.01572370141480	3.94173393903500	762	1
4.02254711813530	3.94753479906569	763	1
4.03203742979066	3.95675153142102	764	1
4.01949467768831	3.95163962848298	765	1
4.00896118304569	3.95007544778215	766	1
4.00368158833189	3.97462090634982	767	1
4.02003701924685	3.98106008309195	768	1
4.01828956111750	3.96305976005918	769	1
4.01352657168388	3.94412824508746	770	1
3.99747552326498	3.95295899893623	771	1
4.00594419474235	3.94260516064325	772	1
3.99029906500663	4.02495202014184	773	1
4.00552873828909	4.02429969205901	774	1
4.00727149563516	4.00245955526152	775	1
4.01554608766030	4.01406871102595	776	1
4.00053285338753	4.06284683996303	777	1
3.99402198845766	4.07232944515182	778	1
4.00255062629005	4.04522298128761	779	1
4.00164025668480	4.03174853283003	780	1
3.99225844282766	4.02350673926100	781	1
3.99018417075265	3.98802084264734	782	1
3.99450445918393	4.01697050948412	783	1
3.99110427732453	4.00226910359429	784	1
3.98482198558562	4.02367200563664	785	1
3.99834016287755	4.05200780276150	786	1
4.00134764738149	4.07567842865473	787	1
3.99475009527070	4.06400656163355	788	1
3.99730267996212	4.02488944704744	789	1
4.00511524038976	3.99080994665643	790	1
4.00734973439968	3.96347674936216	791	1
3.99592320671965	4.00034595905604	792	1
3.99956736809640	4.00866468150721	793	1
3.99808503188510	3.98866589897178	794	1
3.99814037789387	3.98579844548373	795	1
4.00595060034466	4.00350574963383	796	1
4.01516696603731	3.98475710556774	797	1
4.02084380872851	3.96155209552540	798	1
4.02855410023639	3.93533642644532	799	1
4.02944154608291	3.92706949317537	800	1
4.00556933181096	3.93699572124282	801	1
4.01028721016088	3.91895207765523	802	1
4.01827534077212	3.95991730471690	803	1
4.00740427917213	3.96581543934940	804	1
4.01701624500710	3.98423597961638	805	1
4.00963405215180	4.00308670237473	806	1
3.99512546313496	4.01847299060333	807	1
3.99278076065820	4.07552035235385	808	1
4.00320179238341	4.05363435083676	809	1
4.00401465603666	4.03915303584651	810	1
4.00389440190522	3.97524920352972	811	1
4.00978834450396	3.99389677391580	812	1
4.01791935794246	3.98460157332548	813	1
4.01998552608579	3.99925894097818	814	1
4.00455695741569	3.98260003299032	815	1
4.00294684671667	4.00869855361509	816	1
4.00228688334916	3.98376580261819	817	1
4.00604541455031	3.99304248631438	818	1
4.01143210315308	4.00495923735251	819	1
4.01228763115128	3.99944820665524	820	1
3.99357200337886	3.99805863074432	821	1
4.01023008237434	3.96486048602355	822	1
4.01739342911543	4.01681185443078	823	1
4.00310505587373	4.03633837294287	824	1
4.00452677672832	4.06116327364338	825	1
3.98233637236304	4.09104936047707	826	1
3.98133512321616	4.08867794581645	827	1
3.98650170025709	4.05854618029169	828	1
4.00265110370547	3.99282200333429	829	1
4.00429489123415	3.97395452834120	830	1
4.01826239905774	3.96232649442138	831	1
4.00500827528960	4.03582800016133	832	1
3.98872414377847	4.02492777121055	833	1
3.99247932904011	4.01484320087341	834	1
3.99840615398298	3.97302355553890	835	1
4.00211080117510	3.99901003762059	836	1
3.99261002755512	4.03339339408413	837	1
4.00574620059999	4.02243477076052	838	1
3.99886704977379	4.00375386812244	839	1
3.98964043581737	4.00404938915662	840	1
3.98245606446336	4.06879823651265	841	1
3.98122815627304	4.08874759670662	842	1
3.99859224321187	4.02414690671855	843	1
4.00737505025563	4.00305275653167	844	1
4.02095034747924	3.94989935113202	845	1
4.01351783801808	3.97189083139458	846	1
4.01080141406024	3.97886136220884	847	1
4.01599599853225	3.97041463968967	848	1
4.01340601916590	4.00515169185761	849	1
4.00534200705471	3.97162756334265	850	1
4.00335012254548	3.92605936775448	851	1
4.01240079833044	3.93866140221374	852	1
4.00977675108623	3.95077401010021	853	1
4.00943181777983	3.95431535621727	854	1
4.00596432009121	3.98936852875194	855	1
4.00392218415225	3.99646854255730	856	1
3.99670232905693	4.01030180087105	857	1
3.99914519150175	4.06298011572476	858	1
3.99886432791573	4.04561977631340	859	1
4.00631414712519	4.00241817423010	860	1
4.00045544897253	4.01001601498422	861	1
4.01097485798815	4.02168316545075	862	1
3.99284030797987	4.02293629852235	863	1
3.99976730877903	3.99230214070950	864	1
3.99877184227061	4.01415145093660	865	1
4.01652927857800	4.01590121319755	866	1
4.00048146301882	4.03436545594236	867	1
4.01088327509096	4.00376016676852	868	1
3.99078860289526	3.99854577861669	869	1
4.00791179967205	3.98101359952656	870	1
3.99068801876076	4.02794755783406	871	1
3.99602793274437	4.05547502361957	872	1
3.98276204777972	4.07409854915164	873	1
3.98586611128003	4.04593003835046	874	1
3.98621895829352	4.03362655359009	875	1
3.99432609882834	4.05811261174268	876	1
3.98961972594193	4.06281689922875	877	1
3.99890609109745	4.04156793186312	878	1
3.99507437135400	3.99122240213611	879	1
4.01342856131911	3.93591596084470	880	1
4.00364934709862	3.97236074384246	881	1
4.00332679907740	3.98032068864770	882	1
4.01515537755531	3.96591289119534	883	1
4.00489587641258	4.01377233742325	884	1
4.00007079278161	3.98505857451344	885	1
4.00421720570990	3.97751364626257	886	1
4.01842668882607	3.94662109285766	887	1
4.01845162484768	3.96555141455641	888	1
4.00668353725417	3.92804386117619	889	1
4.00382349556368	3.95905969023854	890	1
4.01505814928611	4.02349988621041	891	1
4.01727135412842	3.98646330717816	892	1
4.01019094531984	3.98410650525153	893	1
4.00888713004506	3.94702937537833	894	1
4.02104355298311	3.89996238100944	895	1
4.01982260371130	3.93054350998565	896	1
4.00783789647302	3.95044185366041	897	1
4.00565669652778	3.97023670607920	898	1
4.00310045764931	3.98925298282938	899	1
3.99505137804461	4.03681964336036	900	1
4.00336007218112	4.03061678254792	901	1
3.99684523913122	4.01481657278515	902	1
4.00003164428847	4.00178864855682	903	1
3.99428118135679	4.01035842425343	904	1
3.99605948703189	4.00641980495002	905	1
3.99958216037759	3.99307007309513	906	1
3.99957162883321	4.01701188037212	907	1
4.01149133762688	4.00734072021721	908	1
4.00066475772758	3.96827603274219	909	1
4.00291546335777	4.00473192890456	910	1
4.00893226536046	3.95851339659809	911	1
4.00180889240288	4.02725480154195	912	1
3.99350909850778	4.03366783649967	913	1
4.00848578203744	3.98936149994946	914	1
4.00388532132104	3.99728412866985	915	1
3.98733934428109	4.03469763533775	916	1
3.99005282117649	4.04522682167421	917	1
3.99387774676082	4.00718996537258	918	1
4.00363010662614	3.97129545811313	919	1
4.01369527883170	3.98356059793344	920	1
4.00043486764453	3.95899947436611	921	1
4.00692985840084	3.95934994125946	922	1
4.00625345385174	3.97376925284788	923	1
3.99913625223485	3.99606723066014	924	1
4.01822663162007	4.01468073889569	925	1
4.00266405021996	3.99512902342148	926	1
4.00057970773520	4.03892499406627	927	1
4.00633667430741	4.01595423917846	928	1
4.00334209605724	4.03020796938898	929	1
3.99720445632124	4.04461535385932	930	1
3.99279449016483	4.09931932346679	931	1
3.97470958921044	4.08356385908068	932	1
3.98936947084340	4.02057775028802	933	1
3.99643782272700	4.03380765493359	934	1
3.99067379483062	4.02429797603798	935	1
3.99481939345632	4.04452479893329	936	1
3.99847533190164	4.00223202380266	937	1
3.99651264754438	3.99570604921448	938	1
3.99273642438192	4.03228661687319	939	1
4.01498507058881	3.94832046562970	940	1
4.01816241416585	3.94535500401935	941	1
4.00549174795893	3.96907588181854	942	1
4.01947104818458	3.99072688878468	943	1
4.03831815300818	3.93829006096536	944	1
4.01033271384183	3.96699764370074	945	1
3.99654278842170	4.00977150786690	946	1
3.98650733162670	4.02029562310115	947	1
4.01957019927731	3.97298822297373	948	1
4.01860035714528	3.94225672692542	949	1
4.00647247635097	3.98178394884658	950	1
4.01617789821079	3.98840357102559	951	1
4.00017050337080	4.02244562444774	952	1
3.99540904815267	4.07255736649070	953	1
3.99099188728128	4.05694049157656	954	1
3.98288142442887	4.01922845277726	955	1
4.00815596292379	4.01174497191661	956	1
4.00775132321184	4.03129182938903	957	1
3.98910936181761	4.07003932352225	958	1
4.00762962856432	4.01654854385605	959	1
4.00754909590343	4.00501246292221	960	1
3.99116876726377	4.02300323980051	961	1
3.99501213462073	4.05705437781811	962	1
3.99271841885630	4.08378748802595	963	1
3.98885614452155	4.06266091541396	964	1
3.99591660871011	4.01487276888622	965	1
3.99463911983588	4.01335328195590	966	1
3.99211341343412	4.02581759742015	967	1
3.99606550243399	4.03549012605899	968	1
4.00779313733958	4.01101574455200	969	1
4.00663419939131	4.01876917930094	970	1
4.00468837632139	4.00283980017922	971	1
4.00721029991852	4.01253764475735	972	1
3.99850440716066	4.04936410389462	973	1
3.99427772123611	3.99454547554578	974	1
4.00057012482688	4.01993474880231	975	1
4.00004975058081	4.00972683008594	976	1
3.99926801331681	4.07176038662295	977	1
4.00991781176063	3.97204323026821	978	1
4.01009938770505	3.98442921142511	979	1
4.00862101968882	3.98070851651480	980	1
4.00878759152405	3.96032863120686	981	1
3.99505059447008	4.02644392530312	982	1
4.00184609648409	4.09534158871086	983	1
3.99271662988040	4.04601329670364	984	1
4.00724261692374	4.04360849999440	985	1
3.99186263006342	4.02235100157373	986	1
4.00042032731978	4.02705218784025	987	1
4.02176754901721	4.00393441037913	988	1
4.00514791247192	4.00846809826251	989	1
4.00960274422567	3.98787452429761	990	1
4.02076140461335	3.94459493815841	991	1
4.02228595258784	3.93785071620892	992	1
4.00559504479301	3.93776704271223	993	1
4.02017176602355	3.91892147512746	994	1
4.03103662402757	3.91771111426129	995	1
4.01487710196289	3.94827917959280	996	1
4.01956642852407	3.91688602253725	997	1
4.01638099846340	3.91818628980160	998	1
4.00425459745530	3.91883973272764	999	1
4.00066602728225	3.96983438045132	1000	1
4.01184144856227	3.97329591834632	1001	1
4.01966429721077	3.95187743259206	1002	1
4.02323588411278	3.94778231195568	1003	1
4.00598629735372	3.99924194308587	1004	1
3.99645677645555	4.00755367758317	1005	1
4.00459933177935	3.95971237432335	1006	1
3.99452558036566	4.00530634855717	1007	1
3.99003476379919	4.00046995480980	1008	1
4.01648342296118	3.98836430047084	1009	1
4.01247014350697	3.97864407770664	1010	1
3.99636557263776	4.01197879865341	1011	1
4.00676650247616	3.98112336739647	1012	1
3.99803280466186	4.01393333820199	1013	1
3.99573506445410	4.02879497158959	1014	1
4.01929838716708	4.00228757706477	1015	1
4.01175464354296	3.98897837865535	1016	1
4.00762523457395	3.95784538477619	1017	1
3.99951015367266	3.98703358493736	1018	1
3.99637985903852	4.03943706311100	1019	1
3.99356893113997	4.08372925245661	1020	1
3.99040958461245	4.02396431189345	1021	1
3.99442414326749	3.98091966335443	1022	1
4.01272089092508	3.97847500000072	1023	1
4.00232906250111	4.01024562320324	1024	1
4.01310009727287	4.01565952231914	1025	1
3.99908587917794	4.00477582048674	1026	1
3.99758632770350	4.04800169760007	1027	1
4.01386105039026	3.98587238766102	1028	1
4.00625433485749	3.99194463713315	1029	1
4.01079919516952	4.02581597339800	1030	1
3.99892856329045	4.05732408553647	1031	1
3.99179188416562	4.06857895663604	1032	1
4.00316749500025	4.05555728903484	1033	1
4.01927820582292	3.96999429646080	1034	1
4.01683477759572	3.96087484776333	1035	1
4.00842336807849	3.92616834563057	1036	1
4.01486513052464	3.95625923692324	1037	1
4.00964301824768	3.99903987533261	1038	1
4.00856400742853	4.00658049493891	1039	1
4.01984463226590	3.96534324992386	1040	1
4.01166746805405	4.03868181515751	1041	1
4.00772480097368	4.03588189732703	1042	1
4.00321489736320	3.99715506644165	1043	1
3.99966763189422	4.00306067570445	1044	1
4.00014846126296	4.00653252275553	1045	1
3.99706543740055	3.98080748689004	1046	1
4.00814384095243	4.00766785689247	1047	1
4.00174665049339	3.99274412461919	1048	1
4.01210159936603	3.97894678478765	1049	1
4.01288335909490	4.04466807426940	1050	1
3.99391891857789	4.04227294630401	1051	1
3.99778343769236	4.01712700066001	1052	1
3.99684662754941	4.01694567966888	1053	1
4.00037416332422	4.07656488560344	1054	1
3.99768976803686	4.05561079205143	1055	1
3.99083584877841	4.06460112425007	1056	1
3.99229717411685	4.10960659929219	1057	1
3.98638087319563	4.10401857054849	1058	1
3.97641176220653	4.12691459626865	1059	1
3.99257880552025	4.10356134809652	1060	1
3.98786696690000	4.08826737239993	1061	1
3.99618842218491	4.07403936165919	1062	1
3.99773451024471	4.04594442709853	1063	1
4.01130155509855	4.04960302387887	1064	1
4.00505334947909	4.02473348178019	1065	1
4.01467897667661	4.00557507350750	1066	1
4.00820351055388	4.04096726753410	1067	1
3.99025335746244	4.05506982345640	1068	1
3.99885375638409	4.05274927539383	1069	1
3.99449706938984	4.03360452136581	1070	1
3.99170606524406	4.02870814398140	1071	1
3.99635555598734	4.06694782593223	1072	1
4.00380732400147	4.04206075176869	1073	1
4.02254454841120	3.98185541513656	1074	1
4.00064750224160	3.97194240527494	1075	1
4.00823091499973	4.01447875120613	1076	1
3.99711890699080	4.02315189328522	1077	1
4.01167835358148	4.00154764955781	1078	1
4.01030839944331	4.00143992486977	1079	1
4.01479752710791	4.00189693834555	1080	1
4.00397328144083	4.03742555461918	1081	1
4.00642138615473	4.00661166243529	1082	1
4.01023181001739	4.00439602018497	1083	1
4.01219021351542	4.01243005128060	1084	1
4.00397176409254	4.03339152759374	1085	1
3.99605617654838	4.05802032462149	1086	1
3.99457247960387	4.06667272228990	1087	1
4.01094521860480	4.04786386129761	1088	1
3.99215306174744	4.04005265961418	1089	1
3.99751888629010	4.07066647594969	1090	1
4.00704076917389	4.07889453728283	1091	1
3.99076850732008	4.06556076962699	1092	1
4.00235385808536	4.01581857388797	1093	1
4.00811748000354	4.03266305058284	1094	1
4.00831063921723	4.02153980621770	1095	1
4.00503627001823	4.03058730142528	1096	1
3.99453246167193	4.05103730860940	1097	1
4.00579141972550	4.02685979529645	1098	1
3.99707594351437	4.04424532998670	1099	1
3.99108830108315	4.03209992127988	1100	1
3.99288619332262	4.08817656776207	1101	1
3.99419532972525	4.07143035905709	1102	1
4.01399248403034	3.93123374681808	1103	1
4.01133129663725	3.96735291791948	1104	1
4.01084011001534	4.00166217436072	1105	1
4.01108840472402	4.00561437181390	1106	1
3.99908653000355	4.03623588993927	1107	1
4.00954890271495	4.04847903927827	1108	1
4.01787628824786	3.97686696745527	1109	1
4.02159868637334	3.95084588167957	1110	1
4.00865505030705	3.98029677095253	1111	1
4.00763928916461	3.96774670948689	1112	1
3.99195031743092	4.03457257061742	1113	1
4.01753530155708	4.00002580678435	1114	1
4.00914676559534	4.00566958978207	1115	1
4.02223431946164	3.98188282537319	1116	1
4.01795007290236	3.99391579307290	1117	1
4.00192717620573	4.00183777632054	1118	1
4.00851909521241	4.02290056283388	1119	1
4.02288970431395	4.05430740316698	1120	1
4.03052253291889	3.96716213835057	1121	1
4.00994958389652	4.05235823123643	1122	1
4.00279704093543	4.01096865100103	1123	1
4.00696794886955	4.04342335376361	1124	1
4.00802683235041	4.02557310417175	1125	1
4.02051228640017	3.98928487604381	1126	1
4.02456724657328	3.99982839902569	1127	1
4.01315978555752	4.00813573050500	1128	1
4.01904194790239	3.98905643637402	1129	1
4.01105503843851	3.97793501512394	1130	1
3.98201996973642	4.05442671915219	1131	1
4.00688652917454	4.00387054081195	1132	1
3.99078982054488	4.02245137865766	1133	1
4.01015580753960	3.98663392559263	1134	1
4.00266675991771	4.02909417775625	1135	1
4.00895718710781	4.05984286531944	1136	1
3.99625301960613	4.09181288689579	1137	1
4.00735525530927	4.02669665660698	1138	1
4.00123845269140	4.03797673304050	1139	1
4.01449943661306	3.99309718474574	1140	1
4.00839091722530	3.98265415901023	1141	1
4.00857670455182	3.99249166159833	1142	1
4.01817523288318	4.01272061761544	1143	1
4.01746589875528	4.00139122398623	1144	1
4.00990764201234	4.05200550329367	1145	1
4.01144322745680	4.03340980135141	1146	1
3.99424897152581	4.06846992107809	1147	1
3.99184045168837	4.05658456746603	1148	1
3.98454182517718	4.07780444267845	1149	1
3.99806019505162	4.06026195176591	1150	1
3.99513016013140	4.03736495499036	1151	1
4.01314513671199	3.94443715794394	1152	1
4.00838936614616	4.02175485780040	1153	1
4.00997956399171	4.01004169908595	1154	1
4.00013030908187	4.00076240458776	1155	1
4.00318078131508	4.01313611336233	1156	1
4.00715188180922	4.00518180704309	1157	1
4.00683252441551	4.01217871049765	1158	1
4.00548729190350	4.01573343469860	1159	1
4.00131313176002	3.99258578016309	1160	1
4.00741852586027	3.98904034830780	1161	1
3.99896729808413	3.99958395286546	1162	1
3.99783510919627	3.99614235756898	1163	1
3.99526613138778	4.06041828232315	1164	1
3.99917629855080	4.06637691488787	1165	1
4.01511887652467	4.01629292188496	1166	1
4.02010415327870	3.95121153422750	1167	1
4.01441266925146	3.97029901077265	1168	1
4.01189461112174	4.01486228474781	1169	1
4.00263710562754	4.01387891220401	1170	1
4.00866015759460	3.97548334745136	1171	1
4.01564629176466	3.99122469265699	1172	1
4.01872521260848	3.99031906470509	1173	1
4.01350485470789	3.99528175480595	1174	1
4.01220455390777	4.02871748637596	1175	1
4.01049799150921	3.99828462305947	1176	1
4.01668923547146	4.00050614165380	1177	1
4.01148947636104	3.99624160468368	1178	1
4.00067147968201	3.98743160401244	1179	1
4.00754449246652	3.96246907279970	1180	1
4.00755206751415	4.01448118245341	1181	1
4.01317985779930	4.00632689920312	1182	1
4.01056081769687	3.98345563935494	1183	1
4.01060686096783	3.98452414909197	1184	1
3.99838413740486	4.04491308541731	1185	1
4.00951985173237	4.02148831584392	1186	1
4.00557449082530	4.02294723897707	1187	1
3.99357709585045	4.02440945202763	1188	1
3.99043232827692	4.03657635742551	1189	1
4.00327872620485	4.02488964672174	1190	1
4.00358767425163	4.05194792736377	1191	1
3.98779349322459	4.06377524021271	1192	1
4.00584134776902	4.08224368344475	1193	1
4.01247661171908	4.07582547250730	1194	1
3.99925977922010	4.07657703908880	1195	1
3.98954522603973	4.05924906817227	1196	1
4.00153415993506	4.02959693059520	1197	1
4.00927861678524	4.03493804195575	1198	1
3.98491938952764	4.05960974471562	1199	1
3.99729976358405	4.04589997429892	1200	1
3.98708467658298	4.02389713977723	1201	1
3.99204920593547	4.03052253114754	1202	1
4.00182948252990	4.00712104013723	1203	1
4.01096910192665	3.98126471477200	1204	1
3.99701046251944	4.04801862082268	1205	1
4.00072774682939	4.03716972500979	1206	1
4.00930953268310	3.97934954741950	1207	1
4.00670249543527	4.00105370881849	1208	1
4.00480918613379	4.03132864971750	1209	1
4.00080732459907	4.04097123675746	1210	1
4.00891306978215	4.04837777610555	1211	1
4.00570653366328	4.02566994489229	1212	1
3.99901158986823	3.98593818087069	1213	1
4.00105814060242	4.00428920136292	1214	1
3.99778401069405	4.04103695414749	1215	1
4.00377501162473	4.03259401045122	1216	1
4.00568435243028	4.03194208655686	1217	1
3.99919340453272	4.01832361490415	1218	1
4.01418167906943	3.97711821153887	1219	1
4.01380371555384	4.01408544140498	1220	1
4.01504109719940	4.03855556007973	1221	1
4.01162706098252	4.01033451223929	1222	1
3.99616899353809	4.02775794594516	1223	1
4.00637949348615	4.00866968143264	1224	1
4.01087247588715	3.97906952373865	1225	1
4.00490546346830	4.00830901238080	1226	1
4.00549083900577	3.98939884488124	1227	1
3.99390658033800	4.00528212716245	1228	1
4.03235759858564	3.96126902279191	1229	1
4.00702341625880	4.01365823722676	1230	1
4.01214377720176	4.01779182035335	1231	1
4.00594471725740	4.02257750764194	1232	1
4.01496830086980	4.02360279769560	1233	1
4.00451493251336	4.04477200781609	1234	1
3.99784856064186	4.00229066271922	1235	1
4.00794065664263	4.03929766410581	1236	1
4.01884482441932	3.99244932203531	1237	1
4.01077018380977	4.03297634526516	1238	1
4.00522370952658	4.03281471763822	1239	1
4.00294504930860	4.01481732420558	1240	1
4.01544585221908	4.03106367674706	1241	1
4.00212860457200	4.03201616387702	1242	1
4.00704350278452	4.04507545391182	1243	1
4.00779788076752	4.03178990287726	1244	1
4.00477737545250	4.03265017884456	1245	1
3.99290712546009	4.05866144961927	1246	1
4.00642833631288	4.05519538153648	1247	1
4.00733298304930	4.03714724619572	1248	1
4.01552011925140	4.02159790257231	1249	1
4.00484477887808	4.04373127886110	1250	1
4.01237976564119	4.00179433448419	1251	1
4.00720529150261	4.02087226039650	1252	1
4.00453593715896	4.05285707348250	1253	1
3.99221302449583	4.09279578504888	1254	1
3.99445920450595	4.08305915104249	1255	1
3.99310646822234	4.10681003287846	1256	1
3.99062030427905	4.12740540910499	1257	1
3.99422928883478	4.14953298957651	1258	1
3.99037789351899	4.10551028834034	1259	1
3.99999316559409	4.01193857209695	1260	1
3.99558383749984	4.01990452033544	1261	1
4.00032816581663	4.00264948342441	1262	1
3.99470235051114	4.02050034673698	1263	1
3.99383131399774	4.06362808894037	1264	1
4.00176226149631	4.03645064738898	1265	1
3.99524011430654	4.01522719947038	1266	1
4.00091432864456	4.01779842604623	1267	1
4.00976583069765	4.00992222286757	1268	1
4.00481978831187	3.98464035013187	1269	1
4.01480015381815	3.99030919458142	1270	1
4.00817996789303	4.01580308621085	1271	1
4.01505578607259	4.01027451716192	1272	1
4.02505609517934	3.97042654486847	1273	1
4.02602768596677	3.96354643108564	1274	1
4.01883502243709	3.98747659931457	1275	1
4.02101350642705	3.99479070353241	1276	1
4.01767461664718	4.01764365925762	1277	1
3.99787985417824	4.09204328103135	1278	1
4.01393034087061	4.03087344500432	1279	1
4.01963126558018	3.99268103554367	1280	1
4.02370510972733	3.97578177031212	1281	1
4.00845118356552	3.96618988997544	1282	1
4.01566180122871	4.00641191508022	1283	1
4.02035260923035	3.96373439631638	1284	1
4.01533325497586	3.94205704189278	1285	1
4.01507657146531	3.97100709778260	1286	1
4.02257350723556	3.95898560359198	1287	1
4.02065819496122	3.98323558480873	1288	1
4.01736708883853	3.97061037849679	1289	1
3.99738017120925	4.02657306443496	1290	1
4.01272066800482	4.00849556896119	1291	1
4.01987311432633	3.97591934513899	1292	1
4.01797243349843	3.96249908162633	1293	1
4.01575566109960	3.98058771124201	1294	1
4.01244964800228	3.99896261017937	1295	1
4.02118032199104	3.95466003881930	1296	1
4.02449464840796	3.96935333422643	1297	1
4.02252328363354	4.00626925309449	1298	1
4.00775750429364	4.01776520185459	1299	1
4.01619465322749	3.99052395361726	1300	1
4.02448064658748	3.98370302056627	1301	1
4.00745113402092	4.02549160805710	1302	1
3.99719833200639	4.07790094292889	1303	1
3.99861664874249	4.07029461467014	1304	1
4.00800674753945	4.06726873911333	1305	1
3.99936503985342	4.04397331215890	1306	1
3.99689146918887	4.05394072908322	1307	1
3.99634424991037	4.02672074779500	1308	1
4.01077653840146	4.01181364624768	1309	1
4.01226659578972	3.98423477455124	1310	1
4.01733560492523	3.98951486056540	1311	1
4.01240664095918	4.02138656830083	1312	1
4.00791103036811	4.03795952258270	1313	1
4.00564384264509	4.06188538539116	1314	1
4.00800788951216	4.05090306588742	1315	1
4.01762012794611	3.99636750031800	1316	1
4.00449134484172	4.00957618175617	1317	1
4.00150200743415	4.06381352604374	1318	1
4.02292844779957	4.01776382244740	1319	1
4.01030208605681	4.00471454606755	1320	1
3.99646377139356	4.03576602437818	1321	1
3.98362135293515	4.06110237708692	1322	1
4.01361828885356	4.00358803659495	1323	1
4.02558516266952	3.98956514136455	1324	1
4.01542508860721	3.97988688792252	1325	1
4.00032838087783	4.01508157490266	1326	1
4.00966849583600	4.06401806284833	1327	1
4.01113508894762	4.05672358147581	1328	1
4.00122715051650	4.03378958915185	1329	1
4.01244312780125	3.99230853706421	1330	1
4.00217557464564	4.05604497260904	1331	1
4.00901121623760	4.05298777429123	1332	1
3.99733958961776	4.08449432075932	1333	1
3.99481534668840	4.07577214922850	1334	1
3.99628982335640	4.06593203853815	1335	1
3.98499041267672	4.07630793336134	1336	1
3.99161070379425	4.10575560251401	1337	1
4.00472932564168	4.08129283833623	1338	1
4.01356131194525	4.03436992232307	1339	1
4.01596967361340	3.98833496639857	1340	1
4.02660708392181	4.00039503998631	1341	1
4.02541239990655	3.93834702457557	1342	1
4.03020508971719	3.92509528966629	1343	1
4.02697372291320	3.97169939203623	1344	1
4.01941072978850	3.97549428139914	1345	1
4.02656037861334	3.97169408194408	1346	1
4.03362653136760	3.99224959764319	1347	1
4.00963628529996	4.06691561862309	1348	1
3.99235410655138	4.07582286865330	1349	1
4.00180417910333	4.07376065075772	1350	1
4.00795586884409	4.09282356125137	1351	1
4.00453318224867	4.08980582501773	1352	1
4.00213946716682	4.05679523900701	1353	1
4.00079495547672	4.08331211562400	1354	1
3.99628540880306	4.03763720467959	1355	1
3.99460571029889	4.07056741100888	1356	1
4.00038238057637	4.11167450969405	1357	1
4.00165982595040	4.10898022583512	1358	1
4.00130654011880	4.09574036812269	1359	1
4.00657184230900	4.06600336060640	1360	1
4.00552147685971	4.08225479775420	1361	1
4.00281845640051	4.07415166249378	1362	1
4.01600620337262	4.05471774182933	1363	1
4.01552982778634	4.03903969003225	1364	1
4.00977583443207	4.03676968322549	1365	1
4.00381690560134	4.07489779173477	1366	1
3.99609341489894	4.01485987586677	1367	1
4.01375467069850	4.04097129823262	1368	1
4.01100373497425	4.02351743105219	1369	1
4.01135657224790	3.97934525826010	1370	1
4.00495835979876	3.98645736044364	1371	1
4.00621968878567	3.99063244562951	1372	1
3.99776904991533	4.01857658611880	1373	1
4.01316225382895	3.99145323316195	1374	1
4.00235976766762	4.02215979075354	1375	1
4.00466414046236	4.02991467455601	1376	1
4.00792216334842	4.03013794864490	1377	1
4.00686886720653	4.02552150955338	1378	1
4.00469417735896	4.01562163331035	1379	1
4.00420416776009	4.01620888070898	1380	1
4.00503441091559	4.02219549203283	1381	1
4.00311219434001	4.00690911032311	1382	1
4.02026267868257	4.02022814765233	1383	1
4.00763484320641	4.06475682617456	1384	1
3.98745796286767	4.08108494748181	1385	1
4.00836734504725	3.97339168941474	1386	1
4.01338010526971	4.02077209808577	1387	1
4.02029380581935	3.98345307346590	1388	1
4.02458194645267	3.97209710792401	1389	1
4.02343589118402	3.96628766131205	1390	1
4.01798185578140	3.96325024553908	1391	1
4.01187906273204	3.95403272254414	1392	1
4.00805620768790	3.95027022855064	1393	1
4.01174927642119	3.97091231670141	1394	1
4.00114050718206	3.99841048854624	1395	1
4.01017056482780	3.97761526886670	1396	1
4.01639918055342	3.98451475453264	1397	1
4.01029599720707	3.99406802028981	1398	1
4.01136258126236	3.94494185519371	1399	1
4.02793974737389	3.91679175308366	1400	1
4.03238474984142	3.92238941029062	1401	1
4.02448985541952	3.92808752067152	1402	1
4.02218781527207	3.97458288465054	1403	1
4.00771926503586	4.01661290041055	1404	1
4.02166980483635	3.99103837437790	1405	1
4.02962356148322	3.94055578620320	1406	1
4.02148568059198	3.95215817112602	1407	1
4.01971829351141	3.97978483530534	1408	1
4.02408654988996	4.00212855418436	1409	1
4.01575349758887	3.98275867298264	1410	1
4.01055409740402	3.98352428111013	1411	1
4.01450113012324	4.01917372574073	1412	1
4.00594106162416	4.02774750141623	1413	1
4.00043686426270	4.05217435776245	1414	1
4.01381157325248	4.03396670917531	1415	1
4.00239167617852	4.07175887334571	1416	1
3.99652290971943	4.06595023903346	1417	1
4.00542252410812	4.00590956987704	1418	1
4.00870369416616	4.03135334257448	1419	1
3.99201856337437	4.08376773462807	1420	1
3.99181355635996	4.09560630357433	1421	1
3.98474490055857	4.09481387835646	1422	1
4.00831579432262	4.09705898830208	1423	1
4.01438995477196	4.01788809884438	1424	1
4.01168210768659	4.04028934443207	1425	1
4.01209799615023	4.07842605786780	1426	1
3.99870196187745	4.02606242590592	1427	1
3.98677228453421	4.07291340472290	1428	1
3.99661394804136	4.08030768061088	1429	1
4.00767293104543	4.06446985158156	1430	1
4.00618134287626	4.06194292071906	1431	1
3.99876418337434	4.09050611089357	1432	1
4.00427070854607	4.04835716855209	1433	1
4.00254480183820	4.02261648115441	1434	1
4.00291437584700	4.04431968615086	1435	1
4.01513575601487	4.03392213305031	1436	1
4.00574613800545	4.03773171462741	1437	1
4.00488611319831	3.98921251386428	1438	1
4.01735842650619	3.98799523081980	1439	1
3.99961106244731	4.07685005647992	1440	1
3.99762505664604	4.05029507603204	1441	1
3.99506297003748	3.99508552288888	1442	1
4.02106249474745	3.99601949892085	1443	1
4.02265187224068	4.00851940339692	1444	1
4.00800499517493	4.03551121031128	1445	1
4.00255147331097	4.01008570357068	1446	1
4.00028680040180	4.03607209071179	1447	1
4.02280808642899	3.98849390167795	1448	1
4.01515572167758	3.95304674631980	1449	1
4.01035918311176	3.99315728702278	1450	1
4.01172650432501	4.03161322164273	1451	1
3.99157529356795	4.02180207730898	1452	1
4.00128827937125	4.02681555157082	1453	1
4.00247847295697	4.02677992193109	1454	1
4.01129442687058	4.00050428398609	1455	1
4.01061365837167	3.97426604721071	1456	1
4.01140598412630	3.98196930607170	1457	1
4.02134577086386	4.02026738478031	1458	1
4.00796863114937	4.03458607673095	1459	1
4.00786088912488	4.03364727919347	1460	1
3.99980552688075	4.04270215895696	1461	1
4.01199881852543	4.02498286394716	1462	1
4.00768512177698	3.95477030761130	1463	1
4.01013343484725	3.94957251419082	1464	1
4.01037874914549	3.97746892928466	1465	1
4.01349413325047	3.97081049775918	1466	1
4.01403418724523	3.95606366794337	1467	1
4.02199759865705	4.00342783941326	1468	1
4.01142230279739	4.00498826545315	1469	1
4.01308881519033	4.00593960842450	1470	1
4.00540680362791	4.05475712065884	1471	1
4.01145351877541	4.05306544736062	1472	1
4.01578386164069	4.02687459560581	1473	1
4.02030195115064	3.98972613618023	1474	1
4.02009815383477	4.00064547539638	1475	1
4.01558589784464	4.00436479086591	1476	1
4.00319194075762	4.00300754835790	1477	1
4.01354948040742	3.98377859513633	1478	1
4.02256042859566	3.95042252897655	1479	1
4.02450509170372	3.93279633427482	1480	1
4.02763892477327	4.01441451551976	1481	1
4.02056793569133	4.00419688499496	1482	1
4.00693171240518	4.04825841308313	1483	1
4.01154506912008	4.01119461075504	1484	1
4.00955307453188	3.99770705655528	1485	1
4.00451167329828	4.01482813081091	1486	1
3.99938181109200	4.03182829837430	1487	1
4.00729912019788	4.03193808447461	1488	1
4.00982842446328	4.01153900161081	1489	1
4.00186958848808	3.98357319050018	1490	1
4.01239698857957	4.02620333771182	1491	1
4.01127496536203	4.01173341177395	1492	1
4.01928316822425	3.97752357033354	1493	1
4.01384832921676	4.00486468824381	1494	1
4.00564569161092	4.02993389751254	1495	1
4.00320408721602	4.05310458717160	1496	1
4.01067250785510	4.01925843425433	1497	1
3.99382971961910	3.98789741192921	1498	1
4.02841002344400	3.93020120650154	1499	1
4.00463108569663	4.02668084645954	1500	1
4.02037740451593	4.01884006803359	1501	1
4.00643801785839	4.06589058917854	1502	1
4.00253748722301	4.03103141013065	1503	1
4.01169369057777	4.00843743949905	1504	1
4.00800983889437	4.00645791610241	1505	1
4.01600625472728	3.97763459174031	1506	1
4.02406942879493	3.97296655875021	1507	1
4.01231951050587	4.03143131581117	1508	1
4.00102700370330	4.04288317967233	1509	1
4.01555216460366	3.96083431364581	1510	1
4.01152052322242	4.01333755098963	1511	1
3.99930241637705	4.04627781534230	1512	1
3.99944599810995	4.07896196007793	1513	1
4.00144845376273	4.06622797141626	1514	1
4.00488152864325	4.01846627519032	1515	1
3.99803363628917	4.07045723328875	1516	1
4.00960923747238	4.00680083846657	1517	1
4.01544003091691	3.96014919876353	1518	1
4.01921587598802	4.02804819492660	1519	1
4.00338178363518	4.00345210767236	1520	1
4.01974497834828	3.94314443299103	1521	1
4.00285491281254	3.99050512706263	1522	1
3.99566725789089	4.06305616172458	1523	1
4.00860451564526	3.99831920814240	1524	1
4.02218376957911	4.01311227235282	1525	1
3.99053286422090	4.04367475465432	1526	1
4.01302256850629	4.03287022258534	1527	1
4.00878551191412	3.95066144833201	1528	1
4.01499547564021	3.99983283920807	1529	1
4.00012949817328	4.02025856854125	1530	1
4.01154909222357	3.99300616903026	1531	1
4.01893286391245	3.98705108468754	1532	1
4.02280239661642	3.94857216337920	1533	1
3.99625090887869	4.02515841838605	1534	1
4.00602951220362	4.02754956658698	1535	1
3.99341581569603	4.06361853204769	1536	1
4.00145175575181	4.05971205481024	1537	1
3.99398624046829	4.08817142385342	1538	1
4.01335770599484	4.00077528507248	1539	1
4.02413332163569	3.90951358003041	1540	1
4.02390760884308	3.93168311987237	1541	1
4.01146785529732	3.96223538748417	1542	1
4.01010438375473	4.02705888111243	1543	1
4.01230429640177	4.01120238499141	1544	1
4.00649704840144	4.00213925256407	1545	1
4.01254003362170	4.01647342983352	1546	1
4.01368630645786	4.02528024826900	1547	1
4.00740889136289	4.04129146038822	1548	1
4.01375839740631	4.02054605101874	1549	1
4.00902055895761	3.97716049441147	1550	1
4.01715495814060	3.98553064637940	1551	1
4.02318213838001	3.96561186871449	1552	1
4.02610508691778	3.96473009434762	1553	1
4.01076443459588	4.00513235286106	1554	1
4.01650391182557	4.00196023530853	1555	1
4.01659342315761	3.97443945811881	1556	1
4.01335222143313	3.98856482833677	1557	1
4.01082830907740	3.98511042697520	1558	1
4.01216319417803	3.96508137965935	1559	1
4.02080272460378	3.96382392014526	1560	1
4.02408980497783	3.94423889858388	1561	1
4.01909332169361	3.97958643687228	1562	1
4.00462990532734	4.01755695023928	1563	1
4.00851052713494	4.00984066200737	1564	1
4.00491277102989	3.99485198954059	1565	1
4.00449365828974	4.05187994874743	1566	1
3.99199352675373	4.03981639578442	1567	1
3.98429431644436	4.06878473545992	1568	1
3.98706254513066	4.08314256663876	1569	1
4.00083147110647	4.05027404819285	1570	1
4.00322579980389	4.08030756670188	1571	1
3.98842765356606	4.07514993930253	1572	1
3.99257182200530	4.05337202951926	1573	1
3.98619718999207	4.07225482591624	1574	1
3.99177726519121	4.07168402556932	1575	1
4.00211621660046	4.05492651450793	1576	1
4.00626502632074	4.05780500450904	1577	1
4.00579176188979	4.06862923002298	1578	1
4.00329657220367	4.04340601523499	1579	1
4.01917364055968	3.99473799813988	1580	1
4.02290728160673	3.99677508863704	1581	1
4.01058217042701	4.00694357657834	1582	1
3.99604036035287	4.03760184635622	1583	1
4.00683716614500	4.01193782473945	1584	1
4.01032176930914	4.01403146326260	1585	1
4.01409037304151	4.00155173093923	1586	1
4.00311053137302	4.01891077359985	1587	1
4.00213867336893	4.04750299656587	1588	1
3.98563773752545	4.09265224242005	1589	1
4.00665492498105	4.07021177407828	1590	1
3.99957473225397	4.07456473138352	1591	1
4.01638772951380	4.03038588421894	1592	1
4.00201011504286	4.04683069407798	1593	1
4.00362515009501	4.05648537993136	1594	1
3.99319203427491	4.05461513749527	1595	1
4.00692629735975	4.03707766243816	1596	1
4.01662962480605	4.02235862578395	1597	1
4.00024414032239	4.07516609850419	1598	1
4.00780749969588	4.05336069538473	1599	1
4.00897222098968	4.06366753896823	1600	1
4.00741431455398	4.07059699280648	1601	1
4.00578748582473	4.04948779772688	1602	1
4.00939581795945	4.04318719707721	1603	1
3.99139338178568	4.02677399159435	1604	1
4.00267490838438	3.98707960182852	1605	1
4.00485486537163	4.00156074004547	1606	1
4.01384520877746	4.01867720988789	1607	1
4.01101153561420	4.03399288550230	1608	1
4.00611664429984	4.06301135341697	1609	1
4.00771302698878	4.07608121608697	1610	1
4.01758365121257	4.06832352996386	1611	1
4.00542042541626	4.04711332048827	1612	1
3.99997944299539	4.03200638197554	1613	1
3.99561859329782	4.13587425655214	1614	1
4.00430701220069	4.06510084682732	1615	1
4.00409091750284	4.01527990905604	1616	1
4.01303070616206	3.99953641959241	1617	1
4.01046169257708	3.98565203536518	1618	1
4.01303985916933	4.02140915993929	1619	1
3.99428363333241	4.07244651546414	1620	1
3.99035241912438	4.10097889997090	1621	1
4.00069462800452	4.12336306922062	1622	1
3.99251141967830	4.09786907899692	1623	1
4.00511597547513	4.06360149543348	1624	1
4.00976160963442	4.03429681743877	1625	1
4.00144962794602	4.05341729594653	1626	1
4.00594897493387	4.05481792939488	1627	1
4.01265112861622	4.03162403076415	1628	1
3.99806452943114	4.02571873979872	1629	1
3.99644675517553	4.07082736173390	1630	1
3.99371901457772	4.05778352142974	1631	1
4.00056555947671	4.06336250454918	1632	1
4.00392343001722	4.03027801325177	1633	1
3.99059172172677	4.11922402245973	1634	1
3.99583833574586	4.05873737937729	1635	1
4.00757456871047	4.04786465788523	1636	1
3.99327187300255	4.06152934556337	1637	1
3.99599934528791	4.08161870833263	1638	1
3.99857289973401	4.09012395164165	1639	1
3.98631336788482	4.08082335903191	1640	1
3.99803709239829	4.07495789158199	1641	1
4.00499418808861	4.03905510828881	1642	1
3.99606440054836	4.08342069003258	1643	1
4.00546910665391	4.05568391200970	1644	1
3.98810644847761	4.09057171557855	1645	1
4.00497471972586	4.08520555133758	1646	1
4.00464297019058	4.10239117145844	1647	1
3.98974009550562	4.10615423268443	1648	1
3.99983853639550	4.08239693739571	1649	1
3.99771372993868	4.04871679134866	1650	1
4.00069617934452	4.01416423225078	1651	1
4.01088555206894	3.96392742169047	1652	1
3.99890618558525	4.02170540786895	1653	1
4.00554198516154	4.03954466914156	1654	1
4.01946998638963	3.98136420528668	1655	1
4.01585276656118	3.99712910372723	1656	1
4.01293944372727	3.97496420883450	1657	1
4.02891624300019	3.95449317426903	1658	1
4.02123827931569	3.95900698519431	1659	1
4.01977054256505	3.99021418863977	1660	1
4.01347303879067	4.00892053069489	1661	1
4.02667771558391	3.99118807527528	1662	1
4.00738912767012	3.98626834708991	1663	1
4.01755749874363	3.99456626544074	1664	1
4.01260525461086	4.00507228135144	1665	1
4.01301140349715	4.00055508892769	1666	1
4.00931639801769	4.00121642910654	1667	1
4.00883816947449	4.05582756224513	1668	1
4.00751642617410	4.01449436895349	1669	1
4.00397334140823	4.05645771509032	1670	1
4.00019626401032	4.05109520598585	1671	1
4.00267430176793	4.01844926401422	1672	1
4.00673286181751	4.02584596693146	1673	1
4.00780740619894	4.03080172120005	1674	1
4.00945644130600	4.01128114649981	1675	1
4.01132400862203	3.99227116905503	1676	1
4.00897702791864	3.95657552945314	1677	1
4.02185518851505	3.95957916044186	1678	1
4.00979556843340	3.97732680724578	1679	1
4.00171822281545	3.98706946507346	1680	1
4.02192516970997	4.01696446511168	1681	1
4.01668322720445	4.01802707271174	1682	1
4.01012087810548	3.99697833184248	1683	1
4.01286216015733	4.00579553780385	1684	1
4.00455362866968	4.04230362900271	1685	1
4.00739795743944	4.07268984786991	1686	1
3.99496271014791	4.07967420444637	1687	1
4.00402230862363	4.05308344258395	1688	1
4.00469500795464	4.00605988509632	1689	1
4.01464523285928	3.95845737596874	1690	1
4.01046265560645	3.97284855498367	1691	1
4.00596899019036	3.98869967132794	1692	1
4.00780458797541	4.03582407974190	1693	1
4.01211779733577	3.97832112345479	1694	1
4.01568995648409	3.93978421711889	1695	1
4.01670448513108	3.98905195139506	1696	1
4.02168934481546	4.01097126635532	1697	1
3.99900885620773	4.02793630512548	1698	1
3.99539805832910	4.03326524364542	1699	1
3.98565151005510	4.08059281419356	1700	1
3.99360852549337	4.07763345681270	1701	1
3.99506915147082	4.13475057480163	1702	1
4.00869361135053	4.08331971009787	1703	1
4.01174224915070	4.08833477622963	1704	1
4.00212658333388	4.08291736852991	1705	1
4.00535688573187	4.02066384126667	1706	1
3.99999451720287	4.02272230622313	1707	1
3.99890581088047	4.05089888897391	1708	1
4.00898588460092	4.05999538068947	1709	1
4.00228277675254	4.03815545660155	1710	1
3.99554049913371	4.05735331075728	1711	1
3.99412320752309	4.06865031152272	1712	1
4.01143823498366	4.04614477033441	1713	1
4.00445423316303	4.05308633755661	1714	1
4.00239553655190	4.00982893221259	1715	1
4.00989333423959	3.98008799016843	1716	1
4.00674557350566	3.98730134609299	1717	1
4.00254097505234	3.96643830320168	1718	1
4.00666956096632	4.03172139577000	1719	1
4.01783905410720	4.06312134925652	1720	1
4.01090209166125	4.03087344037896	1721	1
4.01451711930959	3.98959667843916	1722	1
4.00964058492946	3.99142727677624	1723	1
4.01496686170219	4.00468140389144	1724	1
4.01630091326781	3.97056460270748	1725	1
4.01390649782518	4.01167750637098	1726	1
4.00598563919677	4.06701153264514	1727	1
4.00355607903305	4.03358248826841	1728	1
3.99784718295931	4.03514828525223	1729	1
3.99320684096272	4.03872529924156	1730	1
3.98227963293903	4.09186054348944	1731	1
3.98118712547621	4.10759156489003	1732	1
3.98794156731523	4.11935941099922	1733	1
3.99505559105945	4.07088008113830	1734	1
4.00015083016044	4.04991319190933	1735	1
3.99548137032985	4.08539667443271	1736	1
4.00058992885266	4.10481175012328	1737	1
4.00352757084859	4.07090884567848	1738	1
4.01039767213183	4.01773703771032	1739	1
3.99947325285136	3.99761449696779	1740	1
4.00555710726424	4.03946590687449	1741	1
3.99935456730398	4.02528335226018	1742	1
3.99723386989844	4.04780693559039	1743	1
4.00066133927616	4.09069483666620	1744	1
3.99199568001993	4.10373705043095	1745	1
3.99485771954973	4.06281072671035	1746	1
4.01394462944976	4.00278006454906	1747	1
4.02413685663515	3.96844407866490	1748	1
4.01593947185551	3.98228380457619	1749	1
4.01453236316927	4.01118998097683	1750	1
4.01556853952395	4.02400624422682	1751	1
4.01602242504261	4.00864820692929	1752	1
4.01158660755605	3.98075771406408	1753	1
4.01660936740126	3.99482447300821	1754	1
4.02002561503299	4.04019366690834	1755	1
4.00670224762100	4.00208929958065	1756	1
4.01804917688945	4.00539721019206	1757	1
4.01366617318596	3.96577481748528	1758	1
4.01779639702119	3.96231200942169	1759	1
4.01694855192663	3.97091483157843	1760	1
4.01506736631010	4.00282019600059	1761	1
4.00670220830958	4.02399406548374	1762	1
4.00119358499978	4.01805122668281	1763	1
4.00919836167737	4.05904243093514	1764	1
4.00060468677763	4.07785195717006	1765	1
3.99917941496126	4.02842715434635	1766	1
4.01131813857223	3.99914195375236	1767	1
4.01348065882401	3.98792800138453	1768	1
4.01992802437021	3.95711976741634	1769	1
4.02483033955087	3.92958939834711	1770	1
4.00797012102037	3.97232363533963	1771	1
4.00537414697266	4.02450454011424	1772	1
4.00132168134403	3.99305343263904	1773	1
3.99625002294679	3.99054527475979	1774	1
4.00310943284892	4.05801204568898	1775	1
4.00342318725802	4.05907208233307	1776	1
3.99589238103200	4.04686822017344	1777	1
3.99546252883274	4.04831207088574	1778	1
4.00140567867190	4.00314610173937	1779	1
3.99810283764095	4.04006094684889	1780	1
3.99490869222450	4.02965390075757	1781	1
3.99316506196372	4.07131350950135	1782	1
3.99968175450272	4.06239120851615	1783	1
3.98131242347221	4.14249610402151	1784	1
3.98521777290519	4.13015066915222	1785	1
4.00374085761349	4.05554249797363	1786	1
3.99652377788545	4.05092818729490	1787	1
4.00131094320070	4.02559698412028	1788	1
3.99800868976111	4.04936942750024	1789	1
4.00052398598851	4.07965670755532	1790	1
4.00462230412209	4.05377019295791	1791	1
4.00315159248238	4.08852242125437	1792	1
3.98621018559136	4.12193438321509	1793	1
4.00479080759332	4.05772288832195	1794	1
4.00493585226411	4.06065356549382	1795	1
4.01626070425236	4.03275791833843	1796	1
4.00810389876930	3.95647344461583	1797	1
4.01247681469667	3.99998319305010	1798	1
4.00736720407722	4.02461200619699	1799	1
4.00599452393668	4.00480208275417	1800	1
4.00461277796900	4.03133679867758	1801	1
4.01080493394758	4.01256705388258	1802	1
4.01012876293308	4.00077188999526	1803	1
4.00742072795090	3.98344021730755	1804	1
4.00206969842135	3.99558953277087	1805	1
4.00086711478331	4.00778547712966	1806	1
4.01448422281068	3.99549237608792	1807	1
4.01938627093747	3.97032120829781	1808	1
4.02072414066115	3.98673919172878	1809	1
4.01858776302867	4.01351052924751	1810	1
4.02303762925220	3.97181010811346	1811	1
4.00064622873921	3.99520116704743	1812	1
4.00900774915570	4.00938528423166	1813	1
4.00089071688904	4.00845165021929	1814	1
4.00603845431417	4.02784990528821	1815	1
4.00787439012537	4.04232493358845	1816	1
4.01267878067577	4.02294135959531	1817	1
4.01777155764566	3.97282680153119	1818	1
4.01069809213851	4.01340799141484	1819	1
4.02634991581169	3.99519764790173	1820	1
4.01795118717336	4.00518326292661	1821	1
4.02092102533645	3.97817275573758	1822	1
4.01198699881156	3.99859008778260	1823	1
4.00533153976431	4.02463343884838	1824	1
4.00523449460682	4.02926689140866	1825	1
4.01613586855992	3.98350167474263	1826	1
4.01569163883327	4.03428705761687	1827	1
4.01389869377308	4.03395224553215	1828	1
4.01743110365023	4.04675650977369	1829	1
4.00350323836886	4.08083278017763	1830	1
4.00191473375653	4.08612900627128	1831	1
4.00176487619422	4.14441476569639	1832	1
4.00652004288128	4.09269030662441	1833	1
4.01550500923959	4.09059456759494	1834	1
4.00649345367324	4.08760729996425	1835	1
4.00426324538029	4.05041438179712	1836	1
4.02405911125504	3.97722541664329	1837	1
4.02340971132115	3.89685643670302	1838	1
4.02097169379346	3.97235952810215	1839	1
4.00950199240194	3.98207365330130	1840	1
4.00907733549657	3.98208862814268	1841	1
3.99824646329145	4.03140275329772	1842	1
4.00432570239062	4.05568256626089	1843	1
4.01812418904188	4.01923937707761	1844	1
4.02682807177727	4.01210994705887	1845	1
4.01084244268537	3.98230782524065	1846	1
4.02378754884105	3.94511204994345	1847	1
4.02764829414726	3.95694136021567	1848	1
4.01716697284345	3.98943706911243	1849	1
4.01496411408981	4.02853887628355	1850	1
4.00949393514339	3.98075845061901	1851	1
4.01137111874693	3.93966293424632	1852	1
4.01226657051001	3.97369450002720	1853	1
4.00006682763542	4.04276686787650	1854	1
3.99960770390798	4.02880488978730	1855	1
3.99293316199675	4.07746674006927	1856	1
3.99000959124068	4.07596583047327	1857	1
4.00326515065807	4.06492403300081	1858	1
4.00434374276105	4.06082519703397	1859	1
4.00268528426233	4.10974881420431	1860	1
3.99428651945150	4.11228545315804	1861	1
3.99984834832637	4.06506086530000	1862	1
3.99965220134218	4.03343449414323	1863	1
4.01331288425380	4.00902383141086	1864	1
4.01473401234314	3.99591133354801	1865	1
4.01656172987982	3.98343649846593	1866	1
4.00845663738011	4.01513576702540	1867	1
4.00025076976937	3.99144619735130	1868	1
4.01031161797326	3.99564181612468	1869	1
4.01646522989686	4.01692072382656	1870	1
4.01688005885310	4.00128417794024	1871	1
4.00567807648872	4.00556031075369	1872	1
4.01982356225272	3.99971585312111	1873	1
4.01569637007721	4.00291750009048	1874	1
4.01180510289922	3.99937183052510	1875	1
4.01490870335260	3.99658597989977	1876	1
4.00436332879762	4.06006684978864	1877	1
3.99944070366248	4.05495066699555	1878	1
4.00170686689174	4.02547530968071	1879	1
3.99823186622181	4.02955733287018	1880	1
4.01212914509386	4.02286361150768	1881	1
4.00418169540957	4.02251579433282	1882	1
4.00756958540466	4.03507954619164	1883	1
4.00603381200261	4.04138944192735	1884	1
4.01561251296090	4.03726948246196	1885	1
4.00941647601743	4.00091424059097	1886	1
4.01127939033947	4.00526584394588	1887	1
4.00607248493387	3.96236382058504	1888	1
4.02563307077342	3.93643571665043	1889	1
4.02916450452829	3.92588078333534	1890	1
4.02014316917167	3.94247518101663	1891	1
4.02715698009975	3.94268878936104	1892	1
4.02437994839555	3.97124961887194	1893	1
4.02889978603758	3.94165476288996	1894	1
4.02894559582403	3.95852496732786	1895	1
4.02301232282532	3.98265495779147	1896	1
4.01180177974292	3.97246183886009	1897	1
4.02984059824516	3.94227704526841	1898	1
4.02488515771193	3.96183368451141	1899	1
4.00526735265070	3.98850933116439	1900	1
4.01741869770689	3.97042907610958	1901	1
4.02596165841982	3.97464819526977	1902	1
4.02270959468328	3.96646234597910	1903	1
4.00982753365014	4.00485141948230	1904	1
4.01710024742537	3.99418664832601	1905	1
4.01556872973111	4.01509061531979	1906	1
4.01039244607641	4.01891114199357	1907	1
4.01054916513981	4.04531688082637	1908	1
4.01615376492516	4.03008123550305	1909	1
4.02489853268612	4.03606297677369	1910	1
4.01879245105497	4.04299525991302	1911	1
4.01680766454610	4.05667528389166	1912	1
4.01811259736735	4.04740049630245	1913	1
4.00402448151187	4.07415485248708	1914	1
4.01850896891844	4.01875122512386	1915	1
4.00372950726330	4.02027635430271	1916	1
4.01192871347738	3.99844499809138	1917	1
4.00896843586433	3.99988063050340	1918	1
4.00678798996461	3.97582366101993	1919	1
4.02823494542234	3.97882286795157	1920	1
4.02387692262384	3.98927709292747	1921	1
4.01006598809724	4.01999392810655	1922	1
4.00360386925494	4.01940734547014	1923	1
4.00971659185647	4.01948163822863	1924	1
4.00617357772460	4.00794364173244	1925	1
4.00621453675193	4.00892567225561	1926	1
4.01752958106233	3.96314302839137	1927	1
4.03737684884261	3.99464608524329	1928	1
4.01432036939568	3.97842925617058	1929	1
4.02054804197456	3.97257263378115	1930	1
4.02740425273384	3.93517062799808	1931	1
4.00577882328356	3.96751003205800	1932	1
4.01421633764450	3.99556110370545	1933	1
4.00959330828458	4.01402929519972	1934	1
4.01637313370439	3.95523891877013	1935	1
4.02060529649321	3.98116859998984	1936	1
4.01928351948474	4.04930490460654	1937	1
4.01810991858445	3.99676917606971	1938	1
4.02115614864795	4.03672484890359	1939	1
4.01954100802428	4.00498955487884	1940	1
4.01786704746456	4.02638214490301	1941	1
4.01072967108393	4.01725938142677	1942	1
4.00939257299142	4.01563699449677	1943	1
4.02751182255923	3.97412665497538	1944	1
4.03215468373641	3.96014290770758	1945	1
4.02048264441300	3.94262965287074	1946	1
4.02163127226655	3.94397442528333	1947	1
4.01962112349169	3.97482861461784	1948	1
4.01784390194890	3.98653487802754	1949	1
4.02377657883767	4.00079830374189	1950	1
4.02038296194778	4.00296133064314	1951	1
4.01425211023604	4.01840182282107	1952	1
4.01650658248241	4.02647477461002	1953	1
4.01869412931915	4.01785909413538	1954	1
4.02127363216052	4.05195799814296	1955	1
4.02733351200518	4.02813365701139	1956	1
4.01636885763613	3.96270241025952	1957	1
4.01717316088206	3.97515264626494	1958	1
4.02645888167708	3.93200348959851	1959	1
4.03201559731979	3.88473465742043	1960	1
4.02719289432073	3.88745459835535	1961	1
4.02735465996062	3.89940946520178	1962	1
4.02860671459870	3.95280141090084	1963	1
4.02118687202798	3.98924014430929	1964	1
4.02259532383068	3.98226979149546	1965	1
4.01971320644773	4.00463570661844	1966	1
4.00283298307120	4.01601739668730	1967	1
4.01479098572076	4.00011204440108	1968	1
4.00986070289595	3.99405754888183	1969	1
4.02869381974119	4.00694867858195	1970	1
4.04126855351527	3.99901446729452	1971	1
4.01879607698140	3.98040110976755	1972	1
4.02770666294852	3.99693272274281	1973	1
4.01614213362211	3.98943379573529	1974	1
4.02188659663313	4.02420891700776	1975	1
4.01889546594351	4.01067909830736	1976	1
4.02529508245352	4.00792308136512	1977	1
4.01811374907629	4.00261480376705	1978	1
4.02952719514683	4.00989467954907	1979	1
4.01592361702502	4.00877725191035	1980	1
4.01942659382413	3.99232355654963	1981	1
4.01747398298778	3.99293493288793	1982	1
4.01429271545868	4.03120386633573	1983	1
4.01434453319518	4.02790796435211	1984	1
4.01498142726161	4.00250174486054	1985	1
4.00948437882484	4.02739704089154	1986	1
4.01201586490021	4.03839495451974	1987	1
4.00242414206208	4.05660474203333	1988	1
4.01364116509617	4.02295423701534	1989	1
4.00545695923474	4.01522155886552	1990	1
4.00788552171834	4.00032615491515	1991	1
4.00760851786915	4.01509110734538	1992	1
4.02973661490765	4.00886919717957	1993	1
4.02923575900684	3.99752142682336	1994	1
4.02311333549906	4.03072983949018	1995	1
4.02931488769437	3.98034951290527	1996	1
4.01900936887633	3.96051916975276	1997	1
4.00721056300033	3.98635838301093	1998	1
4.01512475981944	4.01737833490356	1999	1
4.02015507670803	4.03055296989977	2000	1
[truncated: 3,000 more rows]
