# Supplementary material for: Reversibility and Viscoelastic Properties of Micropillar Supported and Oriented Magnesium Bundled F-Actin
Source: PLoS One. 2015 Aug 31;10(8):e0136432. doi: 10.1371/journal.pone.0136432 (PMC4556452; doi:10.1371/journal.pone.0136432)
Supplement: S1 Data — See the Readme.txt file within. (ZIP) [file pone.0136432.s004.zip › Rheology-raw-data/120725 08mM/fov2101noDD/fov2101noDD.txt]

4.04680174619424	3.79593787313292	1	1
4.04667315018229	3.75692435242849	2	1
4.02698328945822	3.80726270727174	3	1
4.02184299383571	3.86026034522877	4	1
4.02305651302760	3.85214883212896	5	1
4.02696029147600	3.87765657997473	6	1
4.02633823667366	3.88686640408032	7	1
4.02353209318592	3.90400336567619	8	1
4.01561472819509	3.91639908429256	9	1
4.01583387143333	3.90817507052242	10	1
4.02146923407804	3.87987692398277	11	1
4.03214687685176	3.87412260995077	12	1
4.04722167678786	3.86869994845183	13	1
4.03252854626681	3.88251077175952	14	1
4.03361374260838	3.87596961622073	15	1
4.04674286431626	3.87673632210951	16	1
4.04104629323015	3.86589262870280	17	1
4.02539530520991	3.88655456086552	18	1
4.01800922024829	3.89727725759347	19	1
4.02776596136018	3.88713082475489	20	1
4.01772199479725	3.96158636008947	21	1
4.02446901053767	3.91214629461253	22	1
4.02094006338494	3.92026823238732	23	1
4.01293226306952	3.93889919700144	24	1
4.02940971185801	3.85876323145441	25	1
4.03260333823100	3.82296030747920	26	1
4.04254497301713	3.83353624009926	27	1
4.03766158408146	3.80499291608868	28	1
4.03315097040139	3.82742436457227	29	1
4.03115840439092	3.85052163509849	30	1
4.03631949643690	3.84486256146373	31	1
4.02540080494063	3.85796064362927	32	1
4.02510273536578	3.82776198082932	33	1
4.03264682591267	3.83849077506490	34	1
4.03153651114368	3.84066991286308	35	1
4.02887587599844	3.90608399034828	36	1
4.02797497003506	3.87977410769523	37	1
4.02291974162325	3.86776820769217	38	1
4.02849824430060	3.83577411784243	39	1
4.03571227550849	3.82868288083172	40	1
4.03763064733051	3.82329633135037	41	1
4.03780479918705	3.86310329453211	42	1
4.03691649017865	3.87497521835688	43	1
4.03839381082631	3.82203052598410	44	1
4.03758137931890	3.80758987150383	45	1
4.03944269237727	3.84276293744753	46	1
4.04139523530244	3.86441098654537	47	1
4.02773284578707	3.87058943293453	48	1
4.02503011205511	3.87559424490873	49	1
4.02136783238526	3.89688138910230	50	1
4.03848731879805	3.88028291120786	51	1
4.02432171158744	3.88224169108877	52	1
4.03324917537214	3.87027468903582	53	1
4.02379160852551	3.82535205378451	54	1
4.03326738983056	3.86138574617480	55	1
4.02461084633818	3.88712231441010	56	1
4.02501866678891	3.88594841458089	57	1
4.01660833441896	3.88530642033055	58	1
4.02658401664839	3.89515823440004	59	1
4.03347702231580	3.85383835014475	60	1
4.02986079128286	3.92223453053230	61	1
4.02979525055901	3.88780394256786	62	1
4.02089344556136	3.93826104259322	63	1
4.01059070134369	3.96901577182116	64	1
4.02569283936031	3.89915440780138	65	1
4.03925542448679	3.84205399127072	66	1
4.02322549357493	3.84662600418886	67	1
4.04481764318972	3.83321330329489	68	1
4.02851703070029	3.88426324375243	69	1
4.02483861907082	3.86797140285942	70	1
4.02866465124009	3.82205144648969	71	1
4.02210683064635	3.88347492744287	72	1
4.03625841757978	3.87512021000984	73	1
4.02495830817106	3.90257589707214	74	1
4.04136362246089	3.88124886701564	75	1
4.03937957481321	3.88272561922215	76	1
4.02429130509680	3.88278362400819	77	1
4.03360283019129	3.86662561000273	78	1
4.03099424837553	3.93982742128903	79	1
4.02063359904318	3.95490392119010	80	1
4.01878971278937	3.91271904282256	81	1
4.02985790767544	3.86562843209929	82	1
4.03469058019757	3.84166157217629	83	1
4.03518054792045	3.85456660357086	84	1
4.01341984890687	3.91939548599649	85	1
4.02025846807818	3.89612858748716	86	1
4.02102931979905	3.88713206378268	87	1
4.01888027117322	3.89467687395376	88	1
4.02039741581815	3.91658584680293	89	1
4.00961931534882	3.90452140771053	90	1
4.01487884329679	3.93290718026535	91	1
4.01811201673270	3.90986708792997	92	1
4.02475852136380	3.89218858825795	93	1
4.02766492126658	3.87760222073280	94	1
4.02692361392373	3.90795404655820	95	1
4.01491699844368	3.91050780976257	96	1
4.03153383309819	3.89238539859219	97	1
4.02757712321199	3.85613343893970	98	1
4.02332780584375	3.84626451686412	99	1
4.04241468726792	3.85921386674187	100	1
4.03982487114491	3.86067510482436	101	1
4.03946810949142	3.84117445455131	102	1
4.02488867116211	3.86666002055046	103	1
4.03318980915778	3.84270837196283	104	1
4.04097209117471	3.84037264320127	105	1
4.05107562284246	3.78677416426109	106	1
4.04693756816131	3.81411415829791	107	1
4.04006941988364	3.83116576274280	108	1
4.03056419763224	3.88031329120213	109	1
4.02105170684814	3.89291152641858	110	1
4.02455308390682	3.90704207333182	111	1
4.02620715153429	3.86667401823767	112	1
4.01869987075722	3.88588825660618	113	1
4.02319561116303	3.86021134180119	114	1
4.02578957150765	3.82311687584439	115	1
4.04218519370804	3.78329116006520	116	1
4.05217590292114	3.76561541246908	117	1
4.04074065005259	3.81168136762949	118	1
4.04243884689680	3.77840501005607	119	1
4.03639691234757	3.82125902899519	120	1
4.03314543696531	3.86178715771927	121	1
4.04016076400501	3.85144607585815	122	1
4.03534759537934	3.88492371961758	123	1
4.03815268611135	3.87314341357513	124	1
4.04374305011874	3.88579839818673	125	1
4.02773832044984	3.86548931462033	126	1
4.02469423578210	3.85781664479255	127	1
4.03841109967538	3.82502194128418	128	1
4.03051151662749	3.85130116619705	129	1
4.03336390656854	3.87225674706524	130	1
4.02730722847329	3.91837274349565	131	1
4.02283309774753	3.91308864063916	132	1
4.04533613302388	3.85550923927258	133	1
4.02427689295792	3.90945887046262	134	1
4.02817708267609	3.87365127879412	135	1
4.02151046061341	3.87947064160610	136	1
4.00981294256416	3.88517245473607	137	1
4.01619803541161	3.90816034908788	138	1
4.03306667970200	3.87743494788582	139	1
4.02363128483639	3.86122789595941	140	1
4.04233369668508	3.87211613245223	141	1
4.04571424015116	3.81688224306571	142	1
4.05107770267716	3.80593582418262	143	1
4.03639598465388	3.85201643627194	144	1
4.04028375664561	3.82173056851151	145	1
4.03208595752014	3.81058152758545	146	1
4.02709700070337	3.88127584492745	147	1
4.02682795623177	3.87763466064126	148	1
4.03971476424552	3.88523316066905	149	1
4.02835283730897	3.87773486510329	150	1
4.01037880737641	3.92061968483293	151	1
4.03313688759266	3.90389683684245	152	1
4.03836367874748	3.86699004217131	153	1
4.04374597480797	3.82646529185527	154	1
4.03766668024712	3.83216204564861	155	1
4.03767586185118	3.86081685767742	156	1
4.02970711944155	3.89048798882767	157	1
4.01850932869459	3.93558769784356	158	1
4.02425933014707	3.93218611484290	159	1
4.01987204347330	3.90742494304731	160	1
4.02051628500197	3.86358488829809	161	1
4.03208063442635	3.86745206705731	162	1
4.02365886427037	3.89687325119987	163	1
4.01806445008724	3.90067390298327	164	1
4.02495258348284	3.89245740023325	165	1
4.02718080111073	3.87011677660521	166	1
4.02192445730097	3.85354840852535	167	1
4.03308741766952	3.84419694777684	168	1
4.03139798925742	3.88710003935992	169	1
4.02768000296203	3.88828458667686	170	1
4.01673958714229	3.88624668863597	171	1
4.03316288721730	3.89782309104628	172	1
4.04630405270989	3.85305238103939	173	1
4.04746118511833	3.81141041829728	174	1
4.06361553330595	3.83249599105123	175	1
4.04329356363047	3.81514725580702	176	1
4.03606107495222	3.82480873258760	177	1
4.04669300237119	3.78872786426563	178	1
4.04437389364533	3.75289322469249	179	1
4.04208986894673	3.80112244313010	180	1
4.04238468910963	3.82528320510237	181	1
4.04438329972919	3.83455837432594	182	1
4.04482551170155	3.86095853646334	183	1
4.02906696230111	3.84149954584575	184	1
4.03678565765652	3.83525361319060	185	1
4.03784277726973	3.79308202308124	186	1
4.04214175708510	3.80125929862032	187	1
4.04405391046961	3.81257135609292	188	1
4.06468841532295	3.81365341180177	189	1
4.04436297775829	3.79238540429637	190	1
4.04710720819146	3.79441604163251	191	1
4.03041418934471	3.82204024519926	192	1
4.04299189572167	3.84040111017110	193	1
4.03468119796193	3.81158753799859	194	1
4.03146166129964	3.80888154188874	195	1
4.03297643223625	3.83922706217355	196	1
4.03137622951853	3.79203446721440	197	1
4.03485011295666	3.79424692571344	198	1
4.03255088658006	3.82558739219405	199	1
4.02473274706929	3.83053791218378	200	1
4.05298932895365	3.81848479104253	201	1
4.04194217313921	3.81041163029296	202	1
4.03045426354241	3.85009251343842	203	1
4.04165915567620	3.84437803422895	204	1
4.04012275371959	3.85938106274256	205	1
4.05808140516922	3.81586774884020	206	1
4.04729380785553	3.81339070175193	207	1
4.04406976052811	3.80058720586293	208	1
4.04288360887001	3.81328047467874	209	1
4.03691561744842	3.81981141278524	210	1
4.03905642788308	3.82007439664854	211	1
4.04229558237381	3.78763206534701	212	1
4.03350726338700	3.84573736531562	213	1
4.03331579313703	3.78509642672538	214	1
4.04038010976813	3.79628519393138	215	1
4.03779613799283	3.77012028052914	216	1
4.04433037902976	3.77416994442762	217	1
4.04172461340222	3.82758438181925	218	1
4.04707475600999	3.81791124841699	219	1
4.01890940159384	3.85850366108636	220	1
4.03833090363892	3.80786841075043	221	1
4.04209357929594	3.80739112622334	222	1
4.05132390134116	3.79250965025063	223	1
4.03720533242644	3.82080614989696	224	1
4.04348838956104	3.83821373702471	225	1
4.03837084379097	3.83541840691304	226	1
4.03924058025541	3.84031551518882	227	1
4.03541903534750	3.85962055927202	228	1
4.03246372000864	3.89154675272112	229	1
4.02911199276588	3.90933260825751	230	1
4.03658048293032	3.90041533869195	231	1
4.03333823588108	3.86711496266239	232	1
4.03186437453777	3.84627391537698	233	1
4.04500994983750	3.82813987089095	234	1
4.04305491745927	3.82099411468633	235	1
4.03294152489358	3.85278764084095	236	1
4.03090741183548	3.86185498711904	237	1
4.03084094890819	3.87395108610840	238	1
4.02940969028000	3.88628927004806	239	1
4.03047477890376	3.86040386498385	240	1
4.02723746699905	3.82780382961734	241	1
4.02679082372126	3.85246516873726	242	1
4.03547387627462	3.85699460498882	243	1
4.02835214516052	3.81387993361731	244	1
4.04002032736438	3.77394929563147	245	1
4.04910245642955	3.79555867688581	246	1
4.04845466708570	3.80405500066241	247	1
4.02835289784854	3.85798285754567	248	1
4.02787806235543	3.87276950602788	249	1
4.03602942218148	3.83891116627906	250	1
4.03381013590424	3.83613753010245	251	1
4.04401605006942	3.80244352669872	252	1
4.04606327198257	3.78224773968712	253	1
4.03708372166918	3.82595902959691	254	1
4.04588452013245	3.82077112712133	255	1
4.03376640798994	3.77560020645355	256	1
4.02989944002789	3.79358228689506	257	1
4.03990550278761	3.81724927695958	258	1
4.04326843921095	3.83258969535068	259	1
4.03168504467434	3.81737658369934	260	1
4.03483454498713	3.81777759675133	261	1
4.04300443480891	3.79281511559659	262	1
4.03966958883249	3.81492860539621	263	1
4.04005406427148	3.80269090842309	264	1
4.02704299518903	3.80060555191195	265	1
4.02180839231940	3.83405485616941	266	1
4.03582523699938	3.82712275670064	267	1
4.02795498006299	3.82111450551663	268	1
4.03121385518025	3.83874482308352	269	1
4.03126312012432	3.86136093618852	270	1
4.01937453278613	3.89750397470060	271	1
4.01943226991022	3.88843959932016	272	1
4.03355256986661	3.88409637479487	273	1
4.02325819648427	3.87819238245948	274	1
4.03990177083631	3.84381673377733	275	1
4.03311110505622	3.86770653260190	276	1
4.03650013533673	3.84727476390979	277	1
4.02917206938474	3.86322856208385	278	1
4.03346855655349	3.91221534178612	279	1
4.04013467407882	3.87552636379266	280	1
4.01559234846293	3.90617628175795	281	1
4.00768906432020	3.94866173201267	282	1
4.01708071589328	3.97502175375631	283	1
4.01760787077767	3.93041725183802	284	1
4.02472453595663	3.87201986672435	285	1
4.03607350225691	3.84970085512763	286	1
4.03571624738180	3.85603311225585	287	1
4.04317344319588	3.84224888156713	288	1
4.03399641433946	3.80959821334979	289	1
4.03893022025935	3.82686749407492	290	1
4.03812711474284	3.88787424251269	291	1
4.01598851947507	3.91827457987550	292	1
4.01183915802058	3.91136719635275	293	1
4.02713375388033	3.92112358218798	294	1
4.02111954203092	3.90894416277689	295	1
4.02354778877911	3.91064009564906	296	1
4.02710236190391	3.91510975534141	297	1
4.03426313395850	3.86889490566211	298	1
4.04172955284443	3.87869828940373	299	1
4.03282348726707	3.85772361098297	300	1
4.02473824783374	3.90594210416295	301	1
4.03041395927610	3.89147085785854	302	1
4.03448425079516	3.92709412775117	303	1
4.02324237854643	3.90486151572665	304	1
4.01767609921633	3.90130010582744	305	1
4.02661583084313	3.91111992373046	306	1
4.02242780003618	3.89996773605640	307	1
4.02923168415771	3.84037125720426	308	1
4.02478902924644	3.83033236273715	309	1
4.04079704087543	3.82191714567046	310	1
4.02764284546229	3.87257090569178	311	1
4.02220138275567	3.88642381746021	312	1
4.03080184768977	3.92813958449333	313	1
4.02380081624597	3.89021943705370	314	1
4.01743258241576	3.89750715364679	315	1
4.00973994772236	3.96712037499312	316	1
4.01781090675716	3.94501689931957	317	1
4.00862567058619	3.97515302286913	318	1
4.01234594711038	3.94831206188032	319	1
4.01755144360611	3.89737397799070	320	1
4.02939166377292	3.89193835580599	321	1
4.03456553481178	3.86243477630103	322	1
4.02946345099872	3.91178792169098	323	1
4.03841572271647	3.86283990882962	324	1
4.03905065499459	3.87800211316205	325	1
4.02718578649855	3.87871240386725	326	1
4.01993831225644	3.84009717014738	327	1
4.03474066822279	3.84775291150701	328	1
4.03432709492921	3.86539204340560	329	1
4.03729108199580	3.83456255875332	330	1
4.01928412931199	3.89034584075498	331	1
4.02291291016311	3.91005232343549	332	1
4.02767140515708	3.86371684562452	333	1
4.04334258762474	3.84199343853937	334	1
4.03169545902393	3.86748739266340	335	1
4.01020937381138	3.89841693263954	336	1
4.01242995068145	3.89427909362453	337	1
4.04160085867930	3.83779703796794	338	1
4.04657470301483	3.83891389482624	339	1
4.03493356092692	3.86631677569923	340	1
4.05046731474884	3.85199805171902	341	1
4.04759945484396	3.83993286801899	342	1
4.03722927216099	3.84184775206063	343	1
4.03178435919563	3.86386395322253	344	1
4.02564526820347	3.85717233405889	345	1
4.02204769140411	3.87478936459910	346	1
4.01999094703587	3.90082565333979	347	1
4.03460634037894	3.92973071692869	348	1
4.01737468384901	3.93797804288524	349	1
4.00728132321250	3.94689823079563	350	1
4.01526470513267	3.91732695226780	351	1
4.02559505535628	3.86985967045893	352	1
4.03200725392924	3.87057860805731	353	1
4.02634522141938	3.82572997520850	354	1
4.03171895242857	3.81985431349540	355	1
4.03035095010025	3.85646521190322	356	1
4.02396957292910	3.89215251712032	357	1
4.02782036981585	3.90364301868281	358	1
4.02391150831835	3.91956408507322	359	1
4.02357865720951	3.89245793144561	360	1
4.01173805865311	3.93463781247788	361	1
4.01709964040272	3.94700711663010	362	1
4.02409872883567	3.91099984337402	363	1
4.03014098404465	3.89141536774613	364	1
4.04614446234160	3.80191950153972	365	1
4.03026366867483	3.84235081048789	366	1
4.03051942219808	3.83038194648174	367	1
4.02384516858608	3.84211212723973	368	1
4.03119033525043	3.82494828308205	369	1
4.03602034293004	3.79654377301221	370	1
4.04500157588427	3.83612186021900	371	1
4.04187067263420	3.86796773349227	372	1
4.04220390709639	3.89516445916250	373	1
4.02730995841244	3.89163654069390	374	1
4.02927738151015	3.84467548678007	375	1
4.02237705211641	3.83174626717585	376	1
4.02892175902397	3.81862054367562	377	1
4.02598080385608	3.86461541554988	378	1
4.02495223998146	3.90426386538199	379	1
4.02478342019044	3.89630150439640	380	1
4.02221016008420	3.91358358285557	381	1
4.03315341814871	3.88971303812324	382	1
4.03307610604602	3.91007045968501	383	1
4.03597945967782	3.86180086630411	384	1
4.04582342082991	3.80103093226727	385	1
4.06016380651209	3.78618398894055	386	1
4.04113964826333	3.77831596380867	387	1
4.04727479255972	3.81989713283083	388	1
4.02864821756853	3.86015625407864	389	1
4.04266531071121	3.87296286283675	390	1
4.03617400040847	3.88081066136069	391	1
4.01588631892806	3.94099702734664	392	1
4.01451672131560	3.94752703934549	393	1
4.01539027986869	3.96066340256277	394	1
4.02586926688785	3.91198431215878	395	1
4.02568076286630	3.87959960605681	396	1
4.02132738183428	3.92341797020233	397	1
4.01989801990310	3.88580652673327	398	1
4.02463961201357	3.86872394271001	399	1
4.03039727805475	3.80858366241827	400	1
4.02803130664352	3.81248154932424	401	1
4.02675403238213	3.87667559343030	402	1
4.03988487755817	3.93382723224771	403	1
4.03615511820270	3.92492499569773	404	1
4.02984539190241	3.86472303730011	405	1
4.03964964922724	3.84808438988853	406	1
4.04326031591306	3.81943114562911	407	1
4.03959664135125	3.82258667148117	408	1
4.01974487458102	3.83820721562704	409	1
4.03155484146961	3.84846844587686	410	1
4.01931879815117	3.89362558486527	411	1
4.02270502845640	3.91347054046847	412	1
4.01698756991320	3.94334669156161	413	1
4.00865220012387	3.92522172847633	414	1
4.02276084286293	3.88999665731896	415	1
4.01312115388984	3.86688570573653	416	1
4.02854287280932	3.86953699522021	417	1
4.02336055183893	3.87918921196035	418	1
4.02736385788174	3.86863671747817	419	1
4.02119433254989	3.90117031892968	420	1
4.02207908992979	3.89662101913547	421	1
4.02668532744466	3.88256888823091	422	1
4.03052186746543	3.89447235289347	423	1
4.02411116046632	3.88281993816255	424	1
4.01772172943414	3.84544893875563	425	1
4.03108103414337	3.84541212422955	426	1
4.04159349289565	3.83990029928886	427	1
4.03860380261105	3.85819465260172	428	1
4.02781023355241	3.86190118462784	429	1
4.03250442660919	3.85054534030906	430	1
4.02660074733953	3.88288572527524	431	1
4.02667844537658	3.90372808684308	432	1
4.02266403881424	3.86784016082466	433	1
4.04006011053307	3.87673582559305	434	1
4.02577626261693	3.91083181066053	435	1
4.02102229085097	3.90754933270545	436	1
4.02447769569032	3.92591082891528	437	1
4.02513329611239	3.90432724817685	438	1
4.03033697608074	3.88078827320420	439	1
4.02051567425286	3.87392298612152	440	1
4.02685596668678	3.86192181550890	441	1
4.01383505630524	3.88330042613035	442	1
4.01698254603855	3.90140269025467	443	1
4.03260287232968	3.87700447701269	444	1
4.02372707531449	3.89341112290401	445	1
4.02746042847452	3.86143508217178	446	1
4.03350848030468	3.83933467974742	447	1
4.02815747031813	3.87242269419710	448	1
4.01456067517306	3.90076804956359	449	1
4.02168649751724	3.91691497167810	450	1
4.03690851187222	3.88614766372136	451	1
4.01917449632951	3.86971722285248	452	1
4.02730333241621	3.91706526982073	453	1
4.03414366176205	3.87338903713280	454	1
4.03432016656498	3.90182890333077	455	1
4.03783674590457	3.88454915225811	456	1
4.02545222344596	3.86397913061754	457	1
4.02411670361491	3.83841235424278	458	1
4.03110683708696	3.84934966393966	459	1
4.02512245525806	3.84335908632832	460	1
4.03329268718072	3.81818235867401	461	1
4.03203620026331	3.84729965560400	462	1
4.02720615698910	3.85891869901340	463	1
4.03667899475631	3.86837303642626	464	1
4.01876102380012	3.89916111685880	465	1
4.01955843715716	3.87957895840025	466	1
4.02198130170531	3.86998022568167	467	1
4.02413138880006	3.89122007601891	468	1
4.02547636622079	3.89308478070845	469	1
4.02074151488334	3.88589276818360	470	1
4.02369574393789	3.84676060097909	471	1
4.02371452814090	3.81513790189291	472	1
4.03786566644386	3.78441258914283	473	1
4.03197854348031	3.79647434006321	474	1
4.03374251674088	3.86427586456841	475	1
4.02319252223290	3.88696547249398	476	1
4.02680960653038	3.85631961076368	477	1
4.03527033787823	3.79655870811900	478	1
4.02594400383375	3.76062302970617	479	1
4.03513417398498	3.76084107862630	480	1
4.04167081080348	3.79139752172120	481	1
4.03782474316700	3.82168066186711	482	1
4.02985564547841	3.87189079743444	483	1
4.02955506040079	3.88909678408468	484	1
4.03501694514060	3.86023085621133	485	1
4.03499299087787	3.85594215647493	486	1
4.04059223017497	3.83213019964211	487	1
4.02780024807293	3.82209014875057	488	1
4.03122205998391	3.81287174274066	489	1
4.02851202020389	3.81018416113489	490	1
4.03857543409497	3.79888204397703	491	1
4.04356785560228	3.79637919668273	492	1
4.03451028012040	3.77686087314996	493	1
4.04787931538401	3.77858496308530	494	1
4.04252391645932	3.75400982679014	495	1
4.05281347089674	3.75015667734306	496	1
4.03991968764964	3.77416909265498	497	1
4.04594738198197	3.85679138464301	498	1
4.03685444013478	3.88744035732878	499	1
4.01423744540562	3.85086832795614	500	1
4.02266379820387	3.85849437855721	501	1
4.02299861571524	3.82131532531741	502	1
4.03182673582862	3.85503968238116	503	1
4.02642020719296	3.88988128560156	504	1
4.02380007052187	3.89819927410039	505	1
4.01923852341506	3.90258952918737	506	1
4.02568578949576	3.87991335154651	507	1
4.02977006823237	3.86740586269782	508	1
4.03072718377557	3.83029849760922	509	1
4.01651677350869	3.88148628185390	510	1
4.02624723626429	3.90151310128788	511	1
4.03119704625017	3.90185782504725	512	1
4.02538475155942	3.88966270137974	513	1
4.02569267006934	3.91415528415979	514	1
4.01305981231364	3.91383574379918	515	1
4.01007083658932	3.96611253619269	516	1
4.00723222886780	3.93508669435676	517	1
4.00638611927467	3.95408942098609	518	1
4.03339891517624	3.89969512517618	519	1
4.03049724216843	3.85342074935674	520	1
4.01751440058631	3.86568348632632	521	1
4.00921125408322	3.88578488424239	522	1
4.01823412955324	3.85967989313271	523	1
4.03628543724008	3.82061981165595	524	1
4.04354101863292	3.80441822074472	525	1
4.03013664108590	3.85476069212454	526	1
4.03426391041027	3.88854947667572	527	1
4.02014076439736	3.91673059918275	528	1
4.04245933492609	3.84307234717604	529	1
4.03208867925738	3.83526900197033	530	1
4.02113191329511	3.85714960442383	531	1
4.01910342455755	3.87464368836879	532	1
4.01156923300190	3.85648613489057	533	1
4.02199275623164	3.87078806168820	534	1
4.03547053624819	3.86491765301045	535	1
4.03320040875091	3.85053220190164	536	1
4.03566732067682	3.88931030965048	537	1
4.01131006619789	3.90207670250574	538	1
4.01774341065976	3.88120299388172	539	1
4.02903507095986	3.85544961383693	540	1
4.02992481537033	3.83373215277131	541	1
4.04334477719623	3.82780828141322	542	1
4.03514808173092	3.84575841652236	543	1
4.03015353351005	3.86564931023071	544	1
4.02918911495543	3.87384792483989	545	1
4.03012150209127	3.84799738271310	546	1
4.02821659605637	3.80488070289260	547	1
4.04594645069981	3.80298778370225	548	1
4.03780188217534	3.77694866954036	549	1
4.02706869148672	3.80488641770116	550	1
4.02942539789574	3.82555931102862	551	1
4.02627416345192	3.84740067208590	552	1
4.02938301270141	3.78133658234140	553	1
4.02675638823441	3.81365640277867	554	1
4.02647791582039	3.81967159472479	555	1
4.02854748236131	3.84327626392555	556	1
4.03494658227233	3.86331836503537	557	1
4.01979259641713	3.86503863143400	558	1
4.03525171339550	3.84777769440392	559	1
4.01886327703382	3.90201799010271	560	1
4.01992708086161	3.87043585179109	561	1
4.01571124050775	3.86336855772200	562	1
4.01728555449659	3.87296135794321	563	1
4.02441279322136	3.84620907090659	564	1
4.03162666975842	3.79622025214693	565	1
4.03997642603630	3.79366863522672	566	1
4.02607733803264	3.81703578762413	567	1
4.02775614107618	3.83802361274430	568	1
4.04722104988288	3.77752234020559	569	1
4.05554037014719	3.81006163745863	570	1
4.03560912146883	3.81517996692955	571	1
4.05082299738436	3.80517366697271	572	1
4.05218749632994	3.80715075847081	573	1
4.03497584875786	3.85350044802683	574	1
4.04448887375476	3.85411932383157	575	1
4.03788937434979	3.84707017042252	576	1
4.03016969953886	3.87819996183562	577	1
4.03039154689559	3.90594138233926	578	1
4.03647085784539	3.85199108757793	579	1
4.03749971886858	3.80955919528699	580	1
4.04399004056888	3.78190980363913	581	1
4.04074620894399	3.76892525389054	582	1
4.03682271721748	3.80172771768863	583	1
4.03449418773452	3.82050540991641	584	1
4.02691783014342	3.86809094712969	585	1
4.01293431367137	3.88341540889095	586	1
4.01722664365910	3.90422980695165	587	1
4.03335542379406	3.89651042286330	588	1
4.03435854092559	3.85959272972017	589	1
4.03973779855466	3.86250181655302	590	1
4.03995527076960	3.81242404999344	591	1
4.03306495551270	3.82660872805376	592	1
4.02181652434072	3.84408007059874	593	1
4.03126604493503	3.83120148770918	594	1
4.03530840011872	3.83956049545060	595	1
4.03953528002389	3.78758269658643	596	1
4.05516545506542	3.73704670944679	597	1
4.04418310854788	3.79962751900842	598	1
4.03718417361219	3.82769134019529	599	1
4.04485512034913	3.83681555375972	600	1
4.04033841989094	3.86048833618009	601	1
4.03660976428647	3.83519647768673	602	1
4.04558480448979	3.80626483429015	603	1
4.03344956860198	3.78161829282750	604	1
4.04744096267452	3.79559586203910	605	1
4.05661172697639	3.78549088877684	606	1
4.04718304400957	3.74757918121461	607	1
4.03743798864763	3.77391810423352	608	1
4.03384819177663	3.80088030839557	609	1
4.05400394684852	3.78335348228523	610	1
4.05460152472215	3.78729219882623	611	1
4.04256874507318	3.78140324482685	612	1
4.05084133396769	3.75441841529890	613	1
4.04239120503095	3.77303049321379	614	1
4.04505866319554	3.74848487162587	615	1
4.04466457739282	3.77439566839429	616	1
4.04000174693159	3.77647187262087	617	1
4.03789201506238	3.76883945501245	618	1
4.04938670084359	3.76695454482562	619	1
4.03983526538965	3.78867778627560	620	1
4.04089898079442	3.76871122586690	621	1
4.03459912130670	3.77389091080752	622	1
4.04039255345461	3.81401483205767	623	1
4.04248441504304	3.79582785883997	624	1
4.03362491522063	3.83294614505856	625	1
4.03581044569407	3.82909630928510	626	1
4.03361365572674	3.82502301073609	627	1
4.03419326998137	3.82243233802450	628	1
4.03359358992016	3.81851899062913	629	1
4.03907688087319	3.80970995321459	630	1
4.05355551697420	3.78367382473399	631	1
4.04264781658016	3.76337154173395	632	1
4.04018609569526	3.81045769521835	633	1
4.03710762160293	3.79737675576031	634	1
4.05193248861644	3.76350213979947	635	1
4.04959953353721	3.79427784760326	636	1
4.05876828559765	3.73597013957001	637	1
4.05369511874956	3.72968073400431	638	1
4.04117161386827	3.80719222445373	639	1
4.03143056087524	3.82324737701173	640	1
4.05947144637724	3.77256954083623	641	1
4.05317078139498	3.80046080016615	642	1
4.02749204366204	3.79177335001867	643	1
4.04636243306948	3.79413997250717	644	1
4.04863036380652	3.78066728304066	645	1
4.04004255576073	3.77069980143959	646	1
4.03351418650828	3.76346551577200	647	1
4.04038589091446	3.78495168776480	648	1
4.05276428152824	3.77720775109865	649	1
4.05110407820513	3.77548013885373	650	1
4.05786678132216	3.77276135816842	651	1
4.04501204615645	3.79014410813602	652	1
4.03254887087030	3.79641729419292	653	1
4.03804850020091	3.79320113630133	654	1
4.04071451328931	3.76563909690470	655	1
4.04565283164861	3.77379810000446	656	1
4.04571870949885	3.82042733554312	657	1
4.02822696215034	3.84657941784329	658	1
4.04146986618895	3.81381320915993	659	1
4.05100668614994	3.79302831558586	660	1
4.05637161730769	3.79050007814006	661	1
4.04937675413924	3.78036570977629	662	1
4.04527933256241	3.79086254057509	663	1
4.02985824790959	3.82918503907358	664	1
4.03741474507638	3.81907250507732	665	1
4.03538891728634	3.80823229640671	666	1
4.04136100113006	3.81487685956645	667	1
4.03224798090589	3.79295204738168	668	1
4.03147479603159	3.80817331163332	669	1
4.04548095419226	3.77068761230699	670	1
4.05784570560201	3.76652371238849	671	1
4.05453397566617	3.76088168481256	672	1
4.04300494427067	3.82619090001480	673	1
4.04631255561488	3.84800823329755	674	1
4.03236365597093	3.83859368239265	675	1
4.04247164134547	3.84875440698752	676	1
4.03800014937298	3.82778870583142	677	1
4.04508205318640	3.81779646540505	678	1
4.03784247141159	3.82280614327577	679	1
4.04393530691781	3.79655869538325	680	1
4.03967473946521	3.86797166559216	681	1
4.02637182344263	3.87805049156841	682	1
4.03569423884046	3.89211863443334	683	1
4.03652530715043	3.84720384923500	684	1
4.02977560589493	3.83533948723118	685	1
4.03732202438365	3.78818305997272	686	1
4.03706907826685	3.78545738585986	687	1
4.04323607844029	3.80263251413699	688	1
4.04124572752206	3.84495906930834	689	1
4.04746777879266	3.82013948128040	690	1
4.03858712696809	3.79377813862320	691	1
4.03953659517283	3.79700452568858	692	1
4.04113034582055	3.80647527919330	693	1
4.04593631647710	3.84514641619645	694	1
4.02992868263338	3.85358154589000	695	1
4.03590771125428	3.82849754884540	696	1
4.03075949805882	3.80920019915089	697	1
4.05095691217165	3.80467788621754	698	1
4.02367337576745	3.83099122570533	699	1
4.02661928675433	3.83483713980294	700	1
4.04912754881889	3.77662238866087	701	1
4.05047740106201	3.75939631304771	702	1
4.04646308636338	3.77499501662104	703	1
4.05197005496628	3.73885926902677	704	1
4.04736214541082	3.77960079213362	705	1
4.04257363575090	3.79128488832218	706	1
4.03169034948076	3.81688996368112	707	1
4.03485069652940	3.81439584471037	708	1
4.05909662725212	3.75712467206359	709	1
4.05490883423623	3.75027280476762	710	1
4.03346418489395	3.79610844731453	711	1
4.02873853682573	3.85997099636662	712	1
4.03500561834390	3.84854526989891	713	1
4.04963554964979	3.85662399084905	714	1
4.03738334193799	3.81598689270630	715	1
4.03725425693677	3.83230579262635	716	1
4.03484287813170	3.82174252086379	717	1
4.03005549719718	3.79372268748090	718	1
4.04844849970572	3.73776768362665	719	1
4.04741897739499	3.74168435966660	720	1
4.04035163767299	3.78166930323079	721	1
4.04073366259157	3.79846120605271	722	1
4.03100236962514	3.78361976200471	723	1
4.02727528723448	3.82830298984637	724	1
4.01405792795082	3.86961122331831	725	1
4.01917893763085	3.81813260195427	726	1
4.02899624039755	3.80933676916969	727	1
4.02451250544140	3.83542744169223	728	1
4.03564882899030	3.85447984703819	729	1
4.02539389086797	3.84219960861311	730	1
4.03171938259759	3.84845978811870	731	1
4.04008897322434	3.78682760202303	732	1
4.04255320852642	3.82335223847436	733	1
4.03890892979930	3.83932858391300	734	1
4.02708234042258	3.79161872851905	735	1
4.02951629773921	3.82850222102200	736	1
4.03917348033351	3.77836627640954	737	1
4.03805078743013	3.83439302556312	738	1
4.02945244469266	3.84984170760852	739	1
4.02665127124898	3.83842973728360	740	1
4.02974723598314	3.88689293653961	741	1
4.03875310420509	3.85548882136537	742	1
4.02631220690714	3.85356256732530	743	1
4.03395116975581	3.81233303504524	744	1
4.03570028970739	3.78261768897453	745	1
4.04303794949687	3.80099441767618	746	1
4.04298394511762	3.76454264993333	747	1
4.02965949345212	3.83796629500066	748	1
4.02216432024318	3.88033525090509	749	1
4.04231833193947	3.87239117856461	750	1
4.03920491018998	3.83790165516112	751	1
4.03990668658395	3.83049632800923	752	1
4.04122589700396	3.82118423241547	753	1
4.04145990595159	3.77761619876056	754	1
4.03719363776911	3.76393337623144	755	1
4.04245394736310	3.77080869104276	756	1
4.03884491155868	3.77791067740951	757	1
4.04251311638670	3.82723948660971	758	1
4.03091457447299	3.85009248175912	759	1
4.02747780124809	3.84761000284479	760	1
4.03374881679283	3.80627353688845	761	1
4.05175887374333	3.77407441580268	762	1
4.06069188411927	3.75024559177198	763	1
4.05577339306865	3.77799273603702	764	1
4.04984916286700	3.79749124619441	765	1
4.03400396093617	3.82900900849831	766	1
4.04285999029028	3.81475610988535	767	1
4.04534626359524	3.80809852636330	768	1
4.03960728698028	3.82621245772100	769	1
4.03112790821154	3.83308113398960	770	1
4.01920867104190	3.83180939527388	771	1
4.02423183297847	3.81743802046171	772	1
4.04325220319632	3.76386467761767	773	1
4.05092587250865	3.75618864031144	774	1
4.04601405551917	3.76535404010625	775	1
4.06521644880770	3.74162975608209	776	1
4.05783382374360	3.77065266739763	777	1
4.02821423253877	3.79833097155252	778	1
4.04608197615442	3.78734737271436	779	1
4.04174388145619	3.74450101763350	780	1
4.05317303184902	3.71874045075678	781	1
4.05122841820744	3.75456413065779	782	1
4.04555613819982	3.78541846086075	783	1
4.04810668425834	3.78068788261368	784	1
4.03575550852780	3.79399500607531	785	1
4.03234000198374	3.80604764411428	786	1
4.02848248423279	3.80982217895744	787	1
4.03584215208375	3.85094279460215	788	1
4.03384340461397	3.83744889254717	789	1
4.04623292719247	3.81030027289637	790	1
4.03754033684663	3.79309420337754	791	1
4.05230118461995	3.78875531999120	792	1
4.05349659865314	3.74433054326168	793	1
4.05906411120480	3.77159754178713	794	1
4.05470628444973	3.77440382660321	795	1
4.03669734369294	3.82725344543332	796	1
4.04614109106920	3.79905139384372	797	1
4.04843244494076	3.74363607781375	798	1
4.03795587557602	3.80784619173461	799	1
4.04213002678283	3.76880468146535	800	1
4.04973023223524	3.79064542799219	801	1
4.03726382131586	3.81683953583968	802	1
4.03421474834204	3.79137177900474	803	1
4.03593687703035	3.80652648480728	804	1
4.03005248038153	3.80319737446056	805	1
4.04058845699176	3.80807701692310	806	1
4.03260399259493	3.79006732847603	807	1
4.04264817161606	3.80943721006753	808	1
4.02886827751986	3.83922561791816	809	1
4.03416584399990	3.84257457731052	810	1
4.04100409535728	3.81686922211936	811	1
4.03780370032560	3.79904662631669	812	1
4.02820820850201	3.80285994372026	813	1
4.02725688819519	3.82226180288701	814	1
4.03112652056414	3.83256179820652	815	1
4.03940752942752	3.81624995883560	816	1
4.04352150605166	3.76863101747276	817	1
4.04623683613542	3.76895004534744	818	1
4.05593566258027	3.77320701778559	819	1
4.05717246951612	3.78004268902230	820	1
4.04961627460749	3.76256161867814	821	1
4.04740927356012	3.79176567132774	822	1
4.05558470394685	3.76989929209660	823	1
4.06830624237620	3.71103960221353	824	1
4.05996873091305	3.74923855953371	825	1
4.04419508062137	3.79158035614009	826	1
4.02496311061069	3.82213871471535	827	1
4.03470607009291	3.77791022322916	828	1
4.05207083212042	3.78619782976001	829	1
4.04397449375471	3.77945904657112	830	1
4.04503213476225	3.79306434158027	831	1
4.03923816668084	3.76034454511679	832	1
4.03984067165513	3.80097883442634	833	1
4.02233110766668	3.83800398738221	834	1
4.02834197767264	3.84476153979453	835	1
4.03520967338892	3.83868944827653	836	1
4.03306769826264	3.82475662600839	837	1
4.04448076061386	3.76238011629394	838	1
4.06231190615387	3.77479434195825	839	1
4.05291140863410	3.77873794362012	840	1
4.03790968201912	3.83563233161599	841	1
4.03774020108031	3.80701258450086	842	1
4.04880691661761	3.82142865263436	843	1
4.04892549601304	3.81955954832511	844	1
4.03355101283918	3.86486178149743	845	1
4.04445780901185	3.82367485492343	846	1
4.03851495432108	3.79847658966436	847	1
4.04026340766635	3.80437574061994	848	1
4.03545731428062	3.80224249733642	849	1
4.05492460846874	3.79107623701674	850	1
4.05906041678775	3.79135838287416	851	1
4.03975036030763	3.83943795020915	852	1
4.03073511019821	3.85892825014837	853	1
4.03403404504695	3.83430546286919	854	1
4.03136416867908	3.83778313176753	855	1
4.02459904278716	3.83844749823891	856	1
4.03610137097101	3.81849746315800	857	1
4.04387587552982	3.78368149658506	858	1
4.05246763982731	3.78889192999812	859	1
4.04304496550703	3.80666355347920	860	1
4.03693662004463	3.76833645008030	861	1
4.03881600023794	3.80097068083064	862	1
4.04927545837519	3.76989024117332	863	1
4.05779782207168	3.72217055136632	864	1
4.05379600916174	3.76278884312495	865	1
4.04329960083338	3.78853323237655	866	1
4.03119813866970	3.80217149739919	867	1
4.03430738600674	3.83423790067436	868	1
4.05052309723118	3.80387981656002	869	1
4.03506571674761	3.82842103144991	870	1
4.03877463810234	3.79453870140589	871	1
4.05087321724448	3.76340870172548	872	1
4.05128633204636	3.77947867685060	873	1
4.03971099195582	3.76772044080683	874	1
4.05033487780333	3.75686687805737	875	1
4.05632476792456	3.76819974043313	876	1
4.04877293395438	3.79216122333915	877	1
4.04251220834295	3.82643991346205	878	1
4.03167077651113	3.82099970312410	879	1
4.04049122417440	3.84081226572674	880	1
4.03325084956822	3.82230772769119	881	1
4.03515510205381	3.79236479434334	882	1
4.03210963371004	3.80409127545842	883	1
4.04924355417070	3.76215603260168	884	1
4.05804898134757	3.73459397255725	885	1
4.06535907056369	3.72286609559828	886	1
4.05255487459675	3.75732607581419	887	1
4.04417134429208	3.75583806272302	888	1
4.04598893024330	3.78626534237314	889	1
4.05608999920197	3.79333791770563	890	1
4.03802916087541	3.84750994784436	891	1
4.02952183572621	3.84816420007625	892	1
4.03388767241417	3.83522004482887	893	1
4.05662736772942	3.83266955873883	894	1
4.04287168350658	3.80197489366639	895	1
4.05497711175236	3.76270526309037	896	1
4.04642606729960	3.75119859974850	897	1
4.05559910096762	3.74277879298087	898	1
4.04539972569104	3.77327734205491	899	1
4.03869742824937	3.78967395355008	900	1
4.04734827347645	3.82455349422964	901	1
4.03500313259680	3.85934193617463	902	1
4.04283638112830	3.86272065445936	903	1
4.01909133999781	3.85757485250378	904	1
4.03600580080852	3.82082174143617	905	1
4.04606379063035	3.77891736527362	906	1
4.05667465355979	3.77384950228040	907	1
4.04949326605983	3.78526290437739	908	1
4.03653675460104	3.79891931966665	909	1
4.04662539812571	3.75565406676865	910	1
4.04210110786536	3.74340843050110	911	1
4.03031388676378	3.79833494931490	912	1
4.04530874077065	3.80333587058963	913	1
4.04288171288582	3.79657787175644	914	1
4.04513223605117	3.79905531235618	915	1
4.04092147056764	3.79488418846707	916	1
4.03677700097787	3.80890842875544	917	1
4.04508476107762	3.80721816624406	918	1
4.04467749881570	3.76111470228441	919	1
4.05020764586051	3.71518703149095	920	1
4.05948740062354	3.74836894558283	921	1
4.03968192624202	3.79648121368521	922	1
4.02660997214119	3.85623430579459	923	1
4.03679831314177	3.83204071508669	924	1
4.03972502612615	3.81847320456937	925	1
4.05115126446135	3.79002456860560	926	1
4.04336521929102	3.82712419952002	927	1
4.05240547480279	3.83030400386258	928	1
4.04899788704430	3.81189118865237	929	1
4.04549481918707	3.79666215238855	930	1
4.04450132826442	3.79919863594425	931	1
4.05551059439916	3.79782988010278	932	1
4.04869654393371	3.82490286148896	933	1
4.04645804185405	3.78969131037535	934	1
4.03490392310903	3.80770272919986	935	1
4.04183859252222	3.82300013760915	936	1
4.03793256739058	3.82210074998458	937	1
4.03056992050704	3.84416193893268	938	1
4.02762183367850	3.82545124256420	939	1
4.04628149114247	3.75605728197595	940	1
4.04266368632915	3.78368223957641	941	1
4.04134237222110	3.81125908855665	942	1
4.03869919211422	3.81410842358527	943	1
4.04176365365497	3.80551376606878	944	1
4.04896530036479	3.79995878155024	945	1
4.03825288730043	3.74421089654918	946	1
4.05100482242610	3.74924845065730	947	1
4.05413438391464	3.80072135409959	948	1
4.04574505317192	3.78626913563179	949	1
4.05979702390827	3.73160187132436	950	1
4.05211152444125	3.75842403462271	951	1
4.04561424076807	3.77637664465310	952	1
4.04791958100751	3.75859974125676	953	1
4.04953531025754	3.77499479728928	954	1
4.04697404535039	3.79240579994795	955	1
4.04433932977147	3.80315946293882	956	1
4.04813758770807	3.84736464325844	957	1
4.05482211893379	3.78913249643356	958	1
4.06139209343579	3.73667079426642	959	1
4.05228573161661	3.73209844239034	960	1
4.05419521224776	3.76500773932323	961	1
4.04815277194238	3.79426075118226	962	1
4.04556058005779	3.83562468316869	963	1
4.04880837938540	3.81951348713407	964	1
4.04942617472149	3.86961043187525	965	1
4.03157418931666	3.87354741357347	966	1
4.02708451833617	3.85997864413984	967	1
4.03624105304051	3.79586704207845	968	1
4.04991441892023	3.77999782058822	969	1
4.04575482979851	3.80044927294350	970	1
4.05528867446745	3.76392343457316	971	1
4.04706231598385	3.76768034451603	972	1
4.05684272654716	3.79031369562275	973	1
4.05468536392222	3.78064832261443	974	1
4.06620892974932	3.77649251059250	975	1
4.05766024044096	3.76439091040912	976	1
4.05884408158737	3.77611317216413	977	1
4.07043422980232	3.72079171087716	978	1
4.05548996520160	3.73531770611995	979	1
4.05451166218564	3.79701727731124	980	1
4.04971592066398	3.80210434405042	981	1
4.03752137046253	3.78886734867746	982	1
4.04519078007442	3.80947555412108	983	1
4.03503545036742	3.81690255910400	984	1
4.03289225487889	3.84559636747422	985	1
4.04579712281325	3.83032747919037	986	1
4.02847440250484	3.85868646535933	987	1
4.02204239983470	3.88309171437161	988	1
4.02465740502146	3.87706571223775	989	1
4.03567597182876	3.88284427252016	990	1
4.04206979759268	3.86811694085022	991	1
4.03839005499511	3.84275961367050	992	1
4.03296302932046	3.78548191069477	993	1
4.05782787256377	3.73200781194477	994	1
4.05176287387277	3.74825245489606	995	1
4.04923877303613	3.73223505257296	996	1
4.05284255684748	3.77699709659875	997	1
4.04076513352481	3.83195884531672	998	1
4.04769701862121	3.83085490423858	999	1
4.04727755425046	3.80309011583552	1000	1
4.03706096407242	3.83131543564626	1001	1
4.03628606885807	3.85582713195271	1002	1
4.03280352540277	3.87217480201282	1003	1
4.02808405308865	3.83185945704819	1004	1
4.03653138453265	3.82100129026736	1005	1
4.03329664611303	3.81439200258839	1006	1
4.04263816737832	3.87049066965331	1007	1
4.03281665733785	3.87779576743763	1008	1
4.04726102348783	3.80911910867779	1009	1
4.04082818797255	3.80668810232356	1010	1
4.03856719449350	3.77501537338231	1011	1
4.05360257129950	3.77671338337498	1012	1
4.05141670570298	3.77393586886082	1013	1
4.05086757082819	3.78144257862136	1014	1
4.05084642995771	3.74769613813281	1015	1
4.06185816011649	3.74662410864458	1016	1
4.04819780585666	3.77248228021722	1017	1
4.03827951793419	3.81439667128834	1018	1
4.05180164301063	3.77757907591322	1019	1
4.02021429313279	3.80487198142121	1020	1
4.03803764277520	3.81383965291973	1021	1
4.04832496769715	3.80299810486360	1022	1
4.05743082156120	3.78834273814224	1023	1
4.04031846238804	3.79810305095197	1024	1
4.03316403196362	3.76647588701958	1025	1
4.03851963441020	3.81212443442969	1026	1
4.05355575013611	3.81034321731557	1027	1
4.04914164196318	3.81612805858932	1028	1
4.03903670580285	3.79935518536748	1029	1
4.04521585293270	3.79876849855398	1030	1
4.04446045254166	3.79845896198021	1031	1
4.05020926887931	3.80764929866411	1032	1
4.05742472562683	3.77886486788116	1033	1
4.03893103115527	3.85175679843120	1034	1
4.04256233690698	3.84412600919766	1035	1
4.03841843602555	3.84597094368085	1036	1
4.03482940697511	3.84779707057213	1037	1
4.03168576039068	3.81610683631135	1038	1
4.03478827949206	3.81915499884289	1039	1
4.03192366885403	3.81518532429360	1040	1
4.03405167228837	3.79423750207401	1041	1
4.02299497508150	3.83614169080598	1042	1
4.03636590667842	3.82873898106318	1043	1
4.05474323814172	3.79350370226820	1044	1
4.05117213848641	3.75182184321308	1045	1
4.05641406474555	3.80874765756156	1046	1
4.03952517312584	3.78634910741353	1047	1
4.03649558279270	3.85850891036537	1048	1
4.04085277986542	3.86151163300303	1049	1
4.04167711510922	3.84343711783507	1050	1
4.04336304618901	3.86050947487318	1051	1
4.04289194304382	3.86068172299568	1052	1
4.03859198864741	3.83511823968506	1053	1
4.02257717670409	3.85074292296154	1054	1
4.04450649392836	3.86251590001847	1055	1
4.04027206149996	3.85473438399262	1056	1
4.03475170166233	3.84918027362018	1057	1
4.04062425136124	3.85054750024242	1058	1
4.03915734217170	3.89440716465733	1059	1
4.04553562740636	3.85198725777899	1060	1
4.04080959910502	3.81024289862319	1061	1
4.04461503507358	3.75952059144439	1062	1
4.05159061986982	3.76369689891804	1063	1
4.03767918133352	3.79763201417908	1064	1
4.02527020658069	3.82337614165505	1065	1
4.03559253220148	3.84396568591339	1066	1
4.03641550134521	3.84610857708693	1067	1
4.02858838658616	3.79259119143641	1068	1
4.02404040571777	3.80958713366645	1069	1
4.05182993160495	3.77529309450842	1070	1
4.05848111798070	3.73128661932161	1071	1
4.05072953347877	3.75704084129485	1072	1
4.03905647649714	3.82565658698673	1073	1
4.01846211813847	3.87693930602822	1074	1
4.03828260573651	3.82970855033507	1075	1
4.03219185646303	3.84837788841063	1076	1
4.03684065001422	3.82569744563742	1077	1
4.03226838817191	3.84877550100690	1078	1
4.04105793215733	3.83364655263887	1079	1
4.03978737909482	3.80027679682869	1080	1
4.04181445299883	3.77765682210128	1081	1
4.03756221106666	3.79848244123706	1082	1
4.03981407244068	3.76633683640769	1083	1
4.03917008159598	3.79200518789453	1084	1
4.04500442716599	3.81811964290026	1085	1
4.04782429962448	3.83494146245437	1086	1
4.04991420619057	3.80044504741074	1087	1
4.03299364229420	3.84863564762733	1088	1
4.02480927066319	3.82484276933179	1089	1
4.02974656124907	3.82538183224095	1090	1
4.04888665851909	3.77473861458035	1091	1
4.04964949110613	3.75344119266950	1092	1
4.05811775847805	3.70493127502755	1093	1
4.06197978752083	3.74302208277893	1094	1
4.05135466135015	3.76196761737492	1095	1
4.04586762588566	3.74114271220395	1096	1
4.04485135265637	3.78630725680350	1097	1
4.04616643884461	3.77235669215743	1098	1
4.04572425307649	3.80130626861401	1099	1
4.04348149009287	3.81955742615063	1100	1
4.04622266553140	3.79205964011397	1101	1
4.03970070961019	3.77759285073472	1102	1
4.04786500333835	3.76463879818623	1103	1
4.05497930645970	3.79060927802913	1104	1
4.02994444711360	3.86870921187574	1105	1
4.02540191371932	3.86876072936256	1106	1
4.03135743951391	3.86655545292674	1107	1
4.03253036274691	3.82327992950044	1108	1
4.04265069562970	3.80138057691438	1109	1
4.03536553828089	3.80870393014551	1110	1
4.03496849902362	3.82773061107550	1111	1
4.02900278248076	3.81488614748735	1112	1
4.02724404051092	3.79429215337631	1113	1
4.04468343356596	3.78592724307916	1114	1
4.05594353716438	3.78839794580422	1115	1
4.04892098950709	3.81082931950348	1116	1
4.03539184519672	3.83844212430610	1117	1
4.04989905078567	3.84231636206818	1118	1
4.05000617225801	3.81440183648735	1119	1
4.04669268668718	3.81662881664709	1120	1
4.04314188449396	3.77732858201325	1121	1
4.04053530143558	3.78701535107228	1122	1
4.04840220694383	3.81052530046002	1123	1
4.03311482923018	3.83845807485799	1124	1
4.03220886321736	3.85078747935699	1125	1
4.03615836743443	3.81223785573781	1126	1
4.02615129934632	3.85703394306730	1127	1
4.02807557132656	3.84672623207690	1128	1
4.02690723493916	3.83085032201514	1129	1
4.02532560804522	3.89828100814354	1130	1
4.05210770176587	3.87653869326619	1131	1
4.04615142248678	3.82518821450302	1132	1
4.04323522716624	3.81470995185487	1133	1
4.04874548504728	3.85482160363282	1134	1
4.03448801150909	3.85646218079137	1135	1
4.03631246005009	3.82489864243061	1136	1
4.05808109583343	3.81436267689652	1137	1
4.04132061296166	3.80751346472613	1138	1
4.04538259271850	3.81482689001361	1139	1
4.03354604152541	3.80098981918177	1140	1
4.04023151340018	3.77286141154277	1141	1
4.05606532040972	3.74171310779536	1142	1
4.05862904770423	3.71687264039495	1143	1
4.04342932641590	3.74825013466540	1144	1
4.05957349035928	3.76666791039645	1145	1
4.05355337449260	3.77067736450952	1146	1
4.05738241095034	3.77362065068009	1147	1
4.04558957659468	3.78834051531904	1148	1
4.03234760753802	3.80349794633102	1149	1
4.03332060735391	3.83212555382745	1150	1
4.03350043599689	3.79323843305748	1151	1
4.04908809461876	3.82038864658289	1152	1
4.04059760828625	3.81363470331699	1153	1
4.03625481502362	3.84541660306683	1154	1
4.05712112599207	3.78436268852186	1155	1
4.06154311134949	3.76297331684113	1156	1
4.05423933294178	3.74386656232087	1157	1
4.05695099286043	3.77798220145360	1158	1
4.04518953865104	3.79675249535859	1159	1
4.04552864118647	3.80235686130106	1160	1
4.05229056739323	3.77741009575581	1161	1
4.03801310938153	3.79365250370842	1162	1
4.04426018156196	3.82257824757225	1163	1
4.04895289415254	3.83803695449204	1164	1
4.04285053769280	3.84001670254253	1165	1
4.02825384563621	3.86576923457453	1166	1
4.02747142171789	3.88567452877297	1167	1
4.02305047430964	3.89572071399580	1168	1
4.02808748605077	3.88184088279098	1169	1
4.04046785144795	3.86493189024491	1170	1
4.02872020909701	3.84978099584256	1171	1
4.04216534466682	3.78291164778975	1172	1
4.04324878255570	3.81078617213374	1173	1
4.04826967937298	3.81988398980053	1174	1
4.04982115633539	3.83954541046585	1175	1
4.03663071154610	3.85688375933125	1176	1
4.03511365469685	3.82282225841031	1177	1
4.03248424614475	3.81299606041184	1178	1
4.04149972230379	3.81176147840915	1179	1
4.03469771151099	3.78172317409675	1180	1
4.04551487159455	3.78679097681924	1181	1
4.03830261158233	3.83919691685376	1182	1
4.02834623922969	3.86915210215441	1183	1
4.04006370551526	3.88959977570312	1184	1
4.03772037789689	3.84756110767950	1185	1
4.04740474423976	3.81510719948677	1186	1
4.03984999081721	3.82711258928121	1187	1
4.04447386794577	3.79116066296844	1188	1
4.03698469316572	3.78564254255117	1189	1
4.05445571626958	3.75558669626502	1190	1
4.05563472558501	3.79354684009367	1191	1
4.04546801405701	3.81301028310306	1192	1
4.04313222810235	3.83536991808632	1193	1
4.03555136401784	3.82126414601011	1194	1
4.03529594068562	3.82919365184602	1195	1
4.03462330594959	3.84382371239577	1196	1
4.05701029536269	3.77721093756136	1197	1
4.05544473068020	3.75898468039009	1198	1
4.03811305831823	3.79035214771974	1199	1
4.03912934177837	3.76165359424834	1200	1
4.05333477682394	3.76524728995488	1201	1
4.05610634579895	3.82838698773417	1202	1
4.04445193452916	3.81888737520757	1203	1
4.03529668509082	3.84162662202650	1204	1
4.04036311223861	3.80009173378660	1205	1
4.04432243354121	3.82758605024128	1206	1
4.04020448854388	3.82575942243724	1207	1
4.04096279287802	3.82045788075021	1208	1
4.04133911113614	3.85299084772542	1209	1
4.04367856205630	3.83622272130111	1210	1
4.04121863819860	3.83850234267230	1211	1
4.04021466029048	3.82062139149453	1212	1
4.03913308193270	3.81520907214745	1213	1
4.04238593241790	3.83197361622922	1214	1
4.04569854447198	3.86588897540407	1215	1
4.04056796841691	3.86979748533028	1216	1
4.04348410454336	3.83900156607503	1217	1
4.03236716151663	3.86366475347890	1218	1
4.04664942107569	3.79903225040266	1219	1
4.03567106238872	3.79669917897893	1220	1
4.04291517778969	3.84193472045775	1221	1
4.04643973542687	3.87258535018388	1222	1
4.02452593659994	3.88168627588711	1223	1
4.02964934345297	3.87015272941104	1224	1
4.05249126050949	3.81940783305588	1225	1
4.04123611649385	3.83790107732805	1226	1
4.04253522383548	3.83333814774504	1227	1
4.04352787844961	3.85515158309344	1228	1
4.03578212987407	3.84780433757627	1229	1
4.02977090423160	3.83061714619876	1230	1
4.03301568433497	3.83267438061954	1231	1
4.03973907587511	3.81720887690042	1232	1
4.03414290645895	3.85188715595917	1233	1
4.02517496977516	3.83177373326325	1234	1
4.04901789757095	3.74758090517456	1235	1
4.03468238165585	3.78339767901404	1236	1
4.04047201886735	3.78196045677399	1237	1
4.03831157846701	3.82575921241791	1238	1
4.03352585917176	3.82991203796759	1239	1
4.04208471582989	3.79094826855255	1240	1
4.03816537201994	3.77580181640607	1241	1
4.03409324041616	3.77006474337973	1242	1
4.04388333868818	3.79256749379585	1243	1
4.04777924590781	3.81014402651933	1244	1
4.04877549527248	3.80066512501335	1245	1
4.04058513819973	3.82283676893863	1246	1
4.04216862282501	3.84229807416186	1247	1
4.03552995980176	3.89918777969953	1248	1
4.02530794714783	3.87764057799955	1249	1
4.02588235450327	3.86734075179378	1250	1
4.05248416373462	3.84864876674594	1251	1
4.05035519245955	3.81880040247252	1252	1
4.04137808234023	3.79820877989402	1253	1
4.02697742980485	3.84968600428443	1254	1
4.03683080292751	3.83754517977917	1255	1
4.02133998587481	3.88297540389862	1256	1
4.02979549459016	3.85997744829414	1257	1
4.03424283477971	3.86227940623644	1258	1
4.03205934233598	3.86841519236512	1259	1
4.02378421415611	3.84639683464085	1260	1
4.05414369715894	3.80351753199022	1261	1
4.04616236411472	3.80676586121236	1262	1
4.05325236983130	3.80482589212429	1263	1
4.04568302096016	3.80236068425401	1264	1
4.04322618187036	3.80167369719251	1265	1
4.03284635217782	3.84374030120818	1266	1
4.03776195593251	3.81665061861977	1267	1
4.04118608576871	3.84171616393116	1268	1
4.04843650144708	3.80575732143229	1269	1
4.04441554129240	3.77675902599264	1270	1
4.05322829798196	3.82752682193894	1271	1
4.04350420696817	3.82157009509510	1272	1
4.04510031886012	3.80427103884210	1273	1
4.04439557625167	3.83800133444328	1274	1
4.05474048815454	3.83795473199573	1275	1
4.04726965415584	3.83079133209434	1276	1
4.06342056007233	3.77503692715275	1277	1
4.07083622469817	3.71370868493392	1278	1
4.04442350036293	3.75925711221665	1279	1
4.04447670997176	3.84250287005782	1280	1
4.03408856880643	3.89544107044315	1281	1
4.03557855244450	3.84552003464945	1282	1
4.03458653290306	3.85231447264502	1283	1
4.04394269176663	3.83135083347360	1284	1
4.04448579406708	3.85679708655050	1285	1
4.03553858210681	3.85922074804451	1286	1
4.03151495350393	3.82907624347593	1287	1
4.02847258938251	3.84009282736170	1288	1
4.04525792549607	3.85875290944167	1289	1
4.03268087696792	3.87744895995310	1290	1
4.02766523702195	3.84230960546820	1291	1
4.04053827086271	3.78363081262582	1292	1
4.05728597030127	3.75901201359332	1293	1
4.04849373025051	3.80936579341540	1294	1
4.03435535375143	3.83611807166358	1295	1
4.03894103445133	3.82086098732883	1296	1
4.02757428875255	3.84815598744377	1297	1
4.05642748414867	3.79365394000156	1298	1
4.03880932685074	3.82873385679725	1299	1
4.05218768171405	3.82106805956470	1300	1
4.05864705238657	3.81596099391862	1301	1
4.05401440481502	3.84544885335596	1302	1
4.03647862588156	3.86410676580051	1303	1
4.03933243821743	3.85932200071912	1304	1
4.03647101303359	3.83135556139917	1305	1
4.05675730691966	3.78371723459808	1306	1
4.04930406961570	3.77583737664706	1307	1
4.05668319746236	3.79203873910839	1308	1
4.02681278133689	3.81103994013314	1309	1
4.03899118244422	3.78128746898359	1310	1
4.04090010200213	3.81970139444553	1311	1
4.03946613191225	3.82580448394287	1312	1
4.04666424705582	3.76887935669095	1313	1
4.05138005195334	3.75054375497443	1314	1
4.05730668865152	3.72217771191790	1315	1
4.05303981221002	3.76386050761011	1316	1
4.05966675237415	3.79180339494830	1317	1
4.03249466502752	3.82962961252484	1318	1
4.02946504140985	3.85156358997153	1319	1
4.03665130019333	3.87058417154453	1320	1
4.04274225071065	3.82180792508873	1321	1
4.04961393360786	3.78048679664041	1322	1
4.05151695977344	3.76638677434261	1323	1
4.06330561695593	3.78791199070433	1324	1
4.05178403300046	3.80810984957674	1325	1
4.04815367004972	3.78601940990248	1326	1
4.05236493418884	3.77475202099446	1327	1
4.05487554616405	3.84452633163440	1328	1
4.04206901782448	3.88285412373679	1329	1
4.02871732289297	3.86015037953521	1330	1
4.02433698887214	3.85989945814197	1331	1
4.03749186232899	3.86967973348507	1332	1
4.04136084931409	3.85618907124761	1333	1
4.04230590701557	3.81782497409921	1334	1
4.03701460230725	3.85207114819242	1335	1
4.04035133136214	3.86723631761398	1336	1
4.03456022983275	3.90547013781751	1337	1
4.03879194972389	3.85437237296298	1338	1
4.03722773825688	3.85231231165033	1339	1
4.04353905851192	3.86147487634430	1340	1
4.03521507548599	3.87977830643939	1341	1
4.03196741524572	3.86589713741727	1342	1
4.04406997983080	3.83539806629934	1343	1
4.05187038391165	3.79503787108394	1344	1
4.04078853924899	3.82539900948383	1345	1
4.05230742252643	3.82380906679750	1346	1
4.03249030018392	3.84119386276064	1347	1
4.02068818475806	3.88237279115579	1348	1
4.03891172012440	3.88596207519624	1349	1
4.05037092916711	3.84462979041348	1350	1
4.04687386914200	3.79219039985168	1351	1
4.05946211353765	3.77200773156015	1352	1
4.05443811064996	3.79795204539312	1353	1
4.04619016524879	3.87290464860390	1354	1
4.04073956788193	3.84014687112262	1355	1
4.03497712711052	3.81985905100857	1356	1
4.03818771217068	3.81169801132423	1357	1
4.04116127607924	3.82875068972067	1358	1
4.06119172236281	3.78759532676029	1359	1
4.04984804681651	3.82204923338008	1360	1
4.05967770878798	3.81651236413925	1361	1
4.05294437747012	3.82949199397513	1362	1
4.04967401130824	3.79748001359698	1363	1
4.04391497224342	3.78016374074177	1364	1
4.03657261065929	3.77010143768319	1365	1
4.03708083407880	3.79286205661110	1366	1
4.03588323840592	3.83065429178352	1367	1
4.04432255889967	3.76853310204684	1368	1
4.04791243776927	3.76962158460015	1369	1
4.05007538737835	3.77753717512500	1370	1
4.04382058328836	3.79620326746012	1371	1
4.04229903890722	3.79679098717935	1372	1
4.04161814151263	3.79146678508513	1373	1
4.03902179583417	3.79779634221874	1374	1
4.03870112124779	3.78752162423046	1375	1
4.07052060669609	3.78668344177031	1376	1
4.06666068416759	3.79410907888735	1377	1
4.05651300887346	3.77720799571019	1378	1
4.04131763841025	3.79875774767532	1379	1
4.03923858187713	3.77063806291046	1380	1
4.03697671881585	3.82037355185461	1381	1
4.04393232846111	3.84453451683833	1382	1
4.03715904154936	3.84315480007991	1383	1
4.05029672578642	3.79666965762615	1384	1
4.03887516580079	3.78971945159509	1385	1
4.04748749476768	3.76841369019755	1386	1
4.04268185145716	3.82265770108943	1387	1
4.04264327665686	3.84463074182909	1388	1
4.04772982460715	3.78832203348599	1389	1
4.03896414156725	3.81655893123351	1390	1
4.03472402672354	3.80056249300538	1391	1
4.04318173515600	3.77428650738459	1392	1
4.05147230625100	3.80009592825559	1393	1
4.05188648186550	3.75797523174984	1394	1
4.04877848490163	3.78642860549083	1395	1
4.05216657816221	3.82897271126450	1396	1
4.05107500786692	3.82767763087563	1397	1
4.05109009582056	3.74284426121962	1398	1
4.04776823393888	3.75855283610598	1399	1
4.03142784107299	3.84115958986143	1400	1
4.03165514019315	3.84111530320001	1401	1
4.03086836370482	3.86201633291978	1402	1
4.04106560635060	3.86540321760450	1403	1
4.03833657235522	3.85670800731295	1404	1
4.03457543216616	3.83620975521342	1405	1
4.03166252963470	3.83696641995817	1406	1
4.04175905499229	3.82563338472661	1407	1
4.03994044660853	3.78336596671104	1408	1
4.02634106214706	3.85273271965034	1409	1
4.03825511275400	3.83018944375917	1410	1
4.04125436827259	3.84891648241127	1411	1
4.04093671484507	3.83197099603324	1412	1
4.04311719508924	3.82104012332182	1413	1
4.04282768732039	3.81642153587423	1414	1
4.05390362869683	3.78413895327727	1415	1
4.04175301485800	3.79848781014898	1416	1
4.02562103561180	3.80809595603589	1417	1
4.05069019349831	3.77651864629465	1418	1
4.03906812591140	3.77639647884630	1419	1
4.04761146031970	3.78092475626802	1420	1
4.03776283899519	3.82041166516764	1421	1
4.03895266872883	3.83103605409350	1422	1
4.02946604412015	3.83400992202747	1423	1
4.02653869692756	3.83068133989825	1424	1
4.04434479238328	3.82717797979379	1425	1
4.05024923908922	3.87538526653595	1426	1
4.04018935693306	3.84787074983096	1427	1
4.02217757051127	3.83328974087031	1428	1
4.03403708568288	3.84768967710122	1429	1
4.04644751316785	3.81543781422381	1430	1
4.02541409292259	3.86955900972058	1431	1
4.03375253387680	3.85944043269111	1432	1
4.05203467855135	3.81632475093553	1433	1
4.04223460129070	3.82132416199409	1434	1
4.03500702041867	3.80162139638573	1435	1
4.02902642211573	3.81662677496308	1436	1
4.02463457888199	3.81326292057608	1437	1
4.04145283800713	3.80693906452948	1438	1
4.04746932915348	3.78232825298050	1439	1
4.05914540571046	3.75897646296295	1440	1
4.05193556830825	3.78412843251163	1441	1
4.04910016615161	3.84835362831649	1442	1
4.04738791288942	3.80599759358587	1443	1
4.03635012495412	3.80531200689732	1444	1
4.05694338898406	3.77708232268437	1445	1
4.04777871633770	3.79397167026758	1446	1
4.05962017382849	3.75872750066335	1447	1
4.06209513800823	3.79823569401730	1448	1
4.05401565225959	3.84366674570468	1449	1
4.03796890444266	3.85125915860493	1450	1
4.03999598312131	3.79570044917884	1451	1
4.04381685921830	3.78196051246860	1452	1
4.04122065811514	3.78878217383064	1453	1
4.04522416610575	3.78218455009626	1454	1
4.04698156375192	3.81790085967007	1455	1
4.03778307890417	3.82402515796378	1456	1
4.04406712691225	3.84732956693616	1457	1
4.04552742647670	3.85291642157134	1458	1
4.04736218835703	3.81320901706836	1459	1
4.04326073601686	3.82416704285383	1460	1
4.05466528257923	3.76459001638432	1461	1
4.05582840732064	3.77551369390054	1462	1
4.03201083136541	3.82203285115865	1463	1
4.04537470382180	3.78323340513437	1464	1
4.04056607766315	3.78698728286520	1465	1
4.05077219164172	3.78760305775836	1466	1
4.04986792691476	3.79137609904987	1467	1
4.04878099269848	3.77799388741148	1468	1
4.05530086693199	3.82019158559158	1469	1
4.04554881539734	3.82986781047436	1470	1
4.03811234439888	3.80335476243865	1471	1
4.03891932185905	3.81054779064178	1472	1
4.03272797925329	3.84935257977974	1473	1
4.03803192085117	3.86638506484983	1474	1
4.03249612348108	3.86852829430365	1475	1
4.04366876434099	3.86946048962842	1476	1
4.03003687365819	3.87953494383324	1477	1
4.04095439446010	3.81837948146494	1478	1
4.04165936387024	3.80932021968843	1479	1
4.05892699285875	3.78037112866727	1480	1
4.06610246667063	3.77241266366598	1481	1
4.06827395449762	3.74184598966656	1482	1
4.05012795146705	3.83541210083929	1483	1
4.04772519991854	3.81151252604005	1484	1
4.05284673015806	3.78604086892301	1485	1
4.04870308902433	3.78607763520575	1486	1
4.04958429708923	3.76553849771570	1487	1
4.06134696930537	3.76834917095944	1488	1
4.05093084205104	3.81786729036404	1489	1
4.05407330887660	3.82083862536612	1490	1
4.05591718673733	3.84271495581346	1491	1
4.04916361722730	3.81326696520924	1492	1
4.03874619392632	3.83699587633224	1493	1
4.05355290084865	3.82784275465488	1494	1
4.05574527535482	3.80416717935014	1495	1
4.03744999316503	3.77562900204899	1496	1
4.05755242602577	3.76193045144741	1497	1
4.06105791699753	3.81409620646673	1498	1
4.04409502405373	3.83738985899537	1499	1
4.06084856393212	3.82510574037823	1500	1
4.05153286395019	3.85800576649490	1501	1
4.04003486971996	3.89459868239981	1502	1
4.03688965884611	3.86596719735461	1503	1
4.04421711399081	3.83903569174110	1504	1
4.05424457787937	3.81353251947623	1505	1
4.06822603733632	3.75343002477523	1506	1
4.04789561325367	3.77159841562806	1507	1
4.03366072765641	3.80731093431233	1508	1
4.04746419467945	3.78262548309539	1509	1
4.04052407972997	3.76519139429794	1510	1
4.04605414671117	3.75923125484567	1511	1
4.04909930955357	3.76889500130697	1512	1
4.04701567684699	3.79473523200881	1513	1
4.04667815289687	3.79353877881584	1514	1
4.05498795924829	3.77579423923891	1515	1
4.04438276760518	3.78629953389267	1516	1
4.05183580986828	3.78327245879307	1517	1
4.04597672095804	3.78591400103740	1518	1
4.03548857943286	3.79357951859672	1519	1
4.04580790061356	3.78016410190980	1520	1
4.05998683618336	3.81408051044409	1521	1
4.03754001022685	3.85382725381948	1522	1
4.02226762987837	3.88227185767934	1523	1
4.02794079643358	3.86608045741871	1524	1
4.03744639142321	3.87954686062215	1525	1
4.03774229488427	3.87503279384373	1526	1
4.04339411483768	3.84190681877377	1527	1
4.04699792045361	3.81233149351561	1528	1
4.04378655705079	3.81852518786664	1529	1
4.04246899073369	3.80508520276798	1530	1
4.04306515802207	3.80718382396075	1531	1
4.05024694194417	3.79398026418575	1532	1
4.05454823100863	3.76395358527635	1533	1
4.05758497578990	3.83614006240653	1534	1
4.06008308454561	3.80798759469789	1535	1
4.05647400360171	3.80259620537283	1536	1
4.04586467334569	3.84435871868163	1537	1
4.04239816121898	3.80645592686033	1538	1
4.03863169122491	3.83750715355245	1539	1
4.05200081814477	3.78928532369378	1540	1
4.05715960206046	3.74564192068939	1541	1
4.05101158811719	3.78411332430926	1542	1
4.04896945661421	3.78893135096588	1543	1
4.04072116691158	3.75558304543134	1544	1
4.05882322570937	3.77915194867132	1545	1
4.06072013453585	3.79229990032611	1546	1
4.06075196703957	3.73095430403937	1547	1
4.04690606395698	3.77671385405213	1548	1
4.04288140000607	3.80074709885220	1549	1
4.04402922444314	3.80334021416984	1550	1
4.04718292320264	3.79705777928182	1551	1
4.04239064197151	3.82618537291839	1552	1
4.04387685236159	3.81421803161255	1553	1
4.04596048930999	3.80215256536379	1554	1
4.04187863041210	3.78256228053437	1555	1
4.04148110791385	3.84080127087699	1556	1
4.03356232029630	3.88230626094578	1557	1
4.03651609311687	3.86277695007820	1558	1
4.04806968859285	3.81743728657850	1559	1
4.04713746903267	3.79090841199120	1560	1
4.04365730041298	3.81031422417807	1561	1
4.04976340821075	3.80404973445016	1562	1
4.04425337551313	3.80893534312990	1563	1
4.04272717820576	3.85436183750534	1564	1
4.04621277665575	3.83289783580016	1565	1
4.03478596817292	3.81950152620791	1566	1
4.05333608699499	3.79050400622574	1567	1
4.05406664413250	3.79269043011989	1568	1
4.05679662786656	3.78480643103789	1569	1
4.03968337824428	3.81692403351728	1570	1
4.04419487766396	3.84387826780127	1571	1
4.03712488102307	3.84753355310629	1572	1
4.02928123501005	3.88715063657609	1573	1
4.02913157739505	3.89742292206564	1574	1
4.01412562506251	3.91009919382642	1575	1
4.02682515494229	3.87741517443873	1576	1
4.04083744564418	3.85998056366694	1577	1
4.03823206634425	3.83618606145329	1578	1
4.03552136564398	3.80566275936346	1579	1
4.04199342688679	3.79218627195917	1580	1
4.04355705143825	3.81834271910047	1581	1
4.05086468435989	3.83106183713504	1582	1
4.05625855570119	3.79520812723474	1583	1
4.04786077283961	3.84155276412052	1584	1
4.02881071271116	3.84510256903305	1585	1
4.02688204052066	3.83861383698672	1586	1
4.04108933405471	3.83531486830549	1587	1
4.04250142099393	3.83589661305976	1588	1
4.04149536321611	3.85878727553945	1589	1
4.04151194506075	3.81946592671674	1590	1
4.04030995205946	3.82003386529526	1591	1
4.04810432253028	3.84321457849750	1592	1
4.04045467565663	3.86863873286496	1593	1
4.04172736913217	3.83656822412444	1594	1
4.04415710522816	3.81953837228966	1595	1
4.04701529700695	3.84142804615341	1596	1
4.03549229278918	3.85238062808247	1597	1
4.04205729747732	3.83319868950302	1598	1
4.05575211595248	3.80959216052135	1599	1
4.06562000001741	3.81056404934369	1600	1
4.05538835693133	3.81309058819682	1601	1
4.06028584574109	3.78394663673195	1602	1
4.05100914672284	3.82240050485319	1603	1
4.04521374786504	3.85241715289753	1604	1
4.03880598172432	3.86757641669531	1605	1
4.04781431816377	3.83278238139888	1606	1
4.04818419179582	3.81531634886049	1607	1
4.05785549792928	3.79354417818052	1608	1
4.05360839683053	3.73350943891891	1609	1
4.04981328469663	3.78367384776516	1610	1
4.05334652957741	3.79018640937862	1611	1
4.05962719202652	3.77834870492291	1612	1
4.04571620838685	3.74444177817200	1613	1
4.04675421862133	3.78023898570048	1614	1
4.04668237938316	3.80366458985281	1615	1
4.03918048620122	3.80800285396976	1616	1
4.05052474621564	3.81051400274526	1617	1
4.05392005225462	3.78649279096924	1618	1
4.06035967054018	3.76977742824290	1619	1
4.05585777441685	3.74022174995936	1620	1
4.05217385535007	3.79047989479630	1621	1
4.05145384967697	3.83564567033409	1622	1
4.05635213533811	3.82236803692462	1623	1
4.05126282658215	3.81095894629028	1624	1
4.03703557288267	3.83293020955992	1625	1
4.04245465142518	3.84215994274730	1626	1
4.04000243558358	3.82133582241670	1627	1
4.03844914846223	3.80502806713936	1628	1
4.05313487057806	3.80918551339955	1629	1
4.05695080013807	3.81756492656873	1630	1
4.04384309301313	3.82418859429186	1631	1
4.04524180006303	3.82847912816430	1632	1
4.04824341895118	3.75057296021914	1633	1
4.05421026554394	3.76132349906176	1634	1
4.05959795551793	3.77709710148290	1635	1
4.05709883830409	3.75810528754122	1636	1
4.03654546590673	3.79259489687969	1637	1
4.05349190464821	3.80469637614833	1638	1
4.04628637838728	3.83308967715687	1639	1
4.03717219362564	3.83770668805035	1640	1
4.02671679297170	3.86569058101256	1641	1
4.03582622059779	3.83527012562632	1642	1
4.04717242271524	3.82761277714216	1643	1
4.05775069132233	3.79876897029104	1644	1
4.04184029989344	3.79409675924161	1645	1
4.05365670896973	3.82734374819587	1646	1
4.03845273811095	3.83520543582709	1647	1
4.03732932089294	3.84752797059504	1648	1
4.04666726499445	3.82119861684560	1649	1
4.04477629169117	3.81067548707429	1650	1
4.05249895191550	3.84348100297640	1651	1
4.05911361448705	3.82885653811586	1652	1
4.05358677795202	3.79257506986444	1653	1
4.03970258056770	3.85317657424591	1654	1
4.04750898903059	3.81562815900486	1655	1
4.04406683901660	3.78916171886889	1656	1
4.03793745583024	3.79498884970854	1657	1
4.06282436479801	3.79092003695878	1658	1
4.05821870306920	3.76214235450628	1659	1
4.04633007387476	3.72198119763524	1660	1
4.04859576801745	3.75634890496906	1661	1
4.04723881095183	3.78629581763314	1662	1
4.05394573081989	3.76197321961680	1663	1
4.04427976007759	3.78040237263502	1664	1
4.05703201602850	3.78901119618785	1665	1
4.05095382244778	3.78908591211769	1666	1
4.04887407078044	3.81127177825484	1667	1
4.04596744468854	3.77191022040057	1668	1
4.04373315102225	3.74433079023621	1669	1
4.03987384942945	3.80262152023799	1670	1
4.04348637363248	3.82350429984553	1671	1
4.03958642097703	3.79401903083905	1672	1
4.05680466661498	3.80566673175251	1673	1
4.03511882677015	3.83013817545283	1674	1
4.04846925317130	3.82756127957256	1675	1
4.05196771477572	3.82130153358543	1676	1
4.04825687795912	3.82729683606921	1677	1
4.04676518645879	3.82155493852358	1678	1
4.04686153849492	3.82027648376024	1679	1
4.05253548046492	3.78897991584312	1680	1
4.03155344376989	3.81472493407018	1681	1
4.03778289008523	3.81965100838963	1682	1
4.04570835537760	3.81268971137034	1683	1
4.04902452563838	3.79338309588577	1684	1
4.04450662230568	3.80112482570642	1685	1
4.05159712804285	3.76516452234957	1686	1
4.04555826577845	3.78049863590199	1687	1
4.04738088046762	3.77663583097750	1688	1
4.03904604061003	3.81284000871840	1689	1
4.02966679329643	3.85531494844960	1690	1
4.02992864964648	3.85491739926422	1691	1
4.03729462012044	3.83421792761882	1692	1
4.03735626176569	3.84899200769702	1693	1
4.05001176458380	3.87013025675184	1694	1
4.03273931419968	3.84116452401966	1695	1
4.04628740760567	3.80914186681801	1696	1
4.05405671833028	3.79097387329791	1697	1
4.04355690214585	3.82328515991781	1698	1
4.04015278855947	3.81131621682020	1699	1
4.04963028026946	3.81970655734515	1700	1
4.04532837356855	3.80240371979507	1701	1
4.05541272207590	3.77051939886742	1702	1
4.05508195865238	3.80852693625885	1703	1
4.04786348239900	3.82832422484215	1704	1
4.03915636534184	3.80774686581555	1705	1
4.04678656718475	3.81985258697424	1706	1
4.04651045982127	3.79642867802869	1707	1
4.03360911287495	3.78278982853176	1708	1
4.05884330221669	3.75208722596940	1709	1
4.06093176982131	3.75089472982860	1710	1
4.04107372738730	3.74922223890511	1711	1
4.05043218898097	3.78534153031504	1712	1
4.05811989758277	3.79391363405444	1713	1
4.05018432324994	3.76811977322712	1714	1
4.05875218147517	3.72308867962098	1715	1
4.06015491088954	3.71890823286118	1716	1
4.05821463040676	3.74672842001940	1717	1
4.04465455450765	3.76252179609748	1718	1
4.05094885353643	3.77494035987564	1719	1
4.05965131565946	3.81801997306019	1720	1
4.03043534029626	3.82600676514963	1721	1
4.03253277522499	3.80791381062770	1722	1
4.03499827571883	3.88152008586487	1723	1
4.04929519459155	3.82828269791601	1724	1
4.03473303357863	3.87972360781460	1725	1
4.03272546980962	3.89436512773948	1726	1
4.05658584509601	3.85227225043300	1727	1
4.03881581668177	3.80720200885590	1728	1
4.04720004219963	3.77713821398819	1729	1
4.04303026551824	3.77592663888759	1730	1
4.03784592312508	3.81713408820306	1731	1
4.03838399752803	3.83655295345155	1732	1
4.04681351663779	3.83088413040898	1733	1
4.04432038610223	3.78819526106812	1734	1
4.05409928569032	3.77131772185212	1735	1
4.05670666963741	3.76795925175087	1736	1
4.05583982590494	3.80301265779368	1737	1
4.06303302995158	3.78988918379774	1738	1
4.04155254503282	3.79164249378055	1739	1
4.05085114326355	3.79254581071987	1740	1
4.04959586355050	3.76648868342320	1741	1
4.04256610395195	3.83246506161162	1742	1
4.04349522379015	3.85703020131367	1743	1
4.04773996193366	3.81818898554136	1744	1
4.03726018016803	3.84487355192527	1745	1
4.04268619570378	3.84733967810032	1746	1
4.04864663985980	3.77387262838821	1747	1
4.05281053782835	3.77560710834024	1748	1
4.04283057309739	3.77026768612867	1749	1
4.04177580508935	3.84391604162402	1750	1
4.04158586558472	3.84401771472364	1751	1
4.04187966139024	3.80394930137480	1752	1
4.04229925549318	3.81857914212178	1753	1
4.03748602260306	3.83021315928907	1754	1
4.03995418669436	3.80998026279207	1755	1
4.03552549524597	3.79993889951386	1756	1
4.06140909850441	3.79336618213719	1757	1
4.04112812250380	3.81433517277159	1758	1
4.02787819819372	3.83772989935858	1759	1
4.03978090828614	3.79836089746681	1760	1
4.04833659728388	3.78323220485122	1761	1
4.04505291900566	3.78669137221752	1762	1
4.01944488503516	3.82251639586602	1763	1
4.02550711153604	3.84053622495119	1764	1
4.01848258309409	3.87221708454534	1765	1
4.02431409720651	3.86828955429224	1766	1
4.03936099821440	3.82779266636699	1767	1
4.03243651771204	3.81562404922798	1768	1
4.03682254706191	3.81164042965311	1769	1
4.03441354052399	3.78804135957816	1770	1
4.03578760996041	3.80307014248718	1771	1
4.05261406458387	3.81024218429580	1772	1
4.05050976987967	3.81342551537603	1773	1
4.03865448123813	3.81043893402794	1774	1
4.03827745011000	3.77229678071577	1775	1
4.04592715233922	3.76995860319199	1776	1
4.03984628273250	3.80322046155457	1777	1
4.03477516743770	3.82002336760158	1778	1
4.05409832934081	3.79503020574995	1779	1
4.04896283698394	3.77764851967265	1780	1
4.05263750699699	3.75041498921375	1781	1
4.04705333063476	3.74957613011862	1782	1
4.04630446563888	3.77434204675616	1783	1
4.04489358478458	3.74920198115499	1784	1
4.04780090253135	3.73250426544148	1785	1
4.04862962755946	3.77322586664056	1786	1
4.05568583782643	3.75200131353363	1787	1
4.04507602135208	3.79622402610025	1788	1
4.04339561520914	3.77728283331266	1789	1
4.05006093648135	3.78141205539027	1790	1
4.04212800054603	3.75027554727741	1791	1
4.04303787704965	3.79245352511153	1792	1
4.04146245773431	3.81500998174340	1793	1
4.04435730981986	3.81441272860988	1794	1
4.03792664095079	3.77486516463818	1795	1
4.05442225139982	3.75020896319647	1796	1
4.06142999214814	3.77164704573913	1797	1
4.04344149735847	3.77023567841445	1798	1
4.04230806642058	3.83638446283600	1799	1
4.03743789773982	3.81820660439187	1800	1
4.04280392997338	3.80986854801801	1801	1
4.05135077508262	3.77829396782688	1802	1
4.05287091877701	3.77673778002741	1803	1
4.03473536334494	3.80061448083639	1804	1
4.03895197660367	3.78967459986121	1805	1
4.04079360616566	3.85552659974275	1806	1
4.03652011449890	3.85832732505418	1807	1
4.05324146025052	3.77882007525968	1808	1
4.05343956215493	3.72676994137259	1809	1
4.04406233508402	3.77938705703991	1810	1
4.03397406285599	3.78698118504188	1811	1
4.04284496496340	3.81103714118564	1812	1
4.05291689119094	3.77947783030424	1813	1
4.04426370890831	3.76454865033860	1814	1
4.04911004952805	3.73817450767602	1815	1
4.04350271708737	3.77339010287866	1816	1
4.04739888290261	3.80073133025021	1817	1
4.04646884699222	3.78462642140271	1818	1
4.04330581875914	3.80038434641278	1819	1
4.03903945736507	3.82385308906815	1820	1
4.03831010404109	3.78711801864458	1821	1
4.03940862009686	3.75741950138489	1822	1
4.05619773244191	3.74768076625841	1823	1
4.04629440260855	3.76508793596952	1824	1
4.02729116956290	3.86223797343834	1825	1
4.03483851930883	3.89243952170295	1826	1
4.03860520589976	3.88237515448692	1827	1
4.02837119269115	3.84544149233506	1828	1
4.03519298793032	3.82568267516789	1829	1
4.02837881041286	3.83124000792916	1830	1
4.04020185157857	3.82389309279985	1831	1
4.03725151216667	3.84114066858337	1832	1
4.03092008346949	3.81081340995912	1833	1
4.03963076396305	3.82461735317391	1834	1
4.03210154954788	3.81337747917491	1835	1
4.03524489829521	3.86330320534774	1836	1
4.02349048253133	3.88190016611909	1837	1
4.03850322933420	3.86561167779454	1838	1
4.04066316658221	3.84906646486462	1839	1
4.02979678832069	3.82661532012572	1840	1
4.03805166403629	3.83731546809059	1841	1
4.02895908710199	3.85217786800992	1842	1
4.03703296085829	3.86963358913059	1843	1
4.03015010626052	3.86758140325736	1844	1
4.02656834876066	3.84072215778763	1845	1
4.03691453921380	3.80906748352450	1846	1
4.04088309989767	3.79230686349998	1847	1
4.05596853390528	3.76700758916016	1848	1
4.04631302953557	3.80077521986797	1849	1
4.04885237453618	3.80190712288415	1850	1
4.04314520003445	3.75597528906011	1851	1
4.03886452899224	3.81418341157590	1852	1
4.02976433325340	3.83957190997221	1853	1
4.02772015678136	3.86414195118435	1854	1
4.04325995906358	3.83097775230862	1855	1
4.03738225806475	3.85311777883906	1856	1
4.04225736352622	3.84427356665061	1857	1
4.04002955920869	3.84923410345877	1858	1
4.03976790940150	3.83406834355720	1859	1
4.05003681702823	3.78839908686496	1860	1
4.06554841676909	3.77580580003637	1861	1
4.04430685702911	3.78708298473752	1862	1
4.04580706612963	3.81841245922676	1863	1
4.03030829446268	3.84885542924800	1864	1
4.03931334217126	3.82069353953484	1865	1
4.05591547972504	3.77637414311783	1866	1
4.05211675295724	3.74200025377621	1867	1
4.06251051797078	3.72574945785194	1868	1
4.04878080051754	3.74748208829960	1869	1
4.06000297847106	3.75979795244205	1870	1
4.04904523617758	3.77053262542895	1871	1
4.03713330102922	3.78301469314777	1872	1
4.05428706967819	3.77977043127930	1873	1
4.05320904535359	3.79937742980187	1874	1
4.04872812135036	3.81215079793594	1875	1
4.03950570488346	3.83653490889355	1876	1
4.04347730042363	3.84676384688785	1877	1
4.04219652036681	3.80226567041035	1878	1
4.04621816217805	3.77420669090635	1879	1
4.04255330112766	3.84092331150661	1880	1
4.03368184520856	3.84643541951444	1881	1
4.04173069892249	3.85794962447674	1882	1
4.04281030749036	3.82891828481331	1883	1
4.03938650956043	3.84084377570593	1884	1
4.04078389757245	3.80062087185245	1885	1
4.04298264438594	3.76839815232632	1886	1
4.05048022117706	3.76205761229883	1887	1
4.04994373167217	3.76476357358591	1888	1
4.05016750532397	3.78474324984837	1889	1
4.04304035881996	3.79541772856202	1890	1
4.04996297919113	3.79849721109007	1891	1
4.04565245153280	3.79010042352159	1892	1
4.04181561899099	3.79743014588256	1893	1
4.04639110605962	3.77061675607340	1894	1
4.04045671462852	3.81408910356478	1895	1
4.03717038130695	3.81899069409895	1896	1
4.04119483493170	3.80367092781090	1897	1
4.05265246759271	3.79006035581712	1898	1
4.04829746725542	3.79787801621790	1899	1
4.04441570217420	3.79291899762496	1900	1
4.04064006544454	3.82056114946845	1901	1
4.04655917710954	3.80867800554267	1902	1
4.05360013423807	3.79480077186744	1903	1
4.04927890926592	3.77738763397068	1904	1
4.04257143153087	3.75423477178070	1905	1
4.02837589732219	3.85434101945895	1906	1
4.02827912796867	3.87615742670274	1907	1
4.03360486709811	3.85151618047044	1908	1
4.04860869540298	3.79543919023478	1909	1
4.03750060108411	3.81176843525685	1910	1
4.04038086046249	3.80664198103728	1911	1
4.04726296353085	3.79018555450231	1912	1
4.04907711452517	3.74221806791760	1913	1
4.04488077315896	3.75992399054308	1914	1
4.04356135549529	3.74732341760319	1915	1
4.03871341603362	3.73687789235969	1916	1
4.03268217050840	3.80102143051080	1917	1
4.03554056364094	3.80352992298935	1918	1
4.04615045291373	3.79402586727631	1919	1
4.03801518322965	3.77302750538535	1920	1
4.04493529267919	3.74235132216392	1921	1
4.05507453507223	3.72982064855448	1922	1
4.05754257559064	3.73682090230477	1923	1
4.03822953765521	3.79635748901723	1924	1
4.03362777840145	3.82194038545633	1925	1
4.05397291172007	3.82493285545421	1926	1
4.03343038425822	3.81275725503945	1927	1
4.02703750455225	3.84358763113845	1928	1
4.03168008327654	3.83985543252338	1929	1
4.04654177439510	3.80607691822572	1930	1
4.05300961730484	3.81614960095080	1931	1
4.05404446170389	3.79109928985595	1932	1
4.04474413091403	3.82618881166380	1933	1
4.02652749877245	3.85674484404870	1934	1
4.02571591565008	3.84186565108729	1935	1
4.03407243540205	3.84429690634013	1936	1
4.03988125305294	3.82293848140510	1937	1
4.04809807730696	3.78943119864715	1938	1
4.05439024572547	3.77546389268316	1939	1
4.05414270519608	3.78220055677229	1940	1
4.04513929051010	3.79087476202716	1941	1
4.04220505116169	3.78213155441544	1942	1
4.03531825622384	3.81317834541061	1943	1
4.02551355637710	3.80832443348477	1944	1
4.02846157293055	3.82123962474793	1945	1
4.02930164484420	3.84279655623760	1946	1
4.04424260899485	3.81168740685353	1947	1
4.03675531764935	3.82300400844588	1948	1
4.03398343453604	3.84584037684955	1949	1
4.03032571652583	3.81109481783217	1950	1
4.04218254907406	3.81551438240449	1951	1
4.02778312037269	3.83661944103572	1952	1
4.03395993653705	3.81111419093823	1953	1
4.05431810663544	3.78026766135948	1954	1
4.05216805061033	3.80039579910604	1955	1
4.04284878226272	3.80091859707887	1956	1
4.03939343618134	3.80220917289784	1957	1
4.04947996132242	3.81620212508501	1958	1
4.05923346617002	3.80940773297320	1959	1
4.04606970700882	3.81868610513058	1960	1
4.05114518037607	3.79626006715097	1961	1
4.04043678090478	3.81423136395809	1962	1
4.02933999693108	3.85669766997862	1963	1
4.02952541815032	3.85330929359136	1964	1
4.02441387082565	3.86531540141422	1965	1
4.03323716174170	3.87878051388220	1966	1
4.03698826752626	3.84755142534843	1967	1
4.04691727561897	3.77375656614153	1968	1
4.03904114578977	3.77438103075444	1969	1
4.05158879430762	3.77553356632453	1970	1
4.05516938235604	3.76741509119315	1971	1
4.04862287372172	3.77988389741306	1972	1
4.04663262628461	3.81590917580610	1973	1
4.02110095839660	3.84387382015315	1974	1
4.02993396790962	3.83063186875944	1975	1
4.03296772452937	3.82935963937197	1976	1
4.04335084160354	3.81066520564004	1977	1
4.03500097538068	3.85599872983445	1978	1
4.04101181547954	3.82612766714840	1979	1
4.03853075032267	3.82737999778525	1980	1
4.04081099073894	3.79696040025993	1981	1
4.05607544639079	3.78650605916461	1982	1
4.04292859378329	3.82037348146970	1983	1
4.05535903681484	3.80182486585452	1984	1
4.05018571514034	3.77760424918736	1985	1
4.03937145009542	3.77421913356138	1986	1
4.04201269744294	3.80266123534703	1987	1
4.03031352154851	3.81078386422229	1988	1
4.02965865558358	3.81032089045832	1989	1
4.04026662807795	3.81727446434639	1990	1
4.03922793387023	3.78233691687266	1991	1
4.04343769534525	3.78052765315835	1992	1
4.04427480071720	3.75403298142835	1993	1
4.04237377019113	3.77743554144023	1994	1
4.03369729667704	3.82637650674037	1995	1
4.05073345650950	3.82959888946459	1996	1
4.04185714991394	3.78587558603254	1997	1
4.03443626773354	3.79753673320249	1998	1
4.03863152273500	3.77850536104390	1999	1
4.04639201175916	3.78889494284136	2000	1
[truncated: 3,000 more rows]
