# Supplementary material for: Reversibility and Viscoelastic Properties of Micropillar Supported and Oriented Magnesium Bundled F-Actin
Source: PLoS One. 2015 Aug 31;10(8):e0136432. doi: 10.1371/journal.pone.0136432 (PMC4556452; doi:10.1371/journal.pone.0136432)
Supplement: S1 Data — See the Readme.txt file within. (ZIP) [file pone.0136432.s004.zip › Rheology-raw-data/120725 08mM/fov2111noDD/fov2111noDD.txt]

3.99018301923457	3.64853784403239	1	1
3.97830094463853	3.67464872245657	2	1
3.96531078078521	3.67968781433399	3	1
3.97988578316078	3.67655324138819	4	1
3.99477059821614	3.68045236963182	5	1
3.98898990256337	3.64313392876446	6	1
3.99130314170850	3.61750616737549	7	1
3.99492492219204	3.64450600677218	8	1
3.98643584017848	3.69644525005430	9	1
3.98827796684556	3.65157488896956	10	1
4.00434004129263	3.60424762695929	11	1
4.00972885843168	3.62141497892899	12	1
4.00603587471142	3.60820916598013	13	1
3.98486726207813	3.65545917012504	14	1
3.98089027226839	3.69540725505590	15	1
3.98664644437400	3.68450979068663	16	1
3.97506009032081	3.65567217968255	17	1
3.97948296875264	3.65326828820733	18	1
3.99409778653340	3.64736493696156	19	1
3.99879203457903	3.60522824005092	20	1
3.99836181245031	3.61937389783970	21	1
3.98644556468871	3.63996580964952	22	1
3.99116661592834	3.61836180233144	23	1
3.98335161420730	3.65529437876607	24	1
3.98976092757252	3.65245282349171	25	1
3.98927250060598	3.60584741915013	26	1
3.98838589492954	3.61985555012793	27	1
4.00005724788040	3.62011127507160	28	1
4.00148806983638	3.63444630212306	29	1
3.99096928064198	3.64031803689804	30	1
3.98592451293864	3.68658496411101	31	1
3.98071443624727	3.65520801332833	32	1
3.98199902864118	3.63472607690814	33	1
3.99583053748389	3.59476643200917	34	1
4.00138728236275	3.56954528674963	35	1
3.99368669189234	3.59851927930528	36	1
3.99596517999401	3.58028124122485	37	1
3.98911671305283	3.56409206364004	38	1
3.98318831947332	3.62799469150414	39	1
3.98185512819148	3.69172174589268	40	1
3.98529311792559	3.64086581597153	41	1
3.98811317428890	3.60916690280361	42	1
3.99515033293987	3.61639160426715	43	1
3.99811473846430	3.62369573635205	44	1
4.01959108766896	3.59479204513815	45	1
4.00619154154209	3.60111089268301	46	1
3.99369467468719	3.65432914175580	47	1
4.00551745736161	3.63060378501269	48	1
3.99556818262374	3.60387799394264	49	1
4.00371543218667	3.59043844323394	50	1
3.99735567498425	3.62168305321959	51	1
3.98760562898590	3.64465015522607	52	1
3.99305833767387	3.64633860367781	53	1
3.99615626746164	3.64577551341472	54	1
3.99488238023998	3.62048740523351	55	1
3.99768227051392	3.62973286331275	56	1
3.99287791636088	3.66697687223077	57	1
3.99233174759548	3.67316697135996	58	1
3.99827378839429	3.64847893301081	59	1
4.00038533499475	3.63439523529359	60	1
3.99330308720772	3.64965735148981	61	1
3.99785332580367	3.64420654310714	62	1
3.98532275827033	3.64266671851921	63	1
3.98112788682592	3.65614064377020	64	1
3.99783562460556	3.58718767021023	65	1
3.99836496023847	3.57708507075729	66	1
3.99151758722860	3.60572696022672	67	1
4.00142029959444	3.60958550369464	68	1
3.99500435938035	3.59485136577488	69	1
4.00891107624943	3.59162576300252	70	1
4.01410976374403	3.59157710035144	71	1
4.00988008452038	3.59498047274450	72	1
4.00201483152370	3.56893387009237	73	1
4.00162481780640	3.56237144016590	74	1
4.00276594944344	3.57318143742812	75	1
4.00986710215633	3.58641821742477	76	1
4.00886303921196	3.57538837324676	77	1
3.99821557836051	3.60872141341476	78	1
4.00750377402673	3.61039764214758	79	1
4.01480696502028	3.60191896173740	80	1
4.00501898938288	3.63556347085830	81	1
3.99750610145783	3.59419827911325	82	1
3.99102287464222	3.61619378570624	83	1
3.99688480780440	3.59925605847660	84	1
3.99379091908154	3.63914545568223	85	1
3.99866802345363	3.59274704832082	86	1
4.00032772971277	3.59757477712523	87	1
3.99490079697651	3.62082259943560	88	1
4.00261550570130	3.62050052500633	89	1
4.00436428875126	3.57185045857892	90	1
3.98895370371159	3.62009384873249	91	1
3.99117057524152	3.66031861674103	92	1
3.99225472794637	3.64756245771415	93	1
3.99457043244825	3.63904229692171	94	1
3.98552230590172	3.65159020803065	95	1
3.98651606014660	3.70541140853756	96	1
3.97942450431034	3.72424004737645	97	1
3.97226599001948	3.65818653527272	98	1
3.99736929388060	3.57811116779655	99	1
3.99439775269551	3.59952590832486	100	1
4.00644642727827	3.60756861694543	101	1
4.00129972200077	3.61496142644706	102	1
3.98780998734859	3.65586834603256	103	1
3.99973667484313	3.68608721651449	104	1
3.98910360553649	3.66712003558509	105	1
3.98277436334860	3.68146357382224	106	1
3.98033192656924	3.66616731412705	107	1
3.99928092841495	3.59413922836597	108	1
3.98544441296108	3.63814714290512	109	1
3.99352778674401	3.62304821325802	110	1
3.98989044327640	3.60875664016692	111	1
3.98367784645001	3.65253494478493	112	1
3.99248463627897	3.65958072151411	113	1
3.97657109755640	3.63325277186070	114	1
3.99163222076414	3.59420399609830	115	1
3.99024028714743	3.61339563104249	116	1
3.98938335324253	3.63674511171142	117	1
3.99536153842891	3.62160398705498	118	1
3.99981877113943	3.61355388748872	119	1
3.98987389557135	3.63321612948110	120	1
3.99265613025497	3.64203814626688	121	1
3.99072712079321	3.64463071172374	122	1
3.99281947429700	3.62775669422027	123	1
3.99640138604518	3.60448816090775	124	1
3.98827807648404	3.63765182342618	125	1
3.98590618627549	3.62896871790634	126	1
3.99499843856882	3.59179474838973	127	1
3.99095662478720	3.61043676563052	128	1
3.98992589555055	3.60259880471736	129	1
3.99718659359931	3.62184139184810	130	1
3.98386283743283	3.66083933277024	131	1
3.97910903898734	3.65082258961629	132	1
3.99650428466879	3.62314010054153	133	1
3.97978960632736	3.64973937563062	134	1
3.97851592078860	3.65485189674353	135	1
3.99020928427005	3.68424940844697	136	1
3.97821610717683	3.68097894554545	137	1
3.99034584556975	3.62974970770742	138	1
3.98729216409472	3.66340188285000	139	1
3.98284837657014	3.64029587044191	140	1
3.98473115038670	3.64112935524632	141	1
3.98077753405643	3.63811144901137	142	1
3.98763153241237	3.65599445464973	143	1
4.00134885653295	3.61275096193526	144	1
3.99892053148130	3.64095135769650	145	1
3.98495804904532	3.64438641747857	146	1
3.99613617464426	3.63404280238321	147	1
3.99193362097516	3.62933812857144	148	1
3.99716096406502	3.59912574909107	149	1
4.00779122614922	3.56740319542126	150	1
4.00861996611715	3.56765498005332	151	1
4.01365027142103	3.59438542473411	152	1
3.98357078968830	3.60554071623707	153	1
4.00007340180349	3.60662200827984	154	1
3.99967870666672	3.62976120213630	155	1
3.99398072465242	3.60725643643440	156	1
3.99784334375632	3.58203046627351	157	1
3.99044047328296	3.63240509947437	158	1
3.99815882618635	3.60787008247928	159	1
3.97493837540786	3.66335238595727	160	1
3.97659736575082	3.67941219306507	161	1
3.99607912316356	3.65114801681162	162	1
3.98203396102278	3.66263722186520	163	1
3.99457175303602	3.66374367062037	164	1
3.99140097158489	3.69860740852157	165	1
3.99001294048943	3.68308368156411	166	1
3.97070782780737	3.66480670238974	167	1
3.98383296529484	3.65520062936079	168	1
3.99473048520178	3.63456612140946	169	1
4.00839006887153	3.61586396204068	170	1
3.99930145131739	3.62087381205976	171	1
3.99740512820982	3.60581106623983	172	1
3.99540129948541	3.64895343510203	173	1
3.99074844531849	3.66848602642340	174	1
3.99236908613847	3.64112619214874	175	1
3.99483135152294	3.65406701355172	176	1
4.00287480551333	3.63963890253538	177	1
3.97180685452113	3.65517936337170	178	1
3.99456073783987	3.62676752272131	179	1
3.99015875176443	3.61647395785687	180	1
3.98119752029316	3.66405774948323	181	1
3.97084286485327	3.70242694324839	182	1
3.98486799243150	3.67351310580444	183	1
3.99789788857177	3.66136159625441	184	1
3.99159235829185	3.60903016262126	185	1
4.00231391861673	3.61648047546805	186	1
3.99045350003299	3.63212948323069	187	1
3.99001893142770	3.62295706116842	188	1
3.99119388634316	3.66015306689827	189	1
3.98140913149198	3.67344797960267	190	1
3.98351236046572	3.63759519540247	191	1
3.99790764812024	3.57367627382464	192	1
3.99564752832593	3.59256213055578	193	1
4.00018043968783	3.59066849155381	194	1
4.00516057238339	3.57544629301649	195	1
4.01826446141491	3.56762490047382	196	1
4.00806587177135	3.58506074976978	197	1
3.99410641854852	3.59823154648017	198	1
3.98898037327851	3.63926146581918	199	1
3.98128208850660	3.68065135660557	200	1
3.99124726953842	3.68248855455764	201	1
3.99079481248196	3.62468665521091	202	1
3.99911147431801	3.58661849413675	203	1
3.99484300536001	3.64420757317433	204	1
3.99499338763112	3.62205995888849	205	1
3.99764027105820	3.60937856152788	206	1
3.99338966512088	3.62217905223448	207	1
3.97951342817255	3.66743885911833	208	1
3.99545222233778	3.65652036237339	209	1
3.98858780580523	3.66484709199020	210	1
3.98612454007447	3.66840796259721	211	1
3.98866889176875	3.67999231627913	212	1
4.00259400615007	3.65108123790967	213	1
3.99666920975953	3.64252821818379	214	1
3.99454439451254	3.61530101121761	215	1
4.00619894591960	3.53918079820989	216	1
4.00362973312111	3.54075748650789	217	1
3.98526185292356	3.60953701327053	218	1
3.99414017380442	3.60576781131851	219	1
3.99201693057216	3.60785227438957	220	1
3.99586010562944	3.62907261685042	221	1
3.99072445126456	3.61018233964915	222	1
3.99063834650947	3.60871599437100	223	1
3.99279036638134	3.59987463330561	224	1
4.01361822559023	3.59638733029223	225	1
3.99756547151003	3.59739173925530	226	1
4.00864848036160	3.62375248014061	227	1
3.99992386646928	3.61130306779192	228	1
3.99448095226804	3.61228937829842	229	1
3.99403459194073	3.64664914324849	230	1
4.00264807739489	3.67221202628816	231	1
3.99853460559027	3.67186199925521	232	1
3.99092944715684	3.63745060690516	233	1
3.99668156601634	3.61916890802886	234	1
3.99741906467243	3.62005246530121	235	1
3.98948020268163	3.64648162471459	236	1
3.97872272021240	3.67494551501351	237	1
3.98803402082713	3.61832043598210	238	1
3.99677544697731	3.59331662563884	239	1
4.00742760913406	3.60322418134521	240	1
3.98261857169056	3.61913951595932	241	1
3.97385051436629	3.69230891085782	242	1
3.97961333028612	3.66646081191149	243	1
3.98590372680343	3.62644335834738	244	1
3.99922390122741	3.58480204264786	245	1
3.99978718688737	3.60218715479621	246	1
3.98953708047544	3.64564663507528	247	1
4.00112230481629	3.62119146361424	248	1
4.00168659957695	3.63464905551205	249	1
3.99755762687588	3.60253223089114	250	1
3.99945697246157	3.63178623206488	251	1
3.98348660507627	3.67254943382710	252	1
3.98191568282437	3.68644146678331	253	1
3.98184511354571	3.66677576999799	254	1
3.99434966537563	3.61658944593143	255	1
3.99480768979063	3.60524917571576	256	1
3.98707440112354	3.59971074502931	257	1
3.97680734119480	3.68700326780021	258	1
3.98728571767281	3.70853295344956	259	1
3.98272460443190	3.66318987128357	260	1
3.97922557726533	3.66115855553739	261	1
3.98479005963668	3.65502971126995	262	1
3.97582944594691	3.66600774175051	263	1
3.98203808629617	3.67290998126703	264	1
3.97504987490255	3.64088464309255	265	1
3.99729330694297	3.59717173798964	266	1
3.99227383862369	3.62267452611308	267	1
3.99121772821531	3.62880621607945	268	1
3.98874358050646	3.61520494785716	269	1
3.99110786359304	3.61808493709392	270	1
3.99045644481812	3.63336246751789	271	1
3.99301410144362	3.61403971095430	272	1
3.98562908974611	3.63293170286212	273	1
3.99923853486407	3.62687248516003	274	1
3.99187142188182	3.62587632496149	275	1
3.99680430404315	3.63298966393455	276	1
3.98014561175634	3.59921407630769	277	1
3.98650317253137	3.61817614592946	278	1
3.99611664671929	3.61848473763922	279	1
3.99307021916258	3.63707451632130	280	1
3.97387784943782	3.62584219965111	281	1
3.99247026185140	3.62552650145618	282	1
3.97712383715602	3.67288620547565	283	1
3.98656378859849	3.67023979092347	284	1
3.98233726247160	3.67835594106515	285	1
3.99162273532095	3.63762609988815	286	1
3.99744193119633	3.67718657983211	287	1
4.00642276245254	3.67296207142500	288	1
3.97684485756307	3.71148833765536	289	1
3.97480799338567	3.66891021041565	290	1
3.97713984136676	3.67144498653081	291	1
3.97905997373791	3.66103637790265	292	1
3.97535100987178	3.63770867646994	293	1
3.99697979157101	3.62985082663227	294	1
3.98794765812140	3.64132697759812	295	1
3.98709611962520	3.62015835877321	296	1
4.00089858883425	3.59095769784085	297	1
4.00157281058094	3.60276438526965	298	1
3.99450501057155	3.60292749845079	299	1
3.99520634015587	3.63541860407779	300	1
3.99650914259495	3.66906426164548	301	1
3.98159906368213	3.62882124523233	302	1
3.98628334367727	3.65823715886613	303	1
3.99292939320549	3.64499673635356	304	1
3.99258551984981	3.62322598724050	305	1
3.99334481355123	3.64206717234663	306	1
4.00583884645105	3.60352134645203	307	1
4.00157453637734	3.60718341627740	308	1
3.99427929067555	3.60752523593765	309	1
3.98621207666209	3.61550140131718	310	1
3.98286368991536	3.59302149692407	311	1
3.98612133138399	3.62290679098094	312	1
3.98309477169362	3.62640427308755	313	1
3.98249213962331	3.64067479813610	314	1
3.99589243246798	3.65032972036984	315	1
3.99058056205342	3.62639975552560	316	1
3.99333668472899	3.59085656425175	317	1
3.98651270817992	3.60130563476804	318	1
3.99199293646442	3.60714146794743	319	1
3.99166971754930	3.62751946754499	320	1
3.99718511842627	3.59314370170731	321	1
3.99756516565265	3.60516822407633	322	1
3.99320757258353	3.62703320060631	323	1
3.98747614418667	3.66129908270644	324	1
3.98139715376487	3.65610696233143	325	1
3.98352188814000	3.65279200603483	326	1
3.99203299121473	3.63828769090742	327	1
3.98369354333069	3.62763215352108	328	1
3.99574769644945	3.63015544089735	329	1
3.99039249877522	3.65857754059996	330	1
3.99106610787211	3.66220832272470	331	1
3.98334507002587	3.67622757395894	332	1
3.99345052956554	3.64378140474452	333	1
3.99019083468005	3.63529228483108	334	1
3.98761822107390	3.64388342407448	335	1
3.98712736122027	3.65091914454297	336	1
3.99567926808660	3.62024985862900	337	1
3.97716268060546	3.67948499389740	338	1
3.98899503138226	3.70126381595842	339	1
3.98547029257776	3.71604273045966	340	1
3.98113543287796	3.69275519308281	341	1
3.98799237253598	3.66509412334662	342	1
3.98024854445772	3.65520973019856	343	1
3.99339895697272	3.66394818000091	344	1
3.99258341839756	3.65813024250136	345	1
3.98370003361455	3.65352703764540	346	1
3.99566078435703	3.63648358630559	347	1
3.98587920558837	3.62273453374270	348	1
3.98891409726170	3.64358398193149	349	1
3.99503974712326	3.66531167382774	350	1
3.98888387120347	3.66708112105688	351	1
3.99243048005313	3.70500616652425	352	1
3.98308225481099	3.67937346286384	353	1
3.98639599681340	3.69248826312141	354	1
3.98503990296766	3.66282004875796	355	1
3.98760714145759	3.61544264023236	356	1
3.98818774430779	3.66439059131710	357	1
3.99514713166612	3.65717678692419	358	1
4.01475338581173	3.58951912228977	359	1
3.99711748276260	3.63641733824844	360	1
4.00489528840933	3.60692881562468	361	1
4.01193022801744	3.61535217149274	362	1
4.00666487059653	3.58875120967456	363	1
4.00122398948627	3.55034076968773	364	1
4.00958353687630	3.54850024464786	365	1
4.00344006998152	3.56864701641033	366	1
4.00918296089132	3.56851817821020	367	1
4.00122112063672	3.58480703267882	368	1
4.02199729376016	3.54777716603562	369	1
4.00599717996409	3.57207293255854	370	1
3.99362419619469	3.62756587127440	371	1
3.98838829989098	3.65339724793804	372	1
3.99168001292715	3.65565109682467	373	1
3.99195426858305	3.65512029776923	374	1
3.98371483745074	3.63291177457237	375	1
3.99324859722583	3.64842252537696	376	1
4.00170037296491	3.62959196241791	377	1
4.00563435197023	3.59061001781147	378	1
3.98873548371200	3.65439858060230	379	1
3.97728617918973	3.65383513243311	380	1
3.98458691939142	3.60653702642146	381	1
3.98681821399359	3.64745784951698	382	1
3.99169094147868	3.62012436235120	383	1
3.98056409437331	3.62542132385055	384	1
3.98391540892147	3.65691343587848	385	1
3.97814914505759	3.67484193879300	386	1
3.97656063790457	3.64360241726184	387	1
3.98467996718990	3.65632692144683	388	1
3.99954853076849	3.62063366003762	389	1
3.99152684621903	3.63200325431672	390	1
3.99598072824232	3.65673458926092	391	1
3.98281124592656	3.62366811345137	392	1
3.98877939730847	3.63205049424165	393	1
4.00661859822835	3.64752846069869	394	1
4.02377539239423	3.63904162810709	395	1
4.00234472261820	3.63038443618287	396	1
3.99758756526379	3.61271871306764	397	1
4.00239305689697	3.58153689290775	398	1
3.98521302146814	3.59907056932767	399	1
3.98777092009026	3.64952827386307	400	1
3.97631023853001	3.67741303825118	401	1
3.98952132896583	3.65895241775509	402	1
3.98641487913559	3.61822459866335	403	1
3.98752671341769	3.60657064287283	404	1
3.99553826636984	3.61989914298308	405	1
3.99429652906683	3.62728890158662	406	1
3.97955234544222	3.63462355464309	407	1
3.99448048972550	3.61542011402722	408	1
3.98915419485008	3.59118819661315	409	1
3.98707064604075	3.64688082554766	410	1
3.99324836275205	3.64069994513305	411	1
3.98243078544947	3.60070563066722	412	1
3.98377006008249	3.64488215391209	413	1
3.98839882239917	3.64319626888049	414	1
3.99457211193970	3.60820375459833	415	1
4.00785846543655	3.60329197026936	416	1
3.99823164829296	3.58245319146497	417	1
3.99595958593153	3.56334827985438	418	1
4.00190512425823	3.56751681201321	419	1
3.98564131050145	3.62817415010629	420	1
3.98033182027953	3.64524115054407	421	1
3.97329010430872	3.64432337460160	422	1
3.98457686559723	3.65954514565305	423	1
3.97972656773495	3.68286212950822	424	1
3.97872208402787	3.65995019269837	425	1
3.98193320119286	3.60551220122881	426	1
3.98586363667457	3.62668819150608	427	1
3.99526414499752	3.58943558879459	428	1
3.99199565477172	3.58518943205824	429	1
3.98091422336158	3.63196252218075	430	1
3.98477198462705	3.66525390071870	431	1
3.97902188389132	3.65385455675238	432	1
3.97138578659951	3.68460120215938	433	1
3.99128858297607	3.62534242476179	434	1
3.98565849283917	3.62878940001484	435	1
3.97012437503334	3.67070928235469	436	1
3.98160255653707	3.66526199109365	437	1
3.98787715584866	3.68394629021857	438	1
3.99028515726317	3.67218540750143	439	1
3.98907865963602	3.64496393566367	440	1
3.98292892360645	3.63988234780577	441	1
3.99252360001822	3.63516327510140	442	1
4.00144868315710	3.61045817474257	443	1
3.99677638686843	3.59284217557311	444	1
3.98614387122558	3.57672039925462	445	1
3.98389514281810	3.65384079266703	446	1
3.98694414443160	3.65258470332632	447	1
3.98914298179979	3.66930286485317	448	1
3.98738798370022	3.68129741875050	449	1
4.00096351150524	3.63793218185764	450	1
4.00756457689709	3.62510197577686	451	1
3.99229719628108	3.64253472501252	452	1
3.98071769535581	3.64935582557668	453	1
3.99060995973300	3.66468891795395	454	1
3.99025310181779	3.67067479715598	455	1
3.98816938919643	3.63685885503725	456	1
3.98304383257798	3.66714137423834	457	1
3.98318089384741	3.66925080062782	458	1
3.97736501085567	3.66726733232309	459	1
3.99395675249321	3.62430148166015	460	1
4.00119489378427	3.59941214303571	461	1
4.00426363335319	3.59405726956120	462	1
3.98618767276715	3.64455415997157	463	1
3.97703029890036	3.63990013792967	464	1
3.97940362585956	3.63369158581141	465	1
3.99705116848255	3.64836670033130	466	1
3.99680160290434	3.63920989544148	467	1
3.98952708336809	3.68006996918506	468	1
3.98593599232495	3.68069133519479	469	1
3.98452122547894	3.69924877921114	470	1
3.99404586721175	3.66789571264240	471	1
3.99921380867064	3.65563312563293	472	1
3.98720732098375	3.62091207434698	473	1
4.00090016072757	3.61546811196311	474	1
3.99216165667413	3.61393812128256	475	1
4.00466367650238	3.62113407169845	476	1
3.98925202796855	3.62120973110116	477	1
4.00553190569551	3.57434375002250	478	1
4.00070354125409	3.60320227721906	479	1
3.99307477514755	3.63659598687508	480	1
3.99781013903211	3.60830231526132	481	1
3.99016642880010	3.62245223549731	482	1
3.99814359177045	3.61470546937598	483	1
3.97675813588651	3.68249073199706	484	1
3.99292108667885	3.68140476003033	485	1
3.99312854602419	3.63852438629660	486	1
3.98289071162692	3.63847070756043	487	1
3.97617022916202	3.67174187370886	488	1
3.97811019147802	3.68422319681504	489	1
3.98309161208503	3.64137924685751	490	1
3.99293366841622	3.63432935423529	491	1
4.00118710613150	3.63257362375650	492	1
3.99410118550912	3.67383788861704	493	1
3.99378936957857	3.64547443292206	494	1
3.99989828932802	3.62650271457343	495	1
3.99433314024290	3.64274409010511	496	1
3.98310862786231	3.64281586830923	497	1
3.97029154300438	3.66786441469269	498	1
3.98109864013775	3.65796357461978	499	1
3.98580825115247	3.68000710584551	500	1
3.98740430879802	3.67966733777580	501	1
3.98819704721556	3.64506508679735	502	1
3.97807752008242	3.66500932798201	503	1
3.98176841346157	3.68222995190733	504	1
3.99626972654136	3.65140616117745	505	1
3.98495261367070	3.67977123770461	506	1
3.97558845919650	3.68786952780612	507	1
3.97314339786307	3.68616487171670	508	1
3.98780290201693	3.65564708265322	509	1
3.98620985819536	3.60955869158674	510	1
3.98353440465964	3.62270133437077	511	1
3.99116894091117	3.60311748801112	512	1
3.99580779064004	3.60819446376211	513	1
3.99025154953488	3.61162727556871	514	1
3.99734392578767	3.63176406669841	515	1
3.98581843065280	3.64929566698077	516	1
3.99426055161435	3.60971806410357	517	1
4.01016252648208	3.62564245349184	518	1
3.99204192327655	3.67934957475488	519	1
3.98886220483360	3.68346880639970	520	1
3.98151000486248	3.71098870112634	521	1
3.98182496132968	3.69292331864180	522	1
3.98015371910000	3.66596136834313	523	1
4.00036519945475	3.64646986733702	524	1
3.99249876787170	3.60666122179950	525	1
4.00289802674940	3.57147394667562	526	1
4.01403607827222	3.53825531694147	527	1
4.01628355730461	3.53059294625134	528	1
4.00836913611970	3.59756214018674	529	1
3.99693686989587	3.64904986402283	530	1
3.99565919167326	3.63538817606205	531	1
3.98873292795213	3.65838865708531	532	1
4.00814159998524	3.62452309864724	533	1
3.99886644754443	3.62129552602176	534	1
3.99516106144771	3.62974437102608	535	1
3.99719729072677	3.63403082423308	536	1
4.00464491019041	3.62494088528098	537	1
4.00000821015315	3.59136262627054	538	1
3.99331794025127	3.58827468369643	539	1
3.98166080493536	3.59849828201487	540	1
3.99590001018626	3.67463595067589	541	1
3.99520867261098	3.67806862403212	542	1
3.98355160028604	3.67119520589284	543	1
3.97066246277192	3.68267319031224	544	1
3.97273491330131	3.68719876918041	545	1
3.98030517037270	3.63815532993138	546	1
4.01300022896282	3.63363594016200	547	1
3.99764494192748	3.63772330464070	548	1
3.98677505869775	3.64480432639418	549	1
3.98136532081880	3.63304785767423	550	1
3.98610430280463	3.62385398777916	551	1
3.97467966447255	3.61369742895451	552	1
3.98949341944451	3.64392219641506	553	1
3.99379704141592	3.64092393663350	554	1
3.99473930084494	3.62857897324974	555	1
4.00237837969917	3.57115193792951	556	1
3.99479307424794	3.65229935029107	557	1
3.99204688476260	3.64396165112918	558	1
4.00180505389908	3.62786984111078	559	1
4.00053434730044	3.60265003631623	560	1
3.98774095915861	3.62453562856093	561	1
3.99756708372126	3.58557122909826	562	1
3.99925465343263	3.57016248687457	563	1
3.99993491550904	3.57040324206128	564	1
4.00316427860164	3.57547547397681	565	1
4.00426873607358	3.59884260607515	566	1
4.02066392654779	3.59545477099750	567	1
4.00642310711266	3.62447961729259	568	1
3.99465059238745	3.60715148645700	569	1
3.99706186362172	3.58689172702970	570	1
4.00907736778776	3.62606184174476	571	1
3.98384443903571	3.65925158916699	572	1
3.99211651320658	3.63800366132268	573	1
3.99652614141014	3.64553688351330	574	1
3.98683333135593	3.66340135583680	575	1
3.99693753631528	3.67887896836215	576	1
3.98714806109926	3.66742762195531	577	1
3.99760508525209	3.64036519463162	578	1
3.99420609722332	3.60474932438022	579	1
4.00926363343537	3.56895989365313	580	1
4.02375594574618	3.56787458425145	581	1
4.01098995037380	3.58949177777830	582	1
4.00103458977354	3.55494767482341	583	1
3.99363631608442	3.56453777110810	584	1
4.00027017103633	3.55574803146737	585	1
3.98962367395821	3.61656141585956	586	1
3.99800162477610	3.63587276447348	587	1
3.99115543375679	3.65029838001773	588	1
3.99134654018158	3.64356446118087	589	1
3.98668528453522	3.64677688238136	590	1
3.99233631833516	3.61963648302437	591	1
3.99205417128047	3.64071742226769	592	1
3.99399339671529	3.66897713844409	593	1
3.98850965187980	3.68586736175928	594	1
3.99589363887474	3.61326340237617	595	1
3.98622647377311	3.62435620044339	596	1
3.98250135915533	3.65783603969467	597	1
3.98937848201427	3.64061476351400	598	1
3.98484268878792	3.62078823112000	599	1
3.97273083252951	3.69108407080267	600	1
3.97943547965393	3.69358060969060	601	1
3.98225248917924	3.68451912419583	602	1
3.97433788431661	3.70262442642033	603	1
3.96460852607000	3.72438186498595	604	1
3.97357244590244	3.68065857856360	605	1
3.98912553134598	3.65082042830204	606	1
4.00722474569743	3.60324538895024	607	1
3.99593994598828	3.62822085221842	608	1
3.97880823348972	3.69110436965668	609	1
3.98874727863814	3.69339262125498	610	1
3.99226106386028	3.66546267923439	611	1
3.98575948107395	3.66196903669525	612	1
3.97109245435365	3.68845838108580	613	1
3.98073538772763	3.69090294256170	614	1
3.99096739757666	3.67988976955962	615	1
3.96882533648332	3.72472651070294	616	1
3.98788702893421	3.67353472202643	617	1
4.00067061084814	3.66185829550647	618	1
3.98714257468089	3.67705677528172	619	1
3.97704443565452	3.67792373812556	620	1
3.98152076553166	3.71366569673083	621	1
3.99468175893619	3.70301957196660	622	1
3.98924685354772	3.65435816862644	623	1
4.00243536099571	3.67411573628623	624	1
3.99882108488401	3.61107733218219	625	1
4.00242445501161	3.55025198693160	626	1
3.99555033725429	3.58457989266488	627	1
4.00145007387708	3.61276317271334	628	1
3.99684079221767	3.61353018188498	629	1
3.98646157994136	3.63156320666630	630	1
3.99309644941631	3.63967121441197	631	1
4.00034627276354	3.65458990753244	632	1
4.00166917124836	3.67092714643846	633	1
3.99375774618817	3.64929023716318	634	1
3.99116939646994	3.63097506374717	635	1
3.98498237907061	3.61331912419903	636	1
4.00606514417146	3.66984501239154	637	1
3.98711420691199	3.67924051223022	638	1
4.00002662934076	3.64316737302212	639	1
3.99100830362775	3.63341372194877	640	1
3.99454160784901	3.65872862263600	641	1
4.00217607514852	3.66296919170651	642	1
3.99948071508732	3.62353757327413	643	1
3.99361252439526	3.65470918580871	644	1
3.99491287754783	3.64372508571748	645	1
3.99134850183109	3.64151367480450	646	1
3.99174491337948	3.65341181892079	647	1
3.98885309975568	3.62907781083460	648	1
3.99055187755225	3.65383220960044	649	1
3.98362412955735	3.64781576428398	650	1
3.99160226208993	3.60327012458358	651	1
3.99611258309424	3.60287982506681	652	1
3.98504359592130	3.64067758575146	653	1
3.98569283470214	3.70596959072058	654	1
3.98375966199317	3.67508389085299	655	1
4.00149550605800	3.60797221786144	656	1
4.00337388096203	3.65581134760636	657	1
3.99738265120636	3.64573525758626	658	1
3.99374718141998	3.64069224573705	659	1
3.99928205031717	3.63645453611926	660	1
3.98758946334853	3.67362589421552	661	1
3.99730650052562	3.60143250994544	662	1
3.99180543603797	3.62347743670915	663	1
3.98473564961942	3.62415614126572	664	1
3.98150119779166	3.65643408434885	665	1
3.98761389682101	3.66199618637449	666	1
3.99190317516451	3.63000690555284	667	1
4.00193355532123	3.59463832760461	668	1
4.01770579023576	3.59646425166476	669	1
4.01067843050609	3.60729742688035	670	1
3.99829484427112	3.60905821944546	671	1
4.00279953868672	3.61479182679765	672	1
4.01335898919063	3.60316225850936	673	1
3.99681750942896	3.64083963277561	674	1
3.99871653216454	3.63361925395173	675	1
4.00387486315147	3.62018519456922	676	1
4.00566529347350	3.63000559126516	677	1
3.98212390351989	3.62449481972566	678	1
3.97303671612410	3.68169893573418	679	1
3.96868077389664	3.67662095189726	680	1
3.99481281582864	3.57366715392164	681	1
3.99713406999519	3.62961544231778	682	1
3.98376519174721	3.65549846625696	683	1
3.99688405586017	3.66309597460133	684	1
3.99732259201373	3.64803182992907	685	1
3.99244462045780	3.61092704226732	686	1
3.98808251584219	3.62928175251062	687	1
3.99074885665943	3.65427252470740	688	1
3.97830689346632	3.70464393624339	689	1
3.97788098616031	3.70539895013678	690	1
3.99154354660712	3.67244335536075	691	1
4.00480598424247	3.66177470912250	692	1
3.99232106437603	3.69061996558895	693	1
3.99602482202467	3.68950144412017	694	1
3.99897969323231	3.66622994341842	695	1
3.98855656959326	3.66805135222783	696	1
3.99848188718247	3.63521719105292	697	1
3.98700427641258	3.60732147191014	698	1
3.99015605616423	3.62794349562065	699	1
3.98523714636302	3.65659650168841	700	1
3.98429333278008	3.61603085602830	701	1
3.99319018278478	3.58845825065447	702	1
3.99957810220474	3.61008951825039	703	1
3.99906794429706	3.61154531325210	704	1
3.99574700586618	3.63651043381555	705	1
3.97966876126194	3.67861917759097	706	1
3.99656098455472	3.64686083601216	707	1
3.98415038545552	3.65090746274244	708	1
3.99896005969875	3.62076393643338	709	1
3.98569403088270	3.61763829997817	710	1
3.99012250795008	3.66946180896528	711	1
4.00046623437360	3.64623570152150	712	1
3.98814170463670	3.68271554084188	713	1
3.99311767118519	3.68431522509410	714	1
3.98146023951856	3.69215736341650	715	1
3.98562395781858	3.65828376978292	716	1
3.99223023778340	3.62864664147262	717	1
3.98298716172089	3.67250402944930	718	1
3.99376149370750	3.66700408453083	719	1
4.00715954395719	3.59065035542648	720	1
4.01257293725715	3.60080276111304	721	1
3.99732555025086	3.63733245715047	722	1
3.99719071937596	3.63411979951971	723	1
3.99081140341561	3.64520506076167	724	1
3.99348577951789	3.66732743728254	725	1
3.97431750925732	3.71883921409280	726	1
3.97564659897023	3.68270366596879	727	1
3.97742466000196	3.70891349944953	728	1
3.98821740278841	3.68927079227002	729	1
3.98481548793183	3.67419048784809	730	1
3.98619206186300	3.65035226700559	731	1
3.98309262885437	3.65833159609465	732	1
3.99606034684369	3.63367395911776	733	1
4.01122727728838	3.63129732952925	734	1
3.99812098277361	3.58703489968822	735	1
3.99420318055086	3.60715113703579	736	1
3.99534408627789	3.61346263190251	737	1
3.99329399869091	3.63885897157059	738	1
3.98999960082405	3.67021030034663	739	1
3.99374275127796	3.62646328919683	740	1
3.99847929087002	3.59585584409753	741	1
4.00287050541908	3.59970488018333	742	1
4.00395938400725	3.64049036695709	743	1
3.98878891856646	3.61487949629535	744	1
3.99964220136349	3.66046418419036	745	1
3.99922417980791	3.64534876369758	746	1
3.98233440814942	3.65481258428445	747	1
3.97408994255014	3.66139741485988	748	1
3.98723778140510	3.64084040722004	749	1
4.00165157681073	3.61636060258214	750	1
4.01011184763507	3.57265532265264	751	1
4.00377567764871	3.60553730009981	752	1
3.99461577813061	3.64718953132997	753	1
3.98398844313999	3.67964402248606	754	1
3.99021828700692	3.65743967692735	755	1
3.98041223868537	3.71417065242800	756	1
3.97852302459828	3.71920028582595	757	1
3.98404438363117	3.69859262725844	758	1
3.97984368514127	3.66060142470344	759	1
3.98622394934404	3.62692930800107	760	1
3.98600105711593	3.62189860436292	761	1
3.98907744238453	3.64346796699886	762	1
3.98544763508726	3.68801043624510	763	1
3.97805300946002	3.68545154485093	764	1
3.98390318905066	3.69314419727156	765	1
3.99250013173912	3.64103512879757	766	1
3.99391864402195	3.62387691088027	767	1
3.98763464566399	3.60170111930677	768	1
3.99515606478564	3.63677818232371	769	1
3.99952244787595	3.63122092254097	770	1
4.00027829232368	3.59814814255033	771	1
3.99581469530355	3.60593562332303	772	1
3.99071344972169	3.63774833335391	773	1
3.99163717772448	3.69514136485215	774	1
3.97426872126483	3.70634585282943	775	1
3.98106544738107	3.65335290947710	776	1
3.97935080903425	3.63144493423512	777	1
3.99475696256370	3.61484324109133	778	1
3.99118605758129	3.60558783039806	779	1
3.98572669509467	3.63527672282135	780	1
3.98368452871696	3.65546939289868	781	1
3.98496815292423	3.70045373830994	782	1
4.00614387318230	3.67069093877991	783	1
3.99832070409389	3.64909900416445	784	1
3.99081853893280	3.65734846299065	785	1
3.98683409923113	3.70106523009574	786	1
3.98391615938645	3.68603898075332	787	1
3.99255362398123	3.67719038271539	788	1
3.99879827222215	3.64012122755879	789	1
4.00305925627237	3.61895633645732	790	1
3.99368407027514	3.66278822068141	791	1
3.99486334180176	3.60499555797320	792	1
3.99439335979961	3.62028296700628	793	1
3.98728983750794	3.66016099535427	794	1
3.98725849394285	3.66161063214988	795	1
3.99277157918790	3.61112750804623	796	1
3.99394149729892	3.60732298985189	797	1
4.00476724559707	3.60655082509578	798	1
3.99784766410722	3.62821851100754	799	1
4.01189142283650	3.56692822218093	800	1
4.02057197394007	3.56149106891411	801	1
4.00773987127799	3.57629473194472	802	1
3.99473390517230	3.61318540543489	803	1
3.99958825275709	3.63740542301741	804	1
3.99678658654380	3.65522591927443	805	1
3.97237206721881	3.68067795979147	806	1
3.98661594552122	3.71701945003085	807	1
3.98688552689364	3.71000388992907	808	1
3.99721564283341	3.66751922665165	809	1
3.98278071134471	3.64827540067758	810	1
3.98968120921302	3.62430600707396	811	1
3.99238878747484	3.63434250582459	812	1
3.99334565413348	3.61056628317319	813	1
3.99665207142685	3.58360052799112	814	1
3.99323787374706	3.59598798649383	815	1
4.00322036178322	3.58384707177639	816	1
4.00159987838174	3.58241282084982	817	1
3.99630956125503	3.60217984599457	818	1
3.98087376580782	3.63929664202330	819	1
3.98764792677845	3.64252413346906	820	1
4.00748064903236	3.58673069631591	821	1
3.99298580305449	3.63360419277944	822	1
3.99786386627474	3.61953156828372	823	1
3.98814394432321	3.59447769605097	824	1
3.98242320710888	3.60774892826550	825	1
3.99031566646366	3.61455254245759	826	1
3.99191456561244	3.59301736434377	827	1
3.98909765512978	3.67442347009390	828	1
3.99875495204029	3.63188221288743	829	1
3.98179425305946	3.64026329947074	830	1
3.98736806404362	3.66690791922889	831	1
3.99273626509098	3.64134250397728	832	1
3.98039316961825	3.64526527666473	833	1
3.99135346198355	3.62457621175061	834	1
3.99535877584006	3.63940059111043	835	1
3.98133760327341	3.69219040454277	836	1
3.99065146852924	3.63891204782352	837	1
4.00036110021781	3.68673273975058	838	1
4.00442406530026	3.68475670719260	839	1
3.99163062202571	3.66529530876916	840	1
3.99689576411969	3.65011025708194	841	1
3.99822009645371	3.65515270199431	842	1
3.99660485531102	3.65368273335047	843	1
3.99437991999438	3.64640167185306	844	1
3.99426805764550	3.63958921269732	845	1
3.98256680217144	3.64993765530990	846	1
3.99437993121741	3.66564016469086	847	1
3.99380109557826	3.64455450009604	848	1
4.00502100268664	3.60022230448339	849	1
4.01084552313251	3.58331315618743	850	1
4.00210928205747	3.57307224853201	851	1
4.01255490401354	3.56152530550690	852	1
4.01249240231306	3.58190459169662	853	1
3.99773097614668	3.62302300838472	854	1
3.99817253662063	3.67073557438949	855	1
3.97982680449909	3.67153844095064	856	1
3.99366988434028	3.61836860039188	857	1
3.99988584066642	3.61275865719666	858	1
3.99256845707659	3.60922529081908	859	1
3.98489670664371	3.64605788729663	860	1
3.98293176315794	3.67552538030596	861	1
4.00163644691131	3.65135775694862	862	1
3.99355942565565	3.60827163775529	863	1
4.01145424890169	3.59672243520502	864	1
4.00893780798982	3.61396567891372	865	1
3.99352423208765	3.65686554722398	866	1
4.00014719944474	3.61501741771092	867	1
4.01196958115233	3.61718357961577	868	1
3.98203780707802	3.65020394134535	869	1
3.98775832050297	3.66879240688387	870	1
4.00274152394109	3.65429287690259	871	1
3.98931847591684	3.65371773920149	872	1
4.00034371067790	3.60480469770565	873	1
3.98920684905107	3.60137372126217	874	1
3.99826351228751	3.61519473991349	875	1
4.00156787339537	3.64405306149111	876	1
4.01178969228478	3.63946437453573	877	1
4.00795325510890	3.61884293223244	878	1
4.00163897115216	3.56627819915697	879	1
4.00547530981697	3.57516758657659	880	1
4.01586137114052	3.58834939765386	881	1
4.01781980955508	3.57806356496480	882	1
4.01009289467001	3.60515989127728	883	1
3.99592150038094	3.60684813821473	884	1
3.99389170902550	3.64841218224390	885	1
3.99357094154602	3.66795341542979	886	1
3.99098769466170	3.68009905001659	887	1
3.99662350111122	3.64683627683912	888	1
3.98132868342883	3.69008229204645	889	1
3.98772731512267	3.69845200059439	890	1
3.98933105844622	3.64023354881901	891	1
3.99669550333207	3.63877829397689	892	1
4.00468207112024	3.62690966138237	893	1
3.99246855045849	3.65768668451105	894	1
4.00311705079049	3.63652124015918	895	1
3.98920515850061	3.64945775663381	896	1
3.99193298125974	3.65632096109010	897	1
3.98838959740512	3.69474178300836	898	1
3.98857627972593	3.65865961083468	899	1
4.00576309036792	3.61780090560440	900	1
4.00064969675402	3.60235057656742	901	1
4.00364463406904	3.61851609290962	902	1
3.99588815549453	3.65059754039425	903	1
3.99588854763287	3.65134610785350	904	1
3.99668261281261	3.69091382664306	905	1
3.97783380370135	3.68729784201188	906	1
3.99987595243043	3.67938389860059	907	1
3.99323737148806	3.66241005041859	908	1
3.99361057349946	3.67329790727182	909	1
3.99186461622992	3.69797879551521	910	1
3.99612460795144	3.72091287320002	911	1
3.99180705226915	3.72164023119991	912	1
3.98905931092265	3.66318554460592	913	1
4.00705129812187	3.61834721141513	914	1
4.02195903510508	3.60983890822055	915	1
4.01048621677315	3.61247407588865	916	1
4.00272402672723	3.62519919677584	917	1
4.00675775201953	3.62602819333966	918	1
4.01388352395432	3.58487797411957	919	1
4.00516485783137	3.56813886896479	920	1
4.00697406919845	3.60692690698209	921	1
4.00365547045558	3.66298772629454	922	1
3.99657051827360	3.62980730916077	923	1
3.99404154335578	3.61927567249814	924	1
4.00261087473007	3.61179362075076	925	1
4.00530016481901	3.65072030301182	926	1
4.00456022993964	3.59790770135926	927	1
3.99860018071625	3.63591435470386	928	1
3.99082539857482	3.62454015018790	929	1
3.99826769406760	3.62425892990407	930	1
3.99597058351094	3.58894847749349	931	1
3.99883963796739	3.59156864218875	932	1
4.01167382810829	3.63537241388657	933	1
3.99537916374370	3.61678283607309	934	1
4.00081999810585	3.60144719988295	935	1
4.00398259561907	3.62337943650076	936	1
4.00790845452829	3.58804648791481	937	1
3.99157933030053	3.59246793603701	938	1
3.99735447307729	3.61547728212225	939	1
3.99480124819852	3.61842261551211	940	1
4.00090162922586	3.59158765799392	941	1
4.00610532688200	3.59962844577697	942	1
4.00634866535557	3.67150031604145	943	1
3.98264970426451	3.70199742240540	944	1
3.98544781388275	3.67829943265572	945	1
3.99273945937484	3.69543924981152	946	1
3.98822595179227	3.68734666418479	947	1
3.98826081485641	3.66803680894798	948	1
3.99501926258993	3.65741953207847	949	1
3.99220129554868	3.68675799082776	950	1
3.97988302064959	3.71811399964579	951	1
4.00091441501903	3.68745478638431	952	1
3.98944195374870	3.69099627891833	953	1
3.99353007944866	3.65386214900793	954	1
3.99951166314961	3.65386379472411	955	1
4.00118157455415	3.67406013644234	956	1
3.98746686064934	3.69557305768045	957	1
3.98909402783917	3.68294797384969	958	1
3.98417137720576	3.67048395599913	959	1
3.99668125873222	3.60661175494073	960	1
4.00286717739961	3.60667709539583	961	1
3.99689830542113	3.61610091157618	962	1
3.98692902441696	3.67280340455000	963	1
4.00055143608934	3.63278449784004	964	1
3.99462809181057	3.61549985972111	965	1
3.99991066390000	3.64054027081212	966	1
3.98259517687932	3.69250959717479	967	1
3.99529952437356	3.67985125226852	968	1
3.97925358666078	3.67640368020181	969	1
3.98347559963447	3.66146232461822	970	1
4.00869342190804	3.62070331406265	971	1
4.00662265241050	3.66247945894872	972	1
4.00871268691684	3.65972152923037	973	1
3.99705842861253	3.68367018153287	974	1
3.97878374311615	3.68100584225275	975	1
3.99874700468894	3.69804116552729	976	1
3.99610006093237	3.66049627837013	977	1
4.00412094398640	3.64151989686320	978	1
4.00126056162480	3.64020273044165	979	1
3.99807107309025	3.63621040065030	980	1
3.99864839605018	3.62566666924471	981	1
4.01302386242218	3.62451231928120	982	1
4.01901105822291	3.60712934145928	983	1
4.00912462445147	3.61366944655302	984	1
4.00643556876336	3.63476094754545	985	1
4.00621033466733	3.66664793659348	986	1
3.99198736906343	3.66568293566078	987	1
3.98899142581803	3.68248728032250	988	1
3.99732008029858	3.66474016119702	989	1
4.01188480342708	3.64473632785227	990	1
3.99742564312633	3.66172382650586	991	1
3.99227321281079	3.65547193831830	992	1
4.00481572809391	3.63509334915675	993	1
3.99421768774591	3.65368278351777	994	1
3.98460312361605	3.66875702106644	995	1
4.00087369157454	3.68032579590119	996	1
3.99377932796553	3.66114930966860	997	1
3.99471059685563	3.69583697130623	998	1
3.99138776270506	3.69664109843459	999	1
3.99702247217225	3.66579642245204	1000	1
3.99226524561384	3.62676960225580	1001	1
4.00212290553175	3.58592224180940	1002	1
4.00450770177775	3.60269896127273	1003	1
4.00524995055741	3.61292588308572	1004	1
4.00582385290781	3.61281673464833	1005	1
4.00819755821802	3.61578356804321	1006	1
3.99843574423852	3.64101520461309	1007	1
4.00149542950141	3.62160626997162	1008	1
4.01952676287375	3.60967425610824	1009	1
3.99081903056580	3.66584550040123	1010	1
3.98719679331984	3.64711737891669	1011	1
3.99745664709279	3.63747057726122	1012	1
4.01160678975623	3.62505503171066	1013	1
4.00114292277530	3.64504779584452	1014	1
3.99745889191907	3.64085816306470	1015	1
4.00441261114040	3.65213924597335	1016	1
3.99815076903586	3.63121759745927	1017	1
3.99858845628814	3.66248876805444	1018	1
3.98196259221180	3.69106010331260	1019	1
3.98267381061613	3.67856899894706	1020	1
3.99294117974651	3.67490577100903	1021	1
3.98670113365308	3.69464605045794	1022	1
3.98401889633279	3.69379000154906	1023	1
3.97959822302831	3.68292012737504	1024	1
3.98695522466532	3.66854757402752	1025	1
3.99332269439838	3.62587225177927	1026	1
3.99533382819346	3.64533964741393	1027	1
3.99588628449667	3.68339898670726	1028	1
3.98302687147061	3.67583704038706	1029	1
3.99972841912505	3.67634758454815	1030	1
4.00651789368271	3.64530893574158	1031	1
3.99112710910417	3.66675141365415	1032	1
3.98669392713336	3.71802916343264	1033	1
3.97457885374166	3.68187790551783	1034	1
3.98857589571858	3.62572549993548	1035	1
4.00871989975828	3.64452976880323	1036	1
3.99385018675931	3.65457121343879	1037	1
3.99541539784356	3.65620119933652	1038	1
3.99675069253424	3.65291808191867	1039	1
3.99541765625933	3.65758677885317	1040	1
3.99631980494095	3.65148883615589	1041	1
3.99464675578133	3.69783425406807	1042	1
3.99749633760953	3.67373530601973	1043	1
3.99705971350919	3.66311204311048	1044	1
4.00104203889147	3.67227315495931	1045	1
3.99867988095336	3.63596907997321	1046	1
4.00287811051169	3.58592987216109	1047	1
4.00306409862604	3.59181552957045	1048	1
4.00308911943241	3.63613625026158	1049	1
4.00500998726109	3.62557589199137	1050	1
3.98776095672797	3.63888050095795	1051	1
3.99466408215837	3.61102164366969	1052	1
3.98490048556258	3.70782431861047	1053	1
3.98573749404660	3.64166150758630	1054	1
3.98549998962416	3.65618117669350	1055	1
3.98385121965957	3.63871545774963	1056	1
4.00230429566460	3.66494283690560	1057	1
3.97932731317755	3.72380485767606	1058	1
3.99812653088892	3.69058012492817	1059	1
3.99078599069252	3.66939697200878	1060	1
3.99616125812582	3.68877116557688	1061	1
3.98781461076855	3.62854765797747	1062	1
4.00071148051117	3.60226099437060	1063	1
4.00553440989998	3.61460639065004	1064	1
3.99944342150028	3.65823914566409	1065	1
3.99520812981873	3.64178637075469	1066	1
3.98879983478919	3.67067741229185	1067	1
3.99883652665774	3.67127256476307	1068	1
3.99678951778106	3.67027968665179	1069	1
3.99916469122195	3.65899565535823	1070	1
3.98949382260556	3.71714196641696	1071	1
3.98475617006910	3.71587091092382	1072	1
3.99324351187827	3.69786099863576	1073	1
3.99650893618148	3.67962096855309	1074	1
3.99614498798555	3.66249238546622	1075	1
3.99458724083749	3.65180866205438	1076	1
4.00495495744574	3.63763021287948	1077	1
3.99767864949553	3.63192937950695	1078	1
3.99480923657877	3.66862801744307	1079	1
3.99621202902038	3.64355828550498	1080	1
3.98864526790756	3.65432913842756	1081	1
3.99708616411114	3.62691380024618	1082	1
3.99412433459532	3.61724936642321	1083	1
3.99536272286290	3.64104082948209	1084	1
3.98270399867637	3.67142094764576	1085	1
3.98244140921924	3.66850678276520	1086	1
3.97432954953744	3.71234614637092	1087	1
3.99061030879164	3.70008109847687	1088	1
3.99705274145219	3.63417214550239	1089	1
4.01007795418350	3.56086462627762	1090	1
4.01028248633790	3.57833307392130	1091	1
3.99429371439072	3.65301725995466	1092	1
3.99034370976901	3.71002897851499	1093	1
3.98245260214307	3.68724181351599	1094	1
3.97718245117177	3.68501106073479	1095	1
3.99523366634753	3.62878661049656	1096	1
4.02203110395863	3.57757345725751	1097	1
4.01411451794195	3.59337056542213	1098	1
3.99739437945071	3.62487307717610	1099	1
3.99118193028067	3.64981060854984	1100	1
3.97767341031570	3.70160213265837	1101	1
3.98703077549241	3.67291218963040	1102	1
3.99735867036966	3.65663698174123	1103	1
3.99745487342615	3.62724925808961	1104	1
3.99260066327476	3.66360643604669	1105	1
3.99292525424475	3.66320842211046	1106	1
3.98771713055488	3.64706911840098	1107	1
4.00261681896247	3.65827510614616	1108	1
3.99441569562278	3.60981637345280	1109	1
4.00244932694902	3.61114735027598	1110	1
4.00664721024361	3.63329167937085	1111	1
3.98883711819002	3.60921340963541	1112	1
3.99913591266935	3.67974813735597	1113	1
3.99675677571353	3.66438205801623	1114	1
3.99417523543440	3.63670542917057	1115	1
3.99312788842672	3.64549690881864	1116	1
3.98596069532169	3.68512435309173	1117	1
3.97911031214118	3.70272174318310	1118	1
3.99450086650091	3.67056723140394	1119	1
3.99173890427297	3.64046179283977	1120	1
3.99674782065011	3.60753890590022	1121	1
4.00525740051029	3.63787048978179	1122	1
4.00961027157443	3.59631574065113	1123	1
4.00179562365926	3.60537632207518	1124	1
3.99727226257518	3.59379911968693	1125	1
3.99016618424123	3.63638123859729	1126	1
3.98239792704374	3.61336394222120	1127	1
3.99564524274888	3.64002682195014	1128	1
3.98874983531820	3.66077716314124	1129	1
3.99635719372582	3.68370737684085	1130	1
3.99411593621026	3.65949581271583	1131	1
3.98858852392089	3.68706001550844	1132	1
4.00196132760427	3.66299868997449	1133	1
3.98668449366263	3.69135042235520	1134	1
3.98983579492322	3.66384004856125	1135	1
3.99070024011109	3.63545657849272	1136	1
3.99511643535947	3.64467511044628	1137	1
3.99587527634554	3.62532603111628	1138	1
4.00160934862696	3.63091868883269	1139	1
3.99811418457423	3.61636848356989	1140	1
3.99018108425952	3.64412229662200	1141	1
3.99059911613591	3.65912207766097	1142	1
4.00112747683292	3.61904461221016	1143	1
3.99934847159433	3.62456890240768	1144	1
3.98763833034691	3.63358558604729	1145	1
3.98672979035431	3.66201125616793	1146	1
3.99533142536605	3.64893948771626	1147	1
3.98240996488580	3.63121401290395	1148	1
3.98845632935138	3.67696785650011	1149	1
3.98604462901616	3.65767793528056	1150	1
3.98797008194351	3.65009498207222	1151	1
3.98701661203763	3.66421285783800	1152	1
3.99532380467539	3.63676978868445	1153	1
4.00660919344350	3.63822420803168	1154	1
3.99378349859338	3.66451359297372	1155	1
3.98756032353451	3.66975185249574	1156	1
3.99739785834009	3.66298032688247	1157	1
3.99085425271759	3.64148577675860	1158	1
4.00402671915505	3.61584730635000	1159	1
4.00004229761856	3.59615023063884	1160	1
3.99665122099142	3.60495109261477	1161	1
3.98867192382225	3.67106890234664	1162	1
3.99210106302357	3.67839230844749	1163	1
4.00191212724583	3.61626121379438	1164	1
4.00652141532961	3.62197850574635	1165	1
3.99612894815675	3.61158780680778	1166	1
4.00729667193572	3.63368258380071	1167	1
3.99091059444571	3.67684413559493	1168	1
3.98235074015994	3.69666269968348	1169	1
3.98409988789518	3.70383966234940	1170	1
3.98860702120721	3.63718898820273	1171	1
3.97948311458536	3.65854945576370	1172	1
3.99529502565270	3.62868300076739	1173	1
3.99306002754131	3.62365371250719	1174	1
3.99419276183700	3.62736433866205	1175	1
3.98828496687846	3.63032331192232	1176	1
3.99108688876744	3.62456036601199	1177	1
3.99852160746498	3.64822361665143	1178	1
3.98767342992518	3.67656619141488	1179	1
3.99341574028559	3.64690231745426	1180	1
3.98910296394398	3.62180244560532	1181	1
3.99872471367311	3.64214152587875	1182	1
4.00261391168746	3.63484992384222	1183	1
3.99270738871319	3.65371636818339	1184	1
3.99173484919870	3.68188321483817	1185	1
3.98511161275372	3.67460756519986	1186	1
3.96545333099784	3.71459388580191	1187	1
3.97696640248595	3.71498691038937	1188	1
3.98450410313487	3.68811312153779	1189	1
3.99860746209574	3.61780812235989	1190	1
3.98953178198361	3.58821402911126	1191	1
4.00674465486301	3.64506212952776	1192	1
3.98673958148233	3.66296769812455	1193	1
3.99100760631451	3.66401542782530	1194	1
3.97408649889675	3.64724599604805	1195	1
3.98745409836781	3.66464229911726	1196	1
3.98759106990772	3.66677438652522	1197	1
3.99053199408019	3.65905280205903	1198	1
3.98834260051757	3.65148650591349	1199	1
3.99724497920268	3.63824220501080	1200	1
3.98159857506021	3.62841445207706	1201	1
4.00907852135013	3.62834881864095	1202	1
3.99780603385540	3.60526543779618	1203	1
3.99418256469611	3.63349591399333	1204	1
3.99281245437787	3.68280635239362	1205	1
3.99469599583053	3.70675863045300	1206	1
3.99531537130941	3.65483530829481	1207	1
3.98081054730083	3.68426992017312	1208	1
3.99561912001792	3.62561619512206	1209	1
3.99953040328808	3.63181549651102	1210	1
4.00387152496741	3.62588365180296	1211	1
4.00193623889066	3.64676597893829	1212	1
4.00934979507487	3.68946131957635	1213	1
3.98522376288694	3.67956631924980	1214	1
3.98884207279820	3.67762394196858	1215	1
3.98683598526048	3.63204037382079	1216	1
4.00153341460222	3.62645972952841	1217	1
3.99861794658906	3.63266890860696	1218	1
4.00142852493042	3.63997496542796	1219	1
4.01067851307618	3.65198239772212	1220	1
4.00394296360124	3.67449695435138	1221	1
3.99790480769907	3.66795240320532	1222	1
4.00189549213478	3.65623004837773	1223	1
4.02012410602306	3.66110667103321	1224	1
3.98871411505783	3.69893440655910	1225	1
3.97596041389377	3.70533658631654	1226	1
3.99532306290494	3.69285297335363	1227	1
4.01030036428617	3.67961584790938	1228	1
3.99232307898675	3.71377282802795	1229	1
3.99497247452152	3.69238214079981	1230	1
3.97573293385492	3.73942843242203	1231	1
3.98771476839959	3.71762925116697	1232	1
4.00189827332479	3.69790554234082	1233	1
4.00219537149852	3.64437498220143	1234	1
3.99040124211072	3.65545011988689	1235	1
3.98465868554385	3.66279424754383	1236	1
3.98584403907910	3.62956399399863	1237	1
3.98902190371589	3.60326720971591	1238	1
3.99190894505618	3.61340476736524	1239	1
3.99353304731291	3.63472021707022	1240	1
3.98908671834074	3.64834452434636	1241	1
3.98098790267453	3.65682248623086	1242	1
3.99697000059028	3.62889282257375	1243	1
3.98841125379598	3.62821946224713	1244	1
3.98676998366235	3.63050887248838	1245	1
3.97336811964234	3.67005730497823	1246	1
3.98881840393303	3.64168215077991	1247	1
3.99464647766473	3.62261163359000	1248	1
4.00135555552535	3.60632127632014	1249	1
3.99117716272740	3.64177217857474	1250	1
3.98900961977640	3.62012279476871	1251	1
3.99271155716170	3.64018523721606	1252	1
3.99288911197649	3.62796207714950	1253	1
3.99282949879299	3.64582126099458	1254	1
3.98338013315645	3.62750000654577	1255	1
3.97456870018314	3.66324235878330	1256	1
3.98994106040535	3.66314632602811	1257	1
3.98790266605368	3.68998369949444	1258	1
3.99101574868554	3.66894178131586	1259	1
3.99367350557734	3.64438063841755	1260	1
4.00069321692222	3.64172369866114	1261	1
3.99866269644108	3.63718877153574	1262	1
3.98902161567678	3.65761897093233	1263	1
3.99119849095467	3.69406597879679	1264	1
3.99653431761123	3.65116069588414	1265	1
3.99726375754524	3.64904789070573	1266	1
3.99094837202004	3.64345689887927	1267	1
3.98329603194394	3.65030905070369	1268	1
3.98392470564226	3.65842388286610	1269	1
3.99048129444351	3.64926799410294	1270	1
3.98445466246887	3.67571731137430	1271	1
3.98720644517638	3.63314121535441	1272	1
3.98559310220463	3.67172273475215	1273	1
3.99489639785575	3.65771024526232	1274	1
3.98419920014765	3.68899662071708	1275	1
3.97682640629343	3.71447155155858	1276	1
3.98595995641276	3.69385060400741	1277	1
4.00646844809323	3.63781194567123	1278	1
4.00228891542346	3.62898580262520	1279	1
4.00580933640040	3.60043573183793	1280	1
3.98719473733885	3.62688355026714	1281	1
4.00375771531882	3.63235489351820	1282	1
4.00424955240027	3.64019298464584	1283	1
4.00085058822641	3.65128087527437	1284	1
3.99657214387699	3.69145242337510	1285	1
3.99169996968097	3.67099966954323	1286	1
3.98080422336457	3.70816077105480	1287	1
3.97678322842164	3.65721759321567	1288	1
3.98614047195667	3.63537561533880	1289	1
3.99055732528455	3.63601998106110	1290	1
4.00044726935705	3.66863921788348	1291	1
3.99791959214796	3.63268217206796	1292	1
3.99189682409401	3.64256815503524	1293	1
4.00628417543370	3.62402877990849	1294	1
3.99952733192482	3.62167153835383	1295	1
3.98807912410014	3.63050292911858	1296	1
3.98950293786672	3.68007251850469	1297	1
3.99932868795322	3.64781011285738	1298	1
3.99447503368805	3.62944235160033	1299	1
3.98148096790024	3.66083277445688	1300	1
3.98912989321385	3.65421315188197	1301	1
3.99401271034644	3.65054675850807	1302	1
4.00107059488041	3.64158574879534	1303	1
3.99254137324004	3.66352530672808	1304	1
3.98554647107185	3.70879159141370	1305	1
3.98332699973578	3.71537042108248	1306	1
3.98880843560342	3.72798481146268	1307	1
3.99762871006828	3.68338030477859	1308	1
4.00002046590469	3.67043105134286	1309	1
3.97874867065612	3.68296271051937	1310	1
3.97227191060571	3.65996645860054	1311	1
3.98327390848143	3.68614394929523	1312	1
3.98675984935289	3.67419123148150	1313	1
3.98262995788698	3.67359877806892	1314	1
3.99713589669610	3.71384657576694	1315	1
3.97711093514749	3.69827051764914	1316	1
3.97203961834458	3.71911860581966	1317	1
3.98021639349632	3.68235707406034	1318	1
3.99091499558271	3.65629940671234	1319	1
4.00050287911039	3.64022102563266	1320	1
3.99937519619908	3.64555370324101	1321	1
3.99305159143871	3.63365407068846	1322	1
3.99117123749290	3.62103763692159	1323	1
3.99749249084122	3.60671392028228	1324	1
3.99964023023711	3.59830007235715	1325	1
3.98757588341553	3.61807744550573	1326	1
3.99401092567279	3.65235477115866	1327	1
3.99730918664507	3.66301446567953	1328	1
3.99314487040417	3.65741498737813	1329	1
3.99308675305669	3.65997383903945	1330	1
3.99890327165750	3.66350287642927	1331	1
3.97961991356873	3.72046178362846	1332	1
3.98058858443594	3.73468593891647	1333	1
3.99329696307413	3.69229928729980	1334	1
3.98289472896323	3.65567212437959	1335	1
3.97823806641270	3.66993144688153	1336	1
3.98006669385020	3.67629432755115	1337	1
3.98385488677195	3.67383501331923	1338	1
3.99099677347356	3.65619842142343	1339	1
3.99841169011323	3.63079062256904	1340	1
4.00057827975012	3.63858558779518	1341	1
3.98964044334852	3.61620755843460	1342	1
3.99321732247174	3.63943035589685	1343	1
3.99216975298436	3.64896529412791	1344	1
3.98746684909705	3.65104841080708	1345	1
3.97756353579583	3.65271022483371	1346	1
3.97799192032427	3.60786695856951	1347	1
3.99164692268782	3.62213807626852	1348	1
3.99047266967117	3.62761187174000	1349	1
3.98923432901709	3.60356945707485	1350	1
3.99495520298108	3.63990769184777	1351	1
3.99290132248010	3.61739557324778	1352	1
3.99809305055727	3.61237197200593	1353	1
3.99605886810230	3.64176074738907	1354	1
4.00031854000439	3.62336574780616	1355	1
4.02366168421710	3.59858512687509	1356	1
4.01146602897543	3.61841223460264	1357	1
3.99631297814166	3.62962378503099	1358	1
3.98968299142893	3.63291563578613	1359	1
3.99144424478273	3.63801325562949	1360	1
3.98894091403010	3.66633708224273	1361	1
3.99639550372990	3.68306064520302	1362	1
3.98247341395036	3.69126725507331	1363	1
3.98631019714052	3.68055566296725	1364	1
3.99823635977913	3.62243869353729	1365	1
4.01090110275250	3.56565720647239	1366	1
3.99835463298180	3.59928770525182	1367	1
3.99830827714239	3.60044041561264	1368	1
3.98714684216560	3.62419514374112	1369	1
3.98909465979411	3.65946366641545	1370	1
3.98596813926994	3.62371017614800	1371	1
3.98902529373883	3.63806714874134	1372	1
3.99502020590057	3.65546370968348	1373	1
3.99016693055684	3.67963868621498	1374	1
3.99570513988855	3.65360813948166	1375	1
3.99234097604845	3.69099523813525	1376	1
3.98690175641186	3.70510749506471	1377	1
4.00092438892135	3.70264605719918	1378	1
3.98405253699085	3.69951426222585	1379	1
3.99715522458375	3.71128289936522	1380	1
3.99211548447192	3.70107604072776	1381	1
3.99557409173695	3.68917085460043	1382	1
3.99162714459902	3.64820488997555	1383	1
3.98802210952342	3.65745445897408	1384	1
3.98049655814260	3.68599748853771	1385	1
3.99660507850217	3.66209621215398	1386	1
4.00147113521520	3.61798057804059	1387	1
4.00629514560189	3.63638866417237	1388	1
3.99632041930172	3.65081727652238	1389	1
4.00158668833762	3.59405123427613	1390	1
4.00734900562943	3.60183065828994	1391	1
3.99497441044171	3.68244223038186	1392	1
3.98933277053619	3.69683550545751	1393	1
3.97886681467371	3.70404247720050	1394	1
3.97983632919859	3.69319439536080	1395	1
3.97260661881189	3.65689710376072	1396	1
3.99113011429506	3.65464196180650	1397	1
3.99330398480158	3.63744306787063	1398	1
3.99167445231861	3.64822560365786	1399	1
3.98749080965517	3.64095495440250	1400	1
3.98548014623259	3.62435585961848	1401	1
4.00329206546378	3.63010809370374	1402	1
3.99983026067813	3.63896213294563	1403	1
3.99189351298544	3.66174079266978	1404	1
4.00037033405865	3.67069270072717	1405	1
3.98352796605232	3.71890311778892	1406	1
3.97473021281352	3.74103875702434	1407	1
3.98108077689219	3.70875302827171	1408	1
3.98707198131775	3.69457565827787	1409	1
3.98899820710927	3.64586771546080	1410	1
3.99414904967725	3.61664115536161	1411	1
4.00167844043869	3.60388199567633	1412	1
3.99780658775457	3.64851646480413	1413	1
3.98533400731611	3.61734760796568	1414	1
3.97844664494712	3.65456220022796	1415	1
3.99911125253114	3.65558388224886	1416	1
3.99614832107490	3.60631581971899	1417	1
3.99786419762215	3.59637868592973	1418	1
3.99520403678370	3.60722213258312	1419	1
3.98252530442745	3.64649908166417	1420	1
3.98903429011352	3.68708734280324	1421	1
3.98554484413031	3.68167983649795	1422	1
3.98826200357334	3.64899799305063	1423	1
4.00095186582731	3.58965138589156	1424	1
3.99483160789801	3.62316139864268	1425	1
3.99732601573281	3.61859203620514	1426	1
3.97899796929253	3.65167598770277	1427	1
3.99104805083041	3.65702275108452	1428	1
3.99403758649168	3.66772480538966	1429	1
3.99476812306413	3.64302073236347	1430	1
4.00399455894597	3.62837318703720	1431	1
4.00654438210958	3.61147451062755	1432	1
3.98602713309806	3.65940865148282	1433	1
3.97846572474215	3.67490977866763	1434	1
3.98086845103552	3.64655176050136	1435	1
3.99552243178977	3.61597605045447	1436	1
3.99641378241538	3.62759864169471	1437	1
3.98322736730288	3.67384151131366	1438	1
3.98657923227724	3.68642566149322	1439	1
3.97840164745087	3.68468053319684	1440	1
3.97059756322151	3.71487468565108	1441	1
3.99053666624895	3.65378058278864	1442	1
3.99830346897327	3.61616921899465	1443	1
3.98164945509074	3.67048128061857	1444	1
3.97568112148532	3.67884609989013	1445	1
3.99144275023471	3.66458967921960	1446	1
3.98058651900161	3.70839301013505	1447	1
3.98189267740503	3.67434139297175	1448	1
3.99460188586067	3.63835489185338	1449	1
3.99560867478691	3.63863741649336	1450	1
3.99762799226875	3.61979103347000	1451	1
4.00663732526766	3.64061684896544	1452	1
4.00283778073831	3.69573409940288	1453	1
3.98211937205424	3.66294764865005	1454	1
4.00406132730091	3.64118126504247	1455	1
3.99250392461291	3.67126750957251	1456	1
3.98993914636261	3.63627196858345	1457	1
3.99685559450353	3.63154224952681	1458	1
4.00438757549962	3.62179773628304	1459	1
4.00010995120269	3.61023703451781	1460	1
4.00844554750608	3.61029001699263	1461	1
4.00992030851064	3.54882808129221	1462	1
4.00518306818387	3.60034077497871	1463	1
3.99050750188931	3.63378201302106	1464	1
3.97858688248980	3.71306475435230	1465	1
3.97652732421069	3.70652478692787	1466	1
3.98440189923650	3.66904335284660	1467	1
3.99914472207127	3.60205395792893	1468	1
3.98395577918379	3.64178629220371	1469	1
3.99148066258488	3.66506988195953	1470	1
4.00382757132896	3.64339290658065	1471	1
3.98703944203692	3.63579963204709	1472	1
3.99126487386299	3.65179442539882	1473	1
3.99352423800074	3.60364176298294	1474	1
3.99478529275675	3.60628602403513	1475	1
3.99398308244330	3.62209888351818	1476	1
3.99270411977993	3.59966576921788	1477	1
3.99918167147833	3.65654500522078	1478	1
3.98825876369407	3.65736551514826	1479	1
4.00865876867094	3.64135714023949	1480	1
4.01138015140098	3.63240178555173	1481	1
4.00275219014810	3.63207459305521	1482	1
3.99741304880005	3.61942133255151	1483	1
3.98695753040057	3.61616351351110	1484	1
3.99279263549557	3.62383397677795	1485	1
3.99204628091446	3.61596283954941	1486	1
4.01167449140896	3.62519735111699	1487	1
3.99723268256825	3.64906517369389	1488	1
3.99196327317668	3.62253155901299	1489	1
3.99672224602403	3.64806194370660	1490	1
4.01627981594776	3.60295932383497	1491	1
4.01826178909677	3.60010039101693	1492	1
4.00176242276829	3.59998136060520	1493	1
3.98404016577168	3.64335464206008	1494	1
3.98833055802099	3.65031923823693	1495	1
3.99379564317051	3.65128475176690	1496	1
3.99358695853710	3.66230502104011	1497	1
3.98478555523664	3.64657279378826	1498	1
3.99017317826061	3.61226434160622	1499	1
3.99614252388506	3.62391656270751	1500	1
3.99406193082879	3.65722357144464	1501	1
3.99022877786444	3.67367942944130	1502	1
4.01448756321630	3.65008522690774	1503	1
4.01216403978627	3.60894778365263	1504	1
3.99759645937699	3.63117993366527	1505	1
3.99007761648996	3.63423648371908	1506	1
4.00145388656363	3.62500317639739	1507	1
3.99874613793197	3.63348124026050	1508	1
3.99941920472401	3.64562655040531	1509	1
3.97897668211619	3.69726937214339	1510	1
3.98948586112069	3.71400947693858	1511	1
3.99372165225663	3.69263225898202	1512	1
4.00044287808332	3.63269869969504	1513	1
3.99848923866104	3.65174136581029	1514	1
3.98643932590503	3.66571897444980	1515	1
3.99434997627117	3.60705886883004	1516	1
4.00370182936890	3.57997201011228	1517	1
3.99237172260037	3.63184114460768	1518	1
4.00125543235697	3.60816820095043	1519	1
3.99896821406377	3.58929030652080	1520	1
3.98875308235735	3.62179578308670	1521	1
3.98034996736983	3.64690008086924	1522	1
4.00064536158639	3.63943358976091	1523	1
3.99032073725159	3.66257205162046	1524	1
3.98541781364309	3.64455291773236	1525	1
3.99638394676948	3.61543686375330	1526	1
4.00363423049211	3.64351053243912	1527	1
3.97883710634217	3.65049089272939	1528	1
3.97288306587135	3.68201242881145	1529	1
3.97728823258857	3.69378594347440	1530	1
3.97996418755804	3.67322113035917	1531	1
3.98681921801301	3.67385363086214	1532	1
3.98184291800266	3.67281669915939	1533	1
3.99150230727242	3.65155396805423	1534	1
3.99016982730560	3.64901522325580	1535	1
3.99554806663270	3.62463362072996	1536	1
3.99649721899848	3.62097318387079	1537	1
3.99472377075909	3.63601647030462	1538	1
4.00259080831054	3.67560784431197	1539	1
3.99128162575971	3.63778349968833	1540	1
3.98293809732629	3.65366712329483	1541	1
3.99569593000034	3.68849117983275	1542	1
3.98877134560128	3.64986217710786	1543	1
3.99772958149754	3.65381569852162	1544	1
3.98886851299826	3.65679012270295	1545	1
3.99361523504820	3.67564763391018	1546	1
3.98973717901563	3.68955470810883	1547	1
3.99250194491438	3.68501902202822	1548	1
3.99974783643030	3.67997155829729	1549	1
3.98953105192050	3.63822717451860	1550	1
3.97763996915500	3.70051670080812	1551	1
3.97801479330605	3.69832438527297	1552	1
3.97003716108321	3.71764194788619	1553	1
3.98745184330124	3.67757419910965	1554	1
3.99161300289930	3.66094703879843	1555	1
3.99195474588873	3.68384978419433	1556	1
3.97747554851683	3.66716104445809	1557	1
3.98768781558606	3.66587716657510	1558	1
4.00281883990553	3.65920790120716	1559	1
3.99933747390562	3.61423379467949	1560	1
4.01258278909900	3.59769077813659	1561	1
3.98889357176604	3.64094658262306	1562	1
3.98612790379694	3.65934978711321	1563	1
3.99067259211527	3.65755562037603	1564	1
3.99439784160700	3.70419518831628	1565	1
3.98910088847040	3.69841501422107	1566	1
3.99345841558748	3.65879957609502	1567	1
3.99315867146009	3.64197352495435	1568	1
3.99904781643639	3.67352769622738	1569	1
3.99617005142638	3.67545796009701	1570	1
3.99694623238732	3.62672721952924	1571	1
3.99761810500845	3.65285185955255	1572	1
3.99587830594060	3.63600328953537	1573	1
3.98632407736867	3.61529354103806	1574	1
4.00624746132696	3.60398290208957	1575	1
4.00276048592880	3.62018242534489	1576	1
4.00041603331979	3.63541392596944	1577	1
4.00485377854968	3.64969067621978	1578	1
3.99667909906297	3.62968598534392	1579	1
3.99227622533471	3.61601565097510	1580	1
3.98462536473714	3.62810111320447	1581	1
3.97866056763091	3.64207694891073	1582	1
3.99595907389817	3.62963280836225	1583	1
3.99430058915474	3.63754972176630	1584	1
3.98298893279597	3.67896015004605	1585	1
3.98794478453536	3.68290173759613	1586	1
3.98697816330614	3.66110434396445	1587	1
3.98381414551700	3.65506456747672	1588	1
3.97954655860145	3.60013512891855	1589	1
3.98209699052042	3.58747159594531	1590	1
3.98481361478589	3.62696106128516	1591	1
3.98714228271597	3.63037076860254	1592	1
3.99901950860987	3.62720115086291	1593	1
3.99169578297732	3.63962039447593	1594	1
4.00188189403063	3.62745369369047	1595	1
3.99395268611714	3.63164011413160	1596	1
3.99639277223062	3.65358975125497	1597	1
4.00155191263515	3.61672611856259	1598	1
3.99342651479135	3.60008236617181	1599	1
4.00023991316477	3.63285016709839	1600	1
4.00636668280002	3.65158753396050	1601	1
3.98472746675242	3.66880362220601	1602	1
3.98336233819073	3.67754476774118	1603	1
3.99251527517847	3.63124883614973	1604	1
4.00838991374972	3.64324386147420	1605	1
3.99797843115174	3.64380906276745	1606	1
3.98082068849232	3.68731048033811	1607	1
3.98253393091215	3.70530440649587	1608	1
3.98569061748525	3.68040213332776	1609	1
3.99699597102371	3.67077672189702	1610	1
3.99582612285427	3.62335163885459	1611	1
3.98857760286521	3.63957407020457	1612	1
3.98981291714524	3.67155044888959	1613	1
3.98732672972626	3.68561196815356	1614	1
3.99172888972824	3.65941367536371	1615	1
3.99097292047324	3.68597618039801	1616	1
3.99392811738986	3.65396230534039	1617	1
3.99346835062410	3.60495385058458	1618	1
3.99737027124354	3.57964686619230	1619	1
3.99072673898653	3.59824762632069	1620	1
4.00514367384257	3.63350050998522	1621	1
3.98538443974412	3.64982830911251	1622	1
3.98817789048742	3.62295996532887	1623	1
3.98710522025979	3.65957496570176	1624	1
3.99327519120425	3.61091276899598	1625	1
3.99139866890160	3.63067903650758	1626	1
4.00769183832088	3.63206261058933	1627	1
3.99804670124243	3.63585825523072	1628	1
3.97814192149443	3.65394789802279	1629	1
3.97550665226090	3.67898764840867	1630	1
3.97937817879893	3.69226590655580	1631	1
3.97384697122363	3.67787583553927	1632	1
3.98518957456567	3.67494462908317	1633	1
3.99544835053073	3.66316264025707	1634	1
3.98073565988789	3.66343590677300	1635	1
4.00170372433731	3.59833934931352	1636	1
3.99391674882765	3.60419720902523	1637	1
3.98013271206469	3.67600798443071	1638	1
3.97939008299062	3.67314050867838	1639	1
3.98449963117982	3.67985632854834	1640	1
3.98927653653060	3.66223512041806	1641	1
3.98550632277581	3.64306635254730	1642	1
3.99141621016772	3.65638919139963	1643	1
3.99157496229466	3.64274400567350	1644	1
4.00510219913728	3.65947180106430	1645	1
3.98036180442212	3.66915925918485	1646	1
3.97697738898857	3.66658907453567	1647	1
3.98542266561558	3.62942764023614	1648	1
3.98696248736525	3.68996585922473	1649	1
3.98647004629973	3.68348533394460	1650	1
3.98789002687105	3.69527791996028	1651	1
3.97773029647371	3.74560203973421	1652	1
3.98673755714519	3.66217484371243	1653	1
3.99142618533099	3.63588299250381	1654	1
3.98941638452949	3.67104351579791	1655	1
3.98821285907982	3.65961963275321	1656	1
3.98154397953751	3.67448485950650	1657	1
3.97504618823911	3.67236848173077	1658	1
3.96467141544883	3.68943128377916	1659	1
3.96649423816120	3.69183399855875	1660	1
3.97147071268556	3.72440709817708	1661	1
3.97729942056203	3.68323961500993	1662	1
3.96963008782106	3.69471421163449	1663	1
3.95890730306696	3.72775869787450	1664	1
3.98284186706369	3.69802571837130	1665	1
3.98070859858757	3.69752630979043	1666	1
3.97155675732716	3.69650312943612	1667	1
3.96992108746994	3.68657545515386	1668	1
3.98714528174237	3.66231381674725	1669	1
3.98821754181216	3.67018124774631	1670	1
3.99410011613170	3.65847422566278	1671	1
3.99612172130701	3.63051902860638	1672	1
3.98865880939807	3.65474303257498	1673	1
3.99678283341441	3.66585150644293	1674	1
3.99210249826940	3.65007949907829	1675	1
3.98989973547688	3.66204644483303	1676	1
3.99436891132942	3.64341898025572	1677	1
3.99211976243983	3.62076913276229	1678	1
3.99564973660930	3.64202965065836	1679	1
3.99251693039024	3.65123623194947	1680	1
3.99447814589251	3.64073903510662	1681	1
3.99514553517184	3.62374296906377	1682	1
3.99688733808985	3.64304269454253	1683	1
3.98156287166559	3.66758526969403	1684	1
3.99245667370164	3.62513949022948	1685	1
3.99442113488432	3.61501063820334	1686	1
3.99755025515843	3.61341659329852	1687	1
4.00972817548347	3.63915711915776	1688	1
3.98639876413460	3.67669709819687	1689	1
3.98979099508798	3.64728237475587	1690	1
4.00556512764863	3.60981714540052	1691	1
4.00865941937431	3.65045995295492	1692	1
3.99886631914684	3.60851632470012	1693	1
3.99198193358783	3.61043774878208	1694	1
3.99639599198992	3.63109084368404	1695	1
3.99856633527954	3.63938928088680	1696	1
3.99514729415549	3.63767190556283	1697	1
3.98950330748433	3.62494919399344	1698	1
3.99859385490772	3.59878663894177	1699	1
3.98295198675063	3.63892336298181	1700	1
3.99010565375926	3.64864458530031	1701	1
3.98818017024741	3.64787367377405	1702	1
3.99854325768680	3.70246597813376	1703	1
3.97722420025977	3.70026715828859	1704	1
3.98138354713263	3.70626694707835	1705	1
3.98258795501699	3.66659748391544	1706	1
3.99847773201964	3.63100444296612	1707	1
4.00411631995716	3.60756114118934	1708	1
4.00132983234567	3.60004899382774	1709	1
3.98265955903582	3.63298809958910	1710	1
3.98120463385432	3.65716442287929	1711	1
3.99108770038726	3.67462546189202	1712	1
4.01120468470348	3.63763010945199	1713	1
4.02111472228591	3.57882112195441	1714	1
4.00106768013982	3.59513027110621	1715	1
3.99497801836181	3.65933307218100	1716	1
4.00612689553131	3.65808525965543	1717	1
3.98665441088475	3.60667966354758	1718	1
3.98428039323484	3.61461701482519	1719	1
3.99456277445390	3.65786675289037	1720	1
3.98975176339967	3.67099920132902	1721	1
3.99591398062729	3.65226726097586	1722	1
3.99267113626587	3.65299622705762	1723	1
4.00093673519832	3.65076482144497	1724	1
3.99376011446725	3.64073707682510	1725	1
3.99544960884099	3.67292387581105	1726	1
3.99199534092071	3.65157222755714	1727	1
3.99149768917912	3.68742667846632	1728	1
3.97250758246645	3.68034147887850	1729	1
3.99741833288392	3.65701533651190	1730	1
3.98258983513950	3.65320075414878	1731	1
3.99036277589451	3.65571012541136	1732	1
3.98110098828774	3.68169417660560	1733	1
3.98006978904021	3.68523035424625	1734	1
3.99130214433147	3.66775272226735	1735	1
3.99347252218895	3.64346474851493	1736	1
3.98916636230316	3.65362441080932	1737	1
3.98700215522125	3.67911731700754	1738	1
3.96992378913725	3.67209919997915	1739	1
3.98968269700337	3.67287738441527	1740	1
3.99392410237457	3.62823963632764	1741	1
3.98004718793485	3.63887622787463	1742	1
3.98704298017297	3.70640835951615	1743	1
3.98171233595750	3.68926274284642	1744	1
3.97843582322794	3.71358172981538	1745	1
3.99627856225338	3.68639514443561	1746	1
3.99999724295630	3.62784598816505	1747	1
3.99787222814627	3.66182871718149	1748	1
3.98722850579408	3.66757677767754	1749	1
3.98939222373290	3.64744340755280	1750	1
3.98453996520080	3.65472234208345	1751	1
3.99423522686442	3.66751932161430	1752	1
3.99339544915564	3.65358271843550	1753	1
3.99510760396983	3.63040651232513	1754	1
3.98941336276186	3.63736172561251	1755	1
3.98840754840061	3.62256382962193	1756	1
3.98890285527656	3.62552657774429	1757	1
3.98429590098747	3.64424111902499	1758	1
3.98314552191785	3.65836206357624	1759	1
3.99610219862690	3.63532798145238	1760	1
3.98913763820913	3.62933438733652	1761	1
3.99174060950300	3.64732884254780	1762	1
3.98980003597985	3.69177531831816	1763	1
3.98824055384823	3.70459564598802	1764	1
3.99565718537339	3.63097842817919	1765	1
3.98933168731352	3.63854632050683	1766	1
3.98474448250158	3.65180555268197	1767	1
3.99899353135983	3.65667460464576	1768	1
3.99033052514797	3.67115489207888	1769	1
3.99026717490427	3.67023957794113	1770	1
4.00341623875216	3.64848240957548	1771	1
4.00474402789680	3.64748773712119	1772	1
3.99636116591559	3.67307332330389	1773	1
3.98565784585876	3.70346907154391	1774	1
3.98753303793609	3.69169372018476	1775	1
3.99222801005998	3.67562154070936	1776	1
3.99212901208938	3.66723581961111	1777	1
3.97696319197916	3.68464311139954	1778	1
3.98417808057750	3.66769002878744	1779	1
3.97823427116135	3.64651630764968	1780	1
3.98117975149297	3.64291519137294	1781	1
3.99172831449448	3.64511923181215	1782	1
3.99260126122488	3.62496233197198	1783	1
3.99098105974946	3.66597569413706	1784	1
3.99331343983211	3.65240016333626	1785	1
3.99608823241385	3.61186543459255	1786	1
3.99464508762106	3.61374170439617	1787	1
3.98592560934648	3.66489378137492	1788	1
3.99325090291536	3.67077870227289	1789	1
3.99616510455061	3.64024840190340	1790	1
3.99729517477021	3.63778884409338	1791	1
3.97872870932126	3.65405249944505	1792	1
3.97617105029095	3.67286661870370	1793	1
3.97805345064346	3.69975404035812	1794	1
3.98403996490383	3.67109428774973	1795	1
3.98683823936424	3.61145246016082	1796	1
3.98999853053377	3.57920032441479	1797	1
3.99043697100824	3.62054488440869	1798	1
3.99179337034325	3.59840040255931	1799	1
3.99878621890892	3.60626910440612	1800	1
3.99952592266829	3.61024059356315	1801	1
3.99625145457146	3.64537810226750	1802	1
3.98443445066905	3.65414952359587	1803	1
3.97916215296655	3.64062955399062	1804	1
3.97455136144235	3.65757150189736	1805	1
3.98258811651699	3.66870437960087	1806	1
3.97942776160417	3.67914148192891	1807	1
3.98707206307364	3.63086313075205	1808	1
3.99637968304320	3.67002790780622	1809	1
3.98369842061454	3.69948311332004	1810	1
3.98030290877328	3.68639277577834	1811	1
3.97938607074330	3.65008788203118	1812	1
3.98803594975772	3.69142078270128	1813	1
3.98320883845656	3.71139265110669	1814	1
3.97540879284364	3.66084676348751	1815	1
3.98181857577982	3.66567988683489	1816	1
3.98411002224802	3.65591460443390	1817	1
3.99103760902367	3.67360023996642	1818	1
3.98575562836365	3.59700231179167	1819	1
3.99222005318324	3.62509663202137	1820	1
4.00457254112869	3.59744076201654	1821	1
4.01219448974764	3.57612034817763	1822	1
4.00380464009351	3.57706257683352	1823	1
3.99972823665235	3.65624346517906	1824	1
4.00124262904050	3.64595629674650	1825	1
3.99132321025780	3.66700841620963	1826	1
3.97492476984226	3.67599240003417	1827	1
3.99137579797908	3.63314533301447	1828	1
3.98643497890709	3.62094713229406	1829	1
3.99038210558932	3.64633889620950	1830	1
3.98714394929824	3.69711577782783	1831	1
3.99169280007425	3.67468372270792	1832	1
3.99787109038626	3.60823349901329	1833	1
4.00142747743610	3.64811614732789	1834	1
3.98974810301139	3.64207768538977	1835	1
4.00709461605318	3.59632438450339	1836	1
3.99825481647423	3.61793820593754	1837	1
4.00656634701492	3.59086739773187	1838	1
4.00710751220144	3.57237469934928	1839	1
4.01142096964560	3.57248260394268	1840	1
4.00041592432417	3.59030683285504	1841	1
3.99395781496962	3.61059080944862	1842	1
3.99319703403216	3.61860419615774	1843	1
3.99043191048746	3.59106905138927	1844	1
3.99979677808149	3.60404214769076	1845	1
3.99635569500029	3.61502741687679	1846	1
3.99693841870584	3.64630732492366	1847	1
3.98666108790070	3.64799996744731	1848	1
3.98587086303664	3.61568066268156	1849	1
3.99311629018506	3.63418350834632	1850	1
3.98946255549658	3.68976086561669	1851	1
3.99336383332590	3.67817588711752	1852	1
3.98856185012145	3.70605098325206	1853	1
3.99060752027527	3.69764715311164	1854	1
3.97576474579066	3.67931396497080	1855	1
3.96857368268924	3.69726069892883	1856	1
3.97465029160884	3.67562376428446	1857	1
3.98475120926631	3.73159217691436	1858	1
3.99233427448228	3.69206677196430	1859	1
3.99728150383574	3.69220331855950	1860	1
3.98105307056486	3.68637868440800	1861	1
3.99424643810510	3.71200433150826	1862	1
3.99216738868832	3.69023118376528	1863	1
3.97926376892595	3.64516813127929	1864	1
3.97650385563590	3.67088251745720	1865	1
3.98156282364778	3.67105363860879	1866	1
3.98613764894396	3.67223302181146	1867	1
3.99900021030208	3.64592993777506	1868	1
3.98026452639022	3.67328813346907	1869	1
3.99099743975842	3.68831719890943	1870	1
3.97972294784319	3.72428377522603	1871	1
3.97302361965831	3.73936251725111	1872	1
3.98953332829045	3.71870693062139	1873	1
3.97535825162844	3.71466838642329	1874	1
3.97485187457019	3.67705050033778	1875	1
3.99027043720342	3.64991938153983	1876	1
3.98766101453687	3.63771413298775	1877	1
3.99368875581983	3.63708133736137	1878	1
4.00476081141507	3.62094903044344	1879	1
3.99398520981140	3.63491904204478	1880	1
4.00769398759227	3.59645328028855	1881	1
4.00870954315605	3.60882020839149	1882	1
3.98340368682977	3.65560525013262	1883	1
3.98867442373504	3.64093524618829	1884	1
3.99256517013409	3.64104740195487	1885	1
3.97948566464947	3.66422431393594	1886	1
3.98763323826845	3.63965031761512	1887	1
4.00472411253779	3.65737163199653	1888	1
3.99374231039407	3.62588602137578	1889	1
4.00396397298471	3.57069488220732	1890	1
4.00449033871716	3.59830713999311	1891	1
3.99857532684490	3.63455812633755	1892	1
3.99499048467787	3.63743989702118	1893	1
3.98742404728659	3.65766514286969	1894	1
3.97698535716076	3.72026859176961	1895	1
3.97599131395782	3.71507901718188	1896	1
3.98189303127247	3.74164251228125	1897	1
3.99237364795199	3.68023372982281	1898	1
3.96234704101269	3.68896881346894	1899	1
3.99546259595708	3.64321787192255	1900	1
4.00862064249958	3.58028081752578	1901	1
3.99428100154222	3.59860365417430	1902	1
3.99042218517064	3.63288110538620	1903	1
3.98912227814447	3.61556661838102	1904	1
3.99967619089688	3.62566579569142	1905	1
3.98735654338205	3.65259989137218	1906	1
3.99107419547052	3.64923040779314	1907	1
3.99502104229067	3.59935021434636	1908	1
4.00344524457742	3.59244390993651	1909	1
3.99024679078105	3.65173008507051	1910	1
3.98628036608128	3.64663982786442	1911	1
3.98988637581473	3.66434408952367	1912	1
4.00225424844774	3.64176778272502	1913	1
3.98998079884711	3.65730108272146	1914	1
3.98390505463714	3.66309343952957	1915	1
3.98496202146084	3.65190624971278	1916	1
3.99057157344996	3.66301491790726	1917	1
3.98328541323974	3.63474252900740	1918	1
3.99885038099857	3.65741920155191	1919	1
3.99842169920902	3.62392765332912	1920	1
3.98781637129284	3.62187172956259	1921	1
3.98860099441202	3.64187012116907	1922	1
3.98035387110547	3.68826389960750	1923	1
3.99001492243840	3.65183038363924	1924	1
3.98511325136180	3.63568125979857	1925	1
3.99152390630460	3.62253684997334	1926	1
3.97711688516841	3.66634557697928	1927	1
3.97621884293778	3.70558754004246	1928	1
3.97994501290083	3.67998601047670	1929	1
3.98504504045431	3.65971229735960	1930	1
3.98994146280843	3.64412608833008	1931	1
3.98883431763000	3.67284717120096	1932	1
3.99456894120016	3.69467104714071	1933	1
3.99982058388422	3.66176784061448	1934	1
3.99252450352950	3.67919438940481	1935	1
3.98788656402700	3.66092367363315	1936	1
3.97735549675585	3.72978481220400	1937	1
3.96752166808239	3.73364886311104	1938	1
3.97760940095453	3.67047509857062	1939	1
3.98394082178235	3.64993086690770	1940	1
3.99086575598796	3.60548465084930	1941	1
3.99456200312056	3.64956098149442	1942	1
3.98923464350991	3.66194656427167	1943	1
3.99679517584418	3.65033816298481	1944	1
3.98997463833064	3.66642592463875	1945	1
3.97691254080462	3.66030578328770	1946	1
3.99296757358143	3.64873865777238	1947	1
3.97620448634096	3.65882797104684	1948	1
3.99245732370604	3.65825073233201	1949	1
3.99075383159076	3.64908020543245	1950	1
4.00953273444342	3.63279281191642	1951	1
3.99795789798761	3.65428164401676	1952	1
3.98810419383550	3.65341565413401	1953	1
3.99792525024137	3.63969952364818	1954	1
3.99726546362328	3.60985923172561	1955	1
3.99289284204325	3.61969896909929	1956	1
3.99227847037079	3.66374806588711	1957	1
4.00330067823082	3.65505209528550	1958	1
4.00398257227155	3.62909550449194	1959	1
3.97722453103170	3.64006774471526	1960	1
3.97007128438902	3.66726261462349	1961	1
3.99199388146882	3.65516008400547	1962	1
3.98809702368420	3.64379440416428	1963	1
4.00715799779173	3.64399752493047	1964	1
4.00267821817599	3.60607840629432	1965	1
4.00017376556974	3.61175636534355	1966	1
3.99278477591169	3.62944183362717	1967	1
4.00390214690042	3.61490349390844	1968	1
3.98617401092946	3.67658383727122	1969	1
3.98533124348169	3.71557079566940	1970	1
3.98369405401436	3.67052287248533	1971	1
3.98478276615792	3.64117721025217	1972	1
3.98109026694616	3.61952454826590	1973	1
3.99804870880824	3.67212231038686	1974	1
3.98758304048690	3.69152791769044	1975	1
3.98988024413913	3.65796079250338	1976	1
3.99872063300968	3.63904427496558	1977	1
3.99176732110683	3.63623164842761	1978	1
3.98530980521594	3.63686801119446	1979	1
3.98572362500745	3.64389636253177	1980	1
3.98878461396184	3.64028438964654	1981	1
3.98596915972039	3.62616224157737	1982	1
3.98913748545491	3.63112415536571	1983	1
3.98682654069328	3.64285288664730	1984	1
3.99585794582840	3.62786361406717	1985	1
3.99742661804550	3.59304133446931	1986	1
3.98945328099059	3.62423092655270	1987	1
3.98604722144369	3.64729244680015	1988	1
3.99554514254421	3.61672441869939	1989	1
3.99048228489130	3.60771197259447	1990	1
3.98243409837931	3.65368503543603	1991	1
3.98127006926781	3.64673375019945	1992	1
3.98394897868988	3.63020157597532	1993	1
3.99195170336662	3.66591500472052	1994	1
3.98639586858964	3.65237106699095	1995	1
3.98527276375778	3.63156342037278	1996	1
3.98561225839847	3.60097755426887	1997	1
3.97518963715527	3.61812209860488	1998	1
3.98634679341337	3.63875935090182	1999	1
3.99709109217791	3.62933685931231	2000	1
[truncated: 3,000 more rows]
