# Supplementary material for: Reversibility and Viscoelastic Properties of Micropillar Supported and Oriented Magnesium Bundled F-Actin
Source: PLoS One. 2015 Aug 31;10(8):e0136432. doi: 10.1371/journal.pone.0136432 (PMC4556452; doi:10.1371/journal.pone.0136432)
Supplement: S1 Data — See the Readme.txt file within. (ZIP) [file pone.0136432.s004.zip › Rheology-raw-data/120725 08mM/fov2121noDD/fov2121noDD.txt]

3.75559636944674	3.73457367712329	1	1
3.76347503844941	3.70390788780663	2	1
3.77483142330351	3.71862472344299	3	1
3.77321942207309	3.73626148523218	4	1
3.76457822131151	3.72961369461217	5	1
3.75585984414180	3.70195085238768	6	1
3.77309812847882	3.71149506801288	7	1
3.76177463891423	3.74381525930371	8	1
3.75394138541982	3.78827020253751	9	1
3.75176846186234	3.73603963717238	10	1
3.77077797598843	3.71261080100463	11	1
3.78480851626007	3.68637294896091	12	1
3.77424445824141	3.69591858049638	13	1
3.77632768206747	3.68816687385673	14	1
3.78830003604339	3.70725076450671	15	1
3.78816771624347	3.74626694569093	16	1
3.77100859103454	3.70531491664415	17	1
3.77619490341952	3.68850233441122	18	1
3.77138531063409	3.69449783090036	19	1
3.76505165591401	3.70879340009861	20	1
3.76297189902479	3.67973400623848	21	1
3.76858708751438	3.65601995543762	22	1
3.76878941495997	3.67713030267463	23	1
3.77080060185299	3.65121402452911	24	1
3.76907409148577	3.68759285023344	25	1
3.79211207625427	3.67970251941682	26	1
3.77348525347182	3.67779767729124	27	1
3.77076857936473	3.69536006909318	28	1
3.77216504082855	3.69313390866733	29	1
3.75242737679828	3.72149250994659	30	1
3.75027125942954	3.73377032417171	31	1
3.76367470971095	3.72035374611238	32	1
3.76614432056637	3.70628289548298	33	1
3.77363411320233	3.66547692459413	34	1
3.77138547309437	3.72943759373927	35	1
3.77260901673448	3.71265085327010	36	1
3.76612312735767	3.70401235284715	37	1
3.78258671101734	3.68406368113323	38	1
3.79331221175136	3.71456745551352	39	1
3.77910949393216	3.68974829048215	40	1
3.77726453324859	3.67731936511700	41	1
3.78829859525223	3.69098669873663	42	1
3.76912919696292	3.73433820083097	43	1
3.76946488024433	3.71704995656807	44	1
3.77008174667154	3.69709049549096	45	1
3.76873575126207	3.70153795382993	46	1
3.76923325162823	3.67102590776526	47	1
3.78162337344514	3.64703410263095	48	1
3.77116449527185	3.68437194260985	49	1
3.78311593847850	3.67889291276256	50	1
3.76665430511754	3.65249070425062	51	1
3.76948757776561	3.65421758812319	52	1
3.77577734998672	3.66198463098427	53	1
3.76250929958825	3.72528363290587	54	1
3.76373341056454	3.72501087287791	55	1
3.76309859126300	3.69977267928012	56	1
3.75909836866280	3.70673941953967	57	1
3.76514304413298	3.70902874307216	58	1
3.76579155585358	3.68656022886142	59	1
3.76430969560161	3.70391655671244	60	1
3.77292835992878	3.70306727390661	61	1
3.77878662406611	3.67127175701293	62	1
3.77321921259534	3.67013421509224	63	1
3.77921480515999	3.67929417399391	64	1
3.77333805892124	3.67025828469081	65	1
3.76717853093541	3.68431131025514	66	1
3.77325689400385	3.67092793151858	67	1
3.75793372616621	3.69217847432352	68	1
3.78121963171370	3.68158910835002	69	1
3.78561791159333	3.66149216001853	70	1
3.76742296008268	3.70983503587211	71	1
3.76679916914010	3.70304922447576	72	1
3.78789165904905	3.66262421257654	73	1
3.77300865227317	3.66731440928296	74	1
3.76850771610288	3.65633333903202	75	1
3.76196559174100	3.67172942854158	76	1
3.75942541630731	3.69420608816388	77	1
3.76336141429936	3.70888245006943	78	1
3.75652111141262	3.72429412083187	79	1
3.76209141292294	3.72946107734698	80	1
3.75598948250616	3.72552629261909	81	1
3.74856313258804	3.73694896264492	82	1
3.78045470893853	3.74201733132559	83	1
3.77284384896878	3.73860336738035	84	1
3.75227805995883	3.72818821480932	85	1
3.75018111331333	3.74914008499120	86	1
3.76272865878130	3.70120490767461	87	1
3.76560775123921	3.70088095189316	88	1
3.76512197328990	3.70209878769628	89	1
3.77947893366353	3.69431929536082	90	1
3.77592262855063	3.70575993282589	91	1
3.77074512667861	3.72793765541722	92	1
3.76200480757103	3.75335795248680	93	1
3.74982070883807	3.73127109509876	94	1
3.77540208571860	3.67566549084458	95	1
3.76555575048798	3.69481874637310	96	1
3.77526949113271	3.67440498460349	97	1
3.79557344250948	3.65650732878739	98	1
3.78470565352406	3.64201768625049	99	1
3.76712399602855	3.68627885721467	100	1
3.76567729297104	3.66991437647711	101	1
3.77488626470859	3.65931555136780	102	1
3.77197321034842	3.68073491227783	103	1
3.75799033672245	3.68880159998401	104	1
3.77671602543608	3.65773651201194	105	1
3.77633824076474	3.64591556697298	106	1
3.78465244556284	3.67457722891896	107	1
3.78184627911256	3.70180036357850	108	1
3.77453314536266	3.67638045246541	109	1
3.78655999036204	3.63251562048255	110	1
3.79970729462408	3.63153102417776	111	1
3.78572616075477	3.63008470980152	112	1
3.78655127552172	3.62877859705306	113	1
3.77693242948622	3.67638582432265	114	1
3.78482627008087	3.65870884378401	115	1
3.78145351419982	3.69174914453522	116	1
3.76330088135932	3.70702654680389	117	1
3.78050131273174	3.68145020233867	118	1
3.76543413076623	3.66865946394669	119	1
3.76702969938475	3.66193552295191	120	1
3.76045800139383	3.70813950589535	121	1
3.76368351671666	3.74245846095457	122	1
3.77025670148117	3.72141204715298	123	1
3.76581165304651	3.72921145862619	124	1
3.77317045482274	3.65564478188887	125	1
3.78985311301004	3.72117674582384	126	1
3.77604708771168	3.68978510182510	127	1
3.75986875797808	3.71820414807806	128	1
3.76835605410041	3.74750358500500	129	1
3.75871486340796	3.75914269651843	130	1
3.76183571473692	3.73575462214426	131	1
3.76596323332473	3.69793487161456	132	1
3.76867880013717	3.71479162118306	133	1
3.78547102566604	3.70742191988532	134	1
3.75921397607889	3.71067061639238	135	1
3.76358143892875	3.67937692164644	136	1
3.77387723272959	3.69435899322178	137	1
3.76017028628693	3.71304838186756	138	1
3.75449353438330	3.70873466932478	139	1
3.76849340625142	3.70587759374510	140	1
3.76844525385744	3.66352531526563	141	1
3.77052527173350	3.70294961204527	142	1
3.77389367999391	3.72129746260594	143	1
3.77159586146599	3.70082431067186	144	1
3.78004669733199	3.65235770189147	145	1
3.76825287967222	3.68300186361300	146	1
3.77663190959235	3.64688377451528	147	1
3.76985451424538	3.70386475163961	148	1
3.76946883177965	3.70351955774503	149	1
3.77124477833540	3.67814353779649	150	1
3.77381821149273	3.68494862379117	151	1
3.76998385091007	3.71344726329601	152	1
3.76738473008116	3.68724054992260	153	1
3.76989672093287	3.71059537483346	154	1
3.77921632840079	3.69701988294433	155	1
3.76294609887417	3.73428543177421	156	1
3.77040458691002	3.72106433604105	157	1
3.77700793964375	3.68852187459314	158	1
3.77272761684671	3.70250178090089	159	1
3.76387994038392	3.70757651216767	160	1
3.77222669199423	3.71756000281874	161	1
3.77858377898984	3.70424008909678	162	1
3.75870150000389	3.71835401519479	163	1
3.76821112833322	3.71908965216387	164	1
3.75266760473503	3.72511072195904	165	1
3.77185681838062	3.69924253131245	166	1
3.77057664504282	3.68167866051485	167	1
3.77665006912768	3.66511970621465	168	1
3.78044510534639	3.64069417815596	169	1
3.76968101354283	3.63467885806432	170	1
3.78349932466852	3.61926848273179	171	1
3.77406371453131	3.64941831119046	172	1
3.78301503606133	3.66165122904538	173	1
3.77392954968395	3.66424357202275	174	1
3.76490858284471	3.69959030672593	175	1
3.74903472434155	3.73643364923139	176	1
3.77701286106706	3.69867106397897	177	1
3.77517748535514	3.68250141651534	178	1
3.78200190373282	3.65744574924839	179	1
3.78529771857631	3.67632592815706	180	1
3.77650738070246	3.66335528335812	181	1
3.77495278456621	3.70236232356035	182	1
3.76997612219749	3.70333402019803	183	1
3.77478996200513	3.70259525902170	184	1
3.76754657162694	3.67682522084561	185	1
3.77826190990142	3.71724923692480	186	1
3.77063938938830	3.70988495491923	187	1
3.77195092661304	3.70741327450682	188	1
3.74755108615290	3.75190771476575	189	1
3.76301274405198	3.72050337631207	190	1
3.77151426799118	3.69495587594780	191	1
3.78075696224623	3.67113008928567	192	1
3.78843219855598	3.64563824265445	193	1
3.78909495603712	3.63359357963480	194	1
3.78650028929552	3.68836453709256	195	1
3.77611567349701	3.67240379158820	196	1
3.78003601393091	3.67782439967395	197	1
3.77347040705838	3.70469649927501	198	1
3.77106659765505	3.73163757455614	199	1
3.76895086919201	3.67003382431842	200	1
3.78253545925060	3.65386566904088	201	1
3.78629031946233	3.67728567996382	202	1
3.77018922762551	3.66126909544664	203	1
3.77576578676582	3.58554763091293	204	1
3.79510271999882	3.55611172058566	205	1
3.77965654388652	3.64040956953634	206	1
3.77805434154703	3.67354242016203	207	1
3.77166852038958	3.70993738615730	208	1
3.76574298785989	3.72102305460207	209	1
3.74501698496566	3.77397698708317	210	1
3.76319997043138	3.75067098309234	211	1
3.76038903561584	3.74214644873521	212	1
3.76479747314532	3.77649269390506	213	1
3.75428266240161	3.76708819355808	214	1
3.77597914277845	3.73863862203581	215	1
3.76765727058527	3.72571186901655	216	1
3.75081103499526	3.75173502164677	217	1
3.75218118623202	3.77981015879118	218	1
3.76348167741735	3.75986892442769	219	1
3.76618076148799	3.72926373484408	220	1
3.77987760762055	3.70645305611187	221	1
3.77938602954376	3.67215557411398	222	1
3.77400555223747	3.69042655305179	223	1
3.76491167700087	3.76926610802980	224	1
3.76496778511946	3.72505645264381	225	1
3.77157913114684	3.69690040795038	226	1
3.77009029878560	3.70568105505807	227	1
3.77143835276148	3.66649813678802	228	1
3.78090011996343	3.67898091019934	229	1
3.76024971801684	3.68431846053507	230	1
3.76092275766417	3.71180201771921	231	1
3.75916640616778	3.71691387082510	232	1
3.76446238477428	3.70556900188877	233	1
3.75595097746530	3.70090141144281	234	1
3.77009213075212	3.70515566944940	235	1
3.76991759876157	3.69793395027750	236	1
3.77096690200016	3.72324817016083	237	1
3.75784076835417	3.72831192845838	238	1
3.77147452192521	3.72328078460590	239	1
3.76962495769991	3.70271109708948	240	1
3.76605505177481	3.68216515606985	241	1
3.76157785091821	3.66585835873381	242	1
3.77084438449880	3.70044087819330	243	1
3.77930036327715	3.70237189549158	244	1
3.78320438181688	3.71532023507842	245	1
3.78001290917132	3.71839185979446	246	1
3.76550059827012	3.70264064582251	247	1
3.76737879711955	3.66524939165206	248	1
3.77368922047812	3.63561280335072	249	1
3.77812215326271	3.65062523278154	250	1
3.76507860302521	3.70010485396693	251	1
3.77589012021826	3.71652599153306	252	1
3.76849620207647	3.70274630895218	253	1
3.76980391109137	3.71229171232695	254	1
3.77903673683417	3.70582274325067	255	1
3.78084371154696	3.70310958512200	256	1
3.76672614533023	3.73190260264282	257	1
3.75627670120449	3.72551493063959	258	1
3.77788891802673	3.68795729567909	259	1
3.77279721757193	3.69032765272963	260	1
3.79033172751051	3.67850094533392	261	1
3.79083357339541	3.67691711511897	262	1
3.78372918797313	3.69168983384129	263	1
3.77891368170872	3.67836209336119	264	1
3.77751382488959	3.68767179555186	265	1
3.77217062285068	3.67137915994259	266	1
3.77832835128752	3.68235012558622	267	1
3.78241305203137	3.69434016597352	268	1
3.79521116734848	3.70110791217008	269	1
3.77810326689188	3.72611940719504	270	1
3.79592940176316	3.66152225069889	271	1
3.77206303120818	3.70071991101387	272	1
3.76226604144990	3.70086700394527	273	1
3.77215840313837	3.66911164574337	274	1
3.77440404641934	3.66421663261434	275	1
3.77244805679839	3.66700803179789	276	1
3.77685751835145	3.69474094241293	277	1
3.79107745552412	3.65775064993978	278	1
3.77237611974110	3.68271418979714	279	1
3.77676831914591	3.66506486371404	280	1
3.77788099022530	3.69861428197713	281	1
3.77130219814005	3.70350997049721	282	1
3.78117101822360	3.69401114348521	283	1
3.79136231249365	3.66205710348489	284	1
3.78441399326298	3.63998876519212	285	1
3.78307315520350	3.68233440973446	286	1
3.78181651036561	3.68685416838273	287	1
3.77409404912835	3.67371999259611	288	1
3.77932506870796	3.69331719397733	289	1
3.76954410822592	3.70266016033758	290	1
3.78669136130941	3.68364648913404	291	1
3.78437940157245	3.72480440524127	292	1
3.77910690474059	3.74864446689506	293	1
3.78132569554595	3.76756055756442	294	1
3.76676452853871	3.73530179982423	295	1
3.77952921110700	3.73966081893375	296	1
3.78023705157661	3.73232011887016	297	1
3.77680181907966	3.73337678880346	298	1
3.77549329242922	3.73167629251195	299	1
3.76465620230038	3.73452517230089	300	1
3.76714657433221	3.70545012562753	301	1
3.77479851225602	3.67601923376494	302	1
3.78210992714094	3.65363519267130	303	1
3.78588904458848	3.61478537529897	304	1
3.78286929088261	3.66640728125250	305	1
3.78381287956410	3.68496298865868	306	1
3.78833279380472	3.67849793687911	307	1
3.78333273283743	3.69846830558846	308	1
3.77012463597587	3.75343722968202	309	1
3.76601534282815	3.74562649187361	310	1
3.76111822007639	3.75239535620370	311	1
3.76747318144972	3.73229335381832	312	1
3.77294913491853	3.70360405101455	313	1
3.76564910989269	3.67733071888334	314	1
3.78296283935743	3.62714992345044	315	1
3.79062162231786	3.62798655418048	316	1
3.77667786254262	3.66439134102604	317	1
3.77710839961370	3.66633393188241	318	1
3.78138487580787	3.68426392240906	319	1
3.78234775547893	3.72734998806832	320	1
3.78116293929583	3.72257744482714	321	1
3.76678204319150	3.73115236533891	322	1
3.76707529024446	3.76915371929872	323	1
3.77992332051163	3.74960849764314	324	1
3.77636735652459	3.68375276156832	325	1
3.77394440749331	3.68772031210950	326	1
3.78436408488770	3.67301620989571	327	1
3.76974352961968	3.68250425310898	328	1
3.76809649869020	3.73579504696398	329	1
3.77087459405388	3.71614351370757	330	1
3.79264250353453	3.68133975390345	331	1
3.77585794164628	3.68507250026998	332	1
3.77687043112761	3.73315704385685	333	1
3.76368098632302	3.70295937906687	334	1
3.76680999882637	3.71079108977696	335	1
3.76948629432169	3.72011176718142	336	1
3.76243124857542	3.75795989103096	337	1
3.76449425691428	3.74902055750613	338	1
3.77652877253021	3.72207521971998	339	1
3.77337278781267	3.69866086385779	340	1
3.77327515330377	3.70155436443747	341	1
3.76538286406082	3.74842512964823	342	1
3.76415284265077	3.75389139690929	343	1
3.77513284669729	3.70949329556741	344	1
3.77821606372634	3.68851998818211	345	1
3.77328164435080	3.74284715323627	346	1
3.75172160794292	3.74426751420889	347	1
3.75515926142949	3.75012269258376	348	1
3.76755424544476	3.76214017891459	349	1
3.76338963958490	3.74641839560654	350	1
3.76222135668541	3.72573230329528	351	1
3.77567880454766	3.70799357402407	352	1
3.77602277396180	3.68507524942189	353	1
3.77594975542292	3.67062735524447	354	1
3.77637812575105	3.67323454153767	355	1
3.77278129078861	3.68525144347831	356	1
3.77783367678826	3.70975157839090	357	1
3.77226697382962	3.72722506829815	358	1
3.76029555989251	3.74424274931289	359	1
3.76847399995780	3.71136547273618	360	1
3.76714653334911	3.73659389260472	361	1
3.75831813145659	3.72876009754224	362	1
3.76044377980218	3.73002368866966	363	1
3.76274598871713	3.75891159339208	364	1
3.76218696134505	3.73038320240339	365	1
3.76848975762924	3.72676184337235	366	1
3.76178504985282	3.68436140508393	367	1
3.76736171497371	3.67513348674734	368	1
3.76890007929114	3.70201569259023	369	1
3.76685964383473	3.71169122823107	370	1
3.77371619418893	3.68688523592338	371	1
3.78211326369260	3.68622114296176	372	1
3.77696019698547	3.71775914569246	373	1
3.78267190285413	3.68194593882670	374	1
3.78749315849073	3.65943525759374	375	1
3.78052167709235	3.71481795150719	376	1
3.78925480314514	3.68086782787467	377	1
3.77674861731478	3.68067427392429	378	1
3.76803416417070	3.70604148547402	379	1
3.78165860291955	3.73098658742890	380	1
3.75957064929414	3.71148519426318	381	1
3.77607100884702	3.70678093523313	382	1
3.77460545453977	3.66078806953531	383	1
3.77874508715737	3.69454862144893	384	1
3.78009250308254	3.67866409904124	385	1
3.78632243224078	3.64615068157321	386	1
3.78486179338085	3.65736313419580	387	1
3.78596768351408	3.67012555417538	388	1
3.78178429241345	3.70080251737237	389	1
3.77555115582331	3.67705771094737	390	1
3.77118581444307	3.71320481440562	391	1
3.76711992095297	3.68744954475980	392	1
3.75694681070903	3.69683253588335	393	1
3.76087288437603	3.69889720270631	394	1
3.76500407197845	3.72494950481440	395	1
3.77317362448170	3.68548211127638	396	1
3.77582122571467	3.66096747133249	397	1
3.76904981321251	3.66277752194237	398	1
3.76698282479064	3.70680559625945	399	1
3.77115276798778	3.72257160798111	400	1
3.77275561147853	3.71739411593608	401	1
3.76690259239153	3.72535551168929	402	1
3.74344969175600	3.75722173908571	403	1
3.74945820835554	3.76272497457908	404	1
3.76060583925711	3.73171903280535	405	1
3.76141122082031	3.70537389555391	406	1
3.76212573761104	3.68187837021594	407	1
3.78399296428964	3.67089678834122	408	1
3.76982090274223	3.70653605129508	409	1
3.76337860550762	3.74410935159191	410	1
3.76277957076365	3.73276692654731	411	1
3.76472192299745	3.75264061510998	412	1
3.76455847769951	3.71677433360157	413	1
3.76389031644664	3.71703256039304	414	1
3.77165548828426	3.71927889484766	415	1
3.77724036115345	3.63564374211996	416	1
3.78142156065554	3.64147724467129	417	1
3.76799551549205	3.69282672851428	418	1
3.75946611550225	3.72197679387854	419	1
3.76363137464688	3.74893077006733	420	1
3.75643699526833	3.75418997363833	421	1
3.75720522647631	3.76956054526093	422	1
3.75328103935191	3.71898577383402	423	1
3.77969152060734	3.68794532055346	424	1
3.78296130871401	3.72120001744526	425	1
3.77945046413363	3.68482653733537	426	1
3.79246102142970	3.66884132362389	427	1
3.77082089044782	3.68568978696999	428	1
3.75311701663519	3.71084219882780	429	1
3.76504678139185	3.70846455369700	430	1
3.77656297002886	3.72337316671369	431	1
3.77051840272717	3.71430799000493	432	1
3.77114841444038	3.70166500614286	433	1
3.77321466994604	3.71922762848858	434	1
3.76913928776933	3.69106915953538	435	1
3.77050401461216	3.67159066095530	436	1
3.77910669293014	3.67690087669418	437	1
3.76441348806657	3.69897108075001	438	1
3.76611420231880	3.73641166447692	439	1
3.74361510027700	3.78122738013369	440	1
3.75059794159251	3.75599529687398	441	1
3.75180453856370	3.74679996500663	442	1
3.76154514865699	3.70529571957658	443	1
3.77708011699675	3.72940929539466	444	1
3.75710919080875	3.72522000041966	445	1
3.75967632293275	3.71636424483414	446	1
3.76709827368771	3.67387252175824	447	1
3.76104393341895	3.71146277431276	448	1
3.77168250398389	3.71321541308933	449	1
3.77230831240148	3.72806186182598	450	1
3.76786126584329	3.70452400233667	451	1
3.78849899188233	3.68206703699029	452	1
3.78241379896814	3.67139413887450	453	1
3.77519966484576	3.65425771099652	454	1
3.76193291990207	3.69729123344049	455	1
3.76556247639050	3.67988970499467	456	1
3.76074787025237	3.72438825552185	457	1
3.75487335429813	3.71027830815864	458	1
3.75824639463400	3.74591074042959	459	1
3.76485773215405	3.71519547638671	460	1
3.77388152258028	3.71206113491002	461	1
3.76126080170651	3.75530733689480	462	1
3.76269851249751	3.72171324035710	463	1
3.78106899926703	3.71706293283675	464	1
3.78544975718629	3.70705362754203	465	1
3.78851530973325	3.70215209082500	466	1
3.78081036605438	3.71357571630892	467	1
3.76795088748963	3.70281037579806	468	1
3.77465610777381	3.74384122417797	469	1
3.75084508716956	3.77843775138518	470	1
3.76733450439634	3.74373176117702	471	1
3.76858311043050	3.72693803461509	472	1
3.77786082409973	3.66547586540918	473	1
3.78197362633985	3.64890253255171	474	1
3.78205464420975	3.68809834878003	475	1
3.77923684403441	3.67288432387622	476	1
3.78191328023777	3.65264328575039	477	1
3.78063722655001	3.66472857838867	478	1
3.78947379088075	3.65546722836047	479	1
3.76604270587927	3.66107126148639	480	1
3.77163287772839	3.71536662012339	481	1
3.76423193658793	3.69902483226923	482	1
3.77223528491170	3.68283619287438	483	1
3.76551793514086	3.68962731762606	484	1
3.76569509996972	3.69274768055482	485	1
3.75639274426723	3.72734349223976	486	1
3.75515170882253	3.72018433385396	487	1
3.78146156697739	3.68251989013856	488	1
3.78452570592757	3.67664813596773	489	1
3.77731631525036	3.69454377501161	490	1
3.76109541361078	3.72870861385417	491	1
3.75831735602633	3.66239149558001	492	1
3.76736729028440	3.68596369590582	493	1
3.76601373710048	3.71387732456178	494	1
3.77708256726110	3.70237826583053	495	1
3.77660953940155	3.66780345481067	496	1
3.77345239991129	3.67651824704718	497	1
3.77858673922567	3.70664878628450	498	1
3.77478872050576	3.71577398369409	499	1
3.76396032431381	3.72289436228947	500	1
3.77277538954261	3.76456459932707	501	1
3.76409396220326	3.74400572838388	502	1
3.76721311385922	3.71596883048129	503	1
3.76162602041386	3.72759627819662	504	1
3.76910165721684	3.68663989828036	505	1
3.77537681188181	3.69318300701101	506	1
3.76260219468105	3.74009890695104	507	1
3.76190301936730	3.71795603409014	508	1
3.76675833941312	3.67851891953605	509	1
3.76842667269135	3.66882038098546	510	1
3.77236860587239	3.71443905580841	511	1
3.77305971002633	3.72697357351450	512	1
3.76042118857646	3.70598223565884	513	1
3.75800361730961	3.69742163965469	514	1
3.77928856785800	3.67664466459853	515	1
3.76784283567573	3.70837036752594	516	1
3.77817047520645	3.68290491860391	517	1
3.77612587159893	3.70454117114370	518	1
3.78691790850710	3.67563996019403	519	1
3.78192241630114	3.67979608096333	520	1
3.78129880390092	3.72458855088883	521	1
3.77795982584320	3.71613603430083	522	1
3.77408833421184	3.67086634095809	523	1
3.77793971136675	3.62966514775083	524	1
3.79432714458813	3.59536749925166	525	1
3.79214062913079	3.61875073640576	526	1
3.78180349989082	3.63015323906783	527	1
3.77767392429873	3.65909390149411	528	1
3.76695237962122	3.68974723559510	529	1
3.77256250910457	3.67591131406945	530	1
3.77671383864006	3.68004570984507	531	1
3.76476657903655	3.70795873434567	532	1
3.74960962705160	3.69955065320969	533	1
3.76938203719620	3.69537154980058	534	1
3.77927377367222	3.65045893396180	535	1
3.78999111679688	3.61930185761969	536	1
3.78206228962384	3.62360992281299	537	1
3.77356200922047	3.62983790410639	538	1
3.77444233470208	3.68672276454401	539	1
3.76592218092206	3.69385451341730	540	1
3.75833508227351	3.71341860688531	541	1
3.75671099389210	3.72141117098067	542	1
3.76598634246775	3.76397030710744	543	1
3.77447035597777	3.69681862592258	544	1
3.77080465807929	3.71973798478185	545	1
3.75841594621297	3.74433555047905	546	1
3.78055835056178	3.72585819838742	547	1
3.77550590169513	3.71968692293735	548	1
3.78298395521099	3.71872344502776	549	1
3.75824056705963	3.75654667722347	550	1
3.76687616828855	3.74058514078121	551	1
3.76257399682584	3.73776457020282	552	1
3.77472168270282	3.70720448797860	553	1
3.76643669987049	3.70051218563031	554	1
3.76873080264498	3.71928202730347	555	1
3.77236227489986	3.71811516719620	556	1
3.77949169379955	3.69392063001056	557	1
3.79063148510254	3.69194038452774	558	1
3.77024059085343	3.69104511546994	559	1
3.76790054146621	3.70348898278598	560	1
3.76755798636037	3.70262730786810	561	1
3.76014172536708	3.70322682145555	562	1
3.77782951245283	3.71730629616945	563	1
3.77694046597919	3.69698526789267	564	1
3.78054678919686	3.68313827031760	565	1
3.77938078870101	3.70299438262601	566	1
3.77539588271252	3.67218696165127	567	1
3.77502309526584	3.65242122955333	568	1
3.77659479951090	3.65180514580652	569	1
3.78824445699120	3.63285836906010	570	1
3.77933042979098	3.66995536788604	571	1
3.77375514868475	3.72291004591020	572	1
3.76563744294922	3.73318935767235	573	1
3.77187282848216	3.71243086005806	574	1
3.77760649862298	3.69604406386920	575	1
3.76888997941149	3.68017528335873	576	1
3.76819845136327	3.71486455708934	577	1
3.76266182442476	3.71045851982971	578	1
3.76529214976014	3.74068389686175	579	1
3.78015473292251	3.74638639726973	580	1
3.77372718982429	3.72097235911943	581	1
3.78420191831906	3.69996444994328	582	1
3.78433093115936	3.67093861101424	583	1
3.79016217095781	3.69192152124587	584	1
3.77153287554936	3.71906553882892	585	1
3.75761133971593	3.76028843350939	586	1
3.77948260958592	3.67124880245214	587	1
3.76778481681208	3.72005600685368	588	1
3.76603746098043	3.71986925876227	589	1
3.76281922375757	3.70425755582735	590	1
3.75637068682043	3.74294057220974	591	1
3.76859522973841	3.70256698298893	592	1
3.77347771028781	3.68818571038322	593	1
3.76666013644532	3.68380473790189	594	1
3.76758546553693	3.69518016549717	595	1
3.77081577337329	3.68672076098360	596	1
3.77117548573275	3.70389719696038	597	1
3.78209612443633	3.68028073418785	598	1
3.79681133014331	3.59797033407311	599	1
3.78313281668826	3.62101782916845	600	1
3.78549465681672	3.60901678662276	601	1
3.77889293029630	3.69700676113746	602	1
3.76772387851521	3.72098389172934	603	1
3.78481595731794	3.70339939109364	604	1
3.76194923127621	3.70176136663787	605	1
3.77772727324973	3.65649394875775	606	1
3.78229150332380	3.67732722887803	607	1
3.77531437553996	3.73842222334330	608	1
3.76598129700112	3.68125962845943	609	1
3.77085602629494	3.69180636050504	610	1
3.77438248186250	3.69567025759567	611	1
3.76995752159766	3.68449893871511	612	1
3.75751937346357	3.66838817128566	613	1
3.77165893261074	3.69433703062860	614	1
3.76668081923886	3.72131553150363	615	1
3.76914002040599	3.72333736895457	616	1
3.75898542337484	3.74796425097224	617	1
3.77234468723926	3.73513471454810	618	1
3.76373841505175	3.72081676645094	619	1
3.75872039746692	3.73670517554512	620	1
3.76241592083241	3.74978809389547	621	1
3.76568521709714	3.73917583836493	622	1
3.78367916735112	3.71159440615968	623	1
3.77125178828410	3.71488407120329	624	1
3.75084771074354	3.76572674353771	625	1
3.76965346807650	3.73395835092838	626	1
3.76403188914711	3.71274724939932	627	1
3.77541676410812	3.68024661444663	628	1
3.76798576391713	3.70873306219810	629	1
3.76187167539664	3.70200304860789	630	1
3.77671339816633	3.70817425400797	631	1
3.76024520500120	3.72819329927554	632	1
3.75737426549838	3.75200779768885	633	1
3.76593727672176	3.73256528516723	634	1
3.77302409219452	3.73702319131563	635	1
3.75925361970845	3.74665098331292	636	1
3.76772438441369	3.70975806042289	637	1
3.76779727709247	3.67766984503806	638	1
3.76885261919384	3.70421586735219	639	1
3.77094235245985	3.72039829320601	640	1
3.77222055467411	3.76237935226147	641	1
3.75690413572819	3.73033640133460	642	1
3.75938199364552	3.72079620602824	643	1
3.77256369441599	3.67780512635122	644	1
3.77460828835076	3.66763768246156	645	1
3.78021456073172	3.65949472139185	646	1
3.77861529624206	3.64871673474497	647	1
3.77645316123760	3.65572805822150	648	1
3.77143827921491	3.67325174149901	649	1
3.77047152185572	3.70403471401661	650	1
3.76401843029891	3.69482848789427	651	1
3.75895877110173	3.75077636428308	652	1
3.76160728363127	3.71893494356535	653	1
3.77069520930258	3.66742725906432	654	1
3.77910878760764	3.64530915361826	655	1
3.77894715008823	3.69252647817034	656	1
3.76676288993165	3.73279859803946	657	1
3.76179237559063	3.69456620913851	658	1
3.77636975119265	3.66622173677886	659	1
3.77176779232934	3.70084814260276	660	1
3.78129031205007	3.68882996949960	661	1
3.77866324869625	3.68759492465537	662	1
3.77632158033396	3.68919019191193	663	1
3.75981883760442	3.69598532105892	664	1
3.77843946065953	3.67762166620809	665	1
3.76495289585724	3.73598589106219	666	1
3.75782541946438	3.76248285691968	667	1
3.75850769910716	3.74232128140826	668	1
3.76327210719166	3.70825725390059	669	1
3.77015849597908	3.72700220540821	670	1
3.78063127886646	3.68140776926695	671	1
3.78835962884632	3.68209080646141	672	1
3.79167088137600	3.66251274016733	673	1
3.77752846069658	3.66751813074684	674	1
3.78719302398688	3.67645316722994	675	1
3.77818441479924	3.64885081548789	676	1
3.77010006706778	3.68982635163144	677	1
3.77894231180795	3.67359807211482	678	1
3.77282575570454	3.70997986349130	679	1
3.76068492709693	3.74300946825462	680	1
3.76543838583632	3.71596792090890	681	1
3.77723432337780	3.70566191289500	682	1
3.75680439167091	3.69503425739354	683	1
3.75721711766442	3.66371398523948	684	1
3.76910091275534	3.67752086590375	685	1
3.76836125540303	3.73152790826887	686	1
3.76583067142568	3.72821890614292	687	1
3.77763230542672	3.70876828785314	688	1
3.77697004509041	3.67323163533135	689	1
3.76901500484465	3.70765597922616	690	1
3.76685505578167	3.74472245214580	691	1
3.78343651790606	3.71499843630450	692	1
3.78501947945371	3.69711173883672	693	1
3.77362966554671	3.69038604416211	694	1
3.77423283162504	3.67970263271946	695	1
3.78732526422690	3.66121551227742	696	1
3.77042571677584	3.66541077226965	697	1
3.78796511022636	3.64157850447961	698	1
3.78347686388121	3.63357339640850	699	1
3.77079066214501	3.66316309782909	700	1
3.76157280966964	3.69985619555282	701	1
3.76941803265067	3.73243098597742	702	1
3.76722744932828	3.71327461466465	703	1
3.77156661233272	3.68634076350462	704	1
3.76227485659515	3.72107042766580	705	1
3.76832263624132	3.75459611265628	706	1
3.75266256801553	3.77356502802426	707	1
3.77687281304565	3.75383534569288	708	1
3.76765576813412	3.72275004956395	709	1
3.78031809630743	3.70214942459494	710	1
3.76763199420651	3.71052709321705	711	1
3.77974494527673	3.66705167968771	712	1
3.78700928329821	3.63903807439609	713	1
3.76940379960670	3.67026364958580	714	1
3.76120367040076	3.68207000980660	715	1
3.77825476024324	3.70804563305509	716	1
3.78087171596884	3.67363084691448	717	1
3.77016570203338	3.71835300723232	718	1
3.76485124812951	3.70932984276322	719	1
3.78022013791708	3.70676427957581	720	1
3.77632182557773	3.69679281893839	721	1
3.78297713531732	3.67695650090582	722	1
3.78632866822731	3.66102497623197	723	1
3.76714542487459	3.69768411580952	724	1
3.76119456352784	3.70174995813666	725	1
3.77632269477787	3.66873512290084	726	1
3.78228512680757	3.66032126052647	727	1
3.78706420120951	3.66540532197074	728	1
3.78052103402849	3.66797848876720	729	1
3.78323243033599	3.65697333896940	730	1
3.78760947086336	3.64363886809089	731	1
3.79319720961710	3.65539868441984	732	1
3.79735662900385	3.66856351279326	733	1
3.77106092536796	3.66326948358470	734	1
3.79351421452928	3.65507477336516	735	1
3.78325899647775	3.65402017416777	736	1
3.78218763180376	3.65904175664562	737	1
3.76621792274246	3.70087206748574	738	1
3.77306188864227	3.70741347958357	739	1
3.77034064833352	3.68125744377741	740	1
3.78885837950461	3.64432581707157	741	1
3.76578522242913	3.70159045565866	742	1
3.77687601669387	3.70845822146508	743	1
3.76039724128750	3.72826983230344	744	1
3.76760792458147	3.75865487995060	745	1
3.75674282493526	3.78543782936764	746	1
3.75432917814838	3.77678065410182	747	1
3.75612897632749	3.73884672842204	748	1
3.74684277802437	3.79513610916413	749	1
3.76055614739794	3.73891573298592	750	1
3.76929502307376	3.74832623922731	751	1
3.76395691289939	3.72706085351897	752	1
3.78027457026881	3.66819761238746	753	1
3.76162936421827	3.69587895032495	754	1
3.75897798286373	3.69099464462924	755	1
3.77111919958850	3.67143782157468	756	1
3.75808268844483	3.63269483459066	757	1
3.77962707938925	3.63583203182541	758	1
3.79157176528857	3.66163107148692	759	1
3.78366215224761	3.64288084626264	760	1
3.78405045062059	3.64605439055221	761	1
3.77332439924507	3.64133977118845	762	1
3.77936580087461	3.67166275744595	763	1
3.77398383325317	3.71305420618096	764	1
3.77764265366922	3.72340921345579	765	1
3.77231185062572	3.75568319243159	766	1
3.76584261406682	3.73501542727635	767	1
3.76509346417482	3.66903341137694	768	1
3.77605286210303	3.68871040405176	769	1
3.76768135518528	3.70674851900287	770	1
3.77082603180238	3.70266101410994	771	1
3.76587259895175	3.69607712196531	772	1
3.78117915219745	3.67599907708123	773	1
3.77393240295336	3.69669227179697	774	1
3.76857531193191	3.68792677032859	775	1
3.76428063930850	3.70055081479409	776	1
3.77504407458880	3.68211272549430	777	1
3.77144867774178	3.71953703317390	778	1
3.75797155852022	3.72972443497477	779	1
3.77270752646566	3.72534936809261	780	1
3.76851436934207	3.67979853277396	781	1
3.77855017109919	3.67888385579393	782	1
3.77062984920240	3.69497571000165	783	1
3.77121150655233	3.68740751820847	784	1
3.76450792358069	3.70080040993789	785	1
3.76499913872837	3.68294321551794	786	1
3.77600999226215	3.67792671944539	787	1
3.76870898247496	3.70544635715206	788	1
3.76863595185473	3.69729044405474	789	1
3.77010079062075	3.66688611909515	790	1
3.77546289733279	3.70064215835596	791	1
3.76735395942626	3.72817781202591	792	1
3.76364165203853	3.71847794524751	793	1
3.77010484906821	3.68666668842549	794	1
3.76685076620903	3.73989928621421	795	1
3.77698179829528	3.74977330975776	796	1
3.76817396354720	3.71278122421172	797	1
3.77184185999792	3.74279629034631	798	1
3.77350952000698	3.73600859832927	799	1
3.76698618052165	3.72336564694526	800	1
3.77586793342661	3.71624051228692	801	1
3.76760032934202	3.69839815236278	802	1
3.76739265328020	3.70319218204612	803	1
3.77657013205442	3.65705681813481	804	1
3.77475681445870	3.66380448390689	805	1
3.76287214329697	3.67119354638549	806	1
3.77876918622603	3.71088986472799	807	1
3.77219461131321	3.71935739987098	808	1
3.75227948395201	3.75351567676076	809	1
3.76249656782505	3.73386176500934	810	1
3.77989194203677	3.70958126803447	811	1
3.76854497373425	3.73374055887202	812	1
3.73798638917698	3.76075718666711	813	1
3.75915397285095	3.72657304991908	814	1
3.78047795198982	3.69223872187186	815	1
3.76925851896173	3.70868661115137	816	1
3.77982934493611	3.69661279108818	817	1
3.76532615403395	3.69615777129762	818	1
3.77466539734417	3.69324099232791	819	1
3.77141929414147	3.71722467167398	820	1
3.76892666516878	3.68331155644171	821	1
3.77726634536411	3.68222751514010	822	1
3.77665594285585	3.68010396142009	823	1
3.77798494150576	3.72364670332852	824	1
3.78840361576339	3.67142464723887	825	1
3.76471283822284	3.68168228769975	826	1
3.77271337112686	3.67888622350519	827	1
3.77788038629035	3.70804101371246	828	1
3.77458302242526	3.67280236140453	829	1
3.77757932357413	3.65875736944051	830	1
3.77720058104416	3.65658116802382	831	1
3.77807544533007	3.67365614568568	832	1
3.78362198008191	3.70123031337163	833	1
3.76137918436005	3.77208851119171	834	1
3.78905868043498	3.70116831160358	835	1
3.78161661877556	3.68364945646236	836	1
3.76603235456690	3.65678537972204	837	1
3.78460691535231	3.63715332908376	838	1
3.77849436895229	3.65745509092747	839	1
3.79008463979651	3.66594372457150	840	1
3.78389480628238	3.66594093159067	841	1
3.77173985255655	3.70516454848044	842	1
3.75848510483675	3.73868977839310	843	1
3.76634301915200	3.69743309932473	844	1
3.77118062272994	3.68430045838384	845	1
3.77198755103435	3.66921326834423	846	1
3.76972002750453	3.65782557923983	847	1
3.77624037266505	3.70929010880544	848	1
3.77969351134181	3.73084302681998	849	1
3.76727670797428	3.74006909634912	850	1
3.77193637634317	3.73302280552739	851	1
3.76314184426280	3.69604856384974	852	1
3.77292203730578	3.71966217757855	853	1
3.75748702367414	3.75608160885707	854	1
3.76219300476669	3.72973584755325	855	1
3.77287325772511	3.71726416186064	856	1
3.78086537498542	3.68040702266887	857	1
3.78316718749669	3.66061802727743	858	1
3.77513879429722	3.70540220049092	859	1
3.76748862094183	3.69109365616087	860	1
3.78060605054200	3.66290801352327	861	1
3.77330118795098	3.67448128155873	862	1
3.77772230220510	3.65313792076505	863	1
3.78436587140950	3.63856354074292	864	1
3.78292753014527	3.66522755424340	865	1
3.78229504081823	3.66036646017210	866	1
3.77556087460473	3.66905545990797	867	1
3.77009685276158	3.63582328224249	868	1
3.77252851956966	3.64577406584400	869	1
3.77689171189232	3.67960855112040	870	1
3.77661330544465	3.67996448841118	871	1
3.76664643588691	3.72612932135330	872	1
3.76297895544663	3.73123432422690	873	1
3.75821768443054	3.71600522600637	874	1
3.76619528431880	3.72807255164303	875	1
3.76795799601429	3.70987674627801	876	1
3.77256685795865	3.72185145359002	877	1
3.76279226367023	3.73265184836988	878	1
3.77115104045223	3.74686927666334	879	1
3.76742628875629	3.77229930557595	880	1
3.75658707257933	3.77602466450454	881	1
3.74886662856169	3.77022118540631	882	1
3.76204827233964	3.74220353412177	883	1
3.76986622696747	3.69710086228649	884	1
3.75396945626421	3.69033111271941	885	1
3.76852585940801	3.67729845617458	886	1
3.76160147687272	3.70345519423862	887	1
3.77547843239852	3.72074884702892	888	1
3.77145364240472	3.70172532969760	889	1
3.77352192109538	3.69583349503621	890	1
3.75916590954704	3.69252822324792	891	1
3.77382364436248	3.65040576773873	892	1
3.77202430071611	3.67963446781765	893	1
3.77533839394938	3.72230189864976	894	1
3.76609039843975	3.68065369176337	895	1
3.76177552196726	3.71477546805267	896	1
3.76594849533030	3.70437865583221	897	1
3.77244512048384	3.70027574851278	898	1
3.78768465651780	3.72799123108588	899	1
3.78169145337113	3.68101297593381	900	1
3.78411357634548	3.62446339954778	901	1
3.78094913287504	3.65540367499936	902	1
3.77178090942053	3.69949911597899	903	1
3.75338666110254	3.72669981368317	904	1
3.75429562867746	3.72512473127172	905	1
3.76743168410864	3.69504288152440	906	1
3.77676413682756	3.69971942018268	907	1
3.77045177928583	3.77247325906937	908	1
3.76681569152742	3.70681368634756	909	1
3.77947179673832	3.68365612427177	910	1
3.77487681599976	3.65770423597410	911	1
3.77466733886617	3.67058905147701	912	1
3.78479697050413	3.64636446256680	913	1
3.79361495197905	3.63469138907757	914	1
3.78226957763230	3.67890196308731	915	1
3.78592465673173	3.65968379114632	916	1
3.78391007013463	3.64912072330966	917	1
3.77397461092148	3.66290489389008	918	1
3.76660391410488	3.68267252014591	919	1
3.77031103348736	3.68963502311130	920	1
3.78181716410015	3.67999470388997	921	1
3.76350318761891	3.69197228917254	922	1
3.77129284674303	3.68439281593081	923	1
3.77573202980406	3.68890337307373	924	1
3.77676423649966	3.68424021236124	925	1
3.76092726843339	3.66816069041275	926	1
3.76895085183258	3.69585247515143	927	1
3.77884427148288	3.65529581561924	928	1
3.76658226335370	3.69018498371882	929	1
3.75577070611443	3.68803981434388	930	1
3.78100455808311	3.68467005162641	931	1
3.76862202257940	3.72001344537639	932	1
3.75798084059623	3.73633221485292	933	1
3.75682017954335	3.72315622499405	934	1
3.76926718926191	3.70131450586981	935	1
3.77825478983892	3.72800712428489	936	1
3.74895252346848	3.75432152234006	937	1
3.74396477432085	3.77966691414901	938	1
3.76161672754811	3.69691385561077	939	1
3.76499979340832	3.73292915966171	940	1
3.76475232791534	3.72624396907961	941	1
3.77551033990003	3.70868398029848	942	1
3.77790235483076	3.68599477784610	943	1
3.77668710938845	3.66604436709356	944	1
3.75893535116054	3.69305907676446	945	1
3.75786452509757	3.71440068616489	946	1
3.76412650704006	3.71996674378905	947	1
3.76991270247407	3.71615376303596	948	1
3.78325834185814	3.73042409350663	949	1
3.76624519738803	3.69676631933455	950	1
3.78529430370810	3.64507732442316	951	1
3.76987086315971	3.66285072929599	952	1
3.76664823647781	3.69604043336079	953	1
3.76975394697392	3.68800909434878	954	1
3.76856582304410	3.70563137449864	955	1
3.76706971944861	3.71048681162817	956	1
3.76141282395138	3.74538758231944	957	1
3.76458251481125	3.68590469865844	958	1
3.77270274252547	3.68848645125642	959	1
3.77322820683858	3.72132908648424	960	1
3.75967072595031	3.72837461481014	961	1
3.76067751397194	3.72602034637175	962	1
3.76657226691917	3.71245678950868	963	1
3.78965161288587	3.69324481268159	964	1
3.78413301345203	3.68207202734035	965	1
3.78252205010134	3.64632454038272	966	1
3.78047910319442	3.70391821299896	967	1
3.78481318210782	3.67327545966091	968	1
3.77042500342688	3.68574451367960	969	1
3.77057695942533	3.70321635858037	970	1
3.76603835435344	3.75695510473317	971	1
3.76527484072146	3.73388958494166	972	1
3.75629817608557	3.71145059597666	973	1
3.76754163108271	3.71089011510497	974	1
3.76792417225220	3.69455783117574	975	1
3.76901694359380	3.68639442307374	976	1
3.78210278977197	3.64741961071653	977	1
3.80436932590509	3.63043353400647	978	1
3.78544473802903	3.64945093884303	979	1
3.76946963378020	3.68867558326386	980	1
3.78214744739897	3.68018072179486	981	1
3.77563975983942	3.71487199440763	982	1
3.77595630694906	3.71111304765632	983	1
3.77636377603878	3.63935774572723	984	1
3.77588032179395	3.67255483089080	985	1
3.78279444990041	3.69472714125485	986	1
3.77138219200600	3.68360993102695	987	1
3.78357397321055	3.67013142242768	988	1
3.76235131985383	3.67499811347031	989	1
3.77419031531954	3.69707439752788	990	1
3.75338216531785	3.68852830308290	991	1
3.77246399313905	3.70885075567815	992	1
3.76852953899887	3.70078654306008	993	1
3.77366800026428	3.71466044605046	994	1
3.76569980775687	3.71254065176045	995	1
3.76182610653311	3.73345862658961	996	1
3.75111552709657	3.78967315123043	997	1
3.76061057200406	3.74427782929824	998	1
3.76465959388957	3.70497311562689	999	1
3.77942905813037	3.69936582371493	1000	1
3.77255646196523	3.71912762948880	1001	1
3.77839792225534	3.68242553941624	1002	1
3.75809989029101	3.67849401823052	1003	1
3.75636105829749	3.69894971393127	1004	1
3.77233503383423	3.72008221162697	1005	1
3.77002091051314	3.69365220398473	1006	1
3.78054746022179	3.68405251262900	1007	1
3.77582415552711	3.72696582551790	1008	1
3.77386432090825	3.71614855217486	1009	1
3.78582125606795	3.67483549691499	1010	1
3.77365796624222	3.69536007326628	1011	1
3.76195115013280	3.70749492673402	1012	1
3.76735495929829	3.71976796528096	1013	1
3.76704434483949	3.69697014536554	1014	1
3.75229482807165	3.70831802725903	1015	1
3.75951644429208	3.72599823705424	1016	1
3.76747607644316	3.72164492141478	1017	1
3.76731240493437	3.71754066849148	1018	1
3.76522002318623	3.74185562853962	1019	1
3.76464194879466	3.77015988024996	1020	1
3.75264424724387	3.78186580436759	1021	1
3.75165170874038	3.78388841595921	1022	1
3.75937653671275	3.77078790187500	1023	1
3.76124924071768	3.74212793294310	1024	1
3.75658329435143	3.74690430354440	1025	1
3.76649731921153	3.71683626378052	1026	1
3.77329133102340	3.69933651533338	1027	1
3.76821060190314	3.68198978168885	1028	1
3.76632686058538	3.72117752227921	1029	1
3.77307966341038	3.71233845694324	1030	1
3.77692190729334	3.72728421651594	1031	1
3.77431655793595	3.71026283518190	1032	1
3.75703251092406	3.71107315909381	1033	1
3.77883919882174	3.68576673449634	1034	1
3.76188629011542	3.68613787350973	1035	1
3.78094214310126	3.68679608514422	1036	1
3.78088482623312	3.72534229986070	1037	1
3.76459084546300	3.70751198193223	1038	1
3.75514435286110	3.71836161837456	1039	1
3.75404226193918	3.74309828327388	1040	1
3.76616517558507	3.70681336040587	1041	1
3.77415643303418	3.74004920738559	1042	1
3.76324028258125	3.72537468826830	1043	1
3.76972945269143	3.72716680143939	1044	1
3.76125374393181	3.73403084949226	1045	1
3.77119710539438	3.75465614520987	1046	1
3.76389252980576	3.71336535137074	1047	1
3.77487311980593	3.70047417041767	1048	1
3.77741635087471	3.69137088542886	1049	1
3.77355831528393	3.68978433366104	1050	1
3.77718428240511	3.72602553960686	1051	1
3.78341340011855	3.70396041064807	1052	1
3.78556990077442	3.72881778731162	1053	1
3.76991919532772	3.74691959019169	1054	1
3.76894819327390	3.69384006272079	1055	1
3.76164071534465	3.68390374748591	1056	1
3.76746269260966	3.67211435936606	1057	1
3.77500133804443	3.69268043924820	1058	1
3.77161031340903	3.70666219230898	1059	1
3.76278419191891	3.69839417607594	1060	1
3.77823672188075	3.68505061075212	1061	1
3.77289520119101	3.68057863110903	1062	1
3.77436906527028	3.68659444188511	1063	1
3.77158353042627	3.76119669046173	1064	1
3.76449988487766	3.73485323543606	1065	1
3.76226878661664	3.73319353321924	1066	1
3.77650820588435	3.71493418651410	1067	1
3.76926124559563	3.73804950872651	1068	1
3.77053261272140	3.69138712041102	1069	1
3.76700221347346	3.69043097370416	1070	1
3.77171346054148	3.72416961721827	1071	1
3.76243279658258	3.72966911114315	1072	1
3.76574915766867	3.69310142079319	1073	1
3.76503474259711	3.67269333748862	1074	1
3.76766654255846	3.67276606243635	1075	1
3.78263654454432	3.67845931634918	1076	1
3.77550234423286	3.67921404294861	1077	1
3.77933397833485	3.66930357710040	1078	1
3.77713409449895	3.68014630538762	1079	1
3.77062187401990	3.67992226965994	1080	1
3.76914003070581	3.66979828730788	1081	1
3.77201291078932	3.68973325255889	1082	1
3.78220243557635	3.71848081134214	1083	1
3.76933210416304	3.70448374867639	1084	1
3.75789894391492	3.69495754295306	1085	1
3.75932319181753	3.70571980155843	1086	1
3.76914303810280	3.70014372816749	1087	1
3.75916079486309	3.71154625183094	1088	1
3.78172389536537	3.66901374384152	1089	1
3.77463746621790	3.65720000705088	1090	1
3.77589473356131	3.66955222627445	1091	1
3.76199629239954	3.69915902695858	1092	1
3.76173855447284	3.71221186048905	1093	1
3.74382050843647	3.75633659773404	1094	1
3.75675972002373	3.73710840623598	1095	1
3.75692578243420	3.70987231092369	1096	1
3.78020244727066	3.65822230219121	1097	1
3.76706095128154	3.68403218461433	1098	1
3.77309760660987	3.68417577348118	1099	1
3.77833118239295	3.65731061357047	1100	1
3.78903437846824	3.61488809197759	1101	1
3.77703509961234	3.64740207562006	1102	1
3.76984789486023	3.65975533240238	1103	1
3.77262100456602	3.63931233041817	1104	1
3.77759341563866	3.64588903569367	1105	1
3.78960887452479	3.63609408293825	1106	1
3.76771958779757	3.68915229171822	1107	1
3.77401350334665	3.70393056662302	1108	1
3.77840158139143	3.68694909644216	1109	1
3.77882235146502	3.67600952983777	1110	1
3.76738342467413	3.66472131411366	1111	1
3.77431540876595	3.66095995292468	1112	1
3.77708838934674	3.64889125606761	1113	1
3.77924038319958	3.70834153150177	1114	1
3.76198153078283	3.70953542573803	1115	1
3.77626519706579	3.65738941265132	1116	1
3.79186997315385	3.61164571155250	1117	1
3.78627979628781	3.65834657634065	1118	1
3.78389062694337	3.65176852197547	1119	1
3.78269898920545	3.65490769957204	1120	1
3.76770516573829	3.71840397434114	1121	1
3.76832458376235	3.71021434377095	1122	1
3.76926062063392	3.72093024639987	1123	1
3.79068137403661	3.70357015529402	1124	1
3.77382918299991	3.70553789902961	1125	1
3.76911850433284	3.68809576970492	1126	1
3.76832002101072	3.70041298314718	1127	1
3.77252572335139	3.72541371286189	1128	1
3.77727869656039	3.71220007405674	1129	1
3.76870771470642	3.70846728162848	1130	1
3.75534864878299	3.70755030282777	1131	1
3.75099050088061	3.73002962467665	1132	1
3.75950654690862	3.75519682532511	1133	1
3.76879326809150	3.78958513859879	1134	1
3.76050256169435	3.77052989478421	1135	1
3.75862544420451	3.79411913719190	1136	1
3.75097104074346	3.75615062351447	1137	1
3.75176361782015	3.71552640288016	1138	1
3.76619321625629	3.71543655497424	1139	1
3.77157324996966	3.69254587426139	1140	1
3.76908183269606	3.68088267765842	1141	1
3.76626427587057	3.68114274403783	1142	1
3.77346984146357	3.66143914273817	1143	1
3.77916229818547	3.64353582955201	1144	1
3.78059336234710	3.64243123051885	1145	1
3.77909535850011	3.66701821431303	1146	1
3.76993457184319	3.68305610519817	1147	1
3.77654854018534	3.66682679743785	1148	1
3.76626913575165	3.69977410219450	1149	1
3.76008109650842	3.69623760601547	1150	1
3.77185362434930	3.70277817687574	1151	1
3.78051838280055	3.70183710356524	1152	1
3.76915212437056	3.75975640590072	1153	1
3.77307088058957	3.74994487457827	1154	1
3.77167503047990	3.71133764236244	1155	1
3.76584079994311	3.68599322219120	1156	1
3.76945021795259	3.68135106981816	1157	1
3.77362368759857	3.67306085540023	1158	1
3.77704087243465	3.69072165890088	1159	1
3.77978610004070	3.66316241824579	1160	1
3.76909294561051	3.68105164597614	1161	1
3.77480946562938	3.66526577839542	1162	1
3.76507590678956	3.68772945225136	1163	1
3.77147462391418	3.65872050367964	1164	1
3.76675687873884	3.67174541144999	1165	1
3.76932704675233	3.66646110783187	1166	1
3.77255132706869	3.68378432833825	1167	1
3.76940679228185	3.70804525213090	1168	1
3.77516179980856	3.69833472194081	1169	1
3.77347243778022	3.67662853962663	1170	1
3.76808042701567	3.70721530916200	1171	1
3.77038090527864	3.68624530952980	1172	1
3.78779019615836	3.65720713121414	1173	1
3.76567832223441	3.68957389217479	1174	1
3.75923833420723	3.68514990264298	1175	1
3.76525805461178	3.67477407777128	1176	1
3.76154069796296	3.68925442770603	1177	1
3.77462449467214	3.71974799266963	1178	1
3.77733042281485	3.67554289303724	1179	1
3.78304559682216	3.62506668184570	1180	1
3.77831339306990	3.66974827531662	1181	1
3.76516669754249	3.70862275130354	1182	1
3.76793447748670	3.67862841041649	1183	1
3.78470349372552	3.69042959954086	1184	1
3.77800410476469	3.74582303047649	1185	1
3.76187876501581	3.75452557989188	1186	1
3.75722750738258	3.75371305706197	1187	1
3.76114229572732	3.71857141633155	1188	1
3.76197492284407	3.69627139048136	1189	1
3.77397007910782	3.64437223672314	1190	1
3.79508670760817	3.64252822709640	1191	1
3.78135879018993	3.64506793240932	1192	1
3.76334784270855	3.68623279970877	1193	1
3.77780595716699	3.72234215796516	1194	1
3.77441711964920	3.70609705971448	1195	1
3.78570742668745	3.69684257702865	1196	1
3.77459104769935	3.68047031517161	1197	1
3.75894950239201	3.70240887696211	1198	1
3.76477868774476	3.70256510584939	1199	1
3.78015512172952	3.73186816787735	1200	1
3.76642115448158	3.71883862901459	1201	1
3.75506011204802	3.71866009905522	1202	1
3.76829035529924	3.68151190187362	1203	1
3.76042350846661	3.72801790037245	1204	1
3.76981460809432	3.71371110387591	1205	1
3.77448022180767	3.66703947152764	1206	1
3.77383594110905	3.69812318930392	1207	1
3.78774894831002	3.66293325937686	1208	1
3.76282584962639	3.73112334201556	1209	1
3.76495991487783	3.75036446922822	1210	1
3.76029946501876	3.72167505603310	1211	1
3.76211401440781	3.73112239146523	1212	1
3.76659211929347	3.68981828357358	1213	1
3.77755466752122	3.64942340137372	1214	1
3.77389866612581	3.68317915596392	1215	1
3.77782465092112	3.69645466545642	1216	1
3.76270304470990	3.70530424075132	1217	1
3.78269406126192	3.71656631264581	1218	1
3.79552426867327	3.69108482139176	1219	1
3.78784692457584	3.67158484019339	1220	1
3.77258601882794	3.69437403812133	1221	1
3.76788373030876	3.71381336064608	1222	1
3.77135812965822	3.64701632497443	1223	1
3.76669193343935	3.68882892523075	1224	1
3.78300403174969	3.64523891463053	1225	1
3.77039632567324	3.65994882560716	1226	1
3.76704497426323	3.70601668406085	1227	1
3.76711622222619	3.69266008712926	1228	1
3.77077656043697	3.70564103684827	1229	1
3.75990204387737	3.73767314888005	1230	1
3.76821944460216	3.73050070662368	1231	1
3.76530501793711	3.76537903145244	1232	1
3.76259496758008	3.71679055219961	1233	1
3.75877710047367	3.69926995536134	1234	1
3.77819867963815	3.68860889167486	1235	1
3.76701899783623	3.72746290342044	1236	1
3.77470111396321	3.72844335747524	1237	1
3.75603450904189	3.73452987802373	1238	1
3.76868236650513	3.70485178549565	1239	1
3.76149995299363	3.74298262158922	1240	1
3.76907150210320	3.75651376682190	1241	1
3.76363313475685	3.69405052448164	1242	1
3.76678514346015	3.68560935949524	1243	1
3.76490199111321	3.72459743513511	1244	1
3.76094701648754	3.71686751535954	1245	1
3.76520157915940	3.71808425913271	1246	1
3.78540799412022	3.71708883780812	1247	1
3.77354905945192	3.73133264334605	1248	1
3.76529774868387	3.72978681135291	1249	1
3.76900356791013	3.73434655546760	1250	1
3.77192277443344	3.70890953413124	1251	1
3.77460651748276	3.71654875359305	1252	1
3.77131249574535	3.71090100083277	1253	1
3.76855910399183	3.68965877913850	1254	1
3.76459082549708	3.71319965078665	1255	1
3.77091830937726	3.71444864515844	1256	1
3.75787226276384	3.76960755192194	1257	1
3.76392938351341	3.72299966583516	1258	1
3.77302237383733	3.73043839502192	1259	1
3.76498041922980	3.69729514313981	1260	1
3.78106359309196	3.70969753224881	1261	1
3.75966788820327	3.72068534949268	1262	1
3.76644524687405	3.71667827100220	1263	1
3.77482067968478	3.72166153166915	1264	1
3.76594619374377	3.71186205051198	1265	1
3.76518838857851	3.74952908240263	1266	1
3.76867134332924	3.71570189126249	1267	1
3.76769325066920	3.75446458415970	1268	1
3.75654610724292	3.79241223550917	1269	1
3.77353210951200	3.76392798622296	1270	1
3.76019336952574	3.71535959083045	1271	1
3.75104196930834	3.73251982479840	1272	1
3.75953543018850	3.71284396835570	1273	1
3.77055417314118	3.69068921757924	1274	1
3.76918330640256	3.68723450643090	1275	1
3.78376677200929	3.68877176687733	1276	1
3.77477967741006	3.66168989344086	1277	1
3.77690462197218	3.68381708606906	1278	1
3.76921643552988	3.67488549781733	1279	1
3.75417472632541	3.69444950189649	1280	1
3.77873395963035	3.70964426538471	1281	1
3.77708069975529	3.69928973457205	1282	1
3.75590755409566	3.72403178951364	1283	1
3.76944415734582	3.63690892147803	1284	1
3.76395744933439	3.66624712076372	1285	1
3.76756868210328	3.68414748735128	1286	1
3.77656134847821	3.70673168160891	1287	1
3.78137941850755	3.70848686897839	1288	1
3.75938524745518	3.68892450234574	1289	1
3.77028480126350	3.66172368987231	1290	1
3.76576728985601	3.71573486783392	1291	1
3.77759700794235	3.65733982535852	1292	1
3.77808738541810	3.65965649653714	1293	1
3.76752333803254	3.64190475971737	1294	1
3.76419156138425	3.70410961512471	1295	1
3.75925315234150	3.70392218981196	1296	1
3.76181776872976	3.70827341583399	1297	1
3.76688983188032	3.74893718447404	1298	1
3.76906497062775	3.74840404042946	1299	1
3.76875553092676	3.71350851312257	1300	1
3.77904039382543	3.65819524898917	1301	1
3.77901645909281	3.64729475026736	1302	1
3.77371788168234	3.66850107464286	1303	1
3.76973218925119	3.70667969545448	1304	1
3.76265272743918	3.68522952061343	1305	1
3.75328259927336	3.70857291647757	1306	1
3.76507785093464	3.73397372104425	1307	1
3.76292204164057	3.68497913912658	1308	1
3.77865942374277	3.65391080008034	1309	1
3.78788163353655	3.63265149704589	1310	1
3.79284800529398	3.61405955215093	1311	1
3.77145539144852	3.68243979045445	1312	1
3.78673661503162	3.65394712441613	1313	1
3.77015622485247	3.66957345818777	1314	1
3.77901535919691	3.64648473084049	1315	1
3.77721871870446	3.66805502612972	1316	1
3.76832403345106	3.70541004245579	1317	1
3.77481898474227	3.69075775771649	1318	1
3.78919627248143	3.68475299996336	1319	1
3.78290336085728	3.69755553045681	1320	1
3.77353236247926	3.70090573962779	1321	1
3.77280629028927	3.73932292653154	1322	1
3.77538645956631	3.72959859441632	1323	1
3.78230166260963	3.69243229809343	1324	1
3.78691936549598	3.69768182347867	1325	1
3.77615306819393	3.69252443347720	1326	1
3.76921786522574	3.70223309825306	1327	1
3.77018790684364	3.72382162783030	1328	1
3.77295243729217	3.70942205608172	1329	1
3.77370048775089	3.69454008712687	1330	1
3.77415858908871	3.69126282320057	1331	1
3.77750567814686	3.67247151209720	1332	1
3.78404233791260	3.71980350525671	1333	1
3.77009613332354	3.72325372282865	1334	1
3.77887541439463	3.67444812352342	1335	1
3.77171894719620	3.69184762814250	1336	1
3.76591161801358	3.72716149163143	1337	1
3.78938489672427	3.68078878279696	1338	1
3.76986899372439	3.71393638057168	1339	1
3.76567092714103	3.71238606084514	1340	1
3.78084746975601	3.70512429508087	1341	1
3.76805001037131	3.72504872396163	1342	1
3.77850602305067	3.70770899976329	1343	1
3.78980737086788	3.65991721198782	1344	1
3.78222536883224	3.67870925762239	1345	1
3.78322751257445	3.67745771640779	1346	1
3.77363866266485	3.69109560722270	1347	1
3.77783617718595	3.69380238267710	1348	1
3.78564886597664	3.66627601589745	1349	1
3.78203522572846	3.67478211062477	1350	1
3.78370346635750	3.67219087343071	1351	1
3.78997056196536	3.66353997120339	1352	1
3.78634274210973	3.68079410189470	1353	1
3.78280978396170	3.68068116086141	1354	1
3.77735626960726	3.72789365724446	1355	1
3.77228875830963	3.71707263563267	1356	1
3.76898148949342	3.69375912529675	1357	1
3.77553046277916	3.68284590171684	1358	1
3.76873865705813	3.68118206293871	1359	1
3.77877952327303	3.64529550193264	1360	1
3.78334078991194	3.63276635641105	1361	1
3.78194469933986	3.65111819177112	1362	1
3.78174369057400	3.66312031671346	1363	1
3.77331548117572	3.65389835458631	1364	1
3.76278320854752	3.70972565122792	1365	1
3.75973149031433	3.74505683550793	1366	1
3.76335437242774	3.76824943363005	1367	1
3.76546183476015	3.81538039411676	1368	1
3.78414966053652	3.74923089411335	1369	1
3.78632704891360	3.68972774322626	1370	1
3.78228443902600	3.70843527550760	1371	1
3.76839079702489	3.69865226690695	1372	1
3.77018478970624	3.66553219758343	1373	1
3.78045974026061	3.63778847723539	1374	1
3.77474852040723	3.66319346749772	1375	1
3.77546661661340	3.68942075823511	1376	1
3.77651391575218	3.67424186497787	1377	1
3.77448585436548	3.69925662722575	1378	1
3.77906621593859	3.67434251165018	1379	1
3.77464913617333	3.71167204974370	1380	1
3.76580323302375	3.70447723514841	1381	1
3.75891286184160	3.70442955345975	1382	1
3.77095962976870	3.71574703678781	1383	1
3.76381268562958	3.67123645771329	1384	1
3.76704146258670	3.66924993035775	1385	1
3.77123953969046	3.66499051058199	1386	1
3.76400579022603	3.67055471384475	1387	1
3.77745897130742	3.65185148535429	1388	1
3.79144919413688	3.65707899846944	1389	1
3.77830202492179	3.66637381823264	1390	1
3.77941230584650	3.69405091121357	1391	1
3.79063755443990	3.73198164942243	1392	1
3.77182523419857	3.73511525140162	1393	1
3.75176412024128	3.76254642809774	1394	1
3.75809300776331	3.74534928725970	1395	1
3.75810212360219	3.72316011662344	1396	1
3.77270440756138	3.77452865611954	1397	1
3.74949511364621	3.78362182931047	1398	1
3.75801733924465	3.74116552692471	1399	1
3.77176984755675	3.71488378489903	1400	1
3.79040623020683	3.67952179318837	1401	1
3.77260347178402	3.68801160427511	1402	1
3.78193422772104	3.67584528949799	1403	1
3.79096696373829	3.69167254598700	1404	1
3.77751733968630	3.71796063595515	1405	1
3.77405480096642	3.71465115517846	1406	1
3.76733417048973	3.72496225817620	1407	1
3.77900819830632	3.71816157178212	1408	1
3.79629706640279	3.67779115101312	1409	1
3.78658708168301	3.66078004551941	1410	1
3.77908773796750	3.67893128346057	1411	1
3.77755433978206	3.65851375601438	1412	1
3.77653927700568	3.63790346212194	1413	1
3.77347153954115	3.69725057192765	1414	1
3.78024907046628	3.71872180883318	1415	1
3.77653732931863	3.70116075973202	1416	1
3.77656879682973	3.70967240491703	1417	1
3.77554681583100	3.70277420036160	1418	1
3.75909155381590	3.73914394287824	1419	1
3.74844979757656	3.74450540430126	1420	1
3.75611465418790	3.73327463675545	1421	1
3.76447246765619	3.69855328899667	1422	1
3.77755776333321	3.69196025627950	1423	1
3.77553403404621	3.71001932128720	1424	1
3.77516851471713	3.69605732362509	1425	1
3.76613738149880	3.68660606939624	1426	1
3.77315217008530	3.72394585613543	1427	1
3.77206296270756	3.66963249949328	1428	1
3.77788669094803	3.65586774970428	1429	1
3.77311728739871	3.70088603574249	1430	1
3.76075725828972	3.71176405010846	1431	1
3.75505879784812	3.68489817935787	1432	1
3.77803203449007	3.64884978634398	1433	1
3.77126723394167	3.70463913456705	1434	1
3.76186854681772	3.71385918445108	1435	1
3.76335849348043	3.72759835815152	1436	1
3.76136360913140	3.70317745625648	1437	1
3.76963588894943	3.66485069325133	1438	1
3.77232630779054	3.67955799678210	1439	1
3.77388620072646	3.68043566925454	1440	1
3.76845274928185	3.71612731590980	1441	1
3.77482263315867	3.68421558958058	1442	1
3.77479961180558	3.66495529162262	1443	1
3.77190489036345	3.72410824353070	1444	1
3.77023009903144	3.74773496987870	1445	1
3.77543997244346	3.72113696494428	1446	1
3.77054573101961	3.70100938252507	1447	1
3.77471565688946	3.69189665832375	1448	1
3.76815338433979	3.69664911380740	1449	1
3.75392731828487	3.72239907234248	1450	1
3.76581572994857	3.75220293665889	1451	1
3.75448400187159	3.74444885027930	1452	1
3.75833437904343	3.76475016406266	1453	1
3.75396920644813	3.78237680501274	1454	1
3.76288878236201	3.71146740371431	1455	1
3.75926067095146	3.72757738272467	1456	1
3.76829310850359	3.71060694037935	1457	1
3.77190663258617	3.69225683557223	1458	1
3.75856720407930	3.75091780089244	1459	1
3.77235355664568	3.77096874605374	1460	1
3.75303868118693	3.76208292646115	1461	1
3.75551027283634	3.72201943059588	1462	1
3.78117062423523	3.71435469264689	1463	1
3.76558470443172	3.73103338686740	1464	1
3.76736156591914	3.70325147635604	1465	1
3.77682783555113	3.65971478582500	1466	1
3.77531093908698	3.66219185585495	1467	1
3.78702578435693	3.68454525527343	1468	1
3.77915012321711	3.69218988754975	1469	1
3.75859605978194	3.73195128646175	1470	1
3.76354278644859	3.70937127144086	1471	1
3.76125229963366	3.74462059577981	1472	1
3.77089780870449	3.74466365433971	1473	1
3.77037790029884	3.71691948427624	1474	1
3.77104652802641	3.67853531265898	1475	1
3.77891798523359	3.66693730168081	1476	1
3.77989986707313	3.68285212434494	1477	1
3.77482446415522	3.70230588187746	1478	1
3.77222563380658	3.69172535499418	1479	1
3.76040170591139	3.71879807559614	1480	1
3.75287570598813	3.74754881115320	1481	1
3.77048527602109	3.74578756651830	1482	1
3.76971913042470	3.70944650995823	1483	1
3.77079592870231	3.66839381133021	1484	1
3.77245121631500	3.68448545623240	1485	1
3.76883100021657	3.72369053701126	1486	1
3.76656212167429	3.73759893766958	1487	1
3.77360358589563	3.68988006093078	1488	1
3.76949007953772	3.70772776322779	1489	1
3.77245868680703	3.69426974755691	1490	1
3.78122493451368	3.66446443861871	1491	1
3.77629881982578	3.63107462157876	1492	1
3.77853753070060	3.68248450877523	1493	1
3.77222040700838	3.70259524071861	1494	1
3.75842747183889	3.72488066773246	1495	1
3.74595083208557	3.75543823683673	1496	1
3.75839551263059	3.74127007804559	1497	1
3.76611494440903	3.70738946822697	1498	1
3.77037034945062	3.69306011584890	1499	1
3.77115884641734	3.71770004736415	1500	1
3.76744826242576	3.72957598819805	1501	1
3.76425261429825	3.71100102996191	1502	1
3.77759468825103	3.68908551991159	1503	1
3.76424679171454	3.71047241925368	1504	1
3.76481169495729	3.73364454893672	1505	1
3.76358077392164	3.72657230121275	1506	1
3.75639012492040	3.75394524054727	1507	1
3.75446375186808	3.77131672987773	1508	1
3.76494261796489	3.72681517741575	1509	1
3.77108253175439	3.70097622773179	1510	1
3.76550768468624	3.71977367606559	1511	1
3.75081294858011	3.73731501286907	1512	1
3.75388457006031	3.72540835629515	1513	1
3.76840151465107	3.73375481620908	1514	1
3.77358674357719	3.72901839390315	1515	1
3.77486530766574	3.74603885228978	1516	1
3.76866094751429	3.76546046614965	1517	1
3.75766662627977	3.72469181059944	1518	1
3.76542682158181	3.71407288272997	1519	1
3.76802251361553	3.67183502682774	1520	1
3.78717045988669	3.69068196431518	1521	1
3.77717292108337	3.68371854310285	1522	1
3.78338731194191	3.67225579290077	1523	1
3.78075770255738	3.66715807267646	1524	1
3.78376937112294	3.67960693130561	1525	1
3.76898054290252	3.70305799231498	1526	1
3.76005904463882	3.72195491651250	1527	1
3.76649461305574	3.70968291260906	1528	1
3.76883291059663	3.69062856559672	1529	1
3.76108983090136	3.74905394186250	1530	1
3.75727493989188	3.76694573485308	1531	1
3.75637110113426	3.73680194760890	1532	1
3.75554778576394	3.72931395059309	1533	1
3.76714235538635	3.73423083289359	1534	1
3.76299569334167	3.73762971801592	1535	1
3.77032588157559	3.69498674237520	1536	1
3.78105200978054	3.68263807568702	1537	1
3.77169670137872	3.69313708384970	1538	1
3.77233089142346	3.71180112972990	1539	1
3.77100573605748	3.70426363260505	1540	1
3.76960103108515	3.72709599265108	1541	1
3.78121510575642	3.74661787626333	1542	1
3.76090865766114	3.76659814985481	1543	1
3.76479530034321	3.74673706628615	1544	1
3.76371096159591	3.75515500834931	1545	1
3.77764778368870	3.76817811291413	1546	1
3.76876212651785	3.74067528692313	1547	1
3.76827256381385	3.76801024620129	1548	1
3.77136524834200	3.72383576970098	1549	1
3.77145371259538	3.73065845186247	1550	1
3.76644665772300	3.75502954267031	1551	1
3.77027200341718	3.71678939011333	1552	1
3.76771254278517	3.70248369576472	1553	1
3.77339363688664	3.70849964588284	1554	1
3.76794604737298	3.72397214444972	1555	1
3.77941977793635	3.68507755893577	1556	1
3.79253614142556	3.66880657666824	1557	1
3.79083803272866	3.65754975440809	1558	1
3.77139112402649	3.71264410204928	1559	1
3.77050007647793	3.68835096190617	1560	1
3.77654597688049	3.65502067776390	1561	1
3.77510774615219	3.68157938562691	1562	1
3.77091863302910	3.67423238867073	1563	1
3.76634622621495	3.71144777108389	1564	1
3.78401528777621	3.72701788989623	1565	1
3.79245515016980	3.73050115988595	1566	1
3.77528228977473	3.72918284586759	1567	1
3.78255006061070	3.68468646318010	1568	1
3.78297362879657	3.64422595120181	1569	1
3.77567148428408	3.68353466179554	1570	1
3.77420472672674	3.69199635418457	1571	1
3.76748520833559	3.69931213350337	1572	1
3.76154265220316	3.72371223712281	1573	1
3.77180001181056	3.68314140296299	1574	1
3.76051551212089	3.70892058009885	1575	1
3.77206040874828	3.69815655840980	1576	1
3.76650240135242	3.72443859713814	1577	1
3.77226359134862	3.69147535352648	1578	1
3.78207176051381	3.71095047904664	1579	1
3.78311634602281	3.74876861004314	1580	1
3.75858548066282	3.70224851743261	1581	1
3.76677112074791	3.68455740441469	1582	1
3.77214854356989	3.69548156080079	1583	1
3.78276509011377	3.63550248040209	1584	1
3.77048423242371	3.66781468001581	1585	1
3.77218075884271	3.71932708571071	1586	1
3.76802026793464	3.71600275990631	1587	1
3.77054093701631	3.70683064302387	1588	1
3.78453257827078	3.68589729308672	1589	1
3.78779885068786	3.66713383669700	1590	1
3.77575762742865	3.68763049634920	1591	1
3.77767878829023	3.65550881975747	1592	1
3.77044041698236	3.65461059249278	1593	1
3.77875714666159	3.66024453055654	1594	1
3.78989425655632	3.62285747075184	1595	1
3.78950043301590	3.64815975195232	1596	1
3.78165556164287	3.63791329830684	1597	1
3.76924555733191	3.68660487339091	1598	1
3.77542920636995	3.67342624616828	1599	1
3.77902974600222	3.68209942904575	1600	1
3.76625701148662	3.69850358327974	1601	1
3.76739433594846	3.70755366877858	1602	1
3.75929955232318	3.76856670835372	1603	1
3.77426631966732	3.75602708495091	1604	1
3.76583463432955	3.75315447184596	1605	1
3.77119428673117	3.73065288224319	1606	1
3.76476313114707	3.71801323867168	1607	1
3.76857040973461	3.69577049699427	1608	1
3.76875399071445	3.70445123050245	1609	1
3.77963748526997	3.67534927237038	1610	1
3.78414900280581	3.66329737857040	1611	1
3.76952575381889	3.70017496254332	1612	1
3.76755930828329	3.71041142055314	1613	1
3.75756165232910	3.74489615287647	1614	1
3.75308735036136	3.75539497106978	1615	1
3.75793782661669	3.72558235036882	1616	1
3.76133475730794	3.66336521218587	1617	1
3.78429147033831	3.65014629347742	1618	1
3.78066438030907	3.67693129669603	1619	1
3.76634274766304	3.73778513327177	1620	1
3.76754637009136	3.76524873428643	1621	1
3.76605888250098	3.77705901749555	1622	1
3.76385080518812	3.75144299644547	1623	1
3.77319132683541	3.68926975197824	1624	1
3.77369688450249	3.70072586863184	1625	1
3.78183488851034	3.65130411402429	1626	1
3.77405772212389	3.66754807893686	1627	1
3.78247047398542	3.68306333475071	1628	1
3.78387222622614	3.66525937381450	1629	1
3.78664386090496	3.69181951521268	1630	1
3.76094280241699	3.72583035849184	1631	1
3.77434366219886	3.73169194856746	1632	1
3.76304482288189	3.76242961494041	1633	1
3.75562446825580	3.72131236590712	1634	1
3.78007541161798	3.70235904900874	1635	1
3.78247704875745	3.67669659289056	1636	1
3.76534801017021	3.71875385635489	1637	1
3.77252437144430	3.77831494070345	1638	1
3.76999329444607	3.78663473375473	1639	1
3.77136152465665	3.76107102690956	1640	1
3.78612210566901	3.73980201303790	1641	1
3.77577500178234	3.73916987305214	1642	1
3.76867877336676	3.71347511404304	1643	1
3.77365357575935	3.72480698344433	1644	1
3.76965140696200	3.68389359729861	1645	1
3.76827679704088	3.75745272695081	1646	1
3.77140043042038	3.71329983420727	1647	1
3.77654604815826	3.69814887837380	1648	1
3.76952550241933	3.69067308751962	1649	1
3.76785543135129	3.75504876522066	1650	1
3.76984586818393	3.76042556240333	1651	1
3.77542278404551	3.70420691253007	1652	1
3.77821350199106	3.71351092354863	1653	1
3.77070516076922	3.71452452337459	1654	1
3.77240693130866	3.69534248574765	1655	1
3.76608822919822	3.70205137289621	1656	1
3.76348350440727	3.68438525544197	1657	1
3.77585127370940	3.70448331051552	1658	1
3.78093785903861	3.65582338959102	1659	1
3.77666108508171	3.65665551965689	1660	1
3.77634757614460	3.67902955976254	1661	1
3.76692897031225	3.66755054132952	1662	1
3.78568729698181	3.65039230132063	1663	1
3.78398659637695	3.70655396005590	1664	1
3.78070124249653	3.68984167508976	1665	1
3.77891189804639	3.69746581574904	1666	1
3.78550973026927	3.69598329710394	1667	1
3.76182820765404	3.73172691553715	1668	1
3.76126895733799	3.74208065889252	1669	1
3.76801089436193	3.71261136452961	1670	1
3.78091947344149	3.70047230353784	1671	1
3.77229194588200	3.71609716521532	1672	1
3.75974914918688	3.71375756287672	1673	1
3.76663520794325	3.69868989004224	1674	1
3.76706369828135	3.72049239199415	1675	1
3.77899053613460	3.68436616762437	1676	1
3.76497971756933	3.68335728131999	1677	1
3.78234645730655	3.69164582667724	1678	1
3.76100190400908	3.72734268331851	1679	1
3.76418291196596	3.72328271531553	1680	1
3.76535969894327	3.75239915614327	1681	1
3.76077117390733	3.71944576066497	1682	1
3.76412228736202	3.69821553155113	1683	1
3.79376045159417	3.66595969761586	1684	1
3.77626649933221	3.69782261095798	1685	1
3.79994166682202	3.66011609524354	1686	1
3.78777151217002	3.66560884861982	1687	1
3.77996307764110	3.67056996099835	1688	1
3.77823385791225	3.69178659856926	1689	1
3.77868861733831	3.71654120311975	1690	1
3.76133924535809	3.70081706927691	1691	1
3.77253610287512	3.69126165207026	1692	1
3.76970896158283	3.71634113594070	1693	1
3.76093975802052	3.72756596215598	1694	1
3.77138096636209	3.69258190405853	1695	1
3.76357270452621	3.69428006965353	1696	1
3.76638787950956	3.66546932985662	1697	1
3.76557574119171	3.67124018182779	1698	1
3.77042187988122	3.68559345335493	1699	1
3.76211697591163	3.70598421520250	1700	1
3.76071241146497	3.73349136081462	1701	1
3.76437911454057	3.74219842277600	1702	1
3.76984958270457	3.71950735323486	1703	1
3.77706923901047	3.68932224686758	1704	1
3.77765600646429	3.68738996314311	1705	1
3.76328608730678	3.69954990772948	1706	1
3.76341995886301	3.70462279940856	1707	1
3.76698458370787	3.70003941862852	1708	1
3.77632179754165	3.65676583973259	1709	1
3.78047656472427	3.66433436493135	1710	1
3.78840831461152	3.68265196789307	1711	1
3.79103140770415	3.71238506395530	1712	1
3.77731402756433	3.72253260446776	1713	1
3.78339561453532	3.68434256762026	1714	1
3.77833311052829	3.70397591111458	1715	1
3.77067443114758	3.71736406905409	1716	1
3.76673303272291	3.71678051677977	1717	1
3.74669080306245	3.74855513272534	1718	1
3.77158161485848	3.75423606103058	1719	1
3.76612161054421	3.70847469382735	1720	1
3.76397112270863	3.73857981157412	1721	1
3.77804410432046	3.72009127105657	1722	1
3.77994540197100	3.74362322201821	1723	1
3.75811559109819	3.74018949138541	1724	1
3.76730360432100	3.70208392145170	1725	1
3.78157237009297	3.68788598883004	1726	1
3.78911933361762	3.64818403265694	1727	1
3.78738201527960	3.67494880930152	1728	1
3.78247241718215	3.67137516173452	1729	1
3.78610438730284	3.67895296652288	1730	1
3.78703891379574	3.64504288281055	1731	1
3.77059616923712	3.70866857045849	1732	1
3.77839665980413	3.70649985376087	1733	1
3.78584540857791	3.68419821709351	1734	1
3.78197576410050	3.62876210720932	1735	1
3.78442447976792	3.61893506781013	1736	1
3.79064376434084	3.62693754734372	1737	1
3.78202244824480	3.66496791118931	1738	1
3.77444104415819	3.72551410870140	1739	1
3.77423793668571	3.70111253714569	1740	1
3.76837156952742	3.68688601585948	1741	1
3.77101047909602	3.67681697278096	1742	1
3.77724738841683	3.66172195397642	1743	1
3.79259070474545	3.64839081152566	1744	1
3.77517691120403	3.64991428157036	1745	1
3.77968911793667	3.62980297665798	1746	1
3.78239707820020	3.64494792504926	1747	1
3.78305008352788	3.64016747588714	1748	1
3.76760171707079	3.68208254655577	1749	1
3.77847586951465	3.67510357027115	1750	1
3.77906297587365	3.68303200675009	1751	1
3.77571919659761	3.67148810992086	1752	1
3.78126388979047	3.67347602114958	1753	1
3.76762160426655	3.68333523713583	1754	1
3.77627618070373	3.68904586031260	1755	1
3.77436666417215	3.67981573615540	1756	1
3.78133304580247	3.70675879974242	1757	1
3.77714126775368	3.66812562968345	1758	1
3.77560748783182	3.71211024762620	1759	1
3.76424466173059	3.71427926904882	1760	1
3.76533613735654	3.68290296506168	1761	1
3.77761872447563	3.68969912110956	1762	1
3.78154116990847	3.69262734771589	1763	1
3.77106704002524	3.70238699410472	1764	1
3.76589825733481	3.71416662089681	1765	1
3.76995418227862	3.69363434114453	1766	1
3.76939579726522	3.74437758801785	1767	1
3.76136253801933	3.74883108779991	1768	1
3.76911932846906	3.74360642832558	1769	1
3.77827586213553	3.75557925407686	1770	1
3.76003148904847	3.73881499007470	1771	1
3.77205411491454	3.72037283910444	1772	1
3.77537428464302	3.71651375053319	1773	1
3.78924171457383	3.67760151660314	1774	1
3.78145026257637	3.70974248952251	1775	1
3.79937706666592	3.67498852417411	1776	1
3.79153569797486	3.66645637967708	1777	1
3.78262884831456	3.68914019203719	1778	1
3.80252324221035	3.64279809904594	1779	1
3.78279828779243	3.64588511651576	1780	1
3.76817104958837	3.68272119829135	1781	1
3.77873253675663	3.71878069025003	1782	1
3.76815521274519	3.70462991678595	1783	1
3.76094956081778	3.74330234016893	1784	1
3.77237190535828	3.74961710479728	1785	1
3.76595616979130	3.73123045034391	1786	1
3.78566305162924	3.68629551289588	1787	1
3.77454255423690	3.71095244688170	1788	1
3.77196734923946	3.72638796655811	1789	1
3.77909238822198	3.69498121898716	1790	1
3.77325184221634	3.71329338390192	1791	1
3.78023763608091	3.73985233050342	1792	1
3.76598653378441	3.74476725673732	1793	1
3.76479137855442	3.72555251084282	1794	1
3.76699715735815	3.72575467187551	1795	1
3.76583445101121	3.70825673072923	1796	1
3.75739551373971	3.75345184940858	1797	1
3.76433534942675	3.70644661426113	1798	1
3.77750271596271	3.69536329137200	1799	1
3.76642589835147	3.72170261502846	1800	1
3.76977626455272	3.69812158294988	1801	1
3.78515258591378	3.64999001051665	1802	1
3.77663437089940	3.66122432172817	1803	1
3.77222373901876	3.66946772850315	1804	1
3.75986471007109	3.74022603766012	1805	1
3.76129933857512	3.72540351168958	1806	1
3.77312367209367	3.70742175360575	1807	1
3.77158343797289	3.71202508495267	1808	1
3.76432745377483	3.69160164034165	1809	1
3.78110848839733	3.70838730032355	1810	1
3.76754642520664	3.72224272866702	1811	1
3.77103818886678	3.75541382098699	1812	1
3.77046305246801	3.74287566708348	1813	1
3.77912845370134	3.68328052013458	1814	1
3.79701385802771	3.65243104900128	1815	1
3.78575704385635	3.69781363999523	1816	1
3.78637012151188	3.69781510442264	1817	1
3.77697443017721	3.69070129227967	1818	1
3.76793945668839	3.68102571069079	1819	1
3.78086461677451	3.66617692666245	1820	1
3.77997234257792	3.68493165557904	1821	1
3.78253084648150	3.66475503984505	1822	1
3.78939231550457	3.64434588805740	1823	1
3.77627046857929	3.66474945819656	1824	1
3.77239761581960	3.67789749811174	1825	1
3.76878642239421	3.67689818842935	1826	1
3.77169614492158	3.67424019075816	1827	1
3.77415418835884	3.69746327242207	1828	1
3.76908645329975	3.66905439381241	1829	1
3.77445052936044	3.65891884848166	1830	1
3.76459351158623	3.68505197578896	1831	1
3.76194402276087	3.70232305837890	1832	1
3.75811868604036	3.70446728207627	1833	1
3.77276606366971	3.71080881597687	1834	1
3.78271006122762	3.68623565250075	1835	1
3.78614939897949	3.67476220328666	1836	1
3.77834845663741	3.64595152731157	1837	1
3.78055305579809	3.65071647320661	1838	1
3.76588831225986	3.66808535927823	1839	1
3.75789912164570	3.74310455038826	1840	1
3.78138674890239	3.71116038379998	1841	1
3.75764488116341	3.71437459143887	1842	1
3.76769833565981	3.70475846588207	1843	1
3.76435879580007	3.74745021469056	1844	1
3.76973355962633	3.71527686027120	1845	1
3.75819120045710	3.72187420469849	1846	1
3.76167387639354	3.73081196619364	1847	1
3.75372019806437	3.77783621758752	1848	1
3.75331160552880	3.79530822799473	1849	1
3.75350828646196	3.75110459980887	1850	1
3.75841757089744	3.73431191643740	1851	1
3.76449027531196	3.69946596903953	1852	1
3.77900138855046	3.66541784336895	1853	1
3.78798884023488	3.64556270960911	1854	1
3.78733409111657	3.64670155616434	1855	1
3.78523715955572	3.66248056328327	1856	1
3.78579436621997	3.67908015344469	1857	1
3.78151600238204	3.67422718116308	1858	1
3.77970767154853	3.66173846584729	1859	1
3.78027183164000	3.67788672508456	1860	1
3.77971839335046	3.65461952377296	1861	1
3.76031336716194	3.70678160537128	1862	1
3.78468265620545	3.71662311844527	1863	1
3.77841037175422	3.74532298629021	1864	1
3.77562858753459	3.73954046173404	1865	1
3.76996268339166	3.74210666955578	1866	1
3.76601715506470	3.74296639974563	1867	1
3.75889452382084	3.77748351120957	1868	1
3.76452451543852	3.73690110498232	1869	1
3.77388671727872	3.69391269673168	1870	1
3.76918927578661	3.72123364754107	1871	1
3.76181882950618	3.74194063667671	1872	1
3.76597574569163	3.70298110450978	1873	1
3.78441609245489	3.67557433885646	1874	1
3.79308940510418	3.67065742528225	1875	1
3.78512044685821	3.70111993280351	1876	1
3.77387776428569	3.71999317777062	1877	1
3.77920461609306	3.70174708487469	1878	1
3.78863769276468	3.68257191539474	1879	1
3.77741148791660	3.67136448850494	1880	1
3.78542470007820	3.63728471151974	1881	1
3.76775005827449	3.69505526404815	1882	1
3.76430637474785	3.70984513357026	1883	1
3.75687514522515	3.73473276162027	1884	1
3.76931927881344	3.78459215013400	1885	1
3.76755228709905	3.76092618265098	1886	1
3.75752261175276	3.74838012642935	1887	1
3.77584766192943	3.73908336951340	1888	1
3.77800016386671	3.69862555527192	1889	1
3.76408626867079	3.66957072683920	1890	1
3.75742523192713	3.75024219295699	1891	1
3.76621789070786	3.72467407506796	1892	1
3.76652367523142	3.76360593130710	1893	1
3.75871506318142	3.77323956267144	1894	1
3.76966285333437	3.80111971496150	1895	1
3.76640981123766	3.77177514938670	1896	1
3.77038863246324	3.73461913651279	1897	1
3.76303508639869	3.68816054571992	1898	1
3.77776835135884	3.68473059993815	1899	1
3.78560723479969	3.66174045946931	1900	1
3.77885286298037	3.66600033981145	1901	1
3.77917519577430	3.64233618023786	1902	1
3.78842688047498	3.67198971878455	1903	1
3.77423807270876	3.69080288653670	1904	1
3.77593262624860	3.71471401951131	1905	1
3.76952421339761	3.75861190727915	1906	1
3.78332082146220	3.70538069510435	1907	1
3.77404542402012	3.69535908863255	1908	1
3.76409511962542	3.67531833073666	1909	1
3.77268906552323	3.69507961293620	1910	1
3.77555256461067	3.68782424198067	1911	1
3.76546461976690	3.71351011894058	1912	1
3.77082448582104	3.68183508393616	1913	1
3.77894108448383	3.67608299740375	1914	1
3.77840102455879	3.66613768543466	1915	1
3.77282770618698	3.68453341626931	1916	1
3.79230819508685	3.65565044204947	1917	1
3.77752599253252	3.68809414996028	1918	1
3.77331495523973	3.69250245762546	1919	1
3.78466822137989	3.65337984152190	1920	1
3.77381491071960	3.67026026938869	1921	1
3.76432823942640	3.71187376124471	1922	1
3.77188420498882	3.70745419706509	1923	1
3.75596523849465	3.75661933443038	1924	1
3.75797661407713	3.75117678818188	1925	1
3.74620302509948	3.74453810388903	1926	1
3.76771619463665	3.70595762564383	1927	1
3.76717556710110	3.71222074415578	1928	1
3.75959448336291	3.73702560024883	1929	1
3.74958142825879	3.74439613553386	1930	1
3.75815845227778	3.77079626410409	1931	1
3.74302566722136	3.80111912004649	1932	1
3.74352108042129	3.76321482292162	1933	1
3.76146811446121	3.76232850161823	1934	1
3.76338415850066	3.71948629365403	1935	1
3.75234153083129	3.73218260367694	1936	1
3.77109896526422	3.68629748538767	1937	1
3.76651008500060	3.73547642045338	1938	1
3.77714772119962	3.71512508955832	1939	1
3.76302207224938	3.73203327503316	1940	1
3.75503739680657	3.76242006904286	1941	1
3.75223540097539	3.75272509954419	1942	1
3.76973091627530	3.69768632774714	1943	1
3.76600580636232	3.69121787947905	1944	1
3.77045181505554	3.67970850279431	1945	1
3.76499292124937	3.65360002977754	1946	1
3.75435511116999	3.71759489012311	1947	1
3.74989889700710	3.75309257070202	1948	1
3.75116533256024	3.73764364498117	1949	1
3.76546498579347	3.72707567509453	1950	1
3.77248330404441	3.67970363807711	1951	1
3.75923814330181	3.73117245272762	1952	1
3.75736065561627	3.72854745513380	1953	1
3.76409254089771	3.71814112581949	1954	1
3.77108507948591	3.71909091304110	1955	1
3.77021508975575	3.71757688119244	1956	1
3.76974414942659	3.70082354601870	1957	1
3.77374213541609	3.64697673575775	1958	1
3.78743749004303	3.64810721964343	1959	1
3.76306288008966	3.72906917885984	1960	1
3.77171334243181	3.70104217925079	1961	1
3.77807534991159	3.72234363248386	1962	1
3.76755171781614	3.70852604138818	1963	1
3.78810895157796	3.72393716840223	1964	1
3.77370675710488	3.72776785250189	1965	1
3.75838940039000	3.74643919916442	1966	1
3.76739045708390	3.75447629564566	1967	1
3.77328563012051	3.72299792752297	1968	1
3.77477153485360	3.68791506904766	1969	1
3.77474969311818	3.71360953457942	1970	1
3.75931012273107	3.77497574835516	1971	1
3.75714993726681	3.73799848033313	1972	1
3.74680789550572	3.75716944598626	1973	1
3.75621781396459	3.74037589743678	1974	1
3.76459633941071	3.69271978915198	1975	1
3.75946983258085	3.67568684220918	1976	1
3.75590925014922	3.70046564342305	1977	1
3.76770275996341	3.71245287527973	1978	1
3.77434849080043	3.66399211323786	1979	1
3.76768829836501	3.70580901475106	1980	1
3.76985061056826	3.69315518574628	1981	1
3.77083395740026	3.66479513065347	1982	1
3.76757822396801	3.66540691322332	1983	1
3.76244984737380	3.68217236226146	1984	1
3.76675100762537	3.73556190560425	1985	1
3.77150255891980	3.71074198971459	1986	1
3.76782691894118	3.68376174243580	1987	1
3.76140395336758	3.68294146953323	1988	1
3.77009010250530	3.66147911452235	1989	1
3.75632512142364	3.66153143031672	1990	1
3.77135074639740	3.62832519963499	1991	1
3.76819709073994	3.67444934962848	1992	1
3.76689433799434	3.68179530354813	1993	1
3.75298533838614	3.71504385515435	1994	1
3.75694432940048	3.71501380381153	1995	1
3.75353515016187	3.71504118022813	1996	1
3.75516992836713	3.73276420949467	1997	1
3.75179688444229	3.76558272803818	1998	1
3.78064156771183	3.75538109422760	1999	1
3.75744231843019	3.73553563134223	2000	1
[truncated: 3,000 more rows]
