# Supplementary material for: Reversibility and Viscoelastic Properties of Micropillar Supported and Oriented Magnesium Bundled F-Actin
Source: PLoS One. 2015 Aug 31;10(8):e0136432. doi: 10.1371/journal.pone.0136432 (PMC4556452; doi:10.1371/journal.pone.0136432)
Supplement: S1 Data — See the Readme.txt file within. (ZIP) [file pone.0136432.s004.zip › Rheology-raw-data/120725 08mM/fov2131noDD/fov2131noDD.txt]

3.82051602018417	3.73556310898904	1	1
3.81814420979951	3.74222921473053	2	1
3.82596770141881	3.72515084158565	3	1
3.82337959690525	3.71458831746667	4	1
3.81677994606321	3.75338072754284	5	1
3.83529065848335	3.71538284890868	6	1
3.82568555795268	3.70926411647480	7	1
3.83309581763998	3.70581622005032	8	1
3.82056859885568	3.73743177092580	9	1
3.81964501454408	3.71338208984468	10	1
3.82177093047202	3.70973612985403	11	1
3.82860734199980	3.66201842334678	12	1
3.83225738595305	3.68545449006221	13	1
3.81723996837375	3.73035460378039	14	1
3.81444585004540	3.75907351376103	15	1
3.80420753777724	3.76260070242301	16	1
3.82146881895755	3.73278415352634	17	1
3.81902987238607	3.72535910653755	18	1
3.81798502340963	3.75689864910785	19	1
3.81009811726407	3.75601283491424	20	1
3.81183090663015	3.76266911420713	21	1
3.81802327995168	3.73767318833987	22	1
3.81229322685615	3.74381886502027	23	1
3.81991916922742	3.74046368792153	24	1
3.81935945218554	3.71504965951451	25	1
3.81020506262605	3.74396155805507	26	1
3.82997404792271	3.70243025531615	27	1
3.82580022029561	3.68774276780407	28	1
3.81259711806993	3.74299220387823	29	1
3.82332881956220	3.73830138602002	30	1
3.82609906996359	3.71462177842720	31	1
3.81920198470811	3.75143062520099	32	1
3.82256355641890	3.72555191582496	33	1
3.81717078142477	3.73210477181222	34	1
3.81749163522829	3.71331330914294	35	1
3.81203890972949	3.72047439509226	36	1
3.80924507024727	3.73168273281715	37	1
3.81536977585817	3.73731294462877	38	1
3.81176191410947	3.73872604747699	39	1
3.82235790269368	3.71627770417456	40	1
3.82932086947015	3.70037170080641	41	1
3.81680529955410	3.70012928167417	42	1
3.81117103110783	3.73654772633541	43	1
3.82996831560036	3.71336929429218	44	1
3.81946621873265	3.76208910676011	45	1
3.82145578488940	3.74062256776831	46	1
3.81886527746189	3.71038355067761	47	1
3.81930406973566	3.72262454184474	48	1
3.81330533039694	3.79224518863688	49	1
3.81427504883489	3.74371893281110	50	1
3.81056942969408	3.74791158969811	51	1
3.81207104450579	3.77237009701852	52	1
3.80558207148784	3.76963116134315	53	1
3.81786769035977	3.71479332429805	54	1
3.82275812648895	3.70217691376407	55	1
3.82393833972491	3.70430977101751	56	1
3.82411932651877	3.71230065717963	57	1
3.81424381937988	3.74414106514961	58	1
3.81008169374857	3.75225291470748	59	1
3.79648124200672	3.77169734643143	60	1
3.81128446031318	3.74433769767165	61	1
3.81923439115895	3.75805980645012	62	1
3.81637715922260	3.74591547262732	63	1
3.81890480304944	3.72267792330420	64	1
3.81752241333886	3.71923842281837	65	1
3.81176508316177	3.71699662242603	66	1
3.80955305776478	3.76348190812760	67	1
3.81400982811277	3.77652665584394	68	1
3.80839206538758	3.79160306573273	69	1
3.81030072202227	3.76814085627961	70	1
3.81490687191634	3.76219229291984	71	1
3.81426419470756	3.74355773283212	72	1
3.82021916753324	3.75754280646616	73	1
3.81532641019840	3.74420778640673	74	1
3.81877044268916	3.73563388395123	75	1
3.81697594041699	3.72390168512484	76	1
3.81538032797915	3.76529477253816	77	1
3.82458991107602	3.77417788907224	78	1
3.82454357016184	3.75264096297538	79	1
3.81277197470485	3.76164619109270	80	1
3.80345709820408	3.79340394294583	81	1
3.81052922190339	3.78779519092258	82	1
3.82183264708032	3.77312619983861	83	1
3.81963140786579	3.73584709545461	84	1
3.81973784142684	3.71053091211085	85	1
3.81772566218915	3.74787493056582	86	1
3.82246928367038	3.76047638833354	87	1
3.81816988860494	3.78326492958557	88	1
3.82140839679251	3.75641671907302	89	1
3.82043547556451	3.76968001279886	90	1
3.81916408603369	3.75773311504826	91	1
3.81495632567250	3.74245815664648	92	1
3.82969345841977	3.74284146521450	93	1
3.81770506298520	3.74611335681007	94	1
3.80878278929524	3.74966217413881	95	1
3.81287595848562	3.73169908461767	96	1
3.81665938043727	3.71729616808159	97	1
3.82786386362331	3.73780107102325	98	1
3.81019895435888	3.72381581050432	99	1
3.82034410036354	3.67624268374689	100	1
3.84050805805862	3.65159040432615	101	1
3.83722805490512	3.65502953925758	102	1
3.83378035366778	3.68414579456769	103	1
3.83969738669432	3.67212654573440	104	1
3.81982104670903	3.70585776396374	105	1
3.82069575834103	3.73038990477331	106	1
3.81341978873864	3.75429559670866	107	1
3.81514544626161	3.76413419603498	108	1
3.81069854583371	3.79468589259242	109	1
3.79774367649512	3.82272917914881	110	1
3.81998717011311	3.77641891154871	111	1
3.81703137938796	3.72530345405177	112	1
3.82190869882511	3.75303827660066	113	1
3.82348995013023	3.71010624213120	114	1
3.81339910097233	3.75870889688671	115	1
3.82668061735272	3.69912562078942	116	1
3.82391304547514	3.73258277024674	117	1
3.81265102538590	3.74888775770144	118	1
3.81773022315259	3.70961205118177	119	1
3.81609382103205	3.71230507670277	120	1
3.81633306426030	3.75560904074826	121	1
3.82118239947047	3.74201006760444	122	1
3.82543436044980	3.71438515147237	123	1
3.81898070645118	3.71019472344460	124	1
3.81662872501381	3.71240549156461	125	1
3.81953011343187	3.69578116981176	126	1
3.82829893458688	3.69664299314310	127	1
3.83075214135624	3.68950200263262	128	1
3.82006796533852	3.72944419864355	129	1
3.82589336717151	3.73810227093612	130	1
3.81589179755406	3.73698578494854	131	1
3.81825533251476	3.77733227834707	132	1
3.81433234878044	3.78595056660364	133	1
3.82066492140450	3.76655777072134	134	1
3.81107591655981	3.75227480173504	135	1
3.81958812832560	3.75640575383847	136	1
3.81718191879371	3.72862441067791	137	1
3.82651595803661	3.70532431350154	138	1
3.81664956153999	3.72566898504099	139	1
3.82295402502860	3.72225205371012	140	1
3.81308093219898	3.75022182494387	141	1
3.81065844128222	3.74901792638167	142	1
3.82934152559291	3.72083785260499	143	1
3.83578134410685	3.71470025864908	144	1
3.82741409681624	3.71221232244624	145	1
3.83831539049894	3.67364700838646	146	1
3.83320888444846	3.69003879857067	147	1
3.83326126671162	3.69150731037651	148	1
3.82781555467576	3.69109325618816	149	1
3.82484832220336	3.72148088348566	150	1
3.83513042269101	3.75765267681497	151	1
3.82395922069092	3.75247947098623	152	1
3.81429278470339	3.77870832887165	153	1
3.81122450124105	3.76346686695924	154	1
3.81587344976003	3.73713149651646	155	1
3.82009915772495	3.75193807778832	156	1
3.80696085128199	3.77484368114098	157	1
3.81824199920793	3.76562733496328	158	1
3.81421894397854	3.77554010591329	159	1
3.81397929518474	3.74312910283020	160	1
3.82214071094054	3.72222493748394	161	1
3.82655624722122	3.74934868163992	162	1
3.81456476078899	3.73704877290013	163	1
3.83034685822909	3.69866299880623	164	1
3.81312172569837	3.73871297242007	165	1
3.81580674224390	3.74056297710965	166	1
3.81447922959418	3.71739464050737	167	1
3.81876486313794	3.72144575579699	168	1
3.81829237198395	3.72522096867643	169	1
3.81623518028429	3.75276307156260	170	1
3.82125611593495	3.75470132297995	171	1
3.81695678177105	3.77401817281440	172	1
3.82515111828333	3.73841303086896	173	1
3.81903439361674	3.75155488885217	174	1
3.82274113248264	3.74828534548684	175	1
3.83005810494638	3.71503652667001	176	1
3.82112997843965	3.73311056671462	177	1
3.81234257264860	3.75561717214070	178	1
3.81934882435524	3.73667390686923	179	1
3.81854422061398	3.71798914264767	180	1
3.82008494014525	3.75996537930585	181	1
3.81783602673870	3.78627767420816	182	1
3.81600650346010	3.79847035184411	183	1
3.82090330910220	3.74023902368203	184	1
3.82921515599258	3.70246325883312	185	1
3.82316773151877	3.69479011742262	186	1
3.82674447417362	3.72515206814228	187	1
3.82621698613900	3.69679918227383	188	1
3.82147751391674	3.71716336452692	189	1
3.81541559523331	3.76485757646331	190	1
3.80835557944414	3.77574866333361	191	1
3.81461962071935	3.76351019485668	192	1
3.81762934761025	3.76082011326843	193	1
3.82850128259330	3.72206987264051	194	1
3.81488998056447	3.74432419507501	195	1
3.81205027596589	3.78246516822211	196	1
3.83116587367574	3.76855134804200	197	1
3.82077672256039	3.78130828525085	198	1
3.80971676789900	3.77512412527548	199	1
3.80989101926631	3.77544940345582	200	1
3.80593114045968	3.77134632877332	201	1
3.82244575238834	3.75711708809480	202	1
3.81935002765517	3.75631818185863	203	1
3.80996440536843	3.76429376510224	204	1
3.81656528494711	3.76393083335826	205	1
3.81557951799946	3.76612312255221	206	1
3.81761570678268	3.78702529531794	207	1
3.80881354593464	3.78949544523921	208	1
3.80888919825875	3.76419487374653	209	1
3.81705029962386	3.71561973757579	210	1
3.83018676710807	3.67335996245429	211	1
3.83031893163615	3.70543797121330	212	1
3.82232069972546	3.74705210260639	213	1
3.82266571196029	3.73374691274641	214	1
3.81893521475352	3.73853274813968	215	1
3.82485617445725	3.74566577554749	216	1
3.82825099117531	3.73855130187390	217	1
3.82884970494872	3.71749226281285	218	1
3.83092439228426	3.71938578909548	219	1
3.83737868645433	3.68765860409726	220	1
3.83051536387347	3.70543162575835	221	1
3.83367243893535	3.68070117936866	222	1
3.82664644540321	3.69706187302750	223	1
3.82273933682693	3.72453045756107	224	1
3.82661533426393	3.70524877105652	225	1
3.82415658889732	3.73476265925238	226	1
3.82515144099392	3.73956733586289	227	1
3.82083658863130	3.72667084580516	228	1
3.82789467143191	3.69828243685112	229	1
3.81835947934780	3.70819580612546	230	1
3.81914924785634	3.75538683811647	231	1
3.80655081451717	3.80328468436713	232	1
3.81414568720158	3.80662518539790	233	1
3.82708572047723	3.76548916151442	234	1
3.81596800268854	3.76374788545837	235	1
3.82507808704585	3.71548001864641	236	1
3.81846542830255	3.72437834348986	237	1
3.82433477977659	3.70984664215905	238	1
3.82745881445363	3.68322631175189	239	1
3.82608217443983	3.70152446134360	240	1
3.82092501426158	3.72644793649919	241	1
3.82252711266589	3.72806043053670	242	1
3.80957368223417	3.73094429157148	243	1
3.80616157502439	3.76839872795655	244	1
3.81537971215744	3.73865357393433	245	1
3.82481248997838	3.73014097808584	246	1
3.83608253726436	3.70609192581849	247	1
3.83360583130451	3.68957068691472	248	1
3.82887324989791	3.70080322836577	249	1
3.82508410489743	3.75377132616131	250	1
3.82492548627143	3.75261486218795	251	1
3.80387850956618	3.79335741864736	252	1
3.80177609357245	3.77671511084729	253	1
3.81121969729083	3.74814992039933	254	1
3.81551408993465	3.72934027855964	255	1
3.82328831982943	3.73241872739037	256	1
3.81814848034190	3.77810673557023	257	1
3.80801097937248	3.81959602682682	258	1
3.82037395365918	3.79929953559770	259	1
3.81568955070060	3.76371033220708	260	1
3.82083237592141	3.74938081077682	261	1
3.82549496104590	3.72087690233887	262	1
3.81443239435347	3.75958615040951	263	1
3.81807806075013	3.75182919793995	264	1
3.83359988211562	3.73710082524040	265	1
3.83238254719326	3.74844662670778	266	1
3.82276455883089	3.76293316801133	267	1
3.82054789960238	3.73542434517820	268	1
3.82861312219433	3.71645175446674	269	1
3.81942084382147	3.73667394484305	270	1
3.82597739395859	3.72295836559496	271	1
3.82846728621605	3.75287821919431	272	1
3.82790622901435	3.75658130294107	273	1
3.81771291830842	3.74992012695852	274	1
3.81050665119690	3.76942477004525	275	1
3.81417564980609	3.75573452986016	276	1
3.81067004204851	3.75065030629349	277	1
3.81365023255161	3.75843415314463	278	1
3.82563399756248	3.75074436017452	279	1
3.81581378157422	3.77659037980606	280	1
3.80714601484168	3.78206955864864	281	1
3.80699664184113	3.80557384685517	282	1
3.81818811840163	3.80467490770933	283	1
3.82131370594596	3.77258059229912	284	1
3.81055998834660	3.77281660400586	285	1
3.80828917284897	3.76687400780684	286	1
3.80299385061034	3.77384490176105	287	1
3.81211446992568	3.77289081288584	288	1
3.81814704630693	3.79720104366932	289	1
3.81621264534498	3.74802480066834	290	1
3.82015414740503	3.71193503540851	291	1
3.81794095521396	3.69837950979129	292	1
3.83328199148180	3.67717958284055	293	1
3.82730303767882	3.68346097709144	294	1
3.82570294356973	3.70338096565464	295	1
3.82895497210185	3.69620862733089	296	1
3.83143660293985	3.68161378890226	297	1
3.83229198604164	3.68314739111549	298	1
3.82206530068135	3.77888151898221	299	1
3.82522632526715	3.75265454738421	300	1
3.81741606770780	3.74732371444984	301	1
3.82449192868341	3.72794354699131	302	1
3.83268717549966	3.74472401289937	303	1
3.81510377580504	3.73948306680683	304	1
3.81859381833650	3.73501863393341	305	1
3.82279637877565	3.74792400279151	306	1
3.82991555516558	3.73691775154318	307	1
3.82202915291451	3.68327445317864	308	1
3.82812177172295	3.69013686302632	309	1
3.84046432567276	3.66774943698977	310	1
3.82887154657395	3.71395077126515	311	1
3.82539629654516	3.71424449058125	312	1
3.81786979528380	3.70379543295236	313	1
3.81808622216627	3.76792493466751	314	1
3.83125192883665	3.69968999130281	315	1
3.83345575844616	3.69811106281656	316	1
3.82970965450588	3.71920794372510	317	1
3.82511351625201	3.70821046247245	318	1
3.82257642536847	3.68778645110954	319	1
3.82988715481775	3.69968316551084	320	1
3.81528779363922	3.77247492609852	321	1
3.80844845022859	3.78435104449029	322	1
3.81287332783193	3.82763851166489	323	1
3.81028794578485	3.75496117992984	324	1
3.81997346793313	3.72394929002194	325	1
3.82195629206680	3.72730219543202	326	1
3.82168040526360	3.71810395142498	327	1
3.82864467440062	3.72610722174133	328	1
3.80964733907932	3.76449682160898	329	1
3.82113869424863	3.75164476112317	330	1
3.81078081888923	3.76830445947201	331	1
3.82291247725871	3.73445316309458	332	1
3.81796161438159	3.74046415964760	333	1
3.81317193578082	3.75502240907469	334	1
3.80867224819579	3.79157898760126	335	1
3.81511927652007	3.77173233366051	336	1
3.81925100603857	3.76832673300012	337	1
3.80863890982672	3.77917275160155	338	1
3.81936917279620	3.74240632342598	339	1
3.82473761733316	3.74082015432509	340	1
3.81916694038482	3.73294501867781	341	1
3.82804817393933	3.73322423415026	342	1
3.81386076565790	3.78438571485129	343	1
3.81510310263200	3.77170330118989	344	1
3.83214833952651	3.76913360558329	345	1
3.81502687605427	3.74480800170827	346	1
3.82285171231016	3.72134284605895	347	1
3.82968715923729	3.70453309394203	348	1
3.81296834975165	3.74161740795550	349	1
3.82113672420816	3.76476150451549	350	1
3.82079409812515	3.77748617785026	351	1
3.82932466969700	3.74203866419143	352	1
3.81487048314472	3.73980271092943	353	1
3.81632679707126	3.75677025457467	354	1
3.81049277555627	3.75045736359173	355	1
3.80538888428102	3.79165426145606	356	1
3.80750322693334	3.76410068031348	357	1
3.82285470397268	3.75170088956714	358	1
3.81359461852019	3.75970255810993	359	1
3.81620076429986	3.74670521334001	360	1
3.82190839766220	3.73500921128284	361	1
3.82097031092488	3.75034651077069	362	1
3.82888856136639	3.67705277783270	363	1
3.83068381790784	3.71589509368689	364	1
3.82239599322684	3.69160364383838	365	1
3.83230664843337	3.67836264133445	366	1
3.82370050940711	3.72844191069932	367	1
3.82316568149627	3.75652377713290	368	1
3.80161865443633	3.80069743612830	369	1
3.81221420184022	3.78882045403470	370	1
3.82146081586108	3.75850630290623	371	1
3.82136384248021	3.70374874193390	372	1
3.81229110752070	3.73271203389091	373	1
3.81885963350105	3.75567492557679	374	1
3.81622016995920	3.74369594049451	375	1
3.80512866522022	3.76470419676641	376	1
3.80887961322347	3.78183617270047	377	1
3.81566273866509	3.75489784480267	378	1
3.81519618052962	3.75197820437466	379	1
3.80667555208894	3.78861367056301	380	1
3.81656870179445	3.78454717771899	381	1
3.81917641848726	3.76910248899873	382	1
3.81165146061425	3.78992464323067	383	1
3.80412671877108	3.80384170674783	384	1
3.81361567529922	3.78299711915372	385	1
3.82038639870110	3.72320088200975	386	1
3.82113961491705	3.73014112953471	387	1
3.81744287696622	3.77196509127567	388	1
3.80527978151823	3.77768208860611	389	1
3.80108234463032	3.74208860140200	390	1
3.81139789229108	3.76878689741294	391	1
3.82033293755044	3.76673267199619	392	1
3.81551435028952	3.78908175384907	393	1
3.81232232103622	3.76377433431273	394	1
3.81894145994862	3.73954379817917	395	1
3.83001741766346	3.73622318316130	396	1
3.82997398992245	3.75055064780495	397	1
3.81714603835834	3.77100088433433	398	1
3.81332154211183	3.74088367915769	399	1
3.81363191936509	3.76865196277030	400	1
3.81612364056249	3.76723096624360	401	1
3.81604307720104	3.75554063148131	402	1
3.81658598409036	3.75712399352858	403	1
3.81670280911236	3.76028516272993	404	1
3.81616511661796	3.74215159398065	405	1
3.81496824166241	3.77075312511447	406	1
3.82795687682422	3.72295561245246	407	1
3.82833662289137	3.70890544145860	408	1
3.81753052146268	3.78230069566307	409	1
3.81932905588853	3.75975683631416	410	1
3.81720912449441	3.75926123511877	411	1
3.81085267314404	3.78548837522134	412	1
3.81080892586307	3.77813593414384	413	1
3.81338306344475	3.75698875580870	414	1
3.80957504318421	3.78238598934244	415	1
3.80934757010319	3.76900874934377	416	1
3.80574089835532	3.77009097071623	417	1
3.81284765256925	3.73363184571216	418	1
3.82368907275668	3.70516876435989	419	1
3.82195764392931	3.71105856060387	420	1
3.82111156791706	3.73459010913869	421	1
3.83445231458447	3.70556676618202	422	1
3.82676906601050	3.69204557196079	423	1
3.83297540718714	3.70933525985395	424	1
3.82715607392422	3.68838792612889	425	1
3.80845686289029	3.73353085761132	426	1
3.82288605318964	3.70960452385056	427	1
3.81940727964293	3.72700919672696	428	1
3.80613526840464	3.77689462571193	429	1
3.81832439415080	3.77081158362030	430	1
3.81815104865517	3.71366478048301	431	1
3.82183663273639	3.67661021531790	432	1
3.81860620151269	3.70602013799105	433	1
3.82542263458964	3.70887839622080	434	1
3.81934160722572	3.71283068467758	435	1
3.81316326400448	3.71981005467508	436	1
3.82006663034173	3.70593412538273	437	1
3.81922373718215	3.72463562278469	438	1
3.82230760709409	3.74068180356594	439	1
3.81434071754306	3.73918198889994	440	1
3.81602599938541	3.72912395779682	441	1
3.82031737936940	3.72534436778737	442	1
3.82457955572526	3.66804432066316	443	1
3.82873145723735	3.66493740749646	444	1
3.82311349585197	3.68468459898128	445	1
3.82106756066208	3.74504445076193	446	1
3.81758024204818	3.72267241216736	447	1
3.80817781036060	3.72454137819561	448	1
3.81828289012221	3.73860438078153	449	1
3.82119912006329	3.75136815652284	450	1
3.81745556465490	3.76062033866121	451	1
3.82493215014007	3.72305914937743	452	1
3.80616607218384	3.73268977301265	453	1
3.81705126945125	3.72060057596328	454	1
3.80528955193717	3.75480647478134	455	1
3.81061699008371	3.81239290213945	456	1
3.82200140425520	3.76081290487701	457	1
3.82193182670897	3.73739226503524	458	1
3.82500175604205	3.71044543486471	459	1
3.81331965398238	3.74942434738379	460	1
3.81086391176136	3.75580216651756	461	1
3.81349371302708	3.75069638361924	462	1
3.81307872177865	3.74399821841455	463	1
3.81356071412726	3.76969146093594	464	1
3.79612689917327	3.76103348142342	465	1
3.80998305456520	3.75607026046985	466	1
3.81788406535686	3.74156068279794	467	1
3.81587453548013	3.75453795580689	468	1
3.81646144584955	3.77450608593996	469	1
3.82193587818115	3.76289257079542	470	1
3.81394091425191	3.75289479490342	471	1
3.82462829054778	3.74559655550355	472	1
3.81617288153381	3.77818825194198	473	1
3.81616010127297	3.74484424822870	474	1
3.81495163831119	3.74729503440406	475	1
3.82288430729692	3.73930320847430	476	1
3.82071486777423	3.73750073300631	477	1
3.81060688425127	3.72763810288410	478	1
3.81256682840015	3.78245726910087	479	1
3.81363230405149	3.72113999990915	480	1
3.82312180302530	3.72774815262068	481	1
3.82622507119249	3.71982148163687	482	1
3.82802841185165	3.71386610463908	483	1
3.82301185237381	3.71990864753194	484	1
3.83511606228079	3.70332534330471	485	1
3.81979455092638	3.74831386831426	486	1
3.81828519805886	3.72799281433889	487	1
3.82379831082077	3.75291056893226	488	1
3.81113177358447	3.76541631295744	489	1
3.81604599349481	3.74161970317997	490	1
3.81844040071892	3.73866805096633	491	1
3.81798083992045	3.74884177360818	492	1
3.80363631003852	3.77293639401286	493	1
3.81330805392386	3.77778433780534	494	1
3.81148038646619	3.75027400873257	495	1
3.82926589480271	3.70164603474833	496	1
3.81974201275581	3.71669458131642	497	1
3.82761431603791	3.72977504851069	498	1
3.82125366779753	3.75229219253239	499	1
3.82214075869429	3.73411791738440	500	1
3.82138164171314	3.72084698222789	501	1
3.81264446605726	3.73506988058328	502	1
3.81732320597142	3.76921293481293	503	1
3.81595146457095	3.75482520106304	504	1
3.81600420325282	3.71721164298969	505	1
3.84024724986782	3.67181323112911	506	1
3.82680074486573	3.68180150498907	507	1
3.81462751105049	3.72187335388133	508	1
3.82963895562143	3.68936214423253	509	1
3.82683132880169	3.68736778057686	510	1
3.82208852871586	3.71211875882356	511	1
3.82092780195907	3.71438084014297	512	1
3.81876870810382	3.72240465951843	513	1
3.81216594502743	3.73924323299512	514	1
3.81163627557331	3.76543626507395	515	1
3.81405120502368	3.73936153613482	516	1
3.82225837478273	3.76098909535765	517	1
3.82069648996474	3.72754404591804	518	1
3.83193799096137	3.65668503537760	519	1
3.83238518945971	3.69301051319194	520	1
3.82526400642758	3.74973555907289	521	1
3.81551740268026	3.76161283880261	522	1
3.81215404166109	3.76850002484361	523	1
3.81281586186484	3.75885041212216	524	1
3.82045276437145	3.73129993270078	525	1
3.80447543850900	3.75842563238136	526	1
3.81568930352593	3.77453713220088	527	1
3.81502595744074	3.75462747816367	528	1
3.82663837011263	3.69610208605347	529	1
3.82140899838133	3.71545072346160	530	1
3.82893821759767	3.69045607571283	531	1
3.81674668220457	3.72114107884007	532	1
3.81172348703648	3.75111515845592	533	1
3.80812764713836	3.74795382266829	534	1
3.82313355080055	3.76445131660589	535	1
3.81428930426461	3.75617565677865	536	1
3.81067418970034	3.73587624429908	537	1
3.80939728852070	3.76158764741827	538	1
3.81684711792152	3.73332339050967	539	1
3.83102947720274	3.68151478001779	540	1
3.81686178272632	3.73306186729611	541	1
3.80927039565974	3.77305413409824	542	1
3.80605932953365	3.79257883470889	543	1
3.80869028223378	3.74895608516420	544	1
3.81557276327821	3.74081150335673	545	1
3.81313226331260	3.73236850695326	546	1
3.81475606627942	3.75404311510968	547	1
3.81220820344655	3.76668572551925	548	1
3.81764418794563	3.77045012280738	549	1
3.82068658737107	3.73978591581448	550	1
3.82305270844989	3.72659934574070	551	1
3.81941795541251	3.73503447696310	552	1
3.81993553345466	3.75957871104444	553	1
3.81629327810214	3.73005280657847	554	1
3.82890503967607	3.73047467861112	555	1
3.82121649213618	3.75931626539805	556	1
3.81912623415030	3.72043917663019	557	1
3.82778170535215	3.72886356782037	558	1
3.82199712407387	3.72553780770989	559	1
3.82648550920486	3.70614109818822	560	1
3.82095880144315	3.72308729776763	561	1
3.82194609537050	3.73450298405807	562	1
3.81373171263508	3.72440094817344	563	1
3.80891088929592	3.77159016989127	564	1
3.80749051788938	3.78410102274735	565	1
3.81498045619921	3.76028793824093	566	1
3.82299752436104	3.74643121479217	567	1
3.81685971463449	3.73279919092922	568	1
3.81076711781005	3.75075875622782	569	1
3.81360610481161	3.77212667979732	570	1
3.81142224420974	3.76301672578152	571	1
3.81000220635671	3.74619979716250	572	1
3.80896338395470	3.73522782847315	573	1
3.81605787328941	3.73152974760606	574	1
3.82229291520813	3.77938039752413	575	1
3.82008073209628	3.74992541536352	576	1
3.81385783090000	3.72905367948420	577	1
3.81907843053274	3.73330583703689	578	1
3.81652328135827	3.76691863308914	579	1
3.81709843269821	3.75654655072596	580	1
3.82312721242986	3.75675697701540	581	1
3.81773613336882	3.73289714767679	582	1
3.82281424094234	3.68187787341593	583	1
3.80798477406896	3.75961642258442	584	1
3.80925730258986	3.73885940341130	585	1
3.81301217754307	3.78126923001884	586	1
3.81600959478291	3.74241508602608	587	1
3.80848277154497	3.73037338040303	588	1
3.81896076369565	3.72665931564076	589	1
3.81339756875430	3.73318750839067	590	1
3.80856581033773	3.73889345727515	591	1
3.81502551762574	3.76711716011533	592	1
3.81554952623997	3.75338952508947	593	1
3.82371700786039	3.73533026472356	594	1
3.81371364850734	3.76537797994292	595	1
3.82052061446732	3.73694057913997	596	1
3.82008078119392	3.72526910361281	597	1
3.82035317811091	3.71244392620969	598	1
3.82570034997379	3.74552459643294	599	1
3.82065736386714	3.73294716899556	600	1
3.81713551680898	3.76918882962814	601	1
3.81381318252038	3.74584313169525	602	1
3.80556495231759	3.73521058046899	603	1
3.80943204767650	3.75245661229575	604	1
3.81759656165759	3.73265862048334	605	1
3.81664278315405	3.74476824866112	606	1
3.81091634331596	3.72966728678284	607	1
3.81078898188410	3.76793508086831	608	1
3.81101556474931	3.79070805218427	609	1
3.80588518643574	3.81390382813197	610	1
3.81417742051879	3.77285402543855	611	1
3.81466333804317	3.76570134797997	612	1
3.81222021420127	3.75624675313409	613	1
3.81989570240808	3.74867906944496	614	1
3.81360762293109	3.74011011051165	615	1
3.81590098307955	3.72902085990145	616	1
3.82126142156864	3.72960327579454	617	1
3.82007464959549	3.72378449783213	618	1
3.81673370061396	3.74485613817480	619	1
3.81563868704572	3.73353318220134	620	1
3.81110432586210	3.73787002395475	621	1
3.80899297291271	3.73806160167565	622	1
3.80356456615684	3.78783603764740	623	1
3.81179259619078	3.77805199352913	624	1
3.81539654700094	3.75790754943683	625	1
3.81415698033118	3.74814083874088	626	1
3.81402805783288	3.72820034119653	627	1
3.81826781691470	3.71788646720054	628	1
3.81570463128407	3.74694949317127	629	1
3.81687511967412	3.76520452658601	630	1
3.81320986846589	3.77833522747107	631	1
3.80811436723679	3.76290677308648	632	1
3.81557610088072	3.72698310526253	633	1
3.82357000231328	3.69175609265508	634	1
3.81613108102749	3.72912546904294	635	1
3.80983647908304	3.75095040659139	636	1
3.82677114549867	3.70883485555198	637	1
3.82554811897800	3.72844605771532	638	1
3.82595457106958	3.71648688739541	639	1
3.81132536854731	3.73566780231871	640	1
3.81389147603367	3.75060368057450	641	1
3.81689732634175	3.74848729188802	642	1
3.80919535536333	3.74746053048334	643	1
3.81462583896636	3.72217678647904	644	1
3.81158381769799	3.76741522594844	645	1
3.82034187652496	3.74090514695982	646	1
3.83176420191728	3.73052644322838	647	1
3.82187561344127	3.74317167411508	648	1
3.82269727808506	3.70365833797709	649	1
3.82687312379234	3.71484220018498	650	1
3.82863519986451	3.71928252634539	651	1
3.82447601676997	3.74727723897074	652	1
3.82450619942646	3.75076858942545	653	1
3.80239123626008	3.81552578284218	654	1
3.80520397866491	3.79583753137592	655	1
3.80837458859727	3.78470764551633	656	1
3.81280267826314	3.77548838778997	657	1
3.81271819032578	3.73807875882426	658	1
3.80828645227032	3.73887002205417	659	1
3.82837525788151	3.75187279135102	660	1
3.83069757461733	3.72173385755925	661	1
3.82431124600156	3.70127297770351	662	1
3.81416490925355	3.75777450814955	663	1
3.81610650944772	3.74643508413804	664	1
3.81382438098072	3.77733883270315	665	1
3.81828706841637	3.76065457091893	666	1
3.81531271640625	3.72504660144425	667	1
3.82244135961140	3.73948656769461	668	1
3.80691782964023	3.75543769205859	669	1
3.81846021738538	3.72818397174167	670	1
3.82011860004362	3.76624773233281	671	1
3.82101243947686	3.74432200277034	672	1
3.81884879479399	3.73125299915417	673	1
3.81892771074590	3.71958847652218	674	1
3.82603119758923	3.71199978189219	675	1
3.81850308167514	3.70447492282155	676	1
3.81719362017786	3.73787839213647	677	1
3.81764599313178	3.72678722719860	678	1
3.81343117108631	3.71840191740188	679	1
3.82809491880827	3.73081955166781	680	1
3.82149335360871	3.71730085122712	681	1
3.82460349465439	3.70575025429314	682	1
3.82860970370261	3.72694870879192	683	1
3.82598096634831	3.69517058248196	684	1
3.82560906921499	3.70425619371192	685	1
3.82487343342898	3.70867247357402	686	1
3.81438588341327	3.78200396633951	687	1
3.81959208570799	3.76756912688132	688	1
3.81922960673532	3.74678225546085	689	1
3.81691596385451	3.70561911769020	690	1
3.81906556495604	3.70582416418628	691	1
3.82550147196548	3.74801769876615	692	1
3.81920489047877	3.73591148267957	693	1
3.81625259580177	3.74448076424394	694	1
3.81512127264895	3.76130672875644	695	1
3.81137310738971	3.74062006993879	696	1
3.80981906323979	3.74490021585994	697	1
3.82504925385319	3.73519431086813	698	1
3.83341201104450	3.68978358074060	699	1
3.82662215046499	3.69242986062120	700	1
3.82658320081966	3.71562707686253	701	1
3.82939607747581	3.68171502570209	702	1
3.82267829188335	3.69584934992258	703	1
3.81779376472461	3.71284018358905	704	1
3.81214214487015	3.73391961323824	705	1
3.80578400691939	3.70334157077129	706	1
3.82244656178809	3.70961836981315	707	1
3.81887139750052	3.72928905956193	708	1
3.82322183843325	3.76820152877108	709	1
3.80062117770850	3.81184964575055	710	1
3.80633561963046	3.80942887700017	711	1
3.81765787191129	3.76465404225051	712	1
3.82468548632854	3.68574814589329	713	1
3.82589568841699	3.68132419320753	714	1
3.82450091496904	3.70239054807596	715	1
3.82672942646972	3.68617916637346	716	1
3.82453573808470	3.69969551541992	717	1
3.82437226596243	3.70717062541112	718	1
3.82800139221057	3.72985724222775	719	1
3.82315039451242	3.74513125962114	720	1
3.81691909710152	3.75976260726382	721	1
3.81753888673855	3.74577477796258	722	1
3.81227639710310	3.72541913627348	723	1
3.82449944103050	3.73269183558814	724	1
3.82281648176775	3.73297780610761	725	1
3.83060357045219	3.70651569660429	726	1
3.81517843572056	3.73413001076774	727	1
3.81170256163804	3.78786886053260	728	1
3.80923022838280	3.80904736244595	729	1
3.80375961333418	3.81307642875058	730	1
3.81144406340575	3.77882643625422	731	1
3.80079042846423	3.77745016032600	732	1
3.81626591777009	3.76416443460108	733	1
3.81476161316964	3.78387730544979	734	1
3.81669319532088	3.76695381312178	735	1
3.80915548372356	3.74501852552210	736	1
3.81816301666993	3.76918366397741	737	1
3.81172109126143	3.76954665139587	738	1
3.81557362015777	3.75418278245293	739	1
3.81484883763152	3.74110276575414	740	1
3.81626062640631	3.73341375065027	741	1
3.81186390276760	3.74217542017748	742	1
3.81257408704527	3.75599333913950	743	1
3.81001142911698	3.75854908399599	744	1
3.81100729521949	3.78355474168584	745	1
3.79427221487727	3.84698113610386	746	1
3.80011898229118	3.81713150086355	747	1
3.80268627475758	3.79638280830312	748	1
3.80681931315654	3.76777340141733	749	1
3.80728220270711	3.74218148521403	750	1
3.81514448538337	3.76505637624922	751	1
3.81354484844968	3.73181557450563	752	1
3.80866502468765	3.74499924987689	753	1
3.81682209632352	3.77442294598107	754	1
3.81975779007301	3.76587627708242	755	1
3.80123515029400	3.80943255408571	756	1
3.80723067676403	3.78374706147947	757	1
3.82148389119731	3.74053365451795	758	1
3.82452804392918	3.69085731667984	759	1
3.83262214163480	3.68392110130391	760	1
3.82978493847595	3.70851126515670	761	1
3.82633621071603	3.68394516193739	762	1
3.82720597716388	3.72275843270607	763	1
3.81134536689210	3.78021867409145	764	1
3.81402744849996	3.77856701603471	765	1
3.81737986488139	3.75684639337605	766	1
3.81467348692057	3.76966301072161	767	1
3.82377095048958	3.72511075238610	768	1
3.82240128672923	3.71481241781426	769	1
3.82633220909563	3.69613197088502	770	1
3.82307261813790	3.72716947519673	771	1
3.82086159942137	3.70427730553258	772	1
3.83003367991198	3.68815758780926	773	1
3.82544880716350	3.70853108791665	774	1
3.81547257703530	3.75405118691589	775	1
3.81565136729050	3.72660254782416	776	1
3.82006506045567	3.70751536940640	777	1
3.81638603077513	3.72912063756840	778	1
3.82517144828327	3.71187122299968	779	1
3.82614299534473	3.68817825401938	780	1
3.83257466376992	3.68999267283539	781	1
3.83145340384605	3.71541962248473	782	1
3.82901269350839	3.75265661108406	783	1
3.82153525845709	3.76002112893848	784	1
3.81550134090122	3.75957641310748	785	1
3.81206459565494	3.73456101579377	786	1
3.81432579160601	3.70878737737861	787	1
3.81834281835197	3.77793848810765	788	1
3.81049279920694	3.82094732598843	789	1
3.80735621698480	3.82429464967522	790	1
3.81117621379098	3.77172195238171	791	1
3.81565956176694	3.74442334696548	792	1
3.82292613290895	3.73428447117147	793	1
3.83066952834390	3.70043994035766	794	1
3.81980018746304	3.73594537480556	795	1
3.81761608368064	3.76838839638855	796	1
3.81858632783411	3.76846718375555	797	1
3.81527610821238	3.79321771318235	798	1
3.80559741976312	3.79924528581030	799	1
3.80930350952757	3.78594646915682	800	1
3.82486641172905	3.72442125890064	801	1
3.81814900204289	3.73897134357475	802	1
3.82143427058513	3.74271823278475	803	1
3.82240813585329	3.72803695991059	804	1
3.81711571546412	3.72777047989566	805	1
3.82073618569529	3.75652414781888	806	1
3.81799943946975	3.76204187846303	807	1
3.81962839188770	3.76577073106898	808	1
3.80860076631871	3.76940788953801	809	1
3.82031896758574	3.71152851791870	810	1
3.81437730904013	3.78536564591847	811	1
3.80918996100439	3.78506830635077	812	1
3.81516675294845	3.78332346349640	813	1
3.81914196304502	3.72873649445338	814	1
3.82287999717248	3.72074249795026	815	1
3.81333747263196	3.74474009269097	816	1
3.82967269661503	3.71016258096970	817	1
3.81673510917186	3.74737141824894	818	1
3.83082112489814	3.73895560198255	819	1
3.82457918957956	3.75480175142098	820	1
3.82211451724571	3.71745842403235	821	1
3.82052154460952	3.69088368413270	822	1
3.82525652876443	3.70062438902180	823	1
3.82751576969445	3.71555240087738	824	1
3.83153227836696	3.68546904410870	825	1
3.81581154949428	3.70446706899804	826	1
3.82370038818355	3.71643870239470	827	1
3.82385627965691	3.71478741335400	828	1
3.81884409826683	3.75835138942142	829	1
3.81898220193223	3.72477979058644	830	1
3.82550798011655	3.71826571986065	831	1
3.82399640027112	3.71410879512920	832	1
3.82577916053194	3.68341919907208	833	1
3.82916359923710	3.75537709243745	834	1
3.82802682965692	3.72751062548703	835	1
3.83356873609809	3.71014190168889	836	1
3.82189133507128	3.70441277626235	837	1
3.83523533488346	3.73357636694345	838	1
3.82623464054734	3.72162339647537	839	1
3.81808711956444	3.74709116528603	840	1
3.82572516527086	3.73211437213753	841	1
3.82346674070315	3.75199134910667	842	1
3.82261155248267	3.75749912694797	843	1
3.82668412813085	3.72404268966535	844	1
3.81550722855154	3.76814823702672	845	1
3.81326963947865	3.76234410277764	846	1
3.81832221395109	3.73015200211552	847	1
3.80965465272488	3.74530401235361	848	1
3.82817364089715	3.71717967309171	849	1
3.83392773398780	3.68855576810069	850	1
3.82500665428222	3.70331890149528	851	1
3.81599017480552	3.72323994912912	852	1
3.80895757113927	3.76506103708284	853	1
3.81820394497746	3.76250963177481	854	1
3.82467663605244	3.70815289161945	855	1
3.82608855246400	3.71858587060189	856	1
3.82157404089813	3.69002561757230	857	1
3.82192192749493	3.71713279428577	858	1
3.82811143455894	3.69057868959802	859	1
3.83403302181623	3.69410164725864	860	1
3.82501243116398	3.72825643074263	861	1
3.82036106920510	3.72414371044191	862	1
3.82279856300915	3.70502853106113	863	1
3.82659886833273	3.72947710894862	864	1
3.82206341308710	3.70592366669602	865	1
3.82887330163020	3.70625337015378	866	1
3.81982056883985	3.73118417393870	867	1
3.82034901241731	3.73830365256575	868	1
3.83436883404542	3.69432913507508	869	1
3.83495556211475	3.68044870165923	870	1
3.81930281156188	3.69041235037136	871	1
3.81093526882877	3.74299645103528	872	1
3.80899449857997	3.73291270733875	873	1
3.80405699733460	3.77701872176306	874	1
3.81084612035491	3.77361257430890	875	1
3.82517808362899	3.74821908076571	876	1
3.81605862860243	3.75926371780606	877	1
3.81148266169967	3.72309324686048	878	1
3.81677052853837	3.70744579642740	879	1
3.81085113798473	3.74404547249542	880	1
3.81462892708260	3.76140831262778	881	1
3.82349840043505	3.72718659591047	882	1
3.83156457616254	3.71677024105778	883	1
3.82540928237784	3.73740015563175	884	1
3.81228170647765	3.73886600533619	885	1
3.81579431536834	3.74735655042232	886	1
3.80414253652261	3.78288154896973	887	1
3.80984506239125	3.77940549026482	888	1
3.81961930151604	3.74373300399853	889	1
3.80771930514954	3.79015094878539	890	1
3.81819459796011	3.80729010343539	891	1
3.82163593322066	3.73217792657481	892	1
3.81917873553414	3.74127800420776	893	1
3.82123611581521	3.74333730740048	894	1
3.82963004942405	3.75667273374379	895	1
3.81818768282404	3.72429199065948	896	1
3.81046201020073	3.76323009120413	897	1
3.81633404648332	3.72598334519396	898	1
3.82803627540441	3.71734322442986	899	1
3.83069419351084	3.68519257320975	900	1
3.82502913510980	3.68947980442333	901	1
3.82549910748975	3.72835163964825	902	1
3.81857407486193	3.79108064055416	903	1
3.81966281095834	3.78255626856748	904	1
3.81065870829567	3.75479395608776	905	1
3.81999947337703	3.74488652833127	906	1
3.82038604621950	3.74634696541423	907	1
3.81080633797783	3.74460620136073	908	1
3.81581939174899	3.73259747730775	909	1
3.80701018960451	3.76592807423662	910	1
3.81820176051311	3.71785900949922	911	1
3.80889442369875	3.72254634224575	912	1
3.80979310677138	3.73780452613773	913	1
3.81158388884014	3.77645690878807	914	1
3.81303513885965	3.73697212803028	915	1
3.81586003226997	3.70469549516868	916	1
3.81989893771169	3.72619510101153	917	1
3.81865195541937	3.71391744621417	918	1
3.80991119839129	3.76461216748437	919	1
3.81622487032356	3.78244026109998	920	1
3.81600727398047	3.79357184890328	921	1
3.82193374679124	3.75864077884537	922	1
3.80832100044210	3.75959768631645	923	1
3.81726780330204	3.75755516189743	924	1
3.82339239549767	3.72873255561376	925	1
3.81992158775919	3.74435656315467	926	1
3.82885061972535	3.73433365079056	927	1
3.82239268205516	3.73321475430763	928	1
3.81294728203652	3.73119473025015	929	1
3.80148837478733	3.76818127891685	930	1
3.81051488664436	3.75614706027020	931	1
3.81754456198283	3.75746398667899	932	1
3.82452623387079	3.74698747687352	933	1
3.81453110785987	3.76214070162559	934	1
3.81124987646695	3.75611046743640	935	1
3.82303875350982	3.69465130538600	936	1
3.81463342495667	3.75374928185025	937	1
3.80738729686289	3.79162011631353	938	1
3.81901483188309	3.71570399574404	939	1
3.80926597660754	3.72141417826641	940	1
3.82232234915276	3.75263160762092	941	1
3.83500278172282	3.72709868085384	942	1
3.82339308187946	3.71040069790243	943	1
3.81828833573739	3.70254093069951	944	1
3.81811617947885	3.72464098160539	945	1
3.81494069777931	3.75192654636169	946	1
3.81429615093857	3.71372552630465	947	1
3.81473662121748	3.73238411677162	948	1
3.81675155305621	3.73675383726747	949	1
3.81304637384507	3.72099559417031	950	1
3.81736581129012	3.71471966501839	951	1
3.82319760419236	3.75692013098211	952	1
3.82018666127493	3.76506429620194	953	1
3.81089907108975	3.78499554322330	954	1
3.82636442073289	3.73087287279455	955	1
3.82466521991809	3.72449347094073	956	1
3.81808898521372	3.70963532847284	957	1
3.82874715941585	3.69968839668524	958	1
3.81205949447700	3.71402777594696	959	1
3.82183446925674	3.68638482522205	960	1
3.80440913617641	3.73370590075585	961	1
3.81908195941965	3.76324829298825	962	1
3.80888065239635	3.81378367560543	963	1
3.81145107414385	3.74595182639492	964	1
3.81751556882353	3.72596285046178	965	1
3.82942914926311	3.73095241597421	966	1
3.82428634240670	3.71092251913819	967	1
3.82215117827783	3.73465794601322	968	1
3.82100617628214	3.76109446658592	969	1
3.82926806561877	3.72712866380916	970	1
3.81832866605558	3.73255431779992	971	1
3.81479354038030	3.73473508029044	972	1
3.81252345217902	3.77373409618108	973	1
3.81205169251446	3.75195678210753	974	1
3.81533586739824	3.78199715014649	975	1
3.82468214584483	3.70994116713870	976	1
3.83249071127330	3.70810944595845	977	1
3.82363800667337	3.70320474196162	978	1
3.81223023805716	3.72483608012202	979	1
3.81735171292331	3.74594924464005	980	1
3.82001570895951	3.75693201942394	981	1
3.81926836013100	3.73819943014429	982	1
3.81088891076366	3.74871851897706	983	1
3.82004156800068	3.76477586134243	984	1
3.81483588094978	3.74508812165641	985	1
3.81655080430348	3.75089694251020	986	1
3.81671068234515	3.74942878845164	987	1
3.83044385801986	3.69689356385684	988	1
3.82826361493782	3.69566931775713	989	1
3.82292280834230	3.71108998847214	990	1
3.82327236219325	3.71533473740511	991	1
3.82512338331851	3.73299055955886	992	1
3.81993661491788	3.73842974247535	993	1
3.83262494838875	3.69878247978729	994	1
3.83434664603113	3.67969960258094	995	1
3.82719701206224	3.71576259190918	996	1
3.82421876054187	3.72574541602642	997	1
3.82659350035041	3.70449722723838	998	1
3.82970985122135	3.70570925204896	999	1
3.82659311653134	3.75959383991554	1000	1
3.82397659215819	3.74425765694807	1001	1
3.81722764838300	3.74693147652997	1002	1
3.82777224159427	3.69798762018733	1003	1
3.81517714515119	3.72781326058492	1004	1
3.81460236499117	3.73387121299433	1005	1
3.80995791341425	3.72447766409907	1006	1
3.80460484801050	3.74338239834088	1007	1
3.81489329943505	3.76798416828113	1008	1
3.81756064829257	3.74654825045390	1009	1
3.82661280246909	3.67679617380457	1010	1
3.82614139100089	3.70476565168510	1011	1
3.83895097104750	3.69377443609201	1012	1
3.82181061574891	3.73260502385787	1013	1
3.81727274630137	3.70914549236915	1014	1
3.82552697538009	3.68349354163954	1015	1
3.81948040185333	3.74828154498782	1016	1
3.81390331016223	3.75947687388187	1017	1
3.82175191145349	3.77342838759970	1018	1
3.82621330679272	3.73007599666719	1019	1
3.82783478561307	3.68267698309547	1020	1
3.82022166150562	3.72157433937486	1021	1
3.80905203966833	3.72128356759996	1022	1
3.82280200869434	3.73456070368157	1023	1
3.82024091855941	3.72324898500086	1024	1
3.82216465645665	3.71390727918412	1025	1
3.80746277463909	3.76714998503476	1026	1
3.81660811738802	3.75551079143201	1027	1
3.80901962073126	3.75876959080340	1028	1
3.82725834115577	3.72173774129000	1029	1
3.81140209609831	3.76893787513602	1030	1
3.81262311920386	3.75542929009212	1031	1
3.82121715366869	3.73348259923933	1032	1
3.81546112910313	3.73546129854140	1033	1
3.82793830072550	3.68721142843404	1034	1
3.81344106790141	3.73910545148764	1035	1
3.82294345949963	3.73737932747934	1036	1
3.83571868062348	3.68191073958114	1037	1
3.82361247761888	3.67800860883970	1038	1
3.81941227535250	3.73131762585703	1039	1
3.81806229573939	3.76772479833944	1040	1
3.81101586617024	3.74585299736467	1041	1
3.80933476475590	3.77985908664284	1042	1
3.81929716696586	3.74846268031945	1043	1
3.81817177082088	3.71868411199518	1044	1
3.82888787675572	3.72749030993515	1045	1
3.82972957135469	3.67218106328219	1046	1
3.81833428700275	3.72616688945031	1047	1
3.81456098369929	3.75594706060785	1048	1
3.80936843223250	3.75660031770584	1049	1
3.80677778772476	3.76561313244830	1050	1
3.81216926106569	3.72824740406383	1051	1
3.82426699754003	3.69230983144695	1052	1
3.82108472743683	3.72567758496444	1053	1
3.82446909766102	3.73227854951972	1054	1
3.82821759776475	3.70683202734580	1055	1
3.81704274832441	3.74325803206579	1056	1
3.81243450738320	3.72958198810519	1057	1
3.82690735578645	3.71477139011727	1058	1
3.83056414998430	3.68702023419903	1059	1
3.82106725660582	3.67526353893293	1060	1
3.82630942177532	3.67422362181349	1061	1
3.82892831835320	3.69400375809148	1062	1
3.82488537557587	3.72427320693731	1063	1
3.81313246315804	3.74891937921618	1064	1
3.81334653024054	3.72753066799612	1065	1
3.82015989504175	3.72976737139232	1066	1
3.80774518565553	3.77423916285290	1067	1
3.82351210208777	3.70814609373536	1068	1
3.82464794479818	3.71065178751892	1069	1
3.81625394304576	3.70835316126231	1070	1
3.81223355221937	3.73736234195856	1071	1
3.80850471462166	3.75425487535056	1072	1
3.81403742225075	3.75349296914522	1073	1
3.80979695242536	3.77458346549422	1074	1
3.80174285822319	3.78126208240499	1075	1
3.81215293780912	3.74044878089250	1076	1
3.81899130322421	3.76976440484032	1077	1
3.81772416499082	3.75405788206155	1078	1
3.81265715821899	3.74727620539893	1079	1
3.81378639120380	3.73214846539079	1080	1
3.82202610286046	3.72938720687582	1081	1
3.82845887374336	3.69913287029154	1082	1
3.82354719233177	3.72841319161433	1083	1
3.82165554519242	3.75053373213618	1084	1
3.81607087456701	3.77919573233170	1085	1
3.81978100566957	3.73555829590081	1086	1
3.82335395310842	3.73085531213440	1087	1
3.82973404881287	3.68915363757530	1088	1
3.83092984811088	3.70028366798285	1089	1
3.82794650037707	3.69446392184024	1090	1
3.83061273432561	3.70473508870588	1091	1
3.82006574592817	3.72285068826347	1092	1
3.80900997622416	3.77500443470554	1093	1
3.80973385401014	3.80443775089839	1094	1
3.81071709016461	3.75223340053527	1095	1
3.81303822279967	3.77047754394575	1096	1
3.81710320794278	3.71567531798989	1097	1
3.81128168067946	3.74107108312970	1098	1
3.81514900498654	3.74083776964830	1099	1
3.81995628030511	3.75496356322779	1100	1
3.81814481182283	3.74735994908653	1101	1
3.81856787831762	3.76891346357630	1102	1
3.81365798031951	3.74499308405674	1103	1
3.81981163738001	3.70072291651643	1104	1
3.82270049495565	3.74521216682807	1105	1
3.82187563641908	3.73481015669544	1106	1
3.81688555559754	3.73824313190787	1107	1
3.82415671214875	3.69046300526329	1108	1
3.82932296516849	3.69387950126525	1109	1
3.82906832882312	3.72059944633867	1110	1
3.82953517371267	3.69677987738410	1111	1
3.82729807299415	3.69182465714472	1112	1
3.82463106866381	3.72575258345298	1113	1
3.82195951760869	3.72263684943310	1114	1
3.82297845697750	3.73168624480486	1115	1
3.81771714037531	3.73555551077643	1116	1
3.81326171196711	3.76862112569313	1117	1
3.81417394015518	3.75448321447870	1118	1
3.81407424067509	3.74114853611470	1119	1
3.81925138352649	3.71495614380461	1120	1
3.82811680950356	3.69343704735579	1121	1
3.83074595404879	3.70693107126391	1122	1
3.82495059402440	3.69920645827032	1123	1
3.83447990566904	3.70785770741227	1124	1
3.82748435512031	3.69914945235575	1125	1
3.82722854458744	3.68992981361854	1126	1
3.83022252809543	3.70292374426349	1127	1
3.82151536200999	3.74387006226389	1128	1
3.81300017702283	3.73435409220365	1129	1
3.81309777274556	3.75951953033750	1130	1
3.80797053716433	3.75381492311696	1131	1
3.80727872690602	3.78461427131125	1132	1
3.80558141881862	3.81130917502085	1133	1
3.80847841205498	3.78054723049879	1134	1
3.81587184332331	3.76251761318247	1135	1
3.81666897530886	3.73065492642951	1136	1
3.82585609320670	3.71116926308330	1137	1
3.80806214409006	3.79198794296041	1138	1
3.80449446628570	3.81066071763267	1139	1
3.81580073597576	3.78234325749262	1140	1
3.82603628463442	3.73411676235196	1141	1
3.82415222196939	3.75528584030436	1142	1
3.82460208517997	3.74944745176899	1143	1
3.82292898572362	3.71803503206581	1144	1
3.82467738613199	3.68782599710138	1145	1
3.82312950455931	3.68814783324395	1146	1
3.82653342599097	3.73537169851523	1147	1
3.81698955886787	3.73838126384882	1148	1
3.80613318481354	3.77732434137474	1149	1
3.81414169649768	3.76303749037002	1150	1
3.82377213074837	3.76100853863648	1151	1
3.81983266639880	3.75564622488743	1152	1
3.81952158139556	3.77384384298387	1153	1
3.80297237031240	3.76561497914621	1154	1
3.80784692876264	3.79475606001846	1155	1
3.81869175182961	3.76380311767900	1156	1
3.82248419581864	3.74274660509626	1157	1
3.81915852118294	3.74487221944600	1158	1
3.80985745124828	3.73826808203054	1159	1
3.81942209478555	3.72393059934283	1160	1
3.83177689393025	3.72610686859469	1161	1
3.82173166710109	3.74458757618680	1162	1
3.83139427126947	3.74206298308072	1163	1
3.82651522795742	3.72697264097522	1164	1
3.81839108846601	3.75518492636352	1165	1
3.82496332393552	3.75718867440268	1166	1
3.82113468011993	3.76211253325050	1167	1
3.82618111046674	3.73364044673539	1168	1
3.81024931007761	3.72326022411244	1169	1
3.82186303646383	3.74125697661960	1170	1
3.81674916324008	3.74197262743802	1171	1
3.81780232263113	3.78444964763208	1172	1
3.81304898099153	3.79837396367799	1173	1
3.82045809623408	3.76034226318458	1174	1
3.82018815312165	3.77183195629487	1175	1
3.80795007975864	3.76707140284621	1176	1
3.80765813792838	3.76757771177975	1177	1
3.80699538412378	3.78457830758895	1178	1
3.80178302165685	3.80910105364454	1179	1
3.81230717348768	3.77222433149138	1180	1
3.81260265902747	3.76565908183413	1181	1
3.81597259082170	3.75341993626336	1182	1
3.80826443332730	3.77709266812781	1183	1
3.80795831098356	3.74972098428811	1184	1
3.81186453882934	3.76445161652512	1185	1
3.82752677414175	3.71425732138702	1186	1
3.81857587064481	3.75683845027064	1187	1
3.81597724912236	3.74781887607643	1188	1
3.82687432214078	3.76668531253619	1189	1
3.81930460549686	3.74814585900116	1190	1
3.82097413031036	3.74332783380960	1191	1
3.82503261336104	3.73736434716409	1192	1
3.82311193496757	3.73418195228888	1193	1
3.81547883161471	3.73503957942990	1194	1
3.80903428130311	3.73782456377969	1195	1
3.81288693376349	3.76249998964933	1196	1
3.81708118233851	3.74818257897390	1197	1
3.81539664849014	3.72325109954335	1198	1
3.82891707528624	3.73461041153876	1199	1
3.81660209010706	3.76629512848114	1200	1
3.81901668512483	3.74614030256409	1201	1
3.81805260416390	3.76758632081665	1202	1
3.82562626956280	3.74823296868754	1203	1
3.82327996655213	3.74276845904749	1204	1
3.81825353516778	3.73098135175406	1205	1
3.82410307897241	3.77207668465192	1206	1
3.81330091421779	3.78219102355204	1207	1
3.81703827115481	3.72384483654350	1208	1
3.81518258312756	3.74068566584939	1209	1
3.81181376059855	3.75224278394370	1210	1
3.81445634329527	3.73691462062919	1211	1
3.82430044078164	3.70537817268908	1212	1
3.81547515367120	3.72107758111392	1213	1
3.81254516888279	3.71202302115371	1214	1
3.82018133697217	3.75134148338872	1215	1
3.83216913406822	3.75932561253768	1216	1
3.82768342863594	3.74188746983012	1217	1
3.82645667877599	3.76303393150794	1218	1
3.81396839127269	3.76563502242254	1219	1
3.81620282578533	3.76738057033698	1220	1
3.81618409407933	3.71549971475326	1221	1
3.80930588668673	3.73829607280439	1222	1
3.80669182857851	3.77314665876987	1223	1
3.81245958929577	3.76200540928968	1224	1
3.82205942850705	3.73929802861541	1225	1
3.82343229837647	3.74755528194697	1226	1
3.81389977692012	3.73583468838436	1227	1
3.82236202266095	3.78297701271006	1228	1
3.81707287876678	3.75676754967526	1229	1
3.81756382172846	3.75097249714242	1230	1
3.81086000017957	3.77267901499702	1231	1
3.82165869297073	3.74258311597573	1232	1
3.81623614759157	3.74524540032462	1233	1
3.80540244851929	3.80804941704681	1234	1
3.80529113102739	3.79450911003381	1235	1
3.81870154304758	3.71543036273188	1236	1
3.82857400764530	3.69069399996943	1237	1
3.81828690019259	3.72526956981365	1238	1
3.81498033346368	3.72882153794120	1239	1
3.80813800189821	3.76967170096181	1240	1
3.80522734144101	3.75729769941216	1241	1
3.83112265086897	3.76133831872334	1242	1
3.82600933207670	3.77135810406330	1243	1
3.81494866245845	3.72848989481469	1244	1
3.81305247566676	3.77394718944127	1245	1
3.82644674201628	3.76700795250116	1246	1
3.82518192780481	3.71757539454629	1247	1
3.81952586800684	3.75835577189778	1248	1
3.81554879236822	3.74866859723151	1249	1
3.80723717874559	3.78487303884279	1250	1
3.80367038502259	3.79957338046559	1251	1
3.81484140974106	3.78799591828995	1252	1
3.81829659752041	3.78330061779539	1253	1
3.82054952349082	3.76282576193883	1254	1
3.81785834128872	3.75751500474849	1255	1
3.81714920326621	3.75661918945109	1256	1
3.80638724931579	3.78259851374352	1257	1
3.81452023685246	3.78092949815400	1258	1
3.81966273818402	3.75011670475739	1259	1
3.82695189923272	3.70161777123673	1260	1
3.83085445987324	3.70145914686463	1261	1
3.81257264350669	3.76444684041628	1262	1
3.81440265603462	3.76970189957507	1263	1
3.82007992088931	3.73188038025311	1264	1
3.82396239410567	3.70469079229040	1265	1
3.81778682875222	3.71682428009781	1266	1
3.82122223448019	3.72051880634333	1267	1
3.82975590596299	3.70727324701014	1268	1
3.82888228256840	3.73980490662917	1269	1
3.83023101976771	3.73365940855821	1270	1
3.80478918564671	3.79864289056103	1271	1
3.80694812296335	3.77868822430208	1272	1
3.82161485420770	3.76553634344455	1273	1
3.82761187850348	3.75567666317261	1274	1
3.81807885685036	3.76797005460218	1275	1
3.82844516714655	3.76295385725759	1276	1
3.82216495661377	3.75186356901919	1277	1
3.82387431169479	3.73903726738257	1278	1
3.82468723243039	3.76373274101161	1279	1
3.82095157702808	3.69052444840542	1280	1
3.81856244083270	3.69066008379775	1281	1
3.83479080842387	3.74502250506675	1282	1
3.82879663909729	3.73239688700008	1283	1
3.82007844956630	3.73930047121927	1284	1
3.81595638313753	3.74567741644748	1285	1
3.82166403824938	3.75696666210403	1286	1
3.83160214951187	3.70326694211978	1287	1
3.83437062549938	3.69406501743226	1288	1
3.83145491303754	3.70425453497185	1289	1
3.81744407315119	3.75167023354748	1290	1
3.82284337936380	3.75899857337729	1291	1
3.81387290982862	3.77382800027843	1292	1
3.80721331086187	3.78345411932898	1293	1
3.81599400231032	3.79975574241341	1294	1
3.80792742825907	3.78420059881190	1295	1
3.81203931367808	3.75575401217105	1296	1
3.82132497964231	3.72781772077706	1297	1
3.81290824139627	3.74030450302419	1298	1
3.82388967259924	3.69405214366860	1299	1
3.83082438506475	3.69216673854682	1300	1
3.81845371128186	3.78382683530843	1301	1
3.81664485165568	3.74174044182655	1302	1
3.81537461376080	3.73826318342356	1303	1
3.83431544533440	3.72793643528499	1304	1
3.82504045555231	3.70127859636301	1305	1
3.82558222355554	3.72486735554690	1306	1
3.81837869173568	3.72752675399238	1307	1
3.83394792588474	3.71138431360073	1308	1
3.81836096267390	3.71669013519008	1309	1
3.81400574137068	3.72815546119664	1310	1
3.83109225144845	3.72236884687997	1311	1
3.81560713308426	3.74447004933788	1312	1
3.80602153241229	3.77761824630239	1313	1
3.80979120953444	3.75862522756533	1314	1
3.81005418566171	3.76477217402135	1315	1
3.81612424234170	3.75601447602333	1316	1
3.82019095091296	3.75366842771929	1317	1
3.81777902699401	3.71852133500443	1318	1
3.82564274260866	3.69390014633187	1319	1
3.82986289115536	3.70559531393775	1320	1
3.81888636345982	3.74759445262899	1321	1
3.82216751691932	3.73030885188555	1322	1
3.81737851977158	3.74486118475299	1323	1
3.81093185383293	3.76848538553960	1324	1
3.82151492559385	3.73768802307318	1325	1
3.81658839576402	3.75292584388433	1326	1
3.81226201987740	3.74196021542198	1327	1
3.82628490891189	3.70101826422274	1328	1
3.83677147327997	3.67125955144509	1329	1
3.82271649726109	3.72814149420063	1330	1
3.81620082781634	3.74203971490956	1331	1
3.81768107268688	3.75582253873098	1332	1
3.81590521856063	3.75435230669847	1333	1
3.82829584007479	3.75435480373411	1334	1
3.81919161737970	3.75251255175621	1335	1
3.82166308287669	3.70749114805310	1336	1
3.81164379846120	3.72969808096572	1337	1
3.82932682938812	3.68573440964561	1338	1
3.82828469216611	3.68862668919828	1339	1
3.81886905000277	3.72310999148722	1340	1
3.81428909609486	3.77472459213494	1341	1
3.81867072934799	3.76966542807256	1342	1
3.81094840149236	3.74981886434299	1343	1
3.80946367807944	3.77927785958141	1344	1
3.81756605698647	3.74763970023103	1345	1
3.81173059139170	3.75849471253249	1346	1
3.81044475068879	3.75510322558446	1347	1
3.82245613772626	3.70744699828310	1348	1
3.81883800609649	3.74995170188342	1349	1
3.81211941364415	3.75537364258714	1350	1
3.82750745418506	3.76116613207277	1351	1
3.84138575126511	3.71718479107098	1352	1
3.82727633902352	3.72018758246944	1353	1
3.81934370262734	3.72631056536505	1354	1
3.81715430369172	3.73903692804374	1355	1
3.83353970601140	3.70226965407415	1356	1
3.82619069160710	3.75543861703433	1357	1
3.82285279514692	3.78172722218036	1358	1
3.81505767827533	3.76219119543576	1359	1
3.82763824364086	3.71867137897401	1360	1
3.81680875666235	3.74813194349549	1361	1
3.80886966603479	3.74972474371849	1362	1
3.81609435863665	3.76832966421986	1363	1
3.81378681116545	3.77272526313742	1364	1
3.82013124724355	3.74525645000937	1365	1
3.82195852443935	3.72914571084024	1366	1
3.81008104540965	3.76591677697783	1367	1
3.81241608870927	3.75592554881139	1368	1
3.81267281858712	3.78374332659734	1369	1
3.81026125512741	3.74049395357787	1370	1
3.83653584839764	3.71204227010099	1371	1
3.81765313240134	3.73535894792425	1372	1
3.81248033877810	3.74303148566557	1373	1
3.82662753115395	3.68839395858933	1374	1
3.82910832024595	3.68032052193888	1375	1
3.81556035718946	3.73314618631039	1376	1
3.81399181706150	3.77929463470293	1377	1
3.81918155153253	3.76979056000986	1378	1
3.81009309655169	3.79229973928088	1379	1
3.81136583984182	3.78296139552405	1380	1
3.81565479497869	3.76865347447272	1381	1
3.81518388339483	3.79819010747609	1382	1
3.81261314799436	3.79015222291187	1383	1
3.81738845122599	3.75522808076530	1384	1
3.81668224583206	3.75458866762535	1385	1
3.82842204792330	3.73097089572388	1386	1
3.82491413471478	3.73011857511351	1387	1
3.81311187797293	3.73977316196920	1388	1
3.82090301296607	3.72640931334016	1389	1
3.82419869357228	3.73189699099125	1390	1
3.81592008881323	3.71798733509894	1391	1
3.82875199463983	3.67641927815268	1392	1
3.83727317256571	3.67946102410270	1393	1
3.82619589773910	3.73297313706923	1394	1
3.82448839673935	3.73817648580455	1395	1
3.82038449409064	3.74638137802644	1396	1
3.81342122310430	3.73315755173673	1397	1
3.82317241557300	3.72437801729331	1398	1
3.81182653543560	3.76480054456424	1399	1
3.81992673741635	3.73983204468599	1400	1
3.80650536714858	3.77295100269495	1401	1
3.80124053362665	3.82300374156775	1402	1
3.81409190293945	3.76905419491569	1403	1
3.82014104581855	3.74071786300853	1404	1
3.81989853267712	3.72363249990251	1405	1
3.82238484849715	3.73219698156831	1406	1
3.81267684308459	3.77669895488257	1407	1
3.81532752867255	3.75923226361403	1408	1
3.82027365152439	3.72719456099003	1409	1
3.82476594029867	3.70743480519405	1410	1
3.81940889129481	3.73809713184501	1411	1
3.81291023424772	3.76848331048059	1412	1
3.80758978879935	3.77675650038320	1413	1
3.82097232546591	3.76382677291497	1414	1
3.82283680716501	3.74075046431696	1415	1
3.82278988195676	3.74472794074562	1416	1
3.81841344656910	3.72619307057917	1417	1
3.82388592370098	3.71732202325137	1418	1
3.81934774298998	3.71923886599410	1419	1
3.82078792195531	3.72808951657289	1420	1
3.82435749351854	3.71749160924797	1421	1
3.81823680235855	3.75861049925084	1422	1
3.81295751208183	3.80313519840379	1423	1
3.81610917060300	3.76891642738838	1424	1
3.81452889431883	3.73496899206562	1425	1
3.81173826406225	3.75306418513706	1426	1
3.81419498901840	3.74370528012785	1427	1
3.82203452933277	3.71952356103555	1428	1
3.81521002433212	3.78692527670038	1429	1
3.80956233587953	3.78855148398765	1430	1
3.81017319235278	3.76983329500369	1431	1
3.81486887859572	3.75357263166795	1432	1
3.82837276584058	3.72263915060419	1433	1
3.83017610631266	3.70854060808055	1434	1
3.82325484133784	3.70222417996286	1435	1
3.82377793342363	3.71171668681161	1436	1
3.82382080618185	3.72275887504180	1437	1
3.82053349170401	3.71794799169585	1438	1
3.82327661822582	3.73635559080846	1439	1
3.81532939237365	3.71028133206023	1440	1
3.82123490841293	3.74506473708398	1441	1
3.81525459478280	3.81038457267990	1442	1
3.81890680390926	3.78608218483074	1443	1
3.81235169194848	3.77314250205277	1444	1
3.82377757136341	3.74126250619854	1445	1
3.81985666614099	3.74885462433077	1446	1
3.82279220729918	3.71920382865712	1447	1
3.82855790918566	3.72663175278610	1448	1
3.82850009731052	3.73306504094795	1449	1
3.83217396832102	3.68224347816373	1450	1
3.82865729265608	3.69365519507058	1451	1
3.82655522424390	3.75220108724411	1452	1
3.81571464774826	3.75194452063106	1453	1
3.81749715310764	3.76237845365704	1454	1
3.82635737476833	3.73184280955836	1455	1
3.81890485690778	3.75046912000082	1456	1
3.81166003954877	3.77446290149541	1457	1
3.81820146664901	3.78420585689412	1458	1
3.81136349140138	3.78446480584708	1459	1
3.81271057412361	3.79607002719738	1460	1
3.82253104776877	3.75356658848473	1461	1
3.82797108756493	3.71072074474964	1462	1
3.81399064016658	3.74006701234517	1463	1
3.81098438123700	3.74280238820239	1464	1
3.81344402092398	3.74342324406157	1465	1
3.80772012523356	3.75262951124634	1466	1
3.81276157599992	3.73299691969120	1467	1
3.81707628140176	3.72993124100568	1468	1
3.82587307080901	3.71825906149809	1469	1
3.83233883717715	3.69729314038342	1470	1
3.81078124477943	3.71581940592435	1471	1
3.81491241129521	3.74890928489866	1472	1
3.82536921485667	3.74291356490862	1473	1
3.81211257127594	3.76556803005678	1474	1
3.83240082873654	3.75820461142864	1475	1
3.83297678798372	3.74118416162658	1476	1
3.82566288467901	3.75710263676459	1477	1
3.82051657684773	3.72772075747870	1478	1
3.81847734164325	3.73888359717626	1479	1
3.81800817855437	3.76412000747341	1480	1
3.81251426566905	3.75307333348534	1481	1
3.83107375426080	3.71819344094582	1482	1
3.82241148911589	3.71363496708424	1483	1
3.81390245691054	3.75049812099641	1484	1
3.82436945502591	3.71190124541544	1485	1
3.82496169176018	3.72901027728739	1486	1
3.83034261608513	3.71245103759368	1487	1
3.83403980727655	3.69807758753719	1488	1
3.82935210705298	3.71479573188554	1489	1
3.83482458817378	3.69943926847670	1490	1
3.83596429399712	3.68162632857384	1491	1
3.82703991947899	3.67530699983655	1492	1
3.81330098986906	3.70606292712061	1493	1
3.82067791504820	3.71921159589822	1494	1
3.81194966169814	3.74436142689864	1495	1
3.82014351713855	3.72626033356352	1496	1
3.81532870868571	3.76330302687725	1497	1
3.82413912263019	3.72592814985733	1498	1
3.81360821643597	3.71467594783249	1499	1
3.81538015010902	3.72268229343366	1500	1
3.83380649713229	3.68899883246724	1501	1
3.82115638841825	3.71852035589509	1502	1
3.81298862947742	3.74374749504101	1503	1
3.81204645880927	3.77087357058709	1504	1
3.80284992140735	3.80222641793276	1505	1
3.80099102183915	3.81890449680594	1506	1
3.81258719460871	3.75803652594041	1507	1
3.81963379544938	3.74825296914892	1508	1
3.81248460629517	3.74860883290663	1509	1
3.81618698374041	3.72755875306414	1510	1
3.81826526927668	3.73058552892242	1511	1
3.81912890974465	3.72931838624789	1512	1
3.81680490885595	3.77851524140116	1513	1
3.81156604547875	3.76133818448402	1514	1
3.81296831745209	3.79039382491412	1515	1
3.82016146014773	3.75260505479677	1516	1
3.82150936084606	3.70989051059760	1517	1
3.82231419378273	3.73445295050782	1518	1
3.81142353995442	3.70489709550364	1519	1
3.82169481439087	3.70590497837363	1520	1
3.83878004328493	3.67121077776183	1521	1
3.83008794832995	3.72869145833018	1522	1
3.81410115492310	3.76022990755702	1523	1
3.81175071231618	3.74980166218574	1524	1
3.81360411888564	3.75952220632795	1525	1
3.81594829674252	3.74488884268989	1526	1
3.81450412881463	3.73931894341083	1527	1
3.81561240976572	3.72990329909902	1528	1
3.81712426583631	3.78105888106814	1529	1
3.81601208246366	3.78228635317945	1530	1
3.82036612552606	3.75417292152520	1531	1
3.82891792047636	3.71289822834564	1532	1
3.82771432062768	3.74656249666155	1533	1
3.81128997253559	3.80598295081020	1534	1
3.81444830591772	3.75965149997322	1535	1
3.81307557644358	3.79844502159437	1536	1
3.81383494210578	3.79646987246708	1537	1
3.81956346909298	3.77694120600757	1538	1
3.81351951545179	3.77864728595605	1539	1
3.81785672751829	3.78179435638265	1540	1
3.82135500262219	3.77394076112936	1541	1
3.81670585596930	3.76765951042526	1542	1
3.81181528057944	3.77604205103518	1543	1
3.82132035290674	3.76207872737131	1544	1
3.81704335902187	3.72363939374909	1545	1
3.81199958071535	3.75512650306121	1546	1
3.81159886879089	3.77019783236968	1547	1
3.80866767445259	3.75585150853606	1548	1
3.81284428624267	3.80303250834928	1549	1
3.81244007366009	3.78096217594992	1550	1
3.81008766898950	3.81547688252147	1551	1
3.80021525935943	3.84137346053431	1552	1
3.81459170186987	3.77709817648124	1553	1
3.81199474999101	3.74619553196674	1554	1
3.81353386619339	3.73624907600595	1555	1
3.81862219745669	3.75844790509584	1556	1
3.82626765994867	3.75027549021720	1557	1
3.81229391636112	3.75992221631914	1558	1
3.81044268018114	3.77001004294339	1559	1
3.81192717841559	3.79087183549588	1560	1
3.80522959904259	3.78469470870885	1561	1
3.80953507717214	3.80960946551335	1562	1
3.82146538505128	3.76756774999468	1563	1
3.83228687292904	3.76206586553577	1564	1
3.81075386359008	3.78295836292530	1565	1
3.81335828414220	3.75977575392084	1566	1
3.81697069691515	3.77527637962308	1567	1
3.81807094124054	3.76988178781282	1568	1
3.81038214508809	3.74845174461436	1569	1
3.81636510405791	3.73334092805153	1570	1
3.81625539285814	3.72421089256382	1571	1
3.80974733027451	3.72486682169814	1572	1
3.81214899271728	3.72152942362348	1573	1
3.80508202074119	3.81231070798086	1574	1
3.80229754308416	3.82370966619792	1575	1
3.81166561343197	3.78962490852590	1576	1
3.80361074779688	3.79094842722251	1577	1
3.81673556199032	3.76290258261391	1578	1
3.81374770057844	3.74521937850931	1579	1
3.82045323584904	3.73811026355268	1580	1
3.81300860634240	3.73283105574353	1581	1
3.80608125707152	3.77925784317429	1582	1
3.81027054457664	3.79853859976425	1583	1
3.80971367421481	3.76761120036115	1584	1
3.81511399872961	3.75910141035816	1585	1
3.81282519260555	3.77313229928039	1586	1
3.81872166065379	3.76429716900431	1587	1
3.81581864263049	3.73463797542981	1588	1
3.82536954773108	3.73298802702510	1589	1
3.82404471352227	3.72456492253123	1590	1
3.81799324081586	3.73102621908318	1591	1
3.80478967627186	3.76902242605932	1592	1
3.81619984080975	3.75908645580917	1593	1
3.81890566522609	3.74760581492610	1594	1
3.82448770591419	3.74884104565072	1595	1
3.81999542200750	3.78635270856297	1596	1
3.82872051898339	3.78357857852276	1597	1
3.81513724667282	3.76176219539097	1598	1
3.80855972020950	3.76267276298539	1599	1
3.80847031568781	3.75319812593696	1600	1
3.80508796090978	3.77753805434145	1601	1
3.81289945641409	3.74564780741836	1602	1
3.81927486373403	3.76363377333514	1603	1
3.80088413723168	3.77564799716449	1604	1
3.80469819272131	3.76237762294650	1605	1
3.80857444338547	3.80085768038712	1606	1
3.81173930143926	3.81169598369535	1607	1
3.79287897634828	3.83533343321076	1608	1
3.80012593370861	3.82198367852112	1609	1
3.80730576237833	3.78105138723268	1610	1
3.81973189062185	3.77060693573593	1611	1
3.81236436727612	3.78468869190712	1612	1
3.81475361163988	3.76182405804886	1613	1
3.81858672032018	3.74366087697106	1614	1
3.81792501893423	3.75960559801863	1615	1
3.81863871407617	3.78031614582599	1616	1
3.80603956981388	3.81644471780760	1617	1
3.80116683849120	3.82069523329978	1618	1
3.81244415684838	3.79372458189957	1619	1
3.81560045960282	3.78014472431068	1620	1
3.81174774431061	3.75210880168027	1621	1
3.82717232904096	3.72455488294676	1622	1
3.82272217313080	3.74497612067912	1623	1
3.81667305936201	3.73738127561961	1624	1
3.81208764822273	3.75840867356908	1625	1
3.82915994069218	3.75229296582773	1626	1
3.83662235414589	3.70406090939633	1627	1
3.83003723935483	3.71736645755812	1628	1
3.81561105070254	3.77732294411714	1629	1
3.82231658181165	3.74214914231686	1630	1
3.81917025669104	3.78700076976715	1631	1
3.81816766329181	3.74748316240261	1632	1
3.80934966834199	3.77409336795382	1633	1
3.82497222945144	3.79336053621908	1634	1
3.81028458629601	3.80251898266647	1635	1
3.80365541653051	3.82560777402871	1636	1
3.80369008374771	3.80337164242306	1637	1
3.81999684075494	3.75407362588969	1638	1
3.83496467590367	3.77130648865767	1639	1
3.82229734069340	3.73926941822425	1640	1
3.82707797310675	3.72381130434764	1641	1
3.81823032591451	3.72842337662103	1642	1
3.81311972435798	3.75971950056146	1643	1
3.81166338929456	3.74067230431007	1644	1
3.81948936724790	3.77282788709001	1645	1
3.82170686083229	3.76731769923873	1646	1
3.81197243239740	3.77676248820019	1647	1
3.81368194015293	3.75268732713535	1648	1
3.81704328095137	3.77412226905618	1649	1
3.81476260695283	3.76600881371860	1650	1
3.80637498065235	3.75025743457814	1651	1
3.81654735324535	3.76353416553779	1652	1
3.80514985114316	3.77656208636914	1653	1
3.80748766845725	3.72955426989524	1654	1
3.81533344383638	3.75448105512388	1655	1
3.81722872612105	3.76105341326154	1656	1
3.81441440709057	3.80308076540157	1657	1
3.80474213602476	3.77800292903514	1658	1
3.81031676894459	3.78061724580744	1659	1
3.80629706102108	3.78609014446869	1660	1
3.80639255903425	3.83152933835647	1661	1
3.81304240015390	3.77342915827373	1662	1
3.81973425037698	3.78298421863077	1663	1
3.82312246843022	3.73922839865579	1664	1
3.83592436129312	3.71426298232635	1665	1
3.82944894500347	3.69993452264291	1666	1
3.81185869551176	3.75884927588826	1667	1
3.82793379706037	3.72685747546079	1668	1
3.82723568473554	3.74370352001172	1669	1
3.82932219183081	3.75516403011221	1670	1
3.83113282220238	3.70503277527810	1671	1
3.81482071519854	3.77860878549476	1672	1
3.82726885090045	3.73923842985317	1673	1
3.82790114326706	3.73872993529999	1674	1
3.81291368407427	3.75344221949213	1675	1
3.81260410423914	3.76290840243472	1676	1
3.82339157965247	3.75103400201065	1677	1
3.82325250818589	3.77116854539132	1678	1
3.81963122582484	3.71532330518754	1679	1
3.82249543022404	3.74767285763575	1680	1
3.82313307766301	3.73541495633696	1681	1
3.81570528196962	3.72173724061626	1682	1
3.82156521189349	3.74502752801568	1683	1
3.81129004191984	3.74454367162483	1684	1
3.80874988552398	3.75874216219378	1685	1
3.81358956144857	3.75184791779101	1686	1
3.81579106441427	3.70857709831908	1687	1
3.82797859281044	3.72048834023288	1688	1
3.81568725580318	3.72789045417090	1689	1
3.82359919766254	3.73641553022553	1690	1
3.81520754322874	3.76519014523690	1691	1
3.81682317001486	3.76916983082549	1692	1
3.81458601587198	3.76531296264046	1693	1
3.80701904994489	3.77473968206500	1694	1
3.80589889636078	3.78493578434803	1695	1
3.79980619492666	3.76163875447886	1696	1
3.81076165745591	3.75859048158880	1697	1
3.80764458810069	3.77235476356269	1698	1
3.79297463766281	3.82957116349408	1699	1
3.80947768807865	3.79787052063385	1700	1
3.81133446291309	3.79382916613784	1701	1
3.82191772683694	3.77965543957827	1702	1
3.82450373621768	3.72085799442756	1703	1
3.81989408684014	3.72162968353665	1704	1
3.81019054175086	3.78126579565735	1705	1
3.81246014908515	3.80339765656456	1706	1
3.80696694760630	3.78136611182592	1707	1
3.81083956418542	3.78429844695701	1708	1
3.82292385029830	3.74009174966145	1709	1
3.81954322921182	3.73219103460251	1710	1
3.82278979091661	3.71501204998458	1711	1
3.82556396728541	3.71993586433050	1712	1
3.82264559036002	3.72341822330386	1713	1
3.82580341278337	3.74302395311167	1714	1
3.82764061360022	3.75429297853929	1715	1
3.81752297163852	3.74730629685038	1716	1
3.82092349829276	3.73729436987343	1717	1
3.81437971117934	3.74623242540566	1718	1
3.81166586195569	3.74578374505162	1719	1
3.80897750363799	3.77119943609024	1720	1
3.80949968084705	3.77034767669998	1721	1
3.80233632245032	3.74678586649644	1722	1
3.81772966372125	3.74817417372975	1723	1
3.82624528160580	3.73478450505610	1724	1
3.82972168493413	3.71671877182671	1725	1
3.82020066351987	3.74221502689606	1726	1
3.82338608829869	3.73812189074525	1727	1
3.82086727675959	3.76007780730247	1728	1
3.82324092272989	3.73607230741076	1729	1
3.82382538199763	3.72225167328118	1730	1
3.82374158567866	3.70153063589966	1731	1
3.82371465029107	3.71798682478724	1732	1
3.81921443189482	3.74253688377135	1733	1
3.82696526981506	3.72520070558782	1734	1
3.82565976674611	3.71070979762478	1735	1
3.82796025082860	3.73987174778936	1736	1
3.82944731523299	3.71205293595068	1737	1
3.81811728255406	3.75843464383786	1738	1
3.80391173583158	3.79787658055529	1739	1
3.81047919996292	3.77907190189397	1740	1
3.82299600651769	3.72429490228903	1741	1
3.81652261728523	3.74152350499811	1742	1
3.82835365721971	3.74788925687314	1743	1
3.81196750047203	3.73714161413307	1744	1
3.81141466689629	3.75456786368090	1745	1
3.82149428152928	3.72152590715119	1746	1
3.80778454225298	3.75413132452139	1747	1
3.80537048007826	3.77395968107487	1748	1
3.81744105020594	3.75208723310300	1749	1
3.80854646287566	3.77787376408307	1750	1
3.80182760001903	3.75547792979577	1751	1
3.79844988897462	3.76455008727677	1752	1
3.80935288509283	3.78196806793843	1753	1
3.81075426870567	3.75910723866116	1754	1
3.80628712029630	3.77496537040049	1755	1
3.81708325896479	3.73037149022084	1756	1
3.81528621252396	3.73360798152160	1757	1
3.82004245560533	3.75115980290055	1758	1
3.82145311349520	3.72965765585732	1759	1
3.81909183142676	3.74338557482093	1760	1
3.82699621455496	3.73376600961120	1761	1
3.83120132089145	3.72341547328699	1762	1
3.83687035622897	3.70554534308476	1763	1
3.83193222581192	3.72104999392505	1764	1
3.81385764690529	3.73848561641687	1765	1
3.82417458132525	3.67978391063154	1766	1
3.84163466284699	3.64449932037564	1767	1
3.84338546978379	3.65222865410600	1768	1
3.83210938656951	3.70466885134806	1769	1
3.82517223694231	3.72513412914321	1770	1
3.82581245568994	3.73792393049953	1771	1
3.81615949851179	3.75549668501704	1772	1
3.82277735949559	3.74298081874864	1773	1
3.80233398928399	3.78910336175489	1774	1
3.79628136319441	3.79531303428042	1775	1
3.79739045402782	3.76537750869583	1776	1
3.80924537258077	3.77540135561468	1777	1
3.81674739990014	3.78295895807954	1778	1
3.81721810717242	3.73807055552311	1779	1
3.82225740547797	3.74166561301713	1780	1
3.82445343780533	3.73100976132581	1781	1
3.83927395528821	3.69794719789940	1782	1
3.81735017793085	3.73793015947420	1783	1
3.82320439348605	3.74128562180139	1784	1
3.81331380692082	3.74328839815447	1785	1
3.80826551518981	3.81661907130603	1786	1
3.81359152556425	3.80617052024873	1787	1
3.80454504179420	3.80410985465411	1788	1
3.79777819972614	3.82332465263026	1789	1
3.80130844726479	3.79388735096121	1790	1
3.80549662978525	3.79278882797229	1791	1
3.80541103493547	3.79747657719185	1792	1
3.80807790667065	3.78048809881348	1793	1
3.80745139039671	3.79851780925785	1794	1
3.80607519823849	3.80811157989840	1795	1
3.81888595023469	3.74685887571601	1796	1
3.82694370022300	3.72387713259518	1797	1
3.82455171211726	3.71016821117908	1798	1
3.82983778838939	3.68365697666283	1799	1
3.81741228524829	3.69948248885457	1800	1
3.82299496255423	3.70578600904960	1801	1
3.81449749844198	3.75758635668121	1802	1
3.80799678324289	3.78163371378905	1803	1
3.80893688956074	3.79899388302091	1804	1
3.80745940758001	3.81535277405867	1805	1
3.81358151558957	3.81786799075078	1806	1
3.81130108475232	3.79434153559925	1807	1
3.80724489327660	3.78021398934387	1808	1
3.80166077307370	3.77960925455998	1809	1
3.80816828521393	3.78009324978130	1810	1
3.80846433566872	3.77857594110179	1811	1
3.81232119877631	3.79358249992001	1812	1
3.80784192990247	3.80354523050940	1813	1
3.81040465931265	3.82185640533371	1814	1
3.81550710594581	3.79363049177029	1815	1
3.81394222399795	3.74878486172611	1816	1
3.80957752140936	3.77162243141529	1817	1
3.80667823013899	3.78549896695325	1818	1
3.80873987444639	3.79640417560200	1819	1
3.81312469071746	3.77404228745183	1820	1
3.81391912744554	3.77666276777305	1821	1
3.81388557622590	3.75441040376473	1822	1
3.80650932086952	3.76597385195791	1823	1
3.80898256416859	3.75318056427862	1824	1
3.82635825167935	3.74619373628544	1825	1
3.80614709325630	3.81265625529029	1826	1
3.80714028538294	3.77493166698947	1827	1
3.81600245980135	3.76287701407819	1828	1
3.80948969947224	3.73643351558956	1829	1
3.80830127083024	3.74989349586379	1830	1
3.79661932438528	3.75397407328849	1831	1
3.80377932326701	3.77851743004030	1832	1
3.80978016706916	3.78571454002494	1833	1
3.80868965337288	3.78486812652170	1834	1
3.80972098130107	3.77415192239856	1835	1
3.81379659213281	3.76828235010791	1836	1
3.81965560315263	3.72907866063502	1837	1
3.83073985561171	3.69686228074070	1838	1
3.82616015549174	3.72799436870883	1839	1
3.81638906887775	3.73204719520997	1840	1
3.81318385905089	3.76474118073472	1841	1
3.81127443174073	3.73397381929288	1842	1
3.81676811239295	3.75760716842115	1843	1
3.81191117590462	3.78222165723288	1844	1
3.80877940565281	3.81323427127398	1845	1
3.80656519301623	3.81421199697653	1846	1
3.79915846007193	3.82153708656473	1847	1
3.80385920529959	3.78194701339151	1848	1
3.80455748829045	3.78584169082863	1849	1
3.82438710094724	3.72947811329201	1850	1
3.82111551454040	3.73808173563595	1851	1
3.82274134018673	3.73621293973957	1852	1
3.81259004353938	3.78907363818880	1853	1
3.82034745386500	3.74118483647571	1854	1
3.81699291649583	3.74197881131387	1855	1
3.82184102199127	3.71627621502634	1856	1
3.82482023386177	3.72654165868808	1857	1
3.81182294464913	3.77608090971297	1858	1
3.81521660272829	3.77917674004155	1859	1
3.82561116861094	3.76811053596859	1860	1
3.81852585254854	3.75942624939590	1861	1
3.81657602464293	3.76290087252604	1862	1
3.80516328185337	3.79077055727285	1863	1
3.82155138931004	3.77526265564528	1864	1
3.82255330101813	3.74051538155675	1865	1
3.80910714933242	3.74430396677202	1866	1
3.81771759415948	3.73903699626039	1867	1
3.82006500378180	3.77696444500842	1868	1
3.81197594222394	3.79352965462347	1869	1
3.80685330577327	3.80727522616785	1870	1
3.81499558132929	3.78661055337775	1871	1
3.81987854277962	3.79573581259120	1872	1
3.81638924480020	3.78131318267660	1873	1
3.81223643289949	3.75468071184487	1874	1
3.82784792887813	3.74751617882178	1875	1
3.81747303271067	3.79337874071403	1876	1
3.82441098674207	3.72755637927109	1877	1
3.82172017334969	3.70631429983527	1878	1
3.81364970310429	3.74787517562093	1879	1
3.81639333515551	3.75225261734291	1880	1
3.81030295421261	3.77998761502449	1881	1
3.80507362950262	3.80736256760445	1882	1
3.81898146544641	3.74516655080764	1883	1
3.81196346552976	3.74621443830768	1884	1
3.82150777785630	3.76264065400809	1885	1
3.82113825255817	3.75693607848501	1886	1
3.82839396080997	3.74832230395195	1887	1
3.82616664639116	3.74536586099279	1888	1
3.81418099511416	3.74681743203580	1889	1
3.81681626696992	3.76172668333091	1890	1
3.80915945337097	3.76980800864010	1891	1
3.81638828053212	3.75155586541049	1892	1
3.81986599328723	3.75986567186013	1893	1
3.81718729131238	3.77309773838806	1894	1
3.81322123086944	3.80761393543922	1895	1
3.80835233874835	3.80891232879856	1896	1
3.81116746100074	3.78503246139831	1897	1
3.81008672723678	3.78362665116279	1898	1
3.82494522442201	3.75658374763424	1899	1
3.81784148325972	3.75508088307635	1900	1
3.80243588596513	3.78881933658671	1901	1
3.82159936231792	3.79951398027200	1902	1
3.81309216604935	3.81319577735578	1903	1
3.81036156487206	3.77693816905218	1904	1
3.80312543538565	3.78779369004970	1905	1
3.82225837797590	3.74024320221175	1906	1
3.81974198776888	3.73242292639026	1907	1
3.82070968006428	3.74582843235746	1908	1
3.81993024869589	3.73610663725714	1909	1
3.82106394822897	3.69601346836548	1910	1
3.82110362323528	3.71646408847304	1911	1
3.81440537744988	3.76231435949211	1912	1
3.82482796836496	3.73976096111973	1913	1
3.81174369466216	3.76428918207063	1914	1
3.82077999227370	3.72998632621430	1915	1
3.83134678173399	3.74523356572277	1916	1
3.82114889021288	3.76087103281190	1917	1
3.80953398628625	3.79067329179406	1918	1
3.80396950904747	3.80501722629830	1919	1
3.81240633791561	3.78076513166114	1920	1
3.81135437596292	3.79623694652456	1921	1
3.80961557168311	3.76291141559293	1922	1
3.80947381061011	3.79581095285148	1923	1
3.80234216764996	3.82190513740050	1924	1
3.80695691698514	3.79283887963054	1925	1
3.82051738008276	3.76860005507477	1926	1
3.81796916595976	3.71403162726984	1927	1
3.82043007082990	3.71853122865010	1928	1
3.82668968804269	3.68923566864136	1929	1
3.82404550503543	3.69188168212847	1930	1
3.82357423521755	3.68955333015222	1931	1
3.83019998961069	3.69297306958707	1932	1
3.83258074617893	3.71100157456962	1933	1
3.82543308426225	3.74770789023803	1934	1
3.81194152135996	3.76318174217099	1935	1
3.81399573703215	3.76966066815936	1936	1
3.81495679952739	3.73927917627295	1937	1
3.82458022424128	3.72888153057475	1938	1
3.81218499041461	3.71992925013403	1939	1
3.82776829947407	3.73782453488497	1940	1
3.81843864005329	3.76966435177381	1941	1
3.80943165528981	3.73412954019478	1942	1
3.82088553431715	3.74218314926934	1943	1
3.81685566298066	3.74236358829205	1944	1
3.81107204776664	3.72286749464974	1945	1
3.81365192337385	3.71547172007358	1946	1
3.82805209702546	3.76262470717550	1947	1
3.82417896769834	3.75315138933641	1948	1
3.81361725342467	3.79503304679594	1949	1
3.81528010870625	3.78133116874588	1950	1
3.80459205173798	3.77038248287599	1951	1
3.81511863917436	3.79023537805793	1952	1
3.81139180311986	3.77564283706007	1953	1
3.81448741122428	3.72253981598376	1954	1
3.81978442244539	3.69892584024413	1955	1
3.81369886502642	3.73341737544856	1956	1
3.81253638695047	3.75217439870267	1957	1
3.81342282247145	3.77030028563029	1958	1
3.81037958804062	3.75578050028909	1959	1
3.80494714367096	3.77883280859574	1960	1
3.81272507626526	3.72620524106260	1961	1
3.81667779650933	3.71523191033116	1962	1
3.82442222000588	3.71657388748466	1963	1
3.83381875723391	3.74318546487908	1964	1
3.81535381188537	3.74848928495432	1965	1
3.81033396845829	3.78163823467458	1966	1
3.81624099096225	3.73236096014523	1967	1
3.82541216977258	3.71752084293195	1968	1
3.83006432630855	3.73036070121931	1969	1
3.81987737518640	3.76453072914445	1970	1
3.80556298415597	3.76099546419643	1971	1
3.80948905207843	3.75570558661258	1972	1
3.80865058483974	3.76903861075123	1973	1
3.82133525147424	3.75414498790538	1974	1
3.81375477204403	3.73351413313490	1975	1
3.81869600658128	3.74323393505753	1976	1
3.83102873110116	3.70394743516955	1977	1
3.82538242210216	3.71485443037488	1978	1
3.81378424575272	3.73457317172204	1979	1
3.80956918214841	3.77658630213270	1980	1
3.81870937906364	3.75740375153734	1981	1
3.82561271138087	3.70719920119936	1982	1
3.82828473010783	3.71637154309142	1983	1
3.84166205834951	3.64454654406778	1984	1
3.82261501029624	3.71960500195858	1985	1
3.83293783273925	3.69916807855534	1986	1
3.84216356767483	3.67886541561499	1987	1
3.83606399087964	3.70366032452490	1988	1
3.83440779800441	3.71057598873091	1989	1
3.81912940740686	3.73068789897835	1990	1
3.82766785712109	3.70900493291792	1991	1
3.83058889997948	3.68144950972650	1992	1
3.82497895157846	3.70628557262741	1993	1
3.82012368426354	3.74254311494397	1994	1
3.81451382383371	3.78910629528938	1995	1
3.81290797188847	3.79660385142066	1996	1
3.81993038415333	3.74116896009271	1997	1
3.82503777217165	3.72565455804067	1998	1
3.81480007537892	3.73181896369861	1999	1
3.82296030344129	3.76117680645197	2000	1
[truncated: 3,000 more rows]
