# Supplementary material for: Reversibility and Viscoelastic Properties of Micropillar Supported and Oriented Magnesium Bundled F-Actin
Source: PLoS One. 2015 Aug 31;10(8):e0136432. doi: 10.1371/journal.pone.0136432 (PMC4556452; doi:10.1371/journal.pone.0136432)
Supplement: S1 Data — See the Readme.txt file within. (ZIP) [file pone.0136432.s004.zip › Rheology-raw-data/120725 08mM/fov2141noDD/fov2141noDD.txt]

4.27248457467765	4.15744510643051	1	1
4.25740370035223	4.18787490634294	2	1
4.26389873141364	4.17953640072869	3	1
4.26504318508004	4.18385166178845	4	1
4.26457027953756	4.18812133689527	5	1
4.27214238985750	4.17881746294952	6	1
4.26541297050187	4.18258832532040	7	1
4.26000093325025	4.18009276078204	8	1
4.26182517473557	4.20645095361627	9	1
4.26266647871004	4.20534041661612	10	1
4.26153964255805	4.17849980819430	11	1
4.24636523003480	4.23520820899997	12	1
4.25667364410975	4.21811187367040	13	1
4.26072828746881	4.19784194265707	14	1
4.27529106048545	4.20246908629646	15	1
4.26385809766113	4.24105554667720	16	1
4.25173447095758	4.25365286206498	17	1
4.27076312092354	4.20990485870417	18	1
4.26982289946289	4.15361144612702	19	1
4.26975377788919	4.15312458573613	20	1
4.26990513790473	4.13668405743063	21	1
4.26664995349347	4.19389520589150	22	1
4.26875235349386	4.17038885625176	23	1
4.28034223658881	4.15587511990981	24	1
4.27072046291492	4.16781254627058	25	1
4.27197192358224	4.16629179215778	26	1
4.27022815307557	4.20177693966214	27	1
4.26799429969438	4.23710075332037	28	1
4.27863499682136	4.15583653657051	29	1
4.26638807712771	4.14916719249982	30	1
4.26938947430196	4.17421014611446	31	1
4.25899160458077	4.23179207945612	32	1
4.26287202886368	4.24518162428472	33	1
4.25360751041962	4.27269462283217	34	1
4.24798294180772	4.30390400986643	35	1
4.25621506564044	4.24833836554097	36	1
4.25086915703174	4.25785011929477	37	1
4.24290901397267	4.24981759961446	38	1
4.25483588404065	4.22426147889828	39	1
4.26020926771208	4.23616803822963	40	1
4.25635509822808	4.23401102721669	41	1
4.25074393145706	4.21545965761575	42	1
4.26427330090592	4.19224688913368	43	1
4.25454159638332	4.19505113773703	44	1
4.26941870949639	4.14793868844944	45	1
4.27212689899756	4.14924178877453	46	1
4.27479849591627	4.11461493980522	47	1
4.27542163543582	4.15897479729861	48	1
4.28622090957537	4.13081824009073	49	1
4.27802682175443	4.12894959089696	50	1
4.27467084178722	4.11004106289571	51	1
4.28273824181684	4.12719061537583	52	1
4.27186381045569	4.13164403781486	53	1
4.27200040697793	4.17671523333919	54	1
4.27675056943841	4.12988765829311	55	1
4.27104630838225	4.19522931878372	56	1
4.27736057287886	4.16822691447657	57	1
4.26755364674155	4.14990527685457	58	1
4.25398675601343	4.20759240549217	59	1
4.25405827664994	4.23907568630297	60	1
4.25100616104257	4.23775946724433	61	1
4.25603645738397	4.23701983520403	62	1
4.26665956265005	4.21093503903531	63	1
4.26961527303419	4.16706487427148	64	1
4.27298298994517	4.22719808782618	65	1
4.27187780838288	4.24201929304742	66	1
4.26491219751240	4.21427851255730	67	1
4.26245336608161	4.22089486426712	68	1
4.26313931181255	4.22212053642111	69	1
4.26339309857543	4.25319184415788	70	1
4.25883293230788	4.25547356132379	71	1
4.26105004843694	4.25438290572377	72	1
4.26120423345544	4.23318425294494	73	1
4.26481963861752	4.18299131970247	74	1
4.27400647708855	4.15469683295805	75	1
4.26874856819094	4.18891234709784	76	1
4.27273299092712	4.17876783344402	77	1
4.26125518647802	4.19204871104214	78	1
4.26038911697124	4.18819492558877	79	1
4.25586720355176	4.22611900420821	80	1
4.26660911180771	4.19895658045550	81	1
4.27389734153086	4.15454513674406	82	1
4.27435034466826	4.14968480870346	83	1
4.27934182277358	4.16930331788760	84	1
4.28484933994100	4.14214858476101	85	1
4.26644110707607	4.19024054760381	86	1
4.25294537448862	4.24369758236506	87	1
4.25804254846479	4.22044768063370	88	1
4.27173908033342	4.18954292973032	89	1
4.26964004036526	4.17769210397703	90	1
4.26555995943378	4.18272791514292	91	1
4.25727100828093	4.19212829851273	92	1
4.26629453510429	4.18421841602026	93	1
4.25906141936253	4.22490589256280	94	1
4.25715401270179	4.23309572097099	95	1
4.27839176414662	4.20739382694718	96	1
4.26276331061564	4.21894514783139	97	1
4.26664230593712	4.22411226164685	98	1
4.27089212465644	4.16427670978898	99	1
4.27417920449727	4.15211268548662	100	1
4.26684688347713	4.14152598491331	101	1
4.26861639459409	4.15556609255203	102	1
4.26312280661547	4.19874802224841	103	1
4.26078825707712	4.20586329337287	104	1
4.26977760037711	4.18389795625236	105	1
4.27328972653665	4.17529903901521	106	1
4.26156613700096	4.18462826836759	107	1
4.25966055740375	4.18336354267214	108	1
4.27243380318584	4.16479007835662	109	1
4.27611571011729	4.16021494337191	110	1
4.27160023153493	4.19434239199928	111	1
4.26329604487154	4.18636772131688	112	1
4.27349790919212	4.16401556878301	113	1
4.27679325234111	4.18918613263795	114	1
4.25981881512249	4.21219575653210	115	1
4.26379228557274	4.22878305347343	116	1
4.27429153956088	4.19729953905887	117	1
4.24925333694540	4.24358758053308	118	1
4.26586971340394	4.19656187862717	119	1
4.26474046171704	4.15462585764497	120	1
4.26790238771810	4.17150933034264	121	1
4.26049461482360	4.17760942250254	122	1
4.25793510098722	4.20397517339928	123	1
4.27900264921875	4.15854226814389	124	1
4.27127095277523	4.16348733832932	125	1
4.26612185425115	4.15120477140486	126	1
4.27447590129650	4.16543084999853	127	1
4.26548740523954	4.18683085252478	128	1
4.25625562695622	4.19330861451668	129	1
4.24996986269460	4.22991129590440	130	1
4.25161281465095	4.19337239349761	131	1
4.26404683680278	4.22920043734030	132	1
4.25690544747317	4.24286750712772	133	1
4.25449786010299	4.24492175503425	134	1
4.26914315664685	4.22054153453272	135	1
4.26504682538708	4.22462808415922	136	1
4.26564688493289	4.16133186761171	137	1
4.26661721482725	4.18518588511593	138	1
4.26295466869749	4.19419372205219	139	1
4.27101486879356	4.18648495927610	140	1
4.27269212972846	4.16601104410268	141	1
4.26616941632269	4.16259257619135	142	1
4.26748329333002	4.16220797622383	143	1
4.27295879348462	4.18578652300277	144	1
4.26966337362080	4.19752017670986	145	1
4.25691490310649	4.17830652668541	146	1
4.26133671712540	4.19713845941031	147	1
4.26399389746895	4.18650444150036	148	1
4.27351147958065	4.15280090973568	149	1
4.26286137114470	4.15714957064393	150	1
4.26153604324085	4.14021656431769	151	1
4.26857185329848	4.15722690892933	152	1
4.27129389815112	4.16365378319633	153	1
4.26403247715486	4.17354158812545	154	1
4.25879001715693	4.20330988954702	155	1
4.26250230565214	4.22162911963321	156	1
4.25688214061835	4.22792838022068	157	1
4.25334113731092	4.23223726518811	158	1
4.26841847762209	4.20109996219847	159	1
4.26090613042116	4.21856432333758	160	1
4.27151295285141	4.21404422205872	161	1
4.24549072584432	4.23288037670774	162	1
4.25980932427821	4.21782476123376	163	1
4.27742476446664	4.18617723509556	164	1
4.26176442674299	4.18849762590517	165	1
4.24602996954334	4.19297838813000	166	1
4.26892828057078	4.16693455230873	167	1
4.27323592992948	4.14723762002127	168	1
4.26576260928349	4.17302000722077	169	1
4.27277369114520	4.15459672630031	170	1
4.28271880718322	4.17173037549453	171	1
4.27814778090085	4.16126639052819	172	1
4.25218066472649	4.18597651715492	173	1
4.26809095695778	4.17080499500432	174	1
4.26488709398985	4.16656784214025	175	1
4.26980824394889	4.15654273223318	176	1
4.26646578920529	4.19046479991032	177	1
4.26257368214954	4.17722634133710	178	1
4.25771624994168	4.19395066676683	179	1
4.26592654606824	4.21067868706758	180	1
4.26580885043040	4.17077167885963	181	1
4.26356976084546	4.18142251801122	182	1
4.26278524516183	4.16765984639071	183	1
4.25727312939071	4.15761753250294	184	1
4.26978749949247	4.16101963666441	185	1
4.27498093214208	4.14403027173566	186	1
4.26731753189292	4.17513195948530	187	1
4.26035364600602	4.18480714821539	188	1
4.25568496800605	4.20347288528653	189	1
4.26117994644157	4.17807196605737	190	1
4.27953986417838	4.17018667238125	191	1
4.26960370412470	4.17430207042069	192	1
4.26119618215659	4.18676019091833	193	1
4.26143513428428	4.22892205038446	194	1
4.26441008477272	4.20946397213139	195	1
4.26498232749420	4.21345069174861	196	1
4.26101871695213	4.22169323801198	197	1
4.27178734292093	4.21131671956596	198	1
4.26580754286229	4.19516630447123	199	1
4.25910756397422	4.20639260119896	200	1
4.25399737484304	4.19636735010530	201	1
4.26147411886244	4.21025459339221	202	1
4.25288132453817	4.20732255288766	203	1
4.25468993223065	4.22602621090579	204	1
4.25935655146859	4.21062134598267	205	1
4.26135131065873	4.23966885502854	206	1
4.26627133826044	4.19478971573867	207	1
4.26109006480228	4.21345895307239	208	1
4.25813631768969	4.21656073336484	209	1
4.25571727625050	4.20457477990066	210	1
4.26969804336295	4.19013212764545	211	1
4.27127423386483	4.14794408845328	212	1
4.26284928279633	4.18354346031623	213	1
4.26739833148145	4.19681810852722	214	1
4.27231728165080	4.18953879538179	215	1
4.27084517723604	4.21946717353547	216	1
4.26456940070486	4.22371507177584	217	1
4.25573168417423	4.23523548580441	218	1
4.26454184413732	4.21165949489216	219	1
4.26714795938169	4.15246444506259	220	1
4.25643053375116	4.17586088406357	221	1
4.25772116555258	4.18569474457060	222	1
4.25662286669798	4.22124137849161	223	1
4.26343703492905	4.21940312274709	224	1
4.27799747418027	4.16124720102302	225	1
4.25948288919359	4.19666110511725	226	1
4.26611314392577	4.20712849091893	227	1
4.26319081464416	4.17520982308953	228	1
4.26491423179250	4.17513724486777	229	1
4.28185477896038	4.15986069571819	230	1
4.27080865814048	4.18199062225646	231	1
4.27722191099930	4.18048202124438	232	1
4.26975036611161	4.15640139541850	233	1
4.27815690223506	4.16699202623022	234	1
4.27551589040155	4.17231823172412	235	1
4.27113559241615	4.16044306046358	236	1
4.27466039301316	4.16395652633415	237	1
4.27047459098274	4.20080815030853	238	1
4.26355874408483	4.22275927932253	239	1
4.27494518135610	4.21951125709959	240	1
4.26930736762611	4.23256353715472	241	1
4.26259192404118	4.19045780636961	242	1
4.26508965525821	4.19171114368623	243	1
4.26820271599071	4.18973888324264	244	1
4.26747729631730	4.16453234815546	245	1
4.26029329324158	4.20691802109140	246	1
4.26496503183815	4.21533772002267	247	1
4.27428106143126	4.16465005570392	248	1
4.26211667741032	4.20297447654587	249	1
4.26625176280337	4.20246111429267	250	1
4.27036559632131	4.18505813591065	251	1
4.26826491562274	4.18108127803351	252	1
4.26087742473242	4.20297938806281	253	1
4.25252442806087	4.20505112271841	254	1
4.26626845771778	4.18184111492424	255	1
4.27110502024457	4.18447179594856	256	1
4.26730228667468	4.16084896425193	257	1
4.25930685749542	4.14939198315444	258	1
4.26216563596305	4.15235101156706	259	1
4.27240900496017	4.14755106623332	260	1
4.27805807246028	4.15811457658587	261	1
4.27811843666967	4.17718405317764	262	1
4.26819614245991	4.18357185321751	263	1
4.26869457933577	4.17140476287641	264	1
4.27052454823066	4.19963180957096	265	1
4.26573882190100	4.17687506999512	266	1
4.27492133802261	4.14669431931217	267	1
4.27353003969707	4.18092091077099	268	1
4.27395043417727	4.17182199243381	269	1
4.25985669812227	4.19205721174149	270	1
4.25407058804823	4.22611671567947	271	1
4.27009698097718	4.22475765483884	272	1
4.25451167468176	4.23987544478087	273	1
4.25000456149890	4.24234093771981	274	1
4.25381109657791	4.24970173237941	275	1
4.26304360057150	4.23923662879189	276	1
4.24548974732628	4.23502045980885	277	1
4.26392896156935	4.20645119249384	278	1
4.26909282185982	4.20390143886615	279	1
4.26018743520613	4.20147829201131	280	1
4.26264561303299	4.18661871890459	281	1
4.26206479958125	4.16245825492317	282	1
4.27306198955684	4.16260185479448	283	1
4.28229375845246	4.15988475696837	284	1
4.27122182296474	4.17430200462890	285	1
4.27479096471666	4.18652921551050	286	1
4.26713676045340	4.20613261517719	287	1
4.26303114745913	4.19702546902908	288	1
4.26564404864451	4.19206132669267	289	1
4.26960858303472	4.16419783229989	290	1
4.27348806812696	4.16157510126431	291	1
4.27445643116576	4.13478018872547	292	1
4.27759571886482	4.11137133177682	293	1
4.27580674353778	4.12704450811574	294	1
4.27900632146690	4.12738085031047	295	1
4.26431585258581	4.14985201066674	296	1
4.26968344809736	4.19499160573786	297	1
4.27571011418352	4.14634156823356	298	1
4.27687352394327	4.16926573325272	299	1
4.26381804980911	4.19921877287911	300	1
4.25988430261780	4.22082603548756	301	1
4.27178047263252	4.19213826077788	302	1
4.26312654768486	4.20801025727465	303	1
4.26152500030842	4.20723355438902	304	1
4.27105492454111	4.20051906514073	305	1
4.25783833384329	4.22718028458321	306	1
4.25773968230382	4.24328258175782	307	1
4.25183736088949	4.24199282352656	308	1
4.24958770421397	4.21555839650013	309	1
4.26181626197680	4.21613875616948	310	1
4.25689402395237	4.21770477793905	311	1
4.26465146598675	4.22157746460091	312	1
4.26478266028624	4.18752192016801	313	1
4.26540945568879	4.19220500358765	314	1
4.27120018547946	4.17940822733851	315	1
4.27659305777728	4.12906821293219	316	1
4.27319445196924	4.18075696863148	317	1
4.27994897795985	4.15917902150041	318	1
4.28373671699348	4.16655780937391	319	1
4.27623656691173	4.14451868744868	320	1
4.26885452957814	4.15621957845942	321	1
4.26424295029146	4.21404283972539	322	1
4.24846329589652	4.22553008425974	323	1
4.23974749740740	4.29599655430654	324	1
4.23912096243375	4.26482962914965	325	1
4.24185817786747	4.25611885329053	326	1
4.24821298144610	4.25889860510917	327	1
4.25577663466316	4.22969643684772	328	1
4.25992479341796	4.20451533721824	329	1
4.26434825128432	4.19205946459089	330	1
4.25466780434745	4.18614136410923	331	1
4.26529894370159	4.15470828052517	332	1
4.25238686371566	4.19445942975639	333	1
4.25809652344242	4.21219153260202	334	1
4.26444817585189	4.17913044321675	335	1
4.26399054300700	4.21126444573298	336	1
4.25516915976236	4.21375691261764	337	1
4.27230117479864	4.15424657278171	338	1
4.27734521535952	4.15375695752513	339	1
4.27706316655837	4.20190948010869	340	1
4.25898757849845	4.25000368801539	341	1
4.24680654934444	4.23388101536377	342	1
4.25763823757104	4.16814288142123	343	1
4.27461136411413	4.17175695286772	344	1
4.26671086212226	4.17832579694693	345	1
4.25795146792393	4.20751432249432	346	1
4.25589946701730	4.19910946213659	347	1
4.25646160194374	4.16829493609703	348	1
4.26442492172520	4.20680863331715	349	1
4.26631600734733	4.18735554259605	350	1
4.27031597335521	4.17588195713385	351	1
4.26481241136837	4.18252558945446	352	1
4.26769261551876	4.19304378184047	353	1
4.25785141004135	4.16931252550083	354	1
4.26581617705045	4.14460969810267	355	1
4.25624063179529	4.17163516184303	356	1
4.27180971222120	4.16270006904461	357	1
4.27134139173233	4.14967116871188	358	1
4.25677822464207	4.19043934804983	359	1
4.27434558740906	4.16497727867287	360	1
4.27813307148271	4.14577277748954	361	1
4.25650779721913	4.22499866094865	362	1
4.25860664506702	4.22160487604077	363	1
4.26193384227715	4.22995436296102	364	1
4.25793707483028	4.22662974070176	365	1
4.26267077904179	4.18243894183892	366	1
4.27700701098643	4.13989086806896	367	1
4.27968222246422	4.11891676546534	368	1
4.25938319275075	4.17613224039717	369	1
4.26427775520135	4.21070240299975	370	1
4.26263622325232	4.19665157233117	371	1
4.26498689451324	4.16739831536756	372	1
4.27047311845519	4.14616496024989	373	1
4.27590197675103	4.15862172361363	374	1
4.26997974348608	4.21291988714116	375	1
4.24706279422901	4.25125893408845	376	1
4.25172775386958	4.20014802100564	377	1
4.25899975901170	4.22700311565390	378	1
4.24917981058476	4.27015661628651	379	1
4.26379961484379	4.18135864605116	380	1
4.27285673680421	4.14703564661230	381	1
4.26802902294736	4.20699845054964	382	1
4.27924000220271	4.16669713355335	383	1
4.27832195900198	4.15289729987510	384	1
4.26738834849407	4.15013851927075	385	1
4.27296104509947	4.18215072846323	386	1
4.27216213792944	4.15434509501768	387	1
4.26156950061985	4.19747379704311	388	1
4.26207507408342	4.19777175637789	389	1
4.26357478825050	4.19495693963044	390	1
4.27688502981536	4.17056404802204	391	1
4.27549213264842	4.16923265054781	392	1
4.27110649923112	4.16076938668501	393	1
4.26683220711417	4.17760985067737	394	1
4.25361204970558	4.15444344185203	395	1
4.25809336292815	4.18593902028082	396	1
4.26887775907796	4.17030188470594	397	1
4.26780675879974	4.17574008083380	398	1
4.26180411258264	4.21793217116608	399	1
4.26083380653331	4.21306299795721	400	1
4.27102736907143	4.15908125649100	401	1
4.26083965422510	4.19347413427307	402	1
4.25848820388470	4.21408201825975	403	1
4.25795027925019	4.20525244306362	404	1
4.26617318897960	4.16545355805192	405	1
4.26977905468785	4.18284319371548	406	1
4.26764564107574	4.16760025501886	407	1
4.26528556648924	4.23606007393345	408	1
4.26790619768848	4.22132529921081	409	1
4.26353115144997	4.18865921656449	410	1
4.26015074089939	4.20659363631610	411	1
4.26784271293114	4.16275455445140	412	1
4.27138630296233	4.18650048711164	413	1
4.24860302557592	4.25604099501312	414	1
4.24723509609676	4.25864455333975	415	1
4.25518975945874	4.21744457973538	416	1
4.25829017150426	4.22232131328082	417	1
4.25643954128987	4.22740492108139	418	1
4.25714383031927	4.23494362411461	419	1
4.26239775420048	4.23331202329464	420	1
4.26923203963038	4.14332705271149	421	1
4.26508915040227	4.17044546135507	422	1
4.27147644120264	4.16011105784190	423	1
4.26455454294563	4.18579333470650	424	1
4.27112803095055	4.16989218062201	425	1
4.26896692826372	4.17371448943817	426	1
4.28271541947399	4.16960880423677	427	1
4.27306849983793	4.15322460945653	428	1
4.27255674509730	4.16956217142509	429	1
4.26157715681484	4.20042925140206	430	1
4.26338430582505	4.17557511463702	431	1
4.25994735214342	4.17117159072336	432	1
4.27062297617126	4.14544647384920	433	1
4.26682124090630	4.13993347575333	434	1
4.26292523236328	4.12575766196392	435	1
4.27862817905782	4.12810406483847	436	1
4.26588676413933	4.15831868827869	437	1
4.25671755823090	4.17757020741957	438	1
4.26701722345977	4.18234579568139	439	1
4.26067524077860	4.19218893538375	440	1
4.26919647028105	4.17398606466623	441	1
4.27322175253802	4.18446024820054	442	1
4.27056230456193	4.17395057302049	443	1
4.26609457376050	4.16641003906721	444	1
4.26344672286025	4.17522871209443	445	1
4.26008775674612	4.18635032914601	446	1
4.26076186345894	4.20463098558231	447	1
4.25745773172482	4.23480988103830	448	1
4.25951463819290	4.21465238002277	449	1
4.26415207473134	4.20846369322810	450	1
4.26684157206165	4.16921456947639	451	1
4.26458609137009	4.17649106461124	452	1
4.26722769869786	4.17684909737019	453	1
4.27733672169942	4.16676547198341	454	1
4.26582478912119	4.21729340066376	455	1
4.25288839536985	4.23582402370783	456	1
4.25557083106902	4.24670152517999	457	1
4.24700251621637	4.26055471719001	458	1
4.25937064611256	4.19833278005218	459	1
4.25827560070195	4.18751790268896	460	1
4.24724315884977	4.20697620227125	461	1
4.25082425884077	4.23532538113377	462	1
4.26290146669957	4.18093643345738	463	1
4.26304364916602	4.24321035284874	464	1
4.26381997765760	4.20279766808633	465	1
4.26613356030122	4.17823330163561	466	1
4.25955433919503	4.18873418794130	467	1
4.26244295571200	4.18733430000452	468	1
4.26509472603772	4.19227876958330	469	1
4.26456938452823	4.17760758819722	470	1
4.26449882807172	4.21592088681373	471	1
4.26751917549836	4.14492255345250	472	1
4.26390258012669	4.20927338800994	473	1
4.26629018509320	4.20872626352713	474	1
4.26280483983240	4.20796740570660	475	1
4.26037026807999	4.18791341728864	476	1
4.25983736219209	4.20549200556696	477	1
4.27035646364087	4.18141490380287	478	1
4.25915170315396	4.16574706753674	479	1
4.26429866736709	4.18194299410384	480	1
4.25986940087762	4.20695876156240	481	1
4.26496353636286	4.19772631839114	482	1
4.26102528299377	4.17365090284439	483	1
4.25848447326818	4.17297394287983	484	1
4.25753280227009	4.18089625300910	485	1
4.25521255194460	4.20842999752073	486	1
4.25301276990764	4.23763454586411	487	1
4.25735947790085	4.23228103591136	488	1
4.26789300080847	4.19527546747597	489	1
4.26483881918431	4.17640138730318	490	1
4.27033639915086	4.16777169259581	491	1
4.28011937513460	4.14694733704301	492	1
4.28012953754618	4.13220086194603	493	1
4.27196228579383	4.16190415409106	494	1
4.26259592355773	4.23467794186489	495	1
4.24423463917908	4.22969117892384	496	1
4.26437735645524	4.18965673247551	497	1
4.26040957529430	4.18292662090732	498	1
4.27839636944385	4.15575886255633	499	1
4.27506468201355	4.10484890435180	500	1
4.27101033632298	4.08167796271211	501	1
4.25910278894811	4.15441175871897	502	1
4.27583015312261	4.17963005065893	503	1
4.26568822745049	4.17466884418867	504	1
4.26235283658399	4.19043219851064	505	1
4.25786845901046	4.22586153183467	506	1
4.25503823148534	4.17450169714586	507	1
4.25854026292420	4.18472397051606	508	1
4.25171238743807	4.21370478785205	509	1
4.25653646699770	4.23386381026919	510	1
4.26544955930351	4.19103512001305	511	1
4.27448342576764	4.18897432536353	512	1
4.26774646401703	4.20331767885080	513	1
4.25655610496853	4.18303663794107	514	1
4.26197125311848	4.15012937701781	515	1
4.26825552869793	4.13499754834699	516	1
4.26584268488260	4.16535803109196	517	1
4.26532408593029	4.18769729061814	518	1
4.26568916873154	4.20040030098229	519	1
4.26494121845327	4.20151546286320	520	1
4.25785669485321	4.19577882745021	521	1
4.26101004776510	4.20401227902609	522	1
4.24949101175087	4.22525802918227	523	1
4.26557073650735	4.23871946808730	524	1
4.27034605068262	4.22772034217006	525	1
4.26272907287228	4.20105724242086	526	1
4.26304904322584	4.20474324378736	527	1
4.27025155179274	4.20115475761453	528	1
4.27748985195807	4.17995460971485	529	1
4.26316782007082	4.19577251615732	530	1
4.25198717090044	4.24747534479594	531	1
4.26932153803034	4.16606176533668	532	1
4.27375634445145	4.12373960426099	533	1
4.27679489169839	4.13768343981506	534	1
4.26740174698912	4.14144104248882	535	1
4.25827216156820	4.15059182365705	536	1
4.26501859564990	4.15777157996525	537	1
4.27296555657402	4.15403165349360	538	1
4.27718604637174	4.19600494829152	539	1
4.26503868170423	4.22164582868554	540	1
4.26763067442014	4.18577364610607	541	1
4.25463496655374	4.21870963859402	542	1
4.25448645223419	4.21257118461404	543	1
4.26650227972390	4.18814921271321	544	1
4.26379745069128	4.18647208859488	545	1
4.27011963122081	4.17380988396754	546	1
4.26655768880051	4.15700194068653	547	1
4.26059194677827	4.14738295294591	548	1
4.26824677674901	4.16836733589054	549	1
4.26309913766989	4.16716332062583	550	1
4.26664529464327	4.20440168479371	551	1
4.26624527450004	4.19445222752826	552	1
4.26493685120334	4.17771980053092	553	1
4.26298571596000	4.16948129815334	554	1
4.26013659269217	4.18307771957760	555	1
4.25861478926070	4.20660226275352	556	1
4.25874579533400	4.22167545816687	557	1
4.25905942840213	4.20082485143812	558	1
4.25910006286130	4.20100884058199	559	1
4.27476729033521	4.13329648270998	560	1
4.26417240980686	4.14350376114586	561	1
4.26313059673889	4.14000627235953	562	1
4.27100695218170	4.14428698164464	563	1
4.26918892478106	4.13491229826126	564	1
4.27540618365365	4.17734008065155	565	1
4.27174038513521	4.16233715152271	566	1
4.27282625728560	4.16623169648485	567	1
4.27604075047351	4.16193792799134	568	1
4.25783017688889	4.15845602513384	569	1
4.26873923110527	4.18591944357086	570	1
4.26333086154981	4.19742068569796	571	1
4.26360845056156	4.19428903173173	572	1
4.26724545464516	4.18479488785417	573	1
4.26752408878042	4.15326948590481	574	1
4.27617316171541	4.13588100498022	575	1
4.27171273710718	4.13744863809119	576	1
4.26360106668884	4.15477264608087	577	1
4.25798572332447	4.18449737933815	578	1
4.25971785277994	4.19033113220501	579	1
4.26634332121714	4.17424298791965	580	1
4.27581391128709	4.18887222776966	581	1
4.26781431675918	4.17166065808018	582	1
4.25396819111098	4.20979062727651	583	1
4.27213738208462	4.20260015230454	584	1
4.26602758227338	4.21180231605013	585	1
4.25855234971949	4.20126750535188	586	1
4.24854178270311	4.21546563215581	587	1
4.25389514905094	4.19588395098614	588	1
4.26225626117699	4.23480674756117	589	1
4.25509910089938	4.27110014684613	590	1
4.25134456953990	4.23406904280569	591	1
4.25008485499469	4.21626666452292	592	1
4.26383148935777	4.17432637787342	593	1
4.25927485503543	4.18780445573775	594	1
4.26029298839711	4.19134918670209	595	1
4.26869774974825	4.15134158938381	596	1
4.27001117834637	4.18205818185509	597	1
4.25643361802762	4.20891823163424	598	1
4.26190205602294	4.21467201059552	599	1
4.25905920896524	4.20469079327098	600	1
4.25344922977473	4.19419626771016	601	1
4.25153439018436	4.20634599665030	602	1
4.25066940372324	4.21926158301982	603	1
4.26368070080846	4.17550097217929	604	1
4.27072303873919	4.17745157501537	605	1
4.26126356521250	4.19133751402376	606	1
4.26232963943568	4.18566112392467	607	1
4.26754281122311	4.16618851190864	608	1
4.27003756777233	4.17174506880625	609	1
4.24884306499532	4.23721341845352	610	1
4.25921921705771	4.22004353642536	611	1
4.26077982950138	4.20514508894149	612	1
4.26366778051225	4.15582564954739	613	1
4.26875055138395	4.17508251557077	614	1
4.25230428710133	4.20573481346924	615	1
4.26050666685574	4.19172860143330	616	1
4.24796721412212	4.22697724806463	617	1
4.25386216965602	4.24142832828204	618	1
4.27044379314136	4.21111888204336	619	1
4.25192604921286	4.22241043670821	620	1
4.25068921617809	4.23091496776510	621	1
4.25345458483502	4.19803761931029	622	1
4.25817995542762	4.17443672859257	623	1
4.25942011037487	4.22329054541086	624	1
4.26467066670864	4.23088499665453	625	1
4.26067373037749	4.18995944107489	626	1
4.27039102818821	4.15425927282992	627	1
4.26938513499032	4.14202513544121	628	1
4.27220247853150	4.13942520979553	629	1
4.26348395389263	4.15516587992405	630	1
4.26506502195930	4.21238470081275	631	1
4.25986328612683	4.22397128197719	632	1
4.26812349424084	4.20865309791233	633	1
4.25857780359118	4.25284132729686	634	1
4.26708942138637	4.22341156956793	635	1
4.26606713409556	4.19553432962431	636	1
4.24930036308684	4.21275746466999	637	1
4.26230559453022	4.22472432213535	638	1
4.26157468451895	4.23434675121564	639	1
4.25832249187665	4.22068212022611	640	1
4.26550724804317	4.16092703226612	641	1
4.27964572359505	4.13145649101118	642	1
4.27390729272763	4.14503677413780	643	1
4.26497652663036	4.19224026315075	644	1
4.24351279196145	4.22831619615286	645	1
4.25398433787171	4.21562347710419	646	1
4.27052709463678	4.18712668888566	647	1
4.26533112857667	4.17329834406376	648	1
4.26021000038136	4.18738146864209	649	1
4.25698776931022	4.20527214179221	650	1
4.26826349887307	4.18763445261312	651	1
4.25905526990370	4.17713314109485	652	1
4.26530302665960	4.18607995112762	653	1
4.26117371168690	4.16359140447103	654	1
4.26775394171578	4.17253912596726	655	1
4.26462013835451	4.15209511386998	656	1
4.26088317099692	4.19799056919526	657	1
4.26392540296990	4.22170351667924	658	1
4.26948199277964	4.18788299543068	659	1
4.27136478847912	4.13820120288593	660	1
4.26205537775724	4.16642151322817	661	1
4.26430709075464	4.20052952186148	662	1
4.26039154437445	4.20720909910786	663	1
4.26165356037491	4.21110358546659	664	1
4.27197765006202	4.18306156987581	665	1
4.27542813944586	4.16700881062726	666	1
4.26167181497179	4.20730602244593	667	1
4.25774435441007	4.15564825435011	668	1
4.26612952836419	4.15750718991893	669	1
4.27134816717981	4.17440363705242	670	1
4.26134444192853	4.17249400811316	671	1
4.27178691838300	4.17117738163757	672	1
4.26626485184827	4.18683625548380	673	1
4.26445118515474	4.17636114245102	674	1
4.27379752653440	4.16062321487923	675	1
4.26879951335443	4.16152964337392	676	1
4.25654934699639	4.19822107219323	677	1
4.26527133085413	4.20538444361682	678	1
4.27059935637398	4.14774781717361	679	1
4.26945259167837	4.15975651154926	680	1
4.27158681905495	4.16447456369269	681	1
4.26539218696984	4.17682543955560	682	1
4.27089274349597	4.18068232861411	683	1
4.27013229372577	4.19681987129729	684	1
4.25536698524429	4.22931898390092	685	1
4.25788330380682	4.22552272486946	686	1
4.26521571644671	4.21457381713162	687	1
4.26447435582536	4.19177837429578	688	1
4.26034981910094	4.19319554981913	689	1
4.26918056729412	4.15299853606717	690	1
4.26221001703682	4.18077977843791	691	1
4.26541697338041	4.19656054282494	692	1
4.25351570059782	4.19732852100930	693	1
4.26165172652993	4.21234729698582	694	1
4.27503256391930	4.17174413115738	695	1
4.27863938856308	4.16140943529254	696	1
4.27057650752267	4.17041152463968	697	1
4.26161257489621	4.21241602299475	698	1
4.25892267042380	4.23229098165649	699	1
4.26106216105892	4.22387200721615	700	1
4.26047662504446	4.21318282672368	701	1
4.25772617756864	4.19725985492931	702	1
4.27284110565761	4.19501245776658	703	1
4.27214548727618	4.17860275920019	704	1
4.26972462702740	4.18495665450427	705	1
4.25563420910867	4.17647629304078	706	1
4.25476071914052	4.19212981694575	707	1
4.25391551272093	4.24331644215637	708	1
4.26150207383561	4.18276555212558	709	1
4.27727853161972	4.17961442475535	710	1
4.26227580569818	4.21718717931796	711	1
4.25682909313993	4.20450780825938	712	1
4.26707908198424	4.21795622012121	713	1
4.26489005734724	4.21981251721251	714	1
4.27051247510341	4.18491459662194	715	1
4.27520959356667	4.14668429001962	716	1
4.26468506302941	4.19196348089206	717	1
4.26044487662886	4.21268808298778	718	1
4.27048124778221	4.21424257275742	719	1
4.25483422577262	4.24959243150275	720	1
4.24748756212547	4.26222333212631	721	1
4.24848806307888	4.26199626974363	722	1
4.26654231646978	4.23292277057006	723	1
4.26065902901941	4.19867301520606	724	1
4.26433750950208	4.19693660830985	725	1
4.27354559560839	4.15160920127638	726	1
4.26988472970246	4.17899084682277	727	1
4.26853820634764	4.18633478608434	728	1
4.26238323864678	4.24846313978430	729	1
4.26534208674709	4.20397971028230	730	1
4.26585663105130	4.15931632802681	731	1
4.27390772245967	4.14279156729021	732	1
4.26340086108873	4.19901248406972	733	1
4.25583193387000	4.21545839606610	734	1
4.25185130545284	4.24524649123353	735	1
4.26080886540547	4.22532787215382	736	1
4.25749648873737	4.26159400647201	737	1
4.26635428413593	4.20934785085620	738	1
4.26830115995807	4.17574358290873	739	1
4.27144905970782	4.16908967176711	740	1
4.27558620096202	4.16780211191318	741	1
4.25395045320375	4.20209807934610	742	1
4.25004642995387	4.21888654958441	743	1
4.26508937649232	4.19831148460334	744	1
4.26449136686792	4.17079419001343	745	1
4.26731219571219	4.16248589109395	746	1
4.26236440049817	4.17260702859963	747	1
4.26421514464591	4.20276878720314	748	1
4.26309620687194	4.20872337261100	749	1
4.26686240196557	4.19106943132806	750	1
4.27655409809452	4.16851814828108	751	1
4.26131628292941	4.15827646709278	752	1
4.25739923566657	4.18893787355328	753	1
4.25639549759467	4.21210725749972	754	1
4.26866712964049	4.21713143925463	755	1
4.26662374975119	4.17915374233583	756	1
4.27681082501032	4.16210229300222	757	1
4.27871189158726	4.16564935869890	758	1
4.27384902458916	4.15911002181141	759	1
4.26964525342826	4.16228467703933	760	1
4.27300995301004	4.12441180728239	761	1
4.27346073059193	4.13146842616944	762	1
4.26838449592906	4.13974811280793	763	1
4.26471761778814	4.16508230247461	764	1
4.25893283262875	4.17060113077342	765	1
4.25011138321998	4.23636856547763	766	1
4.25682060318298	4.22327377842061	767	1
4.25549008177786	4.21492031524022	768	1
4.26467032195973	4.19661400888110	769	1
4.27204540027630	4.19976356481161	770	1
4.26657221265866	4.18464315879073	771	1
4.26368760854327	4.19230816571278	772	1
4.25671295015259	4.19497482443107	773	1
4.25679422541798	4.21248891484960	774	1
4.25448770129098	4.23097134962926	775	1
4.25670839695930	4.22359446771215	776	1
4.25719397604395	4.16836482562637	777	1
4.25736902704459	4.17380514437864	778	1
4.26575814402721	4.19093314680256	779	1
4.26194498529179	4.18252010410712	780	1
4.27654999969840	4.15970784369712	781	1
4.27106423728766	4.14021052269583	782	1
4.27177401843376	4.12132636479969	783	1
4.27916917401373	4.14568082462853	784	1
4.25446446595134	4.17443980326486	785	1
4.27094178295322	4.21635102043947	786	1
4.26324806652573	4.21312219098300	787	1
4.25863793107956	4.24894264262845	788	1
4.26051634834587	4.17887804174101	789	1
4.26434286911826	4.19088218612542	790	1
4.24838329542347	4.23404738705335	791	1
4.24564491196969	4.22426697210249	792	1
4.25869279808429	4.19109359232323	793	1
4.26584679408715	4.20340188832309	794	1
4.26867789428847	4.18977567267272	795	1
4.26851193840451	4.15762646174827	796	1
4.27280972291947	4.17243340827450	797	1
4.27515248459428	4.19255372963179	798	1
4.26335984980822	4.19306626674026	799	1
4.25887625137672	4.21484506919988	800	1
4.26613036782115	4.17844689937069	801	1
4.27537559869030	4.16012552132609	802	1
4.27865528263111	4.13410946805691	803	1
4.28023226522583	4.13837245877836	804	1
4.28198931794279	4.15200701191645	805	1
4.25793143841790	4.17780323148490	806	1
4.26841040543472	4.18589430213723	807	1
4.26546595938661	4.22849890685183	808	1
4.27068498060477	4.21294576487407	809	1
4.26186089011521	4.20311733452949	810	1
4.26837691748016	4.19270509923066	811	1
4.26644296561384	4.17983521214216	812	1
4.25428179521062	4.22269221307412	813	1
4.25438718416169	4.22868388303977	814	1
4.26915811821093	4.17025769184614	815	1
4.26890930731554	4.17258756925110	816	1
4.26649763133916	4.16301098223657	817	1
4.28182819647764	4.14408663937168	818	1
4.25933135391968	4.20062022607105	819	1
4.25958169001429	4.21635926728615	820	1
4.26174314168098	4.18264698516325	821	1
4.24963375853384	4.23369611627671	822	1
4.24053624023648	4.23461948582647	823	1
4.26626893493473	4.21431032455495	824	1
4.26158896036364	4.18978748142506	825	1
4.27111013327460	4.19931360195817	826	1
4.26563020276694	4.20120231860130	827	1
4.25750021789210	4.20509480151744	828	1
4.25976218560784	4.20900252800656	829	1
4.25774777416484	4.22577285630201	830	1
4.26317161941090	4.22478245911108	831	1
4.25637958436842	4.23167176265786	832	1
4.25877669687923	4.18744131979016	833	1
4.26982589601511	4.16332274350663	834	1
4.27249776654081	4.17795005970215	835	1
4.26855610791451	4.14437053371515	836	1
4.25480771188810	4.20151361572331	837	1
4.26144759752333	4.17224318009093	838	1
4.26383941554348	4.16937716261426	839	1
4.26248908593131	4.19077870373004	840	1
4.25909435809982	4.19628978220938	841	1
4.27790633118753	4.17322353257995	842	1
4.26482953268700	4.18344571834180	843	1
4.26087595817929	4.19762173524560	844	1
4.26316387411377	4.18248287297757	845	1
4.27871913134663	4.14522639580503	846	1
4.27101733127922	4.11055058732591	847	1
4.26635971502480	4.18416968486844	848	1
4.26933705010727	4.17337361380439	849	1
4.27649768792668	4.17990952452685	850	1
4.26576944166701	4.14796835027617	851	1
4.27145354346360	4.16096105352962	852	1
4.26917069349900	4.12986287653212	853	1
4.25574386025313	4.19881011975551	854	1
4.25336355980496	4.21422879574008	855	1
4.25144275411827	4.20068807782154	856	1
4.25397373456609	4.20446424341449	857	1
4.26292546810432	4.16969374369052	858	1
4.26479319325546	4.16882568351644	859	1
4.26360486169752	4.16689001455973	860	1
4.26975117157842	4.14103225365825	861	1
4.26281293523485	4.16119459271279	862	1
4.27298691999920	4.13719082168797	863	1
4.27628359455448	4.15419799496437	864	1
4.26324408605177	4.17657746408824	865	1
4.26163259313337	4.19396402435403	866	1
4.24966062383023	4.22308345490153	867	1
4.25737080319455	4.21303326784275	868	1
4.25893225509801	4.22114676467067	869	1
4.25531586597560	4.19476260930956	870	1
4.26137378586579	4.18795971339385	871	1
4.26026226718535	4.23692905886176	872	1
4.26102643392404	4.18055637151277	873	1
4.27303757065478	4.17817916299025	874	1
4.25341214674047	4.20646646446791	875	1
4.25434940345972	4.19033492126064	876	1
4.27157273709224	4.15665481767987	877	1
4.26909853230971	4.15406607691771	878	1
4.27019708962740	4.17507813521197	879	1
4.26361756865014	4.23030914101151	880	1
4.26768513315643	4.19915729346351	881	1
4.25353372304719	4.19611653750902	882	1
4.24560912866540	4.20894535573658	883	1
4.26164028651996	4.20504851666226	884	1
4.25899723737376	4.21239696648311	885	1
4.26239479262206	4.16847799445848	886	1
4.26607416996681	4.15886154892086	887	1
4.27143641294232	4.16253271567360	888	1
4.26346372750893	4.13700115365719	889	1
4.25672763300231	4.16469297221208	890	1
4.25553238087823	4.20315678137681	891	1
4.26267147907955	4.19905612156803	892	1
4.25726895792255	4.20115373361334	893	1
4.24768144973896	4.21920467788520	894	1
4.24748657245963	4.24294947589151	895	1
4.24932748267451	4.25422921699547	896	1
4.25256657362528	4.29412503895110	897	1
4.25426574733603	4.26183492151003	898	1
4.25024420327610	4.27724239860190	899	1
4.24802988680481	4.23218829929477	900	1
4.26119920156507	4.19340683874269	901	1
4.27513221260514	4.17529365214148	902	1
4.27456593627953	4.13488302951307	903	1
4.27936555546793	4.13168309392478	904	1
4.26796815100874	4.17189408149026	905	1
4.26641174492446	4.21318815798178	906	1
4.25805562124380	4.19385524670148	907	1
4.25903269580371	4.19561288911207	908	1
4.26329501639447	4.19638090951426	909	1
4.27355554817262	4.21996331342934	910	1
4.25195244346346	4.20921563552981	911	1
4.26268726466137	4.20205540959934	912	1
4.25657667167929	4.18253037901725	913	1
4.27145956806735	4.16606284018249	914	1
4.27783527479977	4.15968250551228	915	1
4.28205985461230	4.12561761118571	916	1
4.27135494588283	4.11259164720663	917	1
4.27180597757894	4.13322290539693	918	1
4.25936394649435	4.18678749862486	919	1
4.25637276702684	4.19114921081013	920	1
4.26290119542900	4.18177664372413	921	1
4.26225695773518	4.20948232791574	922	1
4.26273632408437	4.17039071362937	923	1
4.26568511630058	4.15405550054845	924	1
4.26565883860871	4.17738589226761	925	1
4.27226696502501	4.22281264959643	926	1
4.26710883887264	4.20521763491863	927	1
4.26465751232695	4.17766647073720	928	1
4.26602607803049	4.16145147388824	929	1
4.25610929106368	4.15408126407983	930	1
4.27174493441442	4.12586691727002	931	1
4.26772717484208	4.16411614975188	932	1
4.27131281354905	4.16986194320990	933	1
4.27235248083109	4.17593966178399	934	1
4.24961261696172	4.21968956612634	935	1
4.25648514284478	4.25736137956986	936	1
4.26601751576028	4.22000333665103	937	1
4.26937527698200	4.16677284701230	938	1
4.27809979205092	4.16208917626698	939	1
4.26756381349693	4.16241708364411	940	1
4.27004141115959	4.20085778278726	941	1
4.26939463879510	4.23190986003704	942	1
4.26706896078421	4.20811047894228	943	1
4.26704717576192	4.17095361237055	944	1
4.27352552627915	4.18130984224344	945	1
4.26723657155700	4.19671021139800	946	1
4.26223698902069	4.19886849883588	947	1
4.25709791137403	4.22703437022163	948	1
4.26195823404677	4.17643901535464	949	1
4.26741407528413	4.16067124515760	950	1
4.26308931899862	4.19977723854225	951	1
4.26544635661356	4.22696850326661	952	1
4.27527307290889	4.23957042721949	953	1
4.27220520357184	4.21920418306123	954	1
4.26605797734172	4.19670317965120	955	1
4.26339830773703	4.17287985142059	956	1
4.26216436979145	4.18421246332652	957	1
4.27036388726149	4.16140615574762	958	1
4.27771681536337	4.13871843500661	959	1
4.27201528608887	4.17086364490701	960	1
4.26588121081639	4.18152648476701	961	1
4.27496478735678	4.16677765680775	962	1
4.26956485784541	4.17887085283408	963	1
4.26161659854556	4.18574650632234	964	1
4.26259502917543	4.18924601884194	965	1
4.25383624406937	4.20709635303005	966	1
4.26061577633298	4.20788227413595	967	1
4.27522685611691	4.17094016774001	968	1
4.27026623653477	4.18011070908536	969	1
4.27169646376868	4.19514292554408	970	1
4.27474816544841	4.18054747909095	971	1
4.26853343730063	4.14591648966496	972	1
4.26400221918460	4.17192298025205	973	1
4.26614068877187	4.21958657147723	974	1
4.25602714787774	4.18514229356595	975	1
4.26846090116313	4.21125629017715	976	1
4.25350142458294	4.20692036627107	977	1
4.26137059466949	4.21087024807554	978	1
4.25546934846949	4.25000808138774	979	1
4.25365148632669	4.23767750414688	980	1
4.26004261402024	4.25954815601888	981	1
4.25508863243761	4.20880327562521	982	1
4.25877751342702	4.20233186206328	983	1
4.24859229348576	4.21315371514605	984	1
4.26165637037866	4.21158221405223	985	1
4.26066790605293	4.24251926821494	986	1
4.25276806984713	4.24718093862381	987	1
4.26436415908369	4.24090778591025	988	1
4.24917278100078	4.19388385454834	989	1
4.26607935960218	4.17664251795616	990	1
4.26483608875793	4.18941525006422	991	1
4.26452306402853	4.17324088203417	992	1
4.27175816186272	4.18257336864482	993	1
4.26425479607600	4.21988777770473	994	1
4.26299780606629	4.25478530459033	995	1
4.26930935646710	4.20193777459450	996	1
4.26958353315591	4.17329384667939	997	1
4.25772876482196	4.19042903995923	998	1
4.26418539461604	4.15667035389439	999	1
4.27064156888033	4.17725497287631	1000	1
4.25259973371851	4.24878551051656	1001	1
4.25011272613491	4.24789178608339	1002	1
4.25785350809154	4.17201986175148	1003	1
4.26474518199062	4.18545058770210	1004	1
4.26663686497984	4.17771905767956	1005	1
4.25677250569834	4.19273473863007	1006	1
4.25714010580981	4.20818352851574	1007	1
4.26103479750856	4.19160592411293	1008	1
4.26292231439180	4.18984546328383	1009	1
4.25548038565937	4.21458804006192	1010	1
4.27792252633967	4.19281734634481	1011	1
4.27175643384305	4.18660182851990	1012	1
4.27219156166127	4.20295706590818	1013	1
4.26869094738298	4.18170043682658	1014	1
4.26319513482667	4.20706246527829	1015	1
4.26690854420819	4.20449460390129	1016	1
4.26820634855416	4.21208471310273	1017	1
4.27096129632069	4.21375030256776	1018	1
4.28150505911548	4.20071962911359	1019	1
4.28029648948581	4.18299067617306	1020	1
4.26565840548276	4.19591525658233	1021	1
4.27188222709342	4.23302894149794	1022	1
4.26351425580530	4.23831070862252	1023	1
4.25883925111425	4.23959722184661	1024	1
4.26057516574386	4.22497120454971	1025	1
4.25893770280828	4.22220978616215	1026	1
4.26074018154271	4.20317485508819	1027	1
4.26161235357893	4.22848953209158	1028	1
4.26416468064118	4.23233065529980	1029	1
4.25856021698485	4.23068612548394	1030	1
4.25458767899769	4.19670043127087	1031	1
4.26168436586237	4.22264788357233	1032	1
4.24748088983269	4.25339959981670	1033	1
4.25151356877908	4.23007730397774	1034	1
4.25866609698812	4.20916070277903	1035	1
4.25690685814016	4.23232729996118	1036	1
4.26634111673136	4.24036631809338	1037	1
4.26568266928011	4.21177647641617	1038	1
4.26449377858341	4.18736445049094	1039	1
4.26666256493207	4.17859230009547	1040	1
4.26426594841115	4.15397593616080	1041	1
4.27167962777358	4.14798610426551	1042	1
4.27431529656731	4.15649920617237	1043	1
4.27708074627307	4.16557427007320	1044	1
4.26307986042257	4.17519901091384	1045	1
4.27062288955313	4.17584167909543	1046	1
4.26709146207287	4.20843199530373	1047	1
4.25116217669109	4.23670171934371	1048	1
4.26024759759267	4.25049250570252	1049	1
4.27810497244126	4.17015278834840	1050	1
4.27093900002153	4.16275064004288	1051	1
4.27939453636250	4.11836789205596	1052	1
4.26621525584338	4.15218822228468	1053	1
4.26763838038374	4.14558392563427	1054	1
4.26541883128020	4.19645756363380	1055	1
4.25271114526317	4.23287558031691	1056	1
4.25949217698689	4.22487033097337	1057	1
4.25795001066489	4.27154861521368	1058	1
4.26409216868974	4.19024738099801	1059	1
4.25955726539678	4.19572247765711	1060	1
4.26075050186951	4.17478177053816	1061	1
4.26843421727181	4.21447690179090	1062	1
4.26124435309545	4.18988858636546	1063	1
4.26637690960504	4.19236185083175	1064	1
4.25652320530283	4.18852233306583	1065	1
4.25136372953585	4.21450668682530	1066	1
4.26153111332672	4.19587276917984	1067	1
4.27018766429781	4.16524367106465	1068	1
4.27823905816565	4.18069883489089	1069	1
4.27650066134347	4.17897488224448	1070	1
4.27099735256270	4.18606645089789	1071	1
4.27048941606925	4.19073830349454	1072	1
4.27388222419934	4.19435696304297	1073	1
4.26544439187430	4.17202058790951	1074	1
4.27075629216621	4.18547570210822	1075	1
4.27566869204031	4.19579721347811	1076	1
4.27279690286313	4.15949214082982	1077	1
4.27875031292504	4.16849583181911	1078	1
4.27538880896821	4.12606249159885	1079	1
4.26370211844379	4.14667474630919	1080	1
4.28097742000595	4.13228953740174	1081	1
4.27951112878021	4.12425298739405	1082	1
4.28910555249610	4.14068885493830	1083	1
4.27938449673512	4.14901174454331	1084	1
4.26699134541977	4.16736623036548	1085	1
4.26814694814529	4.13747417463803	1086	1
4.26841653654605	4.18169250604777	1087	1
4.25346501697125	4.24250986118803	1088	1
4.25986736630383	4.23404195704462	1089	1
4.25935410398999	4.22293159897306	1090	1
4.26628911858457	4.23235231832597	1091	1
4.27617971542570	4.20264782724774	1092	1
4.26511188323216	4.23509858769852	1093	1
4.26792763195336	4.15891726591293	1094	1
4.27054383686083	4.17049663548787	1095	1
4.27214526077301	4.16060511594833	1096	1
4.27471171708182	4.14962206964779	1097	1
4.27643690582076	4.18717498609721	1098	1
4.26803693432298	4.17659462693472	1099	1
4.26915893840354	4.21895524250988	1100	1
4.26248075206289	4.24615984225266	1101	1
4.25963312967819	4.24992550688703	1102	1
4.26760773509972	4.23487909223088	1103	1
4.26313648043169	4.19958125810115	1104	1
4.27061347953039	4.17466722742985	1105	1
4.26330658320779	4.18898138827282	1106	1
4.27587175059602	4.19011990919712	1107	1
4.26954104237091	4.17391364172289	1108	1
4.26581700163534	4.19232378106433	1109	1
4.26317353083782	4.19078489679595	1110	1
4.27010315374190	4.15564568109565	1111	1
4.27749197334875	4.17552241251191	1112	1
4.26865889935079	4.19082790605364	1113	1
4.26124842763374	4.17654587106131	1114	1
4.26576749065484	4.19325013333599	1115	1
4.26984415986242	4.18661753268040	1116	1
4.27396997880746	4.18617633599293	1117	1
4.25232040129947	4.21537343479455	1118	1
4.26087147915230	4.18040221240867	1119	1
4.26698821823287	4.18406420095553	1120	1
4.26017965292932	4.21476089881435	1121	1
4.26792104930085	4.20965140355481	1122	1
4.25101017947347	4.22347566149170	1123	1
4.26801435432994	4.15785171466202	1124	1
4.27540816567596	4.17037932384246	1125	1
4.26724068732438	4.18011693064632	1126	1
4.26943673322669	4.19782704048080	1127	1
4.26899494587819	4.20729524214611	1128	1
4.25591426011512	4.22139969762945	1129	1
4.26992734378096	4.19727338802735	1130	1
4.26725931223378	4.17076784465632	1131	1
4.26052066528713	4.19070759959265	1132	1
4.27372342516864	4.18145924471675	1133	1
4.27372866747728	4.16795319034017	1134	1
4.27267899636549	4.14163281683099	1135	1
4.27681846573864	4.14140509131015	1136	1
4.27995020368133	4.14052337431083	1137	1
4.26432158758843	4.14690678350474	1138	1
4.26625939889331	4.18146575538361	1139	1
4.27346902506565	4.16980472025351	1140	1
4.27252102912433	4.17660719439578	1141	1
4.26089722279709	4.21461095903300	1142	1
4.27493653140584	4.16862748261627	1143	1
4.26867358743250	4.17930438974077	1144	1
4.26427970970048	4.19832293547137	1145	1
4.25393082971007	4.24479389164078	1146	1
4.26574001212085	4.23015952543195	1147	1
4.25614091364020	4.23717264156628	1148	1
4.25355214271008	4.20448545945397	1149	1
4.27422002242206	4.16963904742053	1150	1
4.26789484242360	4.19191962988044	1151	1
4.26846646879404	4.20046886101967	1152	1
4.25958051447639	4.22138981031498	1153	1
4.25862693685133	4.19970160474420	1154	1
4.27215363314102	4.16888751355722	1155	1
4.26204892337668	4.18272743119041	1156	1
4.26169940057473	4.18922275728419	1157	1
4.26602779409951	4.17622832170937	1158	1
4.26834396915113	4.16933758915685	1159	1
4.26765138112171	4.18803463142844	1160	1
4.27377667425975	4.17757051489454	1161	1
4.28165401581801	4.16619827352835	1162	1
4.26787573344537	4.19645724812100	1163	1
4.25708175982045	4.20435641806134	1164	1
4.26677769940750	4.20929239504346	1165	1
4.26494036320492	4.16953547238686	1166	1
4.26514970656203	4.19554763365442	1167	1
4.27106347531101	4.18147123047139	1168	1
4.27580961362880	4.15571411624021	1169	1
4.27500268125990	4.16644691778401	1170	1
4.27959873070642	4.13634694969095	1171	1
4.27002638334175	4.17185604335984	1172	1
4.28170639610314	4.16279675106891	1173	1
4.27875676067814	4.13053923451295	1174	1
4.27671856796003	4.14075002442613	1175	1
4.27808170691899	4.16226091281257	1176	1
4.28107249868446	4.11354363625711	1177	1
4.27968225652545	4.14072349715701	1178	1
4.27947438771389	4.14984261923734	1179	1
4.27091658116699	4.14902464834620	1180	1
4.26347914071842	4.16648355190809	1181	1
4.28633343312252	4.15875536322886	1182	1
4.27583886678418	4.17964021400797	1183	1
4.27245777479353	4.17404078714213	1184	1
4.26415057201105	4.21256850507150	1185	1
4.25940163577073	4.24409609668615	1186	1
4.26345505788419	4.24200800147630	1187	1
4.26777698725623	4.22533577612680	1188	1
4.26426005851750	4.20224974701418	1189	1
4.25717740022700	4.19876828169039	1190	1
4.25858572674259	4.19081157797403	1191	1
4.27357046711565	4.18226047349283	1192	1
4.27159573034818	4.16712399571533	1193	1
4.27950088810767	4.20935177383664	1194	1
4.27255618806413	4.17030857177694	1195	1
4.26573319274267	4.18497371793773	1196	1
4.26165830644945	4.22531249709885	1197	1
4.26110537085378	4.21489749036690	1198	1
4.25953121933984	4.21502861143822	1199	1
4.26619314666827	4.16457929539295	1200	1
4.25706058298413	4.21367041701662	1201	1
4.24640341435498	4.23689778639281	1202	1
4.26068358648877	4.21024554960880	1203	1
4.24999655919822	4.23039745646299	1204	1
4.26464717911200	4.16083334752802	1205	1
4.27610302757565	4.14352079273405	1206	1
4.26785087034384	4.16541156464350	1207	1
4.26973035185948	4.18994102230468	1208	1
4.27185513362045	4.19837005452433	1209	1
4.26130624674946	4.22159372234093	1210	1
4.25959795151670	4.26478456658609	1211	1
4.26557139548344	4.23057188910097	1212	1
4.27463352868358	4.19760549666562	1213	1
4.27126994035481	4.17211477854416	1214	1
4.27260784703862	4.19063653038508	1215	1
4.27227381885793	4.13504995545707	1216	1
4.27414988579805	4.18322293844227	1217	1
4.27406331150459	4.14208865200915	1218	1
4.27110048801899	4.13796418083132	1219	1
4.27246395718337	4.17851606078479	1220	1
4.26533631972668	4.19758456591359	1221	1
4.26795589604919	4.17933051739200	1222	1
4.27470052849037	4.17575799944239	1223	1
4.27774398076574	4.17550331248308	1224	1
4.26855691225292	4.16333152012261	1225	1
4.25785242313028	4.21359968841280	1226	1
4.25653480651422	4.21664058309537	1227	1
4.25759928084742	4.23312455504075	1228	1
4.26408173948670	4.22576801753949	1229	1
4.26787361436626	4.18450314966980	1230	1
4.28246491323168	4.15132884574055	1231	1
4.27552726544067	4.14468888645107	1232	1
4.27528335021726	4.15339750066443	1233	1
4.27424999259417	4.17891026260138	1234	1
4.26943575750114	4.17898086219599	1235	1
4.26660376943211	4.19346994612581	1236	1
4.27319131652568	4.20354159264471	1237	1
4.26720842535692	4.22872986627043	1238	1
4.26360501076370	4.24313823646195	1239	1
4.25289291699982	4.23238112812853	1240	1
4.25657555013610	4.18509196644943	1241	1
4.26714579082506	4.17718248979900	1242	1
4.27841552759406	4.11978887346426	1243	1
4.26782577812365	4.17342518455119	1244	1
4.27145203349716	4.18135218924986	1245	1
4.27777324137732	4.16936921845589	1246	1
4.27589374537617	4.16201391328272	1247	1
4.26764665527256	4.18021660815304	1248	1
4.26321614376890	4.24322698654571	1249	1
4.26969104967961	4.25126411873628	1250	1
4.26407106916826	4.21668790585914	1251	1
4.26463922212616	4.18458280570313	1252	1
4.27250728122972	4.19427745369311	1253	1
4.26853740968644	4.18101579857940	1254	1
4.26775756151403	4.16972167296415	1255	1
4.27828122611736	4.15226618831547	1256	1
4.27875930773076	4.17510187874546	1257	1
4.27144614053397	4.21294998827719	1258	1
4.27705166092634	4.17503764045389	1259	1
4.26306472214735	4.21593948785496	1260	1
4.26460040995148	4.19457756347803	1261	1
4.27390587711820	4.18476118650174	1262	1
4.26223478711034	4.21712669253763	1263	1
4.25903600148373	4.23591776043417	1264	1
4.26540449790705	4.23008176837428	1265	1
4.26688190488343	4.25471530385717	1266	1
4.27183946238905	4.22025116337538	1267	1
4.27050045609366	4.16893741496016	1268	1
4.25815307067165	4.20033577001573	1269	1
4.26336820507466	4.19541687169060	1270	1
4.27201858124772	4.18674590078118	1271	1
4.27742794915074	4.17510779426974	1272	1
4.26158186717010	4.19527901012082	1273	1
4.26020570463174	4.20413272553147	1274	1
4.26286635584085	4.20852737768099	1275	1
4.27818002670646	4.19250420157648	1276	1
4.26898189933174	4.19427966119936	1277	1
4.27111183500646	4.16941170314650	1278	1
4.27509605449256	4.14495828633720	1279	1
4.27407893259943	4.17276359144985	1280	1
4.28031190308444	4.13779241521403	1281	1
4.27161292300333	4.14371440799253	1282	1
4.26281067863414	4.17721064060656	1283	1
4.26428775934977	4.19078844192483	1284	1
4.25364322734263	4.20797919272615	1285	1
4.26166637420685	4.21083741374187	1286	1
4.26188886407926	4.18612625037580	1287	1
4.27214773437610	4.17954558982448	1288	1
4.27829413330851	4.12854873221353	1289	1
4.26848698000359	4.12989397579941	1290	1
4.27622544385694	4.16667783314946	1291	1
4.27359940222119	4.15833254954500	1292	1
4.28238614597461	4.17739899667972	1293	1
4.27941377806360	4.14154074359469	1294	1
4.26481018397473	4.13369958741217	1295	1
4.27725637027327	4.13486572377129	1296	1
4.27100781846294	4.14684279013500	1297	1
4.27970840661267	4.16863014001170	1298	1
4.27245141608909	4.16129815294797	1299	1
4.26876076763872	4.12658310202404	1300	1
4.27782155798508	4.15833696806486	1301	1
4.26756339536600	4.19639535261636	1302	1
4.26906131776343	4.16283981763583	1303	1
4.26662608862968	4.15910814977539	1304	1
4.26641345749203	4.18105102339521	1305	1
4.26637061029849	4.19247230187247	1306	1
4.25971670266008	4.22516658409798	1307	1
4.26917546588298	4.24902576228578	1308	1
4.26385425757017	4.19573665602430	1309	1
4.25956158956015	4.24469206219582	1310	1
4.25745979915361	4.21927507284348	1311	1
4.26687213373032	4.25415981474906	1312	1
4.27643439727407	4.24240624342743	1313	1
4.26996012728873	4.21312898870997	1314	1
4.25958317302500	4.20278151138042	1315	1
4.25817251001873	4.19571762722896	1316	1
4.26081833221624	4.19360600095524	1317	1
4.25087354312077	4.21276156197749	1318	1
4.25103966477494	4.23512993149267	1319	1
4.25427615648748	4.22120201921924	1320	1
4.25473233695820	4.18472479144146	1321	1
4.26633373541075	4.21638177446733	1322	1
4.27494236872419	4.19383002870927	1323	1
4.27716285974512	4.19707413082758	1324	1
4.28133340509703	4.17003592607343	1325	1
4.27600588368167	4.19089463427802	1326	1
4.26961150273616	4.19256903485735	1327	1
4.26369952998575	4.17975871549596	1328	1
4.26286638819296	4.21097199486055	1329	1
4.26096595216942	4.21883329145826	1330	1
4.26997030644592	4.20292241091364	1331	1
4.25964746301815	4.20583048784215	1332	1
4.26847468159929	4.17293446859457	1333	1
4.26706954381943	4.20659857640284	1334	1
4.26068164126682	4.18660081669950	1335	1
4.26937417823868	4.18032576523665	1336	1
4.26647014374778	4.19355367743096	1337	1
4.26907632146900	4.15870789303466	1338	1
4.26771256289157	4.21639505305791	1339	1
4.26516292306300	4.20971975038396	1340	1
4.26388452788850	4.22310779378989	1341	1
4.24961192203186	4.23715736283160	1342	1
4.25781158608282	4.23918073215003	1343	1
4.26069986033357	4.20404016677894	1344	1
4.26769171073686	4.15934925005041	1345	1
4.27441785425580	4.16834458973577	1346	1
4.27333214273141	4.19008406525735	1347	1
4.26884777666600	4.16655971316913	1348	1
4.26661431632875	4.17000914142131	1349	1
4.26778559455590	4.19380440672406	1350	1
4.26944392641556	4.20628079434700	1351	1
4.27071302634575	4.18810757745626	1352	1
4.27250919460303	4.20700888847804	1353	1
4.27452791107035	4.17703139585610	1354	1
4.27620172580577	4.18000452629449	1355	1
4.27360985357035	4.24247868127930	1356	1
4.26680507958621	4.23916846344296	1357	1
4.26139828258234	4.23188677578773	1358	1
4.25110046854770	4.20083392933051	1359	1
4.24970069278075	4.22908185896996	1360	1
4.25988771571447	4.20840608859110	1361	1
4.25709604339218	4.19162998350832	1362	1
4.26360511635467	4.20308005600849	1363	1
4.25855256498978	4.20809525419659	1364	1
4.26126507247018	4.23554896718912	1365	1
4.26305083258296	4.23368867728267	1366	1
4.26042044169202	4.21698527010569	1367	1
4.26954226386219	4.18124365995084	1368	1
4.25824961671844	4.23975334316023	1369	1
4.27357794003419	4.21977924516391	1370	1
4.27515194169100	4.19364295664308	1371	1
4.27281728213647	4.16770402027690	1372	1
4.27372450902136	4.15979892135193	1373	1
4.26845866235792	4.17373990188608	1374	1
4.26258031413162	4.16917228389985	1375	1
4.26828194426434	4.16885033248709	1376	1
4.26558071777099	4.19316869021279	1377	1
4.25533773237951	4.20844211857444	1378	1
4.26586161468753	4.18627206642736	1379	1
4.27877552594572	4.16861454488232	1380	1
4.26874416180498	4.21404247027115	1381	1
4.26986461249797	4.18771961605101	1382	1
4.27619383890538	4.17634555847055	1383	1
4.26745286980831	4.16247902841413	1384	1
4.26472452195078	4.16830764950689	1385	1
4.26474054558169	4.19093510968208	1386	1
4.26740540190069	4.17142628229647	1387	1
4.26861441409776	4.19218607107714	1388	1
4.27069720677072	4.20884692661097	1389	1
4.26711344767344	4.16658904251695	1390	1
4.25757138634595	4.21251020403830	1391	1
4.26175476302983	4.20720491643347	1392	1
4.26016850763555	4.19708061932800	1393	1
4.26699411706717	4.19738920953845	1394	1
4.27273252476512	4.19101029628462	1395	1
4.27104378808316	4.20370302110297	1396	1
4.26276117140976	4.21990949896715	1397	1
4.27206057129212	4.18647116663291	1398	1
4.25893548701043	4.24661225647238	1399	1
4.27368173566026	4.21328765130391	1400	1
4.26414443957467	4.24702106485456	1401	1
4.26101712785588	4.22421256755815	1402	1
4.26048341856419	4.21654417345476	1403	1
4.25959551396160	4.20741367938435	1404	1
4.26419400253045	4.16572334840759	1405	1
4.26068782070430	4.19474478890640	1406	1
4.26094173012848	4.24081503894027	1407	1
4.25792296896538	4.20289360444297	1408	1
4.26201367293547	4.20455278080306	1409	1
4.27133333363228	4.15143613382066	1410	1
4.26803195738019	4.19583755584611	1411	1
4.26608579765116	4.21542557887671	1412	1
4.27130203111193	4.21336825558172	1413	1
4.26866138442541	4.22940903249896	1414	1
4.25325458480198	4.23785628028072	1415	1
4.26338130213351	4.25749969245285	1416	1
4.26465050831804	4.23983119861127	1417	1
4.27436557065327	4.23018235197153	1418	1
4.25994729106082	4.22645276656986	1419	1
4.25848214358086	4.17661255795723	1420	1
4.26828464738078	4.16397212648916	1421	1
4.27542728242015	4.17451275769768	1422	1
4.27477355930832	4.14292380347098	1423	1
4.26787236222684	4.19386748959862	1424	1
4.26715136282731	4.18955428362124	1425	1
4.26852296881561	4.19964239142881	1426	1
4.26396148038025	4.21462274213950	1427	1
4.25933059005352	4.19532874693731	1428	1
4.26110737502824	4.23281314700752	1429	1
4.25954308650339	4.19564489632367	1430	1
4.25738094617509	4.20282839443679	1431	1
4.26057176568953	4.18125721699451	1432	1
4.26316566952691	4.21323186288531	1433	1
4.26123603516774	4.21540842306943	1434	1
4.27289229296249	4.17870699738792	1435	1
4.26747445078430	4.18768886804537	1436	1
4.27511585891285	4.21107568183078	1437	1
4.26653366960908	4.24012374149526	1438	1
4.26882152292878	4.24057398708102	1439	1
4.27385872279940	4.22663088025554	1440	1
4.27405990939632	4.20474338757129	1441	1
4.26592159314377	4.22289119918729	1442	1
4.26184237016094	4.23630757676745	1443	1
4.27005081947054	4.23119662741890	1444	1
4.26512207048204	4.20455547431290	1445	1
4.27138869139687	4.19761002501330	1446	1
4.26844386345345	4.19217799947436	1447	1
4.26875317471792	4.17632854747203	1448	1
4.27019480036579	4.19583751717323	1449	1
4.27124008155615	4.22329770607696	1450	1
4.26473661278013	4.19654123590321	1451	1
4.26423279447625	4.18338967544603	1452	1
4.26020382983093	4.17483316280203	1453	1
4.25736635012423	4.20663737157587	1454	1
4.26361642635485	4.20858767733695	1455	1
4.27158828229106	4.17502381118919	1456	1
4.26880916780477	4.22136511273909	1457	1
4.25826903201880	4.20255526019666	1458	1
4.26727464464741	4.18486627299655	1459	1
4.27267267064618	4.17044343666909	1460	1
4.27295832368211	4.16716738282087	1461	1
4.26489342384484	4.20011102193733	1462	1
4.26668399183737	4.21575811339149	1463	1
4.26514013250671	4.23428205351877	1464	1
4.26760580734258	4.21013559264735	1465	1
4.27005787970825	4.21507243681856	1466	1
4.26711543193647	4.21476421299621	1467	1
4.26066633569386	4.24469752471811	1468	1
4.26922509414530	4.17612460129593	1469	1
4.25678793413898	4.21053922300556	1470	1
4.27237554394176	4.19130634101395	1471	1
4.26410050382370	4.14536949280507	1472	1
4.27081102908606	4.15503868159522	1473	1
4.28099290034978	4.13554684110348	1474	1
4.28934476184607	4.11408560699379	1475	1
4.29060232473267	4.11761156003849	1476	1
4.28101290806133	4.13089208087466	1477	1
4.26101608148772	4.21101959672494	1478	1
4.25655469162276	4.22302579253201	1479	1
4.27200693251172	4.18319363557095	1480	1
4.25935354600713	4.21047426905649	1481	1
4.27084476483870	4.21699219269634	1482	1
4.26392031304088	4.21503345196554	1483	1
4.25691180487823	4.24536769610131	1484	1
4.26498943665713	4.21468149369354	1485	1
4.27149425150855	4.16774933177982	1486	1
4.27086810145831	4.20071472280027	1487	1
4.27478024484052	4.15461043580146	1488	1
4.26443603133928	4.16936798330060	1489	1
4.25423620662615	4.19821833034205	1490	1
4.26075778128889	4.17628905657185	1491	1
4.26294789574895	4.18063565792867	1492	1
4.27587067437291	4.15276958852742	1493	1
4.26881708822295	4.14629834039998	1494	1
4.26114218235152	4.18068175981835	1495	1
4.26987873608068	4.16278386389591	1496	1
4.27659003520049	4.17843025775562	1497	1
4.26623022063954	4.17491471181431	1498	1
4.26808020054912	4.18522891746053	1499	1
4.26507202808033	4.20262965980183	1500	1
4.26346399839694	4.20061653514756	1501	1
4.25950975104132	4.20414933367036	1502	1
4.28076549062247	4.19493353370181	1503	1
4.26863781521390	4.20235010004667	1504	1
4.25935326474203	4.23128953992793	1505	1
4.26313457470379	4.20477290410958	1506	1
4.26572141282421	4.20877732732480	1507	1
4.26882182665506	4.17161120806092	1508	1
4.26397714757528	4.16537569901955	1509	1
4.27226546494965	4.21472852945668	1510	1
4.25435481101745	4.20210823037726	1511	1
4.27527993411088	4.15226721238704	1512	1
4.27372182804878	4.19336374483805	1513	1
4.28289214609906	4.19152831511713	1514	1
4.27469803501575	4.17840574328380	1515	1
4.26649018400797	4.20394843482339	1516	1
4.26551136947748	4.19470801410891	1517	1
4.26748373820181	4.21289586968134	1518	1
4.27249041660269	4.17386652857378	1519	1
4.25824975560601	4.21234947665277	1520	1
4.24708061249305	4.20328373978993	1521	1
4.26432097238597	4.16407384846321	1522	1
4.26659384275321	4.17260488229982	1523	1
4.26490813684029	4.19271544540656	1524	1
4.27009307667898	4.16135963419905	1525	1
4.26750382310977	4.16394127976869	1526	1
4.26800540694851	4.15708311772443	1527	1
4.27399471656514	4.15000532453801	1528	1
4.27463991355668	4.14624062823817	1529	1
4.26955922040989	4.18017885535084	1530	1
4.26869997482135	4.14917416791966	1531	1
4.28935329389381	4.17159162258878	1532	1
4.27909092480418	4.18355692783221	1533	1
4.27885702275412	4.16234674071610	1534	1
4.26791224269238	4.15796983191299	1535	1
4.26660442652378	4.17785781766671	1536	1
4.26980120592541	4.16725188258194	1537	1
4.27324435600162	4.15498511155015	1538	1
4.26353504772174	4.16028630627884	1539	1
4.26829031426805	4.17732774468716	1540	1
4.26218789346946	4.21323576581139	1541	1
4.26925223504328	4.22574726386919	1542	1
4.27977606677842	4.20295287076477	1543	1
4.26987368301677	4.19057783706169	1544	1
4.27750173149266	4.14438377792170	1545	1
4.28358945755087	4.11308007043829	1546	1
4.28698037573601	4.11896518817900	1547	1
4.27850542170075	4.14064689241656	1548	1
4.27695291617199	4.14784614868010	1549	1
4.27677448100573	4.16334238077883	1550	1
4.27633547789325	4.16124589571484	1551	1
4.26746447030856	4.14624566563184	1552	1
4.27517232108247	4.12753790328130	1553	1
4.26375294703616	4.18143183640713	1554	1
4.26994276675136	4.20736572657601	1555	1
4.26518213235347	4.22512918139480	1556	1
4.26006545529092	4.21923772582807	1557	1
4.25351542314334	4.21627540383670	1558	1
4.26060879528109	4.21186788985233	1559	1
4.27644010818467	4.17245231644539	1560	1
4.25961350184085	4.21514408555853	1561	1
4.26424003872993	4.25319527532296	1562	1
4.26370064301160	4.25976582776539	1563	1
4.26402932678745	4.22630062268449	1564	1
4.26574519428780	4.21910387947362	1565	1
4.26970365822564	4.20943868148564	1566	1
4.26798588886279	4.17811510491312	1567	1
4.27640709110334	4.19887041288064	1568	1
4.27638668159850	4.20950031860264	1569	1
4.26082151453530	4.21968762694047	1570	1
4.26763413473776	4.21747150853216	1571	1
4.26561831964417	4.21386150792296	1572	1
4.26814038564935	4.20574955528867	1573	1
4.27116388316661	4.20263472783885	1574	1
4.26957782567919	4.18424293455622	1575	1
4.26847363735099	4.21634106127704	1576	1
4.25703843725232	4.20818673843802	1577	1
4.26278685666513	4.22111097774077	1578	1
4.26586226139533	4.23080480263791	1579	1
4.26612913264252	4.23154351885560	1580	1
4.26927552118564	4.21133882298588	1581	1
4.25703278687095	4.22489446218852	1582	1
4.25502774782976	4.20065150817397	1583	1
4.27092879269239	4.17193526377899	1584	1
4.26826140570327	4.18928953714949	1585	1
4.25066065263507	4.20592427993913	1586	1
4.26620177291373	4.18650836307749	1587	1
4.26351916049626	4.19338345821833	1588	1
4.26231153073342	4.22402209881834	1589	1
4.27167214511398	4.18347377448582	1590	1
4.26724423762638	4.16179059164086	1591	1
4.27045190848100	4.14697610492169	1592	1
4.28137774718317	4.15344141132376	1593	1
4.27411299326997	4.18075662054814	1594	1
4.27585090224277	4.17598691325334	1595	1
4.27467014174777	4.17315962781763	1596	1
4.27014947881482	4.21491050827744	1597	1
4.26724423550076	4.19240783070088	1598	1
4.27442900974467	4.19525548564483	1599	1
4.28325178190734	4.15772749039934	1600	1
4.27751744464444	4.17504991527131	1601	1
4.27191064824935	4.18984584876128	1602	1
4.27411263785361	4.21051500095086	1603	1
4.27854117889848	4.18861202833642	1604	1
4.27464054523375	4.17976119558821	1605	1
4.27000070275790	4.16651818682002	1606	1
4.26323406643534	4.19272301087989	1607	1
4.26572792203705	4.20946204605264	1608	1
4.26556351154062	4.21819442822450	1609	1
4.27073266964058	4.20292831357739	1610	1
4.25655710925737	4.22116810394095	1611	1
4.25659700246779	4.21460566768817	1612	1
4.26961645631072	4.18613834711770	1613	1
4.26211039627856	4.18776982035820	1614	1
4.26992255455525	4.16411045621232	1615	1
4.27318908096251	4.15998667680290	1616	1
4.26727147515789	4.18564054780452	1617	1
4.26903161306062	4.14655517530112	1618	1
4.27090426590842	4.16545161430816	1619	1
4.27115271984464	4.17308599004354	1620	1
4.26802552685126	4.14930234844121	1621	1
4.26829378344894	4.15044736143042	1622	1
4.26849504911641	4.14407164417081	1623	1
4.26168792204867	4.15125572783454	1624	1
4.26136022202393	4.18140426549165	1625	1
4.26281584537370	4.20671855816832	1626	1
4.26137999048828	4.19999925815048	1627	1
4.26280854468186	4.21699357787397	1628	1
4.27403956451288	4.18953249634831	1629	1
4.26805548103773	4.18109214018966	1630	1
4.26838115601355	4.15229318150230	1631	1
4.25604353223825	4.19138090313175	1632	1
4.27379361618631	4.18656148876830	1633	1
4.27176196722841	4.12329254154137	1634	1
4.27869016394861	4.12087979498571	1635	1
4.27678598416462	4.12757818589835	1636	1
4.28438595002465	4.11539807206319	1637	1
4.27340967940631	4.16716891634366	1638	1
4.26930676827332	4.19937586029593	1639	1
4.27382249833173	4.17402397268021	1640	1
4.27480443223542	4.18314923456164	1641	1
4.26118382926384	4.17897942456743	1642	1
4.24994228374072	4.19514800565935	1643	1
4.25576166930310	4.19203716621885	1644	1
4.26690644383621	4.20140950790136	1645	1
4.27531981266197	4.16411035883095	1646	1
4.27250797033605	4.16041272757521	1647	1
4.27701257452295	4.10604154936998	1648	1
4.27817180469442	4.11365096953525	1649	1
4.28482133294004	4.13685298508648	1650	1
4.28321389565489	4.14530857094119	1651	1
4.26892550222925	4.18021260789090	1652	1
4.27713403420114	4.18282677939722	1653	1
4.26917036043672	4.19456480493631	1654	1
4.25193606246428	4.21871732301463	1655	1
4.25434170571018	4.20498972090313	1656	1
4.26401169849915	4.19485434610160	1657	1
4.27214969890932	4.18286020102305	1658	1
4.26184646672078	4.17372765536353	1659	1
4.25634368480714	4.19632977088923	1660	1
4.24392896739817	4.26304217900140	1661	1
4.25082404744889	4.26876854678929	1662	1
4.24979027222572	4.24340562781746	1663	1
4.26371283960138	4.20234037050252	1664	1
4.26706661052017	4.18240873367470	1665	1
4.27649197787235	4.17439978498096	1666	1
4.27435366321326	4.16537459137043	1667	1
4.25522996111622	4.19833195720440	1668	1
4.26054941083143	4.19650707544704	1669	1
4.26784319835715	4.21693707515501	1670	1
4.27505894694464	4.18082667056741	1671	1
4.25614294131633	4.20519822915386	1672	1
4.26248024839301	4.22423869641004	1673	1
4.24464355357559	4.24461171289764	1674	1
4.25841996675915	4.21413916706297	1675	1
4.26124086377813	4.20952275849769	1676	1
4.25570390050705	4.18622662073569	1677	1
4.26005499157232	4.21160413369263	1678	1
4.26272886065595	4.19848157833918	1679	1
4.26849515024301	4.19233911290058	1680	1
4.27168538167178	4.17217083354768	1681	1
4.25987008183911	4.18413194191115	1682	1
4.26316386120889	4.15800642998444	1683	1
4.27424020246435	4.18460911419541	1684	1
4.26899813162436	4.21192139374153	1685	1
4.25206630850840	4.24414721467462	1686	1
4.26180949617459	4.20311331519965	1687	1
4.27767058175587	4.16094865128309	1688	1
4.27561074484488	4.12760101694571	1689	1
4.27175629421418	4.11286307162269	1690	1
4.26376424555283	4.14863105155161	1691	1
4.27613855190785	4.13232513903140	1692	1
4.26344081525988	4.17346583717291	1693	1
4.27302060420464	4.18867723559498	1694	1
4.26746939169095	4.17378040464746	1695	1
4.27288549078149	4.16078998579575	1696	1
4.27510825446609	4.15380597611625	1697	1
4.26599915245462	4.17982926006882	1698	1
4.25987139634825	4.16894744307878	1699	1
4.27371953973394	4.17033719765065	1700	1
4.27218820460650	4.18880219162402	1701	1
4.27772364502288	4.17375984849977	1702	1
4.27968067440901	4.13721980185096	1703	1
4.26137824018219	4.21229567257777	1704	1
4.27090952457588	4.18672135922979	1705	1
4.27182378923949	4.15061119859294	1706	1
4.28730569016468	4.16785143096813	1707	1
4.27662508213173	4.16204259096362	1708	1
4.27741089733223	4.18458873075433	1709	1
4.27013747887716	4.16750700017222	1710	1
4.26431193963196	4.19097585836710	1711	1
4.26575415583899	4.16256903114201	1712	1
4.26584642301640	4.17417354568043	1713	1
4.27040077185456	4.17939757589845	1714	1
4.27221185904503	4.15565222502282	1715	1
4.26991852472878	4.16297128536019	1716	1
4.26810076372866	4.16157303614765	1717	1
4.27459535847026	4.15845963025570	1718	1
4.27701639432227	4.14883447537103	1719	1
4.28292625265160	4.14688448287390	1720	1
4.28138108164443	4.15461741326219	1721	1
4.26760831040293	4.21128899574498	1722	1
4.26180486549359	4.21190924413325	1723	1
4.25880297968202	4.19949713268281	1724	1
4.25160682390855	4.19842716244461	1725	1
4.26108319324097	4.21119641663100	1726	1
4.25385074563901	4.22732666882007	1727	1
4.26292791096310	4.18150826462201	1728	1
4.26825374062258	4.17835816403771	1729	1
4.26610098959012	4.19559441856070	1730	1
4.27314429132781	4.18483508144809	1731	1
4.26577352110250	4.20304201990107	1732	1
4.25357367822005	4.23829478794349	1733	1
4.26159573069943	4.23961549122334	1734	1
4.27313695971047	4.17204240325152	1735	1
4.27159293470405	4.13659689090599	1736	1
4.26481354494585	4.17520226768647	1737	1
4.26440011564255	4.17799232960103	1738	1
4.26361415535325	4.17304799251480	1739	1
4.26323607276989	4.17252466622641	1740	1
4.26048284957342	4.19760657134608	1741	1
4.26219541859549	4.20171457508539	1742	1
4.25351259295794	4.20659620104770	1743	1
4.25868395469594	4.25408493077470	1744	1
4.25719536560497	4.25121577988428	1745	1
4.24673503121098	4.27786492418671	1746	1
4.24867140746811	4.24917379142857	1747	1
4.25965471560527	4.23066018399665	1748	1
4.26760252759412	4.21313887596534	1749	1
4.26322640250916	4.20594582830443	1750	1
4.26141801433655	4.21976587679321	1751	1
4.27058651854655	4.22388372536968	1752	1
4.26749959093916	4.21588616164966	1753	1
4.25897854875529	4.23273368240940	1754	1
4.26993775894363	4.20048401080426	1755	1
4.26750722524698	4.21716830516714	1756	1
4.25524338650878	4.21485041862569	1757	1
4.26459226233234	4.23092802146257	1758	1
4.25557826087196	4.21923064628152	1759	1
4.26636694281225	4.20788368979559	1760	1
4.27041104867914	4.17054915487263	1761	1
4.27850811839884	4.21346625779569	1762	1
4.26919749921842	4.20007839590590	1763	1
4.26024641558283	4.22129768825640	1764	1
4.26384598141096	4.21665820884829	1765	1
4.27571511794032	4.16123269623104	1766	1
4.26989092709565	4.17752796576978	1767	1
4.26633107451653	4.17296939442232	1768	1
4.26988125736291	4.18379257726583	1769	1
4.26427562564796	4.25850920248135	1770	1
4.25043071373559	4.25431583410608	1771	1
4.24935790664089	4.24001271804612	1772	1
4.25818142083808	4.22930618759043	1773	1
4.25727531857826	4.22200641098069	1774	1
4.26023198990150	4.23397182656202	1775	1
4.26873344744694	4.17488673506894	1776	1
4.27109582067238	4.18059489240521	1777	1
4.26943504531319	4.17652414807004	1778	1
4.26650444347817	4.18683484247720	1779	1
4.26502763324260	4.19229505115101	1780	1
4.25754060689659	4.21197608560907	1781	1
4.26293644439491	4.19197797280004	1782	1
4.27082552390625	4.18266329300974	1783	1
4.26561288768151	4.14436053434106	1784	1
4.27692153730518	4.15225033662654	1785	1
4.27957486832756	4.19107334236328	1786	1
4.26937454499390	4.21923351650203	1787	1
4.27236013416140	4.17871675491661	1788	1
4.28001311626405	4.15573163437316	1789	1
4.27128261182697	4.17181947674673	1790	1
4.25766292566725	4.23819672524643	1791	1
4.26385910300462	4.22156292720930	1792	1
4.25408648805921	4.22756967256437	1793	1
4.26034865813136	4.23475967718436	1794	1
4.25504135223642	4.27237102197063	1795	1
4.26909544986838	4.26260381295267	1796	1
4.26147645100102	4.20563610648769	1797	1
4.25849903396920	4.19072640588403	1798	1
4.26397805846140	4.19000571137909	1799	1
4.26849019915220	4.18928425976411	1800	1
4.26150935213451	4.17818161000249	1801	1
4.27420653131729	4.18037983276398	1802	1
4.27195556391968	4.19813705899856	1803	1
4.27390887029106	4.20552017805872	1804	1
4.26760269919158	4.23790042168683	1805	1
4.26858015767055	4.16306970746564	1806	1
4.26875773298881	4.17784269173407	1807	1
4.27242405575860	4.15728010539055	1808	1
4.27031011411667	4.13384932207006	1809	1
4.28626404508763	4.12494092400379	1810	1
4.27776766265063	4.14999119369309	1811	1
4.27891876518747	4.17050914681331	1812	1
4.26863700381381	4.16073843294968	1813	1
4.26759120876845	4.19865344841603	1814	1
4.27339303789647	4.14941427300208	1815	1
4.26941683162252	4.14990664879750	1816	1
4.26412066917593	4.19155234543999	1817	1
4.27207080585971	4.20243925835891	1818	1
4.26980025175148	4.15740360660683	1819	1
4.26761928091307	4.19070908046350	1820	1
4.26831587457255	4.18752632904541	1821	1
4.27548446800415	4.16011368539341	1822	1
4.26850942551218	4.18046527834264	1823	1
4.27026110406620	4.17450583536129	1824	1
4.26856734895333	4.19401894137558	1825	1
4.27364610888021	4.14043227195301	1826	1
4.28096223952263	4.14743004541238	1827	1
4.26141621241891	4.20597228191797	1828	1
4.26775665897072	4.18642362861372	1829	1
4.27156160102085	4.16957618785389	1830	1
4.26633100224107	4.20129905835166	1831	1
4.27254173032745	4.20905295968346	1832	1
4.26783459456079	4.20262185210155	1833	1
4.27051767027413	4.17644570459814	1834	1
4.26899081689804	4.19860343560445	1835	1
4.26042508566235	4.20216512770540	1836	1
4.25666952037179	4.20895840401739	1837	1
4.25223955238894	4.24592296262976	1838	1
4.25133409507571	4.21460330519244	1839	1
4.25720918490836	4.24296568814197	1840	1
4.26095619279600	4.25665407960514	1841	1
4.25609537399924	4.23829510818649	1842	1
4.26658115243192	4.18200292942879	1843	1
4.26020455462095	4.17196408968144	1844	1
4.26202917929137	4.17223701892000	1845	1
4.26809238227839	4.17427337356389	1846	1
4.26712600199892	4.22729499708375	1847	1
4.25716820316451	4.24377862833919	1848	1
4.26759138312141	4.22539796615049	1849	1
4.26447421188982	4.23144405248145	1850	1
4.26808937149809	4.19279480978240	1851	1
4.27179977530900	4.14923551255651	1852	1
4.27519726551920	4.15779344600450	1853	1
4.27934362505177	4.15896327361156	1854	1
4.26743694759928	4.18331973919586	1855	1
4.26233364945398	4.21482028751197	1856	1
4.25606182967922	4.24800992634508	1857	1
4.27164935355706	4.17812987101259	1858	1
4.27067008589489	4.17448394733468	1859	1
4.26432571763815	4.19877771552363	1860	1
4.25600380844401	4.22292409628646	1861	1
4.25873098469848	4.21575485079188	1862	1
4.27026487208880	4.22280260341590	1863	1
4.27070231596914	4.20098156170708	1864	1
4.25896411735990	4.21315007640421	1865	1
4.25954723777527	4.20250048376234	1866	1
4.25434622456741	4.23364690131533	1867	1
4.26439517755255	4.21961710242600	1868	1
4.27052385002952	4.21650601941353	1869	1
4.26753977110561	4.21006809374397	1870	1
4.25782599208250	4.20588356427630	1871	1
4.26538235855455	4.18608199494179	1872	1
4.27010494433247	4.22736259832686	1873	1
4.25567999574298	4.25147216754642	1874	1
4.25591411255838	4.25581835105503	1875	1
4.26122139877029	4.18873087264328	1876	1
4.26392315688886	4.17411994888001	1877	1
4.26127252197942	4.19669455675540	1878	1
4.28026183827412	4.14598004842619	1879	1
4.28014436655027	4.17287848437301	1880	1
4.27348775194403	4.19066806303803	1881	1
4.27039558142084	4.17397445876426	1882	1
4.27203692394645	4.19848221993328	1883	1
4.25831991455883	4.22349355568566	1884	1
4.27440668257317	4.17865318808649	1885	1
4.26789380545726	4.21210663221096	1886	1
4.26725500802771	4.20320146257223	1887	1
4.26533510497859	4.21599635823664	1888	1
4.26518097311508	4.23023480530381	1889	1
4.26719191307753	4.23906386421978	1890	1
4.27295023256372	4.21239224689048	1891	1
4.28092143021167	4.19822531418892	1892	1
4.27274967522471	4.19654067424697	1893	1
4.27576617172658	4.17720095852123	1894	1
4.27696059284838	4.18719015720018	1895	1
4.26950166788918	4.15761768611657	1896	1
4.27643487651151	4.16269994340217	1897	1
4.26389606420836	4.20490577187799	1898	1
4.25442137731233	4.23750248652558	1899	1
4.25733350285909	4.28373820956740	1900	1
4.24944840991700	4.25369491106680	1901	1
4.26159595442235	4.22214804124829	1902	1
4.25036437888610	4.25844660195104	1903	1
4.24759296121564	4.25822188065577	1904	1
4.25015062546103	4.28564708505467	1905	1
4.25318423260561	4.24192241534067	1906	1
4.25088538726384	4.20994957766160	1907	1
4.27404416770845	4.19039749386566	1908	1
4.26995067091738	4.18307003707991	1909	1
4.27466698345416	4.17655744107959	1910	1
4.27641951585751	4.16557331407265	1911	1
4.28265133769645	4.15261088857473	1912	1
4.27860636473710	4.12669628743390	1913	1
4.28244425027083	4.15926967020964	1914	1
4.26720127504981	4.17240895602893	1915	1
4.27235604417373	4.12692456709284	1916	1
4.27233416308377	4.13427536942040	1917	1
4.27014148119534	4.16441702743732	1918	1
4.27331025216453	4.15360934043011	1919	1
4.26540370933694	4.19572377862925	1920	1
4.27081325086984	4.18045312351502	1921	1
4.26747659762238	4.22353079914730	1922	1
4.26675220313599	4.20065131357552	1923	1
4.26102598121143	4.22331887594392	1924	1
4.27065754198518	4.24430439850782	1925	1
4.27117383613586	4.19641968828611	1926	1
4.27050930492483	4.17729500069002	1927	1
4.25575069133963	4.22310151123302	1928	1
4.25829836846509	4.23010485499192	1929	1
4.25537699821672	4.20955184034829	1930	1
4.26155099847519	4.21590373539508	1931	1
4.26678716746095	4.19215612212910	1932	1
4.25918023420783	4.18761342333380	1933	1
4.26891950563041	4.16042568482460	1934	1
4.25836091748311	4.19380967178236	1935	1
4.26711069074563	4.18725545737209	1936	1
4.27026773967633	4.21463648461326	1937	1
4.25620005834400	4.22333223472820	1938	1
4.26222650467091	4.21981725113273	1939	1
4.26329743737261	4.21889893873385	1940	1
4.27138097211610	4.20500698318018	1941	1
4.26738748328095	4.22537269285128	1942	1
4.26362433252551	4.23561635626067	1943	1
4.26707450047169	4.20834314569010	1944	1
4.26506745375834	4.19284695853079	1945	1
4.26882671097445	4.19455058784401	1946	1
4.26769253091802	4.21881521711457	1947	1
4.27972295626100	4.19651850619519	1948	1
4.27154221015400	4.19624498217282	1949	1
4.28463311377296	4.20279158095431	1950	1
4.27444355408366	4.14991302907238	1951	1
4.27763690809871	4.13694137509771	1952	1
4.28468164135647	4.15801323571332	1953	1
4.27917495304245	4.17415532056659	1954	1
4.27314644916859	4.17994000366614	1955	1
4.27880453420049	4.15680609185400	1956	1
4.26456604153271	4.16544809250312	1957	1
4.26219688812721	4.20679059918884	1958	1
4.25747659556012	4.21463209273324	1959	1
4.25433596597789	4.18562971607724	1960	1
4.26886752987011	4.18030637416988	1961	1
4.27953574354866	4.15419070047726	1962	1
4.28360425742148	4.13987998139653	1963	1
4.27512979122030	4.16330313471455	1964	1
4.26326698621989	4.20140893680089	1965	1
4.26543626729023	4.19680705862640	1966	1
4.26350362378538	4.22154726128593	1967	1
4.25273280157233	4.24128466439729	1968	1
4.26836165250962	4.18862562037239	1969	1
4.26850492854188	4.20142083256021	1970	1
4.27380381924876	4.18682170082624	1971	1
4.26523278112164	4.21165974739849	1972	1
4.25920896135586	4.22938533554373	1973	1
4.26263421724527	4.19806035388840	1974	1
4.28623860468176	4.18500330525754	1975	1
4.27096229627575	4.19642518692509	1976	1
4.26608719866783	4.21305314961771	1977	1
4.26000316398407	4.21939179139223	1978	1
4.26194561251111	4.22320898085738	1979	1
4.26964413242673	4.18542374111552	1980	1
4.25837513247708	4.22780500260074	1981	1
4.27003583001712	4.22046702380766	1982	1
4.25693198828398	4.20795402323980	1983	1
4.26477326591768	4.18838974663252	1984	1
4.26783433287338	4.20471594145534	1985	1
4.27522470347634	4.20832521744132	1986	1
4.28805168532805	4.15287748323579	1987	1
4.26985365338706	4.16936572357285	1988	1
4.27024218842472	4.16791544443275	1989	1
4.27334560889278	4.16376983725229	1990	1
4.26008193019669	4.18154769511842	1991	1
4.27515129079854	4.18854382301996	1992	1
4.27654876404210	4.16946303968346	1993	1
4.26227388413063	4.19098871922585	1994	1
4.27672553837227	4.17244257439905	1995	1
4.27726337598656	4.19404812808188	1996	1
4.27118625898317	4.17991126571750	1997	1
4.26589912413783	4.18050925102366	1998	1
4.27283286313679	4.13985204090769	1999	1
4.27978422257037	4.13958588085119	2000	1
[truncated: 3,000 more rows]
