# Supplementary material for: Reversibility and Viscoelastic Properties of Micropillar Supported and Oriented Magnesium Bundled F-Actin
Source: PLoS One. 2015 Aug 31;10(8):e0136432. doi: 10.1371/journal.pone.0136432 (PMC4556452; doi:10.1371/journal.pone.0136432)
Supplement: S1 Data — See the Readme.txt file within. (ZIP) [file pone.0136432.s004.zip › Rheology-raw-data/120725 08mM/fov2151noDD/fov2151noDD.txt]

4.21892085959961	4.19382393010967	1	1
4.21860409219022	4.16225777272915	2	1
4.22135330938374	4.18123074628755	3	1
4.20607211057785	4.20766637840313	4	1
4.21948197514387	4.17192568321143	5	1
4.21984012311541	4.17305539764167	6	1
4.21768782006047	4.22552995772892	7	1
4.20799228298069	4.23985313499338	8	1
4.20922475662241	4.22994530754598	9	1
4.21482679122169	4.17298937137987	10	1
4.20835623535167	4.21167832313116	11	1
4.22024994775405	4.17042240455916	12	1
4.21871137945949	4.18514402698041	13	1
4.21830272657166	4.20832933911387	14	1
4.20356916153048	4.27663936355217	15	1
4.21355904049076	4.21696876490310	16	1
4.21926452731702	4.19550839083986	17	1
4.21927536508106	4.20548674694629	18	1
4.20982292912609	4.17547354882071	19	1
4.21441681430587	4.17937885577456	20	1
4.21324014492297	4.18571914910287	21	1
4.21849937381908	4.20303814464987	22	1
4.22463626088425	4.15835524714811	23	1
4.22466027721040	4.19346411214705	24	1
4.20566169469116	4.23495980374760	25	1
4.21151523042320	4.22958504850952	26	1
4.21796513321618	4.20708237136977	27	1
4.21288459667454	4.22506699555162	28	1
4.21603692699634	4.19552954881796	29	1
4.21934569736010	4.15181716105383	30	1
4.21601795961215	4.18084930147700	31	1
4.21597218156399	4.19754796937457	32	1
4.21477082887885	4.21542831797548	33	1
4.21729636312746	4.20857081990218	34	1
4.21834005972766	4.20175605993447	35	1
4.22034768538479	4.17098852404210	36	1
4.21817103103498	4.16306870378292	37	1
4.22266422445466	4.20968972000643	38	1
4.22338135410947	4.16016444087611	39	1
4.21842567912807	4.16060001152982	40	1
4.22056843062452	4.19446301595419	41	1
4.21281714747647	4.21204472478879	42	1
4.21885950161517	4.24644726824562	43	1
4.22021647478034	4.21068161627044	44	1
4.20448940175958	4.20529076672354	45	1
4.21257432378410	4.22648279341675	46	1
4.21304188821056	4.23211813134827	47	1
4.21627333876833	4.21747613803464	48	1
4.21308390159971	4.17577936329083	49	1
4.21422645797603	4.21920639910990	50	1
4.21355716890258	4.20745186835156	51	1
4.21810280574188	4.21317068941430	52	1
4.20615706416773	4.24663716270797	53	1
4.21249890294879	4.20846568310590	54	1
4.21714431931870	4.20973170374298	55	1
4.20817403131509	4.20024059980315	56	1
4.21323845456605	4.20837262910219	57	1
4.21606636135503	4.14715477165256	58	1
4.21446551241097	4.16592103492885	59	1
4.21344936773912	4.20079973396509	60	1
4.21172905056700	4.20718660674390	61	1
4.22140831271882	4.17802342556452	62	1
4.21903594350703	4.17371639224443	63	1
4.21922616878471	4.22485098241893	64	1
4.21875957733681	4.20286889735018	65	1
4.22431230311841	4.20589527884150	66	1
4.21421276660369	4.20938036042977	67	1
4.21311994879671	4.21316686625065	68	1
4.21621183470180	4.24453938877497	69	1
4.21742769598965	4.22550514035429	70	1
4.21791269982634	4.22981616941068	71	1
4.22211910512693	4.19813405824575	72	1
4.22492763789172	4.20315121977271	73	1
4.22035827579023	4.17700112916579	74	1
4.21269656308288	4.21602951680081	75	1
4.21828209831826	4.21752073993223	76	1
4.21513200843692	4.24397216025751	77	1
4.21413628160216	4.21654010992757	78	1
4.21217922431416	4.22873632538261	79	1
4.21617225412134	4.23382945021314	80	1
4.21888066338488	4.15969498280480	81	1
4.21919173771220	4.17623285212128	82	1
4.22011316749485	4.17220187681569	83	1
4.22085038045210	4.19519156054209	84	1
4.21960740432131	4.19364866599643	85	1
4.20929239567839	4.21141532683763	86	1
4.21505573653759	4.19976718387344	87	1
4.21403550835318	4.16807548696998	88	1
4.22170465794020	4.18482919191576	89	1
4.22517557585055	4.17430945601137	90	1
4.22436050421337	4.13015943024155	91	1
4.22387302225986	4.12201356427408	92	1
4.22446703401385	4.13571513789625	93	1
4.22575282381356	4.15219159061197	94	1
4.21531574228972	4.17069303466706	95	1
4.21820674945894	4.20585170662049	96	1
4.20997652390983	4.25868723277630	97	1
4.20095191569423	4.27407236290778	98	1
4.21747130266644	4.20964774458068	99	1
4.21743716593719	4.20540189942898	100	1
4.21917822307515	4.20308915231271	101	1
4.21824115482792	4.18589488372488	102	1
4.21804358903167	4.21011791189123	103	1
4.21281452089985	4.18705533347672	104	1
4.21614648711855	4.21088151802848	105	1
4.21463071493146	4.20261009916674	106	1
4.21253550813557	4.23859483563978	107	1
4.20949781150382	4.20181695340732	108	1
4.21537977952597	4.18215694546300	109	1
4.21240106351419	4.17591369125230	110	1
4.21371757334766	4.23923626319388	111	1
4.22107433382411	4.23376921298916	112	1
4.21681485855391	4.21711342792918	113	1
4.21988707359954	4.18778760789256	114	1
4.21537929583290	4.21389429267589	115	1
4.21123690680661	4.19893209534297	116	1
4.21326970440758	4.19300084251210	117	1
4.22271858198108	4.17234642810695	118	1
4.21755928185118	4.17580601322435	119	1
4.21889027897568	4.16633170369089	120	1
4.22239436967300	4.17396848275523	121	1
4.22663267956534	4.15850814574399	122	1
4.22083966845235	4.19650463083614	123	1
4.21623346391880	4.23611764916658	124	1
4.21007361355203	4.23539783531339	125	1
4.21969767378130	4.19883283218693	126	1
4.22584241936042	4.16874899118103	127	1
4.21890566047134	4.17770330727574	128	1
4.21914900924295	4.19013102678487	129	1
4.21385517730536	4.20100255253005	130	1
4.21059434725067	4.23106431247248	131	1
4.21458119837143	4.20045306593243	132	1
4.21909023383840	4.20016687363152	133	1
4.21959436213422	4.19280029358578	134	1
4.21262097553456	4.20495458446809	135	1
4.20931404754174	4.20575462880405	136	1
4.21148174454973	4.22289579163233	137	1
4.21044367459589	4.22637623254025	138	1
4.21633399394487	4.22805016220066	139	1
4.21663649611756	4.18870697562230	140	1
4.22313760352842	4.17400639135045	141	1
4.22411787485031	4.13270068007719	142	1
4.22557693517127	4.13067198152306	143	1
4.22369519418963	4.16594943498985	144	1
4.21833847438429	4.21403683738856	145	1
4.22321304797093	4.19860840392510	146	1
4.22032547628233	4.21234556109560	147	1
4.21380014952144	4.22505239835402	148	1
4.20820552968456	4.22866279047212	149	1
4.21150550684283	4.19027291980675	150	1
4.22071372797137	4.15860343975164	151	1
4.22033585161566	4.16311548399152	152	1
4.22317966482110	4.17063231248321	153	1
4.22135221374195	4.17892710931267	154	1
4.22155818745544	4.16880408896783	155	1
4.21745587135471	4.18330673977774	156	1
4.21521196154064	4.21688535594840	157	1
4.21591706832088	4.21045079885868	158	1
4.21010419142028	4.23313995820879	159	1
4.21871984587231	4.20318999285518	160	1
4.21031788392211	4.21851076479779	161	1
4.21734565218630	4.23793618562798	162	1
4.21755709791819	4.22203021139309	163	1
4.21508309808992	4.19673974184456	164	1
4.21303912387904	4.22650325407147	165	1
4.21859665896381	4.20693966295738	166	1
4.21029237750345	4.25202681509223	167	1
4.21954280730005	4.23435717282000	168	1
4.21628375553056	4.18643829243050	169	1
4.22050670886053	4.19401501552474	170	1
4.21241018202166	4.18468257794373	171	1
4.21543463416877	4.18106661932153	172	1
4.21731469034794	4.22992274719440	173	1
4.21449464248445	4.23949375445326	174	1
4.20854800036771	4.23938052797184	175	1
4.21729971813845	4.21721953279363	176	1
4.21609856679098	4.19042859703803	177	1
4.21704091894861	4.17619282564409	178	1
4.21299975243212	4.21063372701904	179	1
4.21920789826755	4.18528549006390	180	1
4.21751091208368	4.16616838895341	181	1
4.21860122963174	4.19656036964330	182	1
4.21888372159807	4.21896416829135	183	1
4.22039011573019	4.20629693587771	184	1
4.21218556023031	4.21938345206766	185	1
4.21230700948234	4.22580083120297	186	1
4.21876522045862	4.18506535787918	187	1
4.21946360400641	4.19123393090133	188	1
4.21656756933149	4.18982779416332	189	1
4.21803664415222	4.23371100927878	190	1
4.20759971079252	4.22708203836025	191	1
4.21526684290074	4.16651381956110	192	1
4.21379762827228	4.21645141659107	193	1
4.21573874850032	4.22915885092935	194	1
4.21032411704049	4.20990576070110	195	1
4.20996801749892	4.19411769796261	196	1
4.21753172161198	4.20305856847184	197	1
4.20755333570109	4.22657910779230	198	1
4.21764520027685	4.20815922710170	199	1
4.20871574280226	4.19322910327802	200	1
4.21614787852797	4.17353553692494	201	1
4.21357861229779	4.18244190734308	202	1
4.21204652379313	4.19433520905845	203	1
4.21703512794642	4.21545569788119	204	1
4.21970403860430	4.16277730212493	205	1
4.21304057880857	4.20288348550475	206	1
4.21553974159740	4.23153824745721	207	1
4.21221261062687	4.22952777423344	208	1
4.21222400188210	4.21251076316344	209	1
4.21678016217457	4.18940976455538	210	1
4.21294983543717	4.21428021260008	211	1
4.21001348934042	4.20167864652842	212	1
4.21572770464725	4.19709588030571	213	1
4.21614005414102	4.21313322855274	214	1
4.21570494150450	4.20888969399133	215	1
4.21764057517938	4.21290984829196	216	1
4.21864711673153	4.19494995156240	217	1
4.21669514688269	4.20919336034660	218	1
4.21039247334080	4.19927237121815	219	1
4.20938224219708	4.20998097670292	220	1
4.21272531501183	4.18358216092821	221	1
4.20824827567382	4.19637015928427	222	1
4.21175787352266	4.20308554309780	223	1
4.21205409448118	4.22234470411058	224	1
4.21162803923879	4.23004157091281	225	1
4.21706752296946	4.19224457297194	226	1
4.21602808053678	4.23312232859078	227	1
4.21651402599587	4.21765932836508	228	1
4.21709939732777	4.21181329539831	229	1
4.20766748402439	4.18324527298993	230	1
4.21574171670950	4.21798338965267	231	1
4.21343472359827	4.24397965738909	232	1
4.21825193822089	4.20404607815245	233	1
4.21663672700303	4.17982118196212	234	1
4.21337690165790	4.20798211909543	235	1
4.21894137650989	4.19567149560665	236	1
4.22127541943717	4.18144117648107	237	1
4.22314902461040	4.15235483468516	238	1
4.21388825339409	4.20379582325497	239	1
4.21946350508360	4.22471263765098	240	1
4.22054818088146	4.20911919397487	241	1
4.22392211585655	4.17984261881590	242	1
4.21960067536044	4.17173956641903	243	1
4.22336933409523	4.17271343501307	244	1
4.21907546584651	4.16167854447695	245	1
4.21830738916323	4.15979327107877	246	1
4.22287747265323	4.17854569926203	247	1
4.22165402555943	4.17477427637643	248	1
4.21631668998492	4.16660424683524	249	1
4.21628436944989	4.15114287513588	250	1
4.21561453734654	4.15051543644460	251	1
4.21399245482749	4.20119260237452	252	1
4.21627792335850	4.19767752677322	253	1
4.21695622381903	4.18724364048578	254	1
4.21644833475988	4.19137244963052	255	1
4.21827070846802	4.15244014175706	256	1
4.22245295258654	4.12860743774064	257	1
4.21089569418732	4.18529242248564	258	1
4.21659310102914	4.18251498980186	259	1
4.21582207864588	4.20032528132381	260	1
4.21185211171124	4.24706777239127	261	1
4.20828840031400	4.26013222214596	262	1
4.21565460513247	4.20313626329712	263	1
4.22247919763618	4.21181572294285	264	1
4.21360940612503	4.22550177310542	265	1
4.21137062374275	4.20052683531205	266	1
4.21269151535246	4.23352198331322	267	1
4.21525405497424	4.18661569981714	268	1
4.20990828904739	4.21634804927989	269	1
4.21058732422948	4.21771943576947	270	1
4.21284463721752	4.20291489286163	271	1
4.21542734305005	4.19973446194265	272	1
4.20877942202182	4.20320991920732	273	1
4.21414875113294	4.17531266848126	274	1
4.21964451192754	4.15186172541976	275	1
4.22102395291864	4.16942608115728	276	1
4.21399246863210	4.15518644805859	277	1
4.21400918071761	4.21072474187146	278	1
4.21576977030137	4.21762378974448	279	1
4.21977872796423	4.22913552600279	280	1
4.22460387246419	4.17775682898370	281	1
4.21376563322370	4.16993812964663	282	1
4.21822827178408	4.14632226361435	283	1
4.20687802729528	4.19632677733678	284	1
4.22435502164805	4.18661855893849	285	1
4.21947669425344	4.16717919689832	286	1
4.21905364712939	4.21798086526080	287	1
4.21578764356749	4.18707919283938	288	1
4.21760151127747	4.19976309971652	289	1
4.21389985735424	4.22067077726410	290	1
4.21406103749334	4.22169675175213	291	1
4.21568974309478	4.19927401733860	292	1
4.22287093102233	4.17844650426628	293	1
4.22068706113995	4.18824244720446	294	1
4.21165914470649	4.21267610194506	295	1
4.21124057254374	4.22207938165740	296	1
4.21400777483797	4.22982333051255	297	1
4.20927967864613	4.24113079479258	298	1
4.21466442174207	4.23930851495956	299	1
4.21373220014689	4.25287141408219	300	1
4.22185218313280	4.19314646742559	301	1
4.22361507829701	4.17038978469575	302	1
4.22477012878720	4.18435417769599	303	1
4.22041789444369	4.17280855796301	304	1
4.21653670528225	4.17600997209328	305	1
4.21221532422209	4.21144713144312	306	1
4.21701232647286	4.22823068689871	307	1
4.21130392809587	4.21476817536098	308	1
4.21213870062616	4.21336883394658	309	1
4.21850093946695	4.17125830633385	310	1
4.21795685945797	4.15971225580685	311	1
4.22035440095363	4.16761344890291	312	1
4.22098409545232	4.19536476187218	313	1
4.22148548018979	4.17020647456339	314	1
4.21423940108561	4.14851788375147	315	1
4.21270527011325	4.15354964172712	316	1
4.21624472148352	4.18032897378980	317	1
4.21535362472912	4.21284830919785	318	1
4.22274469898808	4.21710910446780	319	1
4.21203896369571	4.21194907996092	320	1
4.21342128080385	4.22047577358612	321	1
4.21612970591525	4.20683922348735	322	1
4.21332717825539	4.20249300952244	323	1
4.21626675392152	4.18029881280167	324	1
4.20682153450625	4.20114355897587	325	1
4.20981106085903	4.19405880339870	326	1
4.21981700025854	4.21546755505133	327	1
4.20932786543650	4.20752554147125	328	1
4.20188519638115	4.24715230620872	329	1
4.21412207385604	4.23499439757713	330	1
4.21407423428700	4.21066558948557	331	1
4.22535672161724	4.16563618252829	332	1
4.21524765188810	4.17276812175199	333	1
4.22163543380759	4.14426851002639	334	1
4.22048666082483	4.15309135959778	335	1
4.21866657396026	4.20272782743187	336	1
4.21423876540731	4.18998764525255	337	1
4.21907570349501	4.18547042989746	338	1
4.22081380108487	4.17008572289785	339	1
4.22274476098621	4.16672432879222	340	1
4.22178684879708	4.16128224502648	341	1
4.21132046366474	4.18237048008213	342	1
4.21358577771731	4.22591427179197	343	1
4.21697811081331	4.19627371582811	344	1
4.22041249813162	4.17036367734761	345	1
4.22032422362936	4.16784536397374	346	1
4.21582678575781	4.18620317086928	347	1
4.21581962708316	4.17410475062490	348	1
4.21946360607403	4.18039301644902	349	1
4.22051721855356	4.18090383490915	350	1
4.22464327791954	4.17772489833912	351	1
4.21496462906616	4.17886364925637	352	1
4.21710594216503	4.19156937107112	353	1
4.22133157711856	4.18956063735075	354	1
4.21774687618077	4.21491089107159	355	1
4.21229987161770	4.19755452146209	356	1
4.21207723810452	4.22897044312568	357	1
4.21172848730199	4.21904737764403	358	1
4.21960185749607	4.18824471062447	359	1
4.22008331408651	4.15984584377780	360	1
4.21872196930197	4.17466768267522	361	1
4.21864929818693	4.18376777287247	362	1
4.21764208231451	4.17986656397105	363	1
4.21844473550228	4.22219883555273	364	1
4.21626025022087	4.16959173914375	365	1
4.22099258100301	4.15957274513964	366	1
4.21966635383708	4.18094372085741	367	1
4.22252459743450	4.16961511733287	368	1
4.22607208897349	4.15862408776466	369	1
4.21108079443262	4.17552648263894	370	1
4.21833810199271	4.18834363203128	371	1
4.21370906194628	4.19122955101283	372	1
4.20709503164133	4.20310815201017	373	1
4.22145472912924	4.17182029314925	374	1
4.22328755698631	4.18339760903345	375	1
4.21624029605193	4.21221604269657	376	1
4.22199264484344	4.22401847695724	377	1
4.21871236283554	4.19581080813618	378	1
4.21413670645073	4.17067123561483	379	1
4.22045654495589	4.20566308863968	380	1
4.21676860016294	4.20499557973835	381	1
4.22542796551417	4.15828534116697	382	1
4.22596070948686	4.15073030849562	383	1
4.21162389431406	4.19382089138773	384	1
4.20171813737525	4.22997344240293	385	1
4.21694258257423	4.21518107667092	386	1
4.22235007252717	4.17413956554948	387	1
4.21632654320628	4.15764259042841	388	1
4.21996250896488	4.18644803367283	389	1
4.21037054132097	4.21731749368337	390	1
4.21362757050172	4.22123997643471	391	1
4.22062535243147	4.20178227046972	392	1
4.22209445894084	4.18964318563572	393	1
4.22042584318226	4.15494542485619	394	1
4.22259690046467	4.16766533984927	395	1
4.22293287133718	4.19754896332950	396	1
4.21422344485008	4.20561819408936	397	1
4.21616273643404	4.20249060618609	398	1
4.22139385959344	4.21726494187159	399	1
4.21773405455515	4.21872017032792	400	1
4.21924504666129	4.22788799345211	401	1
4.20669025130008	4.27077357059192	402	1
4.21334207130992	4.23807410357123	403	1
4.21511034484426	4.22521712483213	404	1
4.21355575982575	4.25192576617252	405	1
4.21816923343340	4.20955196974479	406	1
4.21370357665807	4.23259860765695	407	1
4.20590396456590	4.28652321419790	408	1
4.21100861510427	4.25769678723671	409	1
4.21336656667055	4.23359109906463	410	1
4.21378810382275	4.25311155766498	411	1
4.21653153324021	4.23803025118035	412	1
4.21972867032860	4.19971638859761	413	1
4.21759879046004	4.17734870439487	414	1
4.21573448045395	4.18063332566464	415	1
4.22228710815561	4.19618102718314	416	1
4.21297057235456	4.21840934720983	417	1
4.21855815486239	4.22736357906261	418	1
4.21185601548533	4.26074787261023	419	1
4.20298227206314	4.25426880766902	420	1
4.21280384843866	4.23894999046896	421	1
4.21849486749759	4.20536996698253	422	1
4.21690523916106	4.21596613581393	423	1
4.21583442665653	4.22188688406737	424	1
4.21037578796032	4.18759917503531	425	1
4.21915652175831	4.18919252775778	426	1
4.21542338627725	4.17595930064915	427	1
4.21056117788052	4.22220975866355	428	1
4.21270060134965	4.24166475331859	429	1
4.21868051793030	4.21708732569370	430	1
4.21245244180043	4.20883336361889	431	1
4.21996569222670	4.18372805652656	432	1
4.21841126495064	4.23223481893640	433	1
4.21913183816210	4.19270335212059	434	1
4.21147384088146	4.21421694484866	435	1
4.21767510222841	4.20180588903652	436	1
4.21704080217582	4.19564910766651	437	1
4.21485388066622	4.19602208322219	438	1
4.22014372293470	4.16413146601518	439	1
4.22486554342106	4.15918810431356	440	1
4.22131854671110	4.14874719853775	441	1
4.22056069572082	4.13853327717721	442	1
4.22532894665003	4.16988883208203	443	1
4.21903520937858	4.19051043748700	444	1
4.22313337612865	4.20331273155321	445	1
4.22116084807772	4.19815049832104	446	1
4.21344574563997	4.18403214182101	447	1
4.21514485325774	4.17300889390689	448	1
4.22223874691729	4.15879974093538	449	1
4.22456287014343	4.16360850998138	450	1
4.21731223040818	4.16820262745469	451	1
4.22387548594775	4.17986421865700	452	1
4.22417520470901	4.20735705893524	453	1
4.21785694497901	4.19651352419863	454	1
4.22152751647617	4.16663843289997	455	1
4.22203935366966	4.16142082774938	456	1
4.22096375549801	4.17077197283954	457	1
4.21120407179454	4.22220827585489	458	1
4.21659818002042	4.22382257343011	459	1
4.20961328239328	4.24024837971035	460	1
4.21948456197719	4.22055250766274	461	1
4.21456840224717	4.24604888146901	462	1
4.20313404070902	4.26115406606296	463	1
4.21192314504706	4.24469306436635	464	1
4.22095681190397	4.17188489259039	465	1
4.21848484110614	4.17661146615185	466	1
4.22154776276604	4.14961579488942	467	1
4.21050546138863	4.18796729783792	468	1
4.21896115901374	4.18249519407340	469	1
4.22000905904825	4.17429468475587	470	1
4.21910124093545	4.19983655744336	471	1
4.21838048290111	4.23074115320363	472	1
4.21797913441899	4.17194543658322	473	1
4.21659754689579	4.16851055546041	474	1
4.21808142442182	4.19715015389013	475	1
4.20911165950267	4.21803878109829	476	1
4.20903788076535	4.21319818655894	477	1
4.20722133825093	4.23208256731355	478	1
4.20217974629919	4.28164567127599	479	1
4.19687134170253	4.26692047683638	480	1
4.19850454194291	4.28032528233771	481	1
4.22233045760264	4.19456992353241	482	1
4.22358542985827	4.17103335849616	483	1
4.21399198763263	4.18973479600717	484	1
4.21356351802750	4.25455140604571	485	1
4.21181230049148	4.28167000478535	486	1
4.20978399833119	4.26543286755138	487	1
4.21545574947747	4.23215501466782	488	1
4.21755622267727	4.17675110757909	489	1
4.22198580263122	4.17545636120099	490	1
4.21850058877201	4.20904812595170	491	1
4.21384193864213	4.21291760780632	492	1
4.21937634294196	4.18963835842894	493	1
4.22102524407949	4.17443551027508	494	1
4.21913695288684	4.15795849475402	495	1
4.22145017396805	4.16652397843410	496	1
4.22341481615387	4.15366914389289	497	1
4.21913011200262	4.16961435907915	498	1
4.22444261739361	4.15792944854801	499	1
4.21687587878558	4.17527253445990	500	1
4.21464574270726	4.21441790115404	501	1
4.21811614494758	4.22360808615759	502	1
4.21727952067438	4.23291142209546	503	1
4.21875075261185	4.22736121601954	504	1
4.22434410797020	4.22424879449138	505	1
4.21870903784524	4.19865498038561	506	1
4.21568405631405	4.18524829895709	507	1
4.21695710600944	4.17644024035503	508	1
4.22381011165122	4.19333631783267	509	1
4.22154971629084	4.18493868280993	510	1
4.21836918562817	4.19399285795778	511	1
4.20923517539179	4.19688137298708	512	1
4.22073198136225	4.17263554956131	513	1
4.21824670272404	4.17835911325562	514	1
4.22024469901089	4.16102977163377	515	1
4.22398135633309	4.13403578395476	516	1
4.21619991305910	4.15339112088800	517	1
4.21209719713778	4.20604203550152	518	1
4.20774505803731	4.24641768750593	519	1
4.21392114532024	4.24710887023064	520	1
4.21214332641650	4.25635074854084	521	1
4.22060763514117	4.19349830321509	522	1
4.21493439832611	4.19402566244694	523	1
4.21671393997417	4.17149558351691	524	1
4.21005527091283	4.21381110887831	525	1
4.21786290949535	4.24007462693950	526	1
4.21874358865534	4.21297661640655	527	1
4.21914939278255	4.16937598708829	528	1
4.21793628377835	4.18785026546421	529	1
4.21609364441143	4.20872495693062	530	1
4.21588220460506	4.18155223896720	531	1
4.21948074774671	4.16985568674155	532	1
4.21449726811365	4.17529920692771	533	1
4.21217107487492	4.19082878541081	534	1
4.21107441579783	4.22300785646038	535	1
4.20790751586754	4.21724799365775	536	1
4.21307999078946	4.20253000332896	537	1
4.22188805335135	4.15652103710637	538	1
4.21052925435984	4.14419444029589	539	1
4.21763216002904	4.20169632147277	540	1
4.21446758650764	4.19354083131039	541	1
4.21786299294098	4.21370430382122	542	1
4.21025249962335	4.25185668767249	543	1
4.20595279608845	4.21790167260645	544	1
4.21449477574445	4.20456238530619	545	1
4.21913068760438	4.20748928460310	546	1
4.21846495701800	4.16599594980883	547	1
4.21881841578147	4.18501602393118	548	1
4.21770174988999	4.18945730331948	549	1
4.22286365215271	4.18604641314198	550	1
4.21475992968836	4.21806508448693	551	1
4.21777400987523	4.19935150531440	552	1
4.22614951314725	4.19752320974523	553	1
4.21117616257927	4.19275715308284	554	1
4.21315110260193	4.20140695380160	555	1
4.22091140362012	4.18963422021952	556	1
4.21946566274912	4.18041396137155	557	1
4.21463007202494	4.18663106225650	558	1
4.22091955895634	4.17253896909040	559	1
4.21866340935963	4.19866548370150	560	1
4.21362361622694	4.22844438671396	561	1
4.21690680552161	4.23168963508895	562	1
4.21942795694325	4.18913628703391	563	1
4.22161084594868	4.20002185013275	564	1
4.21520798294909	4.22027224743346	565	1
4.21156629648773	4.24576012767795	566	1
4.21615359567470	4.21558075518417	567	1
4.20912966356939	4.22960487832345	568	1
4.21715420414479	4.18775559275115	569	1
4.21582462488382	4.17940218077419	570	1
4.21349151408765	4.19574809252779	571	1
4.20979813724998	4.21528364267718	572	1
4.21393795136196	4.20603627825244	573	1
4.20453919596869	4.24834064632801	574	1
4.20915674084804	4.22681256469571	575	1
4.21216045365276	4.20397561982273	576	1
4.21764254320873	4.18165833169561	577	1
4.22184752009859	4.18783239187289	578	1
4.21487086457848	4.14264639835026	579	1
4.22274912924685	4.14737514120666	580	1
4.22692613332954	4.13686003293986	581	1
4.21772342767189	4.13064361288756	582	1
4.21813868392885	4.13171968712953	583	1
4.20971767394333	4.18342079999344	584	1
4.21490641137215	4.21503215077899	585	1
4.21625502422974	4.20058443487650	586	1
4.20367481133957	4.22424698832300	587	1
4.21236480887550	4.23048525544748	588	1
4.20716478204245	4.24293627918969	589	1
4.21669111006948	4.20659516870971	590	1
4.22508795803861	4.15237533158648	591	1
4.22490582918134	4.14713326785424	592	1
4.21166215911839	4.18649293703994	593	1
4.21459372546386	4.19701106322405	594	1
4.21229119773137	4.18392819936606	595	1
4.22136991872075	4.20040226813972	596	1
4.21235696350069	4.20549891016473	597	1
4.21217369105899	4.20044821539922	598	1
4.21216894309980	4.21369826300211	599	1
4.20766284075568	4.24521042610770	600	1
4.21279524506158	4.22139425019091	601	1
4.20939814747284	4.22171630019455	602	1
4.20665382132663	4.24023065742030	603	1
4.21344397526319	4.22104805451679	604	1
4.21099745900385	4.22667223557823	605	1
4.21194145748425	4.19713411878292	606	1
4.21373802755801	4.20200512869491	607	1
4.21172473587430	4.21223994539034	608	1
4.20919952011486	4.22491598270031	609	1
4.21847819788723	4.25702584038388	610	1
4.21193691342746	4.24514984057306	611	1
4.21942457530958	4.20785644436405	612	1
4.21537895367251	4.21229508805834	613	1
4.21245070667163	4.20528190585183	614	1
4.21180510181216	4.21341173101417	615	1
4.20410736354537	4.23449628277279	616	1
4.20376223885220	4.24071886414691	617	1
4.21654528453537	4.23962788702975	618	1
4.21032810999627	4.24144160132436	619	1
4.21462076038669	4.23684628091226	620	1
4.21280855216341	4.21688157163445	621	1
4.22262052040695	4.22836091513756	622	1
4.21488292857912	4.20192768606498	623	1
4.21631344227707	4.20247679827835	624	1
4.22096978961418	4.21117705456741	625	1
4.21331022267745	4.24451365820379	626	1
4.20898275650593	4.25339974977169	627	1
4.21849932310049	4.22922487524179	628	1
4.21777822570603	4.19423243234672	629	1
4.21507418166786	4.20970127575969	630	1
4.21440435976155	4.21796616059893	631	1
4.21697928773714	4.19846815351312	632	1
4.21630310077080	4.21194817982149	633	1
4.21117636062126	4.20856246196793	634	1
4.21505249142376	4.24874619891264	635	1
4.21540372708118	4.23194251036087	636	1
4.21893698796212	4.23007376162808	637	1
4.21236817875463	4.24482050268579	638	1
4.21182305576001	4.21400002940152	639	1
4.22029486341179	4.21445423675583	640	1
4.21560475573666	4.17857397019732	641	1
4.21296581079293	4.18454875404386	642	1
4.22408095506461	4.17127945213229	643	1
4.22415774494794	4.17247119254984	644	1
4.22330198272121	4.17693764749359	645	1
4.21870281484772	4.20485738500401	646	1
4.22263855527451	4.19306503837798	647	1
4.21718825325719	4.19612783754366	648	1
4.21878282318769	4.21058142351855	649	1
4.21264112579882	4.23169871539758	650	1
4.21210144409422	4.21565799525223	651	1
4.21896222279479	4.17991403151435	652	1
4.22436899340140	4.16915039672822	653	1
4.22072526254024	4.18244556253218	654	1
4.22008022674039	4.20312631770563	655	1
4.21739023021783	4.21432303168301	656	1
4.22173114580452	4.19889775388199	657	1
4.21813641664048	4.20254028105095	658	1
4.21962636510314	4.20227777408487	659	1
4.22373298641390	4.17017532127992	660	1
4.22697436701357	4.16204943249440	661	1
4.21991919910970	4.20188231659296	662	1
4.21990747862702	4.18594135128780	663	1
4.23178253413338	4.11631477472714	664	1
4.22117857095332	4.15468592955631	665	1
4.21395397225632	4.15665734952821	666	1
4.22131943049215	4.17386902849657	667	1
4.22052672037275	4.17840567506232	668	1
4.21834419048768	4.17640763317350	669	1
4.22094347806513	4.17536420256826	670	1
4.22056954087177	4.17522937253400	671	1
4.20930759046280	4.20331899138706	672	1
4.21284356634380	4.21934021558590	673	1
4.20875206946533	4.26296419251983	674	1
4.21312027497272	4.22294587891181	675	1
4.21630050762890	4.24408271757341	676	1
4.21837550484787	4.19345301638937	677	1
4.21115204579349	4.20309039740949	678	1
4.21290339506351	4.21932011199390	679	1
4.21492286432094	4.19910968190830	680	1
4.20698975756854	4.25599814543947	681	1
4.21538402413567	4.20581688958287	682	1
4.22003346235076	4.18589283502029	683	1
4.21972646632203	4.16471176883489	684	1
4.22370620704864	4.19136928710305	685	1
4.22094180850682	4.17485580184680	686	1
4.22251003546395	4.18558909366161	687	1
4.21747343554687	4.21199656932361	688	1
4.20851332867484	4.20248173806556	689	1
4.20946912057270	4.19070072140088	690	1
4.22348093388312	4.16640566955476	691	1
4.21318886804296	4.21803455720502	692	1
4.21825719042088	4.18332170301915	693	1
4.22425904900855	4.15934854870469	694	1
4.22231584289565	4.15671294811915	695	1
4.21739576667620	4.15649475633663	696	1
4.22165354715883	4.17956482058768	697	1
4.21514543000016	4.22758679979586	698	1
4.21138278405136	4.21287527225524	699	1
4.20938323137075	4.20115052934349	700	1
4.21650470776376	4.24155746055867	701	1
4.21388503922502	4.22888183526033	702	1
4.20536953342440	4.23235547021050	703	1
4.20427937919336	4.23904103118775	704	1
4.21506609368346	4.22337882546555	705	1
4.21158862255570	4.22629701742736	706	1
4.21322578479321	4.20754808394442	707	1
4.22045497005956	4.18136659341281	708	1
4.22314503608772	4.16288133899868	709	1
4.22553026972809	4.14560806872366	710	1
4.22012918019630	4.19401866876530	711	1
4.21337187267384	4.21242760279547	712	1
4.21116550963823	4.22774408003740	713	1
4.21927923529018	4.18753636897354	714	1
4.22212612363712	4.18933328045420	715	1
4.21235056248401	4.20368237712694	716	1
4.19983063451642	4.25440004426096	717	1
4.21316268784663	4.23292948658881	718	1
4.21817813480922	4.20372539427609	719	1
4.22050305480345	4.21154869924660	720	1
4.22508609436990	4.17094039641037	721	1
4.21867830862359	4.19776781598857	722	1
4.21002540857519	4.23050494159558	723	1
4.21789944167245	4.21263896408870	724	1
4.21760012710144	4.18950707224270	725	1
4.21783005657552	4.18694586431824	726	1
4.21571174955087	4.22999451964340	727	1
4.21680702386327	4.21682651754444	728	1
4.21636505442952	4.20292877411011	729	1
4.22056715338998	4.16907171162847	730	1
4.21538231957408	4.22804464185472	731	1
4.21749593156255	4.20096929494942	732	1
4.22340399449774	4.18248162969036	733	1
4.20849923288052	4.20730392555630	734	1
4.21036197705579	4.23345243882476	735	1
4.21283392554813	4.21652898957759	736	1
4.21148768707987	4.22497610830688	737	1
4.20827766009848	4.24113533134977	738	1
4.21696444352265	4.22215197319147	739	1
4.21564411877416	4.20851798272409	740	1
4.22122161684430	4.21573796129782	741	1
4.21304512684999	4.24137936195688	742	1
4.21947204805811	4.20786926367703	743	1
4.21969801544103	4.23449170617452	744	1
4.21366626482850	4.22151171002319	745	1
4.21454918177090	4.20863112857816	746	1
4.21357507888894	4.20824019391525	747	1
4.21772870631011	4.21889792541995	748	1
4.21171272848343	4.20327945286010	749	1
4.21184023655538	4.19932170120227	750	1
4.21202752504874	4.20048716244945	751	1
4.21216472999166	4.18104724806721	752	1
4.21703759401932	4.22308740855019	753	1
4.21536077065948	4.23404112358351	754	1
4.20954973571534	4.26309383473887	755	1
4.20650933277691	4.22909364857021	756	1
4.21372587573529	4.18776799415641	757	1
4.21512972345034	4.19412243549121	758	1
4.20616777577117	4.25596467409440	759	1
4.20566524176443	4.20088286443099	760	1
4.21831814329421	4.20781387587801	761	1
4.20954992772343	4.22227595800132	762	1
4.21760410975377	4.19895576616190	763	1
4.21617691762217	4.17829323077763	764	1
4.21491043171935	4.22735142734929	765	1
4.21705056774040	4.19118690448066	766	1
4.21790778307111	4.20121176949583	767	1
4.21582014139554	4.21892645462170	768	1
4.21101858187370	4.20113067192673	769	1
4.21594710605579	4.23339388429094	770	1
4.21084455183742	4.22715635167471	771	1
4.20837661728970	4.21789871566890	772	1
4.21505673588614	4.19906058542258	773	1
4.22797783309044	4.14886771580872	774	1
4.22031855560959	4.13944505849073	775	1
4.21936239584415	4.12464093381654	776	1
4.22207345687930	4.12595407205156	777	1
4.22059574733414	4.16940991668137	778	1
4.21991984957348	4.21975005966092	779	1
4.21070636545995	4.23103603104069	780	1
4.21441741754835	4.24134699739103	781	1
4.21285281195173	4.21880327793162	782	1
4.20241369232859	4.22387390566349	783	1
4.20906599060780	4.20381112403127	784	1
4.21934725252969	4.17068452381141	785	1
4.22081510754431	4.15524068305401	786	1
4.21521816692412	4.17488675990285	787	1
4.21574760400062	4.18235394410309	788	1
4.20813763050304	4.18992650002308	789	1
4.22119751291545	4.18809389572138	790	1
4.21982000191797	4.20065047295594	791	1
4.21636824806542	4.23001179283889	792	1
4.20990099324767	4.25767284695571	793	1
4.20874025464650	4.25335093172664	794	1
4.20852562050058	4.27100908001407	795	1
4.20749671707033	4.24909301279365	796	1
4.20325278963900	4.24528491474251	797	1
4.21668605139096	4.16159037737374	798	1
4.22092451850310	4.16654025452284	799	1
4.22104838262889	4.16020558818934	800	1
4.22012053047111	4.16183226508868	801	1
4.21133584209967	4.21144001758503	802	1
4.19573871304584	4.27128453268829	803	1
4.21659328121806	4.23420870950531	804	1
4.21178517357654	4.21127805312278	805	1
4.21110240013869	4.19557595520578	806	1
4.21451676224744	4.21160235875470	807	1
4.20853125616618	4.21740900318584	808	1
4.20552997873746	4.26609671596421	809	1
4.21416478933367	4.25816180791460	810	1
4.21821304667337	4.24617742528606	811	1
4.21660973152013	4.20141331449934	812	1
4.21512834988780	4.19185743329561	813	1
4.21664162139686	4.19099674171289	814	1
4.21779430016578	4.18749578545780	815	1
4.21586843811435	4.23811374467317	816	1
4.21578034000010	4.23889046827348	817	1
4.21312793094886	4.24404353757197	818	1
4.21565567744137	4.21416301144283	819	1
4.21646439089681	4.19305681947033	820	1
4.21463884472945	4.16584061783493	821	1
4.21131700672421	4.18292873729499	822	1
4.22115092211155	4.17709640791198	823	1
4.20853777287648	4.24467576410944	824	1
4.21066363506612	4.23308177992604	825	1
4.21465845002866	4.21413502292020	826	1
4.21938322592710	4.17760756815258	827	1
4.21121579383121	4.21307863610004	828	1
4.21221631978510	4.23801238808642	829	1
4.21089553679239	4.26745475606128	830	1
4.21728691138953	4.25116049627029	831	1
4.21366515131342	4.24396078745547	832	1
4.21516783570260	4.21723271270590	833	1
4.21574252391314	4.20267098882670	834	1
4.21846022832517	4.18643942931505	835	1
4.21203274468735	4.16275388725727	836	1
4.21157177197692	4.21580660115052	837	1
4.21657335720315	4.22176325964578	838	1
4.21225733442175	4.18614159057140	839	1
4.22026852840882	4.18842684428144	840	1
4.22215907146704	4.17184573453731	841	1
4.21351401073824	4.21538367713053	842	1
4.21385420856548	4.19499248462734	843	1
4.21871230064524	4.21150924066098	844	1
4.22064792480551	4.18370246559851	845	1
4.21405321230820	4.19991276091926	846	1
4.21923530605378	4.21990581503222	847	1
4.21127891638433	4.23386619235699	848	1
4.21828218099367	4.22540534213505	849	1
4.21568051987344	4.23778610833679	850	1
4.21211672203331	4.23530050844235	851	1
4.21264682136701	4.23827921146674	852	1
4.21429972880414	4.22190132757229	853	1
4.20774388292410	4.20630229853638	854	1
4.20992989489995	4.25795289001942	855	1
4.21399748062468	4.22793910469128	856	1
4.21592162111247	4.19027246426002	857	1
4.21709107124634	4.20108155265117	858	1
4.21783941694140	4.20295758228452	859	1
4.21354113889839	4.23028711951317	860	1
4.19888402051851	4.26320052693499	861	1
4.21433264984866	4.19285834111703	862	1
4.21474775513065	4.20843808790691	863	1
4.21504218787062	4.22583782562199	864	1
4.22123724637088	4.15924370723295	865	1
4.21774792269152	4.15718381187340	866	1
4.21401918630941	4.20184572869702	867	1
4.21365650171480	4.17251805518406	868	1
4.22136785133187	4.18808320373267	869	1
4.21542949930107	4.19487193228500	870	1
4.20861310959380	4.22678429792001	871	1
4.21380500958552	4.19434253655332	872	1
4.21513513108325	4.19694046213754	873	1
4.21713524564959	4.18282670872369	874	1
4.21705666801191	4.17437659269944	875	1
4.22525770317465	4.17484015761714	876	1
4.21165848824098	4.18301832416254	877	1
4.21333738564425	4.16932238091481	878	1
4.21461806292656	4.17776698394965	879	1
4.21589324093294	4.19563115661945	880	1
4.21199161982493	4.21449289880042	881	1
4.21513975752839	4.23380588123791	882	1
4.21023108106363	4.24503309233217	883	1
4.20891243138003	4.25486720789451	884	1
4.20757675552332	4.23863743686215	885	1
4.21050154243530	4.23597676910121	886	1
4.19678406930907	4.25574639634024	887	1
4.21625228212597	4.22864661598264	888	1
4.20747782361985	4.23569642656258	889	1
4.20868680607216	4.26442086235241	890	1
4.21088594610088	4.24887354902100	891	1
4.21922369715600	4.20567238146425	892	1
4.22086060204121	4.19724055264773	893	1
4.22342575958475	4.17899800465168	894	1
4.22513150361439	4.14687609749936	895	1
4.22537787455396	4.14967590778055	896	1
4.22308135800952	4.18516082554056	897	1
4.22197336011236	4.19267163684643	898	1
4.22445815867182	4.19287661724128	899	1
4.21676752652936	4.21026145822466	900	1
4.21423876965118	4.24883390774341	901	1
4.20472496404326	4.23865559103363	902	1
4.21309193277944	4.22314475713793	903	1
4.21155552778097	4.22143486627503	904	1
4.20894604261310	4.23181579709981	905	1
4.21395063299140	4.22226063144876	906	1
4.21447552254368	4.22503296017703	907	1
4.20742009612137	4.26276861884606	908	1
4.21193506961062	4.29358979805811	909	1
4.20936178025818	4.25162166044095	910	1
4.21508350370763	4.22507130876096	911	1
4.22120343964135	4.20754985376359	912	1
4.22251969230282	4.21839171510525	913	1
4.21682490347524	4.25257951618896	914	1
4.21758673204127	4.20282198275805	915	1
4.20582021995722	4.25331388256101	916	1
4.20363877874141	4.24937959910424	917	1
4.21178429497317	4.19741165608691	918	1
4.21394596834466	4.22146288506184	919	1
4.20725805816658	4.21115796521057	920	1
4.21640307324171	4.21125465205010	921	1
4.21666864685937	4.20438707023057	922	1
4.21505594667029	4.19296562469588	923	1
4.21157246046191	4.24512210771028	924	1
4.21188694864262	4.21154381993012	925	1
4.20138012466468	4.20543449093630	926	1
4.21139449030609	4.22860648856458	927	1
4.21015068677720	4.21638357040135	928	1
4.21262331332133	4.26152204873775	929	1
4.21231996106870	4.24581738592018	930	1
4.20880988601581	4.22306806398090	931	1
4.21482781210065	4.23540402086192	932	1
4.21412108903147	4.26248048464298	933	1
4.21596617599496	4.22701406142063	934	1
4.21966951437896	4.19533409100431	935	1
4.21449576941297	4.24419027106608	936	1
4.21661436867898	4.21115335666269	937	1
4.21827411368350	4.19142568216098	938	1
4.21994953889996	4.19159438685174	939	1
4.22391825977979	4.16381567846139	940	1
4.22747806305644	4.15127684693066	941	1
4.22175579401047	4.17430661974169	942	1
4.22058128914609	4.21011286344020	943	1
4.21806984788664	4.22527943741215	944	1
4.21505777311130	4.19686078706049	945	1
4.21876244437749	4.20582598779803	946	1
4.22042310213251	4.20739744062197	947	1
4.21748462046639	4.22318615746732	948	1
4.21950791282910	4.21544406518303	949	1
4.22166763473793	4.18297609535843	950	1
4.21757569296217	4.18949775194658	951	1
4.21604424781954	4.21075557517377	952	1
4.21539680752780	4.19264915421893	953	1
4.21747931219134	4.21556407309612	954	1
4.21835934485814	4.20674282892576	955	1
4.20818944457558	4.25401170665616	956	1
4.20925670942729	4.26862102647221	957	1
4.21563754658602	4.20578139544922	958	1
4.21742961975545	4.19306355531190	959	1
4.21975547925638	4.19674734426938	960	1
4.21039132139993	4.21063496030368	961	1
4.21824022171778	4.18434077364872	962	1
4.21908723975072	4.19751474843299	963	1
4.21895463923121	4.20572965709776	964	1
4.21791397158366	4.19022800563172	965	1
4.20852242023004	4.21837977562295	966	1
4.21304170217538	4.20300158934078	967	1
4.21982550027414	4.20334125415158	968	1
4.21973448617120	4.18092333952347	969	1
4.21766799978301	4.19852235514075	970	1
4.22116310810660	4.22148813758833	971	1
4.20764192120693	4.22549789773008	972	1
4.21535159849021	4.22343458757933	973	1
4.20992475414503	4.19093536154760	974	1
4.21565409415799	4.21412237936478	975	1
4.21696884766989	4.22000204410046	976	1
4.22142378162235	4.21584661838209	977	1
4.21974144419921	4.19108175428968	978	1
4.21556357970375	4.23053543837465	979	1
4.21288891481732	4.26027859498820	980	1
4.20757842947176	4.23466172438320	981	1
4.21530927072450	4.19477712514072	982	1
4.21890337143859	4.18984080392433	983	1
4.21178413799322	4.22796054108520	984	1
4.21693966010632	4.21730261414433	985	1
4.20962140287054	4.19720876741962	986	1
4.20961441725946	4.20382498588750	987	1
4.21110077312905	4.25905688680156	988	1
4.21051588453972	4.22958209368337	989	1
4.21209192127642	4.22363884794580	990	1
4.21514159381231	4.19032446520080	991	1
4.21549622484491	4.19483763358585	992	1
4.21669359100000	4.19182746186636	993	1
4.21379221496145	4.21179280164034	994	1
4.20892329202703	4.22798330594059	995	1
4.21723438422704	4.22181101836649	996	1
4.21705115682041	4.20752325830488	997	1
4.22159842355920	4.20591069529261	998	1
4.21215109718052	4.23232493972068	999	1
4.21908309624284	4.22424797016518	1000	1
4.21235951002091	4.22552338485914	1001	1
4.20955560336964	4.24966877484079	1002	1
4.21007192481261	4.27007736767746	1003	1
4.20856508696661	4.22696726168573	1004	1
4.21687086004509	4.21407285142484	1005	1
4.21669559327405	4.17675739331216	1006	1
4.22082881687989	4.18267271459847	1007	1
4.21820053018406	4.21029458922435	1008	1
4.21478464369052	4.25706900645985	1009	1
4.20963380926747	4.23160913963771	1010	1
4.21414821548929	4.22341732627658	1011	1
4.21497832812587	4.22047020468562	1012	1
4.21460388613225	4.21419478530905	1013	1
4.20956307163974	4.26130371207056	1014	1
4.20619215575759	4.27335874809221	1015	1
4.20539473162394	4.26269408728903	1016	1
4.21046567836711	4.21655160151742	1017	1
4.21000022022406	4.20927337898839	1018	1
4.21720979709760	4.22280496105664	1019	1
4.21716717017209	4.23593368090387	1020	1
4.22021163469879	4.22762423875015	1021	1
4.21570398992824	4.23448153495888	1022	1
4.21759584141187	4.19847998999770	1023	1
4.21402623377612	4.20643333357562	1024	1
4.21305154383931	4.20940756412318	1025	1
4.21312810579135	4.26026723320732	1026	1
4.20985890215605	4.22930689442321	1027	1
4.20870783725195	4.23068653742628	1028	1
4.21830549039538	4.21550827584803	1029	1
4.21380545438345	4.22205862010315	1030	1
4.21500088580373	4.19867607853874	1031	1
4.21493336427078	4.21726243578467	1032	1
4.21698609222946	4.21751600208800	1033	1
4.21834271345868	4.20580958427937	1034	1
4.21416247400500	4.20807448155955	1035	1
4.21821413807230	4.22108593085235	1036	1
4.21443512508688	4.23226428319065	1037	1
4.20469510655778	4.22852486450796	1038	1
4.21633327097730	4.22115954468406	1039	1
4.20803715323312	4.23341044962957	1040	1
4.20830673226333	4.24316050559043	1041	1
4.20400236554373	4.31593108797814	1042	1
4.20562443234110	4.26794078584415	1043	1
4.21057270104694	4.23913197737089	1044	1
4.21155768942298	4.20736795528825	1045	1
4.21902290914886	4.20525361163623	1046	1
4.21710528014973	4.20799898839896	1047	1
4.21550256281422	4.19536127185351	1048	1
4.21328258098671	4.20999721399608	1049	1
4.21412065321009	4.19284902533353	1050	1
4.20824433561244	4.20061960674670	1051	1
4.21530934562324	4.23224178301335	1052	1
4.21404988517775	4.24591391298961	1053	1
4.21187811089958	4.24073159756691	1054	1
4.21721988175181	4.21018406291113	1055	1
4.21727319916411	4.21472371116008	1056	1
4.21661550187907	4.21106895273372	1057	1
4.22073158009178	4.18378315656474	1058	1
4.21761716710107	4.19196311349124	1059	1
4.21665606456154	4.19812882421529	1060	1
4.21884133647422	4.19413874590452	1061	1
4.20982621246882	4.20367594808575	1062	1
4.21202722753865	4.24061539039719	1063	1
4.22008075280390	4.20163041678503	1064	1
4.22415068510841	4.16556269398150	1065	1
4.22433379295625	4.12438805353623	1066	1
4.22179151375915	4.14426117905341	1067	1
4.21764811900947	4.17417428662131	1068	1
4.21816304315971	4.20605594114019	1069	1
4.21614832887371	4.18919392848919	1070	1
4.21321382260268	4.20072494454720	1071	1
4.20757219756870	4.20692387821181	1072	1
4.21236454925346	4.23578018292869	1073	1
4.20248128618956	4.25381816424264	1074	1
4.21012581231931	4.22840713825588	1075	1
4.22227073477743	4.23207123017971	1076	1
4.21539769272104	4.22196556495081	1077	1
4.21123681261480	4.22920364645051	1078	1
4.21557566679607	4.20206231594895	1079	1
4.21563290286149	4.18924558142560	1080	1
4.21867649489855	4.18531840849955	1081	1
4.22236867500995	4.16808014134238	1082	1
4.22235544384164	4.19771817360817	1083	1
4.21534989997717	4.20738651898604	1084	1
4.21751947166594	4.18896162063680	1085	1
4.21980852882490	4.18447169347563	1086	1
4.22441301757923	4.18935428827330	1087	1
4.21306946760422	4.21513999262640	1088	1
4.20708306550130	4.20482889195468	1089	1
4.21241874631454	4.19521765317882	1090	1
4.21628337992272	4.16882117013668	1091	1
4.21056424723364	4.20248538203421	1092	1
4.20951939794927	4.22309082931679	1093	1
4.21230347888833	4.21788363878557	1094	1
4.21936544170311	4.17516189415808	1095	1
4.21429890891527	4.21171961739555	1096	1
4.21077121774276	4.23192125972552	1097	1
4.21138792196487	4.17901503968305	1098	1
4.21251034226086	4.19122816952276	1099	1
4.21422481532415	4.20001492659977	1100	1
4.21644301007135	4.20658655852472	1101	1
4.20615558755945	4.26459091961755	1102	1
4.22130742528702	4.18873749736995	1103	1
4.21875513312797	4.17339245587054	1104	1
4.21673801592736	4.19549293704523	1105	1
4.20643429551163	4.20225516273882	1106	1
4.21923603208465	4.18465562236772	1107	1
4.20882635373801	4.23977652847513	1108	1
4.20763562113627	4.18039033686078	1109	1
4.21782784564174	4.17579920759874	1110	1
4.21695708279403	4.21328743614394	1111	1
4.21727236068572	4.24051177722552	1112	1
4.21138560771034	4.21196024226453	1113	1
4.20793690550919	4.23439178172385	1114	1
4.20980539669826	4.24922437424674	1115	1
4.20431067489181	4.23885082720578	1116	1
4.20897935392342	4.21731452890791	1117	1
4.21456262840757	4.19546842043865	1118	1
4.22069126516815	4.16270109086294	1119	1
4.21557954599242	4.21475397254845	1120	1
4.20873971701097	4.24716224514202	1121	1
4.21140269008797	4.21804741301760	1122	1
4.21765656400931	4.22003869900392	1123	1
4.21734834230276	4.21398424533741	1124	1
4.21254154077989	4.20422512529026	1125	1
4.22025486389853	4.19178836591439	1126	1
4.22141096459859	4.19631556568664	1127	1
4.21136333812268	4.20997703505596	1128	1
4.21638028167612	4.18567065081337	1129	1
4.21051291302835	4.21553926326883	1130	1
4.20784196206717	4.25945545579331	1131	1
4.21041924940075	4.25892326684252	1132	1
4.20612204314222	4.20692938037529	1133	1
4.21372194506274	4.23175544804319	1134	1
4.20969899268390	4.21525725692352	1135	1
4.21612713401485	4.21924862528319	1136	1
4.22079889901370	4.20258208594836	1137	1
4.21482872319406	4.21496749359069	1138	1
4.21911982012870	4.18909000525866	1139	1
4.21529227714193	4.22926795410952	1140	1
4.21059785850122	4.22755158358246	1141	1
4.21853555647213	4.22247483894279	1142	1
4.20731556896315	4.21874962843116	1143	1
4.20974653755369	4.19473893855197	1144	1
4.21610028860033	4.21429405039543	1145	1
4.21511347562779	4.21931434540165	1146	1
4.21895697665677	4.19425011795962	1147	1
4.21616874018446	4.19804968857041	1148	1
4.21208667104663	4.23514129474442	1149	1
4.20611398309464	4.23907338795961	1150	1
4.20579637317073	4.20345127753935	1151	1
4.20586538309320	4.23226913689288	1152	1
4.21032207073571	4.23872540070967	1153	1
4.21545223813028	4.21994539339780	1154	1
4.21477822641585	4.21381990402316	1155	1
4.21464988887422	4.21806131606638	1156	1
4.21203676552354	4.21123182879606	1157	1
4.21717354803488	4.22071071298625	1158	1
4.20941243922734	4.20343636314349	1159	1
4.21398401142091	4.18416418610041	1160	1
4.20367944313643	4.21789726790059	1161	1
4.21296703342321	4.22656469236992	1162	1
4.21685403998954	4.20519149558313	1163	1
4.21770904201754	4.16827181065682	1164	1
4.20684789566022	4.19107566174453	1165	1
4.20551073983205	4.19723455600812	1166	1
4.20815864988114	4.26715138760219	1167	1
4.21342823780854	4.23601168502501	1168	1
4.21151258872682	4.21636898791627	1169	1
4.20829223883354	4.22353098213523	1170	1
4.20128789158632	4.22370616617226	1171	1
4.21257978503618	4.20246511528026	1172	1
4.20790897484570	4.19530268503636	1173	1
4.21216930240387	4.23144508875005	1174	1
4.21696377256658	4.22452723729919	1175	1
4.21333549826205	4.23674717555591	1176	1
4.21291173125208	4.21491825565612	1177	1
4.22004256284762	4.17874764158885	1178	1
4.22115000682828	4.17070397847187	1179	1
4.21756725503853	4.18258847730816	1180	1
4.21728580852029	4.21578626859279	1181	1
4.20867657721828	4.25179908541941	1182	1
4.20500335489395	4.27627799845803	1183	1
4.20988964356950	4.25642575956282	1184	1
4.21150993318790	4.24095783010870	1185	1
4.21627269866068	4.22947513418825	1186	1
4.21325798630222	4.21886784981718	1187	1
4.20835918486896	4.23277836062229	1188	1
4.21017417315088	4.21269147579842	1189	1
4.21390094554249	4.20204899715274	1190	1
4.21035442401728	4.23512517854425	1191	1
4.21352143742890	4.26385684084022	1192	1
4.21132739687737	4.24194704328428	1193	1
4.21027485116950	4.22675925975626	1194	1
4.20904411123312	4.20048220095704	1195	1
4.21615935480610	4.18977064736746	1196	1
4.21543422872577	4.20175660222032	1197	1
4.20924355093503	4.22077440917799	1198	1
4.22147503192578	4.21282493225739	1199	1
4.21041749055199	4.22262547670787	1200	1
4.21427626624856	4.22097703428247	1201	1
4.21086519732764	4.22285612829817	1202	1
4.21665080042429	4.19575638251890	1203	1
4.22216764301170	4.16451088744708	1204	1
4.22003823450371	4.18713948395923	1205	1
4.21834870259808	4.20816535256206	1206	1
4.21968051604838	4.19860037751776	1207	1
4.21701315391184	4.19351263811435	1208	1
4.21829859079410	4.19786969035010	1209	1
4.21329468940316	4.20900865282187	1210	1
4.20846841686607	4.21773115290431	1211	1
4.21011266125637	4.22733443576102	1212	1
4.21831629361287	4.16866802569477	1213	1
4.21714676660689	4.19798553472711	1214	1
4.21600627466115	4.21935842368335	1215	1
4.21440266864525	4.24130071533962	1216	1
4.21842462484643	4.24282164330181	1217	1
4.21616535071592	4.23635550278404	1218	1
4.21584180994693	4.22917947971478	1219	1
4.21987736834256	4.18248794335924	1220	1
4.21628274554249	4.18456548166964	1221	1
4.21220690847263	4.19766617341596	1222	1
4.21985782442353	4.20086153460152	1223	1
4.20846488888675	4.24060535318313	1224	1
4.20997889563063	4.23025358046766	1225	1
4.21372848242007	4.22521603902067	1226	1
4.22041472617169	4.21087322598869	1227	1
4.21411655236332	4.20373630739719	1228	1
4.21837907903410	4.19828741387141	1229	1
4.21003174900234	4.21716999849824	1230	1
4.21873817434409	4.20619836017625	1231	1
4.21651054394605	4.20060830489897	1232	1
4.22099358611716	4.17937392972284	1233	1
4.22384743574107	4.15980996167343	1234	1
4.22401817508711	4.15378785253204	1235	1
4.21867320481155	4.18325201963374	1236	1
4.21862513957386	4.21417505103225	1237	1
4.21034164102181	4.22835917059265	1238	1
4.21501224586774	4.17333756027011	1239	1
4.21534739113229	4.17487715721472	1240	1
4.21466890666682	4.18714290941616	1241	1
4.20756093771982	4.21651111734005	1242	1
4.21291797178384	4.19836954638917	1243	1
4.21711296454674	4.20533858627082	1244	1
4.21586461461547	4.22736045572716	1245	1
4.21549005737019	4.22752510145477	1246	1
4.21422277552523	4.22719957020998	1247	1
4.21922707598622	4.21588175166323	1248	1
4.21259974837214	4.20477095181394	1249	1
4.21471204485098	4.19590811965467	1250	1
4.22004424370709	4.19460438947121	1251	1
4.21997018909740	4.18115019696172	1252	1
4.22150432095476	4.15402828360751	1253	1
4.21645012654880	4.18367889869342	1254	1
4.20951764041527	4.21589490561811	1255	1
4.21900570093800	4.18887818656493	1256	1
4.22434350319439	4.18131935547289	1257	1
4.22280977385547	4.19500732902234	1258	1
4.21286005592518	4.20109158550178	1259	1
4.21423319321112	4.21345984755448	1260	1
4.21285776476822	4.21970136612881	1261	1
4.21592375482735	4.20034757320916	1262	1
4.22089121193541	4.19829471947165	1263	1
4.22293865068566	4.19084888115615	1264	1
4.22199346595074	4.20220746766012	1265	1
4.21439432079248	4.20731679479871	1266	1
4.21261078119551	4.18065324769899	1267	1
4.20653384764786	4.18744667203258	1268	1
4.21556114995745	4.23403732964168	1269	1
4.21280214827507	4.20727533706696	1270	1
4.21373577717592	4.21585384414604	1271	1
4.21890049940447	4.24286482957584	1272	1
4.21346036897331	4.24318349685774	1273	1
4.21277928459671	4.24313286108270	1274	1
4.21668163914507	4.22752216918483	1275	1
4.21910123486623	4.18526220480538	1276	1
4.21016460772806	4.18855666299982	1277	1
4.21659033607651	4.21438232983703	1278	1
4.21899336069846	4.21048871996595	1279	1
4.21630388156842	4.21241851665647	1280	1
4.21424886915625	4.18178298203333	1281	1
4.21530569655695	4.19895388360213	1282	1
4.20549681840439	4.18880137530595	1283	1
4.21796476804529	4.15791412995219	1284	1
4.22257743922975	4.17295680486077	1285	1
4.21677085047030	4.19374174470988	1286	1
4.21874699784964	4.18461114221590	1287	1
4.21369876281554	4.19880591873847	1288	1
4.20932900727412	4.22391880080093	1289	1
4.21328536885390	4.22765037967620	1290	1
4.21331382412944	4.18032464446455	1291	1
4.21375668086578	4.18751767757487	1292	1
4.21163060981337	4.22310940943585	1293	1
4.21081548036117	4.22928470108480	1294	1
4.20839856104847	4.25187137263145	1295	1
4.21801653157178	4.20075639668476	1296	1
4.22000266091584	4.18083422235053	1297	1
4.21488818740831	4.21399810296120	1298	1
4.20286186543085	4.22799255581441	1299	1
4.20278794944374	4.23153663916286	1300	1
4.21243198797188	4.20584918001324	1301	1
4.21468780513060	4.19805395264621	1302	1
4.21605258598703	4.17750400739525	1303	1
4.21885778642119	4.21061842569281	1304	1
4.21576563171861	4.19242882966683	1305	1
4.21822831653367	4.21548223937077	1306	1
4.22265493962499	4.20216076632069	1307	1
4.21892557039129	4.17712417958226	1308	1
4.22040702650849	4.21144314638998	1309	1
4.22116106478778	4.16488399198740	1310	1
4.22453401828967	4.18434571496890	1311	1
4.21572728224698	4.22175777554394	1312	1
4.20657269222438	4.24748708761643	1313	1
4.21011692831313	4.25124358405594	1314	1
4.20724022313627	4.25017464391791	1315	1
4.21114044974992	4.21701117813171	1316	1
4.21372377867010	4.23320416983806	1317	1
4.21520454518778	4.21460711610094	1318	1
4.21120490042558	4.25741226245177	1319	1
4.21274161693945	4.21693057461783	1320	1
4.21514449962059	4.17812855449355	1321	1
4.21529178960574	4.23178295792564	1322	1
4.20879040140387	4.23069199577341	1323	1
4.21367068210421	4.22300472042295	1324	1
4.21306833981884	4.26771109491867	1325	1
4.21479321756883	4.22376518448462	1326	1
4.21489982946309	4.22538143262506	1327	1
4.21203658950073	4.24000911261565	1328	1
4.20926321238121	4.22985432949596	1329	1
4.20988311236256	4.24332571454250	1330	1
4.20898391826893	4.22503688154851	1331	1
4.21219828876755	4.22786512204274	1332	1
4.20754552512177	4.25307391474643	1333	1
4.21449180852476	4.23385934352072	1334	1
4.21413612535674	4.23020249419777	1335	1
4.21146605526012	4.26235201868636	1336	1
4.22048124718599	4.23822993449774	1337	1
4.21013509209986	4.20291059669701	1338	1
4.21234366486860	4.22032214444736	1339	1
4.21129349590844	4.22711091187863	1340	1
4.21492396831717	4.22268253411627	1341	1
4.21621683426960	4.23581770403577	1342	1
4.21174450179391	4.23294302781145	1343	1
4.21297648553873	4.23828642451492	1344	1
4.20850971036481	4.25231119899757	1345	1
4.21111042575592	4.20545006519787	1346	1
4.21902580400934	4.16775497018640	1347	1
4.21255533519761	4.18724786745032	1348	1
4.21330967055694	4.20614579531076	1349	1
4.21251120336261	4.21114851592703	1350	1
4.21198771902582	4.21165327818117	1351	1
4.20454683894695	4.24649277459774	1352	1
4.21046208251571	4.24876944303047	1353	1
4.21301544514475	4.23903835193685	1354	1
4.21407827869675	4.23184768761967	1355	1
4.21298264199598	4.21721941323390	1356	1
4.21134170998462	4.22553327662346	1357	1
4.21735868327883	4.19940385967152	1358	1
4.21447439361078	4.21640486727802	1359	1
4.21570075806262	4.17271306751344	1360	1
4.20925684492227	4.19106672680233	1361	1
4.21285546801792	4.23998020161017	1362	1
4.21360593886132	4.23402479364855	1363	1
4.21429665740191	4.21368657613072	1364	1
4.21430009235292	4.20611078855098	1365	1
4.22044455846418	4.19571295922069	1366	1
4.21833979728480	4.17994616243480	1367	1
4.21397323526792	4.18502006944778	1368	1
4.21672732719999	4.22445064639797	1369	1
4.21421767566010	4.21050940225873	1370	1
4.22039798116982	4.15412201613271	1371	1
4.21176167140929	4.18230349535938	1372	1
4.21068320143769	4.18325102323392	1373	1
4.21646538060346	4.19568870180233	1374	1
4.21763196801039	4.22853900008704	1375	1
4.21704829575617	4.21410299250955	1376	1
4.21910156998420	4.17051831656654	1377	1
4.21644918720568	4.18331218372828	1378	1
4.21098973396779	4.21723781902777	1379	1
4.21396001189276	4.19029182310691	1380	1
4.21426198744897	4.16305137161006	1381	1
4.21369713174844	4.18514176276072	1382	1
4.21847835611289	4.18273835670010	1383	1
4.22344022893964	4.15469425340610	1384	1
4.21179323444646	4.18455715805641	1385	1
4.21297585016344	4.18190187584845	1386	1
4.21913802354158	4.20674468998288	1387	1
4.21246898174245	4.21740173465623	1388	1
4.21017155863559	4.22076450741358	1389	1
4.21038548805345	4.21503879875650	1390	1
4.21522876809684	4.20821836496275	1391	1
4.21465069617781	4.21949739499470	1392	1
4.21256553950913	4.20445055036890	1393	1
4.21656383077832	4.20098204803231	1394	1
4.22144740648963	4.20951038064278	1395	1
4.21326478174723	4.22274245827814	1396	1
4.21601371990627	4.18989444351510	1397	1
4.21131490329091	4.20716360087782	1398	1
4.20311311241230	4.22119362972035	1399	1
4.21277737734103	4.18846691514538	1400	1
4.20687432572780	4.20043531485386	1401	1
4.21728176427964	4.19714989687383	1402	1
4.21911325446773	4.21729458178495	1403	1
4.21805138067079	4.22324832838315	1404	1
4.21447121371402	4.21306298090393	1405	1
4.22207946774542	4.13604708274083	1406	1
4.21576561765207	4.18421949826197	1407	1
4.22332882668920	4.16345413167015	1408	1
4.21516586253014	4.21452823489091	1409	1
4.20608983883994	4.23802635445503	1410	1
4.21686165275967	4.20813789141152	1411	1
4.21061421613724	4.20140219036994	1412	1
4.21214611906192	4.20231466607526	1413	1
4.21648613177542	4.19370834952702	1414	1
4.21724042775794	4.18815445871477	1415	1
4.21599339395661	4.19940657865398	1416	1
4.21575115874122	4.21623325830689	1417	1
4.20455990690330	4.21270141542242	1418	1
4.20882676584276	4.18646539646471	1419	1
4.21904906896597	4.15324754626527	1420	1
4.21650359258976	4.19359519061326	1421	1
4.21502164444528	4.18292331736978	1422	1
4.20961158058548	4.24246677220753	1423	1
4.20425516834443	4.23813599939950	1424	1
4.20690692485004	4.20956977324998	1425	1
4.20909660634891	4.21232292586529	1426	1
4.21049488611125	4.24081464000643	1427	1
4.20982473710368	4.25661611414928	1428	1
4.21553047363134	4.25053335561228	1429	1
4.20766616254806	4.22984913489442	1430	1
4.20639819484554	4.25151857325660	1431	1
4.21605157756411	4.26097940133085	1432	1
4.20580437899475	4.25628296120752	1433	1
4.21967539389327	4.22451074482084	1434	1
4.20310077289700	4.22439720616613	1435	1
4.21780517885020	4.20681798495785	1436	1
4.21515846759761	4.21683470959658	1437	1
4.20797361973388	4.24490454755361	1438	1
4.20954365581227	4.24808192767805	1439	1
4.21693274236423	4.23920069132342	1440	1
4.21921016524440	4.23411230947244	1441	1
4.21565719884759	4.21569903616111	1442	1
4.21416827205831	4.22475972946016	1443	1
4.20622979609984	4.25352235027323	1444	1
4.20752522857678	4.23117699419313	1445	1
4.21295814505571	4.22145659586936	1446	1
4.21485066025884	4.21853310068906	1447	1
4.21574264972875	4.23043904824862	1448	1
4.21632677393470	4.23769390395153	1449	1
4.21583106553657	4.20236113855422	1450	1
4.21478463744421	4.19993605265758	1451	1
4.22304819957155	4.19734592553283	1452	1
4.21420021421376	4.21596358428964	1453	1
4.21945256548211	4.20934453886451	1454	1
4.21566717298776	4.20465959252344	1455	1
4.21572436254711	4.19638414731845	1456	1
4.22118915015569	4.22102579074589	1457	1
4.21841543548893	4.20252774611115	1458	1
4.21241801630606	4.21620268879102	1459	1
4.20572411565557	4.21903110864605	1460	1
4.20811384378807	4.25842743863364	1461	1
4.20807565489339	4.26196892864188	1462	1
4.20587796518086	4.26586133906576	1463	1
4.21439473477543	4.25458811055001	1464	1
4.20690967613751	4.24495680918748	1465	1
4.20358041209779	4.26268381302057	1466	1
4.21097524939751	4.24727693217613	1467	1
4.21274071040234	4.22632626293949	1468	1
4.20552845354885	4.20947633579340	1469	1
4.21127952376386	4.24132358133220	1470	1
4.21127715833948	4.22613861115217	1471	1
4.21244742553683	4.21830335991406	1472	1
4.20953591352614	4.20539854755762	1473	1
4.21360465692166	4.19519778464477	1474	1
4.21138435074886	4.20726716971640	1475	1
4.21569595354154	4.23106459633982	1476	1
4.21719117264587	4.19731671445791	1477	1
4.22126584444902	4.16655008958793	1478	1
4.21939661126740	4.19073127421641	1479	1
4.21335694611481	4.24803495352250	1480	1
4.21911362390678	4.20918172554026	1481	1
4.21678757720806	4.18047419156705	1482	1
4.21620504397512	4.19130439685163	1483	1
4.21475182837471	4.21946301260463	1484	1
4.21429919662068	4.23940181003203	1485	1
4.21620699567753	4.24562864274471	1486	1
4.21151417995806	4.21795867467497	1487	1
4.21599236075378	4.20646505760355	1488	1
4.21178777330366	4.20449344898889	1489	1
4.21612204285004	4.19860752696684	1490	1
4.21939852662225	4.18900641981252	1491	1
4.21338066937658	4.16863124122764	1492	1
4.21911024244048	4.18990746260606	1493	1
4.22062409285810	4.16675639221555	1494	1
4.21528443443716	4.21399735367373	1495	1
4.22083406923725	4.22448154202262	1496	1
4.21040413049450	4.21083117448745	1497	1
4.21066859624028	4.23748352395233	1498	1
4.21754623294308	4.20718369532776	1499	1
4.20987797433326	4.21870952502561	1500	1
4.20954491642486	4.21042644008662	1501	1
4.21515437466011	4.21344429572464	1502	1
4.21567031219647	4.20174207538284	1503	1
4.21498416723223	4.21283702843722	1504	1
4.21676408410099	4.21458985556685	1505	1
4.21347779275890	4.23540223105931	1506	1
4.21197471785348	4.24272062483097	1507	1
4.21376904846882	4.24088380972247	1508	1
4.21557393648911	4.19912717516960	1509	1
4.22464181279785	4.16171622108776	1510	1
4.21998278835065	4.17259743864363	1511	1
4.21164855052102	4.20239413903517	1512	1
4.21468519795300	4.23390313749451	1513	1
4.21233121636051	4.22333781565223	1514	1
4.21006766192874	4.24839905163297	1515	1
4.21078175202612	4.22789831742166	1516	1
4.21748879895121	4.22080119363259	1517	1
4.22415854751874	4.18399809136914	1518	1
4.21308512999854	4.19500473090729	1519	1
4.22036115803645	4.18551474386185	1520	1
4.22145185464949	4.16078885678919	1521	1
4.21933688930861	4.19474340653152	1522	1
4.20992957858503	4.20175805995732	1523	1
4.21039842388643	4.20099779347045	1524	1
4.21053799838752	4.23178685084126	1525	1
4.22048939216028	4.17548723268776	1526	1
4.21715280399155	4.17706265048763	1527	1
4.21438983342580	4.17619224597094	1528	1
4.21533934430561	4.22963335997476	1529	1
4.21174401589455	4.20603213373998	1530	1
4.21624848914872	4.18859377322420	1531	1
4.22021899840801	4.17865326869261	1532	1
4.21366967274703	4.20124042168947	1533	1
4.21545816232740	4.19565792893973	1534	1
4.21812487110296	4.19245183061880	1535	1
4.21651248549552	4.22687698774671	1536	1
4.21900588861951	4.19922774363824	1537	1
4.22134037200990	4.19687212398425	1538	1
4.21677979624246	4.21910831372065	1539	1
4.21821473945225	4.22358894410279	1540	1
4.22109667963189	4.22585894832295	1541	1
4.20985179582855	4.21502980695875	1542	1
4.20493409577423	4.24498743882795	1543	1
4.20237606438022	4.27843102600368	1544	1
4.21159611174423	4.22405195519365	1545	1
4.21982783918012	4.19178371558947	1546	1
4.20897337879941	4.23533660872347	1547	1
4.21055020576642	4.20775762692256	1548	1
4.21530892958817	4.21863948797303	1549	1
4.21085950557537	4.22660144299770	1550	1
4.21097726293047	4.23500742064125	1551	1
4.21747589922801	4.21590777271496	1552	1
4.20483697564988	4.19612360162302	1553	1
4.21335668469037	4.18798188876106	1554	1
4.22218125609177	4.17417580896064	1555	1
4.21733179649622	4.18511378120474	1556	1
4.21525970066177	4.18097226396439	1557	1
4.22372097431504	4.14451009942870	1558	1
4.22235164807041	4.17552136175010	1559	1
4.21756489271384	4.18667771339310	1560	1
4.21165994533257	4.20265867873763	1561	1
4.21059876192353	4.24783643080584	1562	1
4.20653584594665	4.24004732766226	1563	1
4.21886778076615	4.22773210235490	1564	1
4.21806500462118	4.23564378015140	1565	1
4.21799281931228	4.22481239353489	1566	1
4.20949587765767	4.20958051779861	1567	1
4.22301664559482	4.19570251295137	1568	1
4.21961170057893	4.20254890265829	1569	1
4.21266454965064	4.20656118027277	1570	1
4.21449629741370	4.23210937824313	1571	1
4.21811021900160	4.24890053543596	1572	1
4.21085550594126	4.25013347675658	1573	1
4.22140221966125	4.20399416900877	1574	1
4.21441396254007	4.22317135337184	1575	1
4.21821202418756	4.19943693291993	1576	1
4.21690900101832	4.16814651823700	1577	1
4.21869303539326	4.20948830993394	1578	1
4.21060210049043	4.22356778234279	1579	1
4.21295460971160	4.21922358202938	1580	1
4.22021332801719	4.20549534282283	1581	1
4.21755610844835	4.17161694516350	1582	1
4.21549272851798	4.18183726877380	1583	1
4.21582023613568	4.22540001964744	1584	1
4.21583577186540	4.22018718608080	1585	1
4.21762798499715	4.22722969246747	1586	1
4.20276857924598	4.25366567364882	1587	1
4.21655174670819	4.21821860058785	1588	1
4.21765497729418	4.22164154209694	1589	1
4.21436058299506	4.24362539119997	1590	1
4.20923124769594	4.23025684393525	1591	1
4.21284870434122	4.18857840060070	1592	1
4.21858370813797	4.19537891267481	1593	1
4.21440813725949	4.21311965345911	1594	1
4.21143025464673	4.20349642828280	1595	1
4.21064161648138	4.21327138194049	1596	1
4.21276080459016	4.21786155448733	1597	1
4.20820011076950	4.18943788094632	1598	1
4.21903005485357	4.21053531951580	1599	1
4.21676079383792	4.17537205084954	1600	1
4.21294298066471	4.17247877886005	1601	1
4.22155465834375	4.16453705788105	1602	1
4.21726015169378	4.18481430211973	1603	1
4.21501587355852	4.21832799808679	1604	1
4.21045450071436	4.18923184597463	1605	1
4.21633834367226	4.15184690508460	1606	1
4.20502140228490	4.22861620807278	1607	1
4.21265271089233	4.23295072165763	1608	1
4.22129270575460	4.22354201736060	1609	1
4.21385133097765	4.23916204837199	1610	1
4.20440253540786	4.22150916620849	1611	1
4.20967127490825	4.25034236357449	1612	1
4.21159849333530	4.21557952246345	1613	1
4.21889687911246	4.22167132463514	1614	1
4.21988254858568	4.19992778440479	1615	1
4.21865291869472	4.21410310328953	1616	1
4.21790319813975	4.17664796230575	1617	1
4.21822133514436	4.22026688268216	1618	1
4.21359706148701	4.23433706724747	1619	1
4.20765366609323	4.23265557874656	1620	1
4.21494643593925	4.24523188995151	1621	1
4.22035688864759	4.21237210848759	1622	1
4.21484313144186	4.25802067107530	1623	1
4.21210452255467	4.23872899615999	1624	1
4.21006810616845	4.25935732910527	1625	1
4.21455338543758	4.21513788114021	1626	1
4.21645549681565	4.19437671795686	1627	1
4.21503373507417	4.19611655556186	1628	1
4.21725452748302	4.19639596665771	1629	1
4.21304295743683	4.17248951910789	1630	1
4.22445532992976	4.13664231437000	1631	1
4.22330487308230	4.15356730522579	1632	1
4.22530659943352	4.14966789007870	1633	1
4.22756933258305	4.15621256468659	1634	1
4.22379174303717	4.16449173246723	1635	1
4.22398251827963	4.18892007927032	1636	1
4.21460082115645	4.20887193400717	1637	1
4.21808528178859	4.21171810753667	1638	1
4.20970643670811	4.20541417749673	1639	1
4.22142240706285	4.18917533607763	1640	1
4.21772174164593	4.21616906606512	1641	1
4.21099228085985	4.26411734179469	1642	1
4.20950215768502	4.21109432254145	1643	1
4.21735218592388	4.19962193531228	1644	1
4.22010259466045	4.19056700573366	1645	1
4.21849955859884	4.17547845703791	1646	1
4.21706835214820	4.20983034100165	1647	1
4.21462869300351	4.19315459288886	1648	1
4.21244162380262	4.18136115862305	1649	1
4.21335745645064	4.15357215815681	1650	1
4.21856787365719	4.17462168741910	1651	1
4.22274411142147	4.18976995801626	1652	1
4.21376326306277	4.18925595656115	1653	1
4.22024726639880	4.18291821314372	1654	1
4.21750801062185	4.20748479990825	1655	1
4.21594912900751	4.22396918898862	1656	1
4.21624945163382	4.20167327165011	1657	1
4.22064846986049	4.19125015568085	1658	1
4.21608910135165	4.18883621668266	1659	1
4.22553705984995	4.16593402959202	1660	1
4.22106124488783	4.16651469021511	1661	1
4.22222156569495	4.15508192883478	1662	1
4.21651050506825	4.17560018735040	1663	1
4.21453764358404	4.20356168170220	1664	1
4.21605329423954	4.19630864638497	1665	1
4.21427859201409	4.21500724949551	1666	1
4.21845421086829	4.20808956408722	1667	1
4.21877402967848	4.19860738013088	1668	1
4.21608606565807	4.20818612451799	1669	1
4.22144993597200	4.18823793474714	1670	1
4.21690420735356	4.22146160790105	1671	1
4.22408285807428	4.17388118405843	1672	1
4.22179684891893	4.17048178992654	1673	1
4.21534428668693	4.19885826381856	1674	1
4.21514924697309	4.20567916260159	1675	1
4.20986026676052	4.22459953502378	1676	1
4.21969186878703	4.23605975573266	1677	1
4.21072895670902	4.21521084834386	1678	1
4.21238953126164	4.22151988868167	1679	1
4.21339338157129	4.21215401838413	1680	1
4.21769905671162	4.21206029599937	1681	1
4.20922853806379	4.24552289788539	1682	1
4.20953814123423	4.25404895433902	1683	1
4.21004065835616	4.21845048130295	1684	1
4.21215760983910	4.22541576340261	1685	1
4.21685498839462	4.20676702990941	1686	1
4.21985075899300	4.15352940422347	1687	1
4.21629147583300	4.22834798611210	1688	1
4.20898727519037	4.24118900580705	1689	1
4.21317951606331	4.24773615107803	1690	1
4.21080496869347	4.24296574654451	1691	1
4.20691767662255	4.25747087852524	1692	1
4.21360096413523	4.20910675501589	1693	1
4.21529060221841	4.18353538931108	1694	1
4.22405488114943	4.17083654903447	1695	1
4.21867872398837	4.19235663981392	1696	1
4.21212577230498	4.24296695024812	1697	1
4.20731535732552	4.26206444602685	1698	1
4.21223625211803	4.21964582991377	1699	1
4.19623236861228	4.25465650688403	1700	1
4.20874118714351	4.25862001025002	1701	1
4.21131117278282	4.24509090526737	1702	1
4.21014310112082	4.22543732914926	1703	1
4.22085563891092	4.20632079259299	1704	1
4.22199542048908	4.19275633533780	1705	1
4.21611208940551	4.16306389692313	1706	1
4.21872795541620	4.17772968541410	1707	1
4.22165760953310	4.21349880894808	1708	1
4.21867921588074	4.23397458176329	1709	1
4.21205788756448	4.22564592381626	1710	1
4.21997569437104	4.22815942840560	1711	1
4.21847117481369	4.19908898504822	1712	1
4.21074616485797	4.19632707442895	1713	1
4.21703210476952	4.17834638340501	1714	1
4.21215285280562	4.18170823235899	1715	1
4.22370513501148	4.17119505612830	1716	1
4.22100453695743	4.18147815750701	1717	1
4.21739552216435	4.18617261130956	1718	1
4.21656341248291	4.21856008419043	1719	1
4.21138626654842	4.25757073612487	1720	1
4.20432986791391	4.27541155006443	1721	1
4.20907767788650	4.23279459240917	1722	1
4.20901279387347	4.22159203265583	1723	1
4.21952995674673	4.17906509610724	1724	1
4.21955667275870	4.17880624680627	1725	1
4.21827610510679	4.16432974833006	1726	1
4.21763922749102	4.20969816064165	1727	1
4.21308931599401	4.17787935577776	1728	1
4.21772975454628	4.20345581075746	1729	1
4.21607452033807	4.20392289091385	1730	1
4.21574673129585	4.21676854340277	1731	1
4.21827049681787	4.19162202289096	1732	1
4.21975773056196	4.19172372389346	1733	1
4.21176327941515	4.18959160591783	1734	1
4.22235022114051	4.17479803466562	1735	1
4.21036118504381	4.19966207700511	1736	1
4.20834083897420	4.24126624303174	1737	1
4.21037408315481	4.24638258553850	1738	1
4.20751587908452	4.22759617160886	1739	1
4.21964331972858	4.17814504985052	1740	1
4.21881468419535	4.15796859705109	1741	1
4.21855327902129	4.16329863116743	1742	1
4.22090097817084	4.16135485089806	1743	1
4.22029862759284	4.16828893500424	1744	1
4.21802369090323	4.23416438151593	1745	1
4.21836991050436	4.22117247474057	1746	1
4.21270742960037	4.21588365132554	1747	1
4.20846064046459	4.20804847328390	1748	1
4.21363999442328	4.20250536023053	1749	1
4.21607538337842	4.20592681696269	1750	1
4.21201193025278	4.19886871603532	1751	1
4.21871255774604	4.15980015389910	1752	1
4.20785362709434	4.19940804268209	1753	1
4.21478633583813	4.21482782512279	1754	1
4.21401639337285	4.22795852025492	1755	1
4.22027585300117	4.21943619906557	1756	1
4.21890292176357	4.20520336703683	1757	1
4.21166985036969	4.23029309321378	1758	1
4.20887262310208	4.21053711367830	1759	1
4.21520672004390	4.17326392131958	1760	1
4.22012150701329	4.17585505430836	1761	1
4.21898005603697	4.18360616486560	1762	1
4.21936900287284	4.20485780603520	1763	1
4.21658921573354	4.17880288665404	1764	1
4.21411638684598	4.20410470065178	1765	1
4.21364704606541	4.18834954429325	1766	1
4.21408249342143	4.21493141298531	1767	1
4.21410775821421	4.22867913203451	1768	1
4.21945933512843	4.19406205537948	1769	1
4.20940690651692	4.21029797392490	1770	1
4.21060170267219	4.22595403571255	1771	1
4.21179860249519	4.20530430899621	1772	1
4.21622151689538	4.20800296840561	1773	1
4.21101049708490	4.23010411001674	1774	1
4.20718335029286	4.21667282080741	1775	1
4.21488660921915	4.19041480309304	1776	1
4.21629576313565	4.21382378492162	1777	1
4.21290062165323	4.25886154237825	1778	1
4.20496606670040	4.29536031052473	1779	1
4.20766372309607	4.28243248871979	1780	1
4.20604987336668	4.26773248357467	1781	1
4.21295216998437	4.26092781469125	1782	1
4.21666571625338	4.26111301126176	1783	1
4.22076566205949	4.22379956571004	1784	1
4.22191096087026	4.18818199345791	1785	1
4.22241912975800	4.16644188797439	1786	1
4.21651395986891	4.19522485209017	1787	1
4.21733888040799	4.19845601557640	1788	1
4.21413947968130	4.20697975060110	1789	1
4.22016507887955	4.19823726650280	1790	1
4.21373112346849	4.21894587322418	1791	1
4.20899107918048	4.23426594416543	1792	1
4.21366858882110	4.20829361958912	1793	1
4.21376715832286	4.22446586581067	1794	1
4.21770469063112	4.19555151370759	1795	1
4.21669487048591	4.18625598212602	1796	1
4.21438285813226	4.20097979083518	1797	1
4.20876286354860	4.24603173277105	1798	1
4.21870102300093	4.22478785004631	1799	1
4.22046340572126	4.17700725335862	1800	1
4.21679582703976	4.21457854745659	1801	1
4.21992660204558	4.19203226825861	1802	1
4.21176366091814	4.21698532028016	1803	1
4.21659908403720	4.19173187088315	1804	1
4.21209690262230	4.22980117006904	1805	1
4.21071416695176	4.26263050048604	1806	1
4.21772131018625	4.24863963802108	1807	1
4.21047202052718	4.26146635670081	1808	1
4.21164562347446	4.23835226275968	1809	1
4.21594079217995	4.24247971021311	1810	1
4.21821513663009	4.23346495604547	1811	1
4.21183196895989	4.20747519107177	1812	1
4.21603092076148	4.21782172387321	1813	1
4.21170951080571	4.23474610506768	1814	1
4.21412894755031	4.22554091455462	1815	1
4.21347072040123	4.19121659445411	1816	1
4.21312913398620	4.22564356876353	1817	1
4.21523516681682	4.22576743148914	1818	1
4.20884248775340	4.23337617892024	1819	1
4.20870691464317	4.21644868062689	1820	1
4.20876872199993	4.22390486447835	1821	1
4.21435889328125	4.22288197772838	1822	1
4.21393733451222	4.19272127660570	1823	1
4.21885562973035	4.15397034512192	1824	1
4.21980264479695	4.17862166166378	1825	1
4.21206860130526	4.20550142290848	1826	1
4.21733428648903	4.19363814033552	1827	1
4.21398984217448	4.20948959594638	1828	1
4.22057068320121	4.21415072882789	1829	1
4.21769376055679	4.21819760575304	1830	1
4.21650955489310	4.23657063306004	1831	1
4.22439320532782	4.15778325231187	1832	1
4.21652818185680	4.15101216528535	1833	1
4.21700097017645	4.18333552231869	1834	1
4.21799028994799	4.19415851339368	1835	1
4.22559625766976	4.14611611020558	1836	1
4.22522534217672	4.18111782832944	1837	1
4.21959249061843	4.15979566214979	1838	1
4.21920825099872	4.16586645478060	1839	1
4.21610021833934	4.18541801964176	1840	1
4.21702134524799	4.18881713322382	1841	1
4.21504409301697	4.19239979922789	1842	1
4.21099312404766	4.18534358978866	1843	1
4.21483468802046	4.19151748560511	1844	1
4.22019195986454	4.16786837423413	1845	1
4.21912450946945	4.17606630897405	1846	1
4.21966785933532	4.17787990624139	1847	1
4.21262229442838	4.20182635362512	1848	1
4.21727724605407	4.22815921081974	1849	1
4.21624776781533	4.19940748699690	1850	1
4.21749095754893	4.20293236879318	1851	1
4.21349877135866	4.19962571562188	1852	1
4.21939959998664	4.19303844907311	1853	1
4.21396034594559	4.19169373207553	1854	1
4.21653458063426	4.18705463624738	1855	1
4.21488047284993	4.23736812637654	1856	1
4.21855878643172	4.20136458057938	1857	1
4.21695780913245	4.21145649779828	1858	1
4.22675989340881	4.19632808296694	1859	1
4.21390969724764	4.19627318642718	1860	1
4.22594387115484	4.14247290191964	1861	1
4.22242881328474	4.16126246981000	1862	1
4.21086033140415	4.21950049696873	1863	1
4.21532420481109	4.19042410960023	1864	1
4.21354095745165	4.16067758639006	1865	1
4.21100391736769	4.19818467078161	1866	1
4.21970869941311	4.18521935514839	1867	1
4.21303075580331	4.22167500509795	1868	1
4.21267506796133	4.22523946190255	1869	1
4.21506904525724	4.18390135872600	1870	1
4.20049383643925	4.20208893311225	1871	1
4.21106941019847	4.19317843740263	1872	1
4.21410539200170	4.18040688181967	1873	1
4.20596070016223	4.19801197654513	1874	1
4.20780279760085	4.21381498533672	1875	1
4.21568745136046	4.19207737215653	1876	1
4.21717838238644	4.16973890237038	1877	1
4.21965236781871	4.17333423968866	1878	1
4.21720577999983	4.19789118220358	1879	1
4.20905822223294	4.17722765660000	1880	1
4.21337875632560	4.19883459548925	1881	1
4.21210426499848	4.21569408813144	1882	1
4.21189099575710	4.19626805070187	1883	1
4.21184856186194	4.18040940847393	1884	1
4.21462805576045	4.16653549702813	1885	1
4.21634187306350	4.17195727568707	1886	1
4.21108635550270	4.18939249023981	1887	1
4.21645035084182	4.19533194061538	1888	1
4.20640085849568	4.25583692724328	1889	1
4.20666535533599	4.23288969194039	1890	1
4.21647628070289	4.17691748798766	1891	1
4.21202494721811	4.21743604646505	1892	1
4.21477115569962	4.21336721185810	1893	1
4.21198230582183	4.18475530783802	1894	1
4.20278906300590	4.22135332914600	1895	1
4.21033377569838	4.17945403559687	1896	1
4.21756147010354	4.19706719797863	1897	1
4.21327144483919	4.18637382291500	1898	1
4.21358606442831	4.23724608874094	1899	1
4.21506187230025	4.20348232791616	1900	1
4.21603807111253	4.21084462839371	1901	1
4.21559988370694	4.21278977492976	1902	1
4.21258502263244	4.18858539590191	1903	1
4.21033194003539	4.20780394940693	1904	1
4.21210524192996	4.19176012432986	1905	1
4.21071345946344	4.19818370540245	1906	1
4.21511929893845	4.21269465760641	1907	1
4.20952277273117	4.26150950636494	1908	1
4.20915857708117	4.24883332617842	1909	1
4.21216605759202	4.22523541906161	1910	1
4.21361973666161	4.22666324765796	1911	1
4.21812922453908	4.19554195289612	1912	1
4.21746963844817	4.20366872465197	1913	1
4.22175043197826	4.19534048585325	1914	1
4.21878372822167	4.16028113448723	1915	1
4.21535514529198	4.16458299886422	1916	1
4.21315947261010	4.20763442420489	1917	1
4.21268227220076	4.23442812806009	1918	1
4.21726268992845	4.18223668278943	1919	1
4.21266669151859	4.17423914944007	1920	1
4.21894948315271	4.16855497290810	1921	1
4.20663459160473	4.19987830779292	1922	1
4.21060134922511	4.19222952109881	1923	1
4.21853574804627	4.17958100848936	1924	1
4.21644372137213	4.19514423083600	1925	1
4.21699167982637	4.18462261493394	1926	1
4.21474701419072	4.18111822941428	1927	1
4.20954983657318	4.21725617718044	1928	1
4.21188767693811	4.25081440903452	1929	1
4.20728721645440	4.23752561387760	1930	1
4.21692796197981	4.20811503475116	1931	1
4.21322394074162	4.19627716693625	1932	1
4.20883050798449	4.19733898608478	1933	1
4.22075318184877	4.20553714149765	1934	1
4.20625045077338	4.24645752316330	1935	1
4.20764015179263	4.21250878843934	1936	1
4.20917600130702	4.19062404762541	1937	1
4.21598633712707	4.21641284666151	1938	1
4.21498080805300	4.25940313503265	1939	1
4.20870983255520	4.21741151744537	1940	1
4.21975156653399	4.20849519563388	1941	1
4.20945826681853	4.26353376455097	1942	1
4.20558879248952	4.25155800042867	1943	1
4.21090406652117	4.21965846745105	1944	1
4.21123544056378	4.20607464008348	1945	1
4.21901523723556	4.19633023906855	1946	1
4.22139781086685	4.21351459998095	1947	1
4.21819435818208	4.18836168314739	1948	1
4.21601527817576	4.19709697323120	1949	1
4.21167998620564	4.19238683876853	1950	1
4.22302176163293	4.22665513502822	1951	1
4.21804830905789	4.19941705443587	1952	1
4.21650647123970	4.21031359060888	1953	1
4.21073935818197	4.22892177301435	1954	1
4.21451880936245	4.22441528414351	1955	1
4.21489468656786	4.19372710655574	1956	1
4.22198453467204	4.19533378526684	1957	1
4.21333139247924	4.19002583439630	1958	1
4.21731460012279	4.17491935980057	1959	1
4.22334649009919	4.17110168216528	1960	1
4.21751908050928	4.17041887564858	1961	1
4.21794501104040	4.19766156480814	1962	1
4.21963160082021	4.19456564686432	1963	1
4.20682309339838	4.20092265743733	1964	1
4.21691215186528	4.18410207888192	1965	1
4.21383123672917	4.20083037324709	1966	1
4.21319210894744	4.20443811538681	1967	1
4.21642086926110	4.18338545925899	1968	1
4.21544764538918	4.17008301242626	1969	1
4.21906291135472	4.18234927636975	1970	1
4.21357030067951	4.15163714197591	1971	1
4.22307467955622	4.15676147107071	1972	1
4.21496294011515	4.17788031905427	1973	1
4.21379046963350	4.16914910052084	1974	1
4.21157197892221	4.16821830568279	1975	1
4.21525145476926	4.21119475981030	1976	1
4.21365816884675	4.24015286506830	1977	1
4.21665437852604	4.20595432840032	1978	1
4.21308080562342	4.21433601883715	1979	1
4.20734269545859	4.22835010008869	1980	1
4.21535935922092	4.22028906910691	1981	1
4.21620314286403	4.18987775208672	1982	1
4.21688224972283	4.18078072111867	1983	1
4.21413030683105	4.19181525053020	1984	1
4.22005008911155	4.15095186311131	1985	1
4.21650947736531	4.18587169749224	1986	1
4.20932333090963	4.22665997178570	1987	1
4.21466014183637	4.20573200593840	1988	1
4.21125690752325	4.21386872195857	1989	1
4.21499704923449	4.17852832200549	1990	1
4.21276721415477	4.22253180953320	1991	1
4.21176417756980	4.24308763797815	1992	1
4.21730211340510	4.20885142355599	1993	1
4.21239729488637	4.20342020331346	1994	1
4.21431850060420	4.19297417338430	1995	1
4.21164398589693	4.17747215182817	1996	1
4.21101058910127	4.18858438195410	1997	1
4.21744320272510	4.16153856260270	1998	1
4.21235870745066	4.18526191002310	1999	1
4.21420523048663	4.23355639346710	2000	1
[truncated: 3,000 more rows]
