# Supplementary material for: Reversibility and Viscoelastic Properties of Micropillar Supported and Oriented Magnesium Bundled F-Actin
Source: PLoS One. 2015 Aug 31;10(8):e0136432. doi: 10.1371/journal.pone.0136432 (PMC4556452; doi:10.1371/journal.pone.0136432)
Supplement: S1 Data — See the Readme.txt file within. (ZIP) [file pone.0136432.s004.zip › Rheology-raw-data/120725 08mM/fov2161noDD/fov2161noDD.txt]

3.89754835242553	3.61130541583757	1	1
3.90112803707681	3.57422747449556	2	1
3.89486704364513	3.56490294079276	3	1
3.90065438385122	3.58067324871881	4	1
3.89688606465306	3.58410269208261	5	1
3.90536556808893	3.55849873045001	6	1
3.89606553452509	3.60486968042656	7	1
3.90508113907446	3.54423833732732	8	1
3.89954436456194	3.55276118121875	9	1
3.90667470487584	3.52411215909262	10	1
3.89910373648369	3.53732777978167	11	1
3.90026845026094	3.56953060103810	12	1
3.89536550762797	3.58504356106186	13	1
3.89336709740764	3.58266240909263	14	1
3.89326495188353	3.62038882017288	15	1
3.90240761572401	3.60537844055936	16	1
3.90113872378218	3.57885155966525	17	1
3.90106242698538	3.55424316790670	18	1
3.89766650228879	3.57412130103852	19	1
3.89873318265960	3.54907165200894	20	1
3.89573582170253	3.54666717681918	21	1
3.89783633098911	3.58067936305131	22	1
3.89806180969404	3.60420318041994	23	1
3.89633564953491	3.55227600992874	24	1
3.89193644028992	3.59238791346810	25	1
3.90179485759686	3.58556961592186	26	1
3.89301499059257	3.60827869019191	27	1
3.89804298322922	3.59362720715475	28	1
3.89981873593841	3.58591639467749	29	1
3.89699320961010	3.58030395384255	30	1
3.90142404187206	3.56325959482900	31	1
3.89655986660106	3.60887835012511	32	1
3.90115531071963	3.58989847474137	33	1
3.90186611740090	3.53956715606066	34	1
3.89760959378601	3.58114543843075	35	1
3.89615553628288	3.59240948893215	36	1
3.89754065376318	3.58005342168185	37	1
3.88944927587175	3.57814022702095	38	1
3.89167945645414	3.60143181785231	39	1
3.89356967200390	3.61859006600622	40	1
3.89886631964285	3.58730189430100	41	1
3.89579991840169	3.62518381856401	42	1
3.89470395367460	3.60744022920603	43	1
3.89522560073874	3.55827918270243	44	1
3.89762516500886	3.58133434241778	45	1
3.89375067363053	3.60450601626302	46	1
3.89573556972167	3.58428076073131	47	1
3.89207399259009	3.60937065785429	48	1
3.90358611725698	3.55863438076389	49	1
3.90176014961933	3.53931520346772	50	1
3.90093343704125	3.56195582967655	51	1
3.90039260506022	3.57844230748197	52	1
3.89736239086148	3.59587629511409	53	1
3.89777715287144	3.58923916130838	54	1
3.89890153568602	3.57384809205650	55	1
3.90390255995037	3.53445877001656	56	1
3.90220689936047	3.55483150548358	57	1
3.89997552846214	3.55748047254241	58	1
3.89776783460149	3.57608086342890	59	1
3.89206265098439	3.61025230330825	60	1
3.90079332266938	3.59095357034747	61	1
3.89392667725369	3.55916643537086	62	1
3.90307675188199	3.54238066503749	63	1
3.89930527788831	3.57215588020274	64	1
3.89774841837152	3.55720135263947	65	1
3.89923093845272	3.57112036337021	66	1
3.89732878788042	3.59746044455592	67	1
3.89759296691391	3.60321547031068	68	1
3.90162018371875	3.55449522961150	69	1
3.90110045877719	3.55536371320100	70	1
3.89224159668813	3.58146642516802	71	1
3.90070524966306	3.55729982318993	72	1
3.89590422877756	3.57200866081322	73	1
3.89981049282453	3.56339381276301	74	1
3.90096735345379	3.55777622387802	75	1
3.90029507712495	3.55080453685082	76	1
3.90005037240211	3.57142667041685	77	1
3.89853521249100	3.59842503435266	78	1
3.90141632256998	3.56984058302324	79	1
3.89014190081744	3.62145833659717	80	1
3.89521605113374	3.62416241941903	81	1
3.89345000994759	3.56520954778070	82	1
3.90378136767570	3.57394517610165	83	1
3.90558501813359	3.54661139862104	84	1
3.90216392000469	3.58128325688711	85	1
3.90130150432526	3.58135589890339	86	1
3.89833975161370	3.57797690697262	87	1
3.90193047444185	3.58729143796068	88	1
3.89793546125131	3.58109987559983	89	1
3.89449513643673	3.59621467179909	90	1
3.90168026454546	3.57634804478276	91	1
3.89751622417348	3.57846181255518	92	1
3.90314038118782	3.56221665680304	93	1
3.89024781069994	3.60690651681717	94	1
3.89334283747037	3.62286504973171	95	1
3.89992111995286	3.56583953009199	96	1
3.89714419867162	3.60614401029493	97	1
3.90016214641371	3.58105786723475	98	1
3.89822703000024	3.58359260450659	99	1
3.90370026775421	3.57881401660468	100	1
3.89783550661313	3.55555034037634	101	1
3.89778252816102	3.57856940676350	102	1
3.90423899401782	3.55733098175147	103	1
3.90198128665243	3.55583092189354	104	1
3.89394994940431	3.60086421480220	105	1
3.89775763191614	3.59219979861063	106	1
3.90426851059575	3.58004298405372	107	1
3.89538848654127	3.57333743307365	108	1
3.89809572880950	3.59492215057880	109	1
3.89419125871922	3.59272371306108	110	1
3.89281751167248	3.60784890379236	111	1
3.89859010498119	3.59045350320078	112	1
3.90369192010178	3.55881485714160	113	1
3.89875380392322	3.56274355938432	114	1
3.89360369713044	3.55894215390992	115	1
3.89778542160171	3.60006754232510	116	1
3.89684488462642	3.60552501100511	117	1
3.89922649359505	3.54512423610678	118	1
3.89804659037882	3.56982511397605	119	1
3.89842773235370	3.57729215710239	120	1
3.90054428577976	3.56230579158204	121	1
3.89832420399975	3.57148389147212	122	1
3.89217810516332	3.59119749155580	123	1
3.89538481058707	3.61632118478926	124	1
3.88868140948225	3.61697420600325	125	1
3.89383770798970	3.61094175398244	126	1
3.89240802968990	3.61709026093866	127	1
3.89710202958996	3.60374485917811	128	1
3.89632468974160	3.60491174312534	129	1
3.90111888062371	3.56598252508532	130	1
3.90122639568517	3.54110263170270	131	1
3.90402163947802	3.58013216801241	132	1
3.89931229681491	3.54811348012637	133	1
3.90108115721352	3.55393981098473	134	1
3.89198064586431	3.58720588049491	135	1
3.89304152940132	3.60265337243472	136	1
3.89237336874642	3.59243610522478	137	1
3.89777134643284	3.58654373824758	138	1
3.89711285601190	3.57328662194048	139	1
3.90751352214006	3.54723505577914	140	1
3.90605690743280	3.51480871655233	141	1
3.89191878572442	3.56996629740283	142	1
3.89773355380496	3.58123043991181	143	1
3.90072717377270	3.57532287880651	144	1
3.89988526608385	3.58738573339262	145	1
3.89548700208087	3.58680320646304	146	1
3.88962372709825	3.61837721148486	147	1
3.89337254628067	3.61580324813145	148	1
3.90090817714357	3.55701529036152	149	1
3.90690604513757	3.56601255800936	150	1
3.90624853154998	3.54131942488663	151	1
3.90624228067596	3.50834160857016	152	1
3.90202898656461	3.56191027892044	153	1
3.90096200200768	3.58875860431357	154	1
3.89637494004458	3.57909143944031	155	1
3.90414558513481	3.56279015170001	156	1
3.89964295179870	3.55884240658951	157	1
3.90328514637930	3.56741034070282	158	1
3.89758291745928	3.57176877867848	159	1
3.90370378951148	3.55270082353011	160	1
3.89508383565376	3.57678042019482	161	1
3.89555303905609	3.58738748075011	162	1
3.90022454378176	3.57215810666730	163	1
3.89420834069126	3.61574458874536	164	1
3.89282706510076	3.64661940150945	165	1
3.89247809137318	3.63252448605202	166	1
3.88780046364420	3.61885005235839	167	1
3.89677035647647	3.62936029453593	168	1
3.89959512137307	3.55302535208509	169	1
3.89960008441811	3.55816136871076	170	1
3.90600988821983	3.52470215006865	171	1
3.89668128663828	3.55087045133192	172	1
3.90019429538311	3.58557355912785	173	1
3.89180695726267	3.61566752536933	174	1
3.89707030968409	3.61875196348558	175	1
3.89532170349399	3.60385436156547	176	1
3.88755088358635	3.59716335453427	177	1
3.88813930776918	3.61702680252539	178	1
3.89413481757673	3.58997897864508	179	1
3.89810520618180	3.56794502987460	180	1
3.90016336796138	3.56726298577575	181	1
3.90402568462730	3.54219863949629	182	1
3.90352407404930	3.54693621964153	183	1
3.90680452447118	3.53731992928303	184	1
3.90791090855225	3.54553837816250	185	1
3.90247318932590	3.55090537033429	186	1
3.89902697612961	3.52573823317541	187	1
3.89836531710955	3.57868178507148	188	1
3.89649537967856	3.56188655364847	189	1
3.89848995722340	3.53945367365449	190	1
3.89699800173416	3.56442138233849	191	1
3.89595123965734	3.60910097005211	192	1
3.89459584459608	3.59612046320809	193	1
3.89273194209984	3.61545459006893	194	1
3.89611592449207	3.60895265262681	195	1
3.89484523986309	3.61415704285561	196	1
3.88978070267543	3.58202765566579	197	1
3.89965151167913	3.57081935118935	198	1
3.89116412929145	3.63340876603899	199	1
3.89903281995001	3.58617086507142	200	1
3.89904037301948	3.59862910442416	201	1
3.88856507890496	3.60454413682266	202	1
3.89492892735863	3.58556601790696	203	1
3.89140828380457	3.57440780596441	204	1
3.89676095492255	3.59995077318915	205	1
3.89584293467783	3.57960697014966	206	1
3.90082336713651	3.52608798431616	207	1
3.90492180706584	3.53537187286574	208	1
3.90182526327480	3.55368978089242	209	1
3.89404285089529	3.57348412806429	210	1
3.90154067022073	3.53887317959663	211	1
3.89323224761220	3.56825143472196	212	1
3.89591923905957	3.58109525843894	213	1
3.89785751405947	3.58493361122133	214	1
3.89411930389222	3.60028723529166	215	1
3.89686244962624	3.61016608969222	216	1
3.89399758430453	3.60447765198701	217	1
3.89364989466472	3.58256138869560	218	1
3.89322978422387	3.59735171084594	219	1
3.89192116836992	3.60672567470946	220	1
3.89711964627135	3.58501491667083	221	1
3.89721262830242	3.61074565366574	222	1
3.89585492101277	3.59751385327900	223	1
3.89785209290196	3.58402895469864	224	1
3.89835324458032	3.58672437219305	225	1
3.90081581823367	3.58434644319821	226	1
3.89914749328370	3.58072218133465	227	1
3.89820803591499	3.57476796857337	228	1
3.89637503864252	3.61162000847298	229	1
3.89262343713780	3.61275052962263	230	1
3.89684688416564	3.58836761918568	231	1
3.89605635614367	3.58325120572051	232	1
3.89231934958387	3.64006097282574	233	1
3.89298922729270	3.61948159991676	234	1
3.89736035727949	3.55248850095027	235	1
3.89592031552288	3.57922551659971	236	1
3.89846092235341	3.58665598012401	237	1
3.89771296774630	3.57520128539449	238	1
3.89812776982964	3.56123749700743	239	1
3.90109830195260	3.55734833838180	240	1
3.89720163298175	3.56633279425044	241	1
3.89275104626405	3.58291381141498	242	1
3.89721039732720	3.57880118552257	243	1
3.89078845515730	3.61017542459429	244	1
3.89424081951412	3.61684211805266	245	1
3.89158755127976	3.58458444861480	246	1
3.89325148928652	3.62569626548686	247	1
3.89594205429865	3.59597162600068	248	1
3.90114769768768	3.57313452930898	249	1
3.90014121960938	3.57360683207885	250	1
3.90098949505065	3.57793010516042	251	1
3.90026326679840	3.56589232292283	252	1
3.90101715251920	3.57305717214387	253	1
3.89398061698040	3.63927453350969	254	1
3.89914938644516	3.60328520675122	255	1
3.90021482159896	3.57793641562436	256	1
3.89886281689590	3.57722185236210	257	1
3.89053006265248	3.55337714848325	258	1
3.89693359572517	3.57722132692781	259	1
3.88865873474909	3.63405592434580	260	1
3.89360303894106	3.63247595909183	261	1
3.89811155908980	3.58915887878465	262	1
3.89648569563996	3.60339378234324	263	1
3.89569400848962	3.60863092610722	264	1
3.89510548945910	3.59358690213284	265	1
3.89662355375508	3.61127486947463	266	1
3.88971111340106	3.60320215302361	267	1
3.89150961012124	3.61624515627106	268	1
3.89739543670543	3.58064067969013	269	1
3.89728427002744	3.58282040866122	270	1
3.90073501685268	3.54741274440101	271	1
3.90194486719898	3.57214479730876	272	1
3.89794196254554	3.57132662089408	273	1
3.90094562344030	3.55822760794343	274	1
3.89031549621677	3.57924499164940	275	1
3.90063102503006	3.55846152790560	276	1
3.90039485281523	3.51800231075586	277	1
3.90766068242632	3.53551981177708	278	1
3.89476987306427	3.56778365443733	279	1
3.89555894474408	3.56754831431944	280	1
3.89365621667813	3.57570021904948	281	1
3.90106877056061	3.58694985593200	282	1
3.89448789751834	3.58026315565939	283	1
3.90238229542629	3.56845004903590	284	1
3.90116494492104	3.55509392717107	285	1
3.89901650289413	3.57660110512241	286	1
3.89708449106657	3.55450215143778	287	1
3.89581763183795	3.59468641882526	288	1
3.89504037108437	3.58103746932011	289	1
3.89047192105833	3.62457212592054	290	1
3.89064789761724	3.61318640363800	291	1
3.90097794380731	3.57035839232632	292	1
3.90085208196099	3.55084521424991	293	1
3.89962659458988	3.57076440584168	294	1
3.89716162117559	3.56839934588154	295	1
3.89033704484277	3.57970459902605	296	1
3.89383705976182	3.60090256725932	297	1
3.89834543597836	3.55369959746251	298	1
3.90304040489252	3.51868426142863	299	1
3.89808419445242	3.56164315999104	300	1
3.89454138733724	3.57637582432120	301	1
3.89414323093430	3.56880964362789	302	1
3.90256194317331	3.53690599640291	303	1
3.90089866302694	3.55284496950688	304	1
3.89805652116272	3.57855588446599	305	1
3.89758124341685	3.58719962944553	306	1
3.89620880510516	3.57757607348827	307	1
3.89919462823087	3.56445646746691	308	1
3.89952887839028	3.53953305151511	309	1
3.90289114867572	3.54322664013371	310	1
3.90299451232918	3.56581131750866	311	1
3.89585916071537	3.58161803810079	312	1
3.90150625594164	3.54732271858460	313	1
3.89758927986230	3.56693796254875	314	1
3.89531691569957	3.58773581757550	315	1
3.89890039419543	3.58824981993846	316	1
3.89638094298182	3.58612371935907	317	1
3.89077774065528	3.61349569172017	318	1
3.89006006558901	3.60251763928554	319	1
3.89720204495121	3.57163127144575	320	1
3.89615598411083	3.59479496966757	321	1
3.88804615891459	3.64659934999312	322	1
3.88738576736255	3.65823113490741	323	1
3.88611311811053	3.63538202617384	324	1
3.88836015155620	3.60057773055521	325	1
3.89565839651957	3.60481421312438	326	1
3.89533326632314	3.63717316565986	327	1
3.89648081914462	3.57957122827919	328	1
3.89614543072218	3.60112270771750	329	1
3.89524410572840	3.60374595827286	330	1
3.89681342741547	3.59698078781740	331	1
3.89437043111829	3.58884287206626	332	1
3.89507949342757	3.57270961356429	333	1
3.89731789178397	3.55192072416305	334	1
3.90037705210854	3.57568921074294	335	1
3.89164760370927	3.58737561436995	336	1
3.89707805274541	3.59052592471973	337	1
3.89167226894602	3.61582388634073	338	1
3.89150773808918	3.61891474028740	339	1
3.90180316529595	3.56856754987352	340	1
3.88617386012567	3.61026181654252	341	1
3.88694628288558	3.60732152428676	342	1
3.89824514357990	3.58487135058538	343	1
3.89674053356793	3.58721544439669	344	1
3.90011491351703	3.58069728009617	345	1
3.89568137294509	3.61228495477858	346	1
3.89211249006514	3.59092518191962	347	1
3.89551119943276	3.58769926596334	348	1
3.89763396812462	3.56994939653598	349	1
3.89962519613067	3.56534278832461	350	1
3.89525207313399	3.55477021714450	351	1
3.89909752245484	3.58732517385905	352	1
3.89993308320494	3.58206459182349	353	1
3.90302118334218	3.56462754655847	354	1
3.90213752449092	3.55801476639828	355	1
3.89982746939064	3.58599008702407	356	1
3.89058381615260	3.60066873976008	357	1
3.89329932304706	3.57497395934923	358	1
3.90331432922944	3.59617078962031	359	1
3.89870261061094	3.57674472330815	360	1
3.89257294319290	3.61162457112141	361	1
3.88688486413593	3.62731735646895	362	1
3.89178837361363	3.59411709995378	363	1
3.90538625340374	3.55443415556793	364	1
3.90238971054504	3.55279737639778	365	1
3.90402568038950	3.53376804532433	366	1
3.89705757798780	3.56978311160061	367	1
3.90556003757909	3.57849399142917	368	1
3.89655110431042	3.57999930480284	369	1
3.89258811692247	3.60973550120827	370	1
3.89500805612625	3.60043547535234	371	1
3.88903190245239	3.57396770141569	372	1
3.90099482877009	3.55030414226780	373	1
3.89204319420225	3.54970132508239	374	1
3.89643200395152	3.55797180697673	375	1
3.89938103543797	3.55956889249616	376	1
3.89734166356636	3.59272799975540	377	1
3.89428726014697	3.58108232427524	378	1
3.89680587112926	3.59010505431059	379	1
3.89456992243278	3.62738444041110	380	1
3.88648317104901	3.63082744582726	381	1
3.89223335713951	3.60611172454336	382	1
3.89150126680994	3.62388294374001	383	1
3.89775934109067	3.57168199891276	384	1
3.90208079339541	3.58754759278964	385	1
3.89762718533056	3.59009109718773	386	1
3.89507923129541	3.57079219215028	387	1
3.89784023301361	3.58940050901754	388	1
3.89941356542233	3.56493547647036	389	1
3.89724434731218	3.56682229610792	390	1
3.88974328019606	3.57503062792276	391	1
3.89807538836109	3.56693549171826	392	1
3.88977666338433	3.57543783723576	393	1
3.89400745221376	3.60005132859887	394	1
3.89578089699915	3.57258211906952	395	1
3.89726703231303	3.55344597433622	396	1
3.90171166294776	3.54967528078946	397	1
3.90934840971399	3.54252724774315	398	1
3.90682635593255	3.56212889912087	399	1
3.89714495760985	3.61119363594605	400	1
3.89904949708618	3.61825119228078	401	1
3.89769773647015	3.60336310017708	402	1
3.89723240528655	3.59147570496670	403	1
3.89821387196956	3.59913460520595	404	1
3.89793157027986	3.59106911000095	405	1
3.89168053453253	3.63063924523285	406	1
3.88841820797962	3.64690318758064	407	1
3.89402115129495	3.61759221277258	408	1
3.89077745079539	3.61128853079605	409	1
3.89814576930116	3.58436131649005	410	1
3.89838834787293	3.55504285055806	411	1
3.89963225223974	3.58550955632132	412	1
3.89820105949143	3.62176442914426	413	1
3.90222427207730	3.60700205266703	414	1
3.90098249329891	3.58279128477276	415	1
3.89979071793472	3.57597562007579	416	1
3.89513207313399	3.60739104160452	417	1
3.89492165645067	3.60077308486459	418	1
3.89975907508805	3.57237715889961	419	1
3.89534740028249	3.57919498906783	420	1
3.89749506684959	3.56490164178591	421	1
3.89943972486265	3.58458818602710	422	1
3.89800839782980	3.61535509319942	423	1
3.89886029883764	3.61040901479081	424	1
3.88722434743629	3.63310494973725	425	1
3.89545932846795	3.56030009733290	426	1
3.89594782297541	3.56314964608183	427	1
3.89773703598810	3.55683361792868	428	1
3.90398219641936	3.56326619845599	429	1
3.89862564531389	3.59552511155136	430	1
3.89905118656669	3.56636178948151	431	1
3.89179825473037	3.58866327832932	432	1
3.89479786775421	3.58738739753691	433	1
3.89916055681724	3.54533712587220	434	1
3.89553576758709	3.56968904343227	435	1
3.89208843264367	3.57598504496411	436	1
3.89269125280361	3.61166410184877	437	1
3.88822291675636	3.62440006483482	438	1
3.89547791888467	3.58569609334067	439	1
3.90131819049752	3.55201416138401	440	1
3.90018715885287	3.55873384303403	441	1
3.89671169279943	3.60927210924450	442	1
3.89357207195611	3.57138909466653	443	1
3.90011790287945	3.56443006217201	444	1
3.89548293852638	3.54343683339251	445	1
3.89936988945373	3.56347530516321	446	1
3.90502975397070	3.54367410966254	447	1
3.90061481952462	3.53801142970630	448	1
3.89757829033509	3.58155670901522	449	1
3.89084661286259	3.59157569326669	450	1
3.89307193749720	3.54856628410460	451	1
3.89441670941189	3.52781213205886	452	1
3.90360921435979	3.53213643777089	453	1
3.90080090491549	3.54569092426198	454	1
3.90018079163274	3.57015418193611	455	1
3.90240531028145	3.51072759569179	456	1
3.90032380278682	3.54081953290072	457	1
3.89303228260350	3.57701487588275	458	1
3.88933100388622	3.63600711183246	459	1
3.89800133649697	3.56633647672637	460	1
3.89383996259530	3.58844976766170	461	1
3.89751617372041	3.58917868543620	462	1
3.90033985783803	3.54943948863639	463	1
3.90154462922993	3.55289481059844	464	1
3.89934183059172	3.55620444781730	465	1
3.89818753150922	3.56053933139836	466	1
3.89743642074948	3.57103565944439	467	1
3.89372077922206	3.58244731166010	468	1
3.89539096068509	3.58829224169964	469	1
3.90345060141997	3.55359194548164	470	1
3.89662571347459	3.57205352446688	471	1
3.89579532588183	3.59792419917313	472	1
3.88980036890418	3.63149708942323	473	1
3.89712807219198	3.61953240969008	474	1
3.90209296457716	3.57708367608031	475	1
3.88943831006492	3.58912152145960	476	1
3.89698008810915	3.60039720677336	477	1
3.89521855434563	3.59785337310428	478	1
3.90024349791669	3.58800363790136	479	1
3.89909845201392	3.58261329855836	480	1
3.90228201089975	3.55519287323146	481	1
3.89886243569085	3.57463168349075	482	1
3.89756719261357	3.59585560787421	483	1
3.89616724461375	3.55700771594491	484	1
3.89820907414576	3.55736110314859	485	1
3.88751237831210	3.58482576724037	486	1
3.89213161868865	3.60933199320578	487	1
3.89352264091867	3.59450208973332	488	1
3.90252726493731	3.57104705921845	489	1
3.89595853645035	3.56025025307528	490	1
3.89234911585035	3.59455024973548	491	1
3.89615044535489	3.58557153844780	492	1
3.90351283962811	3.54883488637671	493	1
3.89584557344209	3.55902918229707	494	1
3.90336017326390	3.55162414865659	495	1
3.90030698917413	3.55318738101478	496	1
3.90297807855524	3.54890787323963	497	1
3.90511950431652	3.54852260224918	498	1
3.90061654287895	3.52566186921644	499	1
3.90294327085237	3.55158366604650	500	1
3.89300725285398	3.56526411311537	501	1
3.89565084054929	3.56524165062246	502	1
3.90192661153560	3.55920145664783	503	1
3.89389712350892	3.57616260051724	504	1
3.89348672968741	3.60637063719938	505	1
3.88747613086358	3.61223006126676	506	1
3.90012540414298	3.56277473845261	507	1
3.89507261096253	3.57453678973874	508	1
3.89885311577898	3.57669038897963	509	1
3.88634976637332	3.63526260332041	510	1
3.88666144671249	3.64380792000317	511	1
3.88530228102977	3.65620333965166	512	1
3.88855021500815	3.60066858808914	513	1
3.89397717436095	3.60200748637203	514	1
3.89323281554917	3.58884985216007	515	1
3.89674894560794	3.56900637062562	516	1
3.89775501505476	3.59651209463169	517	1
3.88913325022156	3.61525397480162	518	1
3.88966959427408	3.58659779875996	519	1
3.89113579895118	3.60485456266982	520	1
3.89275891323928	3.56861552435070	521	1
3.89310900187976	3.56712669409522	522	1
3.89593071443374	3.55673100358976	523	1
3.89961111099347	3.57263356137571	524	1
3.89937419761783	3.55866618348461	525	1
3.89424372325440	3.61862883390676	526	1
3.89387061765029	3.61583239174909	527	1
3.89527932438389	3.55815826956457	528	1
3.89912304700639	3.56224111324096	529	1
3.90094236431794	3.55090493705899	530	1
3.90589280976512	3.53728060605360	531	1
3.90022251136545	3.56479436711733	532	1
3.89234944020055	3.61633010136785	533	1
3.89563203041701	3.58167762677205	534	1
3.89651814892491	3.54490616568985	535	1
3.88781429058220	3.60006509343123	536	1
3.89643604427790	3.55728040198649	537	1
3.90088298417258	3.54949984646804	538	1
3.89594321404245	3.59783099900896	539	1
3.89330434646225	3.61969521033057	540	1
3.89591464291781	3.60067679170128	541	1
3.89307719674646	3.60324539723940	542	1
3.89910347000146	3.59020862465266	543	1
3.89749363934215	3.54816722765623	544	1
3.90018872973391	3.53194310324825	545	1
3.90021567892301	3.52668482028876	546	1
3.89887049756542	3.52578071532914	547	1
3.90056082310407	3.54508211121606	548	1
3.89575336953735	3.58582292934867	549	1
3.89720048966867	3.58182029999991	550	1
3.89638625687314	3.58710132058129	551	1
3.90086971424903	3.57733832184033	552	1
3.89759525996901	3.57826353652135	553	1
3.89425728218808	3.55211793099042	554	1
3.89906088409341	3.54886138554731	555	1
3.89502008181187	3.54207299403623	556	1
3.89142823532166	3.60565246386409	557	1
3.89487166280522	3.58611279089269	558	1
3.89745124770778	3.58487449322272	559	1
3.89481516061120	3.60271790949901	560	1
3.89807921005465	3.59888077516350	561	1
3.90081997263174	3.55256828169030	562	1
3.90512835710266	3.58059484326535	563	1
3.90142574352323	3.53773454271518	564	1
3.89662620993981	3.53099732833390	565	1
3.89888973149496	3.54453675508295	566	1
3.89241749437411	3.56653547430133	567	1
3.90005808889470	3.56532783238047	568	1
3.89075449511845	3.60232595106227	569	1
3.88402316366672	3.62006204003123	570	1
3.88306808575610	3.59745438822214	571	1
3.89451808136247	3.59841716523332	572	1
3.89747928824822	3.57066246123000	573	1
3.89007952338424	3.59211927121592	574	1
3.89189744715090	3.57189488768880	575	1
3.90082518826943	3.53571946793051	576	1
3.90201033084050	3.54637962305738	577	1
3.89759849147624	3.56325746375841	578	1
3.89813022505365	3.56259804644080	579	1
3.89344317596335	3.60647744991682	580	1
3.89271734591359	3.62247934598794	581	1
3.89937594721659	3.58173452887263	582	1
3.89643204216411	3.58960301122026	583	1
3.89456528990789	3.58749094199608	584	1
3.89806733372071	3.58324957876194	585	1
3.88905945058428	3.58062770012384	586	1
3.89751286490017	3.55980163745491	587	1
3.89852830950579	3.56522821281055	588	1
3.89237321168445	3.58610432000694	589	1
3.88554611165092	3.61274123645896	590	1
3.88988024947860	3.62624617511736	591	1
3.89681545085251	3.59637542211117	592	1
3.89371942132119	3.60182850791033	593	1
3.89323743096869	3.64396897181828	594	1
3.88981944108201	3.63087563471470	595	1
3.88768526234036	3.62615834296616	596	1
3.89078821294433	3.62592724873683	597	1
3.89663799897504	3.57842519957701	598	1
3.89669032020390	3.56953098202062	599	1
3.90210564215850	3.55582938031102	600	1
3.90269122621860	3.57296813339145	601	1
3.90017837317933	3.57406252642689	602	1
3.90110919277862	3.58477311367880	603	1
3.88700384374620	3.62946327515154	604	1
3.89673894165189	3.58209854591170	605	1
3.89592939290783	3.57601803742143	606	1
3.89349714995255	3.57442150026365	607	1
3.89626457537426	3.55903475622231	608	1
3.89708852341157	3.54498910288079	609	1
3.89464792049999	3.58047219278264	610	1
3.88895716425499	3.57953344068040	611	1
3.89583509514634	3.57879224618620	612	1
3.89469396249884	3.59719208330564	613	1
3.89537125899325	3.59194983170426	614	1
3.89106106861969	3.57624837812091	615	1
3.88952375539775	3.61228617837383	616	1
3.89648978736798	3.58167550387320	617	1
3.89028877357383	3.58752715018092	618	1
3.89363420877428	3.58414963401555	619	1
3.89719243508248	3.55758236016459	620	1
3.89533495170114	3.56602164602748	621	1
3.90555658655278	3.55821592828753	622	1
3.90455429849143	3.55233339771154	623	1
3.90406625726101	3.52785905689155	624	1
3.90144804902836	3.56210131575494	625	1
3.89308278400420	3.59701869331099	626	1
3.89964825898005	3.58859007662156	627	1
3.89390661708858	3.60093907007524	628	1
3.89059531077253	3.60921703390583	629	1
3.89562093386412	3.59536158187950	630	1
3.89528299361328	3.62342379099517	631	1
3.90111520936610	3.56882398202111	632	1
3.90634710066231	3.56229036599813	633	1
3.89633713336810	3.59621573599082	634	1
3.89368456526030	3.59448799762293	635	1
3.89539752846779	3.59429104529907	636	1
3.89501975879997	3.58760551212691	637	1
3.89110794958651	3.57352426880773	638	1
3.88994248643538	3.57591591344994	639	1
3.89353977622828	3.58975679780491	640	1
3.89194219540305	3.60625074795387	641	1
3.89353660554963	3.58020864672857	642	1
3.89693529309643	3.57404782445719	643	1
3.89212662120770	3.59456737542062	644	1
3.89290265625379	3.63097374493526	645	1
3.89283569133641	3.60597299531775	646	1
3.89497049118543	3.60487470842522	647	1
3.89737466315622	3.60103893719675	648	1
3.89351502991120	3.60521628331276	649	1
3.90155302707498	3.54131143437705	650	1
3.90414453311663	3.55306347984639	651	1
3.90623529748579	3.54867476402003	652	1
3.90256579837145	3.56485793921058	653	1
3.89883923428754	3.56271407703368	654	1
3.89194012321249	3.57952968719898	655	1
3.89474534441738	3.58195176723370	656	1
3.89203341650923	3.58780510943566	657	1
3.89917608720571	3.57046576969834	658	1
3.90258291652963	3.56466504567649	659	1
3.89840196050131	3.55700097691317	660	1
3.89634202994958	3.55587419315732	661	1
3.89417917227039	3.57343079945696	662	1
3.89469755382256	3.57113378308269	663	1
3.90011251498126	3.59053558441423	664	1
3.89117335887226	3.58144767529450	665	1
3.89417081690789	3.56873344517308	666	1
3.89291429660410	3.56111364629832	667	1
3.89928179601372	3.56644950287375	668	1
3.89958035738288	3.55365505165872	669	1
3.89718422918397	3.57057239897152	670	1
3.89314485728119	3.59392094787780	671	1
3.89135121802899	3.61303031126016	672	1
3.88714883195181	3.63566774184600	673	1
3.89559360936236	3.59880668795737	674	1
3.89824995144476	3.59097442707073	675	1
3.90208211807002	3.55728854351161	676	1
3.89819670182105	3.54864536640849	677	1
3.89894008569167	3.55292363425404	678	1
3.90071109141204	3.54525828127241	679	1
3.89797715246913	3.56257892907092	680	1
3.89828465509941	3.57215276198040	681	1
3.89662498738903	3.54771410237759	682	1
3.89325400619063	3.56565673153832	683	1
3.90257951361956	3.57689979311141	684	1
3.89672935414538	3.57459742278149	685	1
3.89795235998032	3.58606694890337	686	1
3.88683879553786	3.58444436944899	687	1
3.88951205900410	3.62209845142561	688	1
3.89770281189024	3.55404865389410	689	1
3.88983796421994	3.58447936225050	690	1
3.88399493086562	3.61151399994366	691	1
3.89909347940228	3.58986019387142	692	1
3.89764537293663	3.55320636613161	693	1
3.89422407593027	3.59471187795094	694	1
3.89326823524180	3.63425324825039	695	1
3.89366974874715	3.63586173995593	696	1
3.89423622266818	3.60164968310176	697	1
3.89334170568432	3.60127783803929	698	1
3.89294837855430	3.60244105941070	699	1
3.89743665130720	3.60566579635281	700	1
3.90317098964700	3.56095805597015	701	1
3.90329350967782	3.56361916105648	702	1
3.89553475487843	3.54274504086159	703	1
3.89901644592619	3.55405577033319	704	1
3.89787020221324	3.60461546529036	705	1
3.89187200083940	3.58519155928211	706	1
3.89828999331195	3.57051051512130	707	1
3.89146147177057	3.58610878150393	708	1
3.89888789819484	3.59467404288734	709	1
3.88831194259656	3.60248703418394	710	1
3.90266997820839	3.58000765269092	711	1
3.89298388299112	3.64305720037690	712	1
3.89152050597929	3.62933764523414	713	1
3.88874456299009	3.62801399670973	714	1
3.88668720925647	3.64718896795580	715	1
3.89782777123677	3.62156721058747	716	1
3.90160288803592	3.59250940471454	717	1
3.89693219919160	3.58801526004253	718	1
3.89561454896494	3.60038847477600	719	1
3.89823587737249	3.61139707900272	720	1
3.89095712145541	3.55961259665268	721	1
3.89188369662388	3.58277594454723	722	1
3.89992708413230	3.60482240520637	723	1
3.89220435257580	3.60527764816900	724	1
3.89516437277233	3.61259742390461	725	1
3.89210121340105	3.59414750333394	726	1
3.89021513476659	3.56385709923070	727	1
3.89405927478072	3.56816476652473	728	1
3.89771519969735	3.57288448412617	729	1
3.89683509651704	3.56223791264189	730	1
3.89447596722189	3.57738560785786	731	1
3.89675197521919	3.55050326602811	732	1
3.89303881161643	3.61579516666796	733	1
3.89228938196605	3.64884939294414	734	1
3.89227731646466	3.64374421613743	735	1
3.89854095014847	3.59447563121910	736	1
3.89950859256040	3.58711005583605	737	1
3.89657780645124	3.60833773097371	738	1
3.88478033866405	3.62631247709313	739	1
3.89731197161650	3.57439241781017	740	1
3.89760431964677	3.59086601960168	741	1
3.90067245468083	3.59930046487122	742	1
3.89459167271615	3.57647793490681	743	1
3.89960395543362	3.55846420060117	744	1
3.90488462661745	3.55528440011934	745	1
3.90418095588162	3.52941583621964	746	1
3.89555736524995	3.58839483914952	747	1
3.89273139974352	3.58181167284354	748	1
3.89762181303692	3.55340580408621	749	1
3.89835344279164	3.57561592992988	750	1
3.89256022629220	3.59370755807032	751	1
3.89724043457503	3.59727939063551	752	1
3.89883551125182	3.56053774534588	753	1
3.89781245897026	3.55567452950636	754	1
3.89435987524512	3.58958501805693	755	1
3.89855718184756	3.59911205668265	756	1
3.89365792102112	3.63072715409970	757	1
3.89267532752287	3.63503771311467	758	1
3.89308963587529	3.62362310051049	759	1
3.89275228713531	3.58641736613140	760	1
3.89363216611192	3.56434019524906	761	1
3.89926984836003	3.56836696373599	762	1
3.89787887880161	3.57161571722687	763	1
3.89864014642185	3.57968455822464	764	1
3.90104999108289	3.57406119536096	765	1
3.89264635543583	3.58467519283771	766	1
3.89398457877338	3.57669763763370	767	1
3.89469063556403	3.57280855077865	768	1
3.89305231178232	3.59397916132630	769	1
3.89992392691542	3.58176853049017	770	1
3.89620685622017	3.56367250834057	771	1
3.88553363791531	3.59632185306377	772	1
3.89160844032999	3.58100635522493	773	1
3.88973700047575	3.58774120775993	774	1
3.88516994131210	3.61502660516187	775	1
3.89495287021285	3.57882870836793	776	1
3.90409337313069	3.59565184503366	777	1
3.90054504701038	3.58510929322827	778	1
3.88992299614045	3.59619806792004	779	1
3.89876869441623	3.55494957223716	780	1
3.89976160329941	3.57608044096896	781	1
3.89681856068861	3.58303690393863	782	1
3.89538576841442	3.58531302790411	783	1
3.88327744824877	3.63224068916993	784	1
3.89023051807888	3.60562748861832	785	1
3.89669417217823	3.57188791540443	786	1
3.89141316828822	3.57376924467225	787	1
3.89747712169549	3.57905692783935	788	1
3.89393512473353	3.58535239013615	789	1
3.89767206358267	3.57524004999136	790	1
3.89948748522180	3.59712995447871	791	1
3.89371973857647	3.58855113827332	792	1
3.90716221167792	3.56079681931617	793	1
3.89860380672144	3.59783502859850	794	1
3.89657464116590	3.58408224935182	795	1
3.89779020640965	3.57520339962765	796	1
3.89603174886501	3.56380498665252	797	1
3.90110169148459	3.52719624535730	798	1
3.89664475923860	3.53872863776528	799	1
3.89470964824046	3.58089373147145	800	1
3.89651588967559	3.59791788179981	801	1
3.89041382266098	3.59193404136853	802	1
3.88867511039158	3.59103459814022	803	1
3.88985238736084	3.61856121751526	804	1
3.89184354782975	3.61051661818780	805	1
3.89716430959205	3.58007115744873	806	1
3.88847894597525	3.63432904815471	807	1
3.89911973256445	3.55703744992883	808	1
3.89732961133469	3.54506761901363	809	1
3.89527176847755	3.56819419609059	810	1
3.90262274022888	3.53287200112665	811	1
3.90308594030598	3.55542552828147	812	1
3.89649868468185	3.56546793184172	813	1
3.89200036901422	3.55627961781242	814	1
3.89906186647247	3.57478671182016	815	1
3.89101646554173	3.57787890439224	816	1
3.88555648723821	3.62366141332828	817	1
3.88563312906039	3.61011993840728	818	1
3.89356460840015	3.58285695858322	819	1
3.89074185325451	3.60006521673418	820	1
3.89910451946014	3.56875942672365	821	1
3.90262383220090	3.57094000151842	822	1
3.89725097606898	3.54327723118540	823	1
3.89750704230508	3.56039427946224	824	1
3.89574818014512	3.57477521489635	825	1
3.90272286581435	3.56556630305316	826	1
3.89862596573653	3.57951039698206	827	1
3.89963608452873	3.58942209401783	828	1
3.89354919891532	3.59541373139215	829	1
3.88357344758826	3.59954704494797	830	1
3.88669628651041	3.55001981593788	831	1
3.89767785692749	3.52850352149767	832	1
3.90124888723618	3.53884330649649	833	1
3.89845892701110	3.54794596296254	834	1
3.90000985563175	3.57456236502861	835	1
3.89257338453472	3.61420969887785	836	1
3.89174190684861	3.62496613057473	837	1
3.88797886970782	3.60113362251884	838	1
3.89166604473618	3.59400915140897	839	1
3.89392041913728	3.58237969501757	840	1
3.89430075072346	3.56382564189428	841	1
3.89440840476305	3.57964848376732	842	1
3.89334817266861	3.59927626318643	843	1
3.89155561907260	3.58143055773628	844	1
3.88516505309265	3.61809666255560	845	1
3.89072924444093	3.60362183802961	846	1
3.90153562769507	3.59854695366927	847	1
3.89370940287601	3.63073401480404	848	1
3.89238145640978	3.60363715936263	849	1
3.89115063856838	3.58869702240538	850	1
3.89703054027412	3.55101181866768	851	1
3.89940067897432	3.55014429403668	852	1
3.90057865222409	3.53934491196252	853	1
3.90211720712051	3.54065068736759	854	1
3.89439887200677	3.57160460485518	855	1
3.89991501894381	3.53934117037648	856	1
3.89719178939199	3.55797944387143	857	1
3.89219204179961	3.60098385999215	858	1
3.89894050028063	3.57171987868136	859	1
3.89744540302697	3.56758970044320	860	1
3.89722805770776	3.59335396526119	861	1
3.88954616441325	3.61798694365921	862	1
3.89541856051167	3.57640138873814	863	1
3.89840802459060	3.53473007027779	864	1
3.89574321517230	3.53305399106980	865	1
3.89407923496751	3.58853432429354	866	1
3.89988255922015	3.55750915538864	867	1
3.89508633348726	3.56680357614168	868	1
3.88993933608320	3.56377397092789	869	1
3.88712266853954	3.62275823074033	870	1
3.89454373485509	3.61320325899956	871	1
3.89211202153096	3.59142019978714	872	1
3.90041659331834	3.56195747968207	873	1
3.89794573123208	3.55310420196057	874	1
3.90082783364550	3.55814898190072	875	1
3.90019219550666	3.57689704620032	876	1
3.90197694602214	3.53632758667699	877	1
3.89459756303266	3.58116775504926	878	1
3.88851199098015	3.63398007916537	879	1
3.89099585224753	3.63776154129628	880	1
3.89661358261580	3.57108127748766	881	1
3.89218461610007	3.57990080502893	882	1
3.89267128912310	3.56913644979710	883	1
3.89911398828357	3.55288833711740	884	1
3.90014833936224	3.55614088740100	885	1
3.89777002196678	3.54792663175431	886	1
3.89450257767949	3.58601930901504	887	1
3.88942195280904	3.63675083591903	888	1
3.89294706320023	3.61272785279773	889	1
3.88753073761032	3.60955125744363	890	1
3.89291468445239	3.60643144160577	891	1
3.89676003071370	3.57828867208290	892	1
3.89656256676548	3.56884837989259	893	1
3.89902457192472	3.56482970244192	894	1
3.89540748418324	3.57839319093799	895	1
3.89091724809683	3.58301325274738	896	1
3.89787595582279	3.54974039352065	897	1
3.90791430656347	3.49389125783726	898	1
3.89908933211032	3.53000827535265	899	1
3.89810350760804	3.55778821167995	900	1
3.89777612610788	3.57776755733132	901	1
3.89521524299251	3.57686661571283	902	1
3.89799024525904	3.58516574669469	903	1
3.89559453067973	3.58835397293686	904	1
3.89288590871425	3.57761691723931	905	1
3.88870254247006	3.62218303179776	906	1
3.89296272836984	3.55546520266873	907	1
3.90139358518758	3.55169015191932	908	1
3.89835401309302	3.54890375810386	909	1
3.89825427583188	3.56982971077064	910	1
3.89809521536714	3.55673945344068	911	1
3.89882525687756	3.54075236741071	912	1
3.90200339896458	3.53085030654684	913	1
3.89437638717539	3.58137506446215	914	1
3.89380242744426	3.57333019768833	915	1
3.89653492453491	3.57796059427910	916	1
3.89863150533485	3.57895706899241	917	1
3.90115664746130	3.53828946034152	918	1
3.89756242619873	3.53169886423167	919	1
3.90497607636237	3.51745313171624	920	1
3.90240677651429	3.51933325688416	921	1
3.90007034352577	3.51883439363181	922	1
3.90234558827794	3.54707312968082	923	1
3.89769610746153	3.58462132809114	924	1
3.89191248015028	3.60884974864564	925	1
3.89499844638544	3.60727150515266	926	1
3.89026525140984	3.62112262961134	927	1
3.89212322594223	3.60298047989685	928	1
3.89480001523607	3.59952835525877	929	1
3.89892791056100	3.57820237615568	930	1
3.89395720528284	3.57548877669518	931	1
3.89090804089756	3.62772716642149	932	1
3.89079846128512	3.63182027297886	933	1
3.87660901490769	3.61439077902453	934	1
3.88699080679941	3.59378141994020	935	1
3.89019165231146	3.57425094410846	936	1
3.89054263846693	3.57419660921722	937	1
3.89797373107045	3.53056671554142	938	1
3.89553825378932	3.55803601750303	939	1
3.89715540640600	3.54201054515272	940	1
3.89243222780958	3.58560483985169	941	1
3.89484635431948	3.58621727691396	942	1
3.89525420170064	3.59780068109316	943	1
3.89431408544609	3.59485021461103	944	1
3.89391195086554	3.60086618937694	945	1
3.89737170483257	3.58517545148631	946	1
3.89683463247718	3.57755956558250	947	1
3.90076939789077	3.54068740954629	948	1
3.89104772023664	3.55572579212313	949	1
3.89751665285812	3.56132456384069	950	1
3.89207902672302	3.59224168114580	951	1
3.88478288999116	3.65356675744991	952	1
3.88377366787807	3.63653710030422	953	1
3.89736712522864	3.58590206647457	954	1
3.89251563200669	3.57378805972601	955	1
3.89332159271287	3.61917650182080	956	1
3.88936734738198	3.63764457826145	957	1
3.89349222500475	3.61876890549238	958	1
3.89030051181219	3.59779263119794	959	1
3.88951829625244	3.60117189416413	960	1
3.90403523368658	3.51906657944893	961	1
3.89093953235725	3.57993327531435	962	1
3.89305111294050	3.56495464977566	963	1
3.90178567135121	3.55679028981060	964	1
3.89206026547534	3.57967047997726	965	1
3.89860498428395	3.58265891766227	966	1
3.89845814293706	3.53834956410659	967	1
3.90212687605161	3.54174249654222	968	1
3.89651696524936	3.55171191142888	969	1
3.90289549339817	3.51335169729022	970	1
3.89776014038171	3.55105708486745	971	1
3.89383116416276	3.57021405082199	972	1
3.88727355555551	3.60798111740436	973	1
3.89390599518202	3.61657864425734	974	1
3.88475994018052	3.65176129003400	975	1
3.88514058846757	3.61790131210575	976	1
3.88337424433798	3.62094714153877	977	1
3.89379805414521	3.55905478286490	978	1
3.89254773166746	3.58266056758528	979	1
3.89096696293751	3.60168657232598	980	1
3.89470340572577	3.61224944358801	981	1
3.90106450565009	3.56692489807687	982	1
3.89784386133024	3.61122739085155	983	1
3.89124203835191	3.59347136312067	984	1
3.89410121752208	3.60024996272020	985	1
3.89298558803037	3.59397985424538	986	1
3.89815499993564	3.56363619592063	987	1
3.90343556065214	3.53050545718194	988	1
3.90276466298263	3.53161488779554	989	1
3.89292737839157	3.57535243996970	990	1
3.89144838040394	3.59500001817434	991	1
3.88706801621996	3.58631123052471	992	1
3.89453923243814	3.57169822428560	993	1
3.89333028105076	3.54856349752039	994	1
3.89510358395967	3.58534872285309	995	1
3.89857379537010	3.57856114878577	996	1
3.89380404809918	3.56062451672654	997	1
3.89659626219933	3.57361379483808	998	1
3.89649587167977	3.60842076272583	999	1
3.89836866470178	3.58878788590724	1000	1
3.90024555347490	3.55909519521270	1001	1
3.89409394977372	3.59689195678238	1002	1
3.89083808790899	3.58878833340740	1003	1
3.89548111810218	3.57404468361268	1004	1
3.89951181055591	3.55410986395080	1005	1
3.89743772490042	3.56684919700657	1006	1
3.89736230635956	3.54787266231413	1007	1
3.89742857729096	3.57907353817060	1008	1
3.89152433603972	3.61332273783955	1009	1
3.89519649769668	3.58423618073586	1010	1
3.89276992671895	3.56436564228751	1011	1
3.88957956531225	3.61605275262862	1012	1
3.89137918233195	3.63171066711204	1013	1
3.89147999605852	3.64569058776927	1014	1
3.88774861755173	3.62227815326000	1015	1
3.88690164993364	3.64929019106852	1016	1
3.89582687195917	3.60792711234747	1017	1
3.89873239831584	3.54246788899018	1018	1
3.89142160979679	3.56869282842599	1019	1
3.89482381334677	3.61054175990863	1020	1
3.89615198519389	3.59982104343735	1021	1
3.89334635967572	3.60126259940284	1022	1
3.88820873879393	3.60211468994826	1023	1
3.89682819929659	3.55757733302082	1024	1
3.89746333653710	3.55198412337426	1025	1
3.89646931742028	3.57675309098798	1026	1
3.89554737750147	3.57350376747814	1027	1
3.89130505701231	3.55823822112430	1028	1
3.89352499381366	3.57779034028917	1029	1
3.89459764216150	3.59437981336035	1030	1
3.89491154438474	3.62874819827578	1031	1
3.89037352536956	3.62147611337783	1032	1
3.89099409759157	3.61346672785758	1033	1
3.89804656780396	3.57671687000366	1034	1
3.88502444204071	3.61031530671232	1035	1
3.88669189569096	3.63883871272720	1036	1
3.89656674025232	3.59200352962307	1037	1
3.89805305740723	3.57420532420615	1038	1
3.89039868225644	3.60151804762266	1039	1
3.88946007324995	3.62730897358367	1040	1
3.89674625233665	3.59028498263226	1041	1
3.89477267118028	3.53183158856779	1042	1
3.90105448710169	3.51961690469681	1043	1
3.89805005578629	3.55421198717690	1044	1
3.90242660612288	3.54822283526672	1045	1
3.90715734219864	3.53468735540016	1046	1
3.90692954777902	3.53272276326292	1047	1
3.89853885870450	3.56897241924531	1048	1
3.89634918809363	3.57950373745046	1049	1
3.89406269095840	3.57736653007062	1050	1
3.89634532888304	3.54662239446022	1051	1
3.89916501236019	3.53911717522052	1052	1
3.89820962768242	3.54962396737428	1053	1
3.89668508297800	3.56479607064559	1054	1
3.88935582679687	3.60157899009431	1055	1
3.89656556273601	3.60390897591928	1056	1
3.89856410923776	3.57698951533923	1057	1
3.89156434429064	3.57618404514854	1058	1
3.89126723276427	3.61105747136296	1059	1
3.88612890015646	3.61477318466097	1060	1
3.88777831095736	3.57198913486327	1061	1
3.89875441100922	3.54634329878589	1062	1
3.89905998748320	3.56337454143081	1063	1
3.89372780946652	3.58258397529042	1064	1
3.89084670029214	3.64160845828905	1065	1
3.89408026416444	3.63377848244051	1066	1
3.89330069395096	3.64103972612128	1067	1
3.88926751710285	3.60934564454436	1068	1
3.90237603622704	3.56400973983768	1069	1
3.90385272013164	3.57538750506408	1070	1
3.89664408562075	3.59095230949554	1071	1
3.89179445298824	3.57786912740483	1072	1
3.89810939754886	3.57314998200497	1073	1
3.90423533394446	3.55113521844595	1074	1
3.89510620739309	3.61501753937091	1075	1
3.89269875053081	3.57818131832683	1076	1
3.90455326659144	3.53220464112237	1077	1
3.90038469357362	3.53496271199315	1078	1
3.90296022099934	3.52430879230067	1079	1
3.90037211917266	3.57613375494085	1080	1
3.90046691662902	3.60203666766467	1081	1
3.89967700580007	3.59308588929987	1082	1
3.89689395776044	3.60184599815505	1083	1
3.89751466317504	3.59206952474656	1084	1
3.90165327841396	3.53055752495123	1085	1
3.90067344927898	3.55979159667493	1086	1
3.89493042718035	3.57659208628909	1087	1
3.89274023796329	3.59485424006917	1088	1
3.90870539966442	3.49254282371871	1089	1
3.90405231275139	3.49751254253080	1090	1
3.89752442778940	3.53934597345468	1091	1
3.90144562834721	3.52591053867135	1092	1
3.89454911833732	3.56354127150372	1093	1
3.89547998838926	3.57366297024693	1094	1
3.89994449736716	3.56376569811670	1095	1
3.89171903418198	3.60395351545001	1096	1
3.88844316524067	3.61466210249546	1097	1
3.89391550849252	3.62642132657519	1098	1
3.88838392009263	3.63615735615787	1099	1
3.88706142258905	3.62206373100246	1100	1
3.90003872265201	3.58796918525752	1101	1
3.90036799705181	3.54304657540617	1102	1
3.89462469173695	3.59796042192288	1103	1
3.89837733824499	3.58338985724322	1104	1
3.89931409055705	3.59113925608163	1105	1
3.89288330792131	3.60617434712527	1106	1
3.89591262342270	3.57460568567264	1107	1
3.89612165515673	3.57564782797571	1108	1
3.90208038264637	3.57731434584256	1109	1
3.88958365603945	3.59811529859062	1110	1
3.89821157082446	3.57323226591061	1111	1
3.89839693991471	3.57801291738553	1112	1
3.89626773046684	3.54672496859398	1113	1
3.89973642996957	3.53915643627410	1114	1
3.89929697653459	3.55747414406229	1115	1
3.90016770616906	3.52843878042665	1116	1
3.90063479271856	3.53964177605211	1117	1
3.90459260242628	3.54338613274322	1118	1
3.89839908365494	3.54112392466937	1119	1
3.90146196067510	3.54661144571472	1120	1
3.89892708912684	3.55668303606528	1121	1
3.89836915613909	3.56356998164295	1122	1
3.89455158282407	3.56896837580106	1123	1
3.89568466025058	3.60685087823404	1124	1
3.89653526030143	3.59140352628908	1125	1
3.89016569241949	3.60039983928349	1126	1
3.88915544268240	3.61870803281956	1127	1
3.89428468236459	3.59812457173376	1128	1
3.90209710183704	3.59173789494700	1129	1
3.89618028270777	3.58619800471899	1130	1
3.89852417707886	3.60553574935224	1131	1
3.89543586139725	3.62883882887455	1132	1
3.88920965532999	3.59838135039255	1133	1
3.89708233126020	3.58237760730762	1134	1
3.89973052847030	3.58383189205888	1135	1
3.90011754947937	3.57834587868880	1136	1
3.89679383683866	3.57179364879900	1137	1
3.89633548955525	3.56332342328689	1138	1
3.89372859446950	3.58275599922727	1139	1
3.89997762221384	3.54797614523747	1140	1
3.89519917768990	3.53572929457293	1141	1
3.89562148601949	3.58142767513162	1142	1
3.89764371836759	3.58457010756036	1143	1
3.89883226086122	3.58771553167530	1144	1
3.89640605638844	3.57957699605035	1145	1
3.89865844073965	3.59543478555618	1146	1
3.89406586748538	3.63060526588692	1147	1
3.88583098229141	3.62371468621572	1148	1
3.90177505314920	3.58877407113922	1149	1
3.89342598814131	3.60025630873178	1150	1
3.89373696039334	3.58164233818675	1151	1
3.89751725639176	3.59875592164055	1152	1
3.89123757690845	3.63530046005851	1153	1
3.89402761587416	3.61995447943659	1154	1
3.88975425478767	3.61318833279281	1155	1
3.89166877980318	3.61715320701941	1156	1
3.88771920120615	3.61141441267168	1157	1
3.89809449199536	3.60052230070497	1158	1
3.89979737219742	3.58825512371776	1159	1
3.89887990092210	3.58066513090194	1160	1
3.89849547859299	3.54532605577043	1161	1
3.90346648900987	3.54184757743331	1162	1
3.89808509113264	3.58467946294298	1163	1
3.89725375346350	3.58570741781657	1164	1
3.89528639617963	3.57332418939811	1165	1
3.88956328287722	3.61288394342526	1166	1
3.89834922003830	3.58586610142326	1167	1
3.89581370478973	3.56909925801473	1168	1
3.90105930228999	3.58381478074364	1169	1
3.90152708557210	3.59483028185068	1170	1
3.89505380296290	3.61411093140294	1171	1
3.89516681962270	3.58775760007219	1172	1
3.89652638868542	3.57357008218004	1173	1
3.89657817223909	3.57058978119364	1174	1
3.89576725741557	3.59447884701200	1175	1
3.89369976743570	3.61529123110532	1176	1
3.89766776346835	3.60392264380133	1177	1
3.89895135959291	3.59769721139010	1178	1
3.90020817184977	3.57784225557647	1179	1
3.90190042987724	3.54551345441880	1180	1
3.90162399800325	3.59124998098514	1181	1
3.89726787727903	3.58082679342981	1182	1
3.89889057581724	3.58298912806618	1183	1
3.89644155497533	3.63063289361284	1184	1
3.89428076318729	3.60764290287637	1185	1
3.89761191262070	3.58718414015295	1186	1
3.89448025566701	3.61959000925719	1187	1
3.89718835614101	3.57112168814995	1188	1
3.89749527590099	3.58526207454923	1189	1
3.90252032685428	3.58751181022246	1190	1
3.90166887676140	3.58578712066063	1191	1
3.89522519503522	3.58950661311410	1192	1
3.89238498480832	3.58435201020480	1193	1
3.89913360388618	3.59927024847189	1194	1
3.89665189758899	3.59415233840729	1195	1
3.89263068492469	3.60945633377379	1196	1
3.89318533323225	3.62402011801916	1197	1
3.89586318201098	3.59803384604895	1198	1
3.90253785488877	3.54301424657689	1199	1
3.90041303758011	3.54544897721979	1200	1
3.89911472965607	3.54742577349234	1201	1
3.89575077041902	3.58443178488754	1202	1
3.89312239537400	3.64897406501902	1203	1
3.89241987834434	3.59859390615669	1204	1
3.89390708614067	3.57137768944332	1205	1
3.89738774664276	3.55768658893584	1206	1
3.90132565653556	3.56686444066079	1207	1
3.90885902955335	3.55408145102121	1208	1
3.89431926969944	3.60482767772753	1209	1
3.89208470795152	3.63474830413917	1210	1
3.89335858745874	3.60404414670011	1211	1
3.89326210809585	3.59667327051912	1212	1
3.89337884734605	3.61956466037742	1213	1
3.89220759373358	3.60613811496554	1214	1
3.89587840048916	3.58115302101624	1215	1
3.89378257742146	3.60307813924111	1216	1
3.89768569471316	3.58042156070952	1217	1
3.89884188191871	3.60741141857031	1218	1
3.89298275907326	3.60306241589862	1219	1
3.89789607111697	3.58526519837514	1220	1
3.89047035499863	3.63074238403489	1221	1
3.90215859248393	3.59256406863674	1222	1
3.90071796764338	3.57569620469890	1223	1
3.89896733356403	3.55283275419148	1224	1
3.89401897556609	3.55734119423399	1225	1
3.89374351821975	3.62911944711347	1226	1
3.89159027639042	3.57419484449903	1227	1
3.89216682659491	3.58611756260247	1228	1
3.90252336816974	3.57337179773095	1229	1
3.90094695560170	3.57142565551536	1230	1
3.89538380066216	3.59641793201183	1231	1
3.90089759315846	3.59399629352928	1232	1
3.90157935717192	3.56713522837471	1233	1
3.90665439799045	3.56558150853320	1234	1
3.90551499871259	3.55719243625840	1235	1
3.90185840269355	3.55875966697282	1236	1
3.90198760238770	3.55342914916751	1237	1
3.90113164020235	3.54114855077568	1238	1
3.90787126578220	3.52356364839779	1239	1
3.89991240430073	3.53818003067134	1240	1
3.89667427823550	3.55870822711573	1241	1
3.89599047174322	3.58427455435248	1242	1
3.89531763435992	3.59753815006936	1243	1
3.89458445281658	3.59311084011404	1244	1
3.89877467863737	3.57816484515731	1245	1
3.89810136465528	3.58918121649347	1246	1
3.89840366044828	3.57393137446696	1247	1
3.88726412373135	3.61284323357924	1248	1
3.89597529126243	3.59139861204273	1249	1
3.89630567515318	3.58187930462853	1250	1
3.89944906887490	3.57733449082715	1251	1
3.90263433380246	3.57157575510102	1252	1
3.89449432736719	3.55169234795053	1253	1
3.90034336008735	3.61171790040797	1254	1
3.88703442579415	3.60861687949405	1255	1
3.89240297443472	3.63040242454927	1256	1
3.89844721409371	3.60010641123482	1257	1
3.90339240484883	3.56235350570487	1258	1
3.89146860228473	3.60803612953649	1259	1
3.89568997594624	3.58804406993869	1260	1
3.89400137716580	3.60636182422330	1261	1
3.90250655691309	3.58650227853021	1262	1
3.89730265687503	3.58214693520664	1263	1
3.89581175067932	3.60337890351675	1264	1
3.89202729289856	3.58208274975398	1265	1
3.89880288157234	3.59732109783835	1266	1
3.90144251706102	3.59396569791395	1267	1
3.89713670730954	3.57491370773282	1268	1
3.90451856905167	3.54916013851244	1269	1
3.89611276713699	3.58561244079333	1270	1
3.89358443837139	3.60228184971611	1271	1
3.89556808788578	3.62224610790647	1272	1
3.89725587905979	3.57751670504816	1273	1
3.89824309809710	3.57335759311765	1274	1
3.90175078064839	3.57371380184665	1275	1
3.90103636389718	3.58227328879906	1276	1
3.89665748712124	3.59799659714966	1277	1
3.90260667438475	3.56729901626364	1278	1
3.89560431708908	3.57378462613800	1279	1
3.88807752296898	3.62769630896589	1280	1
3.89192192329131	3.60923986167700	1281	1
3.89088499893034	3.62243877022203	1282	1
3.89797315846445	3.59892068017763	1283	1
3.89329666497679	3.60455559222587	1284	1
3.89409399631866	3.60769889174220	1285	1
3.89424324280645	3.60438976235966	1286	1
3.90023274242592	3.57480266438066	1287	1
3.90030205724113	3.57153199011535	1288	1
3.90070265858583	3.57878609504491	1289	1
3.89452253773243	3.58553556091005	1290	1
3.89624577533125	3.59369343579676	1291	1
3.89289598926199	3.62387730740851	1292	1
3.88616874914549	3.64103701740511	1293	1
3.89315421130577	3.60784000666298	1294	1
3.89834139943326	3.54442800624957	1295	1
3.90051241837076	3.57192716921399	1296	1
3.88864021155541	3.62859691296547	1297	1
3.90053433110407	3.58049290529958	1298	1
3.89701056666156	3.57659234428572	1299	1
3.89759808554678	3.55096380453198	1300	1
3.90435148892075	3.52402430644361	1301	1
3.90237209932777	3.55050935045167	1302	1
3.90111718100505	3.55793668415253	1303	1
3.90390695498555	3.54367311313666	1304	1
3.89850342860694	3.56792391413683	1305	1
3.89392980537422	3.60018806389786	1306	1
3.89400947391483	3.59305093371266	1307	1
3.89800904390505	3.54758656055478	1308	1
3.89896236128258	3.53661249407363	1309	1
3.89779107994800	3.55591405966751	1310	1
3.89831003481326	3.58947134798311	1311	1
3.89520524887501	3.58370350941271	1312	1
3.89635173650306	3.56298312652903	1313	1
3.90058518826393	3.56354267597639	1314	1
3.89647156035266	3.56863989738337	1315	1
3.89530134685133	3.58818761550474	1316	1
3.89374109680438	3.56688050589777	1317	1
3.89686928402996	3.55167547402614	1318	1
3.89637918549647	3.57981178138677	1319	1
3.89003917727248	3.63150139271232	1320	1
3.89404681639385	3.63858268032882	1321	1
3.89184607242128	3.64110265785418	1322	1
3.88895501234579	3.60327833460544	1323	1
3.89077342279384	3.60877406514992	1324	1
3.89167405142675	3.62156611810859	1325	1
3.89766280408600	3.60022148341856	1326	1
3.89194255975613	3.57712989129253	1327	1
3.90139106955268	3.56758260243410	1328	1
3.89141578480098	3.59165311555170	1329	1
3.88905341515815	3.56768800142522	1330	1
3.89404060463747	3.58250434475135	1331	1
3.90062649864770	3.61346557849252	1332	1
3.89590459315036	3.57686250844686	1333	1
3.89910514484074	3.55517905983794	1334	1
3.89336450166800	3.59165349584606	1335	1
3.88883731310846	3.62026206065660	1336	1
3.89006551410994	3.63265207787964	1337	1
3.88621250983747	3.65738755288228	1338	1
3.88645942305840	3.63896010614886	1339	1
3.89654000804230	3.63384005022611	1340	1
3.89328971852482	3.59751163417454	1341	1
3.88981056940195	3.59942877379117	1342	1
3.89365670499903	3.60311574279167	1343	1
3.89837792679716	3.56309059444969	1344	1
3.90011597997162	3.57565698698062	1345	1
3.88861285569615	3.61295224859380	1346	1
3.89606942606022	3.59966383496291	1347	1
3.89809363351092	3.56979960783640	1348	1
3.89196985622655	3.58558693949739	1349	1
3.89960937800412	3.57962333027331	1350	1
3.89446839896272	3.61806052382643	1351	1
3.88470534223261	3.62045916824658	1352	1
3.89395302737374	3.60502754843852	1353	1
3.89531897534961	3.57903962804656	1354	1
3.89679657671501	3.57777175453880	1355	1
3.89551952684452	3.60341286872805	1356	1
3.89666892042824	3.59832010032597	1357	1
3.89717462761794	3.59310720947543	1358	1
3.88888419635098	3.60158210531071	1359	1
3.89788934207942	3.58151285385478	1360	1
3.90159538405069	3.60261541154534	1361	1
3.89540934187049	3.60322424318495	1362	1
3.88954093509050	3.60691927207815	1363	1
3.89091123952392	3.60261815316520	1364	1
3.88475840887894	3.63056933919117	1365	1
3.89371173430389	3.60671352755064	1366	1
3.89570405597439	3.58056293996843	1367	1
3.89600529054493	3.56809612157805	1368	1
3.89527359274794	3.58594869322396	1369	1
3.89232034565348	3.59059390865495	1370	1
3.89601900087042	3.60073759427055	1371	1
3.88571341746803	3.60011761720269	1372	1
3.88791317520476	3.60981291687041	1373	1
3.88677381444771	3.61685818938352	1374	1
3.88806161707863	3.63018001357080	1375	1
3.89538650213265	3.58852166569877	1376	1
3.89756117744840	3.59007932211675	1377	1
3.89436776327123	3.60042808357457	1378	1
3.89426173622773	3.62535098547377	1379	1
3.89268847758942	3.61922101576338	1380	1
3.88991874718350	3.62993696092015	1381	1
3.89600875339911	3.61666773644994	1382	1
3.89981210796502	3.59550259045044	1383	1
3.89523620974112	3.54724818702008	1384	1
3.89971211226736	3.52002142517344	1385	1
3.89577581066534	3.58452320463285	1386	1
3.89609089873503	3.58189420633234	1387	1
3.89777297177664	3.58981783683712	1388	1
3.90169923634367	3.55935066012832	1389	1
3.90021350467776	3.56259418052728	1390	1
3.89583097043080	3.57740091015866	1391	1
3.89623243638416	3.58788213938412	1392	1
3.89459107726396	3.59080608642731	1393	1
3.89101178491944	3.58685791053136	1394	1
3.89831585910016	3.60361101616679	1395	1
3.89565705016293	3.59729515027150	1396	1
3.90335181453953	3.55749358313778	1397	1
3.90134788659498	3.53559089982489	1398	1
3.90168761126221	3.53914542861308	1399	1
3.89940621913569	3.52635361337079	1400	1
3.89306538793978	3.56045746799069	1401	1
3.89674018023508	3.61243719462905	1402	1
3.89179642026335	3.62051599466319	1403	1
3.89331495895065	3.60340387701620	1404	1
3.89735986763735	3.59603398581717	1405	1
3.89848939494325	3.55894078601924	1406	1
3.89870607207123	3.57397473614483	1407	1
3.89926636031006	3.60108379547289	1408	1
3.90130029878760	3.57170446049667	1409	1
3.89751868992784	3.56542503934504	1410	1
3.89761960827863	3.53079807975747	1411	1
3.89979182189918	3.56673238756167	1412	1
3.89726355736865	3.58122739793906	1413	1
3.90200029392046	3.55944673801214	1414	1
3.89513433059323	3.58229331940716	1415	1
3.89958815395755	3.57810558426053	1416	1
3.89621976178913	3.56163640029080	1417	1
3.89157547806104	3.61679474093258	1418	1
3.89730684790183	3.60602807282422	1419	1
3.89595672085140	3.59079548546263	1420	1
3.89421866642634	3.55756449478412	1421	1
3.89312224313163	3.56927469121558	1422	1
3.89747725582409	3.55820994554449	1423	1
3.88839515250355	3.59159945596722	1424	1
3.88936902743361	3.58571339356264	1425	1
3.89399871783178	3.57002629242341	1426	1
3.89907752287070	3.58958327417163	1427	1
3.90175688541072	3.57834139938281	1428	1
3.89727827527277	3.55300413712444	1429	1
3.89852602323572	3.54898756426053	1430	1
3.89849322688433	3.54546137074311	1431	1
3.89807373561184	3.57663472554615	1432	1
3.89694773354267	3.58420485550473	1433	1
3.88751279242854	3.62216239480045	1434	1
3.89929509189758	3.57958251171547	1435	1
3.89539203222995	3.59838530323117	1436	1
3.89793431423158	3.60065283738926	1437	1
3.89825594289510	3.58190562035814	1438	1
3.89493439465390	3.56791888464536	1439	1
3.90078618473322	3.57728804179551	1440	1
3.89442633862068	3.61207784138905	1441	1
3.89929492904541	3.57304024156260	1442	1
3.89587125967924	3.59367962282670	1443	1
3.88660333223180	3.62764171657356	1444	1
3.88815139562509	3.63264564560762	1445	1
3.89613239244296	3.61609366269146	1446	1
3.90015986169198	3.56729444470495	1447	1
3.89792141499259	3.57765278388143	1448	1
3.89067744568033	3.62472864550767	1449	1
3.89738367801568	3.58840726143307	1450	1
3.89664668981739	3.60443675728980	1451	1
3.90060738862162	3.59351739129608	1452	1
3.89896298990787	3.58662751343673	1453	1
3.89026228788365	3.57458279964056	1454	1
3.89244368770104	3.61635783629767	1455	1
3.89485796088092	3.59707521505742	1456	1
3.89573780808695	3.61688851384984	1457	1
3.89338027848445	3.60384859926345	1458	1
3.90036759325647	3.56976397609257	1459	1
3.91050308767455	3.51029359757638	1460	1
3.90561865065153	3.54289614981078	1461	1
3.89089490508543	3.61835714856296	1462	1
3.89933946241205	3.57845856595025	1463	1
3.89761800908939	3.60110709669182	1464	1
3.89688217162140	3.58048829463285	1465	1
3.89767908407677	3.56915081860589	1466	1
3.89668095578306	3.55789170247113	1467	1
3.89881416627584	3.56113566102794	1468	1
3.89468865287434	3.58685132262861	1469	1
3.89091274029212	3.60665883707250	1470	1
3.89816761298888	3.60716736035064	1471	1
3.89751837390529	3.57702208616179	1472	1
3.90256353229562	3.53707985833397	1473	1
3.89155272597722	3.58696058755964	1474	1
3.88721844321495	3.61803163265513	1475	1
3.89032139041358	3.65071818191312	1476	1
3.89055718173827	3.63880599928527	1477	1
3.88398490496200	3.63889972871063	1478	1
3.89343083327540	3.60661875291624	1479	1
3.89177075167296	3.59402277746849	1480	1
3.88816801387889	3.61292544708575	1481	1
3.89065136785299	3.59973599845292	1482	1
3.89340634217097	3.61882828512107	1483	1
3.89408089586112	3.60067403012056	1484	1
3.89485415313931	3.58126909651133	1485	1
3.89490958872318	3.57216120399789	1486	1
3.89321503878096	3.62819488139857	1487	1
3.89253428756500	3.61093095111200	1488	1
3.89371910166589	3.60520713523588	1489	1
3.89795161737584	3.58875683253806	1490	1
3.88927872633479	3.61852355290460	1491	1
3.89283280213361	3.61265604840174	1492	1
3.90168892442375	3.60485413254627	1493	1
3.88763675600189	3.61879270853258	1494	1
3.89020409440460	3.62409478817148	1495	1
3.88966308672747	3.61096210142445	1496	1
3.89433348799514	3.59019902069837	1497	1
3.90146277649567	3.55214334428123	1498	1
3.89542100513953	3.58560257152265	1499	1
3.89895156546578	3.55519472174193	1500	1
3.89636064759472	3.58644839576740	1501	1
3.89204495175409	3.57523758292880	1502	1
3.90106922966667	3.55734276643762	1503	1
3.89524508376996	3.58057983599231	1504	1
3.88526534790810	3.60804161770644	1505	1
3.88537924671090	3.62571566181751	1506	1
3.89095977357632	3.60441425753897	1507	1
3.89338137445924	3.61205155396697	1508	1
3.89657094989480	3.55564814365223	1509	1
3.90112696173246	3.54011637481350	1510	1
3.89304992726996	3.54863753989436	1511	1
3.89917897324548	3.51994826978759	1512	1
3.89623236546104	3.53249813436281	1513	1
3.89737980402346	3.56796994316453	1514	1
3.90032295272097	3.55233885484699	1515	1
3.89606613012960	3.58399985943431	1516	1
3.89626527800610	3.57653930775471	1517	1
3.88779393301119	3.59900941790834	1518	1
3.88995944582100	3.61963565242364	1519	1
3.89008653570507	3.64526055178504	1520	1
3.89004288145573	3.60361220605885	1521	1
3.89261710497262	3.56248233051499	1522	1
3.89816414104112	3.58779010976076	1523	1
3.89588720685805	3.57997215807270	1524	1
3.89537286343907	3.58398878465436	1525	1
3.89067712447100	3.59013645539662	1526	1
3.89145131285664	3.59381487654322	1527	1
3.89393989208819	3.60554033336787	1528	1
3.88521143594831	3.62660314330108	1529	1
3.89539523105742	3.60340854175748	1530	1
3.89743325451725	3.58446593187099	1531	1
3.90214815610858	3.53456491927031	1532	1
3.90020988365014	3.56810576095746	1533	1
3.89905031555883	3.57150381837052	1534	1
3.89400430489138	3.58562759059927	1535	1
3.89695406562252	3.57785008661768	1536	1
3.89788545132228	3.57179707793157	1537	1
3.90037739740469	3.54843490570031	1538	1
3.89328619857025	3.60420840738868	1539	1
3.89242536118105	3.58960601008057	1540	1
3.88725277949338	3.60894258250256	1541	1
3.89411621490162	3.60956124486761	1542	1
3.88546858573319	3.63442159540247	1543	1
3.89280059038020	3.65116974969780	1544	1
3.89128449938464	3.58871555405396	1545	1
3.89753380453041	3.57515605214231	1546	1
3.90468296153786	3.52247359448911	1547	1
3.89463215872644	3.56490417637890	1548	1
3.89672043115112	3.56125479949806	1549	1
3.89527435980125	3.59711792842502	1550	1
3.89200056405591	3.60894659180183	1551	1
3.89710206681095	3.58643426554733	1552	1
3.89740142561546	3.57561671415865	1553	1
3.89621359207188	3.59708232167659	1554	1
3.89239792460839	3.60630756414418	1555	1
3.88214501914986	3.60071606395567	1556	1
3.89405310102061	3.61776845232013	1557	1
3.89486490374030	3.60591160168071	1558	1
3.89696619154039	3.58810130434598	1559	1
3.89834619431152	3.57040062089817	1560	1
3.89839661526228	3.55642529161349	1561	1
3.90099503916484	3.56407257466568	1562	1
3.89685007886381	3.58225670768530	1563	1
3.89268528325081	3.56167891860535	1564	1
3.89022696788705	3.59030657923132	1565	1
3.89493787226495	3.60055045432947	1566	1
3.89372097695935	3.58689451718294	1567	1
3.89414736051781	3.57660458107376	1568	1
3.88894284104445	3.58015073831931	1569	1
3.89199682628933	3.59169302741375	1570	1
3.89399074837821	3.58487409142505	1571	1
3.89434759766758	3.60638968396052	1572	1
3.89067578891488	3.59856058069332	1573	1
3.89290455668349	3.61524774760791	1574	1
3.89284048454791	3.58628385986483	1575	1
3.89266153270488	3.59332053416570	1576	1
3.89002975338814	3.61175272505150	1577	1
3.90095232472926	3.56509599511627	1578	1
3.89244119618593	3.58161073800553	1579	1
3.89528408201112	3.59811232184014	1580	1
3.89802173664445	3.55990950903093	1581	1
3.89984347703677	3.57112736770811	1582	1
3.89810923811732	3.55983962108548	1583	1
3.89959763799012	3.56515568379567	1584	1
3.89620550677193	3.56950425094176	1585	1
3.89513838951718	3.56131939733202	1586	1
3.89471125031766	3.57595859413265	1587	1
3.88499307673002	3.59527299081083	1588	1
3.88579347859722	3.60342697791828	1589	1
3.88753781753279	3.63205626535110	1590	1
3.88572626525008	3.63375335450054	1591	1
3.88383997052965	3.60348901740362	1592	1
3.89262512368194	3.57585389827254	1593	1
3.89609356349500	3.57875082170006	1594	1
3.88885181647018	3.57220759772880	1595	1
3.89248324444527	3.57579721813837	1596	1
3.89471135513216	3.57982446947981	1597	1
3.89111285443340	3.61148296532907	1598	1
3.89542556311954	3.59869820273150	1599	1
3.89580558309349	3.63154451347828	1600	1
3.89496662361863	3.59782919856847	1601	1
3.88853235454383	3.60917601786515	1602	1
3.89751254916245	3.56682051168819	1603	1
3.89624895551402	3.54383529723561	1604	1
3.88601335133262	3.59874766595779	1605	1
3.88452618524743	3.61741204902904	1606	1
3.88794270259984	3.62860160932872	1607	1
3.88784461125335	3.62102212370750	1608	1
3.89809929016437	3.59987789711255	1609	1
3.89479764217466	3.58433527976129	1610	1
3.89683570145434	3.56416983527224	1611	1
3.89571550722774	3.55996623789016	1612	1
3.89451301096820	3.60552391912943	1613	1
3.89591033716402	3.59827410129871	1614	1
3.89491351078815	3.57788820761849	1615	1
3.89010908064867	3.60924742248590	1616	1
3.89943184137724	3.58539323173342	1617	1
3.89196620959584	3.59943805367361	1618	1
3.89292984933107	3.58021367463044	1619	1
3.89483478504924	3.59564006799485	1620	1
3.89960611341928	3.54894192063697	1621	1
3.89263256824275	3.58360209473056	1622	1
3.90025286058762	3.55083738592989	1623	1
3.89554591838066	3.55701082288525	1624	1
3.90034167187056	3.52697519885754	1625	1
3.89892700952553	3.54180989330573	1626	1
3.89762664536000	3.55754340227924	1627	1
3.89513618653841	3.60923934660083	1628	1
3.89689681864128	3.60156427974601	1629	1
3.88653489299530	3.61810739426077	1630	1
3.88622375050008	3.60752947340904	1631	1
3.88507007535322	3.63191889426671	1632	1
3.89058328092682	3.60581517546782	1633	1
3.89093391126651	3.61519264046902	1634	1
3.88924088387621	3.61950336055603	1635	1
3.89245707519312	3.60399894092295	1636	1
3.89585727505440	3.58719312707254	1637	1
3.88578640238844	3.61911506708827	1638	1
3.89001748142767	3.61439714245767	1639	1
3.89379723661745	3.59282479514098	1640	1
3.89191842679619	3.58230960099199	1641	1
3.88900983798250	3.58301262882161	1642	1
3.89092745524071	3.58092959109358	1643	1
3.89829557714456	3.58601328147541	1644	1
3.89549446320940	3.61255932010527	1645	1
3.89451098734257	3.60532385284059	1646	1
3.89503114534462	3.59505505992393	1647	1
3.89930027324747	3.54311719356048	1648	1
3.89754509181354	3.58556656392798	1649	1
3.89626955258195	3.57673606315200	1650	1
3.89823935298296	3.57379711915635	1651	1
3.88935274196953	3.60607363367119	1652	1
3.89173317424239	3.60096137405210	1653	1
3.89179367862759	3.60200920085002	1654	1
3.88898847434299	3.63393208983732	1655	1
3.88729667217273	3.61116425881412	1656	1
3.89172821414956	3.61404966621315	1657	1
3.89553500540832	3.59692013152559	1658	1
3.88762669700474	3.57766039166386	1659	1
3.89253560286298	3.60411357971758	1660	1
3.89462657314603	3.60228804320818	1661	1
3.89592466655518	3.60386848942219	1662	1
3.89359786703618	3.61264167867256	1663	1
3.88910039230687	3.62028070259043	1664	1
3.89167591881670	3.61805907169023	1665	1
3.89496969362155	3.58280568280264	1666	1
3.89046295911219	3.60436098936549	1667	1
3.89863271969371	3.57696116434921	1668	1
3.89769701026167	3.53961809224292	1669	1
3.89628098327274	3.57073460480607	1670	1
3.89620029417891	3.54951269832585	1671	1
3.89035515154918	3.56564873289903	1672	1
3.89901691747941	3.51861858604701	1673	1
3.90045050014942	3.52672707079703	1674	1
3.90168876184570	3.55652510747915	1675	1
3.89087251946475	3.63342013118094	1676	1
3.88784481700557	3.63927089740749	1677	1
3.89526657368775	3.62633728710754	1678	1
3.88964105176275	3.60635305333136	1679	1
3.88897053177241	3.59933332444901	1680	1
3.89311084957081	3.58894910943153	1681	1
3.88857901148894	3.61490943359259	1682	1
3.89117794458751	3.59117302952280	1683	1
3.89125430133600	3.65334254072364	1684	1
3.88918586016962	3.62676237131766	1685	1
3.90051130671751	3.59240725563598	1686	1
3.89956735833782	3.55850698836530	1687	1
3.89294233105745	3.60175798287977	1688	1
3.89398926874167	3.62869845984716	1689	1
3.88700374474306	3.61139062840271	1690	1
3.89119723417152	3.63026246102437	1691	1
3.88608234088922	3.61273445759313	1692	1
3.89028110361199	3.62587228315269	1693	1
3.89107790168633	3.61886006874836	1694	1
3.89820922555823	3.58664027218740	1695	1
3.88826851290208	3.62084391677116	1696	1
3.89075898733578	3.61531782290858	1697	1
3.89197532663283	3.58854635672913	1698	1
3.89546991573557	3.60757510255405	1699	1
3.88819519943825	3.62278979487956	1700	1
3.89735832418737	3.60516814175504	1701	1
3.89376690925793	3.59181423108877	1702	1
3.90384926091494	3.56956830752009	1703	1
3.89770797102553	3.57742283341579	1704	1
3.90059929212234	3.54805791308395	1705	1
3.89794408347648	3.57030268072953	1706	1
3.89857530988498	3.57072029911423	1707	1
3.89329981876440	3.58868419638575	1708	1
3.89754807754332	3.58691749041538	1709	1
3.90541216685657	3.56799327827770	1710	1
3.90263672974958	3.56825911882820	1711	1
3.89460738617556	3.55790142291126	1712	1
3.89178398257290	3.57651321444724	1713	1
3.90047871063336	3.56573491582274	1714	1
3.89936152243769	3.56841524921333	1715	1
3.90044691743265	3.57476448864328	1716	1
3.89627733289281	3.61992769170380	1717	1
3.89333840119351	3.60867016719679	1718	1
3.90256198310858	3.56382241246684	1719	1
3.90148593468524	3.55984927202762	1720	1
3.89141104363661	3.57090876343964	1721	1
3.89278316384315	3.56363353005455	1722	1
3.89552763596460	3.56368401517746	1723	1
3.89677279330209	3.58619487984948	1724	1
3.89457713131549	3.56656737526998	1725	1
3.88999086678879	3.57727351418703	1726	1
3.89446689207999	3.58696929554001	1727	1
3.89100797890026	3.58125850228606	1728	1
3.89135538369158	3.59293106168278	1729	1
3.89250813065169	3.59424849204267	1730	1
3.89683321890830	3.57215150364569	1731	1
3.89259973334249	3.60950685804998	1732	1
3.90044178854911	3.58527855456633	1733	1
3.89442770811948	3.56331614458361	1734	1
3.89523272321393	3.57013752088442	1735	1
3.89364562493209	3.59996216056380	1736	1
3.88905130549335	3.60116988815922	1737	1
3.89028683312092	3.60605742982930	1738	1
3.89359137608416	3.63014951116176	1739	1
3.89508539586128	3.61549304177153	1740	1
3.88828000810836	3.64091529780740	1741	1
3.89530409272042	3.58862961404649	1742	1
3.90008540510452	3.58551384024043	1743	1
3.89717667191809	3.56490012289169	1744	1
3.89599024429000	3.55812029038828	1745	1
3.89531766610291	3.56278489588450	1746	1
3.88875642422872	3.62514916058814	1747	1
3.89075895736166	3.62183866871993	1748	1
3.88773069986457	3.62467516197131	1749	1
3.89672143881265	3.57168480282304	1750	1
3.89555143261881	3.57997699857976	1751	1
3.88905775714357	3.63004357157235	1752	1
3.88915514607768	3.62717920601451	1753	1
3.89076294570264	3.60348992315686	1754	1
3.89600743517214	3.57816673683335	1755	1
3.89547323689703	3.56300192331850	1756	1
3.89208604717176	3.56739984701456	1757	1
3.90311951712765	3.54365167558831	1758	1
3.89940465029680	3.52303266156934	1759	1
3.89900037292407	3.54073157500672	1760	1
3.89990603052130	3.54116600272033	1761	1
3.89683548893282	3.56270114181014	1762	1
3.89373263864813	3.56959435016468	1763	1
3.89771007996434	3.57277639048006	1764	1
3.89399128215008	3.60575499379199	1765	1
3.89343269992247	3.57975736080791	1766	1
3.89285288385277	3.59294395254940	1767	1
3.89346850411196	3.58889867176419	1768	1
3.89560184584030	3.57949298556284	1769	1
3.89128503934359	3.59566224072481	1770	1
3.88675487408969	3.62381200650976	1771	1
3.89522175247327	3.59277943283408	1772	1
3.89075871822438	3.59020049600474	1773	1
3.89253884548450	3.59745567044210	1774	1
3.89892187416132	3.60158751550169	1775	1
3.89267899459850	3.55606600722745	1776	1
3.89417042629596	3.59344338364080	1777	1
3.89140209531872	3.61524790606951	1778	1
3.88927751704785	3.63900039810303	1779	1
3.89136922353357	3.58798418754806	1780	1
3.89968237007517	3.58072681089307	1781	1
3.89485326507866	3.59011920742636	1782	1
3.88881060583945	3.59062574826581	1783	1
3.89276084890229	3.57796310041073	1784	1
3.89543415281233	3.59620066776874	1785	1
3.89337669707498	3.59721146347508	1786	1
3.88884743624460	3.60304585680772	1787	1
3.89825689926200	3.58425392130703	1788	1
3.89650892885336	3.57291177352774	1789	1
3.89970379935628	3.60058451894076	1790	1
3.89702991171248	3.57707683924494	1791	1
3.89861609049039	3.57471033609134	1792	1
3.88591130937364	3.60558907208719	1793	1
3.89937944465289	3.57481479651869	1794	1
3.89541712549060	3.56716387341772	1795	1
3.89458004393896	3.58023951387550	1796	1
3.89467915050414	3.55630579721471	1797	1
3.89683665335618	3.57309822048133	1798	1
3.89749831644721	3.60027765684959	1799	1
3.89757810438614	3.58098675263841	1800	1
3.89263387037855	3.57646645130059	1801	1
3.88759459085184	3.59650800686472	1802	1
3.89452157932908	3.56773088020057	1803	1
3.89482283618228	3.59130819950247	1804	1
3.90037139417949	3.58696015504008	1805	1
3.89266650971007	3.62354205323443	1806	1
3.88742138772406	3.61784269236048	1807	1
3.88957658423184	3.59772452521294	1808	1
3.89551875545277	3.57102339290927	1809	1
3.89326649503223	3.58257120607271	1810	1
3.90288321634386	3.56864551286001	1811	1
3.89260529438087	3.56387986426745	1812	1
3.89447333166323	3.56772310113155	1813	1
3.89648769264054	3.55280798634794	1814	1
3.89680910806567	3.57446118113974	1815	1
3.89542532855858	3.58063033912682	1816	1
3.89085267606658	3.63116290908770	1817	1
3.88957102329757	3.59811710044836	1818	1
3.89000721076734	3.58923091505339	1819	1
3.89581773181110	3.58193525934101	1820	1
3.89339507964935	3.58603202824251	1821	1
3.89117194563750	3.58483272851383	1822	1
3.89075552425140	3.62562740936829	1823	1
3.89362875883596	3.61502227761696	1824	1
3.89240707063395	3.61234906788943	1825	1
3.89518132783220	3.58513535409905	1826	1
3.89025581166643	3.57767471277456	1827	1
3.89854290251850	3.53935036102278	1828	1
3.89678514431441	3.56677807138455	1829	1
3.90187098745076	3.53993948383213	1830	1
3.88920103265642	3.60858207253550	1831	1
3.89522346917606	3.62849142993949	1832	1
3.89442441479016	3.58647831067499	1833	1
3.90047375335611	3.56764849799755	1834	1
3.89732307840840	3.59247256261052	1835	1
3.89642457146199	3.60285662381058	1836	1
3.89464572964392	3.58167694563442	1837	1
3.88955615464675	3.59707153347053	1838	1
3.89503592106923	3.59958532760115	1839	1
3.89128436599496	3.57408261878479	1840	1
3.89385890417901	3.56578686607921	1841	1
3.89483192243062	3.56855195738151	1842	1
3.89802795893461	3.55739025928534	1843	1
3.89510533808087	3.56111884024684	1844	1
3.89381937288740	3.58973407981426	1845	1
3.89200770411684	3.61786700897658	1846	1
3.89018355046570	3.62297885702834	1847	1
3.89637893572741	3.59663927266424	1848	1
3.89698316480619	3.56090350890290	1849	1
3.90011687263892	3.57291010263815	1850	1
3.89865825294295	3.58563619193811	1851	1
3.89857724393550	3.56116291848190	1852	1
3.89433248216995	3.60907677567530	1853	1
3.89551532966919	3.60841884502089	1854	1
3.89750148318621	3.58468694247542	1855	1
3.89052902748041	3.58728201920778	1856	1
3.89134365749850	3.61677340702107	1857	1
3.89572868161454	3.55622794842019	1858	1
3.89361838007874	3.57176392789227	1859	1
3.88908733825669	3.59101019620524	1860	1
3.88936464798577	3.59282398301604	1861	1
3.89642750751398	3.54575523776786	1862	1
3.90332939574362	3.54031008492212	1863	1
3.89290970312953	3.57835283694649	1864	1
3.89866156473310	3.54147607821842	1865	1
3.89822900179729	3.57974370810922	1866	1
3.89066126490141	3.58436391392193	1867	1
3.88790795935019	3.60867676478049	1868	1
3.89652808370529	3.60927733201934	1869	1
3.89191106839723	3.63328920103047	1870	1
3.89055940357152	3.60248547587974	1871	1
3.88801979843728	3.57423598716581	1872	1
3.89620290838755	3.57285501142021	1873	1
3.89532805143762	3.57485013071468	1874	1
3.89472402588482	3.56351682764369	1875	1
3.88786089315037	3.57496973474081	1876	1
3.89215057635218	3.58562142194408	1877	1
3.89626857641188	3.55726095753133	1878	1
3.89513594732700	3.54946889093343	1879	1
3.89841498942032	3.58042737059223	1880	1
3.89768327896646	3.60002409830064	1881	1
3.89453169967952	3.62240550836542	1882	1
3.89299041458268	3.60687491045924	1883	1
3.88961636193154	3.60185309598281	1884	1
3.89898177315457	3.53704358253644	1885	1
3.90426813562412	3.54149856428742	1886	1
3.89626304773082	3.54291169838556	1887	1
3.89640726600130	3.55801635652818	1888	1
3.90050517186475	3.55671542738304	1889	1
3.90283639222856	3.56588069809036	1890	1
3.90447960000512	3.56585136692931	1891	1
3.90566125258063	3.54601494534426	1892	1
3.90086589017148	3.57811328269175	1893	1
3.89863670393989	3.56768381756150	1894	1
3.89446728415195	3.57550968346750	1895	1
3.88842215849044	3.63723039318203	1896	1
3.89232445973632	3.61596032369023	1897	1
3.89113982677763	3.58908546875692	1898	1
3.89875430242468	3.58624982731971	1899	1
3.89050874965096	3.58497799011575	1900	1
3.89114694201215	3.58653279501443	1901	1
3.88697467742596	3.58208960728247	1902	1
3.87493384531422	3.64399181468224	1903	1
3.89386728137444	3.58449562051711	1904	1
3.89654528089821	3.56241559929128	1905	1
3.89336757704347	3.56806465827693	1906	1
3.89448706193453	3.60041870689919	1907	1
3.89310342619617	3.60531364548401	1908	1
3.89359010005251	3.60560984188187	1909	1
3.89260057026556	3.56913272174478	1910	1
3.90012616839637	3.55892167059448	1911	1
3.89006746777230	3.57463783976767	1912	1
3.89568202636910	3.57963896198114	1913	1
3.89801033319193	3.55136788520468	1914	1
3.90332915231087	3.53524715833738	1915	1
3.90001003378674	3.54859523754648	1916	1
3.89832421423669	3.54883172109368	1917	1
3.88819483633753	3.59582615218734	1918	1
3.90005232884799	3.58697670995010	1919	1
3.89950001700853	3.56127217357571	1920	1
3.89663154945433	3.57886560301491	1921	1
3.88884478100317	3.59837686455681	1922	1
3.89112134294262	3.59018456571592	1923	1
3.88403505739311	3.64499466927346	1924	1
3.89722560435626	3.58427043439785	1925	1
3.90348951023661	3.55237152427226	1926	1
3.89624958234528	3.57896327741854	1927	1
3.89420965812003	3.59690646027678	1928	1
3.89034315136574	3.59274778238908	1929	1
3.89674540954949	3.58072212138046	1930	1
3.90069789355542	3.53823416915348	1931	1
3.89775217267834	3.52875005784533	1932	1
3.89675872210216	3.55987836512673	1933	1
3.89638814250365	3.54266691001808	1934	1
3.89494088044147	3.60338971844572	1935	1
3.89536072209243	3.61213206244532	1936	1
3.89105930862595	3.63671955114109	1937	1
3.89014066628287	3.60807464807282	1938	1
3.89332930522506	3.58136624981954	1939	1
3.89331930147280	3.58386749829868	1940	1
3.89468741965464	3.58618696461650	1941	1
3.88943270444542	3.59310959022453	1942	1
3.89324192490183	3.59452440338573	1943	1
3.89169267443097	3.60585579696081	1944	1
3.89590381504301	3.58096342889081	1945	1
3.89503531798778	3.59701927184764	1946	1
3.89690372349794	3.57895895208215	1947	1
3.89638247211383	3.55156649455633	1948	1
3.89705488997168	3.56849850580967	1949	1
3.89373038664807	3.60228392978151	1950	1
3.89165603609095	3.62579682583248	1951	1
3.88712958979376	3.61826835980219	1952	1
3.89508342132429	3.62101689811827	1953	1
3.88728091761442	3.63973880603065	1954	1
3.88576048749855	3.61939690762215	1955	1
3.89189209769851	3.59319808954750	1956	1
3.89292306772759	3.58941346322776	1957	1
3.90055836935378	3.55067649220062	1958	1
3.89624742352806	3.55143200821426	1959	1
3.89448531621032	3.57137257160532	1960	1
3.89392792779427	3.53961912234286	1961	1
3.89625601582190	3.54712799086832	1962	1
3.90260065409828	3.55474661242298	1963	1
3.90398295898890	3.52465860175875	1964	1
3.89447658504403	3.57775960780056	1965	1
3.89935566425545	3.56183447712977	1966	1
3.90260804512937	3.54709837702244	1967	1
3.89873986374772	3.55761038834128	1968	1
3.89461684657247	3.57941705866151	1969	1
3.90026460887224	3.56497212437423	1970	1
3.89162723497501	3.56187523366997	1971	1
3.89317003616360	3.57134666865200	1972	1
3.89176440752720	3.57739835670132	1973	1
3.89381225021436	3.60149270972145	1974	1
3.89204664626941	3.63100417562069	1975	1
3.89100755960527	3.62654509166287	1976	1
3.89213328677597	3.61301189829435	1977	1
3.89056584236524	3.58098809305675	1978	1
3.89502582877157	3.57796715076504	1979	1
3.89225080441119	3.60235101036499	1980	1
3.89502490117339	3.58394197593209	1981	1
3.89197771575196	3.59628227374508	1982	1
3.89829327773994	3.55120041576205	1983	1
3.90064677688351	3.56237433305409	1984	1
3.90216714068882	3.56910365571957	1985	1
3.89208548319803	3.57413339464635	1986	1
3.88984500694286	3.63040659529839	1987	1
3.88981729187506	3.60908004686740	1988	1
3.88828313283432	3.60928056375204	1989	1
3.89207279358904	3.58763498492194	1990	1
3.89303747023457	3.56078297315472	1991	1
3.90237039422676	3.51809010586565	1992	1
3.89490508295538	3.55835561226628	1993	1
3.89414026194922	3.60290144949954	1994	1
3.89257813541800	3.57567806701911	1995	1
3.88944510934646	3.56690948706539	1996	1
3.88906765150451	3.61406660350449	1997	1
3.88662619117558	3.62466017547382	1998	1
3.89268447897107	3.60039826879767	1999	1
3.89789153465037	3.58505607339557	2000	1
[truncated: 3,000 more rows]
