# Supplementary material for: Reversibility and Viscoelastic Properties of Micropillar Supported and Oriented Magnesium Bundled F-Actin
Source: PLoS One. 2015 Aug 31;10(8):e0136432. doi: 10.1371/journal.pone.0136432 (PMC4556452; doi:10.1371/journal.pone.0136432)
Supplement: S1 Data — See the Readme.txt file within. (ZIP) [file pone.0136432.s004.zip › Rheology-raw-data/120725 08mM/fov2171noDD/fov2171noDD.txt]

3.73557345727893	4.04380022131124	1	1
3.74296377613713	4.04077411953423	2	1
3.73927624736865	4.01915331474102	3	1
3.73562725355911	4.00537922338547	4	1
3.73957181856421	4.03774958453329	5	1
3.74236046629592	4.02632359558239	6	1
3.73616038902577	4.01878188029205	7	1
3.74437395329071	4.02675160534628	8	1
3.72718834618985	4.08729544546159	9	1
3.73372605844656	4.09535066966974	10	1
3.73309613545116	4.05313833112580	11	1
3.72726392132553	4.05486563866309	12	1
3.73614628614508	4.01794871820213	13	1
3.72952663873175	4.06407415816634	14	1
3.73391873711320	4.10081307638244	15	1
3.72840166130538	4.10971647342660	16	1
3.72900381427558	4.07431316128433	17	1
3.73814173743092	4.02198628169204	18	1
3.74112496027172	4.02858006654569	19	1
3.73700445698605	4.08694547763393	20	1
3.73404789359255	4.05980997843767	21	1
3.73606248024545	4.05622211916937	22	1
3.73721569604805	4.06779075951637	23	1
3.73201830258525	4.09563395048769	24	1
3.73696207012302	4.02491930695592	25	1
3.73810032410588	4.04229654765220	26	1
3.73535663058538	4.03495088202342	27	1
3.73773484153335	4.03059780691173	28	1
3.73082789036141	4.03499922716370	29	1
3.73755138021632	4.03393480906824	30	1
3.73243850185284	4.02800184719227	31	1
3.73737961296342	4.01281334480570	32	1
3.73628029678806	4.04614932181661	33	1
3.73627966835527	4.04191149159822	34	1
3.74031241989950	4.04592110945311	35	1
3.73778845645527	4.04004020236764	36	1
3.73239776482199	4.03779112411133	37	1
3.73143575178964	4.07164635725254	38	1
3.73601021054198	4.05708910107660	39	1
3.74043761303124	4.00723566356479	40	1
3.73805000456833	4.03780763015190	41	1
3.74131868152537	3.98907519998992	42	1
3.73719695830680	4.01134115202741	43	1
3.73568117314990	4.07327403081664	44	1
3.72470920295534	4.10651842875624	45	1
3.73612110195473	4.08204460194439	46	1
3.73669213791552	4.04686706981839	47	1
3.73448869322289	4.05583915409037	48	1
3.73602961237967	4.06639410730396	49	1
3.73589256405477	4.05252880539168	50	1
3.73631746015122	4.05526692002309	51	1
3.73681522677152	4.02902187820499	52	1
3.73292992208697	4.05255703691990	53	1
3.74388095637765	4.03013027299811	54	1
3.74370732726727	3.98514546905819	55	1
3.73816131462571	4.00976717939971	56	1
3.73945360926783	4.04289244131177	57	1
3.73204244091669	4.07649531251490	58	1
3.73554918943980	4.06220390790988	59	1
3.73492253230016	4.06080858686286	60	1
3.73612260337125	4.06738297135856	61	1
3.72521244146070	4.08019195031758	62	1
3.73532932244158	4.06979449301053	63	1
3.73030341840015	4.09626089299845	64	1
3.73181999266855	4.09802969890956	65	1
3.72471025315985	4.12344236600833	66	1
3.73301007612460	4.07446002002646	67	1
3.73455967729263	4.03954658103921	68	1
3.73957020182633	4.04635281528119	69	1
3.73637003650568	4.01566910133375	70	1
3.74160188441372	4.01701645496929	71	1
3.73069371734469	4.04762891699450	72	1
3.73168096320254	4.04466599410377	73	1
3.73083579384645	4.06574584278563	74	1
3.73091305107114	4.06771333829844	75	1
3.73165728046188	4.09640723351748	76	1
3.72681929179826	4.10175238811132	77	1
3.72650083252655	4.08621496321436	78	1
3.73494327747042	4.06421667297258	79	1
3.73334754359025	4.06789951421480	80	1
3.73465822333490	4.05466120938477	81	1
3.73939772240710	4.03226349643751	82	1
3.73798534458723	4.06632264229562	83	1
3.73385121036432	4.03653430141355	84	1
3.73796950219046	4.07888707042498	85	1
3.73637262390261	4.07466752548746	86	1
3.73226504603247	4.05903017189345	87	1
3.73956844142601	4.04980359581868	88	1
3.72696669333568	4.09390561203701	89	1
3.73375643826011	4.06311640878397	90	1
3.73326440793369	4.07743657124279	91	1
3.73943918072326	4.05461128377150	92	1
3.73984592512024	4.04453956507770	93	1
3.73500560876017	4.06666262746623	94	1
3.72680630489712	4.09619699773158	95	1
3.74014503083483	4.02872835489633	96	1
3.74037210462845	4.03980793397549	97	1
3.74041345509573	4.01850755643235	98	1
3.74229299717312	4.02646158906711	99	1
3.73967016914946	4.00590805010839	100	1
3.73798475458719	4.03719200588036	101	1
3.73709223852820	4.02269059268507	102	1
3.73611294108501	4.01888303841040	103	1
3.73552606441242	4.05007640027049	104	1
3.72984509405788	4.06201044977828	105	1
3.73645750310587	4.03152148653657	106	1
3.73233169409331	4.06547886504296	107	1
3.72822054222353	4.08875413803174	108	1
3.72601775339048	4.09806354400659	109	1
3.72494467178302	4.10063979866962	110	1
3.73136642150169	4.08865859757617	111	1
3.74012659404230	4.02994054641493	112	1
3.73267908553877	4.04599174060948	113	1
3.72932584184791	4.06258466543394	114	1
3.73531518440914	4.02082731332858	115	1
3.73296739247691	4.02965973617167	116	1
3.73552158532772	4.04856794762571	117	1
3.73462168993283	4.05665858216156	118	1
3.73854257762921	4.02612089492600	119	1
3.73794331544539	4.05112903411241	120	1
3.74057711510147	4.02196418682599	121	1
3.73502489271114	4.01850743398024	122	1
3.74281160739499	4.01307355763755	123	1
3.74521133354708	4.01616254402935	124	1
3.74171917363795	4.00672064521982	125	1
3.73971543597659	4.03416900368930	126	1
3.72669034785471	4.06396787687938	127	1
3.73065756144849	4.06955139591577	128	1
3.72839855279014	4.09991189067629	129	1
3.73419244878961	4.08006852067576	130	1
3.73588426129757	4.04877333373509	131	1
3.74061920173941	4.04786138241857	132	1
3.73660927821783	3.99422954165330	133	1
3.73535503237796	4.02806571533455	134	1
3.73742296209785	4.02171061300903	135	1
3.73834114955452	4.05043047923250	136	1
3.73599369639680	4.06467318859137	137	1
3.73592035145108	4.07839608475901	138	1
3.73348033347898	4.04200025845782	139	1
3.74238084656310	4.00770407666607	140	1
3.73464857863470	4.04992519369271	141	1
3.73801582835054	4.06079402883680	142	1
3.73385918764741	4.07129579460892	143	1
3.72710834599727	4.07050457288847	144	1
3.72525038378193	4.07778029439543	145	1
3.73318135860717	4.07177819015458	146	1
3.73806374409598	4.07180985143593	147	1
3.70287469414311	4.04247939836129	148	1
3.70221376290151	4.03544963858252	149	1
3.72476897453628	4.05131846185334	150	1
3.73176812647937	4.03152057579458	151	1
3.73555252993882	4.05232623943105	152	1
3.73556473161217	4.04811763090485	153	1
3.73247307368567	4.05329691666397	154	1
3.73617812440453	4.02954291816305	155	1
3.73694376480370	4.02408294538730	156	1
3.73517212419188	4.03047373736826	157	1
3.73293605233261	4.05293387634819	158	1
3.72289813447944	4.10488471372926	159	1
3.72968745394720	4.06921465828082	160	1
3.73879634081757	4.06367515986753	161	1
3.73343812070921	4.05582818897180	162	1
3.73785018541279	4.04635393850665	163	1
3.73637292565903	4.05421372718625	164	1
3.73520419204923	4.06233638837233	165	1
3.73265767188318	4.04213313928524	166	1
3.74264698575112	3.99339061075004	167	1
3.73767875500163	4.06598551176717	168	1
3.73274133250075	4.08628130797740	169	1
3.73260353401108	4.07722015946957	170	1
3.73290618768925	4.07076440465935	171	1
3.73301649201277	4.05439186723195	172	1
3.72749482349899	4.06618596479916	173	1
3.73239709863618	4.07145093009770	174	1
3.73658778159385	4.07803568919080	175	1
3.73363959271312	4.07584110328773	176	1
3.73277502039241	4.10041921720796	177	1
3.72763938073204	4.07630839434458	178	1
3.72784184482931	4.09339413939858	179	1
3.72633892387249	4.10029063801543	180	1
3.73565503241590	4.05632260164753	181	1
3.73790279439101	4.04296659800664	182	1
3.73314462258459	4.03788776165707	183	1
3.73108640932412	4.06654739102333	184	1
3.73612891573464	4.05063313686828	185	1
3.73382452365114	4.04313542769156	186	1
3.73516187794872	4.05758026916981	187	1
3.73709305410847	4.03998601044376	188	1
3.73102830872242	4.06609132050470	189	1
3.73040606549652	4.06043649500646	190	1
3.72680440517322	4.08037632001234	191	1
3.73182221122047	4.11746067783074	192	1
3.73253498439404	4.09091615498100	193	1
3.73765347588620	4.03731233796781	194	1
3.73564088697393	4.05059657313154	195	1
3.72451515774495	4.10537071025250	196	1
3.72495082223819	4.10147305655976	197	1
3.72675529569370	4.08147208223159	198	1
3.73697830812580	4.06833846074646	199	1
3.73265876745812	4.06763418388888	200	1
3.73219658376114	4.05011764933432	201	1
3.72893339608485	4.10622762453273	202	1
3.73578698195955	4.07912585435883	203	1
3.72723446345790	4.09677619253346	204	1
3.72352847428825	4.08018564530611	205	1
3.73047405953408	4.07275112816540	206	1
3.73460258000745	4.02333253535508	207	1
3.73378800034133	4.04838750116733	208	1
3.73536914751771	4.04266582272250	209	1
3.73566837523420	4.07825754732576	210	1
3.72876027180815	4.08839237197229	211	1
3.73057832016145	4.06849208954446	212	1
3.72658140969900	4.10010358373944	213	1
3.72371274643806	4.11148226589580	214	1
3.73199479410693	4.08627528438855	215	1
3.73110806568774	4.09539799205701	216	1
3.72843012124574	4.11518345888472	217	1
3.73294070923003	4.09942471374909	218	1
3.72771128942913	4.07806611481490	219	1
3.73235779512573	4.08601052278980	220	1
3.73324653689772	4.08484360974997	221	1
3.73516753481110	4.05371437323695	222	1
3.73351980964996	4.06274147495958	223	1
3.73558844976785	4.08224894905768	224	1
3.73301329318307	4.09295177012243	225	1
3.72924006267392	4.10204126849729	226	1
3.73486262777361	4.09144752560082	227	1
3.73517435386897	4.03702953612137	228	1
3.73904462781218	4.00789198100329	229	1
3.73997416052876	4.01248313624106	230	1
3.72999287141935	4.04439579459362	231	1
3.73571932536255	4.02349352662660	232	1
3.73068484481104	4.08871241857414	233	1
3.72998395426781	4.08693839327568	234	1
3.73432021308409	4.07895238235809	235	1
3.73521815230798	4.05647862294659	236	1
3.73140710140609	4.05591915820277	237	1
3.73393914561252	4.05821317124224	238	1
3.72974325401918	4.07608358632349	239	1
3.73806610088945	4.05474738787972	240	1
3.73497452394743	4.07164395523667	241	1
3.73238119487682	4.05789930293871	242	1
3.72783710601880	4.03460418231736	243	1
3.73853704375506	4.02886992875514	244	1
3.74111944459038	4.02664192441981	245	1
3.73097028335901	4.04457768155409	246	1
3.73561986174060	4.04684074201567	247	1
3.73716303050189	4.03967311358624	248	1
3.73615451981722	4.06448810453032	249	1
3.73061342799731	4.10133890462395	250	1
3.72958333705425	4.11031824298012	251	1
3.73539873655356	4.07342056847885	252	1
3.73063883773056	4.07661148193317	253	1
3.73656873670716	4.05210687781767	254	1
3.73351868514705	4.10789302314401	255	1
3.73170658190955	4.10835710774734	256	1
3.73730385577802	4.04214261674455	257	1
3.74317432565113	4.00781392657264	258	1
3.73548540786424	4.01731836052432	259	1
3.73426966873243	4.02466443963168	260	1
3.74009427613577	4.03570476055561	261	1
3.73521469527612	4.03213081148381	262	1
3.73838968091845	4.05663903794500	263	1
3.72863713035150	4.09621776363586	264	1
3.72892821347399	4.10726502269337	265	1
3.72634867111987	4.07907755760822	266	1
3.73037421216584	4.08545532864632	267	1
3.72990237129066	4.05880702041473	268	1
3.72531750704833	4.08787761152001	269	1
3.73544943048516	4.09005545828140	270	1
3.73694941829061	4.05142997392614	271	1
3.73522022735441	4.09937247428075	272	1
3.73141425865337	4.10113860323571	273	1
3.73238083969818	4.07772183077455	274	1
3.73015165869393	4.07015243617727	275	1
3.73427627812946	4.03027084936711	276	1
3.73325489728396	4.04370893560852	277	1
3.72964753239453	4.04161712880633	278	1
3.73183082872382	4.04470212358590	279	1
3.74092504710193	4.00795891651659	280	1
3.73960497594201	4.03532657288585	281	1
3.73604164751052	4.05309299150222	282	1
3.72718126649759	4.10348346414365	283	1
3.73104572141267	4.09887000960771	284	1
3.73745239512543	4.08624177078797	285	1
3.72920572738003	4.14752191909125	286	1
3.73077395901126	4.10618980384894	287	1
3.72473944541915	4.10030080001044	288	1
3.73294276176653	4.05543858773436	289	1
3.73051563339634	4.05945616747903	290	1
3.73379010873708	4.07526538183566	291	1
3.72636756373770	4.09630755827964	292	1
3.73339229516057	4.03931615582299	293	1
3.73946780767225	4.02808594557886	294	1
3.73559258817320	4.03824787877249	295	1
3.72928659886215	4.11270928915064	296	1
3.72322214061094	4.09327082853753	297	1
3.72527613795914	4.08084799622972	298	1
3.73330829966032	4.06129553649088	299	1
3.74261794235167	4.03870484300858	300	1
3.73323831758776	4.08716810247216	301	1
3.72818239091395	4.07844566138031	302	1
3.73962051730809	4.05186027404014	303	1
3.74131988055105	4.04788826746391	304	1
3.74155147956563	4.03885320350345	305	1
3.73570457378024	4.05090145769610	306	1
3.73589155481851	4.06010961202077	307	1
3.73477841798386	4.08612388305865	308	1
3.73031752252644	4.08128489452119	309	1
3.73577404236403	4.07264691103745	310	1
3.72724485340292	4.09438513855208	311	1
3.74069667137860	4.04933207503319	312	1
3.73431138199713	4.04961836104139	313	1
3.73825624178813	4.03251115662691	314	1
3.73622583518280	4.07731522745579	315	1
3.73656436502289	4.06411451409642	316	1
3.74050146008882	4.04588913822079	317	1
3.73639286386289	4.05889680768874	318	1
3.73097714546987	4.06958247562324	319	1
3.73560183990479	4.04233486315317	320	1
3.73318523565243	4.06678361668547	321	1
3.72900987877232	4.08468147464566	322	1
3.73986981877852	4.00492854422369	323	1
3.74173872748152	4.01807062883945	324	1
3.73876772859165	4.04487566518625	325	1
3.73401779989938	4.04888516717597	326	1
3.73061671443875	4.04411177638559	327	1
3.73408073760140	4.07773230021117	328	1
3.73472119030062	4.02457009161512	329	1
3.73418578313722	4.04949877350421	330	1
3.73319119209504	4.06750543197796	331	1
3.72986477602719	4.11997866382505	332	1
3.73223077078053	4.12623762381749	333	1
3.73163787709411	4.08127350468783	334	1
3.72807107574265	4.07134828874372	335	1
3.73314929055241	4.07519483464516	336	1
3.73483316296468	4.07036173989888	337	1
3.72965718749925	4.06427311544765	338	1
3.72852485075325	4.08535705479518	339	1
3.73443462857671	4.09878031268822	340	1
3.73672681700898	4.09757944364367	341	1
3.73083391969215	4.05919044874856	342	1
3.73634515459784	4.02879886814659	343	1
3.72938880223792	4.08679890439547	344	1
3.72961761611853	4.08045065848397	345	1
3.73153046384423	4.08380833211038	346	1
3.72803450931918	4.08323864511239	347	1
3.72360690670387	4.10563841459467	348	1
3.72310240629873	4.14193676263050	349	1
3.73018182866259	4.08341332094212	350	1
3.73794996481004	4.04215420409745	351	1
3.73939640973136	4.05019504745042	352	1
3.72424925438475	4.10018187870491	353	1
3.72745576531927	4.10116556305995	354	1
3.72898300241565	4.12517670834429	355	1
3.72604987478310	4.10937854743646	356	1
3.73395674981781	4.04113821786627	357	1
3.73128028730860	4.03918497709820	358	1
3.72766286227521	4.07351966399151	359	1
3.73023008140894	4.10126582924771	360	1
3.72448039364318	4.10326379742816	361	1
3.71991665698587	4.11210000402703	362	1
3.73183464143812	4.09368443754118	363	1
3.72629397859666	4.10193363249780	364	1
3.72888825809728	4.05003246674953	365	1
3.73414107948051	4.02379135992386	366	1
3.73720082184975	4.04140460210542	367	1
3.73726514194969	4.03845260486820	368	1
3.72819914008304	4.07710498940499	369	1
3.72848670457790	4.09936081722739	370	1
3.73011233940396	4.04172077731256	371	1
3.73344346198152	4.04215734736698	372	1
3.73417017385360	4.04493960313106	373	1
3.73845218738313	4.02294179632298	374	1
3.73346336580228	4.04827470908609	375	1
3.73559285438325	4.06224412805901	376	1
3.72883342469886	4.07780386674683	377	1
3.72846659959608	4.04883353387925	378	1
3.73599841181421	4.04956911274108	379	1
3.74025292659506	4.05283653169645	380	1
3.73366475600735	4.02600101684954	381	1
3.73694319491926	4.05683446620055	382	1
3.73485930095431	4.06227100040828	383	1
3.73659955862866	4.06046522993013	384	1
3.73381292951355	4.06409806581105	385	1
3.73348242337293	4.04546134499021	386	1
3.73643198035367	4.04946697838595	387	1
3.73930676729504	4.03758058167561	388	1
3.73347752953416	4.05033811105977	389	1
3.73871764349938	4.04145237285531	390	1
3.73713573056739	4.07219386706369	391	1
3.73027167354204	4.08820722331410	392	1
3.73010794059577	4.08130318391051	393	1
3.73665503116738	4.06750971663271	394	1
3.73000815010231	4.07175978638507	395	1
3.73469478169963	4.05069263232393	396	1
3.73520215686978	4.03498205653122	397	1
3.73660096901729	4.05110692545215	398	1
3.72745374206581	4.08051930671364	399	1
3.73082611124710	4.05576987090031	400	1
3.72900133381949	4.06864947654075	401	1
3.72918806451301	4.07639900004223	402	1
3.72915074413762	4.07778722007463	403	1
3.73032411133876	4.07688889579608	404	1
3.73384517519482	4.08495797250239	405	1
3.73681785286473	4.05710168412360	406	1
3.73169692355742	4.04927111743185	407	1
3.73239853225547	4.04932923997829	408	1
3.72857365219762	4.08787763703628	409	1
3.74337050192674	4.04198065163360	410	1
3.73554523272142	4.03058441508212	411	1
3.73795744097069	4.05298956813204	412	1
3.73309221579062	4.07194292800853	413	1
3.73457043209455	4.09536502544822	414	1
3.72846177547198	4.07114543218154	415	1
3.73423296461419	4.04417691746778	416	1
3.73833390404032	4.03697683848117	417	1
3.73557743554535	4.09592759666438	418	1
3.73747658141849	4.04559223037434	419	1
3.73722042964738	4.04355517278651	420	1
3.73258413664241	4.06844251566404	421	1
3.73849145086241	4.08273463231195	422	1
3.73535587526336	4.08693599125523	423	1
3.73725206920148	4.08714091326927	424	1
3.73511540810641	4.10544564765655	425	1
3.72362993777054	4.09432370986947	426	1
3.72672909635671	4.08435531341908	427	1
3.72792541530039	4.11988134612408	428	1
3.72961171617686	4.09384046895685	429	1
3.73932499729066	4.06320823561434	430	1
3.73321910448463	4.05400947545223	431	1
3.73464470775076	4.07973681626100	432	1
3.73339350784856	4.07211171235686	433	1
3.73132486338149	4.09243966417906	434	1
3.73479186988790	4.06369703996218	435	1
3.73634371827335	4.06900244790168	436	1
3.72479814213543	4.12497294344488	437	1
3.73430712310291	4.06300249016187	438	1
3.73668699662583	4.06988230106972	439	1
3.73107015774467	4.08514994966239	440	1
3.73348564541835	4.04812367367160	441	1
3.73211178773556	4.05790385463098	442	1
3.73715539349327	4.05983346237514	443	1
3.73490565242384	4.05932432383926	444	1
3.73381357867596	4.06599545381539	445	1
3.73424438564930	4.06652409224617	446	1
3.73198025501730	4.04628797463985	447	1
3.73014484262297	4.05653651579404	448	1
3.73248625427927	4.04831209530973	449	1
3.73291760454016	4.08264933063241	450	1
3.73091635354431	4.05067986060162	451	1
3.74061605129048	4.02128686334408	452	1
3.74180491609764	4.01787501729157	453	1
3.73715461275287	4.04616443045476	454	1
3.73402744192696	4.08330716377380	455	1
3.73702476481784	4.06505837713717	456	1
3.73749616595843	4.04745710996170	457	1
3.73967706993013	4.06500837944918	458	1
3.74173295542404	4.02984034062843	459	1
3.72913178749133	4.06531109488957	460	1
3.73751160297294	4.02270606189014	461	1
3.74207297101592	4.00855306130405	462	1
3.74227520997176	4.00033786277438	463	1
3.73925546415419	3.99466937268125	464	1
3.73862059149041	4.03373440630295	465	1
3.73753273475236	4.05290655329562	466	1
3.72838605018416	4.05801669651535	467	1
3.73099816706862	4.04392673096047	468	1
3.72645489069153	4.06804165392329	469	1
3.74035555494293	4.04320371805626	470	1
3.73878922325827	4.05682306934074	471	1
3.73280856794883	4.07290747446839	472	1
3.73444682907309	4.05547715926513	473	1
3.73660735630139	4.03783673982932	474	1
3.73569722251065	4.03320831333370	475	1
3.73654639323494	4.03776811762195	476	1
3.73433007092783	4.03481352008840	477	1
3.73684283860311	4.02966206940839	478	1
3.73774856773759	4.05214384806413	479	1
3.73626456865260	4.04228855985115	480	1
3.73550889841233	4.06003879274836	481	1
3.73464109393876	4.04030012683581	482	1
3.73293253819490	4.03902450073160	483	1
3.73689561179004	4.05878946567527	484	1
3.73814787585914	4.00884291182652	485	1
3.73561124896503	4.03862062986553	486	1
3.72900998149011	4.07910199590032	487	1
3.72792903301143	4.08575726413716	488	1
3.73146028732661	4.06981970115525	489	1
3.73518572138731	4.08307178862895	490	1
3.73439266566176	4.06484734446309	491	1
3.73128023853880	4.06866258397816	492	1
3.72935329746936	4.09851116586921	493	1
3.73658071133526	4.06158444450026	494	1
3.73458432704369	4.01642506277709	495	1
3.73516085380637	4.04971327659225	496	1
3.73539471127507	4.03871341593092	497	1
3.72705838363558	4.10658482483906	498	1
3.72690226602011	4.12330513399090	499	1
3.72691903500897	4.15100660082884	500	1
3.72684599141826	4.07829528258152	501	1
3.73309182000265	4.09283607843384	502	1
3.73569416497588	4.05568574739630	503	1
3.73617639201068	4.03631159732309	504	1
3.73422820082309	4.07628605836772	505	1
3.72952358871226	4.09637246113337	506	1
3.73330935942791	4.09921792765311	507	1
3.73417850080090	4.06705608623760	508	1
3.74180278099306	4.02251859533205	509	1
3.73944977827821	4.04283938003841	510	1
3.73320224639370	4.04244064806687	511	1
3.73779922599761	4.03569404808138	512	1
3.74167347930276	4.02676458903907	513	1
3.73648269401100	4.05006928064965	514	1
3.73952377375819	4.04936377605776	515	1
3.74417260325729	4.00516679775799	516	1
3.73667117569956	4.02996568872168	517	1
3.74287367453957	4.03269923445744	518	1
3.73728927188207	4.06292859166079	519	1
3.73241080035521	4.06281899079142	520	1
3.73360865081132	4.06457910407764	521	1
3.73685966824795	4.06361755696397	522	1
3.73285446687873	4.04746751900239	523	1
3.73312282122592	4.05149808390351	524	1
3.72856458096774	4.06303687708528	525	1
3.73449093751530	4.05601973964049	526	1
3.73781967768461	4.05475372978951	527	1
3.73763763806425	4.03677414041724	528	1
3.72915059925746	4.08385075142840	529	1
3.73690223387355	4.06064011921574	530	1
3.73734392290709	4.03018443047291	531	1
3.73695644634748	4.00964856986956	532	1
3.74096295951991	4.02224651087436	533	1
3.73649608468818	4.07785876594544	534	1
3.72902686250141	4.10023785682652	535	1
3.73748070734977	4.05872794214673	536	1
3.73745471169231	4.05163875357889	537	1
3.74115854119447	4.04670515205416	538	1
3.73532005205376	4.05769693540194	539	1
3.72966272025197	4.04907956396947	540	1
3.73623894786433	4.03869054638868	541	1
3.73742488685899	4.06521622471795	542	1
3.73372721650276	4.09087068846182	543	1
3.72771912845717	4.09946474223047	544	1
3.72510202167101	4.10460639256323	545	1
3.72922909296938	4.10009176052712	546	1
3.73675428258357	4.06807014180524	547	1
3.73602608178877	4.01508133130723	548	1
3.72831229139351	4.04988308761429	549	1
3.73321600336792	4.05827437362829	550	1
3.73919441855611	4.03859290595471	551	1
3.73844641849737	4.03543563483724	552	1
3.73409566852571	4.06513796061207	553	1
3.73180842049823	4.05834112128089	554	1
3.73082004728916	4.06564867307710	555	1
3.73950097499045	4.04921952061255	556	1
3.73200916299636	4.05979742417208	557	1
3.73594085282274	4.02669933293284	558	1
3.73697189843998	4.02338695111873	559	1
3.73944954728255	4.05570240500108	560	1
3.73390761203196	4.05416381194279	561	1
3.72547901181858	4.04448457851168	562	1
3.73178678034866	4.03592826002005	563	1
3.73695761594746	4.05226040128467	564	1
3.73678937350803	4.04195153604473	565	1
3.73648250411037	4.04654874801174	566	1
3.73326018933759	4.02343782363021	567	1
3.73018218602693	4.07105394046903	568	1
3.72913457221458	4.09743754930125	569	1
3.72509672754193	4.10944355228576	570	1
3.73469608143060	4.05597032829107	571	1
3.73046405958403	4.08206683926069	572	1
3.73703358933188	4.06356350576416	573	1
3.73238416729654	4.06041168315343	574	1
3.73786868404657	4.07593824483010	575	1
3.72725355214961	4.09428612374586	576	1
3.72797981557479	4.09040413947555	577	1
3.73182093469673	4.06974155351249	578	1
3.72968322713507	4.05533352501161	579	1
3.72440932971169	4.08994984910377	580	1
3.73344079308603	4.08840369568573	581	1
3.73694237161121	4.07644799716245	582	1
3.73244986196558	4.10264800001298	583	1
3.73430803893694	4.05746117045739	584	1
3.73559606575485	4.03970106087098	585	1
3.73956912797101	4.03326388374157	586	1
3.73620092290400	4.03496789284778	587	1
3.73673834440816	4.03323133774631	588	1
3.73578387346602	4.06705435199208	589	1
3.73363164048850	4.03742803373214	590	1
3.73815350721921	4.05404406879862	591	1
3.74004521334678	4.01654183640625	592	1
3.74281310339692	4.02463674849308	593	1
3.73345072581086	4.06894946500952	594	1
3.72991019856680	4.09286652261061	595	1
3.73234302281432	4.05625426706728	596	1
3.73394723837386	4.05216726684092	597	1
3.73127802492378	4.09569052537537	598	1
3.73431984067106	4.06891831175640	599	1
3.73106301871779	4.04651048049070	600	1
3.73564361096439	4.04323672314435	601	1
3.73681740220194	4.03509653833200	602	1
3.72993247303234	4.07125459920561	603	1
3.73329481929429	4.04251627621735	604	1
3.73565466794723	4.04415891629824	605	1
3.73887010678655	4.03431748597338	606	1
3.74338965088647	4.02401273648803	607	1
3.74220163271609	4.02272032132598	608	1
3.73413778652506	4.06352254331986	609	1
3.73517207363384	4.04735892185808	610	1
3.73124202074333	4.06949387913110	611	1
3.73162550243431	4.06787891723041	612	1
3.73544834748969	4.07827406645056	613	1
3.72723222744983	4.08735831737842	614	1
3.72964160471503	4.09352906366178	615	1
3.72875412075223	4.10193356473405	616	1
3.73852849986699	4.05678883587674	617	1
3.73949110817171	4.03753117479796	618	1
3.74181063961705	3.97715985129911	619	1
3.74093131319267	4.00507097238529	620	1
3.73818510057667	4.02719662763385	621	1
3.74130653931220	4.02629981907828	622	1
3.73751345943920	4.07387159244495	623	1
3.74157181215952	4.06661271542753	624	1
3.74031660940093	4.05153291681451	625	1
3.74009049763680	4.05382800549099	626	1
3.73881019789136	4.05252924663979	627	1
3.73918889562483	4.04525317096864	628	1
3.73059977046284	4.05841689668184	629	1
3.73406138027814	4.05079002944840	630	1
3.74261537190349	4.01562241209253	631	1
3.74199533428826	4.03442509721145	632	1
3.73324330348887	4.05999622785218	633	1
3.73755804098928	4.03120828797105	634	1
3.73576741274964	4.07021162605288	635	1
3.73190163314390	4.06319598795890	636	1
3.73146744048160	4.09238556682390	637	1
3.72703273724337	4.08888418238333	638	1
3.72563212241838	4.12004216670044	639	1
3.72346510496076	4.13693467358108	640	1
3.72555755715198	4.09395732447442	641	1
3.73008531095697	4.10171600744940	642	1
3.72908467297974	4.11670860174075	643	1
3.72643656114818	4.12319106952161	644	1
3.72951384515401	4.05617745198472	645	1
3.72860470713392	4.11935653506773	646	1
3.73958379044684	4.05997707363579	647	1
3.73137162762436	4.07550190453083	648	1
3.72601108765999	4.11696811392265	649	1
3.72241545930647	4.11812999145858	650	1
3.72351029486876	4.13014202419976	651	1
3.72781407674042	4.09260881269503	652	1
3.72890659832988	4.11730113388927	653	1
3.72505780492619	4.12156892717599	654	1
3.72597700736974	4.13645696145653	655	1
3.72876608356622	4.11550848150308	656	1
3.72904822983641	4.09339715842313	657	1
3.73133871625871	4.08635672886432	658	1
3.72874463066386	4.09372330306280	659	1
3.72819456220894	4.09219120437390	660	1
3.73014844020250	4.09943560968971	661	1
3.73449732192120	4.08534440085394	662	1
3.73500972024277	4.07784701432653	663	1
3.72941691937445	4.09668899758730	664	1
3.72978254330802	4.11153006996331	665	1
3.73669100492727	4.07663217412715	666	1
3.73380936358439	4.04808843220171	667	1
3.73232274417069	4.05683821966344	668	1
3.73156557446279	4.02366290737398	669	1
3.73062106594815	4.06003826918043	670	1
3.73595952542538	4.06621526517107	671	1
3.73696696441789	4.06453075810579	672	1
3.73596723124629	4.07228538135681	673	1
3.72792276314634	4.08100123041576	674	1
3.73776243196543	4.04879276490525	675	1
3.73467699356594	4.05397074565104	676	1
3.73838879625111	4.07234871491973	677	1
3.73542655105563	4.08161017074009	678	1
3.73100690805063	4.06886698161129	679	1
3.73227016479747	4.02717598650117	680	1
3.73702276455895	4.00524992895726	681	1
3.73849305967683	4.03804907925528	682	1
3.73503335435081	4.04423181866953	683	1
3.72958149117403	4.06795947017835	684	1
3.73577244510448	4.08256242487363	685	1
3.72996018067741	4.09080166117250	686	1
3.73150377004916	4.07926038129689	687	1
3.73232043264265	4.11307488771370	688	1
3.73120367548552	4.08719733623775	689	1
3.72131950510302	4.12275972988628	690	1
3.72536127660104	4.12317604789363	691	1
3.73333630403389	4.06458414875687	692	1
3.73777869844173	4.06769294707588	693	1
3.72364126812807	4.11926162140648	694	1
3.72214534906465	4.09651232437908	695	1
3.72586195257005	4.11158428936130	696	1
3.73366211582602	4.06687160403518	697	1
3.73608937689760	4.09173678080337	698	1
3.72968470772788	4.07916104676381	699	1
3.74031063472827	4.02842419325065	700	1
3.74110058177278	4.04611821356267	701	1
3.73515366981258	4.04074765087253	702	1
3.73773725311447	4.04399243251326	703	1
3.73567228702179	4.02950872214446	704	1
3.73151684166385	4.05801476014268	705	1
3.73504052142721	4.06003847975942	706	1
3.72822832956796	4.06419306711034	707	1
3.72963427101271	4.06733635005986	708	1
3.72837204427889	4.09717266205212	709	1
3.71954542648431	4.10240977486401	710	1
3.73064844506180	4.08013802576737	711	1
3.73330837940879	4.04700719302227	712	1
3.73231832411339	4.04197255239440	713	1
3.73536930907116	4.06707599412559	714	1
3.73376294825968	4.05609165284342	715	1
3.73345356377477	4.09603526031511	716	1
3.72787509218112	4.08770665767640	717	1
3.72852550344456	4.09631556578075	718	1
3.73394057485834	4.08559666238021	719	1
3.73708317854988	4.03789263332654	720	1
3.73576100750763	4.04877880241525	721	1
3.74082900595675	4.04876946404449	722	1
3.73728942625601	4.03021593794580	723	1
3.73500142481814	4.05453865841637	724	1
3.73897529231570	4.07654073630513	725	1
3.73257308909883	4.07735025170754	726	1
3.73078668745044	4.08703627807175	727	1
3.72568655974486	4.11117901892997	728	1
3.72208056418368	4.10375375837664	729	1
3.73175732589156	4.07626468387478	730	1
3.74090936132142	4.03270176248937	731	1
3.73695730170641	4.05574633336739	732	1
3.73413319226155	4.05559730313210	733	1
3.73604196823598	4.03002983732085	734	1
3.73742949928809	4.05999205156130	735	1
3.73558867418442	4.03552432532562	736	1
3.73585213152414	4.05785175312764	737	1
3.73663318061633	4.03109413025854	738	1
3.73447440963656	4.07181552538705	739	1
3.73373565311221	4.05228875793725	740	1
3.73468896520953	4.00760117540686	741	1
3.73912992922139	4.03101086671188	742	1
3.73619405927547	4.03466918100753	743	1
3.73208356202058	4.04253488909711	744	1
3.73542831191489	4.03873836452831	745	1
3.73527922004736	4.03981332709603	746	1
3.72927088931607	4.07006793193041	747	1
3.73203459142256	4.06983167067024	748	1
3.73348794193972	4.01748081596920	749	1
3.73976622254714	4.02658012539449	750	1
3.73668609118983	4.03995320011792	751	1
3.73661422927077	4.04622859035348	752	1
3.72929620320962	4.11659298420237	753	1
3.73382942589174	4.09302694500390	754	1
3.72825361119749	4.04845277432561	755	1
3.73438840232870	4.05276973381225	756	1
3.73297712539537	4.05612548845607	757	1
3.73313201093580	4.05565448108459	758	1
3.73690258442492	4.04955470144672	759	1
3.73515566089313	4.01886278300960	760	1
3.73178551894950	4.08104039598179	761	1
3.73198256545304	4.06773500890481	762	1
3.73871636768200	4.05428200450031	763	1
3.73475912544247	4.05342617665713	764	1
3.73456959207568	4.08579779781358	765	1
3.74073236425971	4.02888161773354	766	1
3.73448819066120	4.05641579859912	767	1
3.73375313177228	4.06435063620717	768	1
3.73108319446805	4.06160073588800	769	1
3.73016743008559	4.09650905558139	770	1
3.73731692743102	4.03322940965609	771	1
3.73572190193904	4.03041939355363	772	1
3.73769689585094	4.03919875386308	773	1
3.73606065995955	4.00682818183365	774	1
3.73646956115414	4.00326082912758	775	1
3.74573214509159	4.00532476670932	776	1
3.73748886454136	4.02642658582255	777	1
3.73822102465555	4.03403120518141	778	1
3.73275341563837	4.06872260697146	779	1
3.73516323212913	4.05775079676492	780	1
3.73773176855835	4.05150885933980	781	1
3.73788595880937	4.04020473713262	782	1
3.73305819683179	4.06915426826558	783	1
3.73287948090153	4.07076856303801	784	1
3.73444986529336	4.06543559240733	785	1
3.73371579688449	4.05023649568754	786	1
3.73086429454952	4.08576372594775	787	1
3.72951391000924	4.11768064991854	788	1
3.73088199536130	4.08910497214684	789	1
3.73015404864082	4.07124070786196	790	1
3.73197195060502	4.07959023151832	791	1
3.73606887504171	4.05048864338592	792	1
3.73076882818789	4.03942444479558	793	1
3.73607969440297	4.04027319212390	794	1
3.73919641853283	4.02540383841776	795	1
3.73986998830996	4.04268823230290	796	1
3.74157116005765	4.04169876221287	797	1
3.73537432329480	4.03491854532019	798	1
3.72935332550226	4.08312111409585	799	1
3.72995045145397	4.08404036892302	800	1
3.73235146909602	4.02538195471434	801	1
3.73293265422608	4.03846722848234	802	1
3.73592656167425	4.03388908306704	803	1
3.73004729275457	4.07478816733045	804	1
3.72684175637519	4.08197390190443	805	1
3.72624189647135	4.08386790211532	806	1
3.74001061591155	4.04498731960639	807	1
3.73883410478249	4.03865397543768	808	1
3.74326798277175	4.02190458327857	809	1
3.73751132740822	4.00059799370466	810	1
3.73531420256116	4.05122839253738	811	1
3.73107551625656	4.07794183002623	812	1
3.72763769196253	4.08887994742525	813	1
3.73528211679536	4.05098602308843	814	1
3.73518522436949	4.07003553318546	815	1
3.73249504859049	4.07408619747560	816	1
3.73029491352024	4.07411039022364	817	1
3.73624739117665	4.06503518314041	818	1
3.72958506681604	4.07314692531290	819	1
3.73023684684217	4.04655510114747	820	1
3.73407327022486	4.06908809499721	821	1
3.73083080941853	4.05472158787029	822	1
3.72638688445409	4.09983144244543	823	1
3.72918426594405	4.07817459925736	824	1
3.73426305665491	4.07603704674141	825	1
3.72776580665957	4.08013104951850	826	1
3.73645823266815	4.08299896670808	827	1
3.73750818321847	4.05038019245409	828	1
3.73341841713625	4.09985179317693	829	1
3.73218916372771	4.08485129589918	830	1
3.72844182248869	4.06419799343504	831	1
3.73519538248761	4.05432935301772	832	1
3.73505377074630	4.07585556045858	833	1
3.73210364613778	4.07960567106627	834	1
3.72721052294924	4.08779078653373	835	1
3.72762258954895	4.11029004193850	836	1
3.73896268951084	4.07169360965170	837	1
3.73497174917349	4.04639608408422	838	1
3.73757569753095	4.04858683453839	839	1
3.74060686265705	4.05243038683725	840	1
3.73129923580199	4.06359016619414	841	1
3.73346786517302	4.04426073612622	842	1
3.73646513744283	4.04947081654007	843	1
3.73484443233355	4.05322489811275	844	1
3.74252734011298	4.02101474255874	845	1
3.73981368753325	4.00973074079068	846	1
3.73830733374636	4.04628567561224	847	1
3.73461015579167	4.06768779195908	848	1
3.74130645659921	4.01859992083715	849	1
3.73409886931938	4.06353593732666	850	1
3.72647716556489	4.07480678438005	851	1
3.73694660608476	4.05843381898380	852	1
3.73010641360117	4.10283395758668	853	1
3.73120325586533	4.06844256579122	854	1
3.72784708003326	4.05647638531545	855	1
3.73135406336673	4.06172944828574	856	1
3.73201659290528	4.07649861527122	857	1
3.72894307456970	4.07341368291254	858	1
3.73077039201507	4.07560573389947	859	1
3.73031662575889	4.09356904854109	860	1
3.73370017998463	4.07294531421710	861	1
3.73414393362908	4.08167996423524	862	1
3.73189765882225	4.08191109517453	863	1
3.73166288306773	4.08199066435491	864	1
3.72859441112538	4.04236634200170	865	1
3.73551681900643	4.04296510228957	866	1
3.73070602314131	4.05359448004350	867	1
3.73170963197679	4.05520290633579	868	1
3.73530844158056	4.04953464625035	869	1
3.73539652664950	4.05963508201521	870	1
3.73552045258389	4.05371268932668	871	1
3.73532584654967	4.05379120380216	872	1
3.73132714979595	4.05767091272819	873	1
3.73123619352354	4.06766784697791	874	1
3.73398525395059	4.05851979964860	875	1
3.72638237849878	4.08439483953864	876	1
3.73688740655096	4.04972872221749	877	1
3.73346822917529	4.05410108185008	878	1
3.72788296865977	4.08452685655325	879	1
3.73546970402721	4.01694744017142	880	1
3.73202881812680	4.04279961264054	881	1
3.73342947261303	4.06478152982686	882	1
3.73268781202517	4.08396029265799	883	1
3.72879523594607	4.06949263322194	884	1
3.73136711126874	4.06055961350867	885	1
3.71795651016467	4.10914081322784	886	1
3.72532439036161	4.11113474011968	887	1
3.73585388715840	4.08018528811512	888	1
3.72906241105307	4.08945990010846	889	1
3.73242299302969	4.08252315552157	890	1
3.72615128250974	4.08379925228245	891	1
3.73377731719665	4.07510513716062	892	1
3.73228656348867	4.02920634752892	893	1
3.73048138568911	4.06764515955613	894	1
3.73272077274868	4.05373076440679	895	1
3.73522485436675	4.05945924174430	896	1
3.73715072570294	4.05235572516748	897	1
3.73294572718453	4.07404747270514	898	1
3.72770140604568	4.09652024165453	899	1
3.72940272274819	4.07724688340817	900	1
3.73039184121464	4.08487495047231	901	1
3.72181621647278	4.11185856241203	902	1
3.72371824500073	4.11015925441485	903	1
3.73505648540271	4.07533524637042	904	1
3.73722299990142	4.08238594312511	905	1
3.73363056414165	4.07380714618195	906	1
3.73116450066255	4.09245842185257	907	1
3.72934662203869	4.06908350920090	908	1
3.73205604998180	4.06839722607237	909	1
3.73646221294136	4.06424694302969	910	1
3.74104741023946	4.03827871658075	911	1
3.73551912826225	4.03634499185056	912	1
3.73274391764478	4.03929309230300	913	1
3.73030050845301	4.07346129081295	914	1
3.73022579220417	4.07396996495420	915	1
3.73134636207963	4.07810165614124	916	1
3.73137430581284	4.08172827876028	917	1
3.72555413543467	4.09208996522081	918	1
3.72653031498171	4.10956700818576	919	1
3.73162335757139	4.04867883342478	920	1
3.72595579308464	4.09156967975586	921	1
3.72827933712683	4.09233265041894	922	1
3.73234920563336	4.07971048536476	923	1
3.72604771002722	4.09468863473431	924	1
3.72731099734084	4.07655140969032	925	1
3.73326256904846	4.08529634668620	926	1
3.73338781935129	4.07825797395215	927	1
3.72840736114035	4.06029879494013	928	1
3.73699480508943	4.05154670260226	929	1
3.73321805745250	4.03944938610409	930	1
3.73027503828963	4.05310218619024	931	1
3.73466997302754	4.06202192509447	932	1
3.73329035642522	4.05183772587859	933	1
3.73395525766486	4.02036022278376	934	1
3.73290668280936	4.05021870951017	935	1
3.73533395430891	4.06757286074978	936	1
3.73156298632386	4.05273506455715	937	1
3.73855998880212	4.00682349935459	938	1
3.73100869093261	4.05302246175169	939	1
3.73349271052718	4.03471669495893	940	1
3.72793294095658	4.06094230686075	941	1
3.73730103951219	4.05380390039224	942	1
3.73612136540410	4.04835375888270	943	1
3.72809968194770	4.03508301396331	944	1
3.73296798111998	4.03978819108149	945	1
3.72995142257611	4.03170345737590	946	1
3.73242822145254	4.06129875527027	947	1
3.73258180704663	4.09041430970938	948	1
3.72760732689415	4.08407436116548	949	1
3.73628643832013	4.06570449198359	950	1
3.72826549486372	4.06135918199275	951	1
3.73079626531928	4.06396051338896	952	1
3.73343052315164	4.07263679218823	953	1
3.73361333967255	4.04390873731585	954	1
3.73512538718286	4.03253502320801	955	1
3.73473037863729	4.04880451563489	956	1
3.73473978891247	4.04476682792503	957	1
3.73405351016554	4.05054576873562	958	1
3.72858403557373	4.04752432430011	959	1
3.73216876185405	4.04681412989391	960	1
3.73227006464866	4.02902281762513	961	1
3.73052498834505	4.07907740650432	962	1
3.72858772643866	4.08697673362141	963	1
3.72614031789036	4.08481101762392	964	1
3.72707884826668	4.08172548601990	965	1
3.73663450729709	4.03605594065461	966	1
3.73617357299029	4.04306554296080	967	1
3.73224821441341	4.05591309489449	968	1
3.73154018566676	4.04964649309169	969	1
3.72889329642050	4.07185927036715	970	1
3.73145626973731	4.09157420672991	971	1
3.72865678917431	4.10494033027920	972	1
3.72107752384001	4.13984091411539	973	1
3.72772897616331	4.09293155908866	974	1
3.72793516223196	4.10605099092092	975	1
3.73701139426823	4.04864003526065	976	1
3.72927832928674	4.08773736002327	977	1
3.72750771505013	4.06338415336807	978	1
3.72544874816055	4.10649147368199	979	1
3.72958319104037	4.09282783511379	980	1
3.73728475855254	4.07712071078705	981	1
3.73448221311071	4.07884963520472	982	1
3.72814320345048	4.08087788514125	983	1
3.73025479206008	4.05313275922048	984	1
3.73489168952678	4.06914479676700	985	1
3.73317721220419	4.07223447130691	986	1
3.73512191823629	4.06652457158810	987	1
3.73397832835548	4.06577589229346	988	1
3.73174377546045	4.05278868882504	989	1
3.72957406287712	4.05232434638443	990	1
3.72858432748771	4.07367160142257	991	1
3.72894461133498	4.07563483039153	992	1
3.73360288711240	4.05892598606399	993	1
3.72783932516378	4.10659856921030	994	1
3.72439535385771	4.10540640347275	995	1
3.72797464305475	4.08170753742198	996	1
3.72176535773479	4.09382383757270	997	1
3.73020416837226	4.06879403966940	998	1
3.73174544416272	4.05274868433695	999	1
3.73554429487320	4.08046284545256	1000	1
3.72590186294426	4.11599798113686	1001	1
3.72405006569943	4.11875674186080	1002	1
3.72660509888391	4.11070501519861	1003	1
3.72803895345857	4.12876135089037	1004	1
3.72693535809587	4.07719402682096	1005	1
3.73493252611164	4.04772449769798	1006	1
3.72905979319080	4.07588859616378	1007	1
3.73218773201067	4.07701253783649	1008	1
3.73140173355702	4.07767401222182	1009	1
3.72933843437995	4.08724613046224	1010	1
3.73288967890258	4.07606094345223	1011	1
3.73404822818621	4.04088141247720	1012	1
3.73434851850630	4.06645261742140	1013	1
3.73362906667659	4.06095730457153	1014	1
3.72429519883840	4.10109404193169	1015	1
3.72652962488980	4.10550507386286	1016	1
3.73567128863364	4.06170320251640	1017	1
3.73315430932100	4.04035011868742	1018	1
3.73792278020809	4.02013461533687	1019	1
3.73571566083308	4.01593728886304	1020	1
3.73443573947524	3.99191711762229	1021	1
3.72693402902025	4.05874047873530	1022	1
3.72790565690309	4.06607280734623	1023	1
3.73457942373772	4.03352167136505	1024	1
3.73057700694628	4.04951041200438	1025	1
3.73046151255804	4.05075738051226	1026	1
3.72474446067786	4.09420841941675	1027	1
3.72538550669224	4.09381880260644	1028	1
3.72645161204371	4.09632628285283	1029	1
3.73363407024823	4.06873428986497	1030	1
3.73103169062348	4.09026766025656	1031	1
3.73413171124163	4.07152766730402	1032	1
3.72797101020068	4.07055978098837	1033	1
3.72604516838378	4.11036119062016	1034	1
3.72730837798270	4.08494339281364	1035	1
3.73407169261419	4.05204084440976	1036	1
3.72971484344784	4.07863967059777	1037	1
3.73342288145830	4.05056995882345	1038	1
3.73622478866983	4.05920490742433	1039	1
3.73493264555852	4.05116754201396	1040	1
3.73473218376272	4.05352056222050	1041	1
3.73009578299482	4.05360679904623	1042	1
3.73399761922158	4.01451982541312	1043	1
3.73130927355468	4.01676899932514	1044	1
3.73695905028015	4.04514558359863	1045	1
3.73162158960192	4.03655077229634	1046	1
3.73856432466048	4.00803136808031	1047	1
3.73409910332838	4.03557320713179	1048	1
3.73880489792005	4.04284468883580	1049	1
3.73885747635489	4.04376203999652	1050	1
3.73762858354873	4.03541886888332	1051	1
3.72990195756709	4.04668051560436	1052	1
3.73192693828254	4.05867759574575	1053	1
3.73382088304064	4.05351393575863	1054	1
3.72697684190410	4.06960466610840	1055	1
3.73368616701369	4.05063262686582	1056	1
3.72969442153711	4.04636700200624	1057	1
3.73467908801308	4.05553759308282	1058	1
3.73254095368233	4.06821275734684	1059	1
3.72318189536748	4.09787856451280	1060	1
3.73204619147188	4.06829176238014	1061	1
3.73431713806788	4.09764998225813	1062	1
3.72856093488894	4.09486346162622	1063	1
3.73461274586064	4.07760829036292	1064	1
3.73623710101104	4.07392317564367	1065	1
3.72862683146582	4.08389059358141	1066	1
3.72800644954280	4.04005217906094	1067	1
3.73612126764035	4.05494073623997	1068	1
3.72580570149455	4.07121119341195	1069	1
3.72874331386737	4.06387594659297	1070	1
3.73163948946967	4.08494376157134	1071	1
3.73294321002953	4.06193453122692	1072	1
3.73818136947255	4.04510299115634	1073	1
3.73050278942896	4.04307639765376	1074	1
3.73444240334218	4.02165867252821	1075	1
3.73497367539893	4.06625811119299	1076	1
3.73413048767380	4.07431202350012	1077	1
3.72994575565615	4.07329451522073	1078	1
3.72652691627561	4.09337466959488	1079	1
3.72854348873808	4.08425592533624	1080	1
3.73333667859030	4.06382947823549	1081	1
3.73389921145788	4.04211459337254	1082	1
3.73233570731372	4.02847951161107	1083	1
3.73603390424033	4.00803613546456	1084	1
3.73969370130554	3.99881162493316	1085	1
3.73533448649976	4.03169742238267	1086	1
3.72924487198535	4.06337691640807	1087	1
3.73200469792778	4.05776725341339	1088	1
3.73513263601584	4.04539654245083	1089	1
3.73608795284665	4.07199352548357	1090	1
3.73196349088565	4.06958548548930	1091	1
3.73256179216900	4.04219611025547	1092	1
3.72995827409090	4.03885184299222	1093	1
3.73533697068792	4.06378220521745	1094	1
3.73600415183152	4.04068328430639	1095	1
3.72919084964868	4.04877673136175	1096	1
3.72649524608870	4.09205529377145	1097	1
3.73302927647214	4.10001062907861	1098	1
3.72973121620886	4.10224669915161	1099	1
3.73333011559161	4.06185853581560	1100	1
3.72513594354855	4.08798018548882	1101	1
3.73024567845905	4.08138816439643	1102	1
3.72493177525366	4.11440373221950	1103	1
3.72077455413283	4.12755033632107	1104	1
3.73448349549692	4.08107812918237	1105	1
3.73289033895110	4.03174263344819	1106	1
3.72893453960859	4.05715910891849	1107	1
3.73169225865328	4.05803486705911	1108	1
3.73154359173386	4.06078121405956	1109	1
3.73819897983092	4.04406782039151	1110	1
3.72965057393202	4.02117245911995	1111	1
3.73407626107414	4.02672880216345	1112	1
3.73350696818666	4.05791545572321	1113	1
3.73007250301370	4.04837955734431	1114	1
3.73314337777318	4.07837805660451	1115	1
3.73124600881574	4.07746471244279	1116	1
3.73358060954331	4.05320370732459	1117	1
3.73234020493631	4.05050596956975	1118	1
3.73319013103437	4.05031503970262	1119	1
3.73694244128459	4.04872122169574	1120	1
3.73521557349893	4.07592535635973	1121	1
3.72872573588675	4.09086696096284	1122	1
3.73860552057581	4.05388679667381	1123	1
3.73849633063009	4.03968350891274	1124	1
3.73399619857096	4.06789157332138	1125	1
3.73428801684872	4.02076676570063	1126	1
3.73786505313984	4.02733539852397	1127	1
3.73295481681217	4.05534681076260	1128	1
3.73710708750095	4.04292684699713	1129	1
3.73378761523710	4.05603920647476	1130	1
3.73272508293357	4.06900001459265	1131	1
3.73142059412297	4.02874622492685	1132	1
3.73237779205362	4.04379559882042	1133	1
3.73213353736971	4.06356784501434	1134	1
3.72542972314423	4.09875214354764	1135	1
3.72884081507345	4.06298068716973	1136	1
3.72951751799234	4.05425700129106	1137	1
3.73308989217624	4.01998416107239	1138	1
3.73679773107886	4.04811970155124	1139	1
3.73343889297955	4.08017459308584	1140	1
3.73016397079274	4.06525840490321	1141	1
3.72942245817571	4.06073680449796	1142	1
3.72724144667513	4.11096788888239	1143	1
3.72690289189903	4.09016726639382	1144	1
3.73311348839005	4.05670407550692	1145	1
3.73435189510286	4.04594731319338	1146	1
3.73108377483121	4.07599057012502	1147	1
3.73130812062601	4.07890610385311	1148	1
3.72771026095604	4.05686933953536	1149	1
3.73301171408050	4.07066515158723	1150	1
3.73555716624295	4.07462782460043	1151	1
3.73334179339601	4.05006153475097	1152	1
3.73132828958711	4.04909696767775	1153	1
3.72930673199137	4.04011841124575	1154	1
3.73294485522943	4.05911287976957	1155	1
3.73071946313083	4.07362201497362	1156	1
3.72731560798107	4.08866658562613	1157	1
3.73069662493994	4.07640295086355	1158	1
3.73169558994350	4.05590445335147	1159	1
3.72837152960141	4.04447282634970	1160	1
3.73257407546240	4.07908439869339	1161	1
3.72809631393935	4.10282752070113	1162	1
3.71910076839906	4.07322750543951	1163	1
3.72988303899688	4.05940613947056	1164	1
3.73410609015165	4.06830035144944	1165	1
3.72775554835994	4.10348977877781	1166	1
3.72225270023859	4.12153462514657	1167	1
3.72443444266256	4.12155460507637	1168	1
3.72882071953707	4.12199909951272	1169	1
3.72993512195152	4.09254537261905	1170	1
3.72848571709397	4.09808882390745	1171	1
3.72162906343805	4.09271540221010	1172	1
3.72623527751959	4.07832292984847	1173	1
3.73021202435688	4.07207190491094	1174	1
3.72681388148355	4.08771513550846	1175	1
3.73090446419390	4.05346439957000	1176	1
3.72850813050561	4.04431830854107	1177	1
3.73228317385902	4.05691012224182	1178	1
3.73138714822640	4.08273898695730	1179	1
3.73416376494541	4.06910990404246	1180	1
3.73587471433677	4.06594130523000	1181	1
3.73173720134539	4.03635538321318	1182	1
3.73757436392428	4.05635597214293	1183	1
3.73379118125963	4.05204909353344	1184	1
3.73322681451070	4.06473205835245	1185	1
3.73645927399841	4.06480155016791	1186	1
3.72929255419462	4.09228075287163	1187	1
3.73478282669439	4.05089642645865	1188	1
3.73190308778098	4.04533515457174	1189	1
3.73105872227515	4.07527861808078	1190	1
3.72750440865638	4.05330898572041	1191	1
3.72620239139373	4.06652572492583	1192	1
3.72987639352512	4.08900052457580	1193	1
3.72883874267127	4.10883017743820	1194	1
3.73323037770414	4.09687430690415	1195	1
3.73533975056063	4.06636129386232	1196	1
3.72567180204392	4.09618369448124	1197	1
3.73137378352902	4.07424180077098	1198	1
3.73197688151531	4.06849246986875	1199	1
3.73314919272057	4.06857455756591	1200	1
3.72844396790082	4.10871149329067	1201	1
3.72945021243513	4.07926578236737	1202	1
3.72649457862120	4.07909757767241	1203	1
3.73007830131855	4.08415884684233	1204	1
3.73737495684085	4.05428018165652	1205	1
3.72989275085859	4.07516402060521	1206	1
3.72594931568039	4.09420422933282	1207	1
3.72401166860344	4.11644934719509	1208	1
3.72589386370994	4.12029799897082	1209	1
3.73441293827752	4.07013273371894	1210	1
3.73217275299834	4.01815074113035	1211	1
3.73124158520729	4.08757093571530	1212	1
3.73255821104980	4.06258291741481	1213	1
3.73554068559270	4.04913339016823	1214	1
3.73680061869519	4.03431143191794	1215	1
3.73575495426833	4.02569286803800	1216	1
3.73378897440474	4.03335662508213	1217	1
3.73753601766169	4.02857508654160	1218	1
3.73518202223170	4.01510506078105	1219	1
3.73043097319085	4.03024363552341	1220	1
3.73503423989026	4.02978806447942	1221	1
3.73429727711615	4.04449340508485	1222	1
3.73784840366479	4.03896085564315	1223	1
3.73077907504504	4.04113276981490	1224	1
3.73019782437300	4.08012743601937	1225	1
3.72734269785532	4.08577240080313	1226	1
3.73206562788348	4.05665025391764	1227	1
3.73851380990050	4.06311757666565	1228	1
3.73314184983660	4.08224857327514	1229	1
3.73093819118110	4.05532465842493	1230	1
3.73115929163018	4.06495331394534	1231	1
3.73163819837817	4.08084527672290	1232	1
3.72702515045155	4.10623664552058	1233	1
3.73380271132060	4.05382726018897	1234	1
3.73233215033344	4.05573360013541	1235	1
3.73467697623750	4.04079148817770	1236	1
3.73386614086795	4.03501261529460	1237	1
3.73643670510477	4.04002811598401	1238	1
3.73127350725442	4.06488076501281	1239	1
3.73688138533966	4.02098446061217	1240	1
3.73547566335089	4.00918278367428	1241	1
3.73687070701900	4.03166459190668	1242	1
3.73562979140575	4.01966480451227	1243	1
3.73995796279522	4.04313214407257	1244	1
3.73368169339716	4.07847519506765	1245	1
3.73245032845929	4.05214159685239	1246	1
3.73114521284644	4.07210172230828	1247	1
3.72415344891113	4.08255721255449	1248	1
3.73277009528065	4.05669890470738	1249	1
3.72990346748206	4.09537139226358	1250	1
3.72631215419460	4.06593174204021	1251	1
3.72905805417046	4.09426099173095	1252	1
3.72888236419477	4.09546341623215	1253	1
3.73414194991837	4.07377926688683	1254	1
3.72970964964098	4.08804546864129	1255	1
3.72628976341510	4.09668895988002	1256	1
3.73606468798228	4.05848019636899	1257	1
3.73302878834604	4.06700819753234	1258	1
3.73276863143255	4.04189928420940	1259	1
3.73592678127432	4.02230529534222	1260	1
3.72857378097573	4.06306872457300	1261	1
3.73292881272891	4.07108960604118	1262	1
3.72768662939532	4.12977832068695	1263	1
3.72686073770895	4.12491099295693	1264	1
3.73287954800566	4.06691590817905	1265	1
3.72877695290654	4.06549082235636	1266	1
3.73032954363306	4.04676699825928	1267	1
3.73409087048646	4.05027507982704	1268	1
3.72700648617341	4.06496432385876	1269	1
3.73638037354707	4.05061540129573	1270	1
3.73130372586817	4.07370444079674	1271	1
3.72909562817427	4.08349654044158	1272	1
3.72453416137130	4.11602412806029	1273	1
3.72991110704804	4.08139528967090	1274	1
3.72857971302199	4.07409958906829	1275	1
3.73124577194318	4.07831932551673	1276	1
3.72815653277304	4.08832126226635	1277	1
3.72876717082540	4.07446195805733	1278	1
3.73730957944941	4.05116061072736	1279	1
3.73380370151551	4.03830046928878	1280	1
3.72986967735905	4.07816559389983	1281	1
3.73474103563514	4.05142741232339	1282	1
3.73117734868575	4.06318834568689	1283	1
3.73368159830643	4.08583036923530	1284	1
3.73151614538430	4.05939303958658	1285	1
3.73313581112463	4.03467975027086	1286	1
3.73018691516814	4.07437552433655	1287	1
3.72343240670737	4.06805297524618	1288	1
3.73288734272524	4.05976335733310	1289	1
3.73073722307685	4.07317596896399	1290	1
3.72854922449686	4.07397323824789	1291	1
3.73103279238279	4.05497063355771	1292	1
3.73386262511730	4.07524341785947	1293	1
3.73008722519578	4.04741373044449	1294	1
3.73356412637513	4.02131928047991	1295	1
3.73362088576829	4.03266093440954	1296	1
3.73466074655135	4.00007372219456	1297	1
3.73755929293497	3.99856743023165	1298	1
3.73703617187956	4.02954716509207	1299	1
3.73116824151628	4.05198728894823	1300	1
3.73836846555244	4.03464171917114	1301	1
3.73429058075933	4.05903202330797	1302	1
3.73255225268872	4.06699040756600	1303	1
3.72831191904096	4.05024567869571	1304	1
3.73357425151792	4.00807212567453	1305	1
3.73354930024676	4.00664741468861	1306	1
3.72458636471440	4.07762597442596	1307	1
3.73035885909692	4.07731638729611	1308	1
3.73266783249041	4.05014720637386	1309	1
3.73827767977706	4.04981309226489	1310	1
3.73830172919866	4.02649453675701	1311	1
3.72774241654315	4.04335171347322	1312	1
3.73054200965119	4.03950265601476	1313	1
3.73501418484854	4.06318712920623	1314	1
3.73529814877364	4.05566061209741	1315	1
3.73388495938546	4.06279054380529	1316	1
3.72976904882848	4.07462628522092	1317	1
3.73203205085594	4.07400984637549	1318	1
3.72819369545530	4.07457794086062	1319	1
3.73290666423901	4.06171029650470	1320	1
3.72917215552406	4.07496644713956	1321	1
3.72775155322300	4.08178110704333	1322	1
3.73208878731400	4.06583015916940	1323	1
3.73406397429963	4.07871306337001	1324	1
3.73582091573358	4.04905294688408	1325	1
3.73445962409090	4.05553971992108	1326	1
3.73105482632482	4.09373320870002	1327	1
3.73107644865154	4.08135141216642	1328	1
3.73201447792737	4.08678730299904	1329	1
3.73631360844400	4.04707855991088	1330	1
3.72968803996367	4.08006082502872	1331	1
3.73395858077839	4.09026676195781	1332	1
3.73012920502687	4.09883233083622	1333	1
3.72956132176823	4.07799205619173	1334	1
3.73432575438000	4.03843409516766	1335	1
3.73184453877944	4.04218288904159	1336	1
3.73372372874437	4.03717313541228	1337	1
3.73463638314090	4.05338775886388	1338	1
3.73349590041677	4.06289904726849	1339	1
3.72721469148246	4.07758221367517	1340	1
3.73078498553301	4.03789727012970	1341	1
3.73543161780495	4.04327650000946	1342	1
3.73098554054715	4.04786625694414	1343	1
3.73059097960854	4.10708228942593	1344	1
3.73214895780811	4.09516089850005	1345	1
3.72602622654869	4.08738520287209	1346	1
3.72954500778701	4.03668127661660	1347	1
3.73450320553753	4.07390674124020	1348	1
3.72056278288116	4.11343772477181	1349	1
3.73080808511150	4.05200484665915	1350	1
3.72853037812376	4.05747262908363	1351	1
3.73092172607950	4.06425793579631	1352	1
3.73245800026723	4.04641843772150	1353	1
3.73730526517915	4.01053118439219	1354	1
3.73888631488005	4.04652616095439	1355	1
3.73003025450754	4.02549726610210	1356	1
3.73688874531643	4.00527007998040	1357	1
3.73217237859510	4.03550775030359	1358	1
3.73579938577566	4.04268603574839	1359	1
3.73271362962614	4.07982562659915	1360	1
3.73697054449066	4.07657340630692	1361	1
3.73311557764546	4.07549332799674	1362	1
3.73316963716209	4.07118506638161	1363	1
3.73548652965464	4.02640892193156	1364	1
3.74286384889133	4.00466244669758	1365	1
3.73585212485329	4.04909718735713	1366	1
3.73617646500931	4.06317927960249	1367	1
3.73429277635474	4.03865645391500	1368	1
3.73513096412607	4.07076917518133	1369	1
3.73252961902189	4.07583424814787	1370	1
3.73709371025054	4.04097213147411	1371	1
3.72959943058464	4.05189519063262	1372	1
3.73288428006488	4.05663723430834	1373	1
3.73341736885820	4.04838905354611	1374	1
3.73764438844125	4.03451569745402	1375	1
3.73155434361894	4.06145582438187	1376	1
3.73975109175968	4.03460370546863	1377	1
3.74006398680855	4.03675260283881	1378	1
3.73457294676615	4.02130854510030	1379	1
3.73445328490090	4.04681142681356	1380	1
3.73341272579222	4.05064526381999	1381	1
3.73132542220109	4.09736354027359	1382	1
3.73284347759400	4.08110320039553	1383	1
3.73535121666609	4.04927166005611	1384	1
3.73410962642197	4.08245586721754	1385	1
3.73667604271367	4.08654216091574	1386	1
3.72924005818010	4.08260264581560	1387	1
3.73404766115213	4.07362294275366	1388	1
3.73852827157740	4.06743810726707	1389	1
3.72733323476350	4.11724844171861	1390	1
3.73551463267606	4.06747014993975	1391	1
3.73589831676511	4.06178894617613	1392	1
3.73262036420340	4.03396888947631	1393	1
3.73610997931917	4.03432257362600	1394	1
3.73390508089792	4.05537531161910	1395	1
3.72685125964073	4.08888283073673	1396	1
3.73016959342537	4.08687588116205	1397	1
3.73754649660243	4.06276594365456	1398	1
3.73383032526302	4.06792630696706	1399	1
3.73230307945840	4.03890541476901	1400	1
3.73426916571704	4.05530545167955	1401	1
3.73121185124688	4.06318273533607	1402	1
3.72847490783192	4.09340350788756	1403	1
3.72651679132045	4.13205542949129	1404	1
3.73423160050067	4.08659141780420	1405	1
3.72710211285261	4.08896574607184	1406	1
3.73327331573498	4.05506286555036	1407	1
3.73030408467602	4.04280178672045	1408	1
3.73337963409081	4.07056750073346	1409	1
3.73685604310050	4.05571029570166	1410	1
3.72389522120264	4.09061998941421	1411	1
3.72823730545148	4.10987537729872	1412	1
3.73352431085747	4.06620024638121	1413	1
3.72999332654472	4.09025706972905	1414	1
3.72912326031548	4.08301242801506	1415	1
3.72588304672362	4.06984944991760	1416	1
3.73452490573005	4.05471415950658	1417	1
3.73279396703274	4.07356655560531	1418	1
3.73172743476446	4.07169103377363	1419	1
3.73122898714529	4.06408446305216	1420	1
3.72793803800566	4.07405020179042	1421	1
3.72969444845856	4.06177019209859	1422	1
3.73142726376862	4.10078065984999	1423	1
3.73023793232278	4.05353498030875	1424	1
3.73751344907264	4.05506643768635	1425	1
3.73291031269214	4.05682172604210	1426	1
3.72983433426078	4.07944534862345	1427	1
3.73200532304992	4.07678207381201	1428	1
3.72856879625285	4.06510948851138	1429	1
3.73486706826213	4.03281645499787	1430	1
3.73390570006683	4.03851641157514	1431	1
3.73663138717296	4.04077269925653	1432	1
3.73293126448071	4.05273216153703	1433	1
3.72873148961288	4.05461874439942	1434	1
3.72385914078333	4.10310056814925	1435	1
3.73467760895798	4.02874396468335	1436	1
3.72983016326897	4.03600534163514	1437	1
3.72576360835091	4.10218751476625	1438	1
3.72832220103523	4.08807998325406	1439	1
3.73545231874058	4.05090517600225	1440	1
3.72943662568104	4.07599483942114	1441	1
3.72998070126073	4.09370252291273	1442	1
3.73425981465082	4.04507191550831	1443	1
3.72803301440446	4.07351901902625	1444	1
3.73480535624319	4.04119504891812	1445	1
3.73471781543677	4.07570796985450	1446	1
3.73681291003694	4.06107111686703	1447	1
3.73197485500945	4.05291022509540	1448	1
3.73195405403340	4.08238594130302	1449	1
3.72977206554714	4.06416544552793	1450	1
3.73273756080480	4.07415866174638	1451	1
3.73035605702924	4.08777154416851	1452	1
3.72602640906135	4.09169725311976	1453	1
3.73069695781981	4.10165866602395	1454	1
3.72848125745721	4.09461019175912	1455	1
3.73564687237630	4.05633493572304	1456	1
3.73050358506607	4.04889536333435	1457	1
3.73412833764354	4.08065338649834	1458	1
3.73065166847411	4.10030169503434	1459	1
3.72900481993161	4.04643498019946	1460	1
3.73861124994462	4.05591377260761	1461	1
3.73000405079387	4.08722250543633	1462	1
3.72677806148670	4.10085303284421	1463	1
3.72974586140471	4.12073621825664	1464	1
3.72464645088003	4.12329030815304	1465	1
3.73460660588556	4.07395583666039	1466	1
3.73281623403666	4.06453532903482	1467	1
3.73049416787507	4.05633100615267	1468	1
3.73637921839658	4.04028478388400	1469	1
3.73181925169586	4.04424787908697	1470	1
3.72585425921048	4.09576670583753	1471	1
3.72952176634703	4.06467528515029	1472	1
3.73136102666259	4.05198141110934	1473	1
3.72495367202082	4.08531779619548	1474	1
3.73025610249109	4.08692291990592	1475	1
3.72873505505651	4.04877469437315	1476	1
3.72990959448084	4.06097043598053	1477	1
3.73020348358014	4.04032129341716	1478	1
3.73172005776892	4.06798916775260	1479	1
3.73176386987879	4.06396411423712	1480	1
3.73441389143500	4.08630801564724	1481	1
3.73199479782054	4.06769085200779	1482	1
3.73125770101969	4.06781897069952	1483	1
3.73462178889003	4.03780039312398	1484	1
3.72923077725209	4.04365722597933	1485	1
3.73411863973374	4.03847529601363	1486	1
3.72878870484677	4.07237801985837	1487	1
3.72929500327810	4.08330143625585	1488	1
3.72869834249580	4.08320566284343	1489	1
3.73409737805254	4.04004917848000	1490	1
3.73498566045851	4.06712422920156	1491	1
3.72748690598437	4.08796459293606	1492	1
3.73261828945768	4.06567106272760	1493	1
3.72915511144464	4.06081323407109	1494	1
3.72891631729984	4.07804641685765	1495	1
3.73750915430574	4.05665958503840	1496	1
3.73291380134983	4.07188971059422	1497	1
3.72387787275891	4.07929281472705	1498	1
3.73567918684942	4.04030192958107	1499	1
3.73901356798168	4.03396121823900	1500	1
3.73414032092728	4.03916126235768	1501	1
3.72994459247586	4.09207856650583	1502	1
3.73155411342770	4.05268117898604	1503	1
3.72982127232160	4.07242708191076	1504	1
3.73053284595906	4.06001081345733	1505	1
3.73370533079659	4.04752407221180	1506	1
3.72607404998850	4.07942902843800	1507	1
3.73463229931550	4.04446119762849	1508	1
3.73070852641826	4.04573317635493	1509	1
3.72641389030104	4.08563299766932	1510	1
3.72974462946628	4.10586805515834	1511	1
3.72011030453290	4.14656615662876	1512	1
3.73607602950811	4.04172304754253	1513	1
3.73699181310341	4.03037407705785	1514	1
3.73338040624795	4.05305779726176	1515	1
3.73254381896713	4.04343435534511	1516	1
3.73021558505638	4.03299347488684	1517	1
3.73792561233556	4.04739594848170	1518	1
3.73601884035028	4.03160862570537	1519	1
3.73052230876212	4.06778478107958	1520	1
3.73228163235359	4.07934478503104	1521	1
3.73286576909575	4.04585193953700	1522	1
3.73164174972379	4.08797259107645	1523	1
3.73175987983602	4.06726405162219	1524	1
3.73324305754128	4.03390808094260	1525	1
3.73159626764738	4.06355910760492	1526	1
3.72952734794852	4.07542948999617	1527	1
3.72252570548907	4.11740446877590	1528	1
3.72169697489700	4.13205213235892	1529	1
3.72544556591388	4.10669109314483	1530	1
3.73302875873576	4.02379518057303	1531	1
3.73329329121904	4.03505071886673	1532	1
3.73406984932520	4.03121401445725	1533	1
3.73389124319979	4.05675097919005	1534	1
3.72633364250466	4.08237570572928	1535	1
3.73163746174225	4.08015016543594	1536	1
3.72221961862832	4.11089755789977	1537	1
3.72737418963566	4.07132546937263	1538	1
3.72283058907384	4.11820497639862	1539	1
3.72223333838885	4.09589525787251	1540	1
3.73294992383546	4.03266736153171	1541	1
3.73141601853219	4.02688411151760	1542	1
3.73305105227685	4.05048211397668	1543	1
3.73659877610374	4.05744504211982	1544	1
3.72358582007213	4.09392086718231	1545	1
3.72324750737947	4.10661390608714	1546	1
3.73120897695165	4.07051061315907	1547	1
3.73147836176800	4.08140268457647	1548	1
3.73287508189567	4.03874455362877	1549	1
3.73145346272873	4.04086642649676	1550	1
3.72588894501623	4.08343655473362	1551	1
3.72276204805921	4.08071588026621	1552	1
3.72974009058615	4.05727050571070	1553	1
3.73057820538751	4.03123426608880	1554	1
3.73344381325152	4.03164768951348	1555	1
3.73177072964489	4.04637818940981	1556	1
3.73239877123205	4.05155299800742	1557	1
3.72872521406615	4.06295056834232	1558	1
3.72701789203070	4.05721760483933	1559	1
3.73018827561984	4.06059239967890	1560	1
3.73262546327719	4.07541329539032	1561	1
3.72907474319989	4.07813374267324	1562	1
3.72762891608725	4.10373568970766	1563	1
3.72559094544148	4.11252738890781	1564	1
3.73755175906182	4.06559659230914	1565	1
3.73119545433729	4.02622683393767	1566	1
3.72959475570170	4.02185387135473	1567	1
3.72959870143140	4.05013966396182	1568	1
3.73371272487255	4.04979990992513	1569	1
3.72751189972314	4.06754505082210	1570	1
3.73320644952233	4.05029131263934	1571	1
3.73174331748036	4.05004325254091	1572	1
3.72617120411744	4.04978086618431	1573	1
3.73198617530726	4.04336071976169	1574	1
3.73019116316922	4.06258088220274	1575	1
3.73254992271526	4.04844844429315	1576	1
3.73438995517450	4.04145203916222	1577	1
3.73703853872918	4.03692470024702	1578	1
3.73161555348961	4.05233938699307	1579	1
3.73511809803034	4.05542266451381	1580	1
3.72882157740103	4.07713084566125	1581	1
3.73108692351895	4.05260954263675	1582	1
3.72894677472007	4.06693879167623	1583	1
3.73713629342474	4.03548654706988	1584	1
3.72975195427045	4.03484366027526	1585	1
3.73313108487552	4.06173194141373	1586	1
3.73114971521694	4.03051607238975	1587	1
3.73382468079564	4.04019162851380	1588	1
3.73197703271780	4.06334887338286	1589	1
3.73137623116010	4.05930270497399	1590	1
3.73218121258549	4.07714454173326	1591	1
3.73024791281026	4.08474711552725	1592	1
3.72670108605263	4.08546054299556	1593	1
3.72751139029032	4.06419369705774	1594	1
3.72941990847887	4.08404373516436	1595	1
3.73083719633991	4.06565404368575	1596	1
3.72404303546765	4.06248674879980	1597	1
3.72616830102241	4.07262349858256	1598	1
3.73652432149872	4.04248724333818	1599	1
3.73170775459037	4.07237589596847	1600	1
3.73297056827265	4.07015044142281	1601	1
3.73026159363814	4.09306231660198	1602	1
3.73191044134938	4.02823850666345	1603	1
3.73570906035172	4.03345471450702	1604	1
3.73387103535121	4.04467005978607	1605	1
3.73638588896665	4.06208153484997	1606	1
3.73593751265780	4.03790455971821	1607	1
3.73571737626113	4.04425185439313	1608	1
3.72727353007717	4.04601666209783	1609	1
3.73096265945131	4.09868110242331	1610	1
3.72787783345533	4.09958949145974	1611	1
3.73195142386362	4.07440073843190	1612	1
3.73419970601123	4.04206260329222	1613	1
3.73495977425602	4.01508289713508	1614	1
3.73651619280659	4.02166731144955	1615	1
3.73197807298920	4.06775343808720	1616	1
3.73465232087125	4.04102768844410	1617	1
3.73030016698017	4.03709452377519	1618	1
3.72582966685894	4.08192946265569	1619	1
3.72537109641615	4.08371459810043	1620	1
3.73594133297085	4.05244153050084	1621	1
3.73612683468405	4.06380045699953	1622	1
3.72841935221730	4.05871005773558	1623	1
3.73315041413345	4.06525861342759	1624	1
3.72824375213311	4.06070778456078	1625	1
3.73688754102432	4.03797197500055	1626	1
3.73333377938915	4.04629334748917	1627	1
3.72977909007600	4.05424709541676	1628	1
3.72889269942028	4.09146942649176	1629	1
3.72691442514956	4.09009817308596	1630	1
3.72583510551475	4.10607091281055	1631	1
3.73440118587246	4.06644265278399	1632	1
3.73730107402363	4.04432163294805	1633	1
3.72919559984545	4.05874573697180	1634	1
3.73038718329182	4.07263988336813	1635	1
3.73013243785035	4.05603324557370	1636	1
3.73876320431644	4.03045503441488	1637	1
3.73568266124575	4.03384609481465	1638	1
3.73315836122637	4.08735469751374	1639	1
3.72946900867633	4.09181255873805	1640	1
3.72599741826739	4.12261966667296	1641	1
3.72539475801637	4.08895732482572	1642	1
3.73402836462934	4.06421644096379	1643	1
3.73521486435837	4.02849875525304	1644	1
3.73623710291370	4.04093137135070	1645	1
3.73084855890544	4.06622399089319	1646	1
3.73328820036643	4.06226634914888	1647	1
3.72340841306520	4.09934708509960	1648	1
3.73041486912629	4.05547230286094	1649	1
3.73103207917352	4.04483367715117	1650	1
3.72822904607702	4.05964979063845	1651	1
3.73012893753079	4.06275852038482	1652	1
3.72731832112032	4.05950887173377	1653	1
3.73170422546918	4.05532084594901	1654	1
3.73207394044908	4.08950389891125	1655	1
3.72852069976124	4.06847971074814	1656	1
3.72801091143494	4.07758384968881	1657	1
3.72529117367667	4.09274825015556	1658	1
3.72719174313671	4.06289131119162	1659	1
3.73373022799950	4.03623372372751	1660	1
3.73580546853742	4.05544937963909	1661	1
3.73283644555134	4.04527439875142	1662	1
3.73499193760971	4.05412852306176	1663	1
3.73347874866714	4.06355234667163	1664	1
3.73600962228760	4.06440673739681	1665	1
3.72801551986115	4.07458293017358	1666	1
3.72829504589040	4.07466706644274	1667	1
3.72772580026103	4.05723989424769	1668	1
3.73056874344261	4.08848730255966	1669	1
3.72941913110945	4.10135004877678	1670	1
3.72252113534404	4.09224415655501	1671	1
3.72674327373360	4.04906528062422	1672	1
3.73406239621286	4.07464128902078	1673	1
3.73089500906829	4.08647016290030	1674	1
3.72963169950632	4.08879444913058	1675	1
3.72906798134486	4.10252352859111	1676	1
3.72578444510820	4.09755515886275	1677	1
3.72205197051204	4.11031427668485	1678	1
3.73231551574103	4.07811103758607	1679	1
3.73121843516105	4.07596723396532	1680	1
3.72511885400498	4.06900616789095	1681	1
3.72369637409993	4.07980427061426	1682	1
3.73409897840053	4.02736254447733	1683	1
3.73796299541479	4.03392975382620	1684	1
3.73377002413373	4.07318980456850	1685	1
3.73537815347676	4.05170861119783	1686	1
3.73450070955288	4.02898760918616	1687	1
3.73672989728486	4.01970298852874	1688	1
3.73416951514593	4.01135275919711	1689	1
3.73703647603873	4.00864240735489	1690	1
3.74203125225877	3.99477551156047	1691	1
3.73719895460877	4.07509983697281	1692	1
3.72776660909387	4.09419637235077	1693	1
3.72678813567417	4.09463249212216	1694	1
3.73023985678191	4.07029456026427	1695	1
3.73137457562071	4.07104319732635	1696	1
3.73193673741242	4.05839391786918	1697	1
3.72857675058122	4.05694036497876	1698	1
3.72828793591245	4.06628822579955	1699	1
3.72673106563197	4.09037075093402	1700	1
3.72174666960285	4.14032702694876	1701	1
3.73290290923119	4.09914725326753	1702	1
3.73185090012875	4.07981390298610	1703	1
3.72344677946065	4.09676854725359	1704	1
3.72516124964990	4.08612271847290	1705	1
3.73103147139007	4.07693929766418	1706	1
3.73339791980640	4.05273310690052	1707	1
3.73018670628494	4.05095645569571	1708	1
3.73276835497970	4.04451672711107	1709	1
3.73666307318333	4.04867095770671	1710	1
3.72922620623515	4.05632684772535	1711	1
3.73397919763962	4.06835358250647	1712	1
3.72684050128858	4.06756754574044	1713	1
3.73212230542390	4.04310392492076	1714	1
3.72824524221890	4.07324177076860	1715	1
3.72833129758058	4.07092197939991	1716	1
3.73362647276313	4.08159018364853	1717	1
3.72967030111678	4.07383955984026	1718	1
3.73410784152535	4.07241917662892	1719	1
3.73408060375853	4.08755159201370	1720	1
3.73364546893027	4.07477747847258	1721	1
3.73528391601805	4.06385027557648	1722	1
3.73389628581567	4.01905015195383	1723	1
3.72889714014322	4.08457297646221	1724	1
3.73013872168215	4.07850760951684	1725	1
3.73027982024769	4.04762787347283	1726	1
3.72873239722527	4.06130065667615	1727	1
3.72617166726846	4.09998802002617	1728	1
3.73036671537882	4.02061014890682	1729	1
3.73484432120674	4.00542147269422	1730	1
3.72739244292397	4.04525844590229	1731	1
3.73366608554679	4.03885411459498	1732	1
3.72663996211451	4.08012891122905	1733	1
3.73021088306815	4.05817574939084	1734	1
3.72816626461568	4.06596790181028	1735	1
3.73180239098300	4.05818905264061	1736	1
3.73322396086176	4.03584701831966	1737	1
3.73517875135323	4.03873164875434	1738	1
3.73929259481187	4.01235941347965	1739	1
3.73899239229307	4.00995342914633	1740	1
3.73371729962062	4.05152368778193	1741	1
3.73010058210909	4.06857535442173	1742	1
3.73144838927746	4.04479178524177	1743	1
3.73226639235552	4.06976204093979	1744	1
3.73436531038477	4.06615732641939	1745	1
3.73252007079786	4.04268103643640	1746	1
3.72979939186349	4.06039469967499	1747	1
3.72600035831758	4.05844091533297	1748	1
3.73195061885974	4.07514806824258	1749	1
3.72808600438952	4.06082207392812	1750	1
3.73153955285167	4.06931577831893	1751	1
3.72697114825053	4.09081512995208	1752	1
3.72509093315647	4.06323545735265	1753	1
3.72867828219096	4.05718664486778	1754	1
3.73145618767531	4.03362386876018	1755	1
3.72977440174215	4.06021227710966	1756	1
3.73383201571320	4.01566011673786	1757	1
3.72714983838607	4.06747558082560	1758	1
3.72337809641057	4.08538000260729	1759	1
3.72355746992420	4.06865950931798	1760	1
3.72699861088818	4.07410493345276	1761	1
3.72876052316215	4.05705807253746	1762	1
3.73719917056133	4.02205874243849	1763	1
3.72991009649115	4.05776855968414	1764	1
3.72853925580578	4.07205635001190	1765	1
3.73577789340246	4.03725075132055	1766	1
3.73860100725770	4.03005600273330	1767	1
3.73362892347649	4.03216474144951	1768	1
3.73470296825054	4.05043530474438	1769	1
3.73359275475428	4.05572740021939	1770	1
3.73336152604202	4.05338450399959	1771	1
3.72575910852213	4.08723523768174	1772	1
3.72361632317659	4.07376677230256	1773	1
3.72323473376611	4.10158426073398	1774	1
3.72309346679273	4.11114770668598	1775	1
3.72828113793985	4.12408117212006	1776	1
3.72983417982897	4.07427041524617	1777	1
3.72424150094721	4.08857490408405	1778	1
3.72945112522307	4.10602157818063	1779	1
3.72702118043192	4.09851252470492	1780	1
3.72357747007276	4.09077000538287	1781	1
3.72756115816020	4.06733771310199	1782	1
3.73497078854049	4.03790125758447	1783	1
3.72931011973518	4.05938738794227	1784	1
3.72605087626146	4.07518916436017	1785	1
3.72738434305961	4.08669924953687	1786	1
3.73437283871421	4.04859011214090	1787	1
3.73461003077001	4.05606226109500	1788	1
3.73495577803497	4.04780821983712	1789	1
3.72622322904291	4.07080867291588	1790	1
3.73058052789282	4.05553272240292	1791	1
3.72892919506186	4.05280402516580	1792	1
3.72790438104644	4.04062436391342	1793	1
3.73120335211302	4.05222537832470	1794	1
3.72818763239253	4.09313768597469	1795	1
3.73026030846143	4.07063999445577	1796	1
3.73661797840074	4.05659590003812	1797	1
3.73152683004235	4.07557564572570	1798	1
3.72703939418735	4.06050898288543	1799	1
3.73083132419619	4.05594268045290	1800	1
3.73400084267383	4.05477676400352	1801	1
3.73849951084561	4.03744332515979	1802	1
3.73447716067787	4.03610852443484	1803	1
3.72795607130285	4.07355706542809	1804	1
3.72464690371031	4.08762703707373	1805	1
3.72495663320524	4.09993083635027	1806	1
3.73046379225906	4.07833466737041	1807	1
3.73429786577283	4.02831349182175	1808	1
3.73293495947422	4.05148145087218	1809	1
3.73638450787698	4.03428263908305	1810	1
3.74023348907858	4.04436240260955	1811	1
3.73927399018332	4.02131585200301	1812	1
3.72967326688683	4.03365395777651	1813	1
3.73273946178252	4.08698702508870	1814	1
3.73245377128608	4.07146507388909	1815	1
3.73137601060766	4.07267446877856	1816	1
3.73784125682112	4.04496189012903	1817	1
3.73299801857081	4.03733854559301	1818	1
3.73490377161291	4.06388700703537	1819	1
3.73424434400382	4.03933844079167	1820	1
3.73492638476577	4.05087118306382	1821	1
3.72888786293284	4.05647063643468	1822	1
3.73377863290600	4.03749463686387	1823	1
3.72928594735308	4.07276151002573	1824	1
3.72732382090895	4.06966860737078	1825	1
3.73722198246399	4.03320353426635	1826	1
3.73418280660766	4.04762437247658	1827	1
3.73360570442410	4.02387651966973	1828	1
3.72601612849278	4.05852808837804	1829	1
3.72600150861890	4.09754060536695	1830	1
3.72560163834106	4.07813420412538	1831	1
3.72368158558221	4.12063259172920	1832	1
3.72603742726945	4.10103814781203	1833	1
3.72312530526634	4.08936217991451	1834	1
3.72640769899751	4.07210685703391	1835	1
3.73104950405933	4.09739503779819	1836	1
3.72350908079102	4.13417813593331	1837	1
3.72408698368087	4.11837742130352	1838	1
3.72861108510530	4.08873956856820	1839	1
3.73229536442129	4.06205734767398	1840	1
3.73638658803072	4.03535611526837	1841	1
3.73418179868182	4.05500569868415	1842	1
3.73361764098638	4.06117678457480	1843	1
3.73200600456361	4.04902723863175	1844	1
3.73345105133375	4.02877013548203	1845	1
3.73394003746809	4.01822693321845	1846	1
3.73616168510113	4.00847243247638	1847	1
3.73233468609746	4.07157139504086	1848	1
3.73068429067470	4.09758950569660	1849	1
3.73133980601843	4.09166296582610	1850	1
3.72489519062836	4.06638592111790	1851	1
3.73489798724233	4.04042873518013	1852	1
3.73207752794886	4.07317021451351	1853	1
3.73459564741534	4.06726543241618	1854	1
3.72450944352736	4.10908101556961	1855	1
3.72974379948774	4.08630387299185	1856	1
3.73124567913459	4.07654339930204	1857	1
3.73515192016104	4.07612017306523	1858	1
3.73678071595933	4.03812765920393	1859	1
3.73478412646013	4.03352867266090	1860	1
3.73079418745453	4.04576595292734	1861	1
3.72378602681799	4.06178402258485	1862	1
3.72853251364415	4.05564749039219	1863	1
3.73746913787124	4.04182389624748	1864	1
3.73565827116164	4.04374851952974	1865	1
3.73401181959298	4.06369325444177	1866	1
3.73496239380203	4.06347388285636	1867	1
3.72964302943499	4.03635055013884	1868	1
3.73512333584985	4.02030787643262	1869	1
3.73927298685404	3.98918312943692	1870	1
3.73091312344881	4.05038553750205	1871	1
3.72620014939015	4.04846498384153	1872	1
3.73451840087976	4.07263171920681	1873	1
3.73445315551015	4.04838443548721	1874	1
3.73689214551201	4.02738218761353	1875	1
3.73390481373453	4.05410476113017	1876	1
3.72846651016992	4.06464258670928	1877	1
3.73147767110906	4.07188168556551	1878	1
3.72853318486608	4.07155273824954	1879	1
3.72584122295166	4.12074200808649	1880	1
3.72951333771657	4.06811865024420	1881	1
3.73565877075610	4.06645521388509	1882	1
3.72583986006559	4.08728812194107	1883	1
3.73104239374485	4.06593359685867	1884	1
3.72930999566505	4.06825888749508	1885	1
3.73846129232599	4.05249754907500	1886	1
3.73654023854181	4.03774735851287	1887	1
3.73394648799769	4.04574882736530	1888	1
3.72577250392894	4.09996696718537	1889	1
3.72756450403683	4.10504998434867	1890	1
3.72871704746954	4.12028985089134	1891	1
3.71849191127785	4.11793747400581	1892	1
3.73028598028848	4.08078079077561	1893	1
3.73187057171225	4.05440411714009	1894	1
3.73071125499294	4.06668284062809	1895	1
3.72562456789312	4.06192820662257	1896	1
3.72954309777688	4.08961142485801	1897	1
3.73312257395189	4.05538059253520	1898	1
3.73226085522699	4.05343332209934	1899	1
3.72785852636421	4.06977206870764	1900	1
3.72836066864365	4.05513757144329	1901	1
3.73015383263608	4.03075866255060	1902	1
3.73794896466716	4.02963379176923	1903	1
3.73486113219141	4.04395710548344	1904	1
3.72545410010472	4.06768803853564	1905	1
3.73583654127409	4.05549512243643	1906	1
3.73568800851802	4.03276800635849	1907	1
3.73188686334400	4.01541738177136	1908	1
3.73508289372620	4.05216685874806	1909	1
3.73735313914922	4.03041302366121	1910	1
3.73636053798872	4.04056628402078	1911	1
3.73658355569434	4.04838370558159	1912	1
3.73038714348779	4.05247843598226	1913	1
3.72339741158888	4.07763237430918	1914	1
3.73150497250176	4.09797649248769	1915	1
3.72572867182954	4.09526513564500	1916	1
3.73030832380219	4.06703445370608	1917	1
3.73227017207380	4.05966458892113	1918	1
3.73117034883682	4.01643566634037	1919	1
3.73910923282849	4.03971960063919	1920	1
3.73183592346253	4.03138430018138	1921	1
3.73460413978415	4.03439027059687	1922	1
3.73976496332722	4.02288479059149	1923	1
3.73894931723753	4.01760944631140	1924	1
3.73279107918387	4.00655145617925	1925	1
3.73344278563086	4.00591380730335	1926	1
3.73082926293904	4.04957950722055	1927	1
3.73248186572559	4.04886829549289	1928	1
3.73677569657571	4.04379254359908	1929	1
3.72671255939090	4.06535336947559	1930	1
3.72618438586698	4.07699107499379	1931	1
3.73193413456721	4.02675550244133	1932	1
3.73680829196618	4.00245500248562	1933	1
3.73799831519264	4.01145572567714	1934	1
3.73371269786283	4.05514626500010	1935	1
3.73697350517080	4.01458936846374	1936	1
3.72587722327346	4.02096635183932	1937	1
3.73003827530072	4.04860742372203	1938	1
3.73368868516712	4.06207471042535	1939	1
3.73340046042375	4.05481809298070	1940	1
3.73061876458862	4.08056772927082	1941	1
3.73243772452005	4.05572552893666	1942	1
3.73043334558659	4.03479585566030	1943	1
3.72884192113032	4.05651874742932	1944	1
3.72625776754225	4.09106613359423	1945	1
3.73106328261492	4.08104042212529	1946	1
3.72587947330362	4.06667696457498	1947	1
3.73897319343173	4.05095245591240	1948	1
3.73069561382722	4.03584298407560	1949	1
3.73023834299431	4.04876297055726	1950	1
3.73001481667461	4.04155843225862	1951	1
3.72687140935264	4.05320712520194	1952	1
3.72985199096195	4.06950055347291	1953	1
3.72951120070030	4.08896167375959	1954	1
3.73204947743081	4.06714855272290	1955	1
3.72400371682305	4.09257874559406	1956	1
3.72540666278224	4.11774693319513	1957	1
3.72070256948431	4.09816465429651	1958	1
3.72195492024265	4.11654688060602	1959	1
3.72434622234433	4.08719462386450	1960	1
3.73336129321002	4.02682944982435	1961	1
3.73364958324178	4.04230140192200	1962	1
3.72751076901930	4.11754832418499	1963	1
3.72252171057200	4.08522836016157	1964	1
3.72590013969138	4.09124113204076	1965	1
3.72871152121349	4.09903232552067	1966	1
3.71948689693971	4.11615061207546	1967	1
3.72840098894834	4.08371702192147	1968	1
3.73086026155926	4.06586451962952	1969	1
3.72800688513769	4.09712192717686	1970	1
3.73285032599360	4.05346227272646	1971	1
3.72712781013733	4.07620055300056	1972	1
3.72527942957328	4.06332308970363	1973	1
3.73131726161344	4.08295466808574	1974	1
3.72887965036437	4.07216971844688	1975	1
3.73280568008622	4.01612392368392	1976	1
3.73587163778893	4.05702797518665	1977	1
3.72779726571641	4.08497210623541	1978	1
3.72572456844484	4.10236223667796	1979	1
3.72248963455876	4.13644785787267	1980	1
3.72494766699975	4.08528512121748	1981	1
3.72465646963923	4.06906369587102	1982	1
3.72569982199870	4.06194551558614	1983	1
3.72223251275527	4.06041426498022	1984	1
3.73575585082697	4.04381332757345	1985	1
3.73306181713953	4.04280411911550	1986	1
3.73314398255214	4.03604880052593	1987	1
3.73453644643069	4.05499282890047	1988	1
3.73221189025393	4.06197757915568	1989	1
3.71950081753124	4.12145742005510	1990	1
3.72258762277741	4.10892585147670	1991	1
3.72513794521648	4.06238565114892	1992	1
3.73390706561628	4.04321872459855	1993	1
3.73190605692851	4.06668143708995	1994	1
3.72424066085256	4.12231644599929	1995	1
3.72301044069110	4.12613029521382	1996	1
3.72370374767716	4.09463601895343	1997	1
3.72793940174710	4.06523015750713	1998	1
3.72846021294329	4.06613161976741	1999	1
3.72708065637984	4.06234032450065	2000	1
[truncated: 3,000 more rows]
