# Supplementary material for: Reversibility and Viscoelastic Properties of Micropillar Supported and Oriented Magnesium Bundled F-Actin
Source: PLoS One. 2015 Aug 31;10(8):e0136432. doi: 10.1371/journal.pone.0136432 (PMC4556452; doi:10.1371/journal.pone.0136432)
Supplement: S1 Data — See the Readme.txt file within. (ZIP) [file pone.0136432.s004.zip › Rheology-raw-data/120725 08mM/fov2181noDD/fov2181noDD.txt]

3.40925584746048	3.45996240499361	1	1
3.41116721505827	3.47684027963857	2	1
3.41147211121405	3.48238583248189	3	1
3.40687063953820	3.48045470685833	4	1
3.41103869016403	3.45517760916689	5	1
3.41013345915840	3.48210096640830	6	1
3.41001833927666	3.46659844711663	7	1
3.41007166314021	3.48034878270460	8	1
3.40454363728685	3.48302630538668	9	1
3.40560052034169	3.47178948422278	10	1
3.40918410628360	3.49158433884239	11	1
3.40805854588236	3.46996732651795	12	1
3.40391424953031	3.47633452468496	13	1
3.40944939742061	3.45612105480152	14	1
3.39908071714462	3.50563879565275	15	1
3.40273574421930	3.49657393345073	16	1
3.40862234914689	3.51365179753738	17	1
3.41239822656652	3.49311412699215	18	1
3.40589497520005	3.50875998485761	19	1
3.40282936156291	3.51659221983601	20	1
3.41105702862177	3.47707842281337	21	1
3.41480753285376	3.48143997539645	22	1
3.40945251589966	3.48589299408441	23	1
3.41048992267444	3.47183875309909	24	1
3.40598063757251	3.48439377248600	25	1
3.41178278373149	3.45012072110778	26	1
3.40683458313976	3.44839892387172	27	1
3.40647500623738	3.45961515359104	28	1
3.40833420245469	3.46211905248175	29	1
3.41473990824883	3.43546691941915	30	1
3.40899757275204	3.46527685671370	31	1
3.40632808790516	3.49214567981044	32	1
3.40539356126894	3.47134169127078	33	1
3.41377187740232	3.47615857818116	34	1
3.41057664153546	3.46308444299616	35	1
3.40314383653222	3.46923730814974	36	1
3.40516913743663	3.48624587359662	37	1
3.41119632736165	3.48330798838322	38	1
3.40902698049982	3.48730740186086	39	1
3.40869665157133	3.48991611456098	40	1
3.41015344891794	3.49582898097467	41	1
3.39515324480373	3.49995735901988	42	1
3.40021568059750	3.52065340124551	43	1
3.39987150405266	3.51141356929363	44	1
3.40245572048854	3.47627770638967	45	1
3.40509720947257	3.47038084892790	46	1
3.40594815260955	3.49641049514497	47	1
3.40318088769414	3.49879828032744	48	1
3.41029661440339	3.45402730635566	49	1
3.40350971094254	3.48297574187728	50	1
3.40641153477515	3.47769083482449	51	1
3.40601876979183	3.47779436440253	52	1
3.41068751928400	3.48495873783788	53	1
3.40606610325874	3.51439099682591	54	1
3.40239638668927	3.51645485718831	55	1
3.40803042476356	3.49284972315829	56	1
3.40022059567011	3.48732664251525	57	1
3.41232390302365	3.46653020293375	58	1
3.41067496566671	3.48247594712070	59	1
3.40525766488952	3.47747061451246	60	1
3.40746846921369	3.47402321648090	61	1
3.40845041829847	3.47616941327376	62	1
3.41340180297678	3.46652765840358	63	1
3.41687098852422	3.43598878136106	64	1
3.40609943787389	3.48409812478160	65	1
3.40377599153888	3.50526523234045	66	1
3.40840035858285	3.46611590046800	67	1
3.40806936158697	3.46201055882971	68	1
3.41622030758130	3.45694019395673	69	1
3.40391764847909	3.49076224246435	70	1
3.40062224531339	3.53634007096374	71	1
3.40310469100793	3.52234987420287	72	1
3.40212712691928	3.55474067795537	73	1
3.40774956291826	3.50728879614125	74	1
3.40382709385790	3.48882808536282	75	1
3.40520570867957	3.51176911045429	76	1
3.40567269625312	3.48508082517785	77	1
3.40432415983423	3.54365062492779	78	1
3.40427414550219	3.50211178592021	79	1
3.40177700643335	3.47424339726281	80	1
3.40916816218581	3.47357802692202	81	1
3.40511973473306	3.46549290464690	82	1
3.41049727722775	3.46568341838711	83	1
3.40946417711461	3.45865001984716	84	1
3.40633801844395	3.48930382071380	85	1
3.40636888278560	3.49023173115808	86	1
3.40510847265788	3.49106639433515	87	1
3.40519529983473	3.48227115340453	88	1
3.40707636334423	3.49484422549478	89	1
3.40698732806964	3.51625037548400	90	1
3.39957094538310	3.56926098256263	91	1
3.39823173232818	3.52108992766778	92	1
3.40633663894897	3.48216033509917	93	1
3.40650030916707	3.48430285994275	94	1
3.40512000255501	3.48987840835714	95	1
3.39831979867437	3.51754509965837	96	1
3.41299253243249	3.48767340500058	97	1
3.40791801404432	3.47979350374594	98	1
3.40774154269083	3.47096382028279	99	1
3.40776103249777	3.47246996135870	100	1
3.40920336331034	3.46370724197419	101	1
3.40439905805580	3.46548160021366	102	1
3.41466955786768	3.46628780465756	103	1
3.41263999607060	3.44464509987297	104	1
3.40947889531520	3.46448683329793	105	1
3.40961942212545	3.46218588411091	106	1
3.41505798402927	3.45440137182112	107	1
3.41162657620960	3.46688586046909	108	1
3.41529416209491	3.46219327557917	109	1
3.40946204021523	3.44369147390448	110	1
3.40811506294517	3.49450519041193	111	1
3.40641068577268	3.48424107009304	112	1
3.41024741873349	3.47086242644204	113	1
3.40887117808765	3.51929790494071	114	1
3.40463008605434	3.50558977294004	115	1
3.40460008152000	3.49839333137634	116	1
3.40622896036256	3.49298047714505	117	1
3.40726378225182	3.50056081608034	118	1
3.41019762283424	3.48577075752067	119	1
3.40914100684427	3.46829712195493	120	1
3.40811417745375	3.44862895506424	121	1
3.40650326568266	3.48032017506227	122	1
3.40505861497839	3.50384996564152	123	1
3.40400643822047	3.47796289850024	124	1
3.41018426801209	3.46620179155383	125	1
3.40346904631340	3.50463218191902	126	1
3.40498833083985	3.49237979921861	127	1
3.40811505063730	3.48742549453446	128	1
3.40648950668122	3.47580144301962	129	1
3.40973749370438	3.46944728424970	130	1
3.40673627030274	3.45223004463927	131	1
3.40391913321103	3.50471927982006	132	1
3.40905532529020	3.48969871294852	133	1
3.40727069972480	3.48129838142075	134	1
3.41073997090048	3.48841112568192	135	1
3.40950753626571	3.46095985787961	136	1
3.40749660312442	3.47515850519935	137	1
3.40181274280384	3.51342782870758	138	1
3.40204398320210	3.51177566278994	139	1
3.41042155997989	3.47557479611302	140	1
3.39919927175318	3.51494009528247	141	1
3.39923348053332	3.52080163434280	142	1
3.39881123442566	3.53328101313682	143	1
3.40446312554281	3.51096793505679	144	1
3.40444418861833	3.48780571369873	145	1
3.40571517490494	3.47929062995205	146	1
3.41446234986543	3.47535110221252	147	1
3.41424365257049	3.45744283358834	148	1
3.41005162681848	3.48375362425039	149	1
3.41082166087269	3.49398929396677	150	1
3.40693520147933	3.50978151205735	151	1
3.40905369882240	3.51198638974721	152	1
3.40430891092142	3.50273571975646	153	1
3.40568609843598	3.47493505053602	154	1
3.40807821307033	3.51272969619111	155	1
3.40682308363908	3.49831894016820	156	1
3.40394721076429	3.52590119193219	157	1
3.40369809440882	3.51246376784433	158	1
3.41433547480689	3.43928949523028	159	1
3.41657056407062	3.43446029076343	160	1
3.41638813128150	3.42872737159827	161	1
3.41609432464561	3.44973419854798	162	1
3.41010608825480	3.48497642895946	163	1
3.40582878304720	3.49352884075516	164	1
3.40715537664408	3.48937480221048	165	1
3.41200113710636	3.50560179884781	166	1
3.41112747963047	3.48036635876117	167	1
3.41327393645953	3.47776512980289	168	1
3.41402072281700	3.47113206195977	169	1
3.41324649549985	3.49781831392777	170	1
3.41035708217122	3.52113206960402	171	1
3.40759182268111	3.49478471235692	172	1
3.41339918821112	3.47223665034661	173	1
3.40566457900365	3.49652818290769	174	1
3.40648800708470	3.49495565158192	175	1
3.40440968434047	3.49346928763070	176	1
3.40781707463119	3.48595098718868	177	1
3.40290422265669	3.49835862049606	178	1
3.40581647255296	3.48800341925298	179	1
3.40831413362744	3.48007023393429	180	1
3.40289069689186	3.49266734713882	181	1
3.40289281627784	3.52052171743636	182	1
3.39715283447630	3.53310194104746	183	1
3.40509230365349	3.50423039466295	184	1
3.40553882710953	3.53758923211787	185	1
3.40453165172513	3.51115599773064	186	1
3.40159012586698	3.52747561233352	187	1
3.40619520744977	3.49937916531524	188	1
3.40094162975557	3.52824912533035	189	1
3.40133065960616	3.55194635943099	190	1
3.41184939818401	3.50362499214615	191	1
3.41108429244800	3.49439605087050	192	1
3.41145138686272	3.45236936165466	193	1
3.41169043847877	3.50055415106414	194	1
3.41287520049997	3.50047356853423	195	1
3.40680235625484	3.51285650945533	196	1
3.40875355706921	3.48985862551292	197	1
3.41384928712893	3.44930614635440	198	1
3.41163198662560	3.47861179134134	199	1
3.41181693188675	3.44194097033217	200	1
3.40859069806058	3.47865535375729	201	1
3.41295369197187	3.49601200396395	202	1
3.40892943212284	3.48702486765518	203	1
3.40668119621874	3.53377699703406	204	1
3.40654813308571	3.50478297212157	205	1
3.40103700986398	3.47963594542968	206	1
3.40640696703451	3.50921518903321	207	1
3.40823879911166	3.52924185116964	208	1
3.41291264693307	3.45667640287820	209	1
3.40645956827093	3.48380155221858	210	1
3.40883109916482	3.45315955330709	211	1
3.41087238630944	3.45988222666599	212	1
3.41196527084868	3.45717810255445	213	1
3.40770860946490	3.48737553926200	214	1
3.39915032512620	3.52540837447172	215	1
3.40604027932123	3.51159441366048	216	1
3.40568599960135	3.51664818066214	217	1
3.40773805491926	3.50656619486300	218	1
3.40076152715643	3.53550158753456	219	1
3.40477515911190	3.50615317424539	220	1
3.40483579839547	3.50096654373219	221	1
3.41518799895608	3.45070285331163	222	1
3.41093648244734	3.48230383176451	223	1
3.40865719105503	3.51082653663327	224	1
3.39717034963158	3.53237607798653	225	1
3.40749314679240	3.51089038103558	226	1
3.41681225283283	3.45967821889156	227	1
3.41464712095148	3.46261998269187	228	1
3.41407030861210	3.41450960855174	229	1
3.40718080123562	3.45071446916884	230	1
3.41310049678699	3.49087113388206	231	1
3.41183920381214	3.48506149715556	232	1
3.40901756600230	3.49335992776249	233	1
3.41134889317973	3.46692851287016	234	1
3.41694224593173	3.46356612166382	235	1
3.41346589974550	3.45232925771419	236	1
3.41118956012683	3.48391309863223	237	1
3.40429634106491	3.49862066335420	238	1
3.41259709133489	3.46956285583225	239	1
3.40878222113090	3.48429895659959	240	1
3.40946333066451	3.47361114356915	241	1
3.41121384673436	3.43719209232322	242	1
3.41107277593473	3.44189127246039	243	1
3.40998020018766	3.50610407138975	244	1
3.40935602828787	3.48907649502472	245	1
3.41601374259993	3.44396884258953	246	1
3.41633322704760	3.46742037286900	247	1
3.41545193294569	3.44058533437796	248	1
3.41284021024624	3.45839545256344	249	1
3.41210221162880	3.47917519569798	250	1
3.41374613316695	3.47186699443713	251	1
3.41207760004707	3.46568068605724	252	1
3.40670189676679	3.48674495691511	253	1
3.41562153199783	3.44741549786264	254	1
3.41357220433642	3.44111775411809	255	1
3.41095459286121	3.46825539120803	256	1
3.40669576352310	3.49360391616099	257	1
3.40605688502545	3.49194130767965	258	1
3.41487763227813	3.46575872633734	259	1
3.40642007469798	3.48909765945244	260	1
3.41182182614014	3.47096446122629	261	1
3.41030953908673	3.48987942304832	262	1
3.40905468347529	3.49677539785148	263	1
3.40912542633114	3.47553691410163	264	1
3.40631157506709	3.51044676163728	265	1
3.40448258003399	3.51575286873107	266	1
3.40649478910199	3.49900237873614	267	1
3.41323656692227	3.48379800073630	268	1
3.41327904349103	3.45667559643836	269	1
3.41323672102969	3.47431881426911	270	1
3.41050614584999	3.48898059952829	271	1
3.41076381239436	3.47952032616351	272	1
3.41257875111069	3.46735157010551	273	1
3.41370480146710	3.45169353072795	274	1
3.41221926479812	3.45253533502505	275	1
3.41107402333824	3.47226517679433	276	1
3.40277065305213	3.51626168959235	277	1
3.40335685667539	3.53448697913230	278	1
3.40511148717448	3.51660180743141	279	1
3.41073478428544	3.50511274150673	280	1
3.40749825092463	3.49167195863186	281	1
3.39975515419076	3.52056669607420	282	1
3.41027080053242	3.49509461566203	283	1
3.40136296859200	3.49788267498540	284	1
3.39990915869812	3.52025930263927	285	1
3.40365577691685	3.50725314718074	286	1
3.40427383163015	3.52828152982052	287	1
3.39881122608237	3.52923249286018	288	1
3.40389370686729	3.53054099918228	289	1
3.40866015186894	3.49002241484050	290	1
3.40873720168474	3.47423840059676	291	1
3.41323485645483	3.48013142130917	292	1
3.41459732305626	3.45374808884372	293	1
3.41226800876400	3.44752300616335	294	1
3.40987032958855	3.47213035221889	295	1
3.41356932077751	3.46169839961390	296	1
3.41864372555285	3.45159548517864	297	1
3.41118023187973	3.49508544991909	298	1
3.41237968745745	3.48521011867424	299	1
3.41269968137587	3.47766822620307	300	1
3.40803443985809	3.44817042918090	301	1
3.41170671277092	3.47555984539629	302	1
3.41436322022600	3.47755771392034	303	1
3.40609793569950	3.49063368798741	304	1
3.41438760082332	3.49434095295447	305	1
3.41328284154982	3.51244708040871	306	1
3.40586430469972	3.51748977145889	307	1
3.40882016483698	3.49109461394872	308	1
3.41088353405210	3.49650483226296	309	1
3.41148386685337	3.47466799018714	310	1
3.41312847858619	3.49097634670342	311	1
3.40544243705023	3.48556895239735	312	1
3.40794901384162	3.51444800042060	313	1
3.40803928128258	3.51620017098611	314	1
3.40506025694715	3.50207175926328	315	1
3.41103243610867	3.46693847748316	316	1
3.41161107676112	3.49562087886286	317	1
3.40705032148515	3.53524700705964	318	1
3.40870139197980	3.51648126680595	319	1
3.40606620768441	3.50754476456804	320	1
3.41377499552572	3.47487008232988	321	1
3.41121997119934	3.44577277892120	322	1
3.41331169075758	3.44978959653862	323	1
3.41411406004949	3.43876092162925	324	1
3.41538819292872	3.46589431791061	325	1
3.41454264236177	3.45776822176543	326	1
3.41263229572862	3.45738713703298	327	1
3.41406659371011	3.47409190198838	328	1
3.41118342210830	3.48600157412174	329	1
3.41047260729773	3.46063304369517	330	1
3.41513704152186	3.46581209063591	331	1
3.40852317664790	3.51806405576032	332	1
3.41353207364656	3.46424023436278	333	1
3.41261360164961	3.44068241641737	334	1
3.40681427793434	3.47300386933210	335	1
3.40874194406076	3.52489937510110	336	1
3.40448596216962	3.51306883582509	337	1
3.40488591803603	3.52132806716124	338	1
3.40872092993447	3.49769842023981	339	1
3.41028992019566	3.49441190717016	340	1
3.40990702237978	3.48476372590488	341	1
3.41004991365234	3.48008085501544	342	1
3.41126662215297	3.50061842737694	343	1
3.40540273495972	3.51789894674007	344	1
3.40593155223485	3.50125243664632	345	1
3.39579954799068	3.53843359991161	346	1
3.40361888977896	3.53333117764518	347	1
3.40405394935854	3.48821714129815	348	1
3.40522239349395	3.49826621202136	349	1
3.40903859146899	3.51946743802676	350	1
3.40465182555166	3.52448430421989	351	1
3.40410537075008	3.52630041939911	352	1
3.40312859801788	3.49514987088930	353	1
3.40846742519490	3.48930256839940	354	1
3.40887292760368	3.45995725199175	355	1
3.41145186346479	3.50497786973311	356	1
3.40929660287216	3.46785296020432	357	1
3.41003812454448	3.48556226561217	358	1
3.40808006204923	3.51258722557608	359	1
3.40353081515702	3.52071495518269	360	1
3.40915987867421	3.48784654176420	361	1
3.41584926141754	3.49080383257078	362	1
3.41037190394697	3.45623706507120	363	1
3.41391228554469	3.47421267428711	364	1
3.41931197255497	3.46402060113677	365	1
3.41121764254892	3.49883531012894	366	1
3.40528921335318	3.48755215537915	367	1
3.40915650769632	3.49753683470069	368	1
3.40063231308791	3.54061593589499	369	1
3.40564084094371	3.53178750870215	370	1
3.40593067453396	3.52108952358568	371	1
3.40201517359113	3.51557107318292	372	1
3.40156390239065	3.52794239425660	373	1
3.40884978699890	3.50077886475981	374	1
3.40495348450511	3.49026581459545	375	1
3.40672557535837	3.49751886626194	376	1
3.40489134670708	3.51352749856573	377	1
3.40812030050081	3.49337752665077	378	1
3.40386442009467	3.50185245955206	379	1
3.40907238605047	3.48402978448865	380	1
3.41273123445756	3.47921909719942	381	1
3.41487532539591	3.45388770008906	382	1
3.41082832374819	3.48464655942733	383	1
3.40956317076801	3.50344331082155	384	1
3.41170887466138	3.50486772475498	385	1
3.41413233242982	3.46998310973825	386	1
3.41017697421330	3.49242889594866	387	1
3.40059945265438	3.52761878392758	388	1
3.40683615963067	3.46319148923523	389	1
3.41122861694544	3.49802784990408	390	1
3.41089942462311	3.48442224705861	391	1
3.41539857327617	3.46442364529985	392	1
3.40772793192803	3.47548141894129	393	1
3.40555585471787	3.49926024280245	394	1
3.40627507936169	3.49936104679763	395	1
3.40291736153100	3.51449704520215	396	1
3.40528770610873	3.51729910525745	397	1
3.40643333876068	3.54179122885988	398	1
3.40973596234395	3.50277785000614	399	1
3.40908350800326	3.50952014722710	400	1
3.41241517381238	3.50391085813157	401	1
3.40873735480094	3.52652987049687	402	1
3.40446396928134	3.52035186997794	403	1
3.40905430171314	3.48338974391332	404	1
3.41084346127142	3.46257749882474	405	1
3.41662863368152	3.46675701340181	406	1
3.40641162747081	3.50666446565964	407	1
3.40550490195340	3.50476465097522	408	1
3.40953083678572	3.47507062821011	409	1
3.41298471701699	3.52531125985239	410	1
3.40776714348731	3.53016216712484	411	1
3.40819137970580	3.50320948077208	412	1
3.40860528676381	3.48659743025038	413	1
3.41125331863714	3.46473421581139	414	1
3.40567236818750	3.50958467624773	415	1
3.41123491793462	3.50257257880149	416	1
3.40688980313095	3.49919297699113	417	1
3.40621604738419	3.47761439426152	418	1
3.40848589638867	3.46109171306961	419	1
3.40621772103246	3.47818402174118	420	1
3.41074511627086	3.48054106065521	421	1
3.41357460823648	3.47806082568643	422	1
3.41045626797879	3.46621330818597	423	1
3.40788561468751	3.51026333600497	424	1
3.41041115857685	3.49920217229849	425	1
3.41445611116927	3.48916033869853	426	1
3.40690366958220	3.48095025429594	427	1
3.40491254034446	3.48783375307246	428	1
3.41172332256510	3.49008560067087	429	1
3.40657043223158	3.51351037009605	430	1
3.41064189430347	3.48515585019516	431	1
3.40863377650104	3.49068855834361	432	1
3.40574181659495	3.49389062831437	433	1
3.40762321244479	3.49745290359815	434	1
3.40946406910837	3.50956351128275	435	1
3.41563834671676	3.49407325342051	436	1
3.40939659035004	3.46363136928673	437	1
3.40440770848118	3.50490429354541	438	1
3.40587541499025	3.49847012316936	439	1
3.41017902798390	3.50799885982782	440	1
3.41131426963780	3.47276632108775	441	1
3.41436207804022	3.47686997948181	442	1
3.41516831228830	3.44940571516612	443	1
3.41267401039693	3.48678560180540	444	1
3.41087942510749	3.48284548991613	445	1
3.40977017662608	3.49866523505623	446	1
3.41173603147549	3.48683941899610	447	1
3.41207173976431	3.49291087888112	448	1
3.40727437131359	3.49233066276662	449	1
3.40524222134944	3.49243354392693	450	1
3.40735140992376	3.51946006283318	451	1
3.40757258920462	3.50321866366960	452	1
3.41014000431214	3.48215764688524	453	1
3.41400978821453	3.45373189859272	454	1
3.41393626021671	3.47338860939750	455	1
3.40899327669919	3.50680876244719	456	1
3.41503657513263	3.47678090958954	457	1
3.41253786133696	3.44773787442627	458	1
3.41213164014475	3.45708574975963	459	1
3.41366667859117	3.49947147713957	460	1
3.41617928089670	3.47623867800467	461	1
3.41327335095339	3.46551728016262	462	1
3.41100085352188	3.46046328363925	463	1
3.41013142918109	3.47761897992931	464	1
3.41107708839282	3.50733725520379	465	1
3.40598295221336	3.51096307255299	466	1
3.41297830262882	3.46336435442082	467	1
3.41078450256058	3.47600921713139	468	1
3.40670553953797	3.49423404238946	469	1
3.40960164542565	3.45051184413660	470	1
3.40870739187608	3.47076669349625	471	1
3.40942152299225	3.47777623177663	472	1
3.41303759161463	3.49483803174468	473	1
3.40836887830667	3.48566241231693	474	1
3.41635820976829	3.47649853677614	475	1
3.42009708395919	3.46483976994071	476	1
3.41627629816503	3.45903323832519	477	1
3.41005386048653	3.47291464825329	478	1
3.41083749298773	3.47441180861198	479	1
3.41174979568706	3.52989828434363	480	1
3.40746325324964	3.51326163411262	481	1
3.40432249866623	3.49547898753012	482	1
3.40298052189072	3.51338904183073	483	1
3.41022760954971	3.49650889443639	484	1
3.41151300286529	3.51171838000822	485	1
3.41784024580785	3.46638294842922	486	1
3.41728461415327	3.43785508391691	487	1
3.41756073817700	3.47037059058874	488	1
3.41266788062983	3.48669557945837	489	1
3.41308046958423	3.49420382722803	490	1
3.41366570720649	3.47271745369548	491	1
3.41448901303162	3.46980964853135	492	1
3.40786590179139	3.49234858787978	493	1
3.41408017026283	3.49561569208694	494	1
3.40767341496703	3.52157562352634	495	1
3.40414194188025	3.49763763750704	496	1
3.41152129280864	3.47151302694654	497	1
3.40776044999518	3.49282866807843	498	1
3.41593819160509	3.49133118208968	499	1
3.41186220895791	3.47261896406373	500	1
3.41185452106510	3.48390406614169	501	1
3.41472461669164	3.47046680237029	502	1
3.40281329510317	3.48766939891750	503	1
3.41071186524712	3.47250662983983	504	1
3.40868907080375	3.47997664398774	505	1
3.40523646635380	3.50951321325853	506	1
3.40856585129656	3.46078992189087	507	1
3.41201454014315	3.47811063153279	508	1
3.40772458705114	3.49175130677473	509	1
3.41088132102467	3.47425856739110	510	1
3.41128882151856	3.47800639352107	511	1
3.41246599861175	3.47987650838332	512	1
3.41023217246763	3.51107806720925	513	1
3.40821813524930	3.54196774052051	514	1
3.41061596237401	3.52255943928752	515	1
3.40950479736818	3.50844195572300	516	1
3.41432133368415	3.44684458836823	517	1
3.41654571587135	3.45676520371235	518	1
3.41184659567502	3.44911247224206	519	1
3.41115804184270	3.46565586300302	520	1
3.40512431626117	3.54159039017675	521	1
3.40986177371034	3.49593829402382	522	1
3.41834196175444	3.47445414111185	523	1
3.40843176326803	3.47746682794426	524	1
3.41218733827764	3.48087471587051	525	1
3.41829764638424	3.49329374190745	526	1
3.41793787533398	3.45984117249459	527	1
3.41494366300765	3.46973031717005	528	1
3.41076028254899	3.45121368479590	529	1
3.41632573968943	3.45915669114705	530	1
3.41740732256919	3.43273861175529	531	1
3.41485464560153	3.44655127549327	532	1
3.41793386798645	3.44854916258034	533	1
3.41423075628466	3.45263285856297	534	1
3.41240490786973	3.51160404066265	535	1
3.41282894392589	3.51733704218400	536	1
3.41570984029024	3.48476745166479	537	1
3.41614408130090	3.48445229321531	538	1
3.41525017260014	3.48406090751044	539	1
3.41161942669343	3.48152604116950	540	1
3.41282898913359	3.46989803125817	541	1
3.41062291092164	3.46775177712387	542	1
3.40241153815375	3.53386506336512	543	1
3.40570631314212	3.54249495893510	544	1
3.40639442662595	3.51561699433279	545	1
3.41175384526113	3.46188903663934	546	1
3.41504240961980	3.42714748575107	547	1
3.41204089530702	3.45757550920072	548	1
3.41290093904923	3.48939014728550	549	1
3.41539457470482	3.50823515570651	550	1
3.41483936771165	3.47523120195105	551	1
3.41289515537008	3.48608375557066	552	1
3.40599767035968	3.48367510443253	553	1
3.40956552559572	3.51234632751219	554	1
3.41100847542341	3.50551774419711	555	1
3.41334105493700	3.48487076305268	556	1
3.41176926776411	3.50310295822956	557	1
3.41438895942371	3.48272158768743	558	1
3.41400995677342	3.49323490827284	559	1
3.40601902478261	3.51105199559199	560	1
3.40890621187230	3.55326172530109	561	1
3.42010662048767	3.51797028291992	562	1
3.41382422589264	3.51212905966103	563	1
3.40631888596473	3.50831230972551	564	1
3.41436222963918	3.48304851254613	565	1
3.41561662355134	3.50885589669740	566	1
3.41767890774348	3.48922417903994	567	1
3.41159766576125	3.48363264973232	568	1
3.41687513371902	3.49484909599286	569	1
3.41400262336000	3.50604353874340	570	1
3.41687715253448	3.50210093039314	571	1
3.41576204078498	3.50141096820825	572	1
3.40670522174770	3.53087411950128	573	1
3.41166525357596	3.48751521476858	574	1
3.41721471729491	3.48488226217679	575	1
3.41234934561224	3.48466820121514	576	1
3.41210671339313	3.48107532700567	577	1
3.41052453724521	3.47403330059335	578	1
3.41644731546582	3.46198717739687	579	1
3.41188499667258	3.43830190668364	580	1
3.41839099479873	3.46356458997618	581	1
3.41534447376504	3.49435195727250	582	1
3.41229934564454	3.49867870112556	583	1
3.41314519771040	3.50882507248662	584	1
3.42099067249929	3.45325845112550	585	1
3.41360775178305	3.49114854296566	586	1
3.41989516286814	3.46006698353392	587	1
3.41471708494504	3.44667953307022	588	1
3.41329308101949	3.49313893431903	589	1
3.41763613288081	3.48803357258133	590	1
3.41872630539363	3.51626338378312	591	1
3.41185766415207	3.51132734809405	592	1
3.41080282965052	3.50093331355777	593	1
3.41197467284971	3.48742661997622	594	1
3.41501099417685	3.46678890625806	595	1
3.41250530300805	3.45193219132973	596	1
3.40841725442699	3.45404775969007	597	1
3.40850947333929	3.51129673591231	598	1
3.41405533401853	3.49868850608460	599	1
3.41683527184055	3.48862854625318	600	1
3.41161138566794	3.49606381638350	601	1
3.41133328767642	3.49810959617272	602	1
3.40910015168441	3.47565863011276	603	1
3.41708363399723	3.47863908847276	604	1
3.40851657365273	3.50713844971492	605	1
3.40793095565332	3.52831809488740	606	1
3.41767010057732	3.43645954241581	607	1
3.41424315328999	3.44270390735235	608	1
3.41044809855967	3.47810297871427	609	1
3.41334966177806	3.49136780495355	610	1
3.41321145283962	3.49525239910256	611	1
3.41324869877674	3.49194960145608	612	1
3.40676134722804	3.48751961912232	613	1
3.40944322028125	3.48962122053107	614	1
3.41139559126275	3.47957151068746	615	1
3.41076377960442	3.51600169274975	616	1
3.40541101042329	3.49611246782239	617	1
3.41417302747034	3.47899767563085	618	1
3.41219903900031	3.48287331641538	619	1
3.41387603019691	3.48161044380451	620	1
3.41056597261927	3.48753479820845	621	1
3.41533010129684	3.48037698293603	622	1
3.41623550088327	3.47470173771832	623	1
3.41993626358814	3.43624071749475	624	1
3.41558219183797	3.48549781043366	625	1
3.41627407151911	3.47584735533717	626	1
3.41490041010679	3.49544232997334	627	1
3.41553904170211	3.46414155574134	628	1
3.41633729259360	3.45157969314232	629	1
3.41692506149508	3.45723873920323	630	1
3.41775689181666	3.48324061528264	631	1
3.41917964314905	3.46307022537497	632	1
3.42083909671094	3.43740430513911	633	1
3.41745398060237	3.46642316856084	634	1
3.41160118905739	3.49508868426817	635	1
3.40474652040797	3.49477376366235	636	1
3.41395310403366	3.47231214571414	637	1
3.41874682332351	3.46865123304846	638	1
3.41642514973734	3.47455625785475	639	1
3.41920514631203	3.45970312645656	640	1
3.41382541444048	3.46702781330967	641	1
3.41462449679196	3.48069253518631	642	1
3.41508194846588	3.49012164351415	643	1
3.41078295346883	3.50421735042460	644	1
3.41050343697641	3.46892467073070	645	1
3.41829772225233	3.47127535849503	646	1
3.41277288891782	3.46673188429822	647	1
3.41745244470927	3.44190038017476	648	1
3.41573675162634	3.45149925323222	649	1
3.41381153699062	3.43493773561555	650	1
3.41402598817009	3.48198759198503	651	1
3.41030122610971	3.48773464660009	652	1
3.41299123254690	3.49573672405111	653	1
3.41721591375774	3.49813890554076	654	1
3.41313296395107	3.50598261727495	655	1
3.41554123516460	3.48872053274953	656	1
3.41487936616132	3.49932265285042	657	1
3.41315927720171	3.50265233865569	658	1
3.41188250625864	3.49966332858132	659	1
3.41197411973382	3.51296301423108	660	1
3.41466876254331	3.48428885473940	661	1
3.41702752730213	3.47521538058197	662	1
3.40969137468775	3.48987975399907	663	1
3.41858712873204	3.49229836900772	664	1
3.41648460792457	3.50106010240812	665	1
3.41272477121278	3.49767215284109	666	1
3.41269655457495	3.49197213698189	667	1
3.41668000355409	3.46431322177535	668	1
3.41420159822884	3.47162414348156	669	1
3.41134270878622	3.50533884781492	670	1
3.41526041686628	3.44489662342812	671	1
3.41817525148152	3.45218995890259	672	1
3.41454413059138	3.45781759813603	673	1
3.41333214739903	3.49117748232071	674	1
3.41160051050885	3.52284841986188	675	1
3.41486295227497	3.49186617236587	676	1
3.41070832663897	3.52264949560945	677	1
3.41455199413026	3.49855676339315	678	1
3.40846799160951	3.50352939502411	679	1
3.40930903669762	3.48713169512028	680	1
3.41100436300984	3.50647599921516	681	1
3.41149834451400	3.50548216430015	682	1
3.41237244483579	3.50566968776730	683	1
3.41667151336045	3.45920146282990	684	1
3.41693182816130	3.46455725103617	685	1
3.41546508655832	3.45637968753488	686	1
3.42000657267488	3.39990012225886	687	1
3.41965890037733	3.42098322892033	688	1
3.41388787470103	3.48744517365432	689	1
3.40971698722212	3.49607393854408	690	1
3.41306138342157	3.50967153491454	691	1
3.41477158269181	3.47709200798646	692	1
3.41019696507057	3.46882971302664	693	1
3.41204164606023	3.48835941992553	694	1
3.41403483139720	3.47542887404065	695	1
3.41473039926507	3.48853883181577	696	1
3.41068078634658	3.51532989202296	697	1
3.40553204553412	3.52681102347854	698	1
3.41958572591812	3.44138771547681	699	1
3.41393396192739	3.45235008941782	700	1
3.41335871408586	3.43338828321848	701	1
3.40808647615598	3.45536654917228	702	1
3.40790720226953	3.50022798774707	703	1
3.41312727076399	3.52049280793947	704	1
3.41337816516264	3.46923282177611	705	1
3.41694337075562	3.50402723181398	706	1
3.40783706518838	3.52138521093062	707	1
3.40870823056800	3.55283324224630	708	1
3.40838638692417	3.52908389624254	709	1
3.41029906545296	3.47719132408978	710	1
3.40881298461397	3.49240516981257	711	1
3.40921427296645	3.53759248982670	712	1
3.41028265409426	3.51737387388975	713	1
3.41403200116554	3.50981795821754	714	1
3.40895984991236	3.49624829142315	715	1
3.41304224614261	3.51932395118571	716	1
3.41192504121486	3.52767704706446	717	1
3.41341687805203	3.49473258525892	718	1
3.41678563567704	3.48750700638652	719	1
3.41273798974627	3.48660280293089	720	1
3.41391334010618	3.48539534340717	721	1
3.41048598099114	3.47985742982501	722	1
3.41437672748785	3.47568354820600	723	1
3.40675453035352	3.48195789137455	724	1
3.41062615224640	3.54554892899836	725	1
3.40870794857117	3.53245971700175	726	1
3.41455209802263	3.50905201753233	727	1
3.41628731914442	3.47081759377142	728	1
3.41690084101824	3.46453216560832	729	1
3.41102999240954	3.49244249075083	730	1
3.41567231129687	3.49777802382193	731	1
3.40371200654354	3.52151543784493	732	1
3.40394612031398	3.51494303523992	733	1
3.40649077219065	3.53945611919654	734	1
3.41480022415111	3.49001385222928	735	1
3.41251414142093	3.47641086945601	736	1
3.41143965262649	3.49522054636649	737	1
3.41643839277307	3.46530442473532	738	1
3.41540694847229	3.45974215539223	739	1
3.41540367530977	3.45105948795197	740	1
3.41271754960574	3.47716000961460	741	1
3.41152471753682	3.50166749395936	742	1
3.41245835024839	3.49279436667612	743	1
3.40980616203703	3.50768032836971	744	1
3.40768265896646	3.52946485178800	745	1
3.41174746743605	3.53131240057921	746	1
3.41747811270232	3.49932720852522	747	1
3.41020773665559	3.52165928739296	748	1
3.42062740931029	3.45768511201127	749	1
3.41694105460549	3.49318128467154	750	1
3.41391155293189	3.50901243534205	751	1
3.41409364624762	3.49468810475789	752	1
3.40794227534493	3.53525945230826	753	1
3.41268294975247	3.51065473358471	754	1
3.41013549241967	3.51010138047379	755	1
3.41473041045650	3.51285588728978	756	1
3.41529036707680	3.47455275999977	757	1
3.41372142099783	3.49225145252874	758	1
3.41603092608858	3.47776729256350	759	1
3.41826168545059	3.46619574645903	760	1
3.41490234734951	3.47699924809779	761	1
3.41494138636144	3.47724666015544	762	1
3.42011004935423	3.44648903045180	763	1
3.41935584356983	3.45230088329776	764	1
3.41738428307241	3.45261156593613	765	1
3.41879213255641	3.46876787663716	766	1
3.41636104005810	3.49374649907227	767	1
3.41151384759309	3.50946666205603	768	1
3.40683267635683	3.51153894024356	769	1
3.41560537293879	3.48558796683070	770	1
3.41108471695844	3.48228920842039	771	1
3.40943072232977	3.48232658247364	772	1
3.42084511776489	3.46401318260705	773	1
3.41152269895946	3.48736103941579	774	1
3.40319012876461	3.53411845968224	775	1
3.40998947399852	3.49644092633302	776	1
3.41599941797493	3.47315918696522	777	1
3.41677120170177	3.51862682459251	778	1
3.41225838053660	3.50045807089547	779	1
3.41302127821139	3.48451785919421	780	1
3.40823576540154	3.50095736262799	781	1
3.40747562568445	3.51871275271113	782	1
3.41686396433779	3.48742111461249	783	1
3.41395971902554	3.47471402777544	784	1
3.41139126283698	3.49470135034224	785	1
3.41188411874696	3.52855046882815	786	1
3.40927053427980	3.53167076228424	787	1
3.40114042101672	3.53420164024647	788	1
3.40681290494620	3.52569438403348	789	1
3.41642003827686	3.47086327147230	790	1
3.41503868608427	3.47526896311198	791	1
3.41367798098387	3.47965276583073	792	1
3.40606571378372	3.52049004886187	793	1
3.40630216087960	3.55741210872986	794	1
3.40398378444730	3.56813908153073	795	1
3.41261281347440	3.50213190765939	796	1
3.41008499487671	3.48480978459492	797	1
3.41488743466719	3.45872715813008	798	1
3.40948155492558	3.48736252914793	799	1
3.40958235084360	3.47737222726155	800	1
3.41382767547815	3.46002540392668	801	1
3.40832613829486	3.45277119368192	802	1
3.41389523836004	3.46631258851584	803	1
3.41602146151487	3.46459213823618	804	1
3.41406065361924	3.50170068273411	805	1
3.40998935483941	3.49283250322670	806	1
3.41478610320681	3.47158935525293	807	1
3.41900108632722	3.44783464310641	808	1
3.41921766175131	3.43508291012916	809	1
3.42076452044522	3.43867277329164	810	1
3.41516126352813	3.42683125763211	811	1
3.41454171448698	3.44278262401474	812	1
3.41743666586450	3.44210869276720	813	1
3.41385440348516	3.46497164711248	814	1
3.40156754931753	3.52450406405085	815	1
3.40352622484260	3.52856891314726	816	1
3.40582790166795	3.52599984990034	817	1
3.40494073382020	3.50992790044485	818	1
3.41294425208971	3.48002722413869	819	1
3.40968957355020	3.50779624244297	820	1
3.41027019269559	3.52366151445249	821	1
3.40973749872263	3.48570132114545	822	1
3.41094423065492	3.46921579792549	823	1
3.40660158774311	3.46644501727414	824	1
3.40957315552977	3.50120044605036	825	1
3.41457336385185	3.46666877006778	826	1
3.40811365057614	3.49452843150503	827	1
3.41139818776991	3.50191544564390	828	1
3.41001627772300	3.50011004246198	829	1
3.41318483220545	3.52909236286484	830	1
3.41550711740783	3.47021898281007	831	1
3.40984610404383	3.50842953654844	832	1
3.41670363078581	3.49342127432963	833	1
3.41657561835463	3.51265656023020	834	1
3.41808869860397	3.48132911200544	835	1
3.41806858756082	3.46731763682501	836	1
3.41365032458346	3.47944342887331	837	1
3.41557142171643	3.49770899405873	838	1
3.41182127961316	3.50149732635346	839	1
3.41311142340954	3.48042029740872	840	1
3.40957428410318	3.51002255702045	841	1
3.39853989548471	3.52716276291123	842	1
3.41028013698019	3.48339592134726	843	1
3.41050098552969	3.48879302314089	844	1
3.40968498993904	3.49179517568864	845	1
3.40629092237119	3.51044332250355	846	1
3.40982252794073	3.49581254238016	847	1
3.41396180700371	3.47226538113127	848	1
3.41415521865782	3.48645400262376	849	1
3.41259095741628	3.49012925804983	850	1
3.41172555623620	3.46736907805478	851	1
3.41619663559942	3.47988162064860	852	1
3.41505975883221	3.47517933487888	853	1
3.41295045942991	3.52193989638551	854	1
3.40731506531463	3.50013368469098	855	1
3.40934560928265	3.46687740902217	856	1
3.41593714109295	3.48146595685945	857	1
3.41900485570992	3.45467054483027	858	1
3.40716772535185	3.53116059262709	859	1
3.41012670498798	3.50742405503979	860	1
3.40699275996492	3.53012082166640	861	1
3.41104892292356	3.48037660994477	862	1
3.41307863959102	3.43321380547232	863	1
3.41209340484299	3.48059819033845	864	1
3.41142784969329	3.51334724461921	865	1
3.40672875169732	3.51705862427181	866	1
3.41710326485828	3.46765313685367	867	1
3.41452929339109	3.47590127784816	868	1
3.40993098057501	3.49106339882088	869	1
3.41445028981135	3.47623506450332	870	1
3.42064282482719	3.46979729033930	871	1
3.41131615294432	3.48671571861539	872	1
3.41172750717707	3.49751514275309	873	1
3.41650870098046	3.48425223392973	874	1
3.41367244786903	3.50862612745482	875	1
3.40687936707664	3.49236655179487	876	1
3.41279088078876	3.47233070633581	877	1
3.41377015276308	3.50727423108753	878	1
3.41098512066957	3.50536820438751	879	1
3.41297546091705	3.48035125549521	880	1
3.40618149200737	3.55742631005812	881	1
3.40979644235937	3.52291844681567	882	1
3.41084979474318	3.53453153357520	883	1
3.41096938966114	3.51902337113836	884	1
3.40399740982504	3.51757794474415	885	1
3.40935690138268	3.48879255554519	886	1
3.41581225660165	3.46353690006748	887	1
3.41390536501150	3.51664009625580	888	1
3.41905987286660	3.49420623307800	889	1
3.41535936135543	3.48918682591320	890	1
3.40955173178315	3.48669912152657	891	1
3.41469939241434	3.46618902034018	892	1
3.41505861841473	3.47292090249427	893	1
3.41925852318338	3.48712480623273	894	1
3.41111887758493	3.48544584670729	895	1
3.40735573996230	3.49235676899096	896	1
3.41699050036961	3.45160385930671	897	1
3.42031802767155	3.45152772023522	898	1
3.41874193027903	3.46192301101010	899	1
3.40696487508501	3.51485108590611	900	1
3.41002877649488	3.47099142228703	901	1
3.41733015402540	3.45206539718185	902	1
3.41511646766681	3.45058100866176	903	1
3.41686558680173	3.46538162016676	904	1
3.41014555252779	3.47483123175045	905	1
3.41198937428838	3.49413671442938	906	1
3.40331149094729	3.49754491247900	907	1
3.41457590083772	3.48393584367822	908	1
3.41700629791412	3.45249889105528	909	1
3.41364650712795	3.47224501792872	910	1
3.41215505201663	3.49578876298257	911	1
3.40921774754188	3.48309727654207	912	1
3.41895975028021	3.44443344314634	913	1
3.41537575661875	3.47147647290855	914	1
3.40824168547780	3.51122976729341	915	1
3.40569169399676	3.50482019628888	916	1
3.41164572292888	3.49589179115160	917	1
3.40531825173505	3.51610754053661	918	1
3.40734592076027	3.52624426873359	919	1
3.41031686001452	3.52334177021353	920	1
3.41609071495588	3.45157362018744	921	1
3.42250076789686	3.44051521159698	922	1
3.41323769149097	3.49680561742018	923	1
3.41649758613005	3.48199612502498	924	1
3.41112677288119	3.50945543932764	925	1
3.41166894181897	3.53188610146150	926	1
3.40924477692498	3.50893240648901	927	1
3.41484303640678	3.50011512001494	928	1
3.40717599805237	3.50339365158406	929	1
3.40835700697331	3.50607794655544	930	1
3.40709449074451	3.51640953240666	931	1
3.41401125038641	3.53168761852943	932	1
3.41384742867120	3.49326257322561	933	1
3.41039947570163	3.49286893307039	934	1
3.41037225949668	3.48930182777612	935	1
3.41568010566601	3.50419640866932	936	1
3.41205067502624	3.49008083456092	937	1
3.41001647044633	3.51281220813510	938	1
3.41128247806542	3.48849461094626	939	1
3.41098331514136	3.48803288346902	940	1
3.41198945806885	3.50113074840032	941	1
3.41518475167931	3.49482538915562	942	1
3.41636755395415	3.45870099559972	943	1
3.42033759676716	3.45716359555034	944	1
3.41525827269830	3.45942601740330	945	1
3.41482373750666	3.45741919771209	946	1
3.40980263690435	3.47847207301641	947	1
3.41288965000130	3.52967865696489	948	1
3.40565314851473	3.51464993770446	949	1
3.41382875762706	3.50908736840495	950	1
3.41294901265857	3.47650650450899	951	1
3.41968849036674	3.44969288626237	952	1
3.41814456975568	3.47164643288564	953	1
3.41954216908896	3.45312483022814	954	1
3.41654158933608	3.45674379851709	955	1
3.41817994362327	3.46378072416046	956	1
3.41280305064353	3.48061344606666	957	1
3.41773463989249	3.49381694144044	958	1
3.41523476126621	3.46295619253024	959	1
3.41240979696004	3.48632204590442	960	1
3.41536501382940	3.45261469599892	961	1
3.41406530873376	3.47000250218375	962	1
3.41510439203101	3.50469301201694	963	1
3.41519445787915	3.48819182697724	964	1
3.41940891709014	3.48929004977549	965	1
3.41329440618200	3.49367155619029	966	1
3.41810714781285	3.46702106567625	967	1
3.42004618313787	3.44675649530414	968	1
3.41441309353234	3.49262270792854	969	1
3.41912072624849	3.48618130653363	970	1
3.41435188228708	3.48469677506959	971	1
3.42229479779878	3.46065652655662	972	1
3.42392674043411	3.41477118108967	973	1
3.41882894283673	3.47837529248949	974	1
3.41888608705608	3.47808424929313	975	1
3.41583317823955	3.49765932664632	976	1
3.41614250413454	3.48837652738486	977	1
3.41474248410674	3.49206326453730	978	1
3.40941546921443	3.50647579327505	979	1
3.41304777702611	3.44954073840168	980	1
3.42308849135927	3.43686202080264	981	1
3.41610432427986	3.51279822305735	982	1
3.41475634371862	3.47987099907715	983	1
3.41672219039541	3.46367262208234	984	1
3.42184639823210	3.45064752846379	985	1
3.41170914760439	3.46178558428016	986	1
3.41341845395020	3.47122088488124	987	1
3.41165872229416	3.51517950112381	988	1
3.41747109741938	3.47953944779778	989	1
3.41850723472409	3.46806453166128	990	1
3.41455188039168	3.48829720238010	991	1
3.41236831722755	3.48763944087491	992	1
3.41603091149336	3.48108652202410	993	1
3.41116652660445	3.49112224707707	994	1
3.40888575404544	3.49701048331516	995	1
3.41522623496386	3.50928439858320	996	1
3.41120332302119	3.51165958095454	997	1
3.41141818528756	3.51107667994978	998	1
3.41654668300385	3.50722261715072	999	1
3.40855486401388	3.51654396350171	1000	1
3.40819270855911	3.48582115869115	1001	1
3.41346354803768	3.47671533672343	1002	1
3.40553136838819	3.50354753686101	1003	1
3.40861688934391	3.49238590899200	1004	1
3.41204248648973	3.52340218028235	1005	1
3.41776352205164	3.50458767554522	1006	1
3.41667277909535	3.51404334030086	1007	1
3.40713462667852	3.49402898989163	1008	1
3.40996103147815	3.52672332182536	1009	1
3.41285534696474	3.48535397691409	1010	1
3.40918217529504	3.48582126409562	1011	1
3.42082687412505	3.41943410441686	1012	1
3.41843451423902	3.42627707661367	1013	1
3.42158201828094	3.47611255022418	1014	1
3.41019806314985	3.50726468032847	1015	1
3.40733978667241	3.51550909225261	1016	1
3.41382450198603	3.49862676878810	1017	1
3.41006398824588	3.51448819351492	1018	1
3.41561693114818	3.45903859836371	1019	1
3.42108615970022	3.46218289892442	1020	1
3.41207640591085	3.51157376242373	1021	1
3.41498190583924	3.50877455275832	1022	1
3.41207440866419	3.51378914638137	1023	1
3.41282314667872	3.51588346610317	1024	1
3.41706100348794	3.50369435649440	1025	1
3.42198226537453	3.46140595799120	1026	1
3.41666606085449	3.47324593857338	1027	1
3.42173953286421	3.43586923221239	1028	1
3.41533848323256	3.44843471405836	1029	1
3.42370305964351	3.42643831399215	1030	1
3.42123905132824	3.44453561737496	1031	1
3.41755314923838	3.47978305898495	1032	1
3.41153004830056	3.50673851010703	1033	1
3.41728826464862	3.49597457822480	1034	1
3.41180170621242	3.49189088207042	1035	1
3.41193627530497	3.49061121662139	1036	1
3.41526510507019	3.46826046249467	1037	1
3.41363130477363	3.47855423581780	1038	1
3.41400536872055	3.53193279173183	1039	1
3.41844348922513	3.49566737133362	1040	1
3.42032571672292	3.45354464531673	1041	1
3.41991647115479	3.47670946627091	1042	1
3.41599422340183	3.49769298717316	1043	1
3.41736322791986	3.48843577309916	1044	1
3.41545249127779	3.47892172324650	1045	1
3.41466513461971	3.49179815869814	1046	1
3.41088541205113	3.50636755505507	1047	1
3.41693666780844	3.48895522439142	1048	1
3.41688964302018	3.50631232659569	1049	1
3.41180517048741	3.54364132123710	1050	1
3.41303191508237	3.49310712312801	1051	1
3.41270219956129	3.48087375607059	1052	1
3.41356105126580	3.50650319082176	1053	1
3.41572409881889	3.50038190657543	1054	1
3.42152488161049	3.47294563446349	1055	1
3.41694438661621	3.47246729175303	1056	1
3.41927424871850	3.47516688820889	1057	1
3.41743873355981	3.50030716641871	1058	1
3.41245488129790	3.47937576614949	1059	1
3.41190130973474	3.48478725951726	1060	1
3.41837356314883	3.44778191215354	1061	1
3.41841413393252	3.44917564625540	1062	1
3.41186100863200	3.47698426709637	1063	1
3.41450033359122	3.46065025136602	1064	1
3.42036497698093	3.46044183532779	1065	1
3.40550007016000	3.50217402794160	1066	1
3.41053418542450	3.51825336585456	1067	1
3.41588042962015	3.49214490442852	1068	1
3.41488556442869	3.46599671492102	1069	1
3.42473284332863	3.48775580494444	1070	1
3.42395605135125	3.44887977076357	1071	1
3.41950645652005	3.45230219523655	1072	1
3.41569676907652	3.44819402683611	1073	1
3.42008005858323	3.49152499704619	1074	1
3.41440457519446	3.49986980139971	1075	1
3.41923850147530	3.47045878148857	1076	1
3.42201479957959	3.44711899649092	1077	1
3.42298420876542	3.44657318892046	1078	1
3.41783757443750	3.46356622099950	1079	1
3.41080896594451	3.50304811892375	1080	1
3.41311290525240	3.49535241818085	1081	1
3.42123949674294	3.44721775404815	1082	1
3.42052746048467	3.45715978496151	1083	1
3.41696332493734	3.47697732421476	1084	1
3.41584768189428	3.46582142348828	1085	1
3.41730787774176	3.44995766063749	1086	1
3.41610244714772	3.47063202240373	1087	1
3.41301095249250	3.46879908751875	1088	1
3.41402543170298	3.49184453528987	1089	1
3.41509720403137	3.46656623804526	1090	1
3.41630599334850	3.45938714636796	1091	1
3.41816930159016	3.47926400140577	1092	1
3.41116089348740	3.50205070371378	1093	1
3.41298746754818	3.50003394513186	1094	1
3.40958130111589	3.51701547751588	1095	1
3.41165543301662	3.52501413714291	1096	1
3.41054424371185	3.49653494765425	1097	1
3.41374075764059	3.52056054813429	1098	1
3.41157780303177	3.48485612075874	1099	1
3.41256157551491	3.49752369937346	1100	1
3.41328247187041	3.48299833595231	1101	1
3.42339360863993	3.43418638424447	1102	1
3.41944021020569	3.46029029271936	1103	1
3.41164929555624	3.49763348784747	1104	1
3.41835704475222	3.46248937342414	1105	1
3.41714593517741	3.49068497679418	1106	1
3.41206706587221	3.48605397216344	1107	1
3.41411695874938	3.45402857425130	1108	1
3.41447709884203	3.46919700499797	1109	1
3.41050962866676	3.50396512420327	1110	1
3.41157353680230	3.50421834868458	1111	1
3.41454189702704	3.48225248517809	1112	1
3.42272544064413	3.47298918245987	1113	1
3.41944194880355	3.44787830465077	1114	1
3.41254097325762	3.48466526188907	1115	1
3.41372582788565	3.46909693792565	1116	1
3.41644337235135	3.43061023962624	1117	1
3.41291541740029	3.48757202239436	1118	1
3.40674939629252	3.51418855376908	1119	1
3.41446607249403	3.51472941986956	1120	1
3.40700990134036	3.50933411054070	1121	1
3.40801088578159	3.51826743979431	1122	1
3.41469599275537	3.48532175507730	1123	1
3.40896500999078	3.55280519646543	1124	1
3.40951255857815	3.50533519669863	1125	1
3.41392068859008	3.48132056993410	1126	1
3.41404275791786	3.50529778825966	1127	1
3.42069336080069	3.45593162165417	1128	1
3.42296965501212	3.45878143409702	1129	1
3.41646805027482	3.47340366963347	1130	1
3.41349991667607	3.48607352640824	1131	1
3.40869265787940	3.53423418795010	1132	1
3.40803801730269	3.54438196175148	1133	1
3.40749668266555	3.52941559365076	1134	1
3.41548783662554	3.49254500392131	1135	1
3.41716471218727	3.51364386042030	1136	1
3.41704791890943	3.49785391973729	1137	1
3.41351883680043	3.50651321951710	1138	1
3.41322148206928	3.48639777306894	1139	1
3.41444725389523	3.48256964029669	1140	1
3.42152829713789	3.46037204012952	1141	1
3.41715555837028	3.46481742762981	1142	1
3.41495340697539	3.47955919584442	1143	1
3.41522972068846	3.48594950161840	1144	1
3.40934567872744	3.51014968939411	1145	1
3.41520688255119	3.49230558490640	1146	1
3.41872805820533	3.45860986999881	1147	1
3.41761510864079	3.47793516854544	1148	1
3.41984374152899	3.45263598225075	1149	1
3.42302433586483	3.46958309277432	1150	1
3.41960464590070	3.44296674750109	1151	1
3.42142363728015	3.45227552695717	1152	1
3.41306979738928	3.45970326717593	1153	1
3.41376267670202	3.46055561508583	1154	1
3.41664976120912	3.48928223653258	1155	1
3.41170686074739	3.50313299042561	1156	1
3.41705066094705	3.46990404089115	1157	1
3.41526821038487	3.48049403764960	1158	1
3.41638813204109	3.50008515657724	1159	1
3.41033530534247	3.54908906663736	1160	1
3.41625185700478	3.54032862860814	1161	1
3.41172202612644	3.51556614305108	1162	1
3.41626179719383	3.48224900089188	1163	1
3.41872759069254	3.44070511547247	1164	1
3.41362932956169	3.50190566556143	1165	1
3.41091277683030	3.51852508233212	1166	1
3.41704839996298	3.49971539902148	1167	1
3.41822508946263	3.46896620333590	1168	1
3.42145130793158	3.46631146832623	1169	1
3.42167126255143	3.45424109151297	1170	1
3.41918738144715	3.47122743606372	1171	1
3.41414745037981	3.49941927888856	1172	1
3.41358105150259	3.50748328961257	1173	1
3.41318800065711	3.52785910021044	1174	1
3.41432098989593	3.48256229995166	1175	1
3.40784658289303	3.52745326656379	1176	1
3.41502703919211	3.54565117758922	1177	1
3.41569014203312	3.47632854180957	1178	1
3.41315110553668	3.45206502154971	1179	1
3.41333861285829	3.47680878948823	1180	1
3.41525333842563	3.49141517354544	1181	1
3.41589970080726	3.50566864759539	1182	1
3.41245754927402	3.49825742858469	1183	1
3.41564478293593	3.50464661579989	1184	1
3.41303608140166	3.49691410884421	1185	1
3.41347722476920	3.48255910778553	1186	1
3.41632585614418	3.46733730003674	1187	1
3.42113123634588	3.44059102149424	1188	1
3.42277542750909	3.45557253253136	1189	1
3.42033513965285	3.49069835036887	1190	1
3.41329396294921	3.49511269509956	1191	1
3.41313348897395	3.50909420110635	1192	1
3.41121479539738	3.50011229807954	1193	1
3.41351254312377	3.48830340181599	1194	1
3.41724187074518	3.47856142714439	1195	1
3.41170156924545	3.50720459268948	1196	1
3.41128243846647	3.51137325642277	1197	1
3.41173357935247	3.47546806881039	1198	1
3.41951531699427	3.46979008612178	1199	1
3.41892586594946	3.49656471168372	1200	1
3.41495785268089	3.48617568344289	1201	1
3.41933654079202	3.46615960238520	1202	1
3.41805940814369	3.44624997092876	1203	1
3.42270319355303	3.45226007473660	1204	1
3.41694560984129	3.50230954544384	1205	1
3.41354667167718	3.50086885626436	1206	1
3.41616432079438	3.49005157594359	1207	1
3.41663570374743	3.47149632244115	1208	1
3.42424540586142	3.44113149449464	1209	1
3.42257426854831	3.45591816761338	1210	1
3.42282818210893	3.45510727952428	1211	1
3.42033680917643	3.47125085666665	1212	1
3.40941816335336	3.50148812914335	1213	1
3.41406535204154	3.48524240900184	1214	1
3.42140162129242	3.46055238282947	1215	1
3.42211446524410	3.46805316382551	1216	1
3.41723689817071	3.49783147150890	1217	1
3.41173245890724	3.49522756270274	1218	1
3.41664875375919	3.51144069693170	1219	1
3.41850249306952	3.48764378035294	1220	1
3.41725256596963	3.48818585984668	1221	1
3.41889106271974	3.49920329495426	1222	1
3.41633514892449	3.49489953138496	1223	1
3.41626519584260	3.46939268260500	1224	1
3.41987822900022	3.47371668605533	1225	1
3.41879499088959	3.45727334449147	1226	1
3.41859120228387	3.48257863426738	1227	1
3.41879945353750	3.47525094791223	1228	1
3.42544805006402	3.45582005821055	1229	1
3.41874790649674	3.46144140584795	1230	1
3.41022551956390	3.50865252462888	1231	1
3.41596010076060	3.49662061172739	1232	1
3.40517360553917	3.50626999769866	1233	1
3.42073717721110	3.46160098462942	1234	1
3.42015459208569	3.50400397418245	1235	1
3.41457646728868	3.49951353673798	1236	1
3.41499885465584	3.47802334945350	1237	1
3.41112105898404	3.49533321234197	1238	1
3.42225265101888	3.46517213242604	1239	1
3.42293530961167	3.43179830459175	1240	1
3.41989587148750	3.43938641803347	1241	1
3.41806913338325	3.44866407132883	1242	1
3.41768954213483	3.48754091807488	1243	1
3.41402181770203	3.51199494325869	1244	1
3.41205926107311	3.55726621069701	1245	1
3.40731930014043	3.55213235311583	1246	1
3.40562114030603	3.52828481548091	1247	1
3.41575119153780	3.51677510458749	1248	1
3.41450183596240	3.49441434885794	1249	1
3.41610942668745	3.50122821427306	1250	1
3.40821709402555	3.49156538129001	1251	1
3.41379100248573	3.49418784973875	1252	1
3.41950513963565	3.48440640528801	1253	1
3.41641144416353	3.46567104814895	1254	1
3.42310553009021	3.47105405071719	1255	1
3.42223819080864	3.47973968160078	1256	1
3.41092610129152	3.50432652733083	1257	1
3.40890446175948	3.49890695965557	1258	1
3.42085327670372	3.46499560154130	1259	1
3.41995797459491	3.45650872718224	1260	1
3.41944687114653	3.49142473431847	1261	1
3.41784542952999	3.47688157489468	1262	1
3.41065614778173	3.45509667525739	1263	1
3.42127523416162	3.44698653016921	1264	1
3.42264485539757	3.46503236034587	1265	1
3.42259923054233	3.46667474965803	1266	1
3.41806470739532	3.46278013300942	1267	1
3.41607969640899	3.49229401494263	1268	1
3.41916364719984	3.47494739952976	1269	1
3.42231614778163	3.47753244538826	1270	1
3.41290022446309	3.49473056704381	1271	1
3.41848826295946	3.48742190295308	1272	1
3.41132642128009	3.48150907124137	1273	1
3.41294712575850	3.51933962253206	1274	1
3.40566633901852	3.54101001869280	1275	1
3.40350869625607	3.55646465227943	1276	1
3.40891814458319	3.54733842154759	1277	1
3.40540013058207	3.51329593799506	1278	1
3.41888080067276	3.47462587241148	1279	1
3.41293859006131	3.51976477118601	1280	1
3.41218958711723	3.47854915263729	1281	1
3.41431228606695	3.47194958516383	1282	1
3.41911945347241	3.45810214341102	1283	1
3.41407371767877	3.47318911274101	1284	1
3.41555478300882	3.48075894036347	1285	1
3.41501750971974	3.51079557490799	1286	1
3.41762676524846	3.47582182762715	1287	1
3.42108760888980	3.47384385334354	1288	1
3.41780653882883	3.47121119519510	1289	1
3.42138824679423	3.48396999020119	1290	1
3.42064189764962	3.44018290432659	1291	1
3.41413943220131	3.49503079388340	1292	1
3.41294537198213	3.49995458665978	1293	1
3.41785344890728	3.47708036947924	1294	1
3.41327318405911	3.47999020034797	1295	1
3.40757742443026	3.50664769813508	1296	1
3.42113268254913	3.46914474125924	1297	1
3.42046380119824	3.46137360301790	1298	1
3.42355508384011	3.47269782037945	1299	1
3.42076417340855	3.46099044330537	1300	1
3.41944535424544	3.48083766549644	1301	1
3.41448329351495	3.48907821361578	1302	1
3.41206964882548	3.53124540921118	1303	1
3.41285404797897	3.52179824310051	1304	1
3.41286854077961	3.49257835253103	1305	1
3.41337373309942	3.48957489508003	1306	1
3.42417987612180	3.48359437293948	1307	1
3.41909846366085	3.50815283169901	1308	1
3.41202158881660	3.55641740329365	1309	1
3.41264538704109	3.51870540690511	1310	1
3.41670975515800	3.46373921821182	1311	1
3.41882450537621	3.44812548453436	1312	1
3.42046259560059	3.46551386995069	1313	1
3.41766416448867	3.49371767900773	1314	1
3.41587717544603	3.47039639783741	1315	1
3.41741893527073	3.46500991363936	1316	1
3.42194048007802	3.49541031141586	1317	1
3.41408078339928	3.46196007712085	1318	1
3.41965973113550	3.47178334060874	1319	1
3.41444880553266	3.50042752898348	1320	1
3.41844339586384	3.48909055367304	1321	1
3.41406668210547	3.48118776615785	1322	1
3.41462561464838	3.51278599077823	1323	1
3.40929946210537	3.55532205100229	1324	1
3.41040041635529	3.56689510659659	1325	1
3.41183553733233	3.53238421553481	1326	1
3.41176867229476	3.55035885905139	1327	1
3.41161719589101	3.51884447834400	1328	1
3.41827430746296	3.47305441320408	1329	1
3.41926037617070	3.48223920996572	1330	1
3.42017269059678	3.49958874031679	1331	1
3.40715643508701	3.54933944997540	1332	1
3.42369437443614	3.49496268090399	1333	1
3.42921521759576	3.44297317060238	1334	1
3.42268984987865	3.47593649093377	1335	1
3.42224863187891	3.44182473359184	1336	1
3.42010887973442	3.48103313348092	1337	1
3.41811268826278	3.49209018011086	1338	1
3.42203041933179	3.49029937465284	1339	1
3.41923976595230	3.48767883579671	1340	1
3.41969853056524	3.46898382606442	1341	1
3.41512458963420	3.47677007056900	1342	1
3.41693423322872	3.47870160902004	1343	1
3.42118521009881	3.47300517372820	1344	1
3.42287501627379	3.48020129881074	1345	1
3.41684338566061	3.48516973281613	1346	1
3.42130388468178	3.45459169277932	1347	1
3.41784856848528	3.49182717673119	1348	1
3.42015811477816	3.50148538931360	1349	1
3.41430764479393	3.50728002705071	1350	1
3.42017335767199	3.49376174528532	1351	1
3.42162027614155	3.47215844555808	1352	1
3.41383783625866	3.49902124129193	1353	1
3.41418305028802	3.51026396030480	1354	1
3.41794479200648	3.49605560364028	1355	1
3.41802292480105	3.49268175593452	1356	1
3.41725655160286	3.51768382995718	1357	1
3.41693980725754	3.52988307099309	1358	1
3.41963358666638	3.51890204916319	1359	1
3.42105104152946	3.46912750519404	1360	1
3.42583862306777	3.43767306473197	1361	1
3.41976517184786	3.43753120998824	1362	1
3.42139370577674	3.44598015867397	1363	1
3.41970134458240	3.46513806265643	1364	1
3.42293105469135	3.50765859330303	1365	1
3.41475010636774	3.51506137408167	1366	1
3.42036424510338	3.51218388655289	1367	1
3.41721641094494	3.51147656983953	1368	1
3.41362857078607	3.53000710718607	1369	1
3.41336709685769	3.54536382067415	1370	1
3.41876193625823	3.54449608607151	1371	1
3.41673081927012	3.48282616799579	1372	1
3.42024371016391	3.45770765602044	1373	1
3.41943599663120	3.46256964630740	1374	1
3.41753816835941	3.46126820660697	1375	1
3.41979216828115	3.46732674025286	1376	1
3.42239639808059	3.43594758879902	1377	1
3.42871389052138	3.45988401507959	1378	1
3.42611489661473	3.47696132890362	1379	1
3.41685423148626	3.51711627304399	1380	1
3.42422074725171	3.48659715666974	1381	1
3.42256791030219	3.45856445546698	1382	1
3.42308607846471	3.48212007155127	1383	1
3.42529154115158	3.46217214327289	1384	1
3.41814704835986	3.49923049884879	1385	1
3.41724541788013	3.47630686913410	1386	1
3.41483209006068	3.53012312792469	1387	1
3.42271666032163	3.49949803372814	1388	1
3.42387814008248	3.48303764957167	1389	1
3.42256654552033	3.47044921930694	1390	1
3.42004557830908	3.46361257321922	1391	1
3.41713596372885	3.49244798100877	1392	1
3.41485627607162	3.49382037133393	1393	1
3.41928165979740	3.46874460439074	1394	1
3.42330877951342	3.46676361796253	1395	1
3.41271600025191	3.53417831842428	1396	1
3.41899820678796	3.47483017779302	1397	1
3.42799556191738	3.45406432861785	1398	1
3.42378149678109	3.45908453164038	1399	1
3.43067285456979	3.43002977684976	1400	1
3.42309679609642	3.43264458446147	1401	1
3.42346612389910	3.45288142454611	1402	1
3.42682851696071	3.46295276537641	1403	1
3.41454920710957	3.49207791504051	1404	1
3.41754889151966	3.47172042142914	1405	1
3.41755498327059	3.46063341026865	1406	1
3.41536984102134	3.46863919278878	1407	1
3.42493260107008	3.48333418518498	1408	1
3.42183676574667	3.45815658412742	1409	1
3.42613931890143	3.46677940122762	1410	1
3.42415111102527	3.46415837153234	1411	1
3.42277139935199	3.46951425165861	1412	1
3.41422076617834	3.51285125731793	1413	1
3.41397970666024	3.50139831590138	1414	1
3.41725770224166	3.45144895524948	1415	1
3.42404743658951	3.45769703427629	1416	1
3.41731554837951	3.48777051460313	1417	1
3.41476439042814	3.49950698051408	1418	1
3.41438398478575	3.50634350091238	1419	1
3.40639748697385	3.51297154357882	1420	1
3.41388446885698	3.49522859630555	1421	1
3.41888977875250	3.45916109943673	1422	1
3.42547179207556	3.44890717096053	1423	1
3.42587837503024	3.45950334650598	1424	1
3.41929537894300	3.46672948732266	1425	1
3.41600145012355	3.47419002224504	1426	1
3.42129130011818	3.45790041183559	1427	1
3.42254329142023	3.47016661276587	1428	1
3.41597826901808	3.50339903477472	1429	1
3.41828785181451	3.49853093173576	1430	1
3.41151206559770	3.51390471026091	1431	1
3.41132596333506	3.54719173002251	1432	1
3.41765941299254	3.48859808262952	1433	1
3.41816717554753	3.47908960207987	1434	1
3.41517869174855	3.50402207831320	1435	1
3.41556584047037	3.50678095471466	1436	1
3.42108949327296	3.46058030876768	1437	1
3.41958987594037	3.44493910530716	1438	1
3.42686363740786	3.43404790874608	1439	1
3.42689895443098	3.41410987771892	1440	1
3.41929552053988	3.46582783947421	1441	1
3.41839237488408	3.45985994875667	1442	1
3.41799369326958	3.48111138397344	1443	1
3.42257914095109	3.47583081680826	1444	1
3.42061685746047	3.48078057824772	1445	1
3.41528392230987	3.50148855108794	1446	1
3.41372376333013	3.54355648190711	1447	1
3.41105334113362	3.50931916301080	1448	1
3.41483239477137	3.53037220694954	1449	1
3.41208589095126	3.49678735146525	1450	1
3.42387098851565	3.44052073043730	1451	1
3.41770842464353	3.46014189200260	1452	1
3.42628698360080	3.43746574800626	1453	1
3.42838822748160	3.43412360691795	1454	1
3.41766608799346	3.49086412397780	1455	1
3.41074563166841	3.48912935800783	1456	1
3.42361837707312	3.49331677246490	1457	1
3.42067810917412	3.51604072285261	1458	1
3.41490848809965	3.52134397604702	1459	1
3.41403018120735	3.52743299005357	1460	1
3.41615420653970	3.50297384628798	1461	1
3.41532142768267	3.49845638756148	1462	1
3.41541992057617	3.54344703369689	1463	1
3.41737114518470	3.53477699875410	1464	1
3.41385833755754	3.50165695747095	1465	1
3.41583923807862	3.51020795686922	1466	1
3.41747878502198	3.47967516193209	1467	1
3.41930849081965	3.47536346425171	1468	1
3.42715931840413	3.44512624641221	1469	1
3.41860272655867	3.43287068025688	1470	1
3.42356530140279	3.46139905376584	1471	1
3.41572903606664	3.49461388953358	1472	1
3.41844160141582	3.46702167374844	1473	1
3.42059599054136	3.45609353547435	1474	1
3.42004990364631	3.46544163064094	1475	1
3.42332186149693	3.44197070923658	1476	1
3.41633174925420	3.49995778799852	1477	1
3.41433922375356	3.49242521097702	1478	1
3.42103366183389	3.47164658847214	1479	1
3.42439274400930	3.47204179885315	1480	1
3.41400597360758	3.47945428164404	1481	1
3.41850669715492	3.49910409971762	1482	1
3.41846405389014	3.49674253839569	1483	1
3.41602387567787	3.50613893665293	1484	1
3.41627534115338	3.50461049833478	1485	1
3.42246972493366	3.48348081177673	1486	1
3.41645816118571	3.48018965831512	1487	1
3.41512402395003	3.50762235794106	1488	1
3.41255099296014	3.51923527264089	1489	1
3.40570653519336	3.51806702229779	1490	1
3.40992630952679	3.48751754534835	1491	1
3.41391392828151	3.52334256420795	1492	1
3.42067575244961	3.53095101495231	1493	1
3.41574607006210	3.52295674852867	1494	1
3.41971341642255	3.48365729187046	1495	1
3.41906985028507	3.48913487336365	1496	1
3.41772799155768	3.47445232713075	1497	1
3.41957455553906	3.47085082996436	1498	1
3.41583144959138	3.51396708288128	1499	1
3.42148207160078	3.46655675368268	1500	1
3.42715251290381	3.43857970941586	1501	1
3.42215331910859	3.48977394664458	1502	1
3.42101934359725	3.48803556442530	1503	1
3.42062238718430	3.48562191725741	1504	1
3.41942055957579	3.50303276155578	1505	1
3.42314073375727	3.48646411460164	1506	1
3.41817839231638	3.47261889948586	1507	1
3.41629930744056	3.54861265337521	1508	1
3.41912730820384	3.54300816940560	1509	1
3.41975672461467	3.49938609407724	1510	1
3.42009922792149	3.45626528826146	1511	1
3.42091443527960	3.47998662888234	1512	1
3.41961333592330	3.47633830414581	1513	1
3.41698442451853	3.49776619184982	1514	1
3.41807167039043	3.52476734597456	1515	1
3.42423753292754	3.46944500320197	1516	1
3.42199053791464	3.47013535979563	1517	1
3.42049311478364	3.50670946330593	1518	1
3.42378297669869	3.47541141028892	1519	1
3.41322927882034	3.47925697994776	1520	1
3.41981834703271	3.45048241887897	1521	1
3.41920024552220	3.47009051250739	1522	1
3.42075117883145	3.48184323188639	1523	1
3.41989512385786	3.47179413855060	1524	1
3.41645149584824	3.52463629948993	1525	1
3.40710174115779	3.53007068394392	1526	1
3.40364931026236	3.52694973361224	1527	1
3.41469621140295	3.49703750754488	1528	1
3.41774224984866	3.50016073611316	1529	1
3.41407056355143	3.46835123983817	1530	1
3.42131103427938	3.47909366914286	1531	1
3.42529359040791	3.44879041790718	1532	1
3.42456998572637	3.43373532797600	1533	1
3.42017711432830	3.45585585120165	1534	1
3.41512973788307	3.49931608330315	1535	1
3.41745763913478	3.48797108501312	1536	1
3.41683222424043	3.49990579906977	1537	1
3.41679340156905	3.49922525739834	1538	1
3.41781363707095	3.46923849112883	1539	1
3.41674572855122	3.49391962120481	1540	1
3.41219220695756	3.49902180979756	1541	1
3.41880513161724	3.47173361071847	1542	1
3.42377030438605	3.46896491454366	1543	1
3.41860200091162	3.47937236349955	1544	1
3.42039581631136	3.49719554077974	1545	1
3.42320552910808	3.47817659936018	1546	1
3.41721034312845	3.49354303215963	1547	1
3.41692289468621	3.49660390882064	1548	1
3.41018603371903	3.49241945572236	1549	1
3.42202522772601	3.43485345219253	1550	1
3.42809915998699	3.44578833909227	1551	1
3.41838783884552	3.49893779273777	1552	1
3.41841640374740	3.48460963226382	1553	1
3.41996920348221	3.50493278054625	1554	1
3.42199793003474	3.47947454125552	1555	1
3.42129511223859	3.51584779825583	1556	1
3.41810887316140	3.52347477296508	1557	1
3.41621438309248	3.50364556583706	1558	1
3.41856894389840	3.47049991618079	1559	1
3.41816321343965	3.46395510343361	1560	1
3.41712711037854	3.46165012240868	1561	1
3.42450756317621	3.44711067814669	1562	1
3.42781046470628	3.47329157623469	1563	1
3.41479315029344	3.50369007447202	1564	1
3.41876885976285	3.48183369125542	1565	1
3.41429088884863	3.51942095939307	1566	1
3.41840998592948	3.51471211957735	1567	1
3.41974363809568	3.45501034743083	1568	1
3.42477288691228	3.45808306385021	1569	1
3.41633379378248	3.47951843639834	1570	1
3.42602780996628	3.47291273101503	1571	1
3.42326162856458	3.47614979762667	1572	1
3.41661556654461	3.50896911448248	1573	1
3.41256799631157	3.49911018955471	1574	1
3.41637816535904	3.52149325847595	1575	1
3.41757223319012	3.48715437352158	1576	1
3.41560821094276	3.50371036753616	1577	1
3.42224215106983	3.47671106465150	1578	1
3.42555265896617	3.43205557430458	1579	1
3.42357698986249	3.43772201435208	1580	1
3.41390717481557	3.53146047113377	1581	1
3.41726752639203	3.49595960099464	1582	1
3.41960125725318	3.49222193170823	1583	1
3.41121099774813	3.52613352466446	1584	1
3.41323364251483	3.54412484461687	1585	1
3.41500697310963	3.55281753373015	1586	1
3.41856515099535	3.51737842739147	1587	1
3.41270700493597	3.48122824675546	1588	1
3.42141072014888	3.48087097525674	1589	1
3.41979328957003	3.49042612670707	1590	1
3.41718218308907	3.51244628981218	1591	1
3.42171125713327	3.46541519082095	1592	1
3.41568665383494	3.45498954481811	1593	1
3.41808494552625	3.49110174729016	1594	1
3.41896167893115	3.49232023959126	1595	1
3.42180662044524	3.47155281793152	1596	1
3.41967573593848	3.46469924108063	1597	1
3.41831514245332	3.45470259375302	1598	1
3.42051958641282	3.46640793916808	1599	1
3.42091471242451	3.45511976276271	1600	1
3.42107558492112	3.48741197041713	1601	1
3.42006474517924	3.50034291907874	1602	1
3.41432249278263	3.52769392164836	1603	1
3.41335458342946	3.55889978014531	1604	1
3.41092643920495	3.55579592443959	1605	1
3.41559305960793	3.51307946555616	1606	1
3.42078428562231	3.49083279504607	1607	1
3.41356010254514	3.50505378011840	1608	1
3.42315962168831	3.46961446255050	1609	1
3.41932571191381	3.46296001563837	1610	1
3.41881553619434	3.46484879651482	1611	1
3.42001857834621	3.48162278882749	1612	1
3.42198421017826	3.46483950634199	1613	1
3.41848533339661	3.48348427037760	1614	1
3.41867980815259	3.46607178360735	1615	1
3.41385718495915	3.47882962355929	1616	1
3.41578476214825	3.46406401830280	1617	1
3.41850643759852	3.49590849538614	1618	1
3.41711458291754	3.48882485007129	1619	1
3.41534923510564	3.52217030735705	1620	1
3.40918351151894	3.53531829808744	1621	1
3.41165471375049	3.48071492469046	1622	1
3.41890566203276	3.48299141210961	1623	1
3.41612330148585	3.47375138059429	1624	1
3.41098871635127	3.51202483384351	1625	1
3.41922841863919	3.46528902189064	1626	1
3.42211954187829	3.44833607857114	1627	1
3.41842990680923	3.47696653069678	1628	1
3.42158179270980	3.45567840702765	1629	1
3.41228111860740	3.50116769740354	1630	1
3.41355184898329	3.48186657523416	1631	1
3.41889736349715	3.47429134838906	1632	1
3.42615998422232	3.47232496020993	1633	1
3.42026014967548	3.48310733697695	1634	1
3.41793029312833	3.48971580195709	1635	1
3.41581219180950	3.49772827688740	1636	1
3.42409186529982	3.50611228299935	1637	1
3.41875605285906	3.49661237616803	1638	1
3.42182947111534	3.46790735675551	1639	1
3.41545845318139	3.48058152812878	1640	1
3.41865520827450	3.49595006277498	1641	1
3.40794003135713	3.50560223273501	1642	1
3.41686515241537	3.45909638961543	1643	1
3.42022854266464	3.44449954131921	1644	1
3.42146763386562	3.44876050690873	1645	1
3.41728332937989	3.46340071450240	1646	1
3.41988668553068	3.51055150873360	1647	1
3.41601550128687	3.52116173712990	1648	1
3.42004887614187	3.45834163371285	1649	1
3.41898352777891	3.47983911584098	1650	1
3.41518944702478	3.49669113169360	1651	1
3.42440012007270	3.45708564644834	1652	1
3.42401921235268	3.43554193709253	1653	1
3.41493747255682	3.47233725737203	1654	1
3.42337937186296	3.49346359024204	1655	1
3.42082725152260	3.47052090083870	1656	1
3.41822909161852	3.48980746286166	1657	1
3.42518139896817	3.45505207126941	1658	1
3.42151385391222	3.46584851116939	1659	1
3.42244267697240	3.48210771270426	1660	1
3.42086610748622	3.51689006557414	1661	1
3.42178895735134	3.51805062758170	1662	1
3.41863139651074	3.49582298762851	1663	1
3.41570718070568	3.47266969067905	1664	1
3.42112402014511	3.46508063015437	1665	1
3.42439618580984	3.42012294571433	1666	1
3.42197282600933	3.40537818666103	1667	1
3.42119189968655	3.45316557124715	1668	1
3.42026070286302	3.49567911715391	1669	1
3.42218425852430	3.49819683607971	1670	1
3.42226575628505	3.47300920658699	1671	1
3.42188134764795	3.47164853786969	1672	1
3.42043335360154	3.46929168969430	1673	1
3.42217062458332	3.44255191544064	1674	1
3.41663494787684	3.48182160971691	1675	1
3.42331130947472	3.48618397824395	1676	1
3.42305322922933	3.47478424769731	1677	1
3.42070635139029	3.49521908488541	1678	1
3.41839783087765	3.49780556835311	1679	1
3.42114441427204	3.44832540025408	1680	1
3.42961067676228	3.44468987352738	1681	1
3.41928864231149	3.48250525480043	1682	1
3.42323582351414	3.47727189907280	1683	1
3.42375308634035	3.46110509040227	1684	1
3.42515940433307	3.46875267479293	1685	1
3.42540575205109	3.48652817215616	1686	1
3.42220093976328	3.46578524423368	1687	1
3.42726107387424	3.48490586176979	1688	1
3.42204512164620	3.48703727011123	1689	1
3.42486644993364	3.46481694441792	1690	1
3.41817941409386	3.49695043121973	1691	1
3.41181038932989	3.51221421302516	1692	1
3.41488536773908	3.52585815024230	1693	1
3.41769335067303	3.51478071916482	1694	1
3.41990494112804	3.50366812950527	1695	1
3.41071072438572	3.54248043100947	1696	1
3.41671000342310	3.54469199014059	1697	1
3.41865721133060	3.53371894378368	1698	1
3.41430794903751	3.49675181445079	1699	1
3.41455796595228	3.51095024422100	1700	1
3.41329451896739	3.49954823831673	1701	1
3.42350473386393	3.47518828856974	1702	1
3.42344592955444	3.48641164189283	1703	1
3.41992502157471	3.48111444637855	1704	1
3.41587225334655	3.44473406428248	1705	1
3.42171106092255	3.46213589012813	1706	1
3.42186734927829	3.50071561530306	1707	1
3.42189319575380	3.45810283372580	1708	1
3.42465973117647	3.48074677493656	1709	1
3.40910888195358	3.51110375689646	1710	1
3.41893826669736	3.49324410054355	1711	1
3.41951614200808	3.49657730340856	1712	1
3.41323282927721	3.48557190536792	1713	1
3.41292752394093	3.49148312549208	1714	1
3.41889568547742	3.46812243625849	1715	1
3.41899129538856	3.49007707306268	1716	1
3.42340005981930	3.46325454699015	1717	1
3.42078568633409	3.45967781656683	1718	1
3.41987114565022	3.42741529367852	1719	1
3.42346466751673	3.41712090874146	1720	1
3.42087286344200	3.45968379866086	1721	1
3.42097966458821	3.46778601296278	1722	1
3.41842123610888	3.47909073009734	1723	1
3.41560792140509	3.48557408917702	1724	1
3.41611516718081	3.51761093054147	1725	1
3.41640051536852	3.47734259275580	1726	1
3.41783176458643	3.48974837631125	1727	1
3.41393635321089	3.48677387450591	1728	1
3.41764952772166	3.47678049788924	1729	1
3.41602657993107	3.46599194840766	1730	1
3.42630568688285	3.44895498367700	1731	1
3.42073131078344	3.45257901107159	1732	1
3.42237842717564	3.50238437859087	1733	1
3.41318603024964	3.48665644500456	1734	1
3.41880622075155	3.49307656170214	1735	1
3.41744124224207	3.50568740593489	1736	1
3.41666604786615	3.51542212467167	1737	1
3.41703977156685	3.47618561219052	1738	1
3.41854214430163	3.47933725480542	1739	1
3.42797349876038	3.42744776262155	1740	1
3.42415606573931	3.43633157447515	1741	1
3.42171768659986	3.45016866018249	1742	1
3.41694263947459	3.50232968958886	1743	1
3.42249485220244	3.47359709758797	1744	1
3.42111278543670	3.48526696674526	1745	1
3.42268724372706	3.49906531825999	1746	1
3.42504587546401	3.47975562038661	1747	1
3.41816429730505	3.47888541718462	1748	1
3.41774837653477	3.48004767909194	1749	1
3.42480379788012	3.44635250724052	1750	1
3.42451498071570	3.44132220982897	1751	1
3.42492411932909	3.47195128817346	1752	1
3.42266072039100	3.44671475070972	1753	1
3.41671537702467	3.49189233551137	1754	1
3.41421422288189	3.49394935839168	1755	1
3.41808853515870	3.45677245575566	1756	1
3.41773095019520	3.44642304607370	1757	1
3.42226127747696	3.45632300062485	1758	1
3.42218635470827	3.45136315513575	1759	1
3.42570096556546	3.44803522024040	1760	1
3.42535784952847	3.46064703400161	1761	1
3.42320736817949	3.44990459913356	1762	1
3.42729314343679	3.42586552986622	1763	1
3.42590449930094	3.42383602077090	1764	1
3.42935855580402	3.43849793930344	1765	1
3.42751767622057	3.39739977460936	1766	1
3.42914585286848	3.40594587247552	1767	1
3.42113448169487	3.48038360246596	1768	1
3.41683634423501	3.48177425422109	1769	1
3.42210263280610	3.51854838487859	1770	1
3.42276891079414	3.45918837548204	1771	1
3.42289636491850	3.52157397650635	1772	1
3.41614936994749	3.50135189693475	1773	1
3.41728334531344	3.48554906327510	1774	1
3.41924112302389	3.50758673218035	1775	1
3.42264951518870	3.45461616016330	1776	1
3.42349813086309	3.42783523181425	1777	1
3.43009786411600	3.46503305915380	1778	1
3.41742914627462	3.49241481075392	1779	1
3.41551691438163	3.51664276847894	1780	1
3.41413763556492	3.50689745813521	1781	1
3.41058322147152	3.51100950116795	1782	1
3.42152481822195	3.50217674254401	1783	1
3.41790906101363	3.50330228496724	1784	1
3.41057047510113	3.52096736889958	1785	1
3.42111787311062	3.53219483114208	1786	1
3.42013092521378	3.50436331814545	1787	1
3.42076277739428	3.45241077585571	1788	1
3.42515351865171	3.45181580577230	1789	1
3.42174381360450	3.43894138432647	1790	1
3.42372443745160	3.46994571957363	1791	1
3.41683292251704	3.49456385547475	1792	1
3.41614714036486	3.47485721092506	1793	1
3.42185097647642	3.47124149926047	1794	1
3.42236756517163	3.49936860715749	1795	1
3.41723086447246	3.52029085286332	1796	1
3.42161982694082	3.47508800187006	1797	1
3.42285279729601	3.46908726537332	1798	1
3.41886595054697	3.48161733206182	1799	1
3.42038258233136	3.48974822137354	1800	1
3.42600963454199	3.43170399868487	1801	1
3.42420704198838	3.43161925197338	1802	1
3.42423336481659	3.48281831835324	1803	1
3.41818659752488	3.48595963350502	1804	1
3.42428488003600	3.45075780865050	1805	1
3.42485741760242	3.48147174617664	1806	1
3.41988631279414	3.48544763414957	1807	1
3.41812984209610	3.49903093008150	1808	1
3.41030179995927	3.50054409218248	1809	1
3.42247154584460	3.46923631313585	1810	1
3.42070374216855	3.50262674970886	1811	1
3.41271839372952	3.50032146372447	1812	1
3.42154848369623	3.49146814899981	1813	1
3.42019862498182	3.50041575952493	1814	1
3.41202050597088	3.52844631561223	1815	1
3.41253982447397	3.50850788629869	1816	1
3.41721689217800	3.49110373428346	1817	1
3.41664573252800	3.50559671137836	1818	1
3.41596474885592	3.49801828758746	1819	1
3.42273565924702	3.46560940444399	1820	1
3.42132615841112	3.47479459107696	1821	1
3.42819356215447	3.46990832617937	1822	1
3.42857757061593	3.44383904176519	1823	1
3.42468505361493	3.44465970987386	1824	1
3.42124298680494	3.46481683995718	1825	1
3.42326054025130	3.48851940804506	1826	1
3.41872517958173	3.49753366603705	1827	1
3.41869076424935	3.50124374511198	1828	1
3.41814087668285	3.51265943200952	1829	1
3.41954402964440	3.48896492173399	1830	1
3.42737948257281	3.43416490820210	1831	1
3.42512334473383	3.44067779073430	1832	1
3.41823364926219	3.49126674492460	1833	1
3.41486477889176	3.48766753465076	1834	1
3.41761582195410	3.47602589187758	1835	1
3.42674732352759	3.49262787495005	1836	1
3.41948444657997	3.50333992548529	1837	1
3.41301734827022	3.54295536247436	1838	1
3.41139738426669	3.53023168048387	1839	1
3.41392303458759	3.48236601452068	1840	1
3.41851185894640	3.50905688460679	1841	1
3.41728620025433	3.49621470624833	1842	1
3.42058590989128	3.46199066197773	1843	1
3.41656065965175	3.46104518361837	1844	1
3.41440100178662	3.51581820963155	1845	1
3.41269843718504	3.49392812870179	1846	1
3.41518132269862	3.51221226732919	1847	1
3.41561411228702	3.50204177331928	1848	1
3.41542325843762	3.48114190124468	1849	1
3.41871003199690	3.46373054113979	1850	1
3.42265804214527	3.46369608982986	1851	1
3.42115427103220	3.47561975527443	1852	1
3.41974168913674	3.48614431021823	1853	1
3.42038357568096	3.49305015880779	1854	1
3.41921486983529	3.50773299409313	1855	1
3.41863199880798	3.49659937780952	1856	1
3.41521607328145	3.51156735948738	1857	1
3.40836168567297	3.55060207629739	1858	1
3.41254348162411	3.50055380098611	1859	1
3.42401556533745	3.43643630227300	1860	1
3.42563328978741	3.45318690413225	1861	1
3.42644839732714	3.49539170569409	1862	1
3.42537342644243	3.47448453646857	1863	1
3.42053194793920	3.46475224216184	1864	1
3.42409561651302	3.48968162124964	1865	1
3.42656463648511	3.47542010673817	1866	1
3.42281503712167	3.46742420716773	1867	1
3.42204476518922	3.49201154203438	1868	1
3.41547444123814	3.56534684216942	1869	1
3.41904431900654	3.53552922601763	1870	1
3.41723794325117	3.52107481740654	1871	1
3.41131267661627	3.52152324630382	1872	1
3.41618682171577	3.48878803389077	1873	1
3.42213267897200	3.49468581228382	1874	1
3.42161165417379	3.45277227920022	1875	1
3.41909441508396	3.46822073095007	1876	1
3.42271325392123	3.44468404556188	1877	1
3.41657841127692	3.48690132916710	1878	1
3.41584110107843	3.47578535550158	1879	1
3.41396583102857	3.49888997424330	1880	1
3.41981278659180	3.49847137396408	1881	1
3.41651287035614	3.50955394725618	1882	1
3.41109277624536	3.50703492128908	1883	1
3.41458801864558	3.52379495591630	1884	1
3.41878714282754	3.51639114054560	1885	1
3.42012802078007	3.46481319580706	1886	1
3.42543663737671	3.46833879855653	1887	1
3.41661161070002	3.48170873298948	1888	1
3.41445862581924	3.51007816263730	1889	1
3.41746207835180	3.48753460203162	1890	1
3.41809242217139	3.46829792023913	1891	1
3.41409332238757	3.50355157194848	1892	1
3.41738888861803	3.49078022615741	1893	1
3.42115760114611	3.45423149161845	1894	1
3.41708635567371	3.48903248502784	1895	1
3.42079419445139	3.45877034599918	1896	1
3.42179303801672	3.47560546016615	1897	1
3.41957489209266	3.50070396978630	1898	1
3.41634534322093	3.51459887903658	1899	1
3.41740542709120	3.47779583617807	1900	1
3.42253006524019	3.48480970908544	1901	1
3.42203877304620	3.50173292585817	1902	1
3.42189382494794	3.48685578779721	1903	1
3.41521155283283	3.50766836646123	1904	1
3.41377819482940	3.48809922395033	1905	1
3.41650049552874	3.47252405277510	1906	1
3.42458485051228	3.45459416731572	1907	1
3.41661081238751	3.49639672356430	1908	1
3.41512132338186	3.50389919589440	1909	1
3.41826076197271	3.47031491660415	1910	1
3.41286027349102	3.47767892983821	1911	1
3.41250418212713	3.49216203481160	1912	1
3.42116124367058	3.48006023140025	1913	1
3.41312396858569	3.49460505039874	1914	1
3.41400469939306	3.50993589706182	1915	1
3.41733527255101	3.50223208093100	1916	1
3.41957176414951	3.48132642764440	1917	1
3.41374768013213	3.47268145001034	1918	1
3.41658000773241	3.47071804979268	1919	1
3.41533782262310	3.50669604260149	1920	1
3.41657759396533	3.50430268797725	1921	1
3.41547543680833	3.50832264882585	1922	1
3.41899016652832	3.46675254956990	1923	1
3.42050655706318	3.43171097378316	1924	1
3.41538643985654	3.49075459345674	1925	1
3.41936650491455	3.51158294885450	1926	1
3.42021874179861	3.51051028074946	1927	1
3.42086002369459	3.46250394759410	1928	1
3.41984769973433	3.47093230381006	1929	1
3.42015012009101	3.49131431382889	1930	1
3.41218399150510	3.50731689923543	1931	1
3.41834634040832	3.49153056374785	1932	1
3.41917159968343	3.48015018707198	1933	1
3.41398680095674	3.50322788815544	1934	1
3.40762210820368	3.56169847631500	1935	1
3.41350242227399	3.54295491470124	1936	1
3.41813519920144	3.49031839984630	1937	1
3.41718957608106	3.50542680641846	1938	1
3.41306221012134	3.50527043171375	1939	1
3.41806443536261	3.50299982197761	1940	1
3.41865671753925	3.50584667968845	1941	1
3.41797698345439	3.49505111266638	1942	1
3.41654787448384	3.49041573486360	1943	1
3.42008928864327	3.48673869276700	1944	1
3.41631490714598	3.48283679267552	1945	1
3.41799923947229	3.48767903019145	1946	1
3.41965936229692	3.46587121874456	1947	1
3.42247454317977	3.48554318538812	1948	1
3.41650181679317	3.48261577093896	1949	1
3.41571231545146	3.49298895924956	1950	1
3.42337892560492	3.49531772834154	1951	1
3.41752514534452	3.52012955425812	1952	1
3.41032532789399	3.52838330379445	1953	1
3.41418229278827	3.50697134998756	1954	1
3.42167445809552	3.49392926926591	1955	1
3.42252421900392	3.47254431526036	1956	1
3.41950999143907	3.49233056399542	1957	1
3.42306361038639	3.47890116596301	1958	1
3.41544467937392	3.49280611019627	1959	1
3.41733593900422	3.51381947497341	1960	1
3.41601795963638	3.51138733649874	1961	1
3.41008383158555	3.52692422936195	1962	1
3.41875931388709	3.45927227349386	1963	1
3.41870659245900	3.47395339583409	1964	1
3.42268403955746	3.46438614122995	1965	1
3.42345763143685	3.47047363939251	1966	1
3.41993118986012	3.46455616336317	1967	1
3.41958115534109	3.46829008435659	1968	1
3.41784340638268	3.51718365121017	1969	1
3.41593821832766	3.50557043204914	1970	1
3.41490032974257	3.55123280022660	1971	1
3.41501560488571	3.52539144475862	1972	1
3.41421850335243	3.51650147607131	1973	1
3.41437174934168	3.55441518698313	1974	1
3.41381042948753	3.54316114362556	1975	1
3.41819064732225	3.49871775184523	1976	1
3.41627108191152	3.48999614337452	1977	1
3.41717237277571	3.49755086951631	1978	1
3.42448477571986	3.46487719206591	1979	1
3.42566342182798	3.46016857204985	1980	1
3.41475933490310	3.49580123830294	1981	1
3.41864803261740	3.49358469618963	1982	1
3.41951236865748	3.47419726850652	1983	1
3.40792638097473	3.54742697972689	1984	1
3.41255565990141	3.52026623832299	1985	1
3.41950581952349	3.51785094289599	1986	1
3.41695394040175	3.49966850688934	1987	1
3.41472319830848	3.49276859657642	1988	1
3.41860443095194	3.47174101087258	1989	1
3.42070731959049	3.47154933957296	1990	1
3.41926649294899	3.46414009872998	1991	1
3.41923943829772	3.44786960987444	1992	1
3.41633139305227	3.43997479149189	1993	1
3.41906912696131	3.46713928057839	1994	1
3.41617294053351	3.49311031686245	1995	1
3.41732414882677	3.47650322558221	1996	1
3.41824537602600	3.45059531341201	1997	1
3.42132290422153	3.49362480776290	1998	1
3.41528430196035	3.53249457223573	1999	1
3.41891228519816	3.48221295278897	2000	1
[truncated: 3,000 more rows]
