# Supplementary material for: Reversibility and Viscoelastic Properties of Micropillar Supported and Oriented Magnesium Bundled F-Actin
Source: PLoS One. 2015 Aug 31;10(8):e0136432. doi: 10.1371/journal.pone.0136432 (PMC4556452; doi:10.1371/journal.pone.0136432)
Supplement: S1 Data — See the Readme.txt file within. (ZIP) [file pone.0136432.s004.zip › Rheology-raw-data/120725 08mM/fov2191noDD/fov2191noDD.txt]

3.50845368410872	3.48183570579142	1	1
3.51107702176306	3.48189700743624	2	1
3.50692253751805	3.50991732241433	3	1
3.50746150942071	3.47017690959833	4	1
3.50812741899410	3.49503470050548	5	1
3.50613560543008	3.52282420284936	6	1
3.50566228946663	3.49695470238034	7	1
3.50827973044679	3.47646396834922	8	1
3.50150680014292	3.51633341025997	9	1
3.50483920910130	3.50572089785102	10	1
3.50839868414635	3.50028792869366	11	1
3.50635578429383	3.51071832274251	12	1
3.51034483400344	3.51197998054237	13	1
3.50180329719047	3.54084877489826	14	1
3.50429333114055	3.49308673128747	15	1
3.51176116002588	3.47008283131167	16	1
3.51603481269083	3.46634299626010	17	1
3.51628164274585	3.48573683578313	18	1
3.51219530827065	3.46917401140475	19	1
3.50565993985131	3.51124349621009	20	1
3.50322707875597	3.51138611534926	21	1
3.50729779737390	3.49682300365448	22	1
3.51671066189604	3.46360242841094	23	1
3.51022615037656	3.49482412469120	24	1
3.50424779707987	3.52430080553653	25	1
3.50671451631764	3.48696825081835	26	1
3.50483612854126	3.51464228352665	27	1
3.51377372226657	3.46068178707556	28	1
3.51023386771169	3.46956342150970	29	1
3.50465627339187	3.51023159568409	30	1
3.50992222297313	3.49090984056028	31	1
3.51352013283404	3.45857992581922	32	1
3.50523453001042	3.49750030566286	33	1
3.50224561780000	3.50571243603389	34	1
3.50828890702485	3.47619265008521	35	1
3.50892703289352	3.49055017273970	36	1
3.50980774167662	3.47365180432228	37	1
3.51659739232690	3.45655587447651	38	1
3.51635930528354	3.43655017953493	39	1
3.50879343582167	3.48254642103781	40	1
3.51061168185495	3.46700989928877	41	1
3.51608536302967	3.47611167382314	42	1
3.50884669506561	3.48138280972155	43	1
3.50619995666952	3.50090392268368	44	1
3.50914981872475	3.52326743517555	45	1
3.49553175637268	3.50981351902466	46	1
3.50181754778815	3.51980427783704	47	1
3.51115688561848	3.46929252833146	48	1
3.50667502581231	3.47931925159115	49	1
3.50970650203141	3.46952364866895	50	1
3.50772149136350	3.48020418287855	51	1
3.51425468783540	3.49526541099602	52	1
3.51432427857535	3.45009938912423	53	1
3.51176722671359	3.46680846136437	54	1
3.50859284785793	3.47814431004036	55	1
3.50820543138988	3.52579605970232	56	1
3.50788103468479	3.50382560582284	57	1
3.50981037014011	3.50917269853956	58	1
3.50739971443808	3.47642074820546	59	1
3.50157872785011	3.47604997073995	60	1
3.50401779045295	3.47638799533790	61	1
3.50833729920303	3.47204658867690	62	1
3.50538995208526	3.48641828309022	63	1
3.50313588674329	3.50934256492578	64	1
3.50791193677788	3.47355059696342	65	1
3.50926316420605	3.47048382207498	66	1
3.50594851871564	3.54646340931196	67	1
3.50544540155983	3.55521421419755	68	1
3.50406606714929	3.52547951067671	69	1
3.50520400491732	3.51574102128188	70	1
3.51074329507896	3.52315112857157	71	1
3.50844653029215	3.51183806840381	72	1
3.51402101393628	3.45026414361978	73	1
3.50818330051782	3.49377907095027	74	1
3.51719788027683	3.46822491375276	75	1
3.51194678267382	3.47981916107351	76	1
3.50570884291456	3.48368748818342	77	1
3.51049819634555	3.49651209709540	78	1
3.50785427839125	3.47763221676371	79	1
3.50359784912062	3.47257253565116	80	1
3.50438129289717	3.50361624829051	81	1
3.50095768715133	3.51585653084177	82	1
3.51036961239726	3.48864326477944	83	1
3.50581236435835	3.48101979339477	84	1
3.50425926217619	3.48765763144814	85	1
3.50420573042920	3.54573730517154	86	1
3.50941555044631	3.52438822587825	87	1
3.50668063911718	3.49485891313280	88	1
3.50567794286952	3.48571495662736	89	1
3.50806130180284	3.47066939848997	90	1
3.51432349940536	3.44526537784881	91	1
3.51047465485390	3.47576709524808	92	1
3.51190837169837	3.48710455320483	93	1
3.50626459633807	3.49001083724516	94	1
3.50506123792627	3.48231366379833	95	1
3.50747406195602	3.52243309990556	96	1
3.50425986189402	3.51043533397458	97	1
3.50592212002427	3.53914551172983	98	1
3.50753008245277	3.52602635495015	99	1
3.50691374318422	3.50559016615306	100	1
3.50827577990475	3.52104413922611	101	1
3.50970974108150	3.49736608106699	102	1
3.51481045209460	3.45759551216872	103	1
3.51380825027342	3.46467246040395	104	1
3.50811753261615	3.47335618543841	105	1
3.51423232724827	3.49157985579142	106	1
3.50456674629225	3.51625635393349	107	1
3.50562039018957	3.53112628474646	108	1
3.50693539427466	3.49961065535524	109	1
3.51200968113642	3.48349250544288	110	1
3.51071890926976	3.45470392266230	111	1
3.50579916878296	3.47230035774923	112	1
3.50584870048269	3.50914699165517	113	1
3.50642382635769	3.51967993915770	114	1
3.50748599988117	3.49293869310241	115	1
3.50890856890195	3.48799980217948	116	1
3.50849811564326	3.46273117678770	117	1
3.51454813938112	3.45966165155097	118	1
3.50826579556855	3.49186442859707	119	1
3.51080849495474	3.49035482988504	120	1
3.50507769111013	3.52702660207022	121	1
3.50816827134400	3.50404363153028	122	1
3.50389792103682	3.55133643014847	123	1
3.50543907425020	3.53949752726519	124	1
3.51221480310769	3.46942902479712	125	1
3.51439473501038	3.45541824296296	126	1
3.50693655013095	3.47166966284243	127	1
3.50533320994881	3.47837263410694	128	1
3.50831983040369	3.47845698863762	129	1
3.51140238721239	3.48278387028278	130	1
3.50645275255184	3.48130838602371	131	1
3.51094032032924	3.50478066872744	132	1
3.51186117251630	3.50311332711683	133	1
3.51170141038787	3.48695452768218	134	1
3.51179436887010	3.50032254496331	135	1
3.51461916328508	3.47752209956834	136	1
3.51334745153175	3.45459792157785	137	1
3.51392681426183	3.46998856305002	138	1
3.50409272369625	3.52670921711157	139	1
3.50578350418191	3.52598196524725	140	1
3.50804881255932	3.48378262143493	141	1
3.50840322675995	3.49083542741049	142	1
3.51166902855086	3.46871586369324	143	1
3.50928671266583	3.49881343470871	144	1
3.51202514510483	3.49864590799198	145	1
3.50719861776358	3.47683131724076	146	1
3.51411313059513	3.47275551932255	147	1
3.50863317798023	3.50028457151917	148	1
3.50127462922277	3.50668632513957	149	1
3.50483037753927	3.52807576662282	150	1
3.50896093661087	3.49298838398600	151	1
3.51605665828029	3.46951763523638	152	1
3.51440363466282	3.47767249647400	153	1
3.51698372143188	3.43873401488358	154	1
3.51364692433536	3.45706652674296	155	1
3.51451464079546	3.46776859016742	156	1
3.51405076529257	3.48356912285300	157	1
3.51167800150183	3.52056440102916	158	1
3.51102795574415	3.49182392946964	159	1
3.51236595262133	3.46492228377852	160	1
3.51232358598585	3.43776253253639	161	1
3.51601564289530	3.43474629940854	162	1
3.50730534649367	3.50334141355964	163	1
3.51054349259585	3.53026429769685	164	1
3.50849589896680	3.53901098460514	165	1
3.50997638916172	3.51636858192336	166	1
3.51030577584363	3.52525590322350	167	1
3.50550846943140	3.53964023721322	168	1
3.50895455776029	3.51541642275350	169	1
3.51268017445888	3.50659494723484	170	1
3.50640389416249	3.53563197574257	171	1
3.51290725200522	3.53192855037972	172	1
3.50640701170476	3.54940340600990	173	1
3.50548386176578	3.51201299378121	174	1
3.51072974142715	3.51391873252415	175	1
3.51113344679022	3.50266924490715	176	1
3.51237195019755	3.48756401461902	177	1
3.50474510105427	3.49694467842659	178	1
3.51214565157656	3.49597852103894	179	1
3.51493584508635	3.48813621933182	180	1
3.50990369319423	3.49933186248872	181	1
3.50849995470767	3.53060157678045	182	1
3.51251027051675	3.50480736114696	183	1
3.51222003020129	3.48809803995827	184	1
3.50999010442024	3.48328013584846	185	1
3.51026930758214	3.51057956306382	186	1
3.50877361191789	3.48778976662530	187	1
3.51212004571911	3.47446183239244	188	1
3.51101448003916	3.48975994714995	189	1
3.50522326376534	3.52276564410084	190	1
3.50867516285751	3.49993806462647	191	1
3.50808545884750	3.49357948358991	192	1
3.50644564843891	3.50718591390122	193	1
3.50853330230642	3.53189775264764	194	1
3.50513396468544	3.53638387712092	195	1
3.51181897261868	3.53222932379664	196	1
3.50939803776760	3.53327739446106	197	1
3.50499212017337	3.51935895444191	198	1
3.51039977536963	3.49652834193665	199	1
3.51144900160870	3.47793224671236	200	1
3.51657298221190	3.47022984438787	201	1
3.51446535479117	3.48066771357759	202	1
3.51309421317603	3.47794803401555	203	1
3.51326690183241	3.47155284606037	204	1
3.50721735888973	3.51401100991298	205	1
3.51111801251807	3.48159448431558	206	1
3.51628653363551	3.50232340271872	207	1
3.51258643358576	3.51230817115337	208	1
3.51502223172174	3.46709676045766	209	1
3.51229079893942	3.48139142854428	210	1
3.51625742288174	3.47734205105517	211	1
3.51387328056226	3.50362756391278	212	1
3.50960668612418	3.53186061054367	213	1
3.51222228815810	3.49728976917499	214	1
3.51701066740388	3.46018990595687	215	1
3.51390073880246	3.46309253993302	216	1
3.51092388349988	3.47308808520040	217	1
3.51009317043989	3.46760750468301	218	1
3.50959260720003	3.50385798934036	219	1
3.51149334546840	3.49949164816977	220	1
3.50523366739655	3.49340325323971	221	1
3.51050708172327	3.50554966479311	222	1
3.51019978204802	3.49617890350691	223	1
3.50732540381191	3.53062169091670	224	1
3.50676470040303	3.52237443145435	225	1
3.50131734962754	3.52969106570372	226	1
3.50897252062936	3.52420272048771	227	1
3.50832125621069	3.47252246407028	228	1
3.51639157796605	3.46035035052203	229	1
3.50763349166449	3.49666524620802	230	1
3.51749495490048	3.50773548956681	231	1
3.51441422253827	3.52314853912924	232	1
3.51702466321413	3.44690077253202	233	1
3.50731062829157	3.48170462655519	234	1
3.50594238010944	3.51396895334760	235	1
3.50823716646752	3.49910973192584	236	1
3.50970017436315	3.50140026874227	237	1
3.50637238297994	3.53153682611603	238	1
3.50685753293821	3.54088856049254	239	1
3.51069813438241	3.51110555113829	240	1
3.51032883108614	3.49928444151669	241	1
3.50876539288643	3.53846255495410	242	1
3.51328715903020	3.51140436873071	243	1
3.51091059301009	3.49288278129121	244	1
3.51432000599658	3.50586971707429	245	1
3.51334580936257	3.49322175461633	246	1
3.51713072993683	3.46613837417762	247	1
3.50439108947328	3.50645300591909	248	1
3.51289921893153	3.50285581932233	249	1
3.51675769068027	3.52556629554642	250	1
3.51266841545527	3.51069160677884	251	1
3.51413929146666	3.49519746984888	252	1
3.51173023892458	3.49232869107015	253	1
3.50991689962612	3.50128592834520	254	1
3.51396985288554	3.44645440468705	255	1
3.51328962081958	3.45399638718345	256	1
3.51423662945543	3.46609585007565	257	1
3.51046340006389	3.51453800099800	258	1
3.50444540250692	3.51611699232717	259	1
3.50447829115596	3.50385231113961	260	1
3.51071038190052	3.49106225091677	261	1
3.50835697013723	3.53487896718612	262	1
3.50408857981463	3.52417298631110	263	1
3.50539685477239	3.50448601822591	264	1
3.50749542711075	3.47312412288599	265	1
3.50870261688910	3.50266926413933	266	1
3.51110357904609	3.47450279338471	267	1
3.51648886103215	3.46830067888484	268	1
3.50864440344006	3.47454718793202	269	1
3.50545017803450	3.52359244009558	270	1
3.50842238300868	3.54149665214298	271	1
3.50266640453964	3.53450607668983	272	1
3.50888498841871	3.52525488288730	273	1
3.50431400540441	3.56030194883538	274	1
3.50313337178162	3.54479760071622	275	1
3.50295042054813	3.55741621248300	276	1
3.51234911780409	3.50468248057240	277	1
3.51150068069080	3.48478179702450	278	1
3.50900166347817	3.49017640896276	279	1
3.51414565114333	3.47711166240056	280	1
3.50850709455951	3.49532343942097	281	1
3.51106022837816	3.49146505839078	282	1
3.50305633458241	3.51485825046481	283	1
3.50552647113683	3.53019458045180	284	1
3.50687125693552	3.52293534095939	285	1
3.51466444634299	3.49508855241743	286	1
3.51182286129551	3.51865846942678	287	1
3.51131986843545	3.49957607948786	288	1
3.50642585752799	3.52925805160557	289	1
3.51233414373529	3.49351661520159	290	1
3.50816660328612	3.50849184529427	291	1
3.50958194663310	3.51051018845740	292	1
3.51132404831174	3.47541897219409	293	1
3.51274197109700	3.50807102138832	294	1
3.51148687531096	3.51186475399351	295	1
3.51080796590310	3.51339250056057	296	1
3.51690915989518	3.47595351579114	297	1
3.51292287750948	3.50676490711977	298	1
3.50821915707518	3.49622426157781	299	1
3.51049343370950	3.48996421364725	300	1
3.51001334114674	3.49265430700003	301	1
3.51732579397981	3.48110836230351	302	1
3.51278744922254	3.50595920688577	303	1
3.51808162683942	3.50495712230758	304	1
3.51270107010361	3.49424081778790	305	1
3.50557630873276	3.52739399989801	306	1
3.50798291169308	3.53509974394225	307	1
3.51728642256888	3.50501897848953	308	1
3.51628960157374	3.49958260116939	309	1
3.51005814489247	3.50270712603763	310	1
3.51488470949335	3.50360590883443	311	1
3.51647273229770	3.46946239104142	312	1
3.50619336997057	3.48662690228723	313	1
3.51834671156077	3.48436917050881	314	1
3.51094096530167	3.52342904323427	315	1
3.50819343144323	3.51720915626287	316	1
3.50482735580416	3.51983647999005	317	1
3.50729120187963	3.51802066116724	318	1
3.51224391997778	3.47133686732190	319	1
3.50977862219070	3.49983944228998	320	1
3.50620774370284	3.49400920385208	321	1
3.51453058381899	3.48718096448882	322	1
3.50963407451767	3.51860516611563	323	1
3.51266164534983	3.47463088300439	324	1
3.51509390219286	3.43238505094479	325	1
3.51010286228004	3.48890256271514	326	1
3.50898273771994	3.48062869340516	327	1
3.50904118122149	3.49599481863753	328	1
3.50944811579283	3.51225925311263	329	1
3.50946537148530	3.48646042457015	330	1
3.51715881726822	3.44799733905727	331	1
3.51578750091319	3.44957376705600	332	1
3.51562293694038	3.45791003088893	333	1
3.51404870643843	3.45470422838024	334	1
3.51181042633557	3.49254928608527	335	1
3.51197653907081	3.49349047392759	336	1
3.50694567087059	3.50040445328153	337	1
3.50589905080550	3.53654751685853	338	1
3.51438797155061	3.50197665917704	339	1
3.51445160193394	3.47530703489324	340	1
3.52261064778224	3.42799231502857	341	1
3.51573801185656	3.45133153545173	342	1
3.51746237650574	3.44357465649930	343	1
3.51675023296265	3.48248661079675	344	1
3.51313459357154	3.47272379161930	345	1
3.51239610302086	3.48910155693900	346	1
3.51535219839234	3.49448190317431	347	1
3.51337277274423	3.48904893520485	348	1
3.51503713073141	3.51633693967250	349	1
3.51331293954823	3.46408383347392	350	1
3.50536552991919	3.50802380298224	351	1
3.50915588536142	3.51054374738791	352	1
3.50393489494563	3.52528613835922	353	1
3.50925726217691	3.51362269550837	354	1
3.50988992272091	3.49808508683356	355	1
3.50482421012030	3.52856546461412	356	1
3.50686456438271	3.49278537377788	357	1
3.50552705583163	3.50884942994309	358	1
3.50605952361335	3.50917484127136	359	1
3.50965175860551	3.52140183832345	360	1
3.51551774028168	3.49849764935937	361	1
3.51634340791247	3.50165860535837	362	1
3.50876691419811	3.50364174716435	363	1
3.50909127490448	3.48133848768606	364	1
3.51590203820078	3.47247878066388	365	1
3.50882383887163	3.48875551826155	366	1
3.51178277268811	3.50338484381309	367	1
3.51685368547453	3.50039008361998	368	1
3.51419841269683	3.47198739566907	369	1
3.51509449748106	3.47036878100344	370	1
3.51607587470332	3.49891760496899	371	1
3.51030934150799	3.51297532996974	372	1
3.50822011982114	3.52864872304927	373	1
3.51148270973677	3.51000057752153	374	1
3.52057313062340	3.45457361541658	375	1
3.51239258517373	3.46682567184117	376	1
3.50951673354606	3.47215069025831	377	1
3.50800676419988	3.46245937151409	378	1
3.50323912220679	3.50938333296663	379	1
3.50680997140458	3.51736864745609	380	1
3.51108484416232	3.47537645431979	381	1
3.51373141258637	3.46866248836237	382	1
3.51309558639105	3.47977972841623	383	1
3.50748207524481	3.52200716350052	384	1
3.51133365827252	3.50386301908644	385	1
3.51026691379803	3.48851546855155	386	1
3.51023088920942	3.49746478893487	387	1
3.52031897072594	3.47432570540276	388	1
3.51139203229886	3.46894835221478	389	1
3.51406337515656	3.49410764463573	390	1
3.51276396338052	3.47806989837646	391	1
3.51577092488454	3.50390893438978	392	1
3.51058413762596	3.50792967322833	393	1
3.50925185600443	3.50515844458844	394	1
3.50220238353732	3.53701730141603	395	1
3.51133461865083	3.51283092613685	396	1
3.50567260406109	3.51476447640610	397	1
3.50435023900200	3.54809803681162	398	1
3.50525426023427	3.53445425115566	399	1
3.50381156619570	3.53852949945463	400	1
3.51037392615463	3.53417658772212	401	1
3.50451842957422	3.52706667651401	402	1
3.50778624833480	3.52177539711958	403	1
3.50841719148568	3.51601684041939	404	1
3.51190643580540	3.51010911935381	405	1
3.50522334877656	3.54666885991316	406	1
3.51156855938578	3.49074198869424	407	1
3.51260673326472	3.49755806554020	408	1
3.50800370089272	3.47000281360129	409	1
3.51467848122795	3.46833268046701	410	1
3.50627489438383	3.52013921232723	411	1
3.50550766761921	3.50402141552053	412	1
3.51226855602180	3.47783153054815	413	1
3.51671768975993	3.47735697298417	414	1
3.51376222272825	3.47547867461788	415	1
3.51702749316605	3.47863663554826	416	1
3.50890775854707	3.50745393464392	417	1
3.50857426399610	3.48510706372908	418	1
3.49883263837951	3.55460840841966	419	1
3.50446001633485	3.55323580285653	420	1
3.51461205867405	3.49212388574967	421	1
3.51179796317169	3.47307707252793	422	1
3.51285448625566	3.50003969570264	423	1
3.51121315866227	3.50441897258347	424	1
3.51343867886143	3.50552478226484	425	1
3.51523293671324	3.52412963605323	426	1
3.50939201397890	3.50057421858241	427	1
3.50516997807216	3.49040814689740	428	1
3.51197630207714	3.49692909348110	429	1
3.51599548494246	3.50697785902843	430	1
3.51379983238854	3.48757469339629	431	1
3.51631229753884	3.47133598979838	432	1
3.51093569221951	3.48882279653263	433	1
3.51152989399712	3.46388348241669	434	1
3.51572607697314	3.47315583920666	435	1
3.51466595165079	3.47753856080218	436	1
3.51106114828583	3.47296543009640	437	1
3.51506408170024	3.48967892761904	438	1
3.52107358490973	3.45479407857192	439	1
3.51643505476161	3.48527661162234	440	1
3.51424916395472	3.52179861884158	441	1
3.51503269003360	3.46968691346071	442	1
3.51091672966426	3.49078604464876	443	1
3.51014752286994	3.48940298630576	444	1
3.50761591076516	3.50218970815622	445	1
3.51224037821625	3.49374835786763	446	1
3.51351097419681	3.51212967668370	447	1
3.51102777653601	3.48742162299982	448	1
3.51646823754608	3.47634526482713	449	1
3.50984601762968	3.47313294761514	450	1
3.51636940416715	3.47966849908037	451	1
3.51384733563054	3.50185002318808	452	1
3.51427036351235	3.49699311448836	453	1
3.50594556196254	3.54294033605761	454	1
3.51174491857682	3.51114765468602	455	1
3.51282817019573	3.49652929360649	456	1
3.51118564110792	3.51619617287837	457	1
3.50900684446603	3.51291844463109	458	1
3.51103864326355	3.49972810729388	459	1
3.51480964052611	3.49517172069171	460	1
3.50744631130525	3.52893336008265	461	1
3.51665004302467	3.47068444659050	462	1
3.51885444478332	3.45371443145443	463	1
3.51733217282624	3.47363674656214	464	1
3.51781031520114	3.47098486023190	465	1
3.51932625420606	3.48456388886334	466	1
3.51505195665647	3.47067542052287	467	1
3.52045161923701	3.46432416961662	468	1
3.52087929349379	3.48993032304645	469	1
3.50985884717660	3.50703502625662	470	1
3.50800048096008	3.52975961750193	471	1
3.51047478038176	3.47439560409410	472	1
3.51061520863459	3.46560455285258	473	1
3.51175234965336	3.48032464168467	474	1
3.50998791503920	3.50554331896180	475	1
3.50888017043154	3.51802883809591	476	1
3.50584266396378	3.47833351281309	477	1
3.50853211881884	3.51437420702350	478	1
3.51285495763375	3.49838697895207	479	1
3.51594871391821	3.47165221344093	480	1
3.51386520346982	3.48196651317812	481	1
3.51942742116397	3.47600919723109	482	1
3.50706263680175	3.53586690501341	483	1
3.51959682795759	3.46594586323736	484	1
3.51728236865428	3.45224047345737	485	1
3.52031049314367	3.45562959012201	486	1
3.51001693951504	3.48864385530069	487	1
3.51012192204175	3.52757669348324	488	1
3.51303340614096	3.50799668839894	489	1
3.51891886955099	3.48510076742076	490	1
3.51269812472970	3.50277462568387	491	1
3.51146478455626	3.50326304575387	492	1
3.51048429437280	3.49160091933797	493	1
3.51696419233914	3.44617034486924	494	1
3.51483326333326	3.46420894903226	495	1
3.51276940314089	3.48369148768892	496	1
3.51300599365078	3.46599827906963	497	1
3.51461658386002	3.46731767051741	498	1
3.51826317962035	3.46108980532254	499	1
3.51798430087649	3.46291898053177	500	1
3.51688126922954	3.50746810338663	501	1
3.51881089025277	3.51516568316551	502	1
3.51611594834571	3.49075987550109	503	1
3.51666698964338	3.45059329544971	504	1
3.51653097743581	3.44020030540012	505	1
3.51902051849768	3.44356113800516	506	1
3.51925842243807	3.45593487889706	507	1
3.51403190364818	3.48126466732840	508	1
3.51581042913716	3.50663539930033	509	1
3.51310630762392	3.51147948983441	510	1
3.51303533837471	3.48250882281474	511	1
3.51432325935381	3.48731867409811	512	1
3.51579740909200	3.49538481667084	513	1
3.51191499577135	3.49919538070211	514	1
3.52107455460130	3.49245054997438	515	1
3.51398989538971	3.47894557933302	516	1
3.51925945739905	3.44876351560568	517	1
3.51106624559466	3.48771208889447	518	1
3.50142805671830	3.49082953603927	519	1
3.51176867361184	3.46783903600429	520	1
3.51509786481295	3.45879118016604	521	1
3.51543574311611	3.46755662415371	522	1
3.51296078875203	3.47161555932971	523	1
3.51491593926772	3.45689452279422	524	1
3.51874503504337	3.47964369009757	525	1
3.51579949844861	3.47515130117165	526	1
3.52060249440404	3.45657053058924	527	1
3.51557003116590	3.47371542683634	528	1
3.50881936958178	3.49699719242552	529	1
3.50413023577482	3.51338555220514	530	1
3.51087506627134	3.50367423441539	531	1
3.51291704272678	3.50536106987092	532	1
3.51308480142615	3.45480677951031	533	1
3.52228858270792	3.43655626516503	534	1
3.51366692289980	3.50500369711338	535	1
3.51609781166969	3.49720697497141	536	1
3.51537826171394	3.46066012671974	537	1
3.51584094688465	3.47489602947246	538	1
3.51716263128244	3.47463779654114	539	1
3.51510481654968	3.49830054311563	540	1
3.51284338247894	3.50499672084694	541	1
3.51827614464253	3.48304147087642	542	1
3.51221888866637	3.47002163713249	543	1
3.51468781472692	3.48676664959615	544	1
3.51166994609713	3.48765798262022	545	1
3.50486408107551	3.49499364794604	546	1
3.51338573967126	3.49546752018373	547	1
3.51312627263917	3.48712042209877	548	1
3.51293695947361	3.50006155933860	549	1
3.51822043584328	3.45954830079081	550	1
3.51759758772476	3.43928656000601	551	1
3.52431520167673	3.41220997117090	552	1
3.51785383478465	3.43798058730853	553	1
3.51021828980227	3.47214127896321	554	1
3.51375494122137	3.50086421414911	555	1
3.51592053871474	3.41679280192722	556	1
3.51783540858897	3.46207375255664	557	1
3.51794699211712	3.44793419133203	558	1
3.50798439075440	3.52218886328642	559	1
3.50845459678067	3.54295448003006	560	1
3.51362168246783	3.50894102480929	561	1
3.51302831092195	3.50524887921741	562	1
3.51341016586990	3.44081703211467	563	1
3.51874579822706	3.44812734206752	564	1
3.51592912438614	3.46207579827851	565	1
3.52327593536330	3.42866283429323	566	1
3.51500902724960	3.46835990741149	567	1
3.51513836378454	3.49238422309333	568	1
3.51763312983292	3.46985328988922	569	1
3.52311603173694	3.46339894874441	570	1
3.52374915703247	3.41828619692014	571	1
3.52121423698513	3.44236097083622	572	1
3.51931534946813	3.45089450101955	573	1
3.51572990684552	3.46166818840852	574	1
3.51584646794180	3.45492082650304	575	1
3.52010579016521	3.46506597975717	576	1
3.51277115514120	3.52514618108471	577	1
3.51655113798846	3.48948613426123	578	1
3.51312976620717	3.50960554712786	579	1
3.51339406403552	3.51276034806854	580	1
3.51244346308691	3.50975344218214	581	1
3.51302153715426	3.49634148539366	582	1
3.51665174588640	3.49363318471207	583	1
3.51659183532804	3.50284883675347	584	1
3.51473973422142	3.49311448258050	585	1
3.51894716381429	3.49666656872360	586	1
3.52203697838181	3.46302333778659	587	1
3.51179865174308	3.51524640342187	588	1
3.51896131336733	3.46900243077611	589	1
3.51583209843975	3.46667545182365	590	1
3.51271693198144	3.47805783625142	591	1
3.51966107088038	3.46831341442301	592	1
3.51601608882036	3.48565672680145	593	1
3.51180304942447	3.48157319253888	594	1
3.51676842287123	3.44180381892547	595	1
3.51674286042482	3.45222059233670	596	1
3.51100275504118	3.48896393646846	597	1
3.51356954543174	3.50215822001379	598	1
3.51304831052757	3.49015684309795	599	1
3.50804958242402	3.48791603299029	600	1
3.51077024612522	3.49812531083887	601	1
3.51653088667365	3.45729419448902	602	1
3.52001520160352	3.45872678001295	603	1
3.51263584110174	3.49567608901914	604	1
3.51104665462201	3.48837216392063	605	1
3.51450143265507	3.48755885037875	606	1
3.51784447435997	3.49864085339177	607	1
3.51654261705724	3.47274935566765	608	1
3.51501899415858	3.49939811732337	609	1
3.51429580438397	3.47935373528662	610	1
3.51771365633541	3.46221847969257	611	1
3.51806732632577	3.49487273838877	612	1
3.50761252483529	3.48284470153939	613	1
3.51444236655845	3.48749734975614	614	1
3.51707970438498	3.48645556602342	615	1
3.51265941427002	3.51573205179321	616	1
3.51589854374325	3.49857721822541	617	1
3.51509840410317	3.48779536795804	618	1
3.51290637568462	3.48587264263601	619	1
3.51653754890797	3.43719142922793	620	1
3.51623328568151	3.46924043549220	621	1
3.51326482330875	3.47353168138688	622	1
3.51716929258481	3.43377513002453	623	1
3.51372646911675	3.44199406035068	624	1
3.51942982136127	3.46149937637660	625	1
3.51409302816664	3.48117379622780	626	1
3.50991359376908	3.54119457284917	627	1
3.51331886234982	3.51507089787228	628	1
3.51242396434054	3.47712468132608	629	1
3.51475626481585	3.48247952466074	630	1
3.50975158045677	3.48275435027953	631	1
3.51448168938543	3.48122539726577	632	1
3.51582618129693	3.45725537466628	633	1
3.50849365525226	3.49488246986954	634	1
3.51337499126402	3.50426882769907	635	1
3.52002257271118	3.50595024562786	636	1
3.50855145549388	3.53971950451168	637	1
3.50582442903264	3.51193968471442	638	1
3.50877360384427	3.55984507774831	639	1
3.51643194860154	3.50591868952127	640	1
3.51645677326986	3.44479808017023	641	1
3.50962583261924	3.45789298832043	642	1
3.51315799608994	3.46477105256885	643	1
3.50801106964966	3.49556830972106	644	1
3.50972093891097	3.54435466399254	645	1
3.50356754434923	3.55206066705761	646	1
3.51602934884297	3.48473073398618	647	1
3.51209089257104	3.49132813800237	648	1
3.51158617093490	3.49412319529639	649	1
3.50716182496225	3.51283364522363	650	1
3.51278920980178	3.51518617223463	651	1
3.51256964057846	3.51749225981856	652	1
3.51366894289282	3.53368401918255	653	1
3.51067472529385	3.55049717956795	654	1
3.50841768921842	3.51014810255263	655	1
3.51577713232511	3.49758942275509	656	1
3.50837111608083	3.50019702921091	657	1
3.52213951313165	3.47558584113300	658	1
3.51653878360937	3.44970504548590	659	1
3.51635117092550	3.45908709718223	660	1
3.51672920591661	3.48428340028833	661	1
3.51609822593216	3.46132676951169	662	1
3.51748158226217	3.46055204493208	663	1
3.51671394565783	3.43960047294539	664	1
3.51529612584944	3.45327573683455	665	1
3.51757980859410	3.47487782916857	666	1
3.52031455864173	3.47606110274843	667	1
3.51482750895821	3.47366781560804	668	1
3.51148164833079	3.52240895813752	669	1
3.51471790239768	3.45894978687742	670	1
3.51636487608987	3.48806933379368	671	1
3.51919204012971	3.48777817928200	672	1
3.51768560612580	3.49530834377681	673	1
3.51697328911525	3.48457137482346	674	1
3.51834846491303	3.50539943328641	675	1
3.52003431358018	3.50403123261091	676	1
3.51590962105745	3.47809558311308	677	1
3.52109652068655	3.43408679881661	678	1
3.51503931682674	3.46462545315546	679	1
3.50993879439250	3.51869792904740	680	1
3.51631024645905	3.47992149569013	681	1
3.51620278313152	3.48100921765291	682	1
3.51360474012626	3.47991039354089	683	1
3.51100123952832	3.47598212418075	684	1
3.50510674938433	3.48953063744279	685	1
3.51745856142967	3.47870354526308	686	1
3.51209828318192	3.49422335067105	687	1
3.51253118685857	3.48846975576201	688	1
3.51446749112219	3.48608027974408	689	1
3.51526545164833	3.47456933751630	690	1
3.52067187220368	3.46011602803369	691	1
3.51251037018056	3.49496422533013	692	1
3.51117110505390	3.48934436706566	693	1
3.50995031896995	3.49975676452022	694	1
3.51381255644979	3.46337792982951	695	1
3.51994135462836	3.45030314757014	696	1
3.51703087225419	3.46396111701105	697	1
3.51514669296295	3.48042101804092	698	1
3.50751937374863	3.52680448832822	699	1
3.50445942960848	3.48203988044099	700	1
3.50459793489552	3.53142530213382	701	1
3.51558297302713	3.49086146636318	702	1
3.51478211947774	3.49374533008538	703	1
3.51056668874299	3.48471254636295	704	1
3.51174355656376	3.51310542811371	705	1
3.50968641888047	3.52209779199292	706	1
3.51484778020298	3.51123492846109	707	1
3.51325368939576	3.51657631313087	708	1
3.50935940409238	3.51477083337931	709	1
3.50882319592423	3.53507065903813	710	1
3.50892010085904	3.51439216122882	711	1
3.51054413484884	3.53304029163178	712	1
3.51154221884857	3.52379575811593	713	1
3.51196308762330	3.52146162929094	714	1
3.50954429556562	3.51757467289140	715	1
3.51273243878903	3.53308297195687	716	1
3.51985438274166	3.49568146952530	717	1
3.52147205022086	3.47478740886533	718	1
3.51594857761724	3.46821129550646	719	1
3.51593343100359	3.48730039135041	720	1
3.51658505982991	3.45959349930399	721	1
3.51737233541344	3.48010322867823	722	1
3.52065007352938	3.48622116428347	723	1
3.52020705574134	3.47850634726100	724	1
3.51550254058948	3.48953831347008	725	1
3.51596091274202	3.48987902764332	726	1
3.51916310828802	3.46871441776738	727	1
3.51794479470039	3.47557246093910	728	1
3.50897343693000	3.49682928523854	729	1
3.51044340748680	3.51741013371534	730	1
3.51513983452778	3.46168742192632	731	1
3.52006136517112	3.45558460021124	732	1
3.52175874065038	3.46592825677507	733	1
3.52009249239780	3.43917467984368	734	1
3.52185692446379	3.49924820515789	735	1
3.52156966470697	3.50618066450038	736	1
3.51304073631187	3.48104618034052	737	1
3.51424177956049	3.48766670938794	738	1
3.52216429009191	3.49326651708303	739	1
3.51290112875264	3.50419747191012	740	1
3.51568045256367	3.48587184926295	741	1
3.51916634876500	3.51248490419283	742	1
3.51039394487586	3.49977416074812	743	1
3.51429083144998	3.46161138829683	744	1
3.52169586261630	3.46226483873370	745	1
3.51967236599071	3.45527938679475	746	1
3.51979956308372	3.44615588180688	747	1
3.52084731385600	3.42509598541356	748	1
3.52046035983738	3.44186236606796	749	1
3.51979919981155	3.47912088752607	750	1
3.51695835371065	3.47975257372699	751	1
3.51312679801582	3.48102520387768	752	1
3.51290025541822	3.49811419632141	753	1
3.51976910909208	3.48384355554401	754	1
3.51509083234449	3.48961110625680	755	1
3.51853245662293	3.49311094486095	756	1
3.51478406626910	3.52777391935914	757	1
3.51648041537450	3.50502943416033	758	1
3.51462830194394	3.50906328528224	759	1
3.52014204785844	3.47465937429797	760	1
3.51828871754186	3.47822612771439	761	1
3.51676539609883	3.51955419361615	762	1
3.51698857986804	3.51298475989448	763	1
3.51554037295043	3.49938376919453	764	1
3.51547971826048	3.53741948964275	765	1
3.51685773646964	3.47392148113272	766	1
3.51885239409563	3.46801953590454	767	1
3.52053654284085	3.49727579922241	768	1
3.51772407541889	3.47529303769951	769	1
3.51665423073996	3.46906898329032	770	1
3.51845909112887	3.46780880862245	771	1
3.51541560710754	3.44976393979274	772	1
3.52205874688501	3.43036791008736	773	1
3.51777986707086	3.48622180353489	774	1
3.51465350126499	3.50661022520127	775	1
3.51426472833237	3.48549676843098	776	1
3.51195208938186	3.50566207414277	777	1
3.50567320480476	3.53727742552281	778	1
3.51894282529382	3.51448216878011	779	1
3.51228192774551	3.49759207783974	780	1
3.51256328080986	3.50599472326562	781	1
3.51426285635515	3.51306900035307	782	1
3.51585388549904	3.52226158112863	783	1
3.51730242294105	3.50236025799742	784	1
3.51981459416927	3.48196469641163	785	1
3.52141906748750	3.46244682907002	786	1
3.51503674557965	3.49591061345905	787	1
3.51671440177518	3.48178805478024	788	1
3.52133611895676	3.49086670817241	789	1
3.51871731520956	3.45442244630407	790	1
3.51422127853010	3.47114125820138	791	1
3.52112948505699	3.47351785490509	792	1
3.51799764250162	3.49659756834854	793	1
3.50540050979011	3.51406194523659	794	1
3.51371832663142	3.49981480672288	795	1
3.52020679067555	3.44858129783542	796	1
3.51708477065476	3.48581686651559	797	1
3.51564467794401	3.49745650940939	798	1
3.51291498798292	3.48169553277106	799	1
3.51377713732907	3.50730651276511	800	1
3.51121217548315	3.51448465057070	801	1
3.51280390534532	3.50449777194285	802	1
3.51284741809275	3.51610367012011	803	1
3.50913334833275	3.52045152246958	804	1
3.50895140563588	3.50970166919100	805	1
3.51210623213706	3.49753686723619	806	1
3.51216662230025	3.50957914084568	807	1
3.51449947794615	3.51634953229130	808	1
3.50445980782158	3.52304410218610	809	1
3.50869096093905	3.55489134186052	810	1
3.50744815846719	3.55790653091611	811	1
3.50873927722079	3.54329998579369	812	1
3.50750773387146	3.50951308514934	813	1
3.51569136995225	3.47450465843178	814	1
3.51237393357633	3.51139316407011	815	1
3.51438235309426	3.49974586942235	816	1
3.51689285560791	3.48220865573641	817	1
3.50129379955107	3.55011576686425	818	1
3.51164132992785	3.53709600107931	819	1
3.51489102342082	3.51348003277689	820	1
3.51305392126420	3.50149209540091	821	1
3.51645650146486	3.47744613182600	822	1
3.51894768566622	3.46607984480507	823	1
3.51569222674742	3.48513990595973	824	1
3.50267766343789	3.51438721489364	825	1
3.51581730357423	3.51784708258821	826	1
3.50799739726614	3.52256717244736	827	1
3.51350671719597	3.48303737442244	828	1
3.51123671500220	3.48613078913295	829	1
3.51651181627824	3.47476477214303	830	1
3.51556427816505	3.48281065108592	831	1
3.51608206461261	3.47817413967036	832	1
3.51703159508359	3.44657286572203	833	1
3.52260790091902	3.43473201546611	834	1
3.51715184598049	3.47517279541331	835	1
3.51047988474108	3.45566440966781	836	1
3.52148571350516	3.48501928404727	837	1
3.51973548788718	3.50700697151482	838	1
3.51656059513044	3.48677418535801	839	1
3.51948535631537	3.48364753788632	840	1
3.51667806118478	3.49696604217109	841	1
3.51570909653397	3.51163635894028	842	1
3.51832533915835	3.49206314912326	843	1
3.51549139165225	3.49176142973251	844	1
3.51253742309363	3.51814436400844	845	1
3.51264545214281	3.46946033582171	846	1
3.51767861883586	3.45533874522377	847	1
3.51728189983265	3.46582907847703	848	1
3.51754950113447	3.47586827060399	849	1
3.51077876720495	3.47661606566575	850	1
3.50823588127062	3.53116336510191	851	1
3.51560761551112	3.49642676066336	852	1
3.51362989888054	3.49214989456709	853	1
3.51581402494298	3.47668480833606	854	1
3.51797870003602	3.47023303116093	855	1
3.51337504857647	3.46661202888364	856	1
3.51428046816393	3.47281262379310	857	1
3.51024682119437	3.53086457058163	858	1
3.51225597216692	3.54130345158053	859	1
3.51436729077283	3.47961346054047	860	1
3.51852160162960	3.47141811084183	861	1
3.51862175904370	3.47414519999253	862	1
3.51932820998958	3.46753163302101	863	1
3.51963707721286	3.48428178904303	864	1
3.51688092925271	3.45850565799615	865	1
3.51568545570047	3.47326017867361	866	1
3.51965605314911	3.47608444874341	867	1
3.51293947376040	3.53240017842292	868	1
3.50837052789643	3.55600053868247	869	1
3.51235530161159	3.52144082183133	870	1
3.50985226458988	3.51978678338254	871	1
3.51478813938066	3.53238484668364	872	1
3.51688811710302	3.48072408277896	873	1
3.51615265791561	3.51248162993301	874	1
3.52166344114072	3.50111598023364	875	1
3.51633400993037	3.50480719283344	876	1
3.51282106480043	3.50956511197897	877	1
3.51087013259670	3.52390142274864	878	1
3.51388219167093	3.51142058129449	879	1
3.51134369559495	3.49895276787281	880	1
3.51149916612044	3.50522772148162	881	1
3.51349942675723	3.52385753975024	882	1
3.51457908929210	3.50909759249063	883	1
3.51820802610011	3.47669348218569	884	1
3.51784249355295	3.47179302725374	885	1
3.51553433739509	3.50090178379987	886	1
3.51452527095833	3.52357323021891	887	1
3.51316913170575	3.55578444768734	888	1
3.52196246183799	3.49394103944378	889	1
3.51980286066109	3.46328237457384	890	1
3.51848182084620	3.46685681242095	891	1
3.51874504837697	3.50242164941639	892	1
3.51229815939302	3.48603551357879	893	1
3.51790554128552	3.48893735400432	894	1
3.51680185777750	3.49331286266524	895	1
3.51611139910190	3.51541972547813	896	1
3.51570826976490	3.51810419040030	897	1
3.51443552959447	3.49157014641388	898	1
3.51069732752708	3.49671395723052	899	1
3.51319565654195	3.52660336728473	900	1
3.51978364529280	3.50036130987655	901	1
3.51988398958338	3.50316829354683	902	1
3.50194375616076	3.55239604059583	903	1
3.50494871701384	3.58183796332386	904	1
3.50727005577308	3.55774265528785	905	1
3.51135145573860	3.51809839396984	906	1
3.51048829531188	3.50459512310687	907	1
3.51013266204310	3.48589579053116	908	1
3.51395858373355	3.45897555981550	909	1
3.51949523360445	3.48528251708945	910	1
3.51428208897429	3.49400987650111	911	1
3.52104172302458	3.44359508797297	912	1
3.51599020990957	3.46467951490663	913	1
3.51773076594546	3.46623884082320	914	1
3.51213215753438	3.48830350962610	915	1
3.51368364067585	3.49324365021768	916	1
3.51194110592954	3.48263558852212	917	1
3.51712506530550	3.48693358421958	918	1
3.51503254599107	3.50033559978999	919	1
3.51599877401767	3.51615492740822	920	1
3.51258972550297	3.50694412827300	921	1
3.51521819650689	3.51051786748630	922	1
3.51468658298156	3.51857300606809	923	1
3.51538552156100	3.51892640213609	924	1
3.51946727961037	3.49161244380025	925	1
3.51383700026732	3.51786338843207	926	1
3.51449581245033	3.53657161853758	927	1
3.51347488428104	3.51808747231482	928	1
3.51233468350308	3.53986122776896	929	1
3.52416852450538	3.49023807800439	930	1
3.51662204653412	3.47791187389145	931	1
3.52128984240905	3.45159661737959	932	1
3.51311436098733	3.47850399510451	933	1
3.51457380432256	3.47881723491311	934	1
3.52107527409829	3.48925849753179	935	1
3.51625317726092	3.50338622477658	936	1
3.51602668952130	3.52972977791090	937	1
3.52071037338271	3.46743583723869	938	1
3.51625681880916	3.49189228555823	939	1
3.51727103570584	3.47783548100391	940	1
3.51956083183873	3.46963481559518	941	1
3.51895871136745	3.48413629617359	942	1
3.51821306584504	3.47942656432877	943	1
3.51956820022651	3.47987591272791	944	1
3.51881512870099	3.47048950586614	945	1
3.51965129423377	3.47954325908879	946	1
3.51140142329220	3.52912584762075	947	1
3.50107474916023	3.57332872182343	948	1
3.51467502186685	3.52904863586791	949	1
3.51516021940296	3.52676411508165	950	1
3.51496507664697	3.52877335060361	951	1
3.51460076975503	3.49324363070407	952	1
3.51602361278088	3.49842914250345	953	1
3.51447895272718	3.48914989693911	954	1
3.52129619940355	3.45121940271665	955	1
3.52292961594002	3.43880864386056	956	1
3.51828160941122	3.45501621524413	957	1
3.51508389837671	3.46423014567186	958	1
3.52128931336092	3.48156641256072	959	1
3.51786830494600	3.45778320342935	960	1
3.52162717913063	3.46949574502214	961	1
3.52420934687616	3.46060595079907	962	1
3.51886702099170	3.45694415004904	963	1
3.51482309963484	3.49899603861655	964	1
3.51342712721832	3.51410329456537	965	1
3.51385710435575	3.52499961909992	966	1
3.51898708415745	3.50214125977058	967	1
3.52071413500382	3.49663265190898	968	1
3.51799520964187	3.48970462294299	969	1
3.51994276454228	3.49214179884041	970	1
3.51374749719229	3.53318364795312	971	1
3.52322180118784	3.46093013222715	972	1
3.51521871342154	3.49033471937695	973	1
3.51625880285688	3.49511700616573	974	1
3.51859543498663	3.49210613840041	975	1
3.51371340240029	3.49017058754178	976	1
3.51499285710312	3.48843535399526	977	1
3.51797071061581	3.51328776192743	978	1
3.51392200202905	3.49590086951321	979	1
3.51639052642503	3.53138635101127	980	1
3.51504996342044	3.54416700904477	981	1
3.51751938576395	3.52849534992978	982	1
3.52143892341775	3.47071962866548	983	1
3.51510998315543	3.47710733104670	984	1
3.51631013929480	3.52096994849928	985	1
3.51321026478551	3.52256194299850	986	1
3.50537165466910	3.54490139315116	987	1
3.50733332310763	3.53635964484805	988	1
3.51685479961864	3.50509975884234	989	1
3.51920035766147	3.47582833072719	990	1
3.51715096972154	3.46452957637065	991	1
3.51905123804621	3.45528600083427	992	1
3.51767162168486	3.45127265650877	993	1
3.51926618998911	3.49415823681020	994	1
3.51507894645882	3.49027795643899	995	1
3.51791268497259	3.51576592048347	996	1
3.51301169531522	3.50372543945687	997	1
3.51898580247173	3.49238844459742	998	1
3.51918081901962	3.50910275728801	999	1
3.51771399414760	3.48039549156105	1000	1
3.51588338298259	3.51835819025504	1001	1
3.51133409684660	3.52762691278674	1002	1
3.51693071352915	3.49096030352221	1003	1
3.51171482161150	3.53883497818235	1004	1
3.51342786124117	3.51655479761914	1005	1
3.51612579162242	3.49776038015595	1006	1
3.50946516270128	3.53683861806325	1007	1
3.50637417631129	3.56322241246248	1008	1
3.51028902970895	3.55181581704293	1009	1
3.52253679123675	3.48569008929331	1010	1
3.51905496479349	3.51401238283742	1011	1
3.51006723635711	3.53369854042760	1012	1
3.51859249694778	3.48784180898963	1013	1
3.51947659504239	3.47623173137282	1014	1
3.51957152647231	3.50698523126640	1015	1
3.51356492488451	3.53102664503573	1016	1
3.51553714656775	3.50003022095051	1017	1
3.51585108122149	3.49724748223439	1018	1
3.50923954780993	3.52531128924293	1019	1
3.51397325859861	3.51173273808156	1020	1
3.51742444095237	3.47579979066282	1021	1
3.51275958763482	3.50681565310961	1022	1
3.51184729224187	3.52723202623928	1023	1
3.51271195685034	3.53939845083894	1024	1
3.50794441524574	3.52239727549743	1025	1
3.50905076705809	3.53938912634008	1026	1
3.51332124790172	3.54993786298141	1027	1
3.51919772456053	3.50669984545405	1028	1
3.51537504219062	3.47771008511669	1029	1
3.50978881380427	3.48438444112662	1030	1
3.52107701011905	3.47684121950938	1031	1
3.51803615466151	3.45356001168698	1032	1
3.51848347659276	3.44990738193508	1033	1
3.51716589897423	3.46557931779573	1034	1
3.51473809185798	3.43553014670886	1035	1
3.52213307990571	3.45913713448317	1036	1
3.52327138713059	3.44920103571647	1037	1
3.51753265289530	3.47833192859555	1038	1
3.51356896860760	3.52790152098648	1039	1
3.52043878417431	3.49170417309062	1040	1
3.51747594305574	3.46525009108344	1041	1
3.51455027043751	3.49190296081682	1042	1
3.51216643900495	3.48228373747542	1043	1
3.51612531843241	3.51869363780496	1044	1
3.51568725075228	3.51271138312692	1045	1
3.51866232463124	3.48388780349402	1046	1
3.51021825875816	3.53087106761144	1047	1
3.51110165180763	3.56010822860472	1048	1
3.51251200035166	3.55087062244842	1049	1
3.51068230420842	3.55109373946574	1050	1
3.51645289898537	3.51671816826344	1051	1
3.51413887834047	3.50418170603000	1052	1
3.51359460315736	3.50431800276360	1053	1
3.51701433454627	3.50606977165769	1054	1
3.51861938945366	3.46876680645844	1055	1
3.51319513407303	3.48416937895179	1056	1
3.51245427084933	3.52957001075620	1057	1
3.52404293810013	3.50229361740922	1058	1
3.51266520622690	3.52702043497162	1059	1
3.51337497879721	3.50950985536162	1060	1
3.50965969146570	3.52671006548921	1061	1
3.50663689298301	3.54183375675873	1062	1
3.51339596541315	3.51774544665400	1063	1
3.51584516992873	3.49261456275280	1064	1
3.51117914331062	3.52338589430636	1065	1
3.50990333672701	3.52184543510273	1066	1
3.51608953152876	3.52183213686521	1067	1
3.51626892517263	3.51275799658068	1068	1
3.51612000345488	3.48957211127384	1069	1
3.51555475460695	3.48544135209866	1070	1
3.51955821433360	3.47418838586196	1071	1
3.52031043785520	3.47477367010448	1072	1
3.51798732359119	3.47632815029367	1073	1
3.51793330746510	3.47336631186554	1074	1
3.51392303224754	3.47233196169873	1075	1
3.51947226494287	3.48054226082731	1076	1
3.51787427257364	3.50961700329484	1077	1
3.51656776544581	3.51422701710598	1078	1
3.51440632203607	3.50279215801513	1079	1
3.51454509484120	3.48025302407019	1080	1
3.50868661148218	3.50505697225789	1081	1
3.50550692726533	3.54413495297129	1082	1
3.50835509549759	3.55033623575409	1083	1
3.50855781875650	3.49925158972195	1084	1
3.52033833335760	3.48239069181745	1085	1
3.52149915935564	3.45166007443282	1086	1
3.52165014015587	3.46279157688051	1087	1
3.51741722070817	3.49444561655738	1088	1
3.52436382243189	3.48427428627113	1089	1
3.52094957827224	3.48181932668580	1090	1
3.51841495618397	3.51361109245103	1091	1
3.51792154755759	3.49795454769619	1092	1
3.51971506854233	3.50162836760872	1093	1
3.51470104455675	3.51907154633981	1094	1
3.51350478598017	3.51530399584700	1095	1
3.51711417059667	3.49451640882229	1096	1
3.51304102943496	3.47645064795888	1097	1
3.52107781309721	3.47217413079346	1098	1
3.51058082352973	3.49275300777990	1099	1
3.51441545304165	3.51121870026587	1100	1
3.51475820747719	3.46353640689667	1101	1
3.51644050534742	3.45528468554877	1102	1
3.51988449240927	3.46736973179327	1103	1
3.51580361526697	3.49815450821736	1104	1
3.51470626844392	3.50665976931476	1105	1
3.51220145400579	3.47669887610176	1106	1
3.50698696561821	3.51774479081755	1107	1
3.52100109771299	3.51319135089704	1108	1
3.52402136548659	3.49546981916377	1109	1
3.51579012513860	3.48642408617290	1110	1
3.51242697535886	3.53608420674036	1111	1
3.51203435222276	3.53417879175518	1112	1
3.51590294891734	3.49939661919268	1113	1
3.51385928605266	3.49065448412944	1114	1
3.52169873229484	3.49402802785567	1115	1
3.51444036939574	3.51629969643467	1116	1
3.51741810934665	3.52552732956482	1117	1
3.52170649835513	3.48781312922051	1118	1
3.51720823831647	3.48407233248349	1119	1
3.51233136452738	3.49664069181627	1120	1
3.52124745923965	3.50198451257486	1121	1
3.52164558432072	3.50062655839375	1122	1
3.51432050756195	3.49567701559313	1123	1
3.52451366709815	3.48398710352862	1124	1
3.52070599344246	3.48562876102733	1125	1
3.52081410078958	3.49065315292820	1126	1
3.50980014196449	3.52871060271381	1127	1
3.51690227025610	3.50909025646192	1128	1
3.51841041700151	3.52152833687680	1129	1
3.51730705305977	3.50334775757833	1130	1
3.51718344768342	3.52352236981396	1131	1
3.51136132315659	3.54095545648264	1132	1
3.51820654559050	3.50795321424599	1133	1
3.51628252571535	3.49890157299325	1134	1
3.50245970942077	3.50635733804073	1135	1
3.51437923757999	3.50314711480372	1136	1
3.51932730135535	3.47026657363257	1137	1
3.51841083733232	3.47357532777950	1138	1
3.51948126497980	3.47983069908049	1139	1
3.52399307227727	3.49275576684304	1140	1
3.51648053611510	3.46713981240406	1141	1
3.52130314288817	3.47362080008231	1142	1
3.51778979924462	3.46239261764872	1143	1
3.51748075498509	3.46459978418928	1144	1
3.52139812661923	3.48381170706829	1145	1
3.51436501327699	3.48587952684075	1146	1
3.51752976187376	3.51099238094955	1147	1
3.51902628989878	3.47701522815343	1148	1
3.51879854484538	3.46967969843566	1149	1
3.51093510653419	3.49722847155279	1150	1
3.51548518545367	3.48749767021318	1151	1
3.51243452177065	3.49979255305583	1152	1
3.51407327573293	3.48976476078208	1153	1
3.52019853106850	3.50025736488017	1154	1
3.52082436904296	3.48802856719342	1155	1
3.51623939745868	3.52979310213286	1156	1
3.51828815187400	3.51401654395878	1157	1
3.51798423923052	3.47711337285821	1158	1
3.51554222828951	3.46345374034279	1159	1
3.51928263386918	3.50858877106108	1160	1
3.51722786681344	3.45383280603511	1161	1
3.51962817236578	3.46613748185344	1162	1
3.51135639736089	3.50946970312724	1163	1
3.51681313825562	3.48462748242965	1164	1
3.52227455758274	3.47866986422208	1165	1
3.51795793662658	3.47231147757208	1166	1
3.51860552148675	3.47804337260358	1167	1
3.51421327269796	3.49371018711270	1168	1
3.51467872729879	3.47805752939277	1169	1
3.51286268316695	3.49780022783166	1170	1
3.51255691471398	3.50953688167884	1171	1
3.51718528894624	3.47450210981915	1172	1
3.51671014103561	3.47698543028331	1173	1
3.51144740518974	3.51997147347220	1174	1
3.51905977874123	3.47455718600677	1175	1
3.50747626223087	3.48209112683682	1176	1
3.51638944424914	3.46723127156842	1177	1
3.51269348536699	3.49835618593064	1178	1
3.51666936853634	3.52362638201442	1179	1
3.51670112188870	3.50305739906523	1180	1
3.51976328261678	3.46889979444363	1181	1
3.52010477441404	3.44501322506432	1182	1
3.52281699990013	3.46236092807346	1183	1
3.52128100725401	3.43602650553669	1184	1
3.52442534950894	3.42041791833031	1185	1
3.51558756565362	3.48309396438475	1186	1
3.52497615759740	3.45552694686879	1187	1
3.51516882742576	3.47824823777794	1188	1
3.52088800561821	3.47837719152892	1189	1
3.51278467593694	3.51858408683794	1190	1
3.51848080928622	3.51147750833163	1191	1
3.51288852941394	3.51901909028655	1192	1
3.51097027846657	3.54141243974625	1193	1
3.51484842851276	3.52432473251678	1194	1
3.51742984307996	3.48109088799420	1195	1
3.51767818497768	3.48128089489220	1196	1
3.51328570944447	3.52423842513398	1197	1
3.51364156239606	3.50419886461967	1198	1
3.51115069669988	3.54287251590994	1199	1
3.51062387849153	3.53426713881710	1200	1
3.51866378713064	3.51569483716210	1201	1
3.51874716188117	3.47631452318968	1202	1
3.52335413944079	3.45175841135820	1203	1
3.52155892836794	3.45198610408353	1204	1
3.51992748199742	3.49342982582022	1205	1
3.51813368043055	3.53036599777267	1206	1
3.50989500921831	3.55794376835691	1207	1
3.51772909485439	3.53489135042792	1208	1
3.51572697521362	3.51428045439947	1209	1
3.51047996639162	3.51370630479482	1210	1
3.51429704619489	3.53369899225307	1211	1
3.51243532101668	3.50642945673590	1212	1
3.51784100013156	3.50200192765945	1213	1
3.52215082043682	3.47111540502223	1214	1
3.52202917610796	3.48250269874718	1215	1
3.51507556214109	3.50219113006688	1216	1
3.51784541096947	3.49303529655659	1217	1
3.51468950401080	3.52442216663335	1218	1
3.50867701348524	3.54608658820047	1219	1
3.50874398943476	3.51879850222260	1220	1
3.51623975942360	3.51727370601585	1221	1
3.51848310492806	3.48738372830062	1222	1
3.51670210080401	3.50307106824177	1223	1
3.51116966639233	3.49974232747257	1224	1
3.51303117569678	3.51462294398111	1225	1
3.51727320491372	3.50976164218486	1226	1
3.52109066507148	3.50901221060221	1227	1
3.51169063596116	3.52914131280021	1228	1
3.51312103551002	3.55302372111882	1229	1
3.51513472506796	3.52038853621450	1230	1
3.51429558080708	3.49322260507594	1231	1
3.51608137987869	3.46743775399121	1232	1
3.52020786712142	3.48035902344708	1233	1
3.52385208830871	3.48961254369453	1234	1
3.52455315472069	3.47006030045778	1235	1
3.52089412074537	3.47295062972668	1236	1
3.51495059334958	3.52706336838369	1237	1
3.51309965483915	3.54906046593940	1238	1
3.51667878136546	3.51130083090797	1239	1
3.52200060765959	3.48275254622122	1240	1
3.52128409844276	3.48312944896839	1241	1
3.51911049553646	3.47253438099773	1242	1
3.51803098422120	3.48934588315186	1243	1
3.51987751169934	3.47760887918645	1244	1
3.52161244970362	3.49970463495359	1245	1
3.52145356962638	3.49516355799391	1246	1
3.51962007104356	3.52992035687594	1247	1
3.52201175966399	3.51948299210602	1248	1
3.51594395837701	3.52636815398467	1249	1
3.51588134288227	3.52700683043475	1250	1
3.51674982779285	3.45822249926360	1251	1
3.52298681664980	3.50155595211638	1252	1
3.52114497083236	3.48596151479500	1253	1
3.52147860631420	3.45423028946250	1254	1
3.51662762341280	3.49806341489408	1255	1
3.52494169419323	3.47035410106546	1256	1
3.52247564512446	3.46621500496136	1257	1
3.51471878119314	3.47750139772038	1258	1
3.51712044647220	3.51096280537672	1259	1
3.51569542710099	3.51594507185739	1260	1
3.51221885636695	3.53046580806105	1261	1
3.50580012439385	3.53661366025559	1262	1
3.51500898096036	3.51439368745447	1263	1
3.51072941097862	3.52833877041598	1264	1
3.50565991346274	3.57227500270129	1265	1
3.51283311086812	3.54064679205925	1266	1
3.51458565756632	3.54253025568431	1267	1
3.52096969167863	3.51629963534521	1268	1
3.51455391604623	3.51722551667018	1269	1
3.51784723258158	3.48973811578838	1270	1
3.51715074581241	3.47987472732041	1271	1
3.52158684152129	3.47446934498800	1272	1
3.52266927387176	3.46051465841540	1273	1
3.51756839922098	3.49763928820983	1274	1
3.51852626983722	3.52876133684444	1275	1
3.51938168845565	3.49144574590407	1276	1
3.51886772459441	3.47263677274543	1277	1
3.51741186665469	3.49702896165813	1278	1
3.51613295395254	3.50320231027330	1279	1
3.51973100609291	3.48605634621883	1280	1
3.51561697003527	3.49501624274419	1281	1
3.51948234447405	3.48148835163683	1282	1
3.52076940999630	3.46604857274976	1283	1
3.51900219375839	3.48621223863857	1284	1
3.51603610723336	3.47453713031938	1285	1
3.52295401363668	3.45259808248780	1286	1
3.52278313168018	3.47785133721530	1287	1
3.52367514500761	3.49017004001404	1288	1
3.51984978705357	3.50769084159589	1289	1
3.51717348302206	3.51466547121332	1290	1
3.51861958158954	3.47142265042214	1291	1
3.52306890910362	3.47370358552143	1292	1
3.51665070521620	3.50553417815206	1293	1
3.51819537271743	3.49410017795271	1294	1
3.51168389780146	3.51284281408664	1295	1
3.51023338137883	3.55853223549629	1296	1
3.50984095676239	3.56811228406439	1297	1
3.51495573494930	3.50283405720783	1298	1
3.52029480350643	3.47065894061549	1299	1
3.51805545000075	3.49928106998886	1300	1
3.52023702343794	3.50101781089896	1301	1
3.51854407462457	3.50115562961490	1302	1
3.51531762240426	3.49536019082596	1303	1
3.51780911769135	3.52657525370237	1304	1
3.51425588321563	3.50322582503975	1305	1
3.52134315915745	3.53190998984514	1306	1
3.52125640987763	3.52196694607095	1307	1
3.52526195234929	3.43183151271081	1308	1
3.51885244999702	3.46392778819378	1309	1
3.52396532307563	3.46728907771698	1310	1
3.51927952441741	3.51521936989182	1311	1
3.52027721725293	3.47781445571609	1312	1
3.51703930804218	3.52315449193732	1313	1
3.51817188172697	3.52105035110123	1314	1
3.52068843453792	3.49541036817191	1315	1
3.51961739811507	3.48304145188199	1316	1
3.51662035430713	3.49174009501373	1317	1
3.51256823360418	3.47646388296416	1318	1
3.51904048963666	3.48921427296762	1319	1
3.51682512133107	3.46717613192215	1320	1
3.51747143708020	3.48836999495298	1321	1
3.51858182411485	3.50680962580759	1322	1
3.51525504818892	3.50494908296254	1323	1
3.51152153593649	3.50198929468846	1324	1
3.51848022962807	3.51061164677797	1325	1
3.51145609753593	3.52592003802856	1326	1
3.51390184664569	3.53528879162981	1327	1
3.51467861506432	3.51224697550553	1328	1
3.51568361868815	3.49472506806049	1329	1
3.52345178999560	3.48091213600354	1330	1
3.52042945930244	3.47160604980756	1331	1
3.52274712803010	3.46935163669600	1332	1
3.51795320409486	3.48232806396607	1333	1
3.51924989510500	3.50363653077768	1334	1
3.51423950483782	3.51619766804521	1335	1
3.51754134453126	3.54079023554354	1336	1
3.51998046438805	3.50851445262736	1337	1
3.52108793504990	3.48234177291526	1338	1
3.51507476761697	3.48166583871272	1339	1
3.52409665974765	3.48405021201551	1340	1
3.52255781728154	3.46149416794245	1341	1
3.52180701963141	3.51174388580638	1342	1
3.51671074855748	3.54338368438492	1343	1
3.51876918677035	3.50656990405223	1344	1
3.51667588183788	3.52210902328594	1345	1
3.51181675500688	3.53942363258443	1346	1
3.52052783870414	3.49596741312549	1347	1
3.52144771441557	3.47086234705346	1348	1
3.51868618796803	3.49568789289631	1349	1
3.51513465368231	3.53491190054922	1350	1
3.52188046690071	3.48823356634611	1351	1
3.51391180760131	3.47512911897545	1352	1
3.51633528634848	3.50306827586536	1353	1
3.52070467678079	3.50407432947512	1354	1
3.52102745391653	3.50176506735926	1355	1
3.52036117996621	3.50428629299502	1356	1
3.52037978398650	3.48845193993904	1357	1
3.51222299889020	3.52086946833955	1358	1
3.51888126351588	3.51460052879536	1359	1
3.51445674998838	3.49707538750154	1360	1
3.52292506667591	3.47548394114731	1361	1
3.52240836118174	3.47484310712089	1362	1
3.51634791183081	3.46883961713857	1363	1
3.51682019306488	3.50166213512306	1364	1
3.52165904444105	3.49776954581699	1365	1
3.51991000294248	3.52355757104705	1366	1
3.51205726209535	3.54772583848786	1367	1
3.51220153852464	3.53768285465869	1368	1
3.51359582223144	3.56517962788384	1369	1
3.51165848191018	3.56045493188373	1370	1
3.51324495177899	3.55333426028473	1371	1
3.51060508372684	3.52356757030161	1372	1
3.51318050539127	3.52492355101990	1373	1
3.51690715451777	3.52135016370744	1374	1
3.51692901981965	3.52087202928678	1375	1
3.51891717095308	3.48642186344962	1376	1
3.52089422500231	3.46642563901213	1377	1
3.51886697111442	3.51214757756546	1378	1
3.51657355791373	3.51181436651482	1379	1
3.51559569305207	3.52162548010446	1380	1
3.52689568788213	3.48845258401698	1381	1
3.52110670958972	3.47483265973401	1382	1
3.52238267468674	3.48998503568414	1383	1
3.51496975277452	3.51267581643634	1384	1
3.51260269052614	3.52464972805976	1385	1
3.51672326459767	3.53137224725760	1386	1
3.51743502629002	3.48980471160180	1387	1
3.52797831593749	3.45315788699872	1388	1
3.51909004589518	3.47241401000652	1389	1
3.52033195859957	3.50963781150889	1390	1
3.51698592299956	3.50685031176275	1391	1
3.52467715576676	3.50019816546786	1392	1
3.52524452076714	3.49219847045107	1393	1
3.51932799456228	3.49469090650712	1394	1
3.51688991451742	3.50479911604175	1395	1
3.52353898038490	3.48055196192511	1396	1
3.52015546337412	3.47259269478253	1397	1
3.51940541150496	3.47975406732670	1398	1
3.51546143594761	3.50761233012237	1399	1
3.51958527304900	3.53039841764688	1400	1
3.51846678402492	3.52548149629878	1401	1
3.52379532634429	3.52320485498811	1402	1
3.51628311240480	3.52276034813170	1403	1
3.52063039014212	3.47967042225029	1404	1
3.51989429525242	3.50892942366862	1405	1
3.52007231805817	3.50989835824357	1406	1
3.51988360295834	3.49749449516924	1407	1
3.52001242465890	3.51876427529571	1408	1
3.50985744254339	3.55515663446420	1409	1
3.51647108986665	3.55641685405242	1410	1
3.52653590187002	3.50725465019391	1411	1
3.52013768359368	3.48441444988012	1412	1
3.51441883226765	3.51562025534566	1413	1
3.51266928900812	3.51488194500804	1414	1
3.51758374612759	3.47629351673728	1415	1
3.52493868114438	3.48721489673850	1416	1
3.51794232211974	3.49200269258062	1417	1
3.51667188941504	3.49624314505168	1418	1
3.52271553467873	3.49281998349268	1419	1
3.52265560660069	3.48843696246284	1420	1
3.51740347355961	3.50387857622639	1421	1
3.51824140927087	3.51387178878746	1422	1
3.52115538480330	3.47864136409596	1423	1
3.52229648137563	3.44198527444578	1424	1
3.52466825513205	3.42844815962648	1425	1
3.52139587741073	3.49275453146475	1426	1
3.51846511225414	3.49868098106632	1427	1
3.51865504289480	3.48238949917637	1428	1
3.51746704102101	3.47741595919151	1429	1
3.51503662177602	3.49917160130814	1430	1
3.52015780983384	3.50514121816220	1431	1
3.51841040252067	3.54519158002745	1432	1
3.51950262452725	3.50260969961217	1433	1
3.52303209179975	3.47681714417702	1434	1
3.52062297878054	3.47609025371538	1435	1
3.52296504703659	3.47372511561906	1436	1
3.51751252991541	3.50252292248601	1437	1
3.51685833699362	3.49217245025142	1438	1
3.51543083579504	3.47603522075254	1439	1
3.52115166041707	3.47678303018794	1440	1
3.52499133706237	3.46617236844590	1441	1
3.52465144763585	3.47332369986369	1442	1
3.52620385319323	3.43747465463168	1443	1
3.52372139768696	3.48145783186693	1444	1
3.52595275570760	3.51660993002486	1445	1
3.52038165217341	3.51142782856539	1446	1
3.51724198122875	3.52776237986800	1447	1
3.51653018581271	3.51309109963355	1448	1
3.52274232421598	3.52383811878970	1449	1
3.51650802312721	3.52041990023722	1450	1
3.52087045967667	3.49742837500677	1451	1
3.51759591286785	3.50442243714270	1452	1
3.51415862865114	3.50818388503996	1453	1
3.52342872295582	3.47970123080652	1454	1
3.52703709469853	3.45006279204883	1455	1
3.52667072008081	3.43929395513315	1456	1
3.52274574611809	3.46071798954596	1457	1
3.51892357068703	3.46130194103628	1458	1
3.51477703408953	3.50171394115711	1459	1
3.51274221141280	3.51421785741423	1460	1
3.52348503019148	3.48458872937138	1461	1
3.52196176879363	3.48316405144484	1462	1
3.52244860663690	3.46955224011852	1463	1
3.52574783074020	3.45851291270403	1464	1
3.52092999000854	3.46404330982786	1465	1
3.51985609231282	3.47778951996302	1466	1
3.51739300302348	3.48865717953081	1467	1
3.51890405501653	3.47965613715192	1468	1
3.52177529755960	3.45031683390043	1469	1
3.52305000348563	3.45781959699714	1470	1
3.52010091152587	3.47609053505510	1471	1
3.51627280741512	3.49319883713050	1472	1
3.51876077398800	3.47498613557305	1473	1
3.51947485477846	3.49032126325526	1474	1
3.52605054927539	3.48651135587639	1475	1
3.52334349039505	3.48228869276082	1476	1
3.52260598542335	3.50917612787146	1477	1
3.52423533348731	3.49478388470064	1478	1
3.51737143964563	3.48467475524152	1479	1
3.51698727223324	3.49326083088858	1480	1
3.52134160462499	3.49919594110049	1481	1
3.52266711098755	3.49964040329962	1482	1
3.51685828356085	3.51509242956938	1483	1
3.52191905417057	3.49952335034157	1484	1
3.51953429928170	3.50021458084963	1485	1
3.51879733635504	3.51589033025332	1486	1
3.52409471264110	3.52002750134238	1487	1
3.51923809976353	3.50178117408069	1488	1
3.51849068988014	3.52368070992254	1489	1
3.51355227368094	3.54174968034908	1490	1
3.51583738715012	3.50961059471493	1491	1
3.52151706361549	3.51122454050652	1492	1
3.51006229089148	3.54184597553128	1493	1
3.52139594255142	3.47311909917879	1494	1
3.51466426816246	3.47792458842480	1495	1
3.51616948589798	3.47541770672416	1496	1
3.52559461981271	3.46054612131873	1497	1
3.52156696886156	3.47522997914123	1498	1
3.52122874041014	3.47526642161926	1499	1
3.52182760196654	3.49410314808061	1500	1
3.52042259813057	3.50933544632138	1501	1
3.51989714587786	3.48984058110213	1502	1
3.51790733266133	3.51452440550829	1503	1
3.51248916611377	3.49093870324960	1504	1
3.51659050478662	3.48014544691244	1505	1
3.51995118419365	3.47452075277562	1506	1
3.51615236350761	3.49417700400047	1507	1
3.51605737261090	3.51525486881039	1508	1
3.51898891135828	3.49911444247827	1509	1
3.51312394371599	3.50641945168800	1510	1
3.52073049686790	3.49964380383023	1511	1
3.51304302262339	3.50190344835707	1512	1
3.52030882476961	3.49385046319471	1513	1
3.51929612490780	3.54620790564588	1514	1
3.51984135067301	3.50032327173742	1515	1
3.52365893795759	3.48896873258047	1516	1
3.51597975158664	3.50587712443588	1517	1
3.51622272936783	3.49722857320945	1518	1
3.51762844178290	3.51764841290318	1519	1
3.51734310983421	3.52357510584059	1520	1
3.51618366678655	3.52500071624490	1521	1
3.52100399250324	3.50005474390085	1522	1
3.51614944342110	3.49995463091544	1523	1
3.51689133343815	3.49179033334097	1524	1
3.51416723626913	3.51564942783221	1525	1
3.51978548509767	3.52696399619737	1526	1
3.52065673947305	3.51084166698597	1527	1
3.52000276020571	3.45200390928701	1528	1
3.51872503142903	3.46055749233209	1529	1
3.52430254336004	3.48269995808468	1530	1
3.51782800378269	3.51867682310975	1531	1
3.51823573623647	3.53066784062405	1532	1
3.51419842279838	3.50476739982331	1533	1
3.52483005612054	3.47984695044985	1534	1
3.52359400799374	3.45364394991682	1535	1
3.52598977544791	3.47425528771736	1536	1
3.52200854005066	3.46804467453225	1537	1
3.51959906829268	3.47372013239114	1538	1
3.52176813556385	3.47154426223693	1539	1
3.52575522815858	3.46186999783553	1540	1
3.52137723936004	3.47542838188741	1541	1
3.52102555162336	3.50553213055925	1542	1
3.51859183830287	3.52269375629721	1543	1
3.51748777876119	3.52972536189754	1544	1
3.51913154302591	3.50481575304373	1545	1
3.51779842317700	3.48886716606816	1546	1
3.52549464804880	3.48075263675333	1547	1
3.51864425326389	3.46766552740293	1548	1
3.51939687848219	3.46023606014004	1549	1
3.52101417808785	3.46032986100780	1550	1
3.52193294679683	3.49345186872787	1551	1
3.52020310964986	3.50057895229787	1552	1
3.51578176479492	3.51884647213988	1553	1
3.51764358439568	3.51597722653703	1554	1
3.51604775633281	3.51134213428091	1555	1
3.51991479226942	3.51434672923474	1556	1
3.52030802507712	3.49596788326712	1557	1
3.51818042202997	3.49619022040193	1558	1
3.51820922468872	3.46101674206328	1559	1
3.51795381070491	3.48128689546788	1560	1
3.51747690449348	3.49918166084003	1561	1
3.51782406611028	3.49288587696240	1562	1
3.52134188561651	3.46836477192922	1563	1
3.52262342618399	3.48222599673029	1564	1
3.52340729370256	3.49072182115036	1565	1
3.52379942033030	3.48128503679078	1566	1
3.52432014876640	3.49795127072363	1567	1
3.52271558846855	3.47711343569067	1568	1
3.52273586092227	3.49338328457539	1569	1
3.52322237999583	3.48822528669948	1570	1
3.52449864450337	3.47131779210317	1571	1
3.51943199368504	3.52338899846214	1572	1
3.50632067079512	3.53308265164240	1573	1
3.51394496285378	3.52109366873201	1574	1
3.51771617758341	3.52281237471856	1575	1
3.51972668983952	3.49647554542141	1576	1
3.51882931401891	3.47281307944840	1577	1
3.52217903959430	3.47329492769372	1578	1
3.52103925002251	3.47878223288462	1579	1
3.51678976356483	3.50229070276972	1580	1
3.52065819837636	3.51682018027032	1581	1
3.51578071913232	3.56746225268905	1582	1
3.51722487779945	3.54313161262678	1583	1
3.52282504112634	3.50737156512689	1584	1
3.52197553159374	3.47492580953374	1585	1
3.51824524940859	3.44921536983754	1586	1
3.52002216997287	3.46911484283677	1587	1
3.52477135096806	3.50563891557357	1588	1
3.52446891452324	3.49061477061197	1589	1
3.51901892381766	3.47336966418173	1590	1
3.51992398948553	3.47688758649526	1591	1
3.51929466750299	3.50301744831669	1592	1
3.51905429127806	3.51297116595123	1593	1
3.51892870768332	3.50986114597024	1594	1
3.52202696902397	3.47077325686799	1595	1
3.52162388677600	3.46352530057226	1596	1
3.52774752830171	3.46359292051147	1597	1
3.51400665417524	3.53065316411508	1598	1
3.52083444143003	3.47166239265130	1599	1
3.52493034798952	3.45881756365791	1600	1
3.52903896199381	3.46907204613367	1601	1
3.52540634930616	3.45873643346200	1602	1
3.52493031304206	3.46246730932143	1603	1
3.52140394663040	3.48454919128036	1604	1
3.51845529437158	3.54090472006909	1605	1
3.52484962876265	3.52769164100130	1606	1
3.52097733367979	3.49697694517786	1607	1
3.52082347592327	3.47678362420201	1608	1
3.51729831531319	3.50202974874804	1609	1
3.51707746588179	3.51194632597708	1610	1
3.51972555200988	3.52046191083888	1611	1
3.52133822383749	3.50287395466182	1612	1
3.52252807278232	3.48282609435584	1613	1
3.52511834079183	3.46033284901986	1614	1
3.52070839018242	3.47526961433768	1615	1
3.51869999520352	3.46431063606633	1616	1
3.51841034382906	3.51743169038434	1617	1
3.51739952256997	3.49975461352480	1618	1
3.52295453702239	3.46923018618100	1619	1
3.52525601453817	3.48673312465317	1620	1
3.52129119706237	3.51755026119609	1621	1
3.52302466288431	3.50879497225192	1622	1
3.51852854118175	3.53553614562760	1623	1
3.52187792635156	3.48207532032496	1624	1
3.52449062214498	3.48948107035076	1625	1
3.51906493051456	3.47648757550746	1626	1
3.51627268865305	3.48322521385063	1627	1
3.52035202228300	3.49873635890861	1628	1
3.51460983205355	3.51171681405906	1629	1
3.52081160094890	3.52318233349056	1630	1
3.52185129946845	3.49025454394995	1631	1
3.52038750213527	3.48709558014065	1632	1
3.51875415696104	3.51860452241562	1633	1
3.51841458728938	3.49066027599583	1634	1
3.52382645317417	3.48434382194348	1635	1
3.51243490965707	3.54013003601702	1636	1
3.51130120085537	3.53602899519610	1637	1
3.52064451693355	3.47307134770327	1638	1
3.52065570970887	3.50914322783529	1639	1
3.51941292439228	3.49334649972241	1640	1
3.52445069351301	3.47694260853513	1641	1
3.52074661876730	3.49341223553515	1642	1
3.51913050149893	3.46960664603546	1643	1
3.52338158696517	3.46948286480112	1644	1
3.52077895371313	3.47730689091596	1645	1
3.52025788787277	3.51554112061291	1646	1
3.52480550022648	3.50329102157138	1647	1
3.51907325647175	3.50264614902902	1648	1
3.51877991399118	3.52179211012843	1649	1
3.51584698453832	3.53536403179601	1650	1
3.51842673220420	3.50578797154038	1651	1
3.52644939910232	3.45970205210743	1652	1
3.52131278344376	3.46230533499321	1653	1
3.52009640695847	3.47603425595347	1654	1
3.52636011976350	3.47344172394135	1655	1
3.52632975987659	3.46036312126922	1656	1
3.52310462749199	3.47744671609239	1657	1
3.51936357729078	3.53430190020698	1658	1
3.51337837371311	3.53193026910130	1659	1
3.51852526080936	3.50221705403837	1660	1
3.52405407665250	3.47460229568119	1661	1
3.52661298895100	3.48220644359704	1662	1
3.52459333480159	3.48902548452035	1663	1
3.51845991318259	3.51005420914250	1664	1
3.52493288272880	3.49795124361007	1665	1
3.52469103552816	3.48207589623792	1666	1
3.52521894125104	3.50020031007264	1667	1
3.51765703635770	3.51409351056009	1668	1
3.52223248049044	3.48397134985935	1669	1
3.52410709675926	3.50303480986839	1670	1
3.52567691850171	3.47584406407835	1671	1
3.52281673537935	3.46410547233206	1672	1
3.52247056125424	3.51108196587530	1673	1
3.52412021619301	3.48539530812106	1674	1
3.52560712989824	3.49164954943604	1675	1
3.52208265250554	3.46415935734128	1676	1
3.52110921927308	3.46162458741027	1677	1
3.51500348658475	3.49206886735753	1678	1
3.51591654587944	3.51662222862968	1679	1
3.51664858931927	3.51801226120781	1680	1
3.52106652344052	3.51155202946879	1681	1
3.51783306775887	3.52578901230114	1682	1
3.52458403157757	3.52546638900134	1683	1
3.51657242365503	3.53557596311884	1684	1
3.52034513359271	3.50224073867452	1685	1
3.52395798275767	3.49254826495850	1686	1
3.52222907203596	3.50320379480285	1687	1
3.51646273570224	3.52393885776778	1688	1
3.52358427730287	3.51514358227087	1689	1
3.52080550479135	3.51537060925359	1690	1
3.51812731323567	3.51219582722110	1691	1
3.51747971173913	3.49027587589652	1692	1
3.52072916428806	3.48143574703821	1693	1
3.51468120152865	3.50818736250363	1694	1
3.50976842150637	3.53537334718131	1695	1
3.52243195752764	3.48542778902984	1696	1
3.51514503219795	3.50644053879310	1697	1
3.52160131114115	3.50150803448442	1698	1
3.51603491096354	3.47396858105508	1699	1
3.52183008712112	3.46043191849167	1700	1
3.52508929539027	3.44270660316404	1701	1
3.52268520701256	3.46025748236803	1702	1
3.52178859013699	3.47547240444350	1703	1
3.51684242786807	3.47857636020926	1704	1
3.52420158643504	3.48588783057025	1705	1
3.52642032202043	3.47624682683588	1706	1
3.52376168149258	3.47633140813067	1707	1
3.52236633374563	3.51167184386781	1708	1
3.52317732335668	3.45509897092268	1709	1
3.51965622870104	3.49281738821733	1710	1
3.52352129310472	3.47676387731484	1711	1
3.51908298535158	3.50790674817360	1712	1
3.51613304573176	3.50556094367376	1713	1
3.52060507482777	3.47372177728930	1714	1
3.52619391062092	3.48719873751922	1715	1
3.52037252144295	3.49326248489989	1716	1
3.52388951473410	3.53250261592458	1717	1
3.52287295398523	3.48207348128283	1718	1
3.52520408666512	3.49482141388455	1719	1
3.52473628520944	3.46632807591954	1720	1
3.52573144741635	3.46964106985894	1721	1
3.52151800552082	3.49800007975930	1722	1
3.52072854874037	3.49006927043121	1723	1
3.52500395656591	3.49804301754703	1724	1
3.51959315550954	3.50125629525006	1725	1
3.52066407526628	3.53235198100856	1726	1
3.51681171749403	3.53564284298474	1727	1
3.52293610899391	3.51258735816696	1728	1
3.52019189147584	3.51917514643792	1729	1
3.51850242326851	3.48894757153898	1730	1
3.52209651484241	3.49231011354467	1731	1
3.52349025604490	3.49925491789981	1732	1
3.51659962037211	3.50442423014501	1733	1
3.52085910565865	3.49409481482659	1734	1
3.52337690131884	3.48965591362716	1735	1
3.51933297279403	3.52373313730079	1736	1
3.52154358420181	3.50568723974403	1737	1
3.52422003804123	3.49730637271594	1738	1
3.52171856502605	3.48033403119961	1739	1
3.52696904227736	3.45185502712499	1740	1
3.52410516007032	3.51184884453038	1741	1
3.51636033145458	3.50247923950811	1742	1
3.52251946063314	3.52072502081307	1743	1
3.51404822902627	3.52940281038963	1744	1
3.51766240165037	3.52956132080434	1745	1
3.52396409978195	3.50000839856386	1746	1
3.52215115635299	3.47978997444746	1747	1
3.52480832020908	3.47983080209567	1748	1
3.52167070640732	3.50630906910598	1749	1
3.51974824233043	3.49463534619592	1750	1
3.51924801301410	3.51658594194487	1751	1
3.51556603056904	3.50283389093769	1752	1
3.51686868887280	3.51332995647990	1753	1
3.51942530494420	3.52220094412757	1754	1
3.51922022193967	3.52791295648476	1755	1
3.51734782540707	3.52107260164355	1756	1
3.52025618781219	3.49518956331814	1757	1
3.52639804578244	3.46188412103866	1758	1
3.52337869392394	3.46913295173295	1759	1
3.51925329980612	3.50119299566439	1760	1
3.52370561454297	3.45716533241420	1761	1
3.52346543170090	3.46567071349007	1762	1
3.52383383990052	3.48354047968092	1763	1
3.52349690899035	3.47819269780587	1764	1
3.51960378665009	3.46325127906804	1765	1
3.52331709048105	3.50514098115796	1766	1
3.51782875557087	3.49409772099148	1767	1
3.52466306910420	3.48906914124121	1768	1
3.52307278944099	3.43680720247468	1769	1
3.52094179534839	3.50636964078486	1770	1
3.51401788354353	3.52685118871777	1771	1
3.51763304513537	3.52185989166227	1772	1
3.51541841308745	3.51921299207670	1773	1
3.52384352580477	3.49400389526141	1774	1
3.51557579551116	3.52516413245595	1775	1
3.51681452738421	3.51232661155362	1776	1
3.52424683820692	3.47303098597895	1777	1
3.52585120585717	3.45740512099101	1778	1
3.52437384125569	3.47424369035536	1779	1
3.52156102960213	3.46709611407473	1780	1
3.51966196419413	3.47005705489354	1781	1
3.52873511160336	3.43907206287058	1782	1
3.52207065146362	3.48138121337237	1783	1
3.52035376215584	3.50426680285336	1784	1
3.52110217404078	3.50410384002685	1785	1
3.52266765458581	3.49184410782165	1786	1
3.52416532411086	3.45557300408938	1787	1
3.52678676298960	3.46584797523305	1788	1
3.52373396739423	3.50795193531723	1789	1
3.51600246002072	3.53397783125020	1790	1
3.51825925176826	3.51603441725746	1791	1
3.51769692155215	3.52459518402422	1792	1
3.51676865078209	3.47889051065878	1793	1
3.51788501747425	3.50972683815474	1794	1
3.51699135615879	3.50949206321247	1795	1
3.51907274031311	3.50307879879826	1796	1
3.52022254680185	3.51515422777073	1797	1
3.52515231746478	3.46579719111422	1798	1
3.52736586126022	3.48738703277960	1799	1
3.51874524198839	3.48903719722823	1800	1
3.52142643770013	3.49134876153362	1801	1
3.52161840369429	3.49864935184264	1802	1
3.52265568289060	3.48577253827215	1803	1
3.51925453419882	3.52318965886075	1804	1
3.51299688726743	3.54578986009847	1805	1
3.51992195714397	3.49975075153969	1806	1
3.52103522700525	3.49917099096712	1807	1
3.52262371693796	3.49800795843697	1808	1
3.51387872381110	3.53824846722824	1809	1
3.51983561740426	3.51490731131542	1810	1
3.51695068374986	3.54474102528074	1811	1
3.51134514768291	3.54294137710659	1812	1
3.52273373274876	3.50539255436872	1813	1
3.52150557345417	3.48828824552138	1814	1
3.52479947272036	3.51117943386465	1815	1
3.52130761422730	3.49745153873397	1816	1
3.52475549719993	3.49983099308603	1817	1
3.52541224765114	3.51331717646419	1818	1
3.51893974374251	3.50912610149444	1819	1
3.51299805815298	3.49918541168059	1820	1
3.52662083605568	3.50088118779818	1821	1
3.52457049699853	3.45686157343028	1822	1
3.52188661518436	3.48966728069379	1823	1
3.51966295858406	3.49010845423179	1824	1
3.51924013649914	3.47351283811309	1825	1
3.52315359873202	3.49422597214977	1826	1
3.52944379150889	3.47362214026941	1827	1
3.52566081950838	3.44591632327376	1828	1
3.51986777600382	3.46676742304228	1829	1
3.51677564277956	3.49621459866613	1830	1
3.52215673204575	3.49477542330618	1831	1
3.52358245937924	3.49862306218574	1832	1
3.51955415111377	3.49216490741572	1833	1
3.52243859509497	3.48611640980771	1834	1
3.51877324069008	3.46464744953199	1835	1
3.51825108561807	3.48821490857167	1836	1
3.52152813297152	3.48426564204320	1837	1
3.52137818139863	3.50049864781122	1838	1
3.52241352349202	3.51260229305289	1839	1
3.51684022071613	3.51094395389213	1840	1
3.52149707292133	3.50142201995878	1841	1
3.52312370275555	3.45099273967909	1842	1
3.52411186214977	3.46928334900516	1843	1
3.51980420736169	3.51039803297952	1844	1
3.52452547358614	3.48570562361782	1845	1
3.51867048556637	3.52245416363499	1846	1
3.51569416633917	3.52737717703580	1847	1
3.51536587214920	3.52725007872229	1848	1
3.52468001884468	3.49321584863314	1849	1
3.52180536358747	3.50762458828246	1850	1
3.51757828864471	3.53464310059100	1851	1
3.52235766140796	3.52886684962967	1852	1
3.51665140527678	3.51979316896435	1853	1
3.52324657481728	3.49687362110045	1854	1
3.52260182994487	3.49787400724876	1855	1
3.52428755019080	3.49934959100011	1856	1
3.52148722989314	3.50860046726549	1857	1
3.51529809876670	3.53629677978405	1858	1
3.51862167506684	3.55642124532311	1859	1
3.51333957872103	3.54802610850189	1860	1
3.50981861963096	3.53450014278530	1861	1
3.52493911688243	3.50495390377621	1862	1
3.52676044277917	3.46895212169043	1863	1
3.52375590588547	3.48855805663523	1864	1
3.51265639033001	3.53358055957764	1865	1
3.51374483599710	3.56447638902634	1866	1
3.51540491494012	3.55137268048264	1867	1
3.52001541747677	3.51398344915747	1868	1
3.52988262008713	3.48653933483306	1869	1
3.51871663911253	3.47035181581351	1870	1
3.52892551136169	3.44246066120033	1871	1
3.52524756733700	3.48714520169554	1872	1
3.52422550146466	3.48230141091696	1873	1
3.52240761960404	3.48524315843971	1874	1
3.52362349979414	3.47154066747531	1875	1
3.52337781740311	3.49414253553196	1876	1
3.52652130583504	3.48738609057844	1877	1
3.52572977634456	3.45861447804640	1878	1
3.52217825419339	3.46889925477923	1879	1
3.52345167595744	3.47680934332209	1880	1
3.52083835994505	3.48286591697515	1881	1
3.52054913991911	3.52359071807706	1882	1
3.52055615667071	3.50682231024093	1883	1
3.52226906276280	3.51671069518020	1884	1
3.52541665349040	3.47405606273627	1885	1
3.52110519178246	3.51138739590141	1886	1
3.52097502130971	3.50017190224294	1887	1
3.52307169560517	3.49623785845665	1888	1
3.52732752182783	3.45145470057146	1889	1
3.52628063681575	3.46161731674802	1890	1
3.52324792301654	3.49813632200345	1891	1
3.52772184974583	3.49741989074782	1892	1
3.52560562909985	3.46255035885109	1893	1
3.52107662657853	3.48536977761755	1894	1
3.52044412678567	3.49467432169364	1895	1
3.52523845239388	3.45302777192331	1896	1
3.52311878693898	3.46385338624826	1897	1
3.52276929433358	3.47388056222143	1898	1
3.52230890220303	3.49111860554024	1899	1
3.52282816126512	3.47581261465428	1900	1
3.52215691689554	3.46107407073919	1901	1
3.52533353100039	3.45653180395222	1902	1
3.51863958706213	3.46042018581185	1903	1
3.51911805086384	3.48728881102013	1904	1
3.52335948189707	3.47121543022783	1905	1
3.52268347253474	3.46601224942868	1906	1
3.51523832209778	3.54560887644793	1907	1
3.52299180334077	3.50199387837177	1908	1
3.52236488993854	3.49331961614811	1909	1
3.51961476489157	3.52069546251101	1910	1
3.51911399811868	3.52322133608577	1911	1
3.52092261089750	3.47197085516229	1912	1
3.52334090966252	3.51078136917493	1913	1
3.51833430328590	3.54658012970049	1914	1
3.50893519751860	3.55787096004136	1915	1
3.51603369093450	3.51414971900335	1916	1
3.52318770820017	3.51377672444386	1917	1
3.51290916730954	3.54584097898835	1918	1
3.51082502122266	3.55021311234955	1919	1
3.51755330682758	3.52113531095567	1920	1
3.52131259085927	3.49948716265572	1921	1
3.51654900669189	3.52560182136447	1922	1
3.51657620896843	3.53952448954380	1923	1
3.51680389255663	3.53326886225365	1924	1
3.51737513429916	3.52001823463504	1925	1
3.52095282793484	3.48198040100283	1926	1
3.51679633566779	3.52143483745284	1927	1
3.51942502592158	3.52948716613921	1928	1
3.52512240550851	3.50566732974846	1929	1
3.52062133322938	3.47212799168085	1930	1
3.51998379921272	3.48913398268948	1931	1
3.52154732143818	3.48491247598340	1932	1
3.52205772294225	3.46658570521632	1933	1
3.52604187393877	3.48026991765878	1934	1
3.52392651019044	3.46121119887293	1935	1
3.52512800615789	3.47613779000061	1936	1
3.51640898560366	3.50176499330063	1937	1
3.52410787079064	3.51196833583384	1938	1
3.52679991715011	3.47423131146109	1939	1
3.52831893277281	3.44175760670276	1940	1
3.51992841400067	3.47561975238523	1941	1
3.52444160587880	3.48099593474885	1942	1
3.52233711074836	3.47231917729947	1943	1
3.52286050763760	3.47446235542321	1944	1
3.52337760710541	3.48881389689462	1945	1
3.52585073267440	3.47809930995337	1946	1
3.51788188742962	3.52351898575573	1947	1
3.52211919236388	3.52381999967725	1948	1
3.52065597468688	3.51663442087062	1949	1
3.52266903924408	3.49857833373134	1950	1
3.52321791343897	3.47146478820272	1951	1
3.52657843473128	3.44445283875858	1952	1
3.52646782941132	3.49807388362774	1953	1
3.51919158189189	3.51023276169869	1954	1
3.52059887400063	3.50273487321725	1955	1
3.51758642440577	3.52985621411498	1956	1
3.51790095688567	3.53175498025964	1957	1
3.52493937292315	3.51109760662385	1958	1
3.51268527254852	3.50575873019184	1959	1
3.52150237461985	3.50897270618754	1960	1
3.52203485610156	3.47949643348784	1961	1
3.52188476116159	3.49819321696894	1962	1
3.52273869789739	3.51995751553867	1963	1
3.52636130019301	3.48649200173927	1964	1
3.52041587363532	3.49768092227037	1965	1
3.52147911895597	3.49540090919233	1966	1
3.52449930909886	3.46705347276496	1967	1
3.52147942226670	3.48579140987594	1968	1
3.51334131736359	3.54246824444968	1969	1
3.51540529866858	3.52327612845212	1970	1
3.52062739340718	3.49201483354515	1971	1
3.52153927214792	3.48354322082096	1972	1
3.52391681868089	3.51194183256214	1973	1
3.51785246742444	3.48221755305600	1974	1
3.51834743944450	3.52245183019198	1975	1
3.51833949170749	3.51475482623603	1976	1
3.52516538790066	3.51555640412135	1977	1
3.52648241100296	3.52214492605313	1978	1
3.52638851066303	3.51868094610565	1979	1
3.52394687533788	3.48363364821649	1980	1
3.52092993097844	3.47324913467717	1981	1
3.52210139742929	3.47360465249964	1982	1
3.51943400456243	3.51705930543185	1983	1
3.51143757896689	3.51907071378728	1984	1
3.51757196324446	3.52741073857002	1985	1
3.51672997578116	3.50552269792888	1986	1
3.51681149918636	3.50532551205681	1987	1
3.51518698615773	3.55351301418334	1988	1
3.50654610262894	3.56456570449792	1989	1
3.51720904482185	3.52146227712174	1990	1
3.51832760934880	3.52698037616861	1991	1
3.52395059057439	3.52416010870855	1992	1
3.52352835893870	3.49931595941398	1993	1
3.51959531382018	3.51194603438350	1994	1
3.51883519267440	3.51199555138611	1995	1
3.51575733467004	3.53095849238757	1996	1
3.52502707312263	3.50542077586078	1997	1
3.52380432116940	3.50176752011014	1998	1
3.52304227115488	3.50065569485098	1999	1
3.51910182301638	3.49281353888876	2000	1
[truncated: 3,000 more rows]
