# Supplementary material for: Reversibility and Viscoelastic Properties of Micropillar Supported and Oriented Magnesium Bundled F-Actin
Source: PLoS One. 2015 Aug 31;10(8):e0136432. doi: 10.1371/journal.pone.0136432 (PMC4556452; doi:10.1371/journal.pone.0136432)
Supplement: S1 Data — See the Readme.txt file within. (ZIP) [file pone.0136432.s004.zip › Rheology-raw-data/120725 08mM/fov2201noDD/fov2201noDD.txt]

3.95795275923141	3.99750514861649	1	1
3.95626422595824	3.99525699513861	2	1
3.95637066100718	3.99456522124826	3	1
3.95985423700722	4.01989401921403	4	1
3.96222310221989	3.97956060747802	5	1
3.96413398600221	3.94349109017199	6	1
3.96152880218722	3.95171140558998	7	1
3.96178835198783	3.99366016124051	8	1
3.96336604243524	3.99342898209480	9	1
3.96061906560871	3.96584254663603	10	1
3.96057749930264	3.98627637548565	11	1
3.95733201186508	3.98749461218002	12	1
3.96090703757301	3.95995678360224	13	1
3.96459203832299	3.95987169196006	14	1
3.96238370250942	3.97844886756681	15	1
3.96049451233458	4.00083856863406	16	1
3.95816891807164	4.01298169383520	17	1
3.96031060653482	3.99583820463017	18	1
3.95365910635306	3.98709811622270	19	1
3.96063718458682	3.96704066048949	20	1
3.96186927819097	3.96264909572976	21	1
3.96627453185009	3.94256103693100	22	1
3.96697726720732	3.94037675343904	23	1
3.96112407994382	3.98707289389354	24	1
3.95658868792541	3.95678135457905	25	1
3.95363487296741	4.02099703221962	26	1
3.95152208438963	4.04372197761139	27	1
3.95259267995309	4.01812974011089	28	1
3.95080018943581	4.02497446095702	29	1
3.96023125549959	3.98919308828319	30	1
3.95946899435846	3.98559784630296	31	1
3.96472516433553	3.97450935583188	32	1
3.95915505995313	3.98943195563364	33	1
3.95452571897041	3.99447340037536	34	1
3.96171709690715	3.98347527254904	35	1
3.95462528028466	4.00701236344203	36	1
3.96117522866718	3.98914667361925	37	1
3.96186498488491	3.98305563147461	38	1
3.95873802841126	3.98711352848352	39	1
3.95570892298697	3.98018652766431	40	1
3.95911729183613	3.97787225423355	41	1
3.96535121945135	3.95831569945339	42	1
3.96760007871039	3.93555102085269	43	1
3.96432192091036	3.94251007544435	44	1
3.96430679187688	3.96191201393816	45	1
3.96544388648337	3.95237488763220	46	1
3.95923118033294	3.96644069007129	47	1
3.96456869652475	3.99667187170580	48	1
3.95861067784224	4.00136649760496	49	1
3.95554567088754	4.01015183357788	50	1
3.95951059624604	4.01031603604299	51	1
3.96185336312518	4.00735321677132	52	1
3.94992898272924	4.01731111993482	53	1
3.95939429351514	3.98714960885834	54	1
3.95739137634124	3.99771024281537	55	1
3.95768513251367	3.99121664187264	56	1
3.95932206025426	4.01796946669950	57	1
3.95982804898262	4.01267037637176	58	1
3.95863502323586	4.00040735694336	59	1
3.96061525611513	3.98293496015108	60	1
3.95552060387505	4.02076867701754	61	1
3.95452569886673	4.01884647509913	62	1
3.96682416212309	3.94062444653473	63	1
3.95605263300085	4.00252352014342	64	1
3.95914336693093	3.99917585008546	65	1
3.96177344383122	3.98416712709425	66	1
3.95212941158279	3.99342637003968	67	1
3.96103477127031	3.98370715189772	68	1
3.95452020737690	4.00155524584674	69	1
3.95751098450468	3.97810772375227	70	1
3.96127370146314	4.01045297252637	71	1
3.96040465087351	3.98147299930024	72	1
3.95739301500467	3.99508334192976	73	1
3.95546707680733	4.00260340081047	74	1
3.95229379362125	3.99627817870053	75	1
3.95828169168162	3.99478431658608	76	1
3.95531499972201	4.02567556759626	77	1
3.95515835018234	3.98322952812716	78	1
3.96424330473345	3.97229617456717	79	1
3.95427609940532	4.01861993194699	80	1
3.95598199953292	4.01829092806039	81	1
3.95486741205888	3.99000249878769	82	1
3.95787389888284	4.00380710366205	83	1
3.95793939271986	4.00279230055727	84	1
3.95675505850307	4.03527111020911	85	1
3.95776512306919	4.00431842164942	86	1
3.95894288568565	4.02834289660746	87	1
3.95651218014000	4.00306276102104	88	1
3.95405399489456	4.03725061101002	89	1
3.96265908405078	3.99685804538989	90	1
3.96269016083842	3.95410932721450	91	1
3.96415930101713	3.95144033876816	92	1
3.95960910038120	3.99082642640263	93	1
3.95720359883909	4.02300251540851	94	1
3.95639917187847	4.03011072972923	95	1
3.96001448208229	3.97004301130868	96	1
3.95594135139263	3.98184844605863	97	1
3.95373749262457	4.00274988516912	98	1
3.95003564261810	4.04120293926306	99	1
3.94966494971401	4.03408509890854	100	1
3.95396994873099	4.00167930288861	101	1
3.95792773912750	4.01169577239009	102	1
3.95824367635313	3.98743059193113	103	1
3.95583153144377	4.01023191991429	104	1
3.95946029335338	4.01044304407968	105	1
3.96029176022830	4.00551747141306	106	1
3.96195087682644	3.99049253339198	107	1
3.95964629445619	3.95045888113151	108	1
3.95726710527786	3.96517973365920	109	1
3.95842221306653	3.96484753660360	110	1
3.96569361378408	3.96697300764230	111	1
3.96307261128960	3.99036185102110	112	1
3.95669674329812	3.98787314820729	113	1
3.95348672740179	4.00722631926161	114	1
3.95427459198063	3.99549830717055	115	1
3.95796297192270	3.99813495763549	116	1
3.95710624095410	3.99868788892709	117	1
3.95694587668283	3.98547539055998	118	1
3.95279257569344	4.02948677229350	119	1
3.94935562363364	4.05142732705997	120	1
3.95427811350027	4.02512934348329	121	1
3.96051823869519	3.99939859432179	122	1
3.95279822406591	4.00945732255654	123	1
3.96051815448030	3.96807548564050	124	1
3.95506003265650	4.01162853139817	125	1
3.96003701936331	3.97072612788731	126	1
3.96076800957832	4.00287758975060	127	1
3.95759408471161	4.00704500060946	128	1
3.96051590601363	4.00401528879048	129	1
3.95915611642585	3.99268449816406	130	1
3.96182635348797	3.93624795086826	131	1
3.96302538542774	3.95896192977135	132	1
3.95843489302898	3.98610412973597	133	1
3.95652833270127	3.99834059978841	134	1
3.94728466582330	4.04565516694603	135	1
3.95256708831423	4.01611946974757	136	1
3.96060741082981	3.95539718269402	137	1
3.96050934826535	3.95738008394890	138	1
3.96132663323100	3.95966909873057	139	1
3.96174416709182	3.94276811419453	140	1
3.96203432875576	3.94400295241454	141	1
3.95415135409755	4.00200385490753	142	1
3.95620131252973	3.99993804245855	143	1
3.96340235111074	3.99739620569806	144	1
3.96001913031783	3.99663724095497	145	1
3.95681158202682	3.98707245589703	146	1
3.95809728509210	3.95936610134706	147	1
3.96601444572809	3.93441046620791	148	1
3.96153404275296	3.95315052026479	149	1
3.95693975049454	3.98946004118086	150	1
3.95533428594736	3.97821969054076	151	1
3.96045261664136	3.99373694720200	152	1
3.95785046968125	4.01293586650330	153	1
3.95451908553974	4.02452111480913	154	1
3.95954279660192	3.99306271512282	155	1
3.95097359506381	4.01187329338328	156	1
3.95935047700051	4.00300614526638	157	1
3.95615126334157	3.98212369678301	158	1
3.95586040992916	3.97037965166414	159	1
3.95593448051869	3.96952164316732	160	1
3.95906410068222	4.00449343906440	161	1
3.95824955222637	3.99864868550728	162	1
3.96064490164166	3.98915912342386	163	1
3.95794040754677	3.97455296650480	164	1
3.95730515116707	3.96117364548881	165	1
3.96141145092846	3.96568530456214	166	1
3.95773662914280	3.96493281428636	167	1
3.95578407711992	3.97431049506151	168	1
3.95761884534376	3.96599584937692	169	1
3.95140742734706	4.02453828544084	170	1
3.94731204809254	4.04643785068622	171	1
3.95321713285418	4.01848624110337	172	1
3.96365668557865	3.98797903996288	173	1
3.96415294329224	3.97536537334982	174	1
3.95974551791699	3.99261309311433	175	1
3.95910756719030	3.99699794281050	176	1
3.95751733041986	4.01907123951601	177	1
3.95644217365208	4.01439559245858	178	1
3.95433795110091	4.00974711998680	179	1
3.95350037323492	3.98326831000091	180	1
3.94720000186963	3.99855081660884	181	1
3.95698660971595	4.00656445415578	182	1
3.95787636805106	3.98614943742963	183	1
3.95306550986198	3.99243178673811	184	1
3.95191987467622	4.02106957809167	185	1
3.95818224954447	4.01700583175986	186	1
3.95620327467354	3.99469296428946	187	1
3.95422867661980	3.98212973978678	188	1
3.95771330101709	3.98020880811181	189	1
3.96217786125344	3.95510860553261	190	1
3.96297920914111	3.94626473939664	191	1
3.95862479583445	3.99746986600229	192	1
3.96044160813514	3.96376792499540	193	1
3.96371716903953	3.94703289908991	194	1
3.95895577579552	3.98360720420496	195	1
3.95435298805992	4.01288483688001	196	1
3.95484723643723	4.02787046224373	197	1
3.95352149203185	3.99234444743774	198	1
3.95405001513518	3.99850285649289	199	1
3.96188247594732	3.94176450699661	200	1
3.96098526632685	3.95666389221321	201	1
3.96246509822603	3.96322111831060	202	1
3.95786125410007	3.98399828529948	203	1
3.95800900542722	3.96258074159805	204	1
3.95476815729036	3.98555376091209	205	1
3.95280499556239	3.99714253093730	206	1
3.95846011982152	3.97814105973891	207	1
3.95614852938732	3.97741439165366	208	1
3.95827118717516	3.98068943311875	209	1
3.95840753720265	3.96307574705368	210	1
3.95913461417194	3.95480482562118	211	1
3.95977544104449	3.95975301105159	212	1
3.95713149563275	3.96916443115764	213	1
3.96373290903498	3.95072301215265	214	1
3.96612167447603	3.94760821729160	215	1
3.96125529537916	3.96691468609055	216	1
3.96593449805059	3.96275107898068	217	1
3.95774301581530	4.00940714658982	218	1
3.96116556697902	3.99920322403541	219	1
3.96181858330843	3.97177052149685	220	1
3.96494260519406	3.95636999688264	221	1
3.95331115807103	4.00787409688963	222	1
3.94973563756042	4.04175502595503	223	1
3.95336931764974	4.00817550087345	224	1
3.95230411126644	3.99518671239225	225	1
3.95886121739204	4.00176077508366	226	1
3.95771225059632	3.96948421871434	227	1
3.96045140746679	3.98243998753971	228	1
3.95570936010951	3.99985117855780	229	1
3.95412027398122	3.99101335666519	230	1
3.95977718669115	3.97740362617171	231	1
3.95531487754908	4.00014481233074	232	1
3.94382431190774	4.04726292315036	233	1
3.95827082928753	3.99196905569384	234	1
3.96205916547603	3.96022757903656	235	1
3.96099398297088	3.98961787948077	236	1
3.95882215581691	3.99286558489110	237	1
3.95141721467058	3.99933871239915	238	1
3.95445362237674	3.98819642367985	239	1
3.95847487949374	4.00314530398753	240	1
3.95620747539171	3.98621148005566	241	1
3.95941133842078	3.98277754004978	242	1
3.96274447941116	3.97813294350782	243	1
3.96202850423096	3.96334791236183	244	1
3.95915422240364	3.96049581294908	245	1
3.95835082368533	3.97966285631358	246	1
3.95879280049157	3.97541616032548	247	1
3.95825550629105	3.97093719821113	248	1
3.95721364963951	3.98716196383888	249	1
3.95452887013149	4.00639502699570	250	1
3.95420243578748	4.00838337622323	251	1
3.95974537292914	4.02031835417795	252	1
3.95703401228226	3.99805230510432	253	1
3.95574474711067	3.99562390415911	254	1
3.95779600157186	3.99277504312824	255	1
3.95765927298933	3.99578416074609	256	1
3.96043018432587	3.98451141646636	257	1
3.94916329598555	4.01508949092885	258	1
3.94934331892511	3.99649258222307	259	1
3.95640809629466	3.99683327145280	260	1
3.95436108879165	3.98529945766687	261	1
3.95661045235412	3.99927854723541	262	1
3.95267104215712	3.99116822595172	263	1
3.95256874636393	4.02576317696676	264	1
3.94515053752447	4.03425211341999	265	1
3.95402501572136	4.00752253683638	266	1
3.96007199853213	3.99188807995805	267	1
3.95667805588059	4.00106901414187	268	1
3.95457793249582	4.01810539566173	269	1
3.95292803822185	3.99244275329652	270	1
3.95529370956907	3.99100946056227	271	1
3.95605078315614	3.99726642738541	272	1
3.95207766296222	4.02672815315138	273	1
3.94984842868225	3.99628028711170	274	1
3.95654555438179	3.98732995131115	275	1
3.95181078474356	4.00323491643843	276	1
3.95862251419548	3.99797040737225	277	1
3.95723889183010	3.95959177717656	278	1
3.95650391377369	4.01318748698275	279	1
3.95317787589640	4.03212551589511	280	1
3.95864691982766	3.97819841159660	281	1
3.95966066269547	3.96852577107025	282	1
3.95385953131704	3.98623089765115	283	1
3.95080973218636	4.01053837617744	284	1
3.95011098719358	4.02816578563570	285	1
3.95372259118983	4.02577896313646	286	1
3.95839487857482	3.98039811633870	287	1
3.95910502025515	3.96872631288901	288	1
3.96076878281153	3.96994245753620	289	1
3.95705991769828	3.96228930567298	290	1
3.95458112765766	4.00813806967388	291	1
3.95496240067570	4.00079548085835	292	1
3.95917873526831	3.98322343683611	293	1
3.95503842022246	4.02303898248561	294	1
3.95481298497791	4.02476600002149	295	1
3.95567500648474	3.99178764215187	296	1
3.95822090923756	3.96321142054127	297	1
3.95853538420586	3.97654164510750	298	1
3.95297286389422	4.00773729555744	299	1
3.95465730081320	3.99978368059763	300	1
3.95040836310515	4.01380471167010	301	1
3.95914208751433	3.99367363050549	302	1
3.95401301958885	4.00355763661826	303	1
3.95812755637728	3.98934848685626	304	1
3.95125734124018	3.99563818437239	305	1
3.95083282963433	4.01667616613885	306	1
3.95115118444824	4.04786802625412	307	1
3.95081357306116	4.02084864165606	308	1
3.95709343940625	4.00106743278505	309	1
3.95194247147129	3.96736564613809	310	1
3.94947822050467	3.99459943198212	311	1
3.95496100058749	4.00570562302587	312	1
3.95711713326141	3.98238280525706	313	1
3.95568967650915	4.00271821767333	314	1
3.95628485326621	3.97669638157216	315	1
3.95331583025251	3.98536368128244	316	1
3.95963046737476	3.95834194227038	317	1
3.95309008183806	3.97368755698878	318	1
3.95576452452891	4.00081232052662	319	1
3.95824809609862	3.97581024156215	320	1
3.95514196774761	3.98368966739016	321	1
3.95048141583626	4.02999100606845	322	1
3.95823620497855	3.97234846346243	323	1
3.95469761799555	3.99287364903635	324	1
3.95539402580207	3.99459720460464	325	1
3.95204261819855	4.01484908957969	326	1
3.95565954296810	4.01284324235198	327	1
3.95381242825367	3.96924842390133	328	1
3.95702940474533	3.98573096566340	329	1
3.95890249882129	3.98250823972142	330	1
3.95405776792200	3.99626303583509	331	1
3.95723127750449	4.00326328286231	332	1
3.95584989665810	3.99334751515576	333	1
3.95496763045038	4.00006109549502	334	1
3.95675487503271	3.99144671203457	335	1
3.96267542366553	3.95217319521544	336	1
3.95901885118801	3.96967089103830	337	1
3.95346147831631	3.98651123231758	338	1
3.95313217640156	4.00149599300466	339	1
3.95005475176139	4.01206676164994	340	1
3.95501924063528	4.00989259319549	341	1
3.95202756372332	4.04989385753289	342	1
3.94979731101036	4.00885289084571	343	1
3.95514583237045	4.01825663433007	344	1
3.95263115517104	3.98126858256087	345	1
3.95284441995910	4.01842797283517	346	1
3.95487309887857	4.00216512719908	347	1
3.95319260275736	4.02150592481712	348	1
3.95488880931855	4.00340672176481	349	1
3.94890304965759	4.02095603202954	350	1
3.95980490850066	3.98649626362674	351	1
3.96112149091388	3.99843414803093	352	1
3.95313169002682	4.00718426549704	353	1
3.95063050110465	4.00138285964587	354	1
3.95449312170528	4.01196162593589	355	1
3.94626311582352	4.02758439885486	356	1
3.95534405332396	4.02215531638610	357	1
3.94422816309874	4.02523979740335	358	1
3.94453850739515	4.06003556544368	359	1
3.94526545913114	4.03991803335514	360	1
3.95051619491386	4.02399516041675	361	1
3.94928625130229	4.02253634671453	362	1
3.95412814368201	3.99977286970046	363	1
3.95153169648887	4.00936136354456	364	1
3.94751118781646	4.01183277824678	365	1
3.94859428179735	3.97899156773108	366	1
3.95562233822671	3.96798276513730	367	1
3.95253724660800	3.99142539762649	368	1
3.95879691354633	3.99661757071967	369	1
3.95316967598970	4.01495993986138	370	1
3.96033861254320	3.98447159916166	371	1
3.95409152117443	3.98541692728827	372	1
3.94895061204277	4.01819672273045	373	1
3.94588669539317	4.02745583972606	374	1
3.95289185126261	4.01501925502573	375	1
3.95315304269397	4.00232933766761	376	1
3.95218310784693	4.03480900627842	377	1
3.95292908116279	4.01677419642482	378	1
3.95799890887848	4.01818497509812	379	1
3.95207888352385	4.01476301390226	380	1
3.96132334778901	3.99314312278413	381	1
3.94901038420181	4.02151282581637	382	1
3.95604712792351	4.01111326334512	383	1
3.96192956733707	3.92933458147403	384	1
3.95656065352061	3.94425764232856	385	1
3.95589799030298	4.00499158044298	386	1
3.94772676809582	4.02687089526468	387	1
3.95272719536646	3.98007221143622	388	1
3.95611071185034	3.98721435544516	389	1
3.94814949875349	4.03573182834220	390	1
3.94755599737852	4.06698522467890	391	1
3.94072883082069	4.10679344631994	392	1
3.94001126776469	4.10793897444595	393	1
3.94526248476679	4.02462151773703	394	1
3.94946674792447	3.99518135944696	395	1
3.95497914886535	3.99541989802813	396	1
3.95071657927378	3.97929580060186	397	1
3.95484365784669	3.96757764454902	398	1
3.95283121332865	3.99652351738671	399	1
3.95876959067705	4.00889807327337	400	1
3.95049202614529	4.00891187679599	401	1
3.95068296796834	4.02163882464449	402	1
3.95272776343338	4.00469218212517	403	1
3.95289969077958	4.00644841144051	404	1
3.94762553825729	4.03146031141894	405	1
3.95240244482891	4.01344233815653	406	1
3.95152600414174	4.00767521596205	407	1
3.95558527731857	3.98958390181356	408	1
3.95122207146908	4.01971161612936	409	1
3.94830001379150	4.02233135843055	410	1
3.94858517460384	4.02505313631903	411	1
3.95089429489146	4.03749361814768	412	1
3.95483360798919	4.01341908640618	413	1
3.94975072381406	3.99629526144190	414	1
3.95338287157188	3.99811641972198	415	1
3.95438719149964	3.98495366521708	416	1
3.94858707752355	3.98072126998415	417	1
3.95968762409518	3.98723592776684	418	1
3.95316953775546	3.97476504907693	419	1
3.94879947505193	4.01616853002338	420	1
3.94992684003991	4.05530026796849	421	1
3.94906799178708	4.06437988786039	422	1
3.95174311504438	4.02247194643855	423	1
3.95563607479929	3.99896211870933	424	1
3.95626058463744	3.99292827870820	425	1
3.96273696613248	3.96221773428150	426	1
3.95005446416036	3.98724130544914	427	1
3.95653954714345	4.00276356035097	428	1
3.94417353236637	4.02724964154811	429	1
3.94546765544924	4.06413925694729	430	1
3.94840695214619	4.02503317019140	431	1
3.95253664856478	4.03947491940228	432	1
3.94806851111428	4.02169818922754	433	1
3.95629321838297	3.98009702607397	434	1
3.96251811927290	3.99015174677693	435	1
3.95478336071667	3.99165123423683	436	1
3.94979378261609	4.00498300589363	437	1
3.95217780659001	3.98527735709452	438	1
3.95294161871567	4.00015467483209	439	1
3.94687469889446	4.01900244282625	440	1
3.94882595319166	3.97687227673039	441	1
3.95346101711074	4.00318873696561	442	1
3.95609405113173	3.97888418685731	443	1
3.94916697987564	4.02543699650710	444	1
3.95336365727130	4.00529837469518	445	1
3.94990952032102	4.03658553118317	446	1
3.95104854632459	3.99557299706629	447	1
3.95091632056195	3.97824825457421	448	1
3.95661279534432	3.97129859124212	449	1
3.95723250453575	3.99245767301897	450	1
3.95162024567519	3.97810539547059	451	1
3.95302703625233	3.96636026058720	452	1
3.95952732918722	3.97996005009711	453	1
3.95857059462816	3.97460784776210	454	1
3.95987900923813	3.95455153894057	455	1
3.95723926327724	3.96318407789679	456	1
3.95764487990253	3.99272106651241	457	1
3.95510305374419	3.99610020167869	458	1
3.95519305138451	3.98929177568864	459	1
3.95380296591721	3.99455116548710	460	1
3.95793616942578	4.00502450913672	461	1
3.94817472057877	4.01984819870693	462	1
3.94623142026999	4.04005656547446	463	1
3.94772585955868	4.02916884112666	464	1
3.95553822873445	3.98775830585102	465	1
3.95301422628780	4.00886512007528	466	1
3.94853140765285	4.02862827222533	467	1
3.95068805317902	4.01975878102650	468	1
3.94150973354008	4.00890790593853	469	1
3.95836643924752	3.96896177146423	470	1
3.96330138391494	3.93993277460027	471	1
3.95338843289022	3.95609881463298	472	1
3.95539751981323	3.96779027831010	473	1
3.95176224214357	4.01741586312011	474	1
3.95011931200310	4.01127929102610	475	1
3.95302019202654	4.02230880130122	476	1
3.95175881588960	4.00802816319598	477	1
3.95165232951308	4.00620495558953	478	1
3.95259926599506	4.01456266497190	479	1
3.94735620992658	4.01009012769414	480	1
3.95447055294905	3.97836459546967	481	1
3.95637011881518	3.95850062245782	482	1
3.96078377864487	3.96804342525340	483	1
3.95888123425992	3.99143906461080	484	1
3.95262646559735	4.02470517439566	485	1
3.94533330974665	4.03826718357508	486	1
3.95387817842877	4.00890507667804	487	1
3.95423239550033	4.00472057852443	488	1
3.95746643735956	3.96786296137778	489	1
3.95976909776838	3.98507133576533	490	1
3.95142127471413	3.98255823008763	491	1
3.95482190826784	3.98161225226507	492	1
3.95271428936779	3.99889223497878	493	1
3.95134098460456	4.03898334767289	494	1
3.95289648971208	4.00352095718693	495	1
3.94670023919796	4.04914871571179	496	1
3.95430212256334	4.00458708638032	497	1
3.95425274670128	3.98276956885456	498	1
3.95064615989828	4.00441639574650	499	1
3.95350082544252	3.97250353426170	500	1
3.95941693508277	3.93533585629942	501	1
3.95538400211099	3.96261177516722	502	1
3.95704938244264	3.96362971552280	503	1
3.95592003732118	3.97859649790252	504	1
3.95720810166077	3.99364634259581	505	1
3.95368237807369	4.00598997974880	506	1
3.95770941124007	3.99586910251612	507	1
3.95880080628849	3.98715763315033	508	1
3.96111881577176	3.96089726556123	509	1
3.95740673780351	3.98915441770078	510	1
3.95697748176823	4.00993416962480	511	1
3.95144202036263	4.02785314203571	512	1
3.95358114496870	3.98365437137905	513	1
3.94763093491381	4.00053803055657	514	1
3.94915288489543	4.00079921908055	515	1
3.95401301643088	3.99072019939433	516	1
3.95426400091696	4.00347411004998	517	1
3.95015245289541	3.99718733951987	518	1
3.95272794449316	4.02581209804855	519	1
3.95147862597938	4.01265174006984	520	1
3.95574561295585	3.97989091246750	521	1
3.95309252211492	3.97584068510050	522	1
3.95331932412463	3.99734314438910	523	1
3.95278951653411	3.99703387134016	524	1
3.95198990396741	3.99048427669168	525	1
3.94957741083262	4.02333783394485	526	1
3.95055783933520	4.00505181024152	527	1
3.95127329524237	4.00308869037197	528	1
3.95613198517056	3.98097484970294	529	1
3.94742175800212	4.01781877713068	530	1
3.94310643428552	4.04614879946334	531	1
3.95471350524215	4.01364011185677	532	1
3.95308894429299	3.99985432906499	533	1
3.95934763447713	3.95882268758310	534	1
3.95849687681732	3.96887664059606	535	1
3.95492753588934	3.98013864933248	536	1
3.95733726535693	3.98167563935911	537	1
3.95629979598830	3.97696866455403	538	1
3.95406235674344	3.99381741330676	539	1
3.95812899601483	3.99153809531197	540	1
3.95858745129905	3.97355827096208	541	1
3.95563637586030	3.93759085487451	542	1
3.95190677621050	3.97234360800183	543	1
3.95451253277635	4.01542429042103	544	1
3.94865871138891	4.01462276039461	545	1
3.95691602419265	3.98250924756726	546	1
3.95875225584888	3.98912882414030	547	1
3.95597021722826	3.99347773954247	548	1
3.95449060816252	3.98764219473259	549	1
3.95258969952838	3.97406177303943	550	1
3.95493183178022	3.97107431890351	551	1
3.95215343770840	3.96813140386346	552	1
3.95800934376430	3.96089545651297	553	1
3.95865521195764	3.97753857561328	554	1
3.95640005991931	3.99811422522663	555	1
3.95187968911586	3.96194797662187	556	1
3.95452616705199	3.94770462067265	557	1
3.94616309183642	4.00543644393891	558	1
3.94906705172325	4.00096263198582	559	1
3.95426954484356	3.99408406284398	560	1
3.95544961646613	3.98881392004609	561	1
3.95181260552468	4.01477699223932	562	1
3.94841551598570	4.00382988440027	563	1
3.95142787120220	4.02439689345924	564	1
3.95170693956257	4.01473014575852	565	1
3.95533229305823	3.99117969241489	566	1
3.95209903528616	4.02956941534471	567	1
3.94503222262065	4.01813068887752	568	1
3.95216239684266	4.02476852263299	569	1
3.95162722298216	4.01122674315660	570	1
3.95177003101852	4.01648688515605	571	1
3.94621336464884	4.01537543361968	572	1
3.95602682839908	3.98685442443059	573	1
3.95376015011958	3.99990200546854	574	1
3.95135028579419	3.99797639787915	575	1
3.95744719941762	3.96918074415976	576	1
3.95382022807631	3.97094273183857	577	1
3.95473657338942	3.96995585269828	578	1
3.95392416987649	3.97713169343178	579	1
3.94901811257640	4.00992520333787	580	1
3.95152654643411	3.99128857440272	581	1
3.95946594940186	3.94068769162133	582	1
3.95734387269362	3.96714132776732	583	1
3.95294346317783	3.97456785802787	584	1
3.95709392276650	3.94052477532889	585	1
3.94867426571443	3.99542948025433	586	1
3.95161021520914	4.01922645221071	587	1
3.94885715537523	4.01951178415155	588	1
3.95240125115797	3.98377405776778	589	1
3.94988267598622	3.98998058604135	590	1
3.95409130686169	3.98139723450354	591	1
3.95121457097607	4.00231055129535	592	1
3.95374164894522	4.01517136303465	593	1
3.94686117209872	4.01690618519002	594	1
3.95515858537212	3.97432774955615	595	1
3.94696185085496	3.98691387478745	596	1
3.94256665585458	4.01103197895549	597	1
3.95504625725760	4.00574712439779	598	1
3.96209702288730	3.97360083543385	599	1
3.94918263356047	4.01264177443104	600	1
3.94471166352328	4.03441106122830	601	1
3.94735676991398	4.01663213397367	602	1
3.95119021219589	4.01994696470701	603	1
3.95400940649648	4.00644740049857	604	1
3.94469512716708	4.01786454373203	605	1
3.94367707632295	4.04113624728320	606	1
3.94726375244197	4.01126529481713	607	1
3.95182832587483	3.99044402543688	608	1
3.95227044212661	3.99072619950955	609	1
3.95258878393551	3.98473932858638	610	1
3.94812684346768	4.00990659089940	611	1
3.94959092896098	4.00696780785859	612	1
3.95004862604559	4.02977708571765	613	1
3.95119615509139	4.00866384628052	614	1
3.95426584784200	3.99447010161284	615	1
3.95010681268736	3.99145220355367	616	1
3.95393245144639	3.99656737076506	617	1
3.94980601799452	4.00665384394883	618	1
3.95148845290620	3.98791729693550	619	1
3.94783239601272	3.99544956278011	620	1
3.94530929276394	4.01144615480803	621	1
3.94956676244441	3.99685111731838	622	1
3.94239257776526	4.02055928934076	623	1
3.94725078477730	4.01630006274684	624	1
3.94386207377329	4.02069663738057	625	1
3.94468978934612	4.02711703619867	626	1
3.95200281072177	4.00787853376657	627	1
3.94646746559270	4.04078671865612	628	1
3.94915276734080	4.01149116621902	629	1
3.95654683188091	3.96123220670137	630	1
3.95303386325028	3.95999477728819	631	1
3.95200383117180	3.97125309647652	632	1
3.95620266241822	3.97578771038982	633	1
3.95545338221240	3.96107925928360	634	1
3.95422225071465	3.96536274831707	635	1
3.94942813444099	3.98588957751538	636	1
3.95276735851791	3.98780835777980	637	1
3.95379151833014	3.98683676042911	638	1
3.95031180758665	3.98011034470448	639	1
3.95007663665401	4.00217767350119	640	1
3.95412615764931	3.98581096495660	641	1
3.95450213573039	3.98094192084956	642	1
3.95235769804531	3.97994522016895	643	1
3.94756364474161	3.98207490807246	644	1
3.94189355519224	3.99527734876105	645	1
3.95220754038691	3.99731273533309	646	1
3.95350958851023	3.98231178907892	647	1
3.95433540419276	4.00409636026307	648	1
3.94854245805338	4.02667614622196	649	1
3.94775355330606	4.00537720858172	650	1
3.95110857985922	3.98093649725036	651	1
3.95926062409108	3.94919563996370	652	1
3.95142846191557	3.98990178624124	653	1
3.94588233110390	4.03459207212425	654	1
3.95098135417763	4.03948200581155	655	1
3.95395010500904	4.00644677431190	656	1
3.95847394594863	3.95649307970220	657	1
3.95242217633484	3.96105584827603	658	1
3.94940480825186	3.98171839273242	659	1
3.95664801178907	3.99002334451439	660	1
3.95155559379106	3.97324774028302	661	1
3.95867858388790	3.95647680180948	662	1
3.95619762782690	3.97714313808068	663	1
3.94731786850123	4.01182281982835	664	1
3.95466870675407	3.96708378275999	665	1
3.95316343874729	3.99767820420393	666	1
3.94854907876535	4.01722189821486	667	1
3.95355295250514	3.98788756127255	668	1
3.95185757767087	3.99672667760094	669	1
3.95510027180007	3.98577976352348	670	1
3.95456294244956	3.98088081713503	671	1
3.95133405702018	4.00382793454751	672	1
3.94991250587668	4.01124491842409	673	1
3.94065936802870	4.05062154175046	674	1
3.94359261115014	4.02091379420052	675	1
3.94786258575743	4.00667783924508	676	1
3.94963020713513	4.01613560792788	677	1
3.95297393814084	3.99752564755398	678	1
3.95265221147964	4.01176826451603	679	1
3.95076030487301	4.01687485902882	680	1
3.95296244592367	3.97362700949661	681	1
3.95543426637852	3.99993710910069	682	1
3.95306030482063	3.99604815386671	683	1
3.95479636641688	4.00256239595111	684	1
3.95143627054269	4.00675589157003	685	1
3.94831527564747	3.99676323810953	686	1
3.94715337708377	4.00771704182385	687	1
3.94617937221069	4.03268002311759	688	1
3.94250018505741	4.05146413940605	689	1
3.95053220805827	3.99982372411299	690	1
3.94196376138518	4.00813387928504	691	1
3.94573098993383	4.02804702970697	692	1
3.94790943164142	3.99921467950687	693	1
3.95044902611330	3.99692814771874	694	1
3.95576914869500	3.97902422391830	695	1
3.95324930784024	3.96734719889197	696	1
3.94929594755220	3.98476720499871	697	1
3.95208418662318	3.98692506775219	698	1
3.94649948344923	4.00136996268904	699	1
3.94936921881200	3.99198414002340	700	1
3.95475025507095	3.98159961167576	701	1
3.94656264376055	4.02538784637647	702	1
3.95621061638441	3.98237308095235	703	1
3.94949764327837	4.00234233272126	704	1
3.94916786216608	4.01431995236150	705	1
3.95292011568416	4.02427125247257	706	1
3.95306043066810	4.02331862350840	707	1
3.94440440811736	4.01437846871486	708	1
3.95385571672577	4.00270847828128	709	1
3.94682182072470	4.01315421415817	710	1
3.94527608069259	4.00199150508466	711	1
3.95002916729006	3.96454216038353	712	1
3.94928911269119	3.97128861957931	713	1
3.94952264325064	3.98983207858893	714	1
3.94802633364345	3.97568501018480	715	1
3.94247576841627	3.99955840811152	716	1
3.95264537787770	3.98191619520361	717	1
3.94955652845317	3.99875951906303	718	1
3.94996453091085	3.99884418613936	719	1
3.94886925760570	4.01131232431793	720	1
3.95087806894684	4.00133059017449	721	1
3.95132902772741	4.01498053032724	722	1
3.94813430968550	3.98427840852210	723	1
3.95206512434757	4.00057823995827	724	1
3.94751024758025	3.98868569757911	725	1
3.94731805593355	4.01144264212537	726	1
3.94238308479739	4.02975147712985	727	1
3.95212398914894	4.00237944551399	728	1
3.95373586725050	3.99573897658183	729	1
3.95302075547588	4.00262624595013	730	1
3.94966158258393	3.99267019383259	731	1
3.94713658996769	4.01535575768668	732	1
3.94484478512275	4.01275766076423	733	1
3.95363606181230	4.00428123655977	734	1
3.94934269799341	3.97619744522347	735	1
3.95943836734299	3.91351156963388	736	1
3.95395724137927	3.96355183970923	737	1
3.95451467598974	3.94518095688615	738	1
3.95231727756188	3.96610835097574	739	1
3.95259128205116	3.98430293658086	740	1
3.95002104819977	3.97793454259495	741	1
3.94752896832371	3.99204786671966	742	1
3.95194251592469	3.97779806809520	743	1
3.95209742557133	3.99741676024245	744	1
3.94143736363186	4.02271539132537	745	1
3.94548164978997	4.01218372606492	746	1
3.94377932453346	3.99115538226764	747	1
3.95144781718868	4.00682758550626	748	1
3.95102413026087	3.98016060649897	749	1
3.94695088567364	3.98867779669337	750	1
3.94142125490308	4.04696447066737	751	1
3.94478987121941	4.02521261657922	752	1
3.94432167811120	4.01823049464006	753	1
3.94217959858519	4.06452117641244	754	1
3.94523173873667	4.02892831009901	755	1
3.94934568549041	3.99510480076482	756	1
3.94826950929455	3.99587845676436	757	1
3.94187444858647	4.02514297429900	758	1
3.94388433236272	4.00719951972736	759	1
3.94280608112860	4.00834334600366	760	1
3.94430857618378	4.00191367128287	761	1
3.94908786968168	3.99868509706106	762	1
3.94541284288636	4.01065304589781	763	1
3.94423305921075	4.06581112719006	764	1
3.94379623112315	4.04796214137599	765	1
3.94931140433349	4.02420383174543	766	1
3.94659747065306	4.02000550404501	767	1
3.94589910136481	4.01077593517711	768	1
3.94213780318730	4.01520665970691	769	1
3.94305181139844	4.02334107123731	770	1
3.94165533245207	4.04227502668186	771	1
3.94291448032657	4.02990140767547	772	1
3.94748417425340	3.99864608584415	773	1
3.94710391330479	3.97991199544366	774	1
3.95149876667144	3.98665931329992	775	1
3.94865171604716	3.98964470894834	776	1
3.95745888008092	3.93960348604955	777	1
3.95010873450051	3.96037093220331	778	1
3.94737930384516	3.98093406674886	779	1
3.95270063576451	3.97914985354813	780	1
3.94787326417456	3.99211007916829	781	1
3.94206799092653	4.03166006812473	782	1
3.94954184267502	4.00265276522659	783	1
3.95001913152557	3.97282927873490	784	1
3.94990776146895	3.98531557301917	785	1
3.94879389958543	3.97398336194183	786	1
3.95002008903805	3.97881189446710	787	1
3.95135169547330	3.99189582590994	788	1
3.95156242111110	3.98850895256818	789	1
3.94020186395680	4.00940873195290	790	1
3.94300198470572	4.00911446138184	791	1
3.94804505781956	4.00054723844883	792	1
3.94296074654699	4.03545669149609	793	1
3.94500309240518	4.03331499261986	794	1
3.94673584779889	4.02067583920890	795	1
3.93917048103397	4.03359399850152	796	1
3.93970999187519	4.06176769453092	797	1
3.94052050061752	4.04824067298465	798	1
3.94185203354691	3.99937525447705	799	1
3.94422548460934	4.00133535913002	800	1
3.95519408974631	3.96753533161592	801	1
3.94734935427456	3.97654889071147	802	1
3.95248641426286	3.98343826378383	803	1
3.94404753856817	4.02519036123089	804	1
3.94676321486891	4.01623671703476	805	1
3.94469699576784	4.01119705571675	806	1
3.94791747162811	3.99385412084386	807	1
3.94860407501166	3.96387553248924	808	1
3.94756891992487	3.97949447511939	809	1
3.94765887740318	4.01938670652411	810	1
3.93992007576341	4.01553387291226	811	1
3.94506899236413	3.99748385045817	812	1
3.94850137632632	3.96434923507262	813	1
3.94917060427663	3.96901989774634	814	1
3.94661286370803	3.97867765039583	815	1
3.95064496422602	3.97801836970902	816	1
3.94913607167587	3.99704697748677	817	1
3.94483543305303	3.99655693467594	818	1
3.94403335131695	4.01513223170382	819	1
3.95031673927213	3.99494693973857	820	1
3.94472339600707	4.01398525589630	821	1
3.94827300970729	3.99189343676588	822	1
3.94567332183169	3.97936667320049	823	1
3.94462743272089	3.99285368926832	824	1
3.94515646228847	4.01545511715499	825	1
3.94998979841272	3.99151839076102	826	1
3.95135227606942	3.97228010958381	827	1
3.95093592024329	3.98586991846974	828	1
3.94925339890331	3.99462850897319	829	1
3.94522856721796	4.02196274951362	830	1
3.94993389965418	4.00567030166173	831	1
3.94804391968662	3.98970127290977	832	1
3.94651101707319	4.04779229650372	833	1
3.94524563744583	4.05305489771682	834	1
3.94229641385141	4.02463415154890	835	1
3.94685659548330	3.99168169818710	836	1
3.94356781060657	4.03207248852925	837	1
3.94467233936816	4.03372000716288	838	1
3.94881274855038	4.00338503900288	839	1
3.94556998448593	4.00695512615302	840	1
3.94552024918858	4.03719444354039	841	1
3.94308383248136	4.01960765214922	842	1
3.94759119728451	4.00932135549066	843	1
3.94446323225795	4.01473993757609	844	1
3.94680893132972	4.03295140086497	845	1
3.95089805440940	3.99870636662218	846	1
3.94458173615083	4.01088448443416	847	1
3.93909705150805	4.05677329716681	848	1
3.94228237279652	4.04703183305750	849	1
3.94226401558972	4.00733497538166	850	1
3.94763788640674	4.00445798233923	851	1
3.94419739051545	4.00521961449372	852	1
3.93864694794294	4.03950797805061	853	1
3.94300605003531	4.03393674842807	854	1
3.94688511855932	4.03429044438129	855	1
3.94810195055611	4.01234519024680	856	1
3.94448039692189	4.01751098330199	857	1
3.94409561845542	4.01550602149163	858	1
3.93906991201371	4.01615305835665	859	1
3.94134455220798	4.03305749699899	860	1
3.93608047481582	4.02194590753626	861	1
3.93807705239156	4.04248253239130	862	1
3.94383571955791	4.03517626805275	863	1
3.94110398851395	4.01700854423253	864	1
3.94683026386153	3.97265489120277	865	1
3.94478509012682	3.96739753907787	866	1
3.94735649584865	3.97966867437939	867	1
3.94379206393127	4.00345002368614	868	1
3.94493941015394	4.00100573784552	869	1
3.94447335631762	3.97649772589382	870	1
3.94645508592054	3.97845011727012	871	1
3.93967851436840	4.01455310261622	872	1
3.94704034138752	3.98968286707808	873	1
3.94276776811645	4.00406402344167	874	1
3.94724451764166	4.02722644670684	875	1
3.94031533932778	4.01946955571578	876	1
3.95172077450942	4.03749632229324	877	1
3.94630545920166	4.02395542848226	878	1
3.94803377593281	3.99744045549374	879	1
3.95151029506315	3.96554529279704	880	1
3.94723634431065	3.98655413854261	881	1
3.94912584226261	3.97287943094893	882	1
3.95126186242569	3.98472431371445	883	1
3.94757697438198	3.99925851345674	884	1
3.94455400872691	4.04199174216583	885	1
3.94100397531532	4.01091574924688	886	1
3.94810638139994	3.99774698331660	887	1
3.94855708204515	4.00331374187740	888	1
3.94725033593064	3.99784007839897	889	1
3.94394962605749	4.01205610614460	890	1
3.94423270417465	4.00633806713356	891	1
3.93562621333932	4.04311298939703	892	1
3.94420506385346	4.00378849991593	893	1
3.95104590858820	3.96080849998457	894	1
3.95202993776863	3.93052567037263	895	1
3.95005725423060	3.97086798456948	896	1
3.94699239437490	3.99029045071064	897	1
3.94603199418596	4.00613444605839	898	1
3.94420248414419	3.98867052069881	899	1
3.94564953067140	3.98940006702899	900	1
3.94369220720990	3.97551365307208	901	1
3.94698755722019	3.99904698553420	902	1
3.94562970617071	4.01504054596150	903	1
3.94859944493667	3.98745082827067	904	1
3.95121750891291	3.97629740981135	905	1
3.94992897474656	3.99905626045010	906	1
3.94931934743258	3.98651814006726	907	1
3.94397866954156	3.99428521768614	908	1
3.94893298930437	4.02366915070280	909	1
3.94539031519569	4.04553556202986	910	1
3.94153876056777	4.00558898084702	911	1
3.94909883877021	3.97168915161885	912	1
3.95021613679245	3.96173238367872	913	1
3.94911154205948	3.96894125203102	914	1
3.94590196835676	3.97943856222816	915	1
3.95042042530019	3.99046389751372	916	1
3.94952010473866	3.99001346629299	917	1
3.94227434580528	3.99917885619718	918	1
3.94931569985833	3.98150706805217	919	1
3.94686520903095	4.01468780253389	920	1
3.93866360530335	4.01737094458214	921	1
3.94833235074578	4.01105303965290	922	1
3.94113760679273	4.02379221027506	923	1
3.94739216160691	3.96489830037865	924	1
3.94566259959396	4.00768020731979	925	1
3.94665505817713	3.99957632494713	926	1
3.94333381284249	3.98388434745037	927	1
3.94985731182954	3.96688008061448	928	1
3.94788416745393	3.95990302591820	929	1
3.94904577599361	3.96557778622467	930	1
3.95224541343493	3.96606760735945	931	1
3.95131628878188	3.98095401219295	932	1
3.94424028459378	3.98884452721757	933	1
3.94921452614377	3.99196467392645	934	1
3.94948013445409	3.96761123771264	935	1
3.94552519824586	3.97913125803411	936	1
3.94512951501400	3.97622836797933	937	1
3.94580436101304	3.97934761446583	938	1
3.94691045365435	3.99279192183708	939	1
3.95012028865421	3.99590973025813	940	1
3.94576636813330	3.97292268654136	941	1
3.95288951415047	3.97351662404061	942	1
3.94556926843194	3.99260363615985	943	1
3.94906280915464	3.99298850034745	944	1
3.94491449049445	4.00681639504812	945	1
3.94253558726147	4.01601007961471	946	1
3.93821411491921	4.03758337672046	947	1
3.93937344900568	4.03439450885947	948	1
3.93721347392651	3.99734444851080	949	1
3.94525708194985	4.00807254491622	950	1
3.94576787194786	3.99769011912904	951	1
3.94468727049317	4.01013032857673	952	1
3.94511782763230	4.04474909918315	953	1
3.94380432362842	3.99666204173081	954	1
3.94413013104070	3.98632151342286	955	1
3.95096868796807	3.96124447133728	956	1
3.95137400702696	3.98011088747443	957	1
3.94807913030861	3.99768935922810	958	1
3.94401037276744	4.01747863118497	959	1
3.94052420891225	4.02272095878902	960	1
3.94396961356339	3.97981504591396	961	1
3.94447625314875	3.97666052045383	962	1
3.94416783280787	4.00346468333105	963	1
3.95119315750396	3.97755854063693	964	1
3.94365088489228	3.99450244772051	965	1
3.94667808574733	3.98602006329442	966	1
3.94161773627416	4.01216657616538	967	1
3.93969331214966	4.05477007802479	968	1
3.94323030150070	4.03450136767422	969	1
3.94017012123481	4.03264516233957	970	1
3.94341272729581	4.02046931001956	971	1
3.93318630869622	4.04510463354295	972	1
3.94108868925104	4.02565444651145	973	1
3.93669116539379	4.03139833736289	974	1
3.93584989233719	4.00764266129130	975	1
3.94106446945891	4.02722289538292	976	1
3.93721001945204	4.05621906783055	977	1
3.93980311540214	4.05693349755244	978	1
3.94144638493248	4.04178903176713	979	1
3.94149703920325	4.03715978062207	980	1
3.94467844056508	4.02214639519320	981	1
3.94356915579589	3.98108559602687	982	1
3.94504874930086	3.99865469733806	983	1
3.94367992614371	4.00519554896653	984	1
3.94041962179753	4.01922466265305	985	1
3.94490251936387	4.01826163183911	986	1
3.93627228507899	4.03122651098328	987	1
3.93396958803906	4.04693548493003	988	1
3.94680175445614	4.02767492892889	989	1
3.94666357199336	4.00584605243291	990	1
3.94629249547186	4.01532200990223	991	1
3.95434017403691	3.93959183212026	992	1
3.94731816081820	3.95627549809918	993	1
3.94647068169842	3.98749057361180	994	1
3.94496262388035	3.99805330999199	995	1
3.94730321287531	3.99955186892989	996	1
3.94480584881394	4.00747605276668	997	1
3.94033445494014	4.02552101666209	998	1
3.93714056514474	4.03576024799713	999	1
3.94300213461148	4.02679092656281	1000	1
3.94092989034351	4.03198340195091	1001	1
3.94385238143805	4.00754324776537	1002	1
3.94303257185908	3.99857630146698	1003	1
3.94592870525741	4.01116263501613	1004	1
3.94688469005310	3.99286890855828	1005	1
3.94544324236287	3.99803420099742	1006	1
3.94057615295216	4.03792985311438	1007	1
3.94334654907798	3.99259639487981	1008	1
3.94631905916483	3.97622665268514	1009	1
3.94277425551743	4.02496142936974	1010	1
3.94509573636378	3.98639460507343	1011	1
3.94460376789752	4.02236911502218	1012	1
3.94816239672683	4.01977473216228	1013	1
3.94583356114931	4.00551198257318	1014	1
3.95093670101584	3.96840908959212	1015	1
3.94091760375290	4.00301819478768	1016	1
3.94411706906216	3.99971835645557	1017	1
3.94425723781047	4.01365763469840	1018	1
3.93957241011215	4.00983722462690	1019	1
3.94099154925489	3.99684555290972	1020	1
3.94329276893873	4.02484365991546	1021	1
3.94749829848315	3.99396389317292	1022	1
3.93994277841070	4.00791646245672	1023	1
3.93948946763702	3.99973664956823	1024	1
3.93774942079444	3.99422584033773	1025	1
3.94035772941615	4.02585129782395	1026	1
3.94209428583172	4.01989625924259	1027	1
3.94600912279956	4.01257990121823	1028	1
3.94517219412418	3.99129617755705	1029	1
3.94421664963076	3.97938000652518	1030	1
3.94362251316462	4.00700770696687	1031	1
3.94222378919124	3.98063987238082	1032	1
3.94511033422467	3.97748718957706	1033	1
3.94875205494407	3.97069970406114	1034	1
3.95206661529649	3.96145022579818	1035	1
3.94656630380214	3.94895754368653	1036	1
3.94139771328986	4.01641353926512	1037	1
3.94184398430465	4.00784602739593	1038	1
3.95066201608213	3.98297225018993	1039	1
3.94435385866122	4.01164865357846	1040	1
3.94608292399028	4.00327805758691	1041	1
3.93791104923494	4.01234065913467	1042	1
3.94680164900706	4.00250195574903	1043	1
3.94586570400761	3.98522449372648	1044	1
3.94922802738026	3.96239898916658	1045	1
3.95000169849368	4.00084656317397	1046	1
3.94096504218067	4.00731703145489	1047	1
3.94541539302399	3.99063694380292	1048	1
3.94625111645718	4.01968629470391	1049	1
3.94688267573035	3.99747631936279	1050	1
3.94549362466331	4.00298178532323	1051	1
3.94713568157011	3.99614512113373	1052	1
3.94143302832503	4.00416750162865	1053	1
3.94593082632724	3.96980075907105	1054	1
3.94783270356478	3.95036321574355	1055	1
3.94297758682563	4.01648569126095	1056	1
3.93885341448934	4.02990978417700	1057	1
3.94129267127170	4.04181664558364	1058	1
3.94221905086208	4.00721730417301	1059	1
3.94432207777497	4.00346601989069	1060	1
3.94425088290894	3.98440332498076	1061	1
3.94632327914926	3.97085358026000	1062	1
3.93147545553708	4.01807173987737	1063	1
3.94232740762442	4.00354520382864	1064	1
3.94890414172007	3.97974602703375	1065	1
3.95205666097800	3.98771560859077	1066	1
3.94708968237004	3.98545227935108	1067	1
3.94154901016087	4.02183657325895	1068	1
3.93798203264434	4.00497431945009	1069	1
3.94258423698965	4.03311620818590	1070	1
3.93977198940679	4.02368911961368	1071	1
3.94160281973934	3.99815736299996	1072	1
3.94663266798641	3.96235210168260	1073	1
3.95056627156997	3.95751852324150	1074	1
3.94642030132594	3.97595427976834	1075	1
3.94579516441243	3.95895513753305	1076	1
3.94412268303949	3.98582696602120	1077	1
3.94513661369477	4.00724943703146	1078	1
3.94147945859270	4.00131446628552	1079	1
3.93526832686842	4.02811109950681	1080	1
3.93697704948004	4.04843743412313	1081	1
3.94189826635561	4.01413747116311	1082	1
3.94231467408023	3.99152431473260	1083	1
3.94175394305844	4.00633823927587	1084	1
3.94727972926947	4.00504947744672	1085	1
3.94965426698417	3.99243399428632	1086	1
3.94427677697122	3.97486732073980	1087	1
3.94602974292629	3.98976663406639	1088	1
3.94682359680007	3.98915826155347	1089	1
3.94703749040499	4.01128126489645	1090	1
3.94221552407559	4.02981945304679	1091	1
3.94088543021099	4.02449341477691	1092	1
3.93877240780700	3.99223494108470	1093	1
3.94084915982406	3.98150241944274	1094	1
3.94660586659886	4.00866066112366	1095	1
3.94917967262623	3.98514928032754	1096	1
3.94352567335474	3.98854043294621	1097	1
3.94621331963084	3.99534489471845	1098	1
3.94862615042055	3.97554409048696	1099	1
3.94721017643530	3.95641261212256	1100	1
3.94738257954039	3.98459037265129	1101	1
3.94710446892583	3.97136151761932	1102	1
3.94181319403987	3.98768360189116	1103	1
3.94422521194552	4.00146657863052	1104	1
3.94679239171269	4.00257212318419	1105	1
3.94941086306173	3.96856432976767	1106	1
3.94581052724418	3.99500413563282	1107	1
3.94638734071027	3.99051862700603	1108	1
3.94609453041051	3.99649579017118	1109	1
3.94005232773685	3.99788761277975	1110	1
3.94160555908366	4.00662861732584	1111	1
3.93737288502521	4.00263728483136	1112	1
3.93601006129782	4.01614003023671	1113	1
3.94713025885404	3.99794795475948	1114	1
3.93760028914524	4.03804970937696	1115	1
3.93681300803462	4.05630858361614	1116	1
3.93525929696286	4.03419433876679	1117	1
3.94221023638050	4.00679700574555	1118	1
3.94409329249826	4.00673953137183	1119	1
3.93855534317855	4.01362940557009	1120	1
3.93439315682477	4.00806736756117	1121	1
3.93498991291303	4.02047522379181	1122	1
3.94093772391980	4.00460741443571	1123	1
3.94141685620356	4.00850244157655	1124	1
3.94127357388809	3.99891121023850	1125	1
3.94038320702407	3.99378304225533	1126	1
3.94206445874927	4.00358277870267	1127	1
3.93901349969019	4.01264075174816	1128	1
3.94077872645926	4.02760563641096	1129	1
3.94125503564242	4.01927110221437	1130	1
3.94700511145303	3.97430364302554	1131	1
3.94412174136749	3.95856685569429	1132	1
3.93705075284565	3.99505464757510	1133	1
3.94593707980541	3.98349704949815	1134	1
3.94555391658483	3.98760194145955	1135	1
3.94225118126145	3.95405833081785	1136	1
3.94333865174683	3.97045342485266	1137	1
3.93883456682585	4.01352312352765	1138	1
3.94218720151619	4.00984515610357	1139	1
3.94632089988497	3.97378358389920	1140	1
3.94596385716499	3.98897278580967	1141	1
3.93889176941382	3.99990505354202	1142	1
3.94106229012176	3.96598333858735	1143	1
3.94669925137598	3.98947423472180	1144	1
3.94076599021466	4.02072600810854	1145	1
3.94353462900368	4.02420932860495	1146	1
3.94244120059846	3.98595273877347	1147	1
3.94645028024606	3.95838731811381	1148	1
3.94238033347840	3.98966519035098	1149	1
3.94570249428291	3.97594622727388	1150	1
3.94348111111270	3.99163479171162	1151	1
3.93983704410997	4.00443563006272	1152	1
3.94320665932355	3.99173270205837	1153	1
3.94714777430761	3.96715372156434	1154	1
3.94476130639121	3.98509138010081	1155	1
3.94115682614115	4.00021178444973	1156	1
3.94158813186817	3.99007164181524	1157	1
3.94127778069505	3.97618912322109	1158	1
3.92828973883122	4.06253924965546	1159	1
3.93656585164203	4.01087338708108	1160	1
3.94274261816193	3.99019808727788	1161	1
3.94092862379714	3.98334732634421	1162	1
3.94317457701651	4.00557548086456	1163	1
3.94406321935020	4.00906731416165	1164	1
3.94112341675720	4.00086070815472	1165	1
3.94452939897040	3.98041907404134	1166	1
3.93961801552714	3.95579408677440	1167	1
3.94808190216285	3.96682786185235	1168	1
3.94435655602591	3.98494980125293	1169	1
3.94657234353093	3.95766352976709	1170	1
3.94344159465910	3.96378827126082	1171	1
3.94466354024966	3.97093238835895	1172	1
3.94523523375750	3.98342881185265	1173	1
3.93946442272059	3.99911291980308	1174	1
3.94417187249309	3.99164558755748	1175	1
3.94282243775621	4.01010467332300	1176	1
3.93959181706113	3.98760682516203	1177	1
3.94193563878162	4.01331330597183	1178	1
3.94685822673329	3.99118580588599	1179	1
3.94611837424413	3.98586632131143	1180	1
3.94181982676428	3.97262141249933	1181	1
3.94505502643543	3.97179850687947	1182	1
3.94409067408170	3.97428786176780	1183	1
3.94327346188618	3.98264392224176	1184	1
3.94432726397748	3.98731209633168	1185	1
3.94353156233360	3.99518231468296	1186	1
3.93988695706080	3.99915666509399	1187	1
3.94286967900376	3.96611206773877	1188	1
3.94331133838274	4.00305614573594	1189	1
3.95074917243981	3.97844868865226	1190	1
3.94145264550427	3.99701945965835	1191	1
3.94326807267169	3.99505013030236	1192	1
3.94643557941352	3.98073560165106	1193	1
3.93528056408038	3.99974870031050	1194	1
3.94442659090046	3.97659374408808	1195	1
3.93786661563195	3.99205034986752	1196	1
3.93439208986740	4.00628348935653	1197	1
3.93444327033053	4.01985966997658	1198	1
3.94024429180837	3.99053174283042	1199	1
3.93848972342908	3.98913344687153	1200	1
3.94039027755442	4.00050496312986	1201	1
3.93978181367873	4.01359956468225	1202	1
3.94087281606487	4.00221978391603	1203	1
3.94139170508894	4.01148320536458	1204	1
3.94056523539563	4.01642014440703	1205	1
3.94089733639677	3.99164277064242	1206	1
3.94474266937945	3.99616450129146	1207	1
3.94101036553909	3.98598824126759	1208	1
3.94157577196312	4.01854021408496	1209	1
3.93718394027631	4.02400131228883	1210	1
3.93691085427207	4.03847431341363	1211	1
3.93999983402771	4.00263800054917	1212	1
3.93754658571670	3.99908357354372	1213	1
3.94190730473807	3.98536362798877	1214	1
3.94782373417152	3.97034031676012	1215	1
3.94556791818025	3.97517895320398	1216	1
3.94571633064472	3.97292765227302	1217	1
3.93659598467549	4.02440985952384	1218	1
3.93830880447145	4.02703431545075	1219	1
3.94034507384491	4.02525787436524	1220	1
3.94440733924299	4.00088269543908	1221	1
3.94330601055586	3.99767458486578	1222	1
3.94106978176997	3.99404748394236	1223	1
3.94043576519850	4.00389560727770	1224	1
3.93933029865363	4.01638007088711	1225	1
3.94320205661125	3.99981019214805	1226	1
3.93964931465429	4.01408117458501	1227	1
3.94208836171870	4.00551331245589	1228	1
3.93699853415057	4.00965319532368	1229	1
3.94248008150315	3.97710364489440	1230	1
3.94542361492478	3.95092513726619	1231	1
3.94274479883823	3.98274587660438	1232	1
3.94038002521092	4.00540558191788	1233	1
3.93880934362454	3.99424084975146	1234	1
3.94696326267134	3.98086836534364	1235	1
3.94703487341950	3.99251995664662	1236	1
3.94491074722685	3.97989579945424	1237	1
3.93734166241665	3.96646639282913	1238	1
3.93790334088728	3.98713936250590	1239	1
3.93976689105858	4.00709709659601	1240	1
3.94262360403994	3.99436680677759	1241	1
3.94317412943966	3.97353121581132	1242	1
3.93854389445526	3.99353390252975	1243	1
3.94202130377332	4.03930566331254	1244	1
3.93808737766489	4.01780488128450	1245	1
3.94021618478815	4.00519548974576	1246	1
3.94114603421172	3.99129220487479	1247	1
3.94218228735447	3.97372979234778	1248	1
3.94666057838841	3.96719240484119	1249	1
3.94039291323241	4.01105508186755	1250	1
3.93918400382364	4.02234472294620	1251	1
3.93774158477398	4.00840900736619	1252	1
3.93695397904112	4.00681625601185	1253	1
3.93519558769946	4.00571474290927	1254	1
3.94325391285908	3.99057296012654	1255	1
3.94225627693800	3.99232516186495	1256	1
3.94210753914833	3.98833050390911	1257	1
3.93665629489520	4.00088930526314	1258	1
3.93819960679537	4.00115396223759	1259	1
3.94039948160784	4.01794810926226	1260	1
3.94222217756780	4.00600601336723	1261	1
3.94755041032946	3.96796691856309	1262	1
3.93969432008661	3.98870025303430	1263	1
3.94487982958809	3.97494556676927	1264	1
3.94327418286814	3.98253945018906	1265	1
3.94594967906481	3.96341451146460	1266	1
3.94298463409547	4.01184480034975	1267	1
3.93638027117283	4.01626417595302	1268	1
3.94064383351050	3.99426026575940	1269	1
3.94030939448455	3.98110503152359	1270	1
3.94496680463322	3.96275421727897	1271	1
3.94643217871964	3.97998122481440	1272	1
3.94602178271111	3.97096788497366	1273	1
3.94250804384164	4.00279818720526	1274	1
3.94284295543399	4.02873419092504	1275	1
3.94046998764768	4.03974510202724	1276	1
3.93844492521830	4.03033273901171	1277	1
3.94319358142056	4.02377654140300	1278	1
3.93817391957152	3.98744235862660	1279	1
3.94731715850261	3.98360392532527	1280	1
3.94415460853067	3.98431514749261	1281	1
3.94570657563448	3.96800942475293	1282	1
3.93836931136249	4.00002238590721	1283	1
3.94003599472438	3.99953016943691	1284	1
3.93992314609954	4.00547889526706	1285	1
3.94217266959331	3.99412538502781	1286	1
3.94097951064374	4.00353299760570	1287	1
3.93925749098752	4.00520461203689	1288	1
3.93562152318020	4.01689571679744	1289	1
3.94031881278590	4.01678312458155	1290	1
3.94111692902484	4.01424399403911	1291	1
3.94402374547655	3.99164448760249	1292	1
3.94166070459933	4.00580591384432	1293	1
3.94057368579686	3.99572427539851	1294	1
3.94029308025459	4.05176387637385	1295	1
3.93300264292375	4.05101525758691	1296	1
3.94124792175229	4.00453949961210	1297	1
3.93743783613823	4.00989109641560	1298	1
3.94417646620343	3.97893408692959	1299	1
3.94274092693505	3.98453014716445	1300	1
3.94088062215537	4.01236423840047	1301	1
3.93204771504538	4.02796796568073	1302	1
3.93825954651509	4.00463015873819	1303	1
3.94740914895335	3.96752029555722	1304	1
3.94400406430877	3.98197118649182	1305	1
3.94700794395269	3.96385952053702	1306	1
3.94226297368248	3.97748423382211	1307	1
3.94528641745858	3.96860599720949	1308	1
3.94303763601407	3.98316718536952	1309	1
3.94234660731561	4.00788535040895	1310	1
3.94285807904235	3.99744658657859	1311	1
3.94287728725809	3.96933896553904	1312	1
3.94383543025461	4.00094592194297	1313	1
3.94670137949272	4.00212819399797	1314	1
3.94096008693145	3.98706722647099	1315	1
3.93948447736995	3.96404530304753	1316	1
3.94419895802939	4.00521950247233	1317	1
3.94504099071662	3.96339065016373	1318	1
3.93660803676322	3.97922383101204	1319	1
3.94148176528118	3.99183930441525	1320	1
3.94233878340469	3.98358415532566	1321	1
3.94333210253097	3.97329175517499	1322	1
3.94261451110475	3.99954174355880	1323	1
3.94165679560249	3.99075400190947	1324	1
3.94259342086504	4.00618180883291	1325	1
3.94581376864264	3.98083856774311	1326	1
3.94575352596106	3.97595219033211	1327	1
3.93912064736552	3.99219945581316	1328	1
3.93854908749837	4.01600565606754	1329	1
3.93794012310545	4.02417485866642	1330	1
3.94014329746222	3.99680714874992	1331	1
3.93944597291138	3.99393627312196	1332	1
3.93451203463360	4.03907189052586	1333	1
3.93792057329603	4.01277480542382	1334	1
3.93646594622913	4.00866103759332	1335	1
3.93541192772645	4.02592084225803	1336	1
3.93752449570002	4.00510288535112	1337	1
3.94481295528758	3.97867724564409	1338	1
3.94105554149287	4.01179518570921	1339	1
3.94402995660128	3.98887638032439	1340	1
3.94192222898723	3.98409862401799	1341	1
3.93741808324638	4.01323247833386	1342	1
3.94208705675793	3.99747843897178	1343	1
3.94440416733973	3.99637128662324	1344	1
3.93892574596886	4.02188304013436	1345	1
3.94492190698338	3.99348580003813	1346	1
3.94390106878669	3.97325617571811	1347	1
3.94396624158706	3.99791168204974	1348	1
3.94316784847920	3.98548925270408	1349	1
3.93954936578840	4.01245359554378	1350	1
3.94084420799123	4.00189819887614	1351	1
3.94198394084992	3.98701730828844	1352	1
3.93565786715572	4.04243473391492	1353	1
3.93829660013436	4.02803033242856	1354	1
3.93172544174543	4.04177156372084	1355	1
3.93414402308244	4.08394755813555	1356	1
3.93968283622894	4.01454747627828	1357	1
3.94255395746007	3.98956770049151	1358	1
3.94160045316225	3.98717558977329	1359	1
3.93695851151615	4.04286020192957	1360	1
3.93603616914531	4.06506237466852	1361	1
3.93983877258417	4.04524530227202	1362	1
3.93147141373495	4.04422541333588	1363	1
3.94002431140546	4.02523370794344	1364	1
3.94267298968363	4.02315156819040	1365	1
3.94759986613893	3.98189625973724	1366	1
3.94580366294783	3.97429393698847	1367	1
3.94706569587167	3.97856496176798	1368	1
3.93541047291852	4.01810089612854	1369	1
3.94381317722663	4.01379449216671	1370	1
3.93869694972713	4.01378169939326	1371	1
3.94297956555832	3.97634135535854	1372	1
3.94011427458391	3.99375567552307	1373	1
3.93672417107512	4.01719232898953	1374	1
3.93849511624403	4.00814944110930	1375	1
3.94321169980904	3.95201125516467	1376	1
3.93868124959625	3.99394078697906	1377	1
3.93804657037186	3.99918921337210	1378	1
3.94266596363991	3.99341342799479	1379	1
3.94735369033030	4.00506895602619	1380	1
3.93934350057595	3.99099236546895	1381	1
3.94676610202986	3.96991331223875	1382	1
3.94402556680530	3.97579643706772	1383	1
3.94762186100196	3.96676049446379	1384	1
3.94073543095754	3.99427614420652	1385	1
3.94691659893092	3.95845291261735	1386	1
3.94342124947907	3.97654971003407	1387	1
3.93553831247156	3.99292224628381	1388	1
3.94502864371370	3.98094520500040	1389	1
3.94003663357308	3.99227974357844	1390	1
3.94371127400281	3.99611163594469	1391	1
3.93763716232254	3.99908331108198	1392	1
3.93476471137148	4.02578100320819	1393	1
3.94268873777434	4.01617189597253	1394	1
3.94173395990167	3.98220329741923	1395	1
3.94644601436087	3.96425638589425	1396	1
3.94413941729983	3.98502387065837	1397	1
3.93845666038958	4.01190929075574	1398	1
3.94419767429542	4.00838197589494	1399	1
3.94344886071452	4.00007872774841	1400	1
3.94118523079440	3.98985733237752	1401	1
3.94345498238082	3.99390766088166	1402	1
3.94045400355551	4.01935289915866	1403	1
3.94169876175079	4.00445405035738	1404	1
3.93846558168112	4.01562618827094	1405	1
3.94144900800247	4.01686074096745	1406	1
3.93016400690344	4.05132676836259	1407	1
3.93237530122512	4.07955460087652	1408	1
3.93969074733746	4.01626541124021	1409	1
3.93766330533135	4.00784101956895	1410	1
3.93853650612030	4.03107427419890	1411	1
3.93600150450761	4.02051539340573	1412	1
3.93584292624450	4.03009498011973	1413	1
3.93847309685476	4.00537847228730	1414	1
3.94013501508835	4.00723773996001	1415	1
3.93929505677114	4.00710979278196	1416	1
3.93941954762544	4.02952014633261	1417	1
3.93111707353957	4.05040075289845	1418	1
3.93854439116394	4.03259857107675	1419	1
3.94209017807389	4.02087511451514	1420	1
3.93943262039886	4.00377805941475	1421	1
3.93849606474617	4.01681977684929	1422	1
3.93487119677051	4.04425979844223	1423	1
3.93818424205526	4.03439946329821	1424	1
3.93384705259598	4.06235234521822	1425	1
3.93300603240813	4.04835089813396	1426	1
3.93877099087462	4.02286546036778	1427	1
3.93906491053443	3.99126970243105	1428	1
3.93929114576596	3.99593637281324	1429	1
3.93327878043568	4.01373473282884	1430	1
3.93996021990063	4.00406892545179	1431	1
3.93934661299166	3.99725619258150	1432	1
3.94182456718963	3.98772596684172	1433	1
3.94200258079606	4.01872759725810	1434	1
3.94093432118782	3.98924252862184	1435	1
3.94490696832924	3.98540132885212	1436	1
3.93969723707470	4.02358333316083	1437	1
3.94065547843878	4.00581599352337	1438	1
3.94233898385377	3.98405254719268	1439	1
3.94322897262399	3.99407048082485	1440	1
3.93943118509290	4.00555794408814	1441	1
3.93487662629323	4.01667162044751	1442	1
3.94135863979850	4.04251133976090	1443	1
3.94055480870485	4.02429313729758	1444	1
3.93712772248605	4.02835143787512	1445	1
3.93059415114433	4.04595099769757	1446	1
3.93632206758131	4.04629944460095	1447	1
3.93571927785756	4.04556654444151	1448	1
3.93855512075611	4.02622990710322	1449	1
3.94117042940320	4.00140093632048	1450	1
3.93481658657724	4.02181082641832	1451	1
3.94142327723967	3.97755775166256	1452	1
3.93811804149999	4.04222678448227	1453	1
3.93442515229655	4.02959865917287	1454	1
3.94059208093260	4.00369509300289	1455	1
3.94256768133976	4.02541816283214	1456	1
3.93795132387489	4.03469921850246	1457	1
3.93744259649637	4.00233485756701	1458	1
3.94523572088100	3.98647809095547	1459	1
3.94070008304877	3.99095553751000	1460	1
3.94120199849297	3.97915266008059	1461	1
3.94457181545589	3.98758258635927	1462	1
3.94092189443666	3.99333393229513	1463	1
3.94570052703685	3.96195352713954	1464	1
3.94082627463957	3.97244814135295	1465	1
3.94609289184079	3.95794629859544	1466	1
3.94031202772222	3.98783594071978	1467	1
3.94037875379413	4.01037608003880	1468	1
3.93562299748493	4.02345527018160	1469	1
3.94158625614915	3.99611217662913	1470	1
3.93397123912244	4.02145722808879	1471	1
3.94272388815122	3.98491267906681	1472	1
3.94034914423401	3.99457184695218	1473	1
3.94267896737524	3.98292508927993	1474	1
3.94730951674284	3.96932320878499	1475	1
3.94162645322227	3.97236111927517	1476	1
3.94355717395782	3.97041045425681	1477	1
3.94280557960925	3.96006433323124	1478	1
3.94352706243841	3.97540800740964	1479	1
3.93299729928266	3.99701377758313	1480	1
3.93326584133860	4.01278353099387	1481	1
3.94362837812338	3.98736508709373	1482	1
3.94253909845218	3.99520693672822	1483	1
3.93990582983046	3.97991563812088	1484	1
3.94938706379691	3.95496068431390	1485	1
3.94062320654896	3.98014189967257	1486	1
3.93869008522237	4.01487244350294	1487	1
3.93752348610504	3.99419511168793	1488	1
3.93231445568321	4.01864177483216	1489	1
3.94485371360049	3.97889784322601	1490	1
3.93863056325998	4.01388853139568	1491	1
3.93580384034399	4.02244396696121	1492	1
3.93892506960971	4.00926408140351	1493	1
3.93704183961618	4.01604590957868	1494	1
3.93501506026469	4.00610491140122	1495	1
3.94301304516747	3.97215119929214	1496	1
3.94041073193200	3.99351631184042	1497	1
3.93414547997076	4.00982570835136	1498	1
3.93919868478722	3.99623441392799	1499	1
3.93863458316593	3.98177496352312	1500	1
3.93751671993506	4.00547315855041	1501	1
3.93176630980705	4.04856037143412	1502	1
3.93838705810237	4.03299842842199	1503	1
3.94029468942334	3.97285217612971	1504	1
3.93615911217742	3.99444313674879	1505	1
3.93573258901406	3.99752624405101	1506	1
3.92911878922807	4.04065188197167	1507	1
3.94037229091351	4.00116680993874	1508	1
3.94011443993125	3.96476384718320	1509	1
3.94386646819384	3.97169541579107	1510	1
3.94173686111124	3.95703318767184	1511	1
3.93806162084037	4.00052191512562	1512	1
3.93914924821282	3.99521101499192	1513	1
3.94058599713462	3.99824188215974	1514	1
3.94050054772945	3.97564356590885	1515	1
3.94362940904511	3.97286356476286	1516	1
3.94542736399612	3.97795355396808	1517	1
3.94099032515724	3.99183630188018	1518	1
3.94155587491740	3.97223081795077	1519	1
3.94445587069639	3.95349491153133	1520	1
3.93968096490224	3.97444399129823	1521	1
3.94252390603195	4.01509455960564	1522	1
3.93811953847069	4.00290262317205	1523	1
3.93989453644284	3.98973197980427	1524	1
3.94385436566200	3.96782480600896	1525	1
3.94140349581434	3.99314997798533	1526	1
3.93839563284055	4.00937900898764	1527	1
3.93435539045279	4.05082824846583	1528	1
3.93387473793002	4.04827774336154	1529	1
3.94194205007367	3.99324022997718	1530	1
3.94557488272563	3.96412276142732	1531	1
3.94676815992744	3.96215652503629	1532	1
3.94195980037475	3.97316716723045	1533	1
3.94477819186118	3.98143679345886	1534	1
3.93698143250161	4.00153351717948	1535	1
3.93278455256239	4.04037489315205	1536	1
3.93773178943772	4.01537978245181	1537	1
3.94243502215825	3.99149734110709	1538	1
3.93980051681415	3.99120982480476	1539	1
3.94334050595973	3.97363106363317	1540	1
3.93934301239484	3.98961363680630	1541	1
3.94390250870647	3.97933811569276	1542	1
3.93980135608816	3.99686645842328	1543	1
3.93433085282193	4.00332952568469	1544	1
3.93701498727015	4.00561422355658	1545	1
3.93802030563685	4.03173028154519	1546	1
3.93598036354660	4.01057031632403	1547	1
3.93683194052589	4.01211028272586	1548	1
3.93418748711677	3.98812219210989	1549	1
3.93927585782144	3.97898210971398	1550	1
3.94121978636031	3.98053447720015	1551	1
3.94294317378137	3.96948114453011	1552	1
3.94270022626340	4.00560530695705	1553	1
3.93798531504615	4.01860311127798	1554	1
3.94229766149606	3.99359429212763	1555	1
3.94330693963438	3.95509379968159	1556	1
3.93857811700344	3.98652223992367	1557	1
3.93807378303996	4.01043016985427	1558	1
3.94195700285073	4.00511385583940	1559	1
3.94135962392756	3.97345138206259	1560	1
3.93831050238403	3.99105467928868	1561	1
3.93965916251275	4.00592010031432	1562	1
3.93850953002550	4.00941900724920	1563	1
3.93465601599684	4.02475002662867	1564	1
3.93440183714226	4.01269495996331	1565	1
3.93569599281233	4.01800263474239	1566	1
3.94366702659475	3.99021251134831	1567	1
3.93925698413722	3.98925228604666	1568	1
3.94115620279734	3.98651857005055	1569	1
3.93461867732352	4.01286617741069	1570	1
3.93745518535746	4.02246560837577	1571	1
3.93389217263396	3.99976454703510	1572	1
3.94117231896995	3.99970620489046	1573	1
3.93751137615685	3.99944359250130	1574	1
3.93328698122077	4.01631546449157	1575	1
3.93551176468007	4.02667567079020	1576	1
3.93133803200981	4.02992300597995	1577	1
3.93737277039685	4.05700589093629	1578	1
3.92474891621351	4.04710125149268	1579	1
3.94196484056886	3.97386694806303	1580	1
3.94036573513521	3.99934794786428	1581	1
3.93666893600551	3.99043406706706	1582	1
3.93841011694542	4.00569749049040	1583	1
3.93493576047813	4.02838806062195	1584	1
3.93335871328069	4.02149436593693	1585	1
3.93490406072130	4.00346155222065	1586	1
3.93785125279120	4.01510080511056	1587	1
3.93266384949286	4.02451784091510	1588	1
3.94168445495063	4.01017439267189	1589	1
3.93627676288099	4.00085366333114	1590	1
3.93680817655451	3.98214517033909	1591	1
3.94374156055548	3.98124295643069	1592	1
3.94592421864975	3.98225095194156	1593	1
3.94246997440626	3.99214672340185	1594	1
3.94504956523522	3.97706852213631	1595	1
3.94676694159351	3.96439523945214	1596	1
3.94214187750352	3.97606983131226	1597	1
3.93871024801123	4.00784836003380	1598	1
3.93720509099947	4.01850869442552	1599	1
3.94011236566150	3.99013688508012	1600	1
3.94173093179357	3.98752811946441	1601	1
3.94403287742675	3.98796577678357	1602	1
3.94169009114578	3.99942615911714	1603	1
3.94151653510233	3.97059670299648	1604	1
3.93837593981620	4.00062149382749	1605	1
3.93887281405690	3.96957672466524	1606	1
3.94463175664319	3.95953305065353	1607	1
3.94622323764802	3.95833257779426	1608	1
3.94623798353485	3.96686697562699	1609	1
3.93877164259384	3.97895681367567	1610	1
3.94509983712396	3.97742214600612	1611	1
3.94183823974763	3.96362288503603	1612	1
3.94076962658007	3.96631721557901	1613	1
3.93894095909184	3.99461914230668	1614	1
3.94511301247497	3.95936532480137	1615	1
3.94089241966785	3.96273148813115	1616	1
3.94280623306070	3.97383737657329	1617	1
3.94139132744310	3.95953124582230	1618	1
3.94183715966117	3.97877792800409	1619	1
3.93664152720470	3.99862891125016	1620	1
3.93621026302497	4.01349233116101	1621	1
3.93910124011958	3.97251382937847	1622	1
3.94145303319083	3.98166924772121	1623	1
3.94313536447342	3.97236110999993	1624	1
3.94181843798199	3.96438944065046	1625	1
3.93637732809399	4.01350969563837	1626	1
3.93690283493202	3.99307040630199	1627	1
3.93811216763006	3.99833088324973	1628	1
3.93570629016653	4.04720757192865	1629	1
3.93344712820722	4.03413224256340	1630	1
3.94126505304991	4.01222718335919	1631	1
3.94068246633508	3.99497519331149	1632	1
3.94034041566730	3.98134272322782	1633	1
3.93749630172342	3.99494140393055	1634	1
3.94100810166467	3.98875519135917	1635	1
3.94238588447250	3.95912441110563	1636	1
3.93895723641228	3.97914413345769	1637	1
3.93832226500642	4.00471762905956	1638	1
3.93503620344558	4.01049750273071	1639	1
3.93278710194244	3.99153050404456	1640	1
3.93856544361073	3.99849726501103	1641	1
3.93896944171494	3.96312752533302	1642	1
3.94823742774041	3.93851326067895	1643	1
3.94224563987879	3.98083039275016	1644	1
3.93732977513314	4.00148864031889	1645	1
3.93770772535717	4.02089678381168	1646	1
3.93330301906428	4.01881330683437	1647	1
3.93306758830035	4.01602694556873	1648	1
3.92818730698401	4.05912453833576	1649	1
3.93504639324224	4.01169245625464	1650	1
3.93822717494618	4.01365294518793	1651	1
3.93998705828939	3.98418917062847	1652	1
3.93703549792568	4.00946132873887	1653	1
3.93820284892636	4.00338776400550	1654	1
3.93521112508419	4.01193712771377	1655	1
3.93153611443672	4.02636285314052	1656	1
3.93055617594799	4.04830484910312	1657	1
3.93076529543723	4.03780374974308	1658	1
3.93213694644285	4.02545446308479	1659	1
3.92806479909772	4.06112409356994	1660	1
3.92893223303714	4.02531153100965	1661	1
3.93677493123202	3.98215112770626	1662	1
3.93841094660447	4.00125910607962	1663	1
3.93921382357837	3.99775442224724	1664	1
3.93491842703378	4.01543542211911	1665	1
3.93287306081588	4.03051206284176	1666	1
3.93804866150126	4.00960881847811	1667	1
3.93953361939152	4.00400984316137	1668	1
3.93400397579349	3.98683504254957	1669	1
3.93406241335466	3.99412431993722	1670	1
3.94231278220084	3.99312394586351	1671	1
3.93908375773542	3.99061297404176	1672	1
3.94212435000787	3.95601674200802	1673	1
3.93699197946201	3.96901999203541	1674	1
3.94238361830406	3.97727703780406	1675	1
3.94098394240279	3.97353142226875	1676	1
3.93273922541187	4.01151454127521	1677	1
3.93675040170273	3.98243569423651	1678	1
3.93874843133087	3.99993192741549	1679	1
3.93546793518300	4.01417702003188	1680	1
3.93841364939228	4.02129012532464	1681	1
3.93320101425828	4.02222341301057	1682	1
3.93807352149967	4.00506084920069	1683	1
3.93644501256464	3.98112470975567	1684	1
3.92786664021624	4.02587353720086	1685	1
3.93245040066369	4.02883366598841	1686	1
3.93943088065627	4.00084652610463	1687	1
3.93644164765440	4.02149618242458	1688	1
3.93781028858625	4.01584858150671	1689	1
3.93359331346006	4.02369225810800	1690	1
3.93172398604575	4.01835605849436	1691	1
3.93827576864209	3.99708466626560	1692	1
3.93190524746125	3.99680586692050	1693	1
3.93230213442969	3.99853222564471	1694	1
3.93498756557022	3.99327379397194	1695	1
3.93973257569779	3.98783514199095	1696	1
3.94545227590095	3.97736109914033	1697	1
3.94310847005902	3.98733872843062	1698	1
3.93693755199136	3.97705284604401	1699	1
3.93329185266472	4.01022014490739	1700	1
3.93006439929903	4.03495364117478	1701	1
3.93171334521328	4.02546950949270	1702	1
3.93600441590431	3.98900052105046	1703	1
3.93998372975664	3.99484087423245	1704	1
3.93831311477608	3.99225291201768	1705	1
3.93455123112802	4.00213403866550	1706	1
3.93260740653066	4.00314888422873	1707	1
3.93137793923847	4.01998785746079	1708	1
3.93154598105096	4.03284152530732	1709	1
3.93453929950187	4.01237500630863	1710	1
3.93132137980645	4.00525506651214	1711	1
3.93509007018492	3.99493393672765	1712	1
3.93696025035782	3.99139235423337	1713	1
3.93309746122728	4.02827196837350	1714	1
3.93526671275303	3.99901111114565	1715	1
3.93698251904683	4.00428702734320	1716	1
3.93701186130102	4.01824329938856	1717	1
3.93191071681245	3.99640206817913	1718	1
3.93326410956274	4.00300017235493	1719	1
3.93260815119770	3.96721892124726	1720	1
3.93469895036913	4.01304023358067	1721	1
3.93667012592852	4.01380053920951	1722	1
3.93669636359680	4.01770235322232	1723	1
3.93373937269569	4.01021402537842	1724	1
3.93359299604734	4.02322622572636	1725	1
3.93175940195248	4.02527451477807	1726	1
3.93863867202326	4.03025603483591	1727	1
3.93889893206315	4.02917922573077	1728	1
3.93880948083065	4.00574599432430	1729	1
3.93813504815576	3.98472052720296	1730	1
3.93734183762332	3.97560836555008	1731	1
3.93720800294215	4.00933795880936	1732	1
3.93123144441993	4.01171695719965	1733	1
3.94053935875284	3.96621719996221	1734	1
3.93537582536515	3.98782887074966	1735	1
3.93454616387821	4.00124319264413	1736	1
3.93151526969552	4.01980099541542	1737	1
3.93215691794576	4.00002821522105	1738	1
3.93321461998076	3.99285165727089	1739	1
3.93264199336707	3.99529033248201	1740	1
3.93867979276164	3.99660098620264	1741	1
3.93811905424908	3.99527208900468	1742	1
3.93079260250531	4.04256691524941	1743	1
3.93325796839403	4.02205081458224	1744	1
3.93689159381302	4.02000833041159	1745	1
3.93489550458067	4.02689875191515	1746	1
3.93108053766538	4.03682382288628	1747	1
3.94012441689903	3.98204247695774	1748	1
3.93988339962367	3.95114287440414	1749	1
3.93951709555794	3.99149208110042	1750	1
3.93423116315874	4.00963822059723	1751	1
3.93998467590063	3.97509044654195	1752	1
3.93598736808881	3.96418252718580	1753	1
3.93930483591401	3.98545680633645	1754	1
3.93485131466821	3.97641332187937	1755	1
3.93366022801780	3.98514494264722	1756	1
3.93911644893946	3.97326512920748	1757	1
3.93875338008111	3.97313732523691	1758	1
3.93821392795120	3.98016170971303	1759	1
3.94180771576588	3.98694251615644	1760	1
3.93214470894243	4.00132232833272	1761	1
3.93466875051254	3.99424660874985	1762	1
3.93417511405272	3.99211205261968	1763	1
3.93338384650344	4.01105080030377	1764	1
3.93515654597013	3.98625547159502	1765	1
3.93287281614836	3.99471129755771	1766	1
3.93632634856444	4.00844890469040	1767	1
3.93093147271191	4.02102810281309	1768	1
3.93262586239642	3.99037937786856	1769	1
3.93163991570166	4.00852868512592	1770	1
3.93537182125633	3.99837098029807	1771	1
3.93770960615429	3.97642455180273	1772	1
3.93175032506675	4.00714375138311	1773	1
3.93360607550350	4.02500222840966	1774	1
3.93683356587714	3.99560891358554	1775	1
3.93457252020758	4.01165860818345	1776	1
3.93417062543310	4.01297957247992	1777	1
3.93401463126466	4.00182204120355	1778	1
3.93459148161177	3.97190159897854	1779	1
3.94028738709756	3.97054370819477	1780	1
3.93886006301468	3.98182321769565	1781	1
3.93545300865325	4.00558923744174	1782	1
3.93616321453077	3.97515158180269	1783	1
3.93100580500168	4.00412275297701	1784	1
3.93523263665452	4.00075627504421	1785	1
3.93208740465476	4.02116750448111	1786	1
3.93368558007062	3.99643432911187	1787	1
3.93362121950651	4.00889853712433	1788	1
3.92901366582136	4.02738461630812	1789	1
3.93278620728672	3.98717539860541	1790	1
3.93595889833635	3.98203812673648	1791	1
3.93308375564698	4.01800284982718	1792	1
3.93385538203939	4.00188513414423	1793	1
3.93755371168346	4.01611248053321	1794	1
3.93616823384027	4.01090566400540	1795	1
3.93735948306167	4.00208733664577	1796	1
3.93746230867607	4.00149267470387	1797	1
3.93666057558837	4.00095911284111	1798	1
3.93461612011391	3.99626556146163	1799	1
3.94189825693882	3.97630262088576	1800	1
3.93467059161089	4.01431657692583	1801	1
3.93257550356125	4.01420446117465	1802	1
3.93644177895256	3.98508922456451	1803	1
3.93775339149879	3.98195596683207	1804	1
3.93999997282664	3.97371071874875	1805	1
3.93744137794387	4.00192283586313	1806	1
3.92787526430804	4.01494764760904	1807	1
3.93480550601844	3.99548948030542	1808	1
3.93699431577436	4.00426230945345	1809	1
3.93418315905432	3.99580051321738	1810	1
3.93878891279043	4.00590405918913	1811	1
3.94180745981539	3.99303175484608	1812	1
3.93581771434496	3.99377567637677	1813	1
3.93661237610337	4.00296373660736	1814	1
3.93825678839566	3.98472576914904	1815	1
3.93421254823844	4.00548912464027	1816	1
3.92821992391159	4.02685267926963	1817	1
3.93073547820445	4.02662580151752	1818	1
3.93074206800857	4.01690318011168	1819	1
3.93304745022799	4.00539125960546	1820	1
3.93361476499603	4.00209080668020	1821	1
3.93448746591896	4.00053685732227	1822	1
3.93292688332333	4.02169504393836	1823	1
3.93720345056336	3.99783561560999	1824	1
3.93027933539926	4.01058057570233	1825	1
3.93533769811956	4.01324229454481	1826	1
3.93455996294335	3.96833038710101	1827	1
3.93561684115036	3.99532950842491	1828	1
3.93419988263011	3.99847102572038	1829	1
3.93170243687033	4.00473052842548	1830	1
3.93031926206804	4.01268787524204	1831	1
3.93870897958998	3.97149681892557	1832	1
3.93245649063277	3.99558122842502	1833	1
3.93864355344613	4.00360991411796	1834	1
3.93237698548779	3.98659650688715	1835	1
3.94190250714746	3.96557764507768	1836	1
3.94211341263840	3.94991927852301	1837	1
3.94236919496697	3.95485480992188	1838	1
3.94106567541129	3.97140106981822	1839	1
3.94152301656617	3.95992327451236	1840	1
3.94151987300060	3.96214547796296	1841	1
3.93746142876080	3.99531597870844	1842	1
3.93258834459456	4.00251891391926	1843	1
3.93308436698515	4.01847882867058	1844	1
3.92633372118615	4.00835728961786	1845	1
3.92643249387756	4.03559039737581	1846	1
3.92454203876653	4.05539691527363	1847	1
3.93046963726856	4.00925628071397	1848	1
3.93502076709842	3.99705820325306	1849	1
3.93419451010050	4.01877563696784	1850	1
3.93260286774361	4.01580329444737	1851	1
3.93235512325380	4.00793224292103	1852	1
3.93683945111653	3.98544594058137	1853	1
3.93780642088103	4.00715768206973	1854	1
3.93964433190085	3.99624858488902	1855	1
3.93657769302733	3.98395657870917	1856	1
3.92855115162616	3.98933526379822	1857	1
3.93340213302707	4.00278819881970	1858	1
3.93558030070957	3.99333206154930	1859	1
3.93210453808893	4.00149609369727	1860	1
3.93530529498578	4.00773485336730	1861	1
3.93678443014702	3.99584300422442	1862	1
3.93024014818420	4.01801863469384	1863	1
3.93357218134846	3.99280787138607	1864	1
3.92639995691243	4.00805367127874	1865	1
3.93272672811968	4.00782117446660	1866	1
3.93643265275055	3.97987994223130	1867	1
3.93776716730958	3.98211989286964	1868	1
3.93391794316343	4.02032276080260	1869	1
3.93116211257993	4.03872082145766	1870	1
3.93339465994042	4.02319395084344	1871	1
3.92994268271215	4.03134956477039	1872	1
3.93449091462036	4.01644026835282	1873	1
3.93771072174426	3.98917145528435	1874	1
3.93996304243333	3.96820293848259	1875	1
3.93920567516644	3.96799654956596	1876	1
3.93396924237224	3.98099350112481	1877	1
3.93459514986046	3.99102835092865	1878	1
3.93209142487692	4.01600554308202	1879	1
3.92760050828498	4.02889222238606	1880	1
3.93832357744543	3.99752130904502	1881	1
3.93053550878317	4.01681039935585	1882	1
3.93725468766966	3.98558133034571	1883	1
3.93892032417455	3.96848209650196	1884	1
3.93590310656050	3.99096185413287	1885	1
3.93529842253130	3.99672309582277	1886	1
3.93713822872241	3.97795365815597	1887	1
3.93812439167730	3.96956916141095	1888	1
3.93219572541254	3.99809668659860	1889	1
3.93321392369705	4.02820584301412	1890	1
3.94135753910649	3.98906598732843	1891	1
3.92562698888254	4.02326870100093	1892	1
3.93183738751173	4.00864978289621	1893	1
3.93498019940916	4.00822051845432	1894	1
3.93107655698343	4.01843961811617	1895	1
3.93383744030208	4.00742468930930	1896	1
3.93500742422928	3.97294360087708	1897	1
3.93903429914850	3.97391737717415	1898	1
3.93768362255880	3.95874875684954	1899	1
3.93902250091375	3.99917390149328	1900	1
3.93423539759843	4.00528623948089	1901	1
3.93145569420436	4.02176021400699	1902	1
3.93077944337940	4.02551714286863	1903	1
3.93023317911434	3.99586291210628	1904	1
3.93230268705258	4.02213557348172	1905	1
3.93228580376328	4.00893382966829	1906	1
3.93393921428870	4.00062116714145	1907	1
3.92938087720338	4.01146956071521	1908	1
3.93447600864558	4.05158643469197	1909	1
3.93181346140832	4.05290507746501	1910	1
3.92660289989912	4.03859461004077	1911	1
3.92668828926144	4.01871174129061	1912	1
3.93437429356009	3.98953714818924	1913	1
3.94197608119536	3.97850769016776	1914	1
3.94176034876344	3.97586386399614	1915	1
3.93920347749717	3.94996375814686	1916	1
3.93609360620579	3.97192804679302	1917	1
3.93475191997346	3.99822142688545	1918	1
3.93341363431114	4.00604387394231	1919	1
3.92296806396568	4.03375541431799	1920	1
3.92926992303028	4.02475355718162	1921	1
3.92905534945646	4.02231624504794	1922	1
3.93311268972889	3.99885851389240	1923	1
3.93414031480868	4.01031000201135	1924	1
3.93422845521569	4.00037055978043	1925	1
3.93222039522906	3.98886388594287	1926	1
3.93202934383158	4.00946939416651	1927	1
3.93506130138900	3.98410605831776	1928	1
3.93619859594612	3.97425038019880	1929	1
3.93541884604088	4.01054656614662	1930	1
3.92766673295206	4.05222577885819	1931	1
3.93047182642907	4.05522997657614	1932	1
3.92642744193271	4.08077679891894	1933	1
3.93132878741972	4.03664147413891	1934	1
3.93456321422036	3.99927859348660	1935	1
3.93585303105411	3.99409541110499	1936	1
3.93509280362795	4.00660927273817	1937	1
3.93233388021077	3.99368183141607	1938	1
3.93426167769632	3.99909021728218	1939	1
3.93217354346254	4.01005471382742	1940	1
3.93616143838571	4.00103732457894	1941	1
3.93297583046717	4.00189120281426	1942	1
3.93407796108482	4.01746108267388	1943	1
3.92580217645329	4.03510894706307	1944	1
3.93073957051353	4.04418450855083	1945	1
3.92990793652806	4.05679175676758	1946	1
3.94036244079675	3.96909407506770	1947	1
3.93407043870255	3.99289611188085	1948	1
3.93228459340894	3.97966389598099	1949	1
3.93304688159994	4.01205798612589	1950	1
3.93193821112810	4.02261499421951	1951	1
3.93466130221174	4.03150163586145	1952	1
3.92792909863679	4.03613021818047	1953	1
3.93385432529904	3.99278485343595	1954	1
3.92901172475774	4.03773014171490	1955	1
3.93573061766723	4.01102203698946	1956	1
3.93510377240122	3.99124831280390	1957	1
3.93074283515827	4.00087188276215	1958	1
3.93173945846113	4.00707499115438	1959	1
3.92568043285898	4.02887435206859	1960	1
3.92903556201855	4.06520805714096	1961	1
3.93235618501939	4.02271403140383	1962	1
3.92955653350282	4.03879635801011	1963	1
3.92540470824057	4.02743884505474	1964	1
3.93284891640772	4.00534495430591	1965	1
3.93482765389019	3.99702060068080	1966	1
3.93283021676538	3.98629588057279	1967	1
3.93508169017121	3.99596568267472	1968	1
3.93727678419485	4.02302791706600	1969	1
3.92770375186679	4.05959837641913	1970	1
3.93568203671838	3.98209004329901	1971	1
3.93562013976024	3.98356286844191	1972	1
3.92978175106244	4.01170809460229	1973	1
3.92894309240738	4.04136510309956	1974	1
3.93261844777945	4.00480186945208	1975	1
3.94142342007744	3.98187499816187	1976	1
3.93512628205810	4.01030194600473	1977	1
3.93408932154943	4.00971646002280	1978	1
3.93469182350288	3.99747196105355	1979	1
3.92885363860315	4.04301043966137	1980	1
3.92956721812891	4.05080308097431	1981	1
3.92956505997027	4.02611403568271	1982	1
3.93082718249562	4.02055841648246	1983	1
3.93614963875948	3.95065011888007	1984	1
3.93995351620694	3.96265325196242	1985	1
3.93354246075592	3.98482519043327	1986	1
3.93313818526225	3.98669063802462	1987	1
3.93640067120178	3.99583729667222	1988	1
3.92925565762694	4.03409327926661	1989	1
3.92975552903341	4.01570164068678	1990	1
3.92920254210799	4.00525818888676	1991	1
3.92838827786478	4.02371669375346	1992	1
3.92761564543638	4.03885296112925	1993	1
3.93393506112572	3.99924764969223	1994	1
3.93251082502521	4.00028374011237	1995	1
3.92765693060269	4.03460250267547	1996	1
3.93389953333420	3.98529525288817	1997	1
3.93501294705248	3.97022094654129	1998	1
3.93229503736911	3.99006606017075	1999	1
3.93502070345098	3.99062165744623	2000	1
[truncated: 3,000 more rows]
