# Supplementary material for: Reversibility and Viscoelastic Properties of Micropillar Supported and Oriented Magnesium Bundled F-Actin
Source: PLoS One. 2015 Aug 31;10(8):e0136432. doi: 10.1371/journal.pone.0136432 (PMC4556452; doi:10.1371/journal.pone.0136432)
Supplement: S1 Data — See the Readme.txt file within. (ZIP) [file pone.0136432.s004.zip › Rheology-raw-data/120725 08mM/fov2211noDD/fov2211noDD.txt]

3.65184406017714	3.49932590266829	1	1
3.65802547618003	3.46462971122707	2	1
3.65741231534993	3.42072721894627	3	1
3.66343383261077	3.42980893379739	4	1
3.65814462903694	3.46685802541017	5	1
3.66102448284827	3.44347543376791	6	1
3.65993296523849	3.44794300002671	7	1
3.65817539219260	3.44300099047177	8	1
3.65780719142081	3.42932563300644	9	1
3.65670488521874	3.45530887925831	10	1
3.65558351787010	3.46621118803423	11	1
3.65547216034608	3.46242987079575	12	1
3.65664144859212	3.49075711348631	13	1
3.65176283064122	3.50666501149833	14	1
3.64521956553324	3.52866562939080	15	1
3.65347841808345	3.50285385775749	16	1
3.65028218779102	3.51708783347539	17	1
3.65515594658614	3.48489571043170	18	1
3.65535351873548	3.45970163056501	19	1
3.65457047592287	3.49478223576073	20	1
3.65510875213308	3.47320564030845	21	1
3.64826099859342	3.49847915976390	22	1
3.65448483673398	3.48297834553696	23	1
3.64986166440960	3.48892059140314	24	1
3.65124122443239	3.50397168142794	25	1
3.65439650121784	3.47472806293811	26	1
3.64964207459284	3.45151633053526	27	1
3.65028219759315	3.48091361514490	28	1
3.64872772221244	3.52353877875920	29	1
3.64947372795210	3.49856489601226	30	1
3.65712939134732	3.47615391904843	31	1
3.65173509786161	3.48319351259164	32	1
3.64686336238805	3.48769508936829	33	1
3.65297093432156	3.48064017212300	34	1
3.65245266804239	3.51442880391993	35	1
3.64323821157139	3.52912057965787	36	1
3.65745598163707	3.48374858994893	37	1
3.65113833956645	3.49226040305860	38	1
3.65332461799548	3.47946200377576	39	1
3.64791881552204	3.44575446264644	40	1
3.64934585490414	3.49958320537405	41	1
3.64964668196657	3.50480589025888	42	1
3.64584018915024	3.52001338062194	43	1
3.63848454797657	3.56560438570501	44	1
3.63860476839008	3.53357675882789	45	1
3.64546284267025	3.50144304698498	46	1
3.64235117128531	3.53118039531219	47	1
3.64261361170187	3.55208205567547	48	1
3.65518047611008	3.50858150134250	49	1
3.65836185743036	3.48798764117040	50	1
3.65812912881385	3.45842614776698	51	1
3.64725140568614	3.50387911573683	52	1
3.64958945496316	3.55357556209837	53	1
3.64928322420910	3.53077887109110	54	1
3.65414722196938	3.50207542058052	55	1
3.65992666046629	3.44511218206127	56	1
3.65995577876632	3.44032767569903	57	1
3.66037007592688	3.44986357421505	58	1
3.65724015888046	3.44905904383052	59	1
3.65514188781204	3.48236727701602	60	1
3.65432137556396	3.47843568990494	61	1
3.64755685286859	3.47596656695788	62	1
3.64966144191953	3.49155930369940	63	1
3.64409864273465	3.51882262930011	64	1
3.64777556177787	3.50467577674211	65	1
3.65340751936618	3.48411626107001	66	1
3.65270177683953	3.48994635809209	67	1
3.65495090372171	3.49236096181138	68	1
3.65115649074781	3.48741513078842	69	1
3.65200971879983	3.45670324201323	70	1
3.66088080529455	3.45747042903074	71	1
3.65297173830181	3.45930633700517	72	1
3.64746924640090	3.49846198616373	73	1
3.64795180768540	3.49517617261180	74	1
3.65593160090294	3.48002459173972	75	1
3.65501321098891	3.49037897145538	76	1
3.64937744739576	3.51938832918793	77	1
3.64716707901806	3.51998307787441	78	1
3.65217374301402	3.50243090590220	79	1
3.65147825335232	3.50630098582347	80	1
3.64732799702142	3.52207072452658	81	1
3.65510369550813	3.49599603383618	82	1
3.65610404902249	3.45134257069354	83	1
3.65730786958690	3.47892501879043	84	1
3.65648591420323	3.45354556964716	85	1
3.64817732311353	3.49791893727390	86	1
3.64771229591694	3.51676613825635	87	1
3.65401014229783	3.50047630513130	88	1
3.66274524342897	3.49936540211668	89	1
3.65829093527840	3.51063552974417	90	1
3.66140507169535	3.48922173410201	91	1
3.65644177768575	3.50323656697503	92	1
3.65583527239113	3.47195034957178	93	1
3.65349028303330	3.46413518433030	94	1
3.65827267392095	3.45910019374020	95	1
3.65062605221560	3.49059177985032	96	1
3.65477241789685	3.51282331564432	97	1
3.66199964349078	3.46891978367897	98	1
3.66074911041174	3.47748326886231	99	1
3.65661842363923	3.50439705046533	100	1
3.65913779375516	3.47008978945652	101	1
3.65995857963529	3.44986201992192	102	1
3.65757736878321	3.45414068357345	103	1
3.65761245693144	3.46521780631069	104	1
3.65281636028630	3.47916463950534	105	1
3.64737360751202	3.50223659804326	106	1
3.65601354950561	3.47337881310209	107	1
3.65816122297407	3.46417067883038	108	1
3.66008058302485	3.46923082472922	109	1
3.65610124868951	3.47119995049914	110	1
3.64959389078110	3.49176110673707	111	1
3.64883275331410	3.52429486831910	112	1
3.65696510806490	3.47867774083640	113	1
3.66079865952242	3.47328253299378	114	1
3.66291102425208	3.44855285985550	115	1
3.65318857002475	3.49315431800741	116	1
3.65282159233754	3.47626490406270	117	1
3.65978744741475	3.46171131460519	118	1
3.65697140214953	3.46005795387505	119	1
3.65849396589030	3.45864420432046	120	1
3.65836639190992	3.48015026034406	121	1
3.66042605412074	3.46587930983257	122	1
3.65748994238370	3.43910032633726	123	1
3.64608572227567	3.47183145784119	124	1
3.65749058968661	3.46831520332197	125	1
3.65619357878169	3.45451350340826	126	1
3.65217870831859	3.45983245192485	127	1
3.65515584291938	3.47658814172564	128	1
3.65828959907433	3.48987150673661	129	1
3.64850260808467	3.52339323234672	130	1
3.65463544105743	3.52607289424994	131	1
3.65965815600655	3.49702269536930	132	1
3.65579522494942	3.51021420778733	133	1
3.65256843772442	3.52507483028410	134	1
3.66196679508441	3.47556162618302	135	1
3.65145502057412	3.45433029665397	136	1
3.65466103176809	3.48143317768981	137	1
3.64621685557100	3.50106286242011	138	1
3.65118440737548	3.50716437503851	139	1
3.64959362593698	3.46683799550803	140	1
3.64941412217711	3.48184278805879	141	1
3.64967140694819	3.50510682105628	142	1
3.64742505896044	3.51711118848942	143	1
3.65501269748763	3.48038449190739	144	1
3.66052057976067	3.48306889217343	145	1
3.66049800100802	3.44695607985724	146	1
3.65037421041727	3.44541467482994	147	1
3.64846642892660	3.46422679098811	148	1
3.65881670781809	3.48350623930296	149	1
3.65753367431897	3.46209887472570	150	1
3.65202070192659	3.52112701515750	151	1
3.64355456718843	3.51186771042598	152	1
3.64822171673147	3.50461129443666	153	1
3.64320488624708	3.52472812103655	154	1
3.65280474875926	3.47660042220881	155	1
3.66097351028550	3.45658564858147	156	1
3.65897212064503	3.50056978150909	157	1
3.65710092100455	3.44708644172328	158	1
3.65200331965836	3.48385399738489	159	1
3.64508533881274	3.54218213941686	160	1
3.65162272577743	3.52304925862575	161	1
3.65672585770858	3.48514267709952	162	1
3.65259331856850	3.47461813512508	163	1
3.65098208720683	3.48755469183871	164	1
3.65642497995093	3.49322992053697	165	1
3.65747308071066	3.43410356667822	166	1
3.66742496692813	3.42854076663759	167	1
3.65754817646430	3.48806953416251	168	1
3.65705788792824	3.45809560394652	169	1
3.65048898159124	3.49308581507746	170	1
3.65029332189662	3.48860732442681	171	1
3.64302440803264	3.50754746443238	172	1
3.64339576524934	3.52069616458559	173	1
3.64820065784054	3.50007825244321	174	1
3.65390932032972	3.50038163566185	175	1
3.65297585903130	3.48243158450991	176	1
3.64889670189632	3.48651535360833	177	1
3.64949752859742	3.48830206240113	178	1
3.64850174205151	3.52323315407828	179	1
3.65217130544875	3.50458845134013	180	1
3.65693749300694	3.49261740843269	181	1
3.65317858218018	3.45522205538176	182	1
3.65308110835555	3.44896974814838	183	1
3.65302345555445	3.51932465316814	184	1
3.65168602787158	3.49771319171058	185	1
3.65688664598200	3.47768308213420	186	1
3.65481076457564	3.49275387286587	187	1
3.64912734529227	3.49567818691303	188	1
3.65299739778999	3.49315104455864	189	1
3.64349448064442	3.51328860827326	190	1
3.65026534804622	3.50371974264200	191	1
3.64988653925855	3.51067628996557	192	1
3.64388031667171	3.52631329049940	193	1
3.64568612740255	3.52876428904095	194	1
3.64804992016067	3.56237322537584	195	1
3.64693794194396	3.52567416695687	196	1
3.65361665007829	3.50768427132301	197	1
3.65451216905663	3.45854575958378	198	1
3.65594808788532	3.44427612173348	199	1
3.65343241895439	3.49183284386460	200	1
3.65302691342876	3.48615293840583	201	1
3.65354217307711	3.50320836161934	202	1
3.65178983787586	3.48801812548395	203	1
3.65455294504437	3.46711492694237	204	1
3.65652452116145	3.47615394116342	205	1
3.65896778623076	3.44474498907348	206	1
3.65682422876719	3.45818057327635	207	1
3.65608618633352	3.49201987431753	208	1
3.65196964670946	3.47993371568839	209	1
3.65337659360928	3.50126095328370	210	1
3.65137792275947	3.51390186559934	211	1
3.66095024235409	3.44581978163853	212	1
3.66003649414804	3.48671237109998	213	1
3.65291784769913	3.47845374887979	214	1
3.64934792303907	3.47804631493184	215	1
3.65019860754535	3.48321622762073	216	1
3.65587476477654	3.48085903376626	217	1
3.65507226269518	3.46796023047244	218	1
3.65135158742382	3.48131013338798	219	1
3.65289385362493	3.48892360147872	220	1
3.66042386787295	3.52104534104501	221	1
3.66018246160633	3.48501333368828	222	1
3.65517064993138	3.43320967869518	223	1
3.65643824283064	3.45038347598158	224	1
3.66060563040245	3.44601523396939	225	1
3.65450631427001	3.48350453505070	226	1
3.65609453174398	3.45110220828643	227	1
3.66349490301958	3.44664369252138	228	1
3.65880174274657	3.44257809186970	229	1
3.65441031924159	3.48940889728796	230	1
3.65045565594541	3.49778022940390	231	1
3.65660366008667	3.44004097889107	232	1
3.65702156191515	3.45420307085226	233	1
3.65406488227701	3.45869245018482	234	1
3.65275966240894	3.50271312206147	235	1
3.65178066817905	3.50180065248473	236	1
3.65202307174197	3.48512483310601	237	1
3.65355589760789	3.49411434059271	238	1
3.65157463143283	3.48472264826487	239	1
3.65665299178007	3.49397814689886	240	1
3.65390722503329	3.49733199654660	241	1
3.65293525761146	3.48429230883930	242	1
3.64853568054161	3.49868062037752	243	1
3.64873571724268	3.49691613993983	244	1
3.64195910716144	3.50363187592816	245	1
3.63946227247547	3.54357071694237	246	1
3.64171754061943	3.53977209350315	247	1
3.64523422813741	3.50157700961410	248	1
3.64502003319302	3.52951983852663	249	1
3.64325334001666	3.51446120184636	250	1
3.64915916258301	3.52601257336596	251	1
3.65296172856616	3.50206856365176	252	1
3.65376739228954	3.52588612241243	253	1
3.65207242159777	3.49646719329741	254	1
3.64329237327666	3.50632860505130	255	1
3.64988027261858	3.47479628947956	256	1
3.64935397976177	3.50204393247243	257	1
3.65424970020401	3.52047760680325	258	1
3.64728611831431	3.49497609557529	259	1
3.64694888273846	3.48739151718080	260	1
3.64759890090480	3.51685662704468	261	1
3.65170460647006	3.46261887361810	262	1
3.64567909301698	3.49754234460160	263	1
3.64900115386156	3.49771464090302	264	1
3.65137770797763	3.47855300222058	265	1
3.65169378250477	3.48656536710655	266	1
3.65249384854573	3.47255087489877	267	1
3.65258279709748	3.49137750328095	268	1
3.65139366205072	3.49893152242236	269	1
3.65550520390503	3.50398431244720	270	1
3.65450529843319	3.48586967701928	271	1
3.65587190184997	3.46257467122197	272	1
3.65378738944964	3.47039053171006	273	1
3.65754756831285	3.43573335538349	274	1
3.65490211032086	3.45880955285081	275	1
3.65919643981719	3.45672464368732	276	1
3.65977513845366	3.48093101212662	277	1
3.64938548818279	3.50653793312492	278	1
3.64500230426853	3.50687896387766	279	1
3.64578591727775	3.50726999690847	280	1
3.64026236737193	3.50300689004960	281	1
3.64985671629044	3.54837444207313	282	1
3.65296259592065	3.50687087364046	283	1
3.65145844400735	3.49119457246067	284	1
3.65255734806576	3.49020342764833	285	1
3.65157224020624	3.51923567092851	286	1
3.65568136791007	3.50576104512200	287	1
3.64939585615415	3.51781629207694	288	1
3.64878778006165	3.52661067936799	289	1
3.64774545527276	3.51667606943501	290	1
3.64144751153917	3.54137120827020	291	1
3.64499749997732	3.56554439524036	292	1
3.64711851647099	3.51576352705325	293	1
3.64366762800218	3.52187967141945	294	1
3.65185181338730	3.52115245834897	295	1
3.65154280463348	3.48528648367003	296	1
3.65763512466244	3.46511533323892	297	1
3.64674287686587	3.51851983287022	298	1
3.64667467060249	3.49478791799600	299	1
3.64863186170319	3.46979340331066	300	1
3.65126941626372	3.51953932582288	301	1
3.64243016233981	3.53321629340395	302	1
3.65108374941237	3.49964560950480	303	1
3.65544000836335	3.46744899570351	304	1
3.64933749795266	3.49357435384564	305	1
3.64767451324398	3.53912639052972	306	1
3.64913723108504	3.49870955225749	307	1
3.65046808302130	3.48583058395072	308	1
3.64354062448735	3.50713413784919	309	1
3.65066069100513	3.47807438984519	310	1
3.65425894103996	3.47668138271227	311	1
3.64988857686250	3.49829300304637	312	1
3.64564115607667	3.51844239312372	313	1
3.64669080941576	3.52579766849571	314	1
3.64553820425670	3.52096621007414	315	1
3.64994884116976	3.50259170492085	316	1
3.66013299866933	3.46239022866984	317	1
3.65878781342086	3.49808160456986	318	1
3.65237583670007	3.49189187770654	319	1
3.65118835797890	3.48950692505021	320	1
3.64914593094734	3.52353456581036	321	1
3.65469269425133	3.51525986890307	322	1
3.65885302927766	3.46607432312407	323	1
3.65870504560320	3.43705750259564	324	1
3.66252496693175	3.42788784615908	325	1
3.66012729103803	3.40964312414934	326	1
3.66019794214535	3.46475284166066	327	1
3.65400375921802	3.45101747079431	328	1
3.65578906979598	3.48733882658623	329	1
3.65577619613938	3.46286171853476	330	1
3.65182380205837	3.48931019985872	331	1
3.65547484888655	3.45166213932684	332	1
3.65578033561319	3.45758651961907	333	1
3.65716997054928	3.48790832172262	334	1
3.65213569369245	3.51708737478128	335	1
3.64867595956311	3.52944484485113	336	1
3.64856749094227	3.49371266147887	337	1
3.65240421565724	3.44583576315091	338	1
3.65389011508630	3.46987408546332	339	1
3.65371633793305	3.47889105128658	340	1
3.66073172732814	3.48060102571596	341	1
3.65584726233773	3.42752668173683	342	1
3.65580578147729	3.44191941174072	343	1
3.64880288482073	3.46246934597653	344	1
3.64829312745472	3.50475366663934	345	1
3.65368310608333	3.49779392425164	346	1
3.64850523224426	3.49086407343657	347	1
3.64771580922188	3.50903288105562	348	1
3.63916456920249	3.52041151460493	349	1
3.64826448714471	3.51287427679452	350	1
3.64393735351980	3.50902143410458	351	1
3.65121466967061	3.49913638385624	352	1
3.65332291849685	3.45070669426756	353	1
3.65662627611793	3.44754736177003	354	1
3.65100604271765	3.48675242896218	355	1
3.65054457356263	3.48538355420424	356	1
3.65658663030230	3.47351158330015	357	1
3.65253516638799	3.49901470252311	358	1
3.66129088104414	3.43956384255267	359	1
3.65935824280913	3.45855231529322	360	1
3.65966725140848	3.47563226917795	361	1
3.65576856041001	3.45065885413538	362	1
3.65554611318657	3.47306590199872	363	1
3.64963526378705	3.48552994978774	364	1
3.64949543988591	3.50190333895184	365	1
3.65207415416608	3.50214892027611	366	1
3.65416257632193	3.49858309150371	367	1
3.65016408006453	3.49735216897970	368	1
3.64827747434258	3.52380646303673	369	1
3.64531250478553	3.52024747564829	370	1
3.64721950005035	3.53125618065355	371	1
3.65157130226088	3.50458512080166	372	1
3.66219528046756	3.45017726873989	373	1
3.65893025052867	3.45115516337720	374	1
3.65784778944576	3.48032906237750	375	1
3.65478668755784	3.50278226679021	376	1
3.64612597986644	3.50336080455255	377	1
3.65039061904985	3.48067954095446	378	1
3.66134591701567	3.43887115360895	379	1
3.65666750820761	3.47005184057995	380	1
3.65034736273954	3.51532962476922	381	1
3.65550843645330	3.51072030308247	382	1
3.65700623386539	3.48386460500718	383	1
3.65602645658676	3.47277199625261	384	1
3.65106560226019	3.50651325950142	385	1
3.65288176064212	3.49814121869534	386	1
3.66043062954448	3.47351868638976	387	1
3.65216944120551	3.49681633635036	388	1
3.64342907303602	3.51439568764153	389	1
3.64463412681253	3.53131897638770	390	1
3.64316836636425	3.52074496365679	391	1
3.64595471361305	3.51764558139059	392	1
3.65288133978645	3.48916633254350	393	1
3.65458477108699	3.48200681831712	394	1
3.65819102581906	3.46081145542403	395	1
3.65247633377239	3.47085055006111	396	1
3.65593833834927	3.47228982735988	397	1
3.65046955922765	3.48487128380158	398	1
3.65203924805310	3.48807224365352	399	1
3.65265491477894	3.47229987114235	400	1
3.65965788614396	3.46888490984820	401	1
3.64974070512382	3.49936804620210	402	1
3.65287029017751	3.47783408519635	403	1
3.66410486229780	3.43391128826950	404	1
3.65206892115421	3.47135324037653	405	1
3.65448678506663	3.48019693244031	406	1
3.64317169012574	3.50523362285870	407	1
3.64518906360969	3.50957862599470	408	1
3.64352753236219	3.51274030392305	409	1
3.64230296075652	3.53502493061558	410	1
3.64945470130267	3.50555830324876	411	1
3.65019146774656	3.49782118488245	412	1
3.65166474677258	3.50177014222241	413	1
3.65811807604966	3.45328174019589	414	1
3.65682072243019	3.46946993428492	415	1
3.65790331895863	3.47077831410396	416	1
3.65885688995761	3.45882359992876	417	1
3.66115849242205	3.44055649171844	418	1
3.65935335299305	3.46479039062146	419	1
3.64998286693841	3.50190962814299	420	1
3.64975953205996	3.50751236044882	421	1
3.65339690270970	3.49414666459514	422	1
3.65447006356688	3.50050510231803	423	1
3.65208068686603	3.49022558950172	424	1
3.66251422308580	3.46197301128165	425	1
3.65647471920721	3.51090101454196	426	1
3.64589970401745	3.52248315940586	427	1
3.65448892948299	3.48038813515785	428	1
3.65073598237296	3.48776279021494	429	1
3.65158919612295	3.47573856442965	430	1
3.65532019415764	3.50152011368335	431	1
3.65521535694402	3.47502582415726	432	1
3.65761966660447	3.42751343984634	433	1
3.65545589947533	3.48547547502149	434	1
3.65758755234218	3.48304557577715	435	1
3.65448729552103	3.48271048450232	436	1
3.65450230920651	3.49680445362167	437	1
3.65227800914649	3.49877186499260	438	1
3.64648058015647	3.54043842683839	439	1
3.64414916000310	3.52962576432940	440	1
3.65101205728350	3.50359960432695	441	1
3.65160627246751	3.51367976495018	442	1
3.65616935434848	3.49400106336307	443	1
3.65830794521543	3.44274930385858	444	1
3.64699641510768	3.48738103812908	445	1
3.65327999618216	3.47919186530160	446	1
3.65504153824586	3.47232094525137	447	1
3.65498401667440	3.47216349834436	448	1
3.65133694007229	3.48160535513710	449	1
3.65751775770676	3.47124751532053	450	1
3.64974946545379	3.48261620854134	451	1
3.64960203112949	3.49473084613353	452	1
3.65199704907152	3.49362139881150	453	1
3.65283875216982	3.51464615065677	454	1
3.65341336961815	3.50961491273496	455	1
3.65685861567513	3.48588729201100	456	1
3.64538148033269	3.52026264929279	457	1
3.64741280214083	3.51543926525448	458	1
3.64246317245184	3.50857344112914	459	1
3.64609453935942	3.51212300749476	460	1
3.64632974004096	3.51245124165494	461	1
3.66077260858480	3.46310070661308	462	1
3.64713306823321	3.50048090135381	463	1
3.64837587365833	3.48926363966305	464	1
3.65020907553533	3.49802974725911	465	1
3.65199739140649	3.49603782238559	466	1
3.65961244574548	3.43598249924716	467	1
3.65749978601763	3.45319048687981	468	1
3.65198471343204	3.47327489444526	469	1
3.65528060038126	3.48386910040292	470	1
3.65568245652298	3.46431505341183	471	1
3.65702313459055	3.44443330429641	472	1
3.65277045606799	3.47577337967105	473	1
3.65086260873725	3.48056529818471	474	1
3.66337628484955	3.40984262443144	475	1
3.66027733157245	3.44743330897910	476	1
3.66125686689769	3.42732862697664	477	1
3.65490906007284	3.42878852807524	478	1
3.66070057118073	3.45468189935407	479	1
3.65837467366823	3.48724675464984	480	1
3.66365701885969	3.45402541457581	481	1
3.65876075512179	3.44566825319063	482	1
3.65827904477720	3.46178062757656	483	1
3.65263658433201	3.48489369917901	484	1
3.64600737272774	3.50251734063658	485	1
3.64896830042994	3.55518104153930	486	1
3.64361588715738	3.53646264608759	487	1
3.64283791906754	3.53701391818468	488	1
3.65239451921874	3.48579421130224	489	1
3.65300605760667	3.50400158812573	490	1
3.64846986824386	3.50532012352530	491	1
3.65070586601856	3.47308144785229	492	1
3.65446981045276	3.46895371048753	493	1
3.65461972079669	3.48846737610785	494	1
3.65370775400771	3.49828771896801	495	1
3.65847261370750	3.49547689432713	496	1
3.64995979811424	3.50990118799313	497	1
3.64659582207367	3.51193945255755	498	1
3.65120280176987	3.45850836974460	499	1
3.64524147798638	3.48832366303999	500	1
3.65091525787137	3.46997502062199	501	1
3.64895435082856	3.52104117646626	502	1
3.64573547510956	3.51746766253996	503	1
3.64879745875571	3.46597943550486	504	1
3.65024887132219	3.46463303147356	505	1
3.64755482291356	3.51949339769982	506	1
3.65254537601150	3.51384310644404	507	1
3.65334696293095	3.47139912738746	508	1
3.65460352215345	3.44856096255593	509	1
3.65735832247601	3.44610431796158	510	1
3.65014121825222	3.49148511337735	511	1
3.64326987679785	3.52348537154426	512	1
3.64500763342591	3.54355546244765	513	1
3.65063548514818	3.48873105899316	514	1
3.65679656630611	3.47474858115487	515	1
3.65863690759131	3.45751332961843	516	1
3.66134048902768	3.46682395475449	517	1
3.65389468255433	3.45034550723359	518	1
3.65503780663919	3.48517528231601	519	1
3.65199964299357	3.51004175654429	520	1
3.65432597145964	3.46754500207346	521	1
3.65154898419986	3.47372446407172	522	1
3.65539964827597	3.49705300504040	523	1
3.65277878641458	3.49596740768299	524	1
3.65861375484111	3.45123216849517	525	1
3.65668586110761	3.46584643603491	526	1
3.64690997633754	3.51947524118280	527	1
3.65195544960311	3.51964331729973	528	1
3.65737874634557	3.47695127274843	529	1
3.65492648799755	3.46621884211747	530	1
3.65081916087394	3.47417412809516	531	1
3.64971396283717	3.44230011746317	532	1
3.65357296545667	3.47562564637194	533	1
3.65176856193115	3.48394353675625	534	1
3.65558202850188	3.47834053706940	535	1
3.65523998191708	3.46674646025651	536	1
3.65907700831351	3.48453143403419	537	1
3.64903277746741	3.50841569467797	538	1
3.64898218297015	3.53430851946026	539	1
3.64507750719381	3.52127921289065	540	1
3.66023267276296	3.47119327116654	541	1
3.65987737420279	3.48043500270833	542	1
3.65647383737298	3.46883836599313	543	1
3.65580701672301	3.43800346253802	544	1
3.65352253981086	3.50226898457513	545	1
3.66245838588408	3.43755718245905	546	1
3.65730631226340	3.46849545409588	547	1
3.65420714489414	3.49908388978510	548	1
3.65807002742314	3.44789886276654	549	1
3.65348825768970	3.45874033762429	550	1
3.65413111548458	3.47022565467881	551	1
3.64902506176477	3.52770308828582	552	1
3.64511637642497	3.51674159617266	553	1
3.65666026308844	3.45334763484206	554	1
3.65257876897288	3.47192006531890	555	1
3.65877595130525	3.47753832109020	556	1
3.65546690246418	3.47826320758108	557	1
3.65019469834185	3.49373623305266	558	1
3.65270447207811	3.46745832433480	559	1
3.65277973030306	3.48686893746834	560	1
3.65109431878354	3.45353145968388	561	1
3.65228354295718	3.42197612357819	562	1
3.65333327347596	3.43711163217558	563	1
3.65112110205151	3.45975449508693	564	1
3.65553998409435	3.46578252696093	565	1
3.65195556631781	3.47913185393874	566	1
3.65310549402233	3.48551133520144	567	1
3.65426908353864	3.43448067517596	568	1
3.65600590670602	3.45207461719476	569	1
3.65488068197151	3.45850709373612	570	1
3.65473236647162	3.49339538505809	571	1
3.65577144961561	3.47603556384625	572	1
3.66175167586950	3.45141055855312	573	1
3.65817710519409	3.45264674330657	574	1
3.66030741031338	3.44615674660159	575	1
3.65661810114922	3.44609898224133	576	1
3.65119947379010	3.50480382080874	577	1
3.65542358308572	3.47618699594289	578	1
3.65073427358522	3.52105915645198	579	1
3.64514208676660	3.55556197495064	580	1
3.64305821717427	3.51267382214457	581	1
3.65426786447233	3.48019439347610	582	1
3.65357265996271	3.47329274523327	583	1
3.65045417294346	3.50145985176840	584	1
3.65119971944266	3.50108160397110	585	1
3.64785759519570	3.50891139605489	586	1
3.66005530009746	3.46417323956761	587	1
3.65473277639511	3.47195841280331	588	1
3.64224249236412	3.50775345525310	589	1
3.65449593384483	3.48353234826385	590	1
3.65667874706568	3.49090394851976	591	1
3.65227978715319	3.51864458943752	592	1
3.64836002781686	3.50226240114938	593	1
3.64998445070048	3.49923442788650	594	1
3.64818532554524	3.51404327254087	595	1
3.65437721945547	3.48343529848924	596	1
3.65200090299909	3.49501804863189	597	1
3.65348163018864	3.45725475058755	598	1
3.65259958243144	3.46144906910738	599	1
3.65568429986194	3.43389997485178	600	1
3.65006516581485	3.50070842605832	601	1
3.65045196995243	3.49358943603325	602	1
3.64524535706075	3.50075770439941	603	1
3.64602236571886	3.50430883306662	604	1
3.64226078927467	3.49851508495111	605	1
3.64558065960478	3.49680263489390	606	1
3.65356507570230	3.49686668053110	607	1
3.65645566150958	3.45860870495411	608	1
3.65488028826170	3.48171188444538	609	1
3.65799875672560	3.45912264482853	610	1
3.65748360738124	3.42151736932052	611	1
3.65713648805547	3.44163630818535	612	1
3.65155510529894	3.49159922283558	613	1
3.64860027038387	3.52286444015420	614	1
3.65634326051728	3.48559640094397	615	1
3.65762430232916	3.49021597779096	616	1
3.66061159820135	3.48862707394386	617	1
3.65575352037411	3.47005079558400	618	1
3.65564896741998	3.45999640421122	619	1
3.65815758410931	3.47223742182472	620	1
3.65819748832440	3.44247222233180	621	1
3.65303432920584	3.44650424446664	622	1
3.65578959506904	3.44565171454678	623	1
3.65191217546464	3.47183352780635	624	1
3.65656100971684	3.46276720014388	625	1
3.65415194496870	3.46540643422402	626	1
3.65308640147856	3.49531691821572	627	1
3.64959612232826	3.49975389480483	628	1
3.65266958162183	3.51488958832944	629	1
3.65169035481889	3.51184030350977	630	1
3.65039037477807	3.49235259518594	631	1
3.65147340771778	3.48272502557352	632	1
3.65568450817090	3.47968400658768	633	1
3.65751259253869	3.48293300272686	634	1
3.65548098161956	3.47147587821580	635	1
3.65562116136685	3.46799639538550	636	1
3.64509110942316	3.52666070163023	637	1
3.65024293392383	3.51012437873513	638	1
3.64987098873265	3.51361474807170	639	1
3.64949141705089	3.50783595541845	640	1
3.65052230388092	3.49383718334678	641	1
3.65487482909957	3.44801225132480	642	1
3.66012600413774	3.43233619794780	643	1
3.65200632776255	3.47657013436011	644	1
3.65324750831365	3.48146526498287	645	1
3.65238521338392	3.50547079969419	646	1
3.65328670700307	3.50997620014038	647	1
3.63801308842656	3.53726513372775	648	1
3.65203120581072	3.48873872533208	649	1
3.65340279305256	3.44565366428603	650	1
3.65663358372505	3.42950702281049	651	1
3.65373018655844	3.46145602548161	652	1
3.65506937920723	3.45280534848577	653	1
3.66052055994060	3.42531549897994	654	1
3.65667543440435	3.44950679487845	655	1
3.65500426089613	3.45877834767687	656	1
3.65806114208416	3.47736271899794	657	1
3.65197269597144	3.47609874714849	658	1
3.65104864683580	3.49694420471311	659	1
3.65344651744035	3.45207280676135	660	1
3.65541129567797	3.49035005938774	661	1
3.64655990129166	3.51929778419478	662	1
3.64313349776332	3.53054404305362	663	1
3.64650006647837	3.53446583491516	664	1
3.65155897194922	3.50080555319042	665	1
3.65524493554457	3.48390240786436	666	1
3.65293206715154	3.50737637066301	667	1
3.65488138579761	3.48478740048458	668	1
3.65985687358571	3.46159844211146	669	1
3.65531697943841	3.45875392642192	670	1
3.64946212028902	3.50368962217728	671	1
3.65096472224306	3.47828666757812	672	1
3.65555466942607	3.46761669997244	673	1
3.65150611270120	3.49871705993375	674	1
3.65633986408146	3.47457800405332	675	1
3.64847229157987	3.50691639923895	676	1
3.65675313454142	3.47808531201055	677	1
3.64983387435291	3.48923095251449	678	1
3.65735946768945	3.46027554481751	679	1
3.65576893866008	3.45520092355417	680	1
3.66186510798567	3.44476659293118	681	1
3.66246117314160	3.43501764613726	682	1
3.65320950763411	3.45427378544671	683	1
3.65224791347291	3.46434715133722	684	1
3.65408904124319	3.48297901925758	685	1
3.65160541975816	3.47571955462069	686	1
3.65443097755055	3.46599417929021	687	1
3.65292374630341	3.47214642640681	688	1
3.65067804526611	3.48660242869628	689	1
3.65364418850128	3.48742765616200	690	1
3.65291320137364	3.48092526245776	691	1
3.65004644890239	3.51274401321168	692	1
3.65329202400994	3.50534121929884	693	1
3.64889577141239	3.52477805042077	694	1
3.65560431075163	3.49169730691418	695	1
3.65587963899285	3.47611079521527	696	1
3.64969335098006	3.50927071698257	697	1
3.65058416033663	3.48240731112336	698	1
3.65697583998506	3.47964364036825	699	1
3.65627065679481	3.44502935943190	700	1
3.66016398407831	3.42431629741390	701	1
3.64980857047774	3.45723296758959	702	1
3.64830723470821	3.47210186727430	703	1
3.64884242104628	3.50173168635102	704	1
3.64923974290924	3.48772786380864	705	1
3.65008670857100	3.51604791001048	706	1
3.65543580894716	3.47500394164369	707	1
3.65332955946017	3.46037933745266	708	1
3.65511320262704	3.45716446340561	709	1
3.64906358075632	3.48444366119102	710	1
3.65695524652197	3.50063858048573	711	1
3.65898328015748	3.48529466213130	712	1
3.65674560222234	3.46372782577883	713	1
3.65501713860879	3.45827043770857	714	1
3.65298544286307	3.44915191782879	715	1
3.66157710365815	3.44673747648427	716	1
3.64956852026809	3.47825885493233	717	1
3.64955800913136	3.48327898183846	718	1
3.65332734128811	3.46162460255919	719	1
3.65380922968100	3.47134766455327	720	1
3.65025558921771	3.47784169730502	721	1
3.65879410892438	3.46954423131716	722	1
3.65229893438274	3.49122734412283	723	1
3.65419802881895	3.47945919179486	724	1
3.65013280645316	3.50129257320894	725	1
3.64783405544691	3.52838188164098	726	1
3.65212706972007	3.51705579962551	727	1
3.65325352431295	3.47557903975522	728	1
3.65478673190186	3.47905420115556	729	1
3.64709702874316	3.51177540798014	730	1
3.64532891366858	3.52588659078205	731	1
3.65085689203863	3.51151369639721	732	1
3.65804527830743	3.48816214824031	733	1
3.65532391597653	3.45945844387585	734	1
3.66065395534401	3.44987570540923	735	1
3.65124793878636	3.50602164489724	736	1
3.64722443354453	3.49582356434175	737	1
3.64335739118851	3.48808787432236	738	1
3.64802309051285	3.48616735042636	739	1
3.64922415909898	3.46738972173425	740	1
3.65123026861088	3.50953579890487	741	1
3.64574500689903	3.50584978979484	742	1
3.64931005618101	3.50502077705206	743	1
3.64189500711273	3.53170037094669	744	1
3.63722747819679	3.53957125277684	745	1
3.63766090319987	3.53476883230342	746	1
3.65299403280616	3.46459725232272	747	1
3.65679979990298	3.46824383632025	748	1
3.65742065395388	3.46458215208483	749	1
3.65666846794237	3.45821824043812	750	1
3.65256650337895	3.45579840946391	751	1
3.66172541219274	3.47029436312889	752	1
3.65263238987252	3.47125253625948	753	1
3.65798556132531	3.44632131385754	754	1
3.65100250292295	3.47386347529214	755	1
3.64790416861914	3.52476442373048	756	1
3.65267553883204	3.49437426391082	757	1
3.64635012952875	3.50475325282882	758	1
3.64698715752281	3.49670390038755	759	1
3.64673792966703	3.51120804789923	760	1
3.64606524523584	3.51588365826226	761	1
3.64337336495688	3.49166855830691	762	1
3.65583183164115	3.45693396815485	763	1
3.64787764693600	3.48854219020237	764	1
3.64976494626151	3.48766383107228	765	1
3.65129717299630	3.52337127772578	766	1
3.64619609921166	3.51043937346983	767	1
3.64495625308824	3.49714431010062	768	1
3.65138863088565	3.47235190223261	769	1
3.65672749612559	3.47256428604075	770	1
3.65396266353352	3.50723569286170	771	1
3.65541022667134	3.47571405759023	772	1
3.65377113947004	3.48831163551800	773	1
3.65258505579533	3.49469818908287	774	1
3.65142262470775	3.46964457620750	775	1
3.65277821843140	3.47390459259869	776	1
3.64862915848307	3.49189500661355	777	1
3.64686636989832	3.49452145929848	778	1
3.64238024830852	3.51117646276906	779	1
3.65029327826181	3.49716895120565	780	1
3.64462137222144	3.47132035138745	781	1
3.64713932378235	3.50589121398287	782	1
3.65113923981771	3.51362898950763	783	1
3.65021647231941	3.50941110177961	784	1
3.64710487891962	3.50043669877943	785	1
3.64926228277018	3.48567740254154	786	1
3.65076294410075	3.46955811894571	787	1
3.65840740251637	3.45345330813937	788	1
3.65684083834445	3.43667685215923	789	1
3.64839970640059	3.49829150182865	790	1
3.64817381892334	3.48860982658899	791	1
3.64750269117127	3.48739936520723	792	1
3.65418913262978	3.48331318800773	793	1
3.65309228969041	3.48078185480217	794	1
3.65385852087034	3.45875739612812	795	1
3.65754689414502	3.47934348984645	796	1
3.65296730896799	3.47658487805440	797	1
3.65253063651209	3.47158188004539	798	1
3.65168798522703	3.46607198744032	799	1
3.65296981088564	3.44086317534809	800	1
3.65069242106575	3.46472186464589	801	1
3.65498828671259	3.48339515718916	802	1
3.65654371410137	3.43344292458489	803	1
3.65733503476223	3.46096502409159	804	1
3.64962745021070	3.49096461945746	805	1
3.65045750077697	3.50468252701642	806	1
3.65040167421802	3.48887276743373	807	1
3.64717856716082	3.47742470919205	808	1
3.65395242131942	3.48135473550617	809	1
3.64890889235961	3.47198616809123	810	1
3.64977738679900	3.48018227803376	811	1
3.65275689381440	3.45376632989898	812	1
3.65334295524468	3.46096787003806	813	1
3.65530584739784	3.48694090635045	814	1
3.65622912809880	3.46357025871508	815	1
3.65221294662844	3.44448931629386	816	1
3.65305382472774	3.48132977023062	817	1
3.64991807266964	3.48928720074173	818	1
3.65691321989243	3.48578110294786	819	1
3.65404235609241	3.49595157482015	820	1
3.65063333094070	3.52064051573151	821	1
3.64154565445100	3.51592252996550	822	1
3.65041157126309	3.47062293706366	823	1
3.65630102470449	3.46124883473849	824	1
3.65136905436351	3.45508013557651	825	1
3.65062701721479	3.46217687199273	826	1
3.65109989292830	3.48043238186250	827	1
3.65613163266199	3.47398565426184	828	1
3.65011083357791	3.49481760037640	829	1
3.65613866701483	3.44478319721072	830	1
3.65975837167170	3.44280693646601	831	1
3.65012291974126	3.48761224223887	832	1
3.64867895181781	3.48847797713448	833	1
3.64810871512152	3.52358646488317	834	1
3.64831740812893	3.51162500960946	835	1
3.64783540266196	3.49552456543892	836	1
3.65253136602473	3.48201136455103	837	1
3.64811952011124	3.47235614064604	838	1
3.65507682289200	3.47105567181620	839	1
3.65922636206602	3.46452711073364	840	1
3.66039432892155	3.47142613622443	841	1
3.65155769094962	3.47083217246867	842	1
3.65661373570619	3.47458254556056	843	1
3.65966216817687	3.44975398928086	844	1
3.65221931115363	3.47088980915372	845	1
3.64902541299229	3.52293996455593	846	1
3.65067288873462	3.49967667580644	847	1
3.64576391024107	3.51292792190485	848	1
3.65039991263390	3.48117987315678	849	1
3.65224324298213	3.47612621890174	850	1
3.65575330515639	3.48568521827017	851	1
3.64984645029929	3.49792989999401	852	1
3.64653064341187	3.48484148380281	853	1
3.64832908732383	3.49941183311243	854	1
3.65371277499795	3.47231728574582	855	1
3.65084260144606	3.49043703774863	856	1
3.65267472699515	3.50387661831131	857	1
3.65077011781691	3.52583542105752	858	1
3.64680418952387	3.52264502577798	859	1
3.65272175868532	3.48694420185679	860	1
3.65052787644576	3.50197895069615	861	1
3.64879151977740	3.51733572853763	862	1
3.64892790693530	3.51280964438992	863	1
3.65574066969834	3.46417178631038	864	1
3.64824970344442	3.47021539798498	865	1
3.64949254016273	3.48654003930323	866	1
3.64319003284191	3.52127056693420	867	1
3.65160095943185	3.47206267487001	868	1
3.65210320393744	3.47104116490924	869	1
3.64993491751660	3.48807655209930	870	1
3.64906109075546	3.48547277663593	871	1
3.65617067617491	3.48468804732657	872	1
3.65051099307095	3.47530707335753	873	1
3.64980294670273	3.52412868807422	874	1
3.64257897140518	3.51260414030732	875	1
3.65090848232061	3.48937366268754	876	1
3.65326023081352	3.51131519686103	877	1
3.64385056988362	3.51933475462640	878	1
3.64519192098681	3.53184205220052	879	1
3.64412638280080	3.54308282851228	880	1
3.64687583205725	3.49767069328966	881	1
3.64876166675526	3.51196511181875	882	1
3.64531881165920	3.49529466707414	883	1
3.65437448728918	3.47392877084381	884	1
3.65374963108929	3.47496376693229	885	1
3.65440303477343	3.46271515771467	886	1
3.65480081049917	3.45868457465891	887	1
3.65425338447040	3.49536710790859	888	1
3.65607399675984	3.48749598771516	889	1
3.65367900615636	3.47374367456495	890	1
3.65459664642507	3.47126477183814	891	1
3.65834768932288	3.45966754338226	892	1
3.64885440606127	3.50203284667797	893	1
3.65243865571543	3.48952919996916	894	1
3.66023323064186	3.43098335164084	895	1
3.65745532482478	3.45438041600619	896	1
3.65331275923393	3.45520480365352	897	1
3.65381760482557	3.46041873278459	898	1
3.65243354557070	3.48577164653374	899	1
3.65058464132224	3.47628799791035	900	1
3.65688399872137	3.48955691275756	901	1
3.65083827685439	3.49554907661488	902	1
3.64961622584125	3.50889443832866	903	1
3.65171819598721	3.48587152266416	904	1
3.64827680604623	3.49602050162778	905	1
3.64753748052959	3.47847181774289	906	1
3.65344587969999	3.47371582217157	907	1
3.65137723135276	3.49105313865869	908	1
3.65633655978572	3.44076639433787	909	1
3.66040796937776	3.45811378732866	910	1
3.65105441923755	3.46123018605445	911	1
3.65678614412237	3.45634680153851	912	1
3.66159383194584	3.44871572027801	913	1
3.65568847949310	3.45384888346488	914	1
3.65511864816844	3.47426168216617	915	1
3.65542057475744	3.46529245335143	916	1
3.65514913462009	3.45296273959435	917	1
3.65004124272000	3.48969274741016	918	1
3.65242145884096	3.48753596378056	919	1
3.64993513620862	3.47144704791359	920	1
3.64745988085129	3.49406646880746	921	1
3.64825606370151	3.49730822752641	922	1
3.65297725086030	3.47603478745074	923	1
3.65151246782521	3.47720214514747	924	1
3.65068533697922	3.49743157785505	925	1
3.64961531790064	3.49020628772687	926	1
3.65769435312005	3.45735613510431	927	1
3.65743110053396	3.44491958042168	928	1
3.65481452833092	3.48567418059480	929	1
3.65173313154638	3.47523735197033	930	1
3.65497416207492	3.46479457502562	931	1
3.64986974332265	3.46617711696240	932	1
3.64838167733117	3.46811153445759	933	1
3.64597330718952	3.50003648032003	934	1
3.65980876352033	3.45217342332686	935	1
3.65040059631119	3.47161334160307	936	1
3.65133669062457	3.48056192197282	937	1
3.65291896817787	3.46698649296838	938	1
3.64784059379236	3.48063198309827	939	1
3.65688767278258	3.45656592379223	940	1
3.65898828860326	3.43678662293839	941	1
3.65359858963977	3.44420811156436	942	1
3.66112578162147	3.43424334462428	943	1
3.65755352870802	3.44093630523838	944	1
3.65601969976264	3.44557156477192	945	1
3.65308040586391	3.46486891039017	946	1
3.65221679217692	3.45635306332780	947	1
3.65363202878070	3.46256283555666	948	1
3.65216864015358	3.45562787546995	949	1
3.65070358989977	3.48805664977165	950	1
3.64479589464993	3.50438557512619	951	1
3.64586581701032	3.51124515642993	952	1
3.65296518406403	3.48384370493680	953	1
3.65441044430150	3.44731400172983	954	1
3.65199385189356	3.50126792414376	955	1
3.64930603978828	3.50484778802248	956	1
3.65041564567976	3.51521373477790	957	1
3.65066146959428	3.52798885399321	958	1
3.64975922817506	3.53494428063831	959	1
3.65068962927320	3.50260598910614	960	1
3.65667487868032	3.48548345919584	961	1
3.65577528322611	3.48740465059209	962	1
3.65197775564764	3.48302444184623	963	1
3.65834724630109	3.47608494044186	964	1
3.65783339996903	3.50492795271662	965	1
3.64970750519124	3.48701979406147	966	1
3.64848499384796	3.48584019239251	967	1
3.65301253909432	3.46466250243138	968	1
3.64796286362103	3.49395269685306	969	1
3.65225084842802	3.48575727996227	970	1
3.64800384885325	3.46932998051888	971	1
3.65480411724542	3.47655047477522	972	1
3.65110677913284	3.48215721293051	973	1
3.65443113044477	3.46496658051864	974	1
3.65003436664781	3.51641533974952	975	1
3.64677886114083	3.49617838552820	976	1
3.64905293073200	3.48227312080802	977	1
3.65257834210749	3.48528151255540	978	1
3.65094238074588	3.50808000542156	979	1
3.64940202565726	3.51600990061387	980	1
3.64896886159609	3.49568271327688	981	1
3.65053186828582	3.48933070617687	982	1
3.65333219049301	3.45031341050440	983	1
3.65565807727070	3.46192451488217	984	1
3.65234672377177	3.49638187320161	985	1
3.65356826664828	3.46338005326233	986	1
3.65280067129288	3.44826503460917	987	1
3.65434021886185	3.48916397751528	988	1
3.64605018053120	3.49204377500247	989	1
3.64291124602078	3.51552181891179	990	1
3.65423876005545	3.46888093091862	991	1
3.65376977311688	3.46294876559510	992	1
3.65645021857670	3.44888206024241	993	1
3.64835168273930	3.47193683142948	994	1
3.65220688408707	3.49375504224847	995	1
3.65034414663106	3.45158762506907	996	1
3.65125761450981	3.46905481765386	997	1
3.65182940908190	3.47419894186803	998	1
3.65830634188219	3.42892899867370	999	1
3.65956634365867	3.44607751476700	1000	1
3.65843099033250	3.45433758426018	1001	1
3.64928277843332	3.50096151629735	1002	1
3.65106513656087	3.48947445392738	1003	1
3.65336129284756	3.49601677027813	1004	1
3.64663292822807	3.50445577751277	1005	1
3.64579023003145	3.49631999279704	1006	1
3.64923486470257	3.50072706914669	1007	1
3.65095733457028	3.48233315890299	1008	1
3.65572368312718	3.47556901215370	1009	1
3.64753528925468	3.51501745025494	1010	1
3.64325260114167	3.53349500386552	1011	1
3.63484251708519	3.54723433752060	1012	1
3.64815589389702	3.53460843689142	1013	1
3.65576793965480	3.47600599450030	1014	1
3.65261978522354	3.43866401088977	1015	1
3.65254523566655	3.49291788525078	1016	1
3.65192115322193	3.51603169330568	1017	1
3.64806407902978	3.51000024295384	1018	1
3.64431700014696	3.53744615287954	1019	1
3.64976730466374	3.49618756934582	1020	1
3.64289510919330	3.50615064641680	1021	1
3.64655315969265	3.51783772450122	1022	1
3.64925879999377	3.50445853969862	1023	1
3.65210583705546	3.49443676098843	1024	1
3.64826826411954	3.50948459988301	1025	1
3.64777674460858	3.46608137902114	1026	1
3.65271466899979	3.48799178850001	1027	1
3.65415172851529	3.46386083189769	1028	1
3.65434112351163	3.50675836561391	1029	1
3.65192714966047	3.54107052886521	1030	1
3.65472264576958	3.49635688397707	1031	1
3.65117480476966	3.45383663899697	1032	1
3.65810718507597	3.45500718958700	1033	1
3.65559734504245	3.46758397794358	1034	1
3.65741416622258	3.43341965940681	1035	1
3.65302386168148	3.49043849375959	1036	1
3.65372589002793	3.49234526503995	1037	1
3.65523173053282	3.47583621473679	1038	1
3.65043392846766	3.53455393060296	1039	1
3.65229137089530	3.49558702203966	1040	1
3.65254072173327	3.47159848864699	1041	1
3.65151792863248	3.49054110472060	1042	1
3.65448591175659	3.51372376159249	1043	1
3.65528253772048	3.48172030970805	1044	1
3.65516377836224	3.49007546872625	1045	1
3.65197228330079	3.47821756131511	1046	1
3.65664080756134	3.44110363299115	1047	1
3.65436004008039	3.44411964900094	1048	1
3.65343333507576	3.49255680381983	1049	1
3.65879551668241	3.47232264217275	1050	1
3.65473207236320	3.47358952905651	1051	1
3.65008671302498	3.46949475667617	1052	1
3.65481780372126	3.48895884645079	1053	1
3.65510688346927	3.46814417418395	1054	1
3.65517800019887	3.48274971062560	1055	1
3.65121969612619	3.48260630790509	1056	1
3.65684749241690	3.49667193818787	1057	1
3.65026694757120	3.48916021638258	1058	1
3.65542062701714	3.48876062497562	1059	1
3.65586083268039	3.49087920069022	1060	1
3.64657447111362	3.51412673667273	1061	1
3.64474895851730	3.51602413117721	1062	1
3.64955717449198	3.50518002003196	1063	1
3.64861829576842	3.51977633074084	1064	1
3.65191165246520	3.50471916955910	1065	1
3.64765532640357	3.48937593951989	1066	1
3.64953178515734	3.49535675953903	1067	1
3.65691753083776	3.48580385875390	1068	1
3.64996680260817	3.49558177193011	1069	1
3.65609343042144	3.49369992031206	1070	1
3.65220167925048	3.46683790128027	1071	1
3.65446478151471	3.46174011927969	1072	1
3.65139687231570	3.51214352480100	1073	1
3.64960658016179	3.51167798488222	1074	1
3.65314244238333	3.49772601614955	1075	1
3.65505339180026	3.48750892037852	1076	1
3.65185325947425	3.47463176904262	1077	1
3.65302521827461	3.48346010124469	1078	1
3.65988984818785	3.43407832210844	1079	1
3.65939437079459	3.40842863340917	1080	1
3.65671296884104	3.44863782672098	1081	1
3.65115227320934	3.45803917774521	1082	1
3.65220569346668	3.50635785410487	1083	1
3.64764906940869	3.49365611809645	1084	1
3.65209227798370	3.49226243067717	1085	1
3.65472749451761	3.46407894578933	1086	1
3.65216011793721	3.47616443298136	1087	1
3.65620841611132	3.49446030878216	1088	1
3.65173569142052	3.51116031054752	1089	1
3.65684369400363	3.46885380757840	1090	1
3.65184501423789	3.46531998189513	1091	1
3.65202380338720	3.49003545151720	1092	1
3.65564499996357	3.47819198985505	1093	1
3.65287629762717	3.48205675268285	1094	1
3.65747459960357	3.45842346547181	1095	1
3.64692845859287	3.46184304186101	1096	1
3.65640351078696	3.48041369475523	1097	1
3.64637137503796	3.51280999146161	1098	1
3.65348068505529	3.47375305206279	1099	1
3.65441419167383	3.47610466153800	1100	1
3.65396319860278	3.46709305308541	1101	1
3.65359045987143	3.49476346165493	1102	1
3.65634277098977	3.45063472574566	1103	1
3.65182877646127	3.45940252758723	1104	1
3.65397424778049	3.48473032311769	1105	1
3.64747933302720	3.49041255300877	1106	1
3.65516527390285	3.48122959552002	1107	1
3.65400022906489	3.48828494250995	1108	1
3.64450312845065	3.52327943498564	1109	1
3.64975909767349	3.51645236170566	1110	1
3.64924701194101	3.49255171378980	1111	1
3.65010271637092	3.48244031240829	1112	1
3.65557190024392	3.44862231543641	1113	1
3.65539833045101	3.51873217703375	1114	1
3.65152870667570	3.48489185993489	1115	1
3.63960467965439	3.52783853385161	1116	1
3.64275949563358	3.52887543190142	1117	1
3.64274601219713	3.51190178930332	1118	1
3.64332571066094	3.52905775186039	1119	1
3.65066963954282	3.48673085318653	1120	1
3.65070812126378	3.49535110795271	1121	1
3.65403862314577	3.47333484701550	1122	1
3.65471105411014	3.48119039334909	1123	1
3.65930024935687	3.41606959622252	1124	1
3.65524687383108	3.44363946301288	1125	1
3.65892476542067	3.44040888748324	1126	1
3.65072802389150	3.46485452457264	1127	1
3.65345715785037	3.48063000723770	1128	1
3.64253379029104	3.52027632541699	1129	1
3.64303654252442	3.51632435574564	1130	1
3.64866288641770	3.50780215938654	1131	1
3.64289276180453	3.50940603648068	1132	1
3.64578846815919	3.50397028636068	1133	1
3.64777299409954	3.48127200885415	1134	1
3.64429418534970	3.48299031264982	1135	1
3.65610978887093	3.47493041519146	1136	1
3.65139992332634	3.45765947802175	1137	1
3.65311343566371	3.46177870536016	1138	1
3.64541451962101	3.50628576843440	1139	1
3.65318546279436	3.49923217420705	1140	1
3.65378783384799	3.45191264938487	1141	1
3.65608599594328	3.43149605504256	1142	1
3.66182639579565	3.44042827487258	1143	1
3.65378173748004	3.45435933418099	1144	1
3.65095276619965	3.47255221531969	1145	1
3.65089340646646	3.51257636024223	1146	1
3.64407560685884	3.53849409176104	1147	1
3.64486502169666	3.51924576152493	1148	1
3.65188699531777	3.49446804858675	1149	1
3.64589999051628	3.53341030585285	1150	1
3.65332799145829	3.50347961527391	1151	1
3.65371075767266	3.48371459563106	1152	1
3.65110633545785	3.47671357891301	1153	1
3.65084333650630	3.50866378700845	1154	1
3.65499850763201	3.46919709769588	1155	1
3.64462662473910	3.48189596028742	1156	1
3.64957273152521	3.52580789573536	1157	1
3.64470035773058	3.52848817571020	1158	1
3.65219256084456	3.49042031754372	1159	1
3.64703912098798	3.52029894867844	1160	1
3.63056476901896	3.55840852125933	1161	1
3.63931554706234	3.54087474137619	1162	1
3.64650177258880	3.50143563992438	1163	1
3.65095857405667	3.49225303307257	1164	1
3.64435320656640	3.48277830815809	1165	1
3.64193831814627	3.50208183294339	1166	1
3.64944196462761	3.47975105697124	1167	1
3.64954824835630	3.48015872861078	1168	1
3.65790886498894	3.48508257326396	1169	1
3.65032665514142	3.49377443878362	1170	1
3.65174785522656	3.50227153545666	1171	1
3.65017777936888	3.50847256569879	1172	1
3.65207232146206	3.47824106539561	1173	1
3.64998551055152	3.47813627045235	1174	1
3.64251935907625	3.51094825936428	1175	1
3.64656812739655	3.53213197296080	1176	1
3.65138312147192	3.49605857586662	1177	1
3.64820746898319	3.50167788396346	1178	1
3.64931000742270	3.48761757313103	1179	1
3.64645794571792	3.47773988416134	1180	1
3.65407349000005	3.46874202171240	1181	1
3.64757977446705	3.49041852003707	1182	1
3.65023711499416	3.51104655897719	1183	1
3.65040818964044	3.51148124381039	1184	1
3.65459997558546	3.47736942410061	1185	1
3.65354078346853	3.47563600431079	1186	1
3.65407712638493	3.45687120629386	1187	1
3.65213428647618	3.43008712522769	1188	1
3.65275660191307	3.43833173167855	1189	1
3.65149505805053	3.44354122776777	1190	1
3.65202840649393	3.49113816513909	1191	1
3.64794424861997	3.49149886555123	1192	1
3.64988087579028	3.49856696630498	1193	1
3.64668659712322	3.51620605304125	1194	1
3.65216497365876	3.48006977543211	1195	1
3.64322173225267	3.49743221692460	1196	1
3.64905551593951	3.46756972613135	1197	1
3.64510977470718	3.47979671981343	1198	1
3.64752475980355	3.47805082757225	1199	1
3.64420794430900	3.46278862101832	1200	1
3.64917802632890	3.49643012813730	1201	1
3.65073661009910	3.52494450901097	1202	1
3.65394770863140	3.49355334591629	1203	1
3.64937767167543	3.48390165896839	1204	1
3.65024892329757	3.49679967998593	1205	1
3.64961529216108	3.51321850412841	1206	1
3.65130656640048	3.48376151599321	1207	1
3.64511824048975	3.51727408367348	1208	1
3.64598890937478	3.50917465938725	1209	1
3.65156632524505	3.48713085868780	1210	1
3.65187580691400	3.44271583381927	1211	1
3.65445164049022	3.48371174009467	1212	1
3.65629595775698	3.49052799437642	1213	1
3.65384014855340	3.45183676728291	1214	1
3.64912215085124	3.45511140583898	1215	1
3.65410380798793	3.48118097246397	1216	1
3.65560674549675	3.48552413751814	1217	1
3.64826991493224	3.49457485451468	1218	1
3.65212356764720	3.48516043254443	1219	1
3.64751072724590	3.47124549873495	1220	1
3.64732629188434	3.49026100082217	1221	1
3.65202465461273	3.46249134388612	1222	1
3.64845481343579	3.46781023007412	1223	1
3.65216949068112	3.47214961968545	1224	1
3.65108060205975	3.49984321202655	1225	1
3.64959468117563	3.48448851515918	1226	1
3.65308970801453	3.47547517798822	1227	1
3.65295500383723	3.46039501799153	1228	1
3.65367462860667	3.49511251157052	1229	1
3.65469523544031	3.49100706303334	1230	1
3.64231976277456	3.55098577696408	1231	1
3.65033491793618	3.50903218612103	1232	1
3.65218639750605	3.49073665128413	1233	1
3.65218094801465	3.51152928858126	1234	1
3.64826235658902	3.49365026546416	1235	1
3.64831352038208	3.50361920825610	1236	1
3.65041214059295	3.49641747663321	1237	1
3.65870656108571	3.48315421759826	1238	1
3.65433494383084	3.46153144975888	1239	1
3.64862047831213	3.46631574892185	1240	1
3.64618071420983	3.47571140520374	1241	1
3.65904306102441	3.45784871895881	1242	1
3.65852669728898	3.45920239477619	1243	1
3.65432993648816	3.42400581892009	1244	1
3.65581933141754	3.43649104644607	1245	1
3.65860949211641	3.46576083001205	1246	1
3.65728183776195	3.45938420680710	1247	1
3.64971358187483	3.50246307600397	1248	1
3.65652595289670	3.45599371491690	1249	1
3.65861580437217	3.44001474139417	1250	1
3.65182346350326	3.48227438128733	1251	1
3.64931414693567	3.49608529865108	1252	1
3.64999380937009	3.49320452102336	1253	1
3.64998721918491	3.48291657556245	1254	1
3.65358853761405	3.44798406782959	1255	1
3.65381272624382	3.43623105044604	1256	1
3.65573735412514	3.43811713680396	1257	1
3.65043925629483	3.47099195005397	1258	1
3.65028064315202	3.46365207926730	1259	1
3.65597214643389	3.47088962156352	1260	1
3.65610939043730	3.47302089577597	1261	1
3.64912560726830	3.50128684353982	1262	1
3.64783128966020	3.52883030510448	1263	1
3.64039465062574	3.55461400838544	1264	1
3.64942689353581	3.51772392573820	1265	1
3.65706417958967	3.45795122206585	1266	1
3.65381194110198	3.47581306529880	1267	1
3.65144977311426	3.46262525750374	1268	1
3.65629621797697	3.44169031453796	1269	1
3.65841652677558	3.45581030816294	1270	1
3.65157543421088	3.47779372931718	1271	1
3.64842364304200	3.48889717358666	1272	1
3.65152280265477	3.49596707387388	1273	1
3.64787616757748	3.51910595646741	1274	1
3.64602934154532	3.49270779618265	1275	1
3.65230401212650	3.48858392672781	1276	1
3.65220906628162	3.46031499651956	1277	1
3.65390389003541	3.48519006318990	1278	1
3.65259280236755	3.48941541948354	1279	1
3.65422312968849	3.48602097332716	1280	1
3.65296143374586	3.48294733661868	1281	1
3.64849671935648	3.52109881538504	1282	1
3.65840150483582	3.45930726078195	1283	1
3.64989572156826	3.50427226938842	1284	1
3.65248545543643	3.49190679092505	1285	1
3.64893080630555	3.48771535808467	1286	1
3.64910693876560	3.48242483014193	1287	1
3.65252772202253	3.49838658270680	1288	1
3.65231643290707	3.46086171889473	1289	1
3.65166240423984	3.48506697944371	1290	1
3.65332976004873	3.44751536291560	1291	1
3.65406113822258	3.48914470432070	1292	1
3.65082565682589	3.49242648225691	1293	1
3.65408907460682	3.50157931626686	1294	1
3.65328317987516	3.47691626074008	1295	1
3.65889408588167	3.44299069972524	1296	1
3.65653595109090	3.43183807057111	1297	1
3.65449161291092	3.45575723409729	1298	1
3.65224879802362	3.46738335038093	1299	1
3.66031347499216	3.44675258274817	1300	1
3.65471756329114	3.47245753017718	1301	1
3.65323919046344	3.47473590513846	1302	1
3.64538539326627	3.49926590072661	1303	1
3.64360368837590	3.49048649906969	1304	1
3.65650046853213	3.46837460043344	1305	1
3.65991785783002	3.46473244489897	1306	1
3.65002888164161	3.48710746238097	1307	1
3.65150848167684	3.50173745481577	1308	1
3.65863669091258	3.43954471176976	1309	1
3.65560084979069	3.45550298262532	1310	1
3.65204705261178	3.47474735213930	1311	1
3.65145724953765	3.48871052798851	1312	1
3.63959125022471	3.52698510309416	1313	1
3.65249530860583	3.48831745509038	1314	1
3.65130657481735	3.50586270384643	1315	1
3.64601106210150	3.51883660235026	1316	1
3.64841089910401	3.48466294353577	1317	1
3.65502293704880	3.45521067905440	1318	1
3.64603118774928	3.49483012769114	1319	1
3.65353025713184	3.48114709463349	1320	1
3.65310107776402	3.47305510814746	1321	1
3.65561907186488	3.48111482023392	1322	1
3.65776192739455	3.45314727793985	1323	1
3.65277730882187	3.45347348675164	1324	1
3.65237985879107	3.44595493459867	1325	1
3.64891051202699	3.47348713061530	1326	1
3.65074039071176	3.46965807044769	1327	1
3.64674662899478	3.48484657981043	1328	1
3.65535085197202	3.44042526200068	1329	1
3.64839385508929	3.48821060300151	1330	1
3.65490870533884	3.46324191091826	1331	1
3.64921974314966	3.48567410136677	1332	1
3.65043475306419	3.46146610504100	1333	1
3.65611366377749	3.46862299543270	1334	1
3.65218148762185	3.50857774593654	1335	1
3.64816441660462	3.50740158570758	1336	1
3.64213523244538	3.52356782995549	1337	1
3.63931815799546	3.54332573413334	1338	1
3.64194324264253	3.53740413391056	1339	1
3.64493427911514	3.51912863868873	1340	1
3.64791149523340	3.52812771466745	1341	1
3.64814434830503	3.49585411226690	1342	1
3.65044329732834	3.46527878709373	1343	1
3.65380187604936	3.47136942481946	1344	1
3.65767593618445	3.45227836516184	1345	1
3.65640676709633	3.44340574255150	1346	1
3.64964950714409	3.50176710625874	1347	1
3.64529700545349	3.51728955584115	1348	1
3.64703688573931	3.48698926859671	1349	1
3.65201693666663	3.50105614317789	1350	1
3.65688590867842	3.50636169580170	1351	1
3.64620035830608	3.49781237115019	1352	1
3.65177667569094	3.45507157931452	1353	1
3.64764243562959	3.47632263218923	1354	1
3.64740803868386	3.47976406143161	1355	1
3.65604182638377	3.47189802444196	1356	1
3.65323609434125	3.47258246688698	1357	1
3.65148651835357	3.48877402468635	1358	1
3.65090327511352	3.44960333732959	1359	1
3.64903801774198	3.51797922879040	1360	1
3.65288863545384	3.50990820399316	1361	1
3.65455833968524	3.50128257769315	1362	1
3.65807418768162	3.47043524783669	1363	1
3.65510703177603	3.47225601122367	1364	1
3.65505946410465	3.48700010479809	1365	1
3.65343546909401	3.47243348361535	1366	1
3.64007629502676	3.51350946151527	1367	1
3.65150670229725	3.50640708621400	1368	1
3.65012641942619	3.49226059889801	1369	1
3.64846889118175	3.48097079715243	1370	1
3.65513429293764	3.45588703112691	1371	1
3.65988408378189	3.42930074505068	1372	1
3.65217685700698	3.48005257074191	1373	1
3.65196589187840	3.50826959859639	1374	1
3.64624244616888	3.52710413392952	1375	1
3.64824211941670	3.51607723771923	1376	1
3.65029317188450	3.51767458553784	1377	1
3.65001527143050	3.50738392176553	1378	1
3.65304150021799	3.50725466198156	1379	1
3.65584375731360	3.50562904548671	1380	1
3.64478291889277	3.47557271249418	1381	1
3.64674495982717	3.48872751312157	1382	1
3.64633965946485	3.50288843814879	1383	1
3.64001103020403	3.50848473611112	1384	1
3.65279461552353	3.48462990993999	1385	1
3.65089186524361	3.48458009573504	1386	1
3.65436685607561	3.46059023888083	1387	1
3.65405107496997	3.48715934962761	1388	1
3.64949603685961	3.47689101566378	1389	1
3.65434258389285	3.44720863948139	1390	1
3.65216313641858	3.47341175588997	1391	1
3.65464593141852	3.47000539583248	1392	1
3.64304133122216	3.51150767434518	1393	1
3.64455766289452	3.46463956679045	1394	1
3.65443393574794	3.43085572692119	1395	1
3.65184328558177	3.42294497017152	1396	1
3.65355070836654	3.49540243674879	1397	1
3.64709481646524	3.47912079260662	1398	1
3.65495503395010	3.49755716244343	1399	1
3.65559695494072	3.47402023394604	1400	1
3.65295774938416	3.51031925280875	1401	1
3.65760819753701	3.46488126116299	1402	1
3.65854519291167	3.47260911120298	1403	1
3.65494722361109	3.46544973609400	1404	1
3.65457827493993	3.47256715490605	1405	1
3.65284915981835	3.45995614285779	1406	1
3.65145460203185	3.49766832469123	1407	1
3.65534284916511	3.45375817437329	1408	1
3.65493273009108	3.48193289142512	1409	1
3.65095818834976	3.45207979985072	1410	1
3.65250704714689	3.51112590266253	1411	1
3.65665658147721	3.48565870606061	1412	1
3.64596227296479	3.48761918862991	1413	1
3.64880433801176	3.50096103324336	1414	1
3.64967433692541	3.50640310265684	1415	1
3.64676860525966	3.49446180836899	1416	1
3.65451959230045	3.45769390635629	1417	1
3.65268368245371	3.45818083775455	1418	1
3.65155045240800	3.48658415783754	1419	1
3.65223006392527	3.48660496840262	1420	1
3.65893619795247	3.46990990407692	1421	1
3.65651717672324	3.44585764724108	1422	1
3.65234221665695	3.44322207311416	1423	1
3.64759914737421	3.46156333064071	1424	1
3.65698677970793	3.45000556188423	1425	1
3.65629454859535	3.45108140177052	1426	1
3.64725909629314	3.46910294474280	1427	1
3.65255896079370	3.44914870943974	1428	1
3.65768559384217	3.43367004629875	1429	1
3.65326250455358	3.49991713497658	1430	1
3.65105264614402	3.49993926448829	1431	1
3.65509552323043	3.50106603978283	1432	1
3.65076080218794	3.49259630049165	1433	1
3.65191254552767	3.50468959938664	1434	1
3.64659305690233	3.51605104176291	1435	1
3.64775649265697	3.48030765668304	1436	1
3.65375079184411	3.47070722245479	1437	1
3.64888268977424	3.49065493279559	1438	1
3.65217999669575	3.46061972404991	1439	1
3.65228117866702	3.46738180499595	1440	1
3.65106479150713	3.45800388138362	1441	1
3.65642340688237	3.47627245424278	1442	1
3.65814945265489	3.45867828108479	1443	1
3.65031655588364	3.46166698632741	1444	1
3.65146788773244	3.49876759477287	1445	1
3.65449927192303	3.46283734089682	1446	1
3.65267502774728	3.47505772195309	1447	1
3.65453110893222	3.47105205273448	1448	1
3.65615561460370	3.48586135191613	1449	1
3.65387943965083	3.48973408361581	1450	1
3.65640419571994	3.43224607681752	1451	1
3.65298485283709	3.45528122620889	1452	1
3.65716572617601	3.43378404896649	1453	1
3.65824449963371	3.45114318111007	1454	1
3.65546284862917	3.47389135933299	1455	1
3.65717960370724	3.47075689205758	1456	1
3.65465056918159	3.46678880924366	1457	1
3.65774800582478	3.45682601309200	1458	1
3.65744355590452	3.45107332276576	1459	1
3.65451954278082	3.48323218225445	1460	1
3.65357380181114	3.47974511343838	1461	1
3.65304331962963	3.47923195305447	1462	1
3.65269542085420	3.46820009609131	1463	1
3.65888149131783	3.46371933920522	1464	1
3.65790179178373	3.46530850183558	1465	1
3.65555115525962	3.49429604674880	1466	1
3.65334452462779	3.45976089058949	1467	1
3.64976240890943	3.47057318060440	1468	1
3.65258019800526	3.49691430204113	1469	1
3.65458696771919	3.48202656966034	1470	1
3.65311225888866	3.46440727827227	1471	1
3.65018814738897	3.49893278504110	1472	1
3.64870275926705	3.47695202608316	1473	1
3.65772516157213	3.44724086215266	1474	1
3.65503578109569	3.45857304661765	1475	1
3.66206867063774	3.44295527011020	1476	1
3.65338209761334	3.47476956883840	1477	1
3.65144447672896	3.46749020876965	1478	1
3.65490365028224	3.45631908570454	1479	1
3.64394607582322	3.50336767125333	1480	1
3.65164809287915	3.47574870848875	1481	1
3.65882901443507	3.42429224382060	1482	1
3.65569263033687	3.45538199997168	1483	1
3.65558184993589	3.45377428912992	1484	1
3.65247805000882	3.47199295885037	1485	1
3.65401958933730	3.46193116674485	1486	1
3.65812497005544	3.47512298541086	1487	1
3.65539681466680	3.46744503930118	1488	1
3.65208719358158	3.47534853671485	1489	1
3.64690803600860	3.51623201679388	1490	1
3.64511342393860	3.52107955914231	1491	1
3.64939092228032	3.49061059319023	1492	1
3.65434002837853	3.46570107562291	1493	1
3.65439958065619	3.46516825489060	1494	1
3.65719490484523	3.44661045959762	1495	1
3.65612626891459	3.44666174730640	1496	1
3.64984288115165	3.43422751531698	1497	1
3.65285610026248	3.45801598093059	1498	1
3.65440192457212	3.44912709739126	1499	1
3.65761859452372	3.45451282320102	1500	1
3.65649119929529	3.42513819455154	1501	1
3.65193642463796	3.46231617982429	1502	1
3.64673195493503	3.48245587353738	1503	1
3.64838489245295	3.51296818863389	1504	1
3.65125956411787	3.50224812720749	1505	1
3.65642097795065	3.42524382944388	1506	1
3.65522269489225	3.40712966495352	1507	1
3.65529598628613	3.45835776675679	1508	1
3.65540686459225	3.47359477145998	1509	1
3.65628649479963	3.49996030039584	1510	1
3.65469598482358	3.48427047296760	1511	1
3.64978426702629	3.52768937123163	1512	1
3.64421041084425	3.50550370888789	1513	1
3.64728201256653	3.49541947001273	1514	1
3.65034724709984	3.48052846143929	1515	1
3.65275020291523	3.47515959966517	1516	1
3.65160850550550	3.50784161757703	1517	1
3.64887834557261	3.50991719889003	1518	1
3.65115210411912	3.49900800764914	1519	1
3.64949534620622	3.54040990995889	1520	1
3.64756771971373	3.51972274638995	1521	1
3.64568528969957	3.51392978582109	1522	1
3.64874033623598	3.52106332827973	1523	1
3.65329855095861	3.49446035295307	1524	1
3.65263285980110	3.48370899304248	1525	1
3.64987023699428	3.52904969500497	1526	1
3.64575236778534	3.52141784825676	1527	1
3.64576048619548	3.46585894683865	1528	1
3.65455359492131	3.43769966218443	1529	1
3.64766867307170	3.50706832099379	1530	1
3.65168699843886	3.49883785105958	1531	1
3.64911450581857	3.47637734912294	1532	1
3.65466018138523	3.45830349036600	1533	1
3.65197419313704	3.43790465522353	1534	1
3.65058725235568	3.45479585146271	1535	1
3.64936842558656	3.47505641447532	1536	1
3.64829467315929	3.49381855504650	1537	1
3.65058788361544	3.49872339777967	1538	1
3.65319494517075	3.47645837180262	1539	1
3.64794091930928	3.48010208518595	1540	1
3.65152753714752	3.48184178806266	1541	1
3.64754888473273	3.46659999995592	1542	1
3.66046138817464	3.43907319095783	1543	1
3.65296995552155	3.46511776524558	1544	1
3.64495858957756	3.50764897856254	1545	1
3.65230358650194	3.46626263076661	1546	1
3.65424648942396	3.43487460677427	1547	1
3.65016259934060	3.46694929977623	1548	1
3.65291963126006	3.46805366380605	1549	1
3.65584676449496	3.43807186331903	1550	1
3.65224480936891	3.45484978701504	1551	1
3.65177906225599	3.47986668819558	1552	1
3.65248724110731	3.44019953710555	1553	1
3.65693156673162	3.43163592911869	1554	1
3.65566617789436	3.47841684404564	1555	1
3.65053967818226	3.48206349972131	1556	1
3.65778949330138	3.43212881313165	1557	1
3.65396335162288	3.43720986032881	1558	1
3.65521427811279	3.47316089933583	1559	1
3.64474852994792	3.50529553928295	1560	1
3.64232001974153	3.50280090712459	1561	1
3.64786724823941	3.49128087688920	1562	1
3.65219185619876	3.46333245885588	1563	1
3.65145294209030	3.45157026757910	1564	1
3.65343324324257	3.47535135741252	1565	1
3.64711674623585	3.47288740474706	1566	1
3.64412482857781	3.49819755201480	1567	1
3.64632838408075	3.48344376146277	1568	1
3.65036059540932	3.49508162346588	1569	1
3.65091656535544	3.45632486378869	1570	1
3.65022189062553	3.47024874291676	1571	1
3.65483062858766	3.46474188160179	1572	1
3.65331489669788	3.44782459432892	1573	1
3.65540473563252	3.46594413777130	1574	1
3.65396307213124	3.44972436735141	1575	1
3.66141808476276	3.46694866162977	1576	1
3.65020553902454	3.48012010477434	1577	1
3.65057042801362	3.50819943910539	1578	1
3.64753713982856	3.51208782923434	1579	1
3.65647409645986	3.48438753286198	1580	1
3.65505785159314	3.49011392156220	1581	1
3.64298945773204	3.51518645902509	1582	1
3.64794556452532	3.49067349697993	1583	1
3.64694737380841	3.48906780600561	1584	1
3.64324268562168	3.51032067138544	1585	1
3.64476458669714	3.49858795648478	1586	1
3.65417005155841	3.46651012492429	1587	1
3.65357934989877	3.44822779414752	1588	1
3.65497094229865	3.43437360871316	1589	1
3.65536085647842	3.41415950720891	1590	1
3.65462568341447	3.46167199622585	1591	1
3.65188294605972	3.47254523116331	1592	1
3.64356846449849	3.46889479073690	1593	1
3.64266734907328	3.52181198137718	1594	1
3.64735086568717	3.49977314328676	1595	1
3.65550742923952	3.43347190596367	1596	1
3.64811585993225	3.48657587184731	1597	1
3.64878471456325	3.48509425965841	1598	1
3.64490085962469	3.49790132192885	1599	1
3.64603058669632	3.50293948705837	1600	1
3.65911578047385	3.43019718676126	1601	1
3.65411038891528	3.47063719415434	1602	1
3.65478198779784	3.46742455727598	1603	1
3.65122195018768	3.47705153860903	1604	1
3.65277819976266	3.49547275231352	1605	1
3.65017980686643	3.48778558879796	1606	1
3.64941974130140	3.50290452264590	1607	1
3.64685739554454	3.48336992407345	1608	1
3.64054499100428	3.51652053388746	1609	1
3.65257423833885	3.46707139284136	1610	1
3.65679258583152	3.43832947522885	1611	1
3.64690157076576	3.48410048991808	1612	1
3.64576073613549	3.51246842253894	1613	1
3.65452699696101	3.46386523094629	1614	1
3.65291874795212	3.46886406582553	1615	1
3.65205242791040	3.45779410188091	1616	1
3.65052478520561	3.45892861014690	1617	1
3.65122534134698	3.50230856259343	1618	1
3.64911058825277	3.48292364339616	1619	1
3.65000325931660	3.48347471731692	1620	1
3.64601130376116	3.49709409405319	1621	1
3.65017335218178	3.44872764845942	1622	1
3.65289747571727	3.43315153829798	1623	1
3.64715902800839	3.45001535963075	1624	1
3.64256890074099	3.51601601150025	1625	1
3.64419282426877	3.51120956805598	1626	1
3.64070781905665	3.50591765839742	1627	1
3.64318674870757	3.52275448844658	1628	1
3.65435610545267	3.47393960268209	1629	1
3.65261966615433	3.47942533504163	1630	1
3.65034438604294	3.48887438020672	1631	1
3.65355898813842	3.46621832443706	1632	1
3.65329018124131	3.47033514834560	1633	1
3.64831028589780	3.46324769746767	1634	1
3.65377573231391	3.46833144250226	1635	1
3.65785092054403	3.46735940618338	1636	1
3.65871942529995	3.43245526361624	1637	1
3.65442480030857	3.45560871563836	1638	1
3.64749945399494	3.47808512027634	1639	1
3.64997946430925	3.49457179744332	1640	1
3.65433708724022	3.45701216322632	1641	1
3.65190068416161	3.47898077196496	1642	1
3.64850639565652	3.45673332863252	1643	1
3.65193104591106	3.48004053116894	1644	1
3.65296014000020	3.47957042038591	1645	1
3.65258156304077	3.46424995867039	1646	1
3.65061615615952	3.45597815332341	1647	1
3.65559755947760	3.47622323336333	1648	1
3.65191984592207	3.47363281546309	1649	1
3.65315859567214	3.45469958539609	1650	1
3.65430678236181	3.47068889604620	1651	1
3.65314551084268	3.45321690569870	1652	1
3.65348817727232	3.42656614765527	1653	1
3.65262260583251	3.47007916134466	1654	1
3.65163883315756	3.48582331177467	1655	1
3.66004329890821	3.44393861686059	1656	1
3.65563640350207	3.46149174996820	1657	1
3.65217981862326	3.48034308581676	1658	1
3.65284563308802	3.49870752011967	1659	1
3.65219721383185	3.49390898449808	1660	1
3.65044124148526	3.50779750036490	1661	1
3.65754613392176	3.46099397027437	1662	1
3.65271634166826	3.45958109610671	1663	1
3.64617560705271	3.49557109190344	1664	1
3.65625328327670	3.42971523310908	1665	1
3.65845487166493	3.45657361135015	1666	1
3.64989257330288	3.48412517520679	1667	1
3.64788505622662	3.49951751546338	1668	1
3.65563632612925	3.47355460013453	1669	1
3.65822056093703	3.44810254347928	1670	1
3.65223456118602	3.45382563480495	1671	1
3.65443975946133	3.47034952381399	1672	1
3.64664441289800	3.48520818179904	1673	1
3.64960633056884	3.42335717744571	1674	1
3.65084506423149	3.41427773971070	1675	1
3.65414283867126	3.44229472497568	1676	1
3.65316127259763	3.45552663274115	1677	1
3.65943448950274	3.44404198719797	1678	1
3.65687534630628	3.41213539265769	1679	1
3.66001804219940	3.41259178382160	1680	1
3.65364733951144	3.46540612611400	1681	1
3.65727857238697	3.44468540127288	1682	1
3.65538329306535	3.46946988897469	1683	1
3.64966901883645	3.48936844281264	1684	1
3.64997618022044	3.49293625029216	1685	1
3.64918601837624	3.48203291651403	1686	1
3.65573366514908	3.44904356266601	1687	1
3.65301877214219	3.47271315825915	1688	1
3.65000373834306	3.48638722109609	1689	1
3.65101320678220	3.49286086248339	1690	1
3.65528855896422	3.48577606397000	1691	1
3.65054177461013	3.48118419617725	1692	1
3.64795180924105	3.46900772464716	1693	1
3.64473683298962	3.49951460911278	1694	1
3.64755453617354	3.51288734161839	1695	1
3.64993371959218	3.50498386734468	1696	1
3.65154691844687	3.48424740715713	1697	1
3.65232730213827	3.46740482790563	1698	1
3.65166310495333	3.45280883353521	1699	1
3.65051533358404	3.45107265895398	1700	1
3.64993848169365	3.46282686568132	1701	1
3.65139826459400	3.46118691044755	1702	1
3.64900577852896	3.46555392876577	1703	1
3.64060709106015	3.49201733288612	1704	1
3.64402343274183	3.49757747916325	1705	1
3.65355288905500	3.48269598615716	1706	1
3.64664499277176	3.49926234180241	1707	1
3.63993240819657	3.50269778941885	1708	1
3.64721663198347	3.48180790388710	1709	1
3.64924575461759	3.45968008178155	1710	1
3.65416864068100	3.43914286942053	1711	1
3.64987297729399	3.46889167579909	1712	1
3.65028876760333	3.49651593475137	1713	1
3.65164565594470	3.46619327328047	1714	1
3.65625383051016	3.46156848840831	1715	1
3.65358070241088	3.48375463990525	1716	1
3.64849744044860	3.47157166331096	1717	1
3.65042572634448	3.48844352202958	1718	1
3.65194240628883	3.47051258423742	1719	1
3.65126514732237	3.43954784861327	1720	1
3.65110854187630	3.48333578428670	1721	1
3.64960793138362	3.47870249203653	1722	1
3.65225805181132	3.46569880280483	1723	1
3.65307364557528	3.46443283663020	1724	1
3.65027037224277	3.45287004071072	1725	1
3.65371185528216	3.47251648910347	1726	1
3.64971796442486	3.48257247072036	1727	1
3.65627921934649	3.46203384807258	1728	1
3.64500528134069	3.51960344248473	1729	1
3.64514091032376	3.53083431959952	1730	1
3.64860352357209	3.48784322629686	1731	1
3.64855439832415	3.48137691016016	1732	1
3.65380338809504	3.47485350750215	1733	1
3.65625770753533	3.46633544334830	1734	1
3.64871007489898	3.48810937059291	1735	1
3.64787564270905	3.48161016182380	1736	1
3.64316693721493	3.48915879797175	1737	1
3.65744196137809	3.45404770192646	1738	1
3.65064169412379	3.46427135978288	1739	1
3.65776873609109	3.46732455537434	1740	1
3.66000870880470	3.45311652052535	1741	1
3.65339222114525	3.46121015398167	1742	1
3.65518205536480	3.46685233234728	1743	1
3.65512325050141	3.47741204407790	1744	1
3.65479606314474	3.46360022480929	1745	1
3.64052234804211	3.51505595259230	1746	1
3.65022806797107	3.47861163671006	1747	1
3.64633634112197	3.51144324826834	1748	1
3.64700392200290	3.47706108806282	1749	1
3.64702741455982	3.46388935764669	1750	1
3.65249409172083	3.45843850247505	1751	1
3.64783484245216	3.48270743822066	1752	1
3.64513462401495	3.47795156686252	1753	1
3.64933688684752	3.50465735819616	1754	1
3.64564935549730	3.51913850198988	1755	1
3.64602953161942	3.53519977936600	1756	1
3.64499892646392	3.52491091988015	1757	1
3.64963128323307	3.49653168475196	1758	1
3.64794337581137	3.48639158779193	1759	1
3.65415666108889	3.47937420543490	1760	1
3.64933557269835	3.49530759157575	1761	1
3.64989216631838	3.49440056920372	1762	1
3.65471565497577	3.47597831361672	1763	1
3.65149880940287	3.47497956143707	1764	1
3.64586459671461	3.49221535197360	1765	1
3.64798474693707	3.50790911356598	1766	1
3.64603218148402	3.49507129314373	1767	1
3.64598826122983	3.49693985469965	1768	1
3.65101823247531	3.45579124424748	1769	1
3.64838507235511	3.50210774900842	1770	1
3.64877532157317	3.49695806944653	1771	1
3.64747346987200	3.52758951376936	1772	1
3.64860884692682	3.48896998180354	1773	1
3.64265395938877	3.52154847271474	1774	1
3.63904389012855	3.55242158814523	1775	1
3.64509256685886	3.53498324706175	1776	1
3.63947745163899	3.53943326108500	1777	1
3.64011177753620	3.55597253108471	1778	1
3.64687287386203	3.49830575129375	1779	1
3.65072636900469	3.44897782268675	1780	1
3.64766670395062	3.49433416895634	1781	1
3.65050464354955	3.47393522789004	1782	1
3.64140132202265	3.51353166565753	1783	1
3.64926847214706	3.50830414833173	1784	1
3.64765769812808	3.50774369484639	1785	1
3.64753360670565	3.48768905316791	1786	1
3.64500182186375	3.46817601812262	1787	1
3.65158098199729	3.47644979765341	1788	1
3.65000983264571	3.50370570419838	1789	1
3.63482496593736	3.55913932997956	1790	1
3.63588123748218	3.54781193472539	1791	1
3.63820981877671	3.52853191547707	1792	1
3.64391934034919	3.51089434637685	1793	1
3.64967317112736	3.48145195110874	1794	1
3.65323027342158	3.45545569354433	1795	1
3.64505596975787	3.47297394143136	1796	1
3.65050547952539	3.51593748034574	1797	1
3.65332675528411	3.45935336275911	1798	1
3.65627362936382	3.46545689525158	1799	1
3.65406186924998	3.44905941720685	1800	1
3.65637154778922	3.46036641685562	1801	1
3.65266702236579	3.46431509126678	1802	1
3.65091687471550	3.46987626006778	1803	1
3.65175563912740	3.47517457780208	1804	1
3.65544208606055	3.46834995137827	1805	1
3.65010138931960	3.46168847116354	1806	1
3.64687925986399	3.49293891372920	1807	1
3.64942525741972	3.51090447548249	1808	1
3.64967934642226	3.48804244577551	1809	1
3.64803302721053	3.49985028071074	1810	1
3.64614668576493	3.49833523380577	1811	1
3.64170297221274	3.51661847886118	1812	1
3.63950468236912	3.50453934362818	1813	1
3.64546067257874	3.49622341114569	1814	1
3.64587759240930	3.48915035464579	1815	1
3.64655881193992	3.51655458921796	1816	1
3.63425665813617	3.52081533086498	1817	1
3.63413463669548	3.53806791612301	1818	1
3.64185948786431	3.50614325881648	1819	1
3.64531843788896	3.49441627161542	1820	1
3.64415188432856	3.50326206791083	1821	1
3.64839271836085	3.50146814859434	1822	1
3.65067219125554	3.47898938442380	1823	1
3.65253359340237	3.49757146325483	1824	1
3.65382414164191	3.47638314671870	1825	1
3.65086085774120	3.48449300615643	1826	1
3.64955202085653	3.46665504182006	1827	1
3.65222631081191	3.47201110687834	1828	1
3.64830888046868	3.45218896858572	1829	1
3.65555580179383	3.44683471853745	1830	1
3.65189753146095	3.46132661900672	1831	1
3.65459822274218	3.47925910832519	1832	1
3.64740693604538	3.49769494303114	1833	1
3.65461444062050	3.47356025127362	1834	1
3.65721167406807	3.45075495315442	1835	1
3.65000070196767	3.48453947342252	1836	1
3.65068932928565	3.46615151962776	1837	1
3.64210519489851	3.49756877456465	1838	1
3.64720191251006	3.51642909934377	1839	1
3.65049640395547	3.52466282771977	1840	1
3.64709144551244	3.49630311764810	1841	1
3.64447213380588	3.49651986192293	1842	1
3.64674807793222	3.49824450223200	1843	1
3.65316557100953	3.44226038575557	1844	1
3.65256651509221	3.48021400550637	1845	1
3.64599057628490	3.49391552007051	1846	1
3.64815109123288	3.49275734701468	1847	1
3.65019410325586	3.49186459145600	1848	1
3.64440800418316	3.53083093491250	1849	1
3.63890601939206	3.53768918899931	1850	1
3.64119443277391	3.52515462380118	1851	1
3.64203845947527	3.51273166271346	1852	1
3.64743791531834	3.51029528384518	1853	1
3.64654563120230	3.49694145845095	1854	1
3.64461813843546	3.47930445518256	1855	1
3.65231735201968	3.47088446689917	1856	1
3.65184964620401	3.46431235770660	1857	1
3.64834119798932	3.46188205845854	1858	1
3.64851681868273	3.46101541731501	1859	1
3.65276865070902	3.46765620554424	1860	1
3.65353864193132	3.47094862245719	1861	1
3.65291165121384	3.44149828138000	1862	1
3.65332847967837	3.46650945928974	1863	1
3.65056093820948	3.47266908824719	1864	1
3.64727261443367	3.45569994243518	1865	1
3.65072551149919	3.45456902752493	1866	1
3.65251744259418	3.46177854661605	1867	1
3.65098424146907	3.50727586315388	1868	1
3.65120765095375	3.49940825563101	1869	1
3.65064451677816	3.46618151839407	1870	1
3.65093982231437	3.47969488699762	1871	1
3.65484650571164	3.47783330254637	1872	1
3.65543316584156	3.45091744072016	1873	1
3.65286437735289	3.46750698265788	1874	1
3.65386880255025	3.45053113076635	1875	1
3.65630861947883	3.44564135757242	1876	1
3.65617553382178	3.45382905719268	1877	1
3.65567867447521	3.47447190039381	1878	1
3.64650018969779	3.46445482665259	1879	1
3.64088191469945	3.51618158382642	1880	1
3.64490370826768	3.50353375438479	1881	1
3.64965245776846	3.48109963863939	1882	1
3.64635830073836	3.47977122672072	1883	1
3.64962582271083	3.49425997967424	1884	1
3.64850436794638	3.48832212340271	1885	1
3.64959582890290	3.44607776910485	1886	1
3.65512219596211	3.44368247366338	1887	1
3.65173967762617	3.47563679413450	1888	1
3.64314327273892	3.50335609384096	1889	1
3.65219810044361	3.47894751080411	1890	1
3.64884084653513	3.51775109415094	1891	1
3.64894710829881	3.47297822066884	1892	1
3.65012827614703	3.47248692007280	1893	1
3.64422438846215	3.52585796667713	1894	1
3.65014837623509	3.49018596713394	1895	1
3.64367289280876	3.51562865613733	1896	1
3.64716740609622	3.50740354046584	1897	1
3.64638732290198	3.48892642950256	1898	1
3.64876594858295	3.49880771699454	1899	1
3.64451484305098	3.49167416363249	1900	1
3.63754192030862	3.49585668755279	1901	1
3.65344844009682	3.47570889531367	1902	1
3.65364289988367	3.45976398366822	1903	1
3.65194458662325	3.45358508637402	1904	1
3.64927592351809	3.43928473275753	1905	1
3.64872986183099	3.45073654054989	1906	1
3.64907937563086	3.48688982110120	1907	1
3.64268384652115	3.51408372161452	1908	1
3.64314884118250	3.50203489599619	1909	1
3.64136612050666	3.49546663790887	1910	1
3.65018089814765	3.50602522592226	1911	1
3.64679025378882	3.49302557836326	1912	1
3.65271532681506	3.45871362282285	1913	1
3.64407535403981	3.46416490631531	1914	1
3.64269094311175	3.49589957861271	1915	1
3.64221385418470	3.50749362415303	1916	1
3.65446468984499	3.49819252965542	1917	1
3.64674118664282	3.50597553443417	1918	1
3.63973606942736	3.54333987880309	1919	1
3.64674904701753	3.50638278211670	1920	1
3.64766725660758	3.47804037017333	1921	1
3.64851091760943	3.50456902482175	1922	1
3.64824388382941	3.50035603736658	1923	1
3.64781687887703	3.50637351456063	1924	1
3.65095034787323	3.46681606270231	1925	1
3.64536565172584	3.50252098960232	1926	1
3.64242948158176	3.51430428197754	1927	1
3.64548569110180	3.48876976978388	1928	1
3.64933076877270	3.49289628193741	1929	1
3.64925741215867	3.49545642537042	1930	1
3.64714053406097	3.46890645101119	1931	1
3.65078818053147	3.47235818710727	1932	1
3.65413401321272	3.46750176246477	1933	1
3.64519613033157	3.47665727691174	1934	1
3.64395769072967	3.48534756524922	1935	1
3.65416318378622	3.44603094942404	1936	1
3.65195450457645	3.47348336217345	1937	1
3.65290679730907	3.46705911481094	1938	1
3.64959626930232	3.46359550549832	1939	1
3.64829623668171	3.47914743966505	1940	1
3.64833065037834	3.50189195315287	1941	1
3.64422086959263	3.51546237877859	1942	1
3.64589129586132	3.51911074950458	1943	1
3.64773297112278	3.49890872563546	1944	1
3.65237426612319	3.47882452494363	1945	1
3.65187746007927	3.46580400969727	1946	1
3.65762866682509	3.45842100196177	1947	1
3.65709210314347	3.46679403789362	1948	1
3.65078827311816	3.48767339246836	1949	1
3.64913261436784	3.51183725287592	1950	1
3.64976252069879	3.49687099419733	1951	1
3.64454595074326	3.50256841366964	1952	1
3.64316414842317	3.49212402141411	1953	1
3.65116935279754	3.47288670147623	1954	1
3.64908336142708	3.45351615282682	1955	1
3.65508836623680	3.46025613488411	1956	1
3.64687738492489	3.46030632244581	1957	1
3.64715370722253	3.47392424059794	1958	1
3.64859638854678	3.49104334324168	1959	1
3.64509729937581	3.53926347748851	1960	1
3.64804397996248	3.52820120318681	1961	1
3.64687652761485	3.50634825898424	1962	1
3.65381167507351	3.44550736263395	1963	1
3.65161838139584	3.46749174453708	1964	1
3.64437620862266	3.50167760444936	1965	1
3.64449854675006	3.51327071034635	1966	1
3.63944801525050	3.51833777177073	1967	1
3.63833186098784	3.50625510072354	1968	1
3.64570480032323	3.47934991073726	1969	1
3.64382932672289	3.47891776303031	1970	1
3.64537217802101	3.49995498288386	1971	1
3.64193429239410	3.51599783888135	1972	1
3.64745479690551	3.52161076932561	1973	1
3.64389357314813	3.50801992188382	1974	1
3.64092208212836	3.50141018642768	1975	1
3.65070391359503	3.49882956449919	1976	1
3.65517524664845	3.45088242178990	1977	1
3.64820966571230	3.48839447205134	1978	1
3.64103261727754	3.51357477926709	1979	1
3.64132310569687	3.51859832377923	1980	1
3.64909111726535	3.48634996056753	1981	1
3.64723732770125	3.46864005147998	1982	1
3.65039562413975	3.49155083015009	1983	1
3.64653144276230	3.47625977581873	1984	1
3.64638089046450	3.47637032726899	1985	1
3.64998137750781	3.44906301883263	1986	1
3.65129533383086	3.46443726261232	1987	1
3.65028798992286	3.47311873137831	1988	1
3.64758157321630	3.49583812988508	1989	1
3.64735723916539	3.45210997582130	1990	1
3.64208822161096	3.50309581491927	1991	1
3.64327441957030	3.52758580320007	1992	1
3.64331580810421	3.49840780694112	1993	1
3.64828480747126	3.48217166445640	1994	1
3.64963155392835	3.51623818622720	1995	1
3.64827986984034	3.48772683288888	1996	1
3.64213039041821	3.45792463177345	1997	1
3.64578034049858	3.48863141035722	1998	1
3.65384556992898	3.45372110709216	1999	1
3.64980128400875	3.46483258868198	2000	1
[truncated: 3,000 more rows]
