# Supplementary material for: Reversibility and Viscoelastic Properties of Micropillar Supported and Oriented Magnesium Bundled F-Actin
Source: PLoS One. 2015 Aug 31;10(8):e0136432. doi: 10.1371/journal.pone.0136432 (PMC4556452; doi:10.1371/journal.pone.0136432)
Supplement: S1 Data — See the Readme.txt file within. (ZIP) [file pone.0136432.s004.zip › Rheology-raw-data/120725 08mM/fov2221noDD/fov2221noDD.txt]

3.64257605647076	3.72309528592249	1	1
3.64255682435725	3.68540315721794	2	1
3.64575575858428	3.71861314362876	3	1
3.64458489727229	3.72142521269125	4	1
3.64956648518529	3.72315855871764	5	1
3.63834157189936	3.75946423017966	6	1
3.63616078749123	3.78810570526675	7	1
3.64046378768272	3.76741388065060	8	1
3.64157396670061	3.75501979641065	9	1
3.64397858903246	3.73587879125449	10	1
3.64547661500633	3.72815930802176	11	1
3.64023054175149	3.72825577170977	12	1
3.64456350489397	3.72261602736346	13	1
3.64326685802009	3.73786096985272	14	1
3.64878012457733	3.73015791716534	15	1
3.64392540640443	3.73703559584402	16	1
3.64512426340041	3.71912172377624	17	1
3.64154637451120	3.73461917325486	18	1
3.63799757437646	3.72916198601845	19	1
3.64426125685251	3.73202773855877	20	1
3.64159804130962	3.72745080622645	21	1
3.64018570273003	3.74254115216772	22	1
3.63343299939033	3.75071367089421	23	1
3.64885475719406	3.70496296573559	24	1
3.64201744978675	3.69337883279712	25	1
3.64064052890615	3.71046619401490	26	1
3.63841330858320	3.74141735043879	27	1
3.63494573371158	3.76361944484612	28	1
3.64040145184220	3.75089630957823	29	1
3.64381076058990	3.74264147584238	30	1
3.64324106624135	3.74259241812602	31	1
3.64425312055893	3.69549470193815	32	1
3.64238740776068	3.70669384169331	33	1
3.64125081208003	3.71946767260080	34	1
3.63991628458328	3.75013017334798	35	1
3.63978961917313	3.73220624249974	36	1
3.64372207506225	3.72895520772754	37	1
3.64412963884212	3.70968228837323	38	1
3.64143480170807	3.72037786308024	39	1
3.64656241557599	3.72101203558824	40	1
3.63733464705090	3.73041926941228	41	1
3.63622770959675	3.76129588090892	42	1
3.64096629653211	3.75933940589174	43	1
3.63952210467500	3.73640298947633	44	1
3.64600768081142	3.69665954968767	45	1
3.64455228773009	3.70705863958723	46	1
3.63930543876952	3.71862302140590	47	1
3.64379370653173	3.71214795983980	48	1
3.64310809797481	3.70893824002425	49	1
3.64230867214413	3.72614640943820	50	1
3.63486243853877	3.71738029305843	51	1
3.64784880781577	3.71333562482270	52	1
3.64017010545192	3.72932001063293	53	1
3.64301517424929	3.71540127591554	54	1
3.63454523111491	3.73488767094274	55	1
3.64327708878854	3.72040286669746	56	1
3.64743325003290	3.72292001796214	57	1
3.64546333427015	3.69223552931040	58	1
3.64729727670771	3.70809606643868	59	1
3.64476704798663	3.69536635472283	60	1
3.64329984094179	3.70647211837124	61	1
3.64067747284295	3.71513376279083	62	1
3.64526139433613	3.71738156105304	63	1
3.64354613627849	3.70133261559280	64	1
3.64265855958345	3.66781807946411	65	1
3.64521665351436	3.71773245736916	66	1
3.64252884632907	3.71801377705357	67	1
3.63957131540744	3.71324628451264	68	1
3.63846985101349	3.72763703731621	69	1
3.63823324960695	3.77383342766456	70	1
3.63833605268094	3.78110167039257	71	1
3.64176099858308	3.73253811023982	72	1
3.64390671126633	3.73014419114561	73	1
3.64166077783393	3.74179041786634	74	1
3.64032136675321	3.74236980000853	75	1
3.64227623749876	3.71516974223158	76	1
3.64213080624019	3.69866620646962	77	1
3.64616253381932	3.68424074829860	78	1
3.64380995883409	3.71930380720433	79	1
3.64588885279129	3.70222764204575	80	1
3.63816213401148	3.73882825701819	81	1
3.63921735482769	3.74319997473673	82	1
3.64494338675001	3.71411205739176	83	1
3.64390378651855	3.73212847711453	84	1
3.63955615318672	3.72532213903077	85	1
3.63755198090735	3.74051381335579	86	1
3.64436777013784	3.73846368361959	87	1
3.64666699189258	3.74133905581321	88	1
3.64607518816467	3.68498842988492	89	1
3.64674272919205	3.69432162530225	90	1
3.64466016343666	3.72034065747801	91	1
3.64365708260617	3.74563077295249	92	1
3.64149305385094	3.71850298008256	93	1
3.63756409164712	3.75455122475006	94	1
3.64624842930158	3.71763238450809	95	1
3.64707555051164	3.69726424503809	96	1
3.64614101149620	3.73298067064668	97	1
3.64242772582655	3.72083602184884	98	1
3.64897645814826	3.68704833657330	99	1
3.64251672323949	3.70693194769275	100	1
3.64393853334004	3.76684745252340	101	1
3.63909597574649	3.73284504333821	102	1
3.64100760804120	3.75489050339616	103	1
3.64252020869835	3.73052331472978	104	1
3.64871946394993	3.69382574010547	105	1
3.64298879989810	3.69348202712496	106	1
3.64398353898235	3.72419356375850	107	1
3.64534066338013	3.70901403041745	108	1
3.63715829780970	3.74012760415748	109	1
3.63571581612715	3.75262914733160	110	1
3.64223722538675	3.73284921493184	111	1
3.64260633393308	3.69971340180249	112	1
3.64576719093090	3.69481155760421	113	1
3.64559873674816	3.70769282098072	114	1
3.64468252579486	3.72132711647667	115	1
3.64422457027197	3.70667917999239	116	1
3.64729982305819	3.70573279039945	117	1
3.64035702481710	3.72720770848946	118	1
3.64134166189103	3.75970061876238	119	1
3.63654422937927	3.75870828147426	120	1
3.64172743722355	3.73210095913592	121	1
3.63779657276668	3.74571450424580	122	1
3.63612316545544	3.76503501252578	123	1
3.63993572097828	3.77421188947777	124	1
3.63302590012062	3.78396614408775	125	1
3.63723979533654	3.76815799239116	126	1
3.63897559619928	3.73904471715609	127	1
3.64290516265924	3.75198465712853	128	1
3.63545385390863	3.75355813975115	129	1
3.63696123944245	3.73991255706795	130	1
3.64445557196840	3.70757217717726	131	1
3.63860691262738	3.73298624188452	132	1
3.64134309185345	3.70677545546339	133	1
3.64477133653566	3.70475347356905	134	1
3.64087733633062	3.74157330151462	135	1
3.64404454161283	3.75625375452740	136	1
3.64185489433253	3.73384923546775	137	1
3.63998427600773	3.77415802641637	138	1
3.63994146607191	3.73439852612398	139	1
3.63763112122701	3.73847371838061	140	1
3.64314550282842	3.72361136865204	141	1
3.63837131464825	3.75130554025876	142	1
3.63886534302362	3.74324381224972	143	1
3.64528057490786	3.74178233258128	144	1
3.63612444411122	3.73669497368499	145	1
3.64489956336169	3.71846878163021	146	1
3.64364539519908	3.75002947943508	147	1
3.64165757678635	3.73387315178776	148	1
3.64088557069372	3.73039925858361	149	1
3.63991354262850	3.75239520023454	150	1
3.63534309753466	3.78981411537159	151	1
3.63920577628279	3.76150083149159	152	1
3.64032162590711	3.78436122056193	153	1
3.63897423388673	3.79449853490666	154	1
3.63161537588917	3.77751378222129	155	1
3.64388696463871	3.75320814387925	156	1
3.63959083494909	3.75381437852718	157	1
3.64364571893887	3.75500018320653	158	1
3.64083933946689	3.73881658799236	159	1
3.64797187678092	3.73265014479605	160	1
3.64654875919052	3.71940817516940	161	1
3.63677489601433	3.73252572204903	162	1
3.64264022029184	3.76466375361782	163	1
3.63995348350342	3.77616291633422	164	1
3.63525315035814	3.78951630674182	165	1
3.63907750434485	3.76116275627237	166	1
3.64741874028039	3.70349471599754	167	1
3.64510196487089	3.71463381477257	168	1
3.64440478568521	3.69922550609016	169	1
3.64209544928795	3.73406630923143	170	1
3.64200278175768	3.74095547173118	171	1
3.64257035291191	3.75439925624126	172	1
3.63906905420711	3.76537194547214	173	1
3.64571769445598	3.71239406459848	174	1
3.65019339597019	3.68877846966975	175	1
3.63992799407799	3.72835786426834	176	1
3.64964382792394	3.71163985028141	177	1
3.64068306276964	3.76135551578651	178	1
3.63628542874647	3.75478620411287	179	1
3.64162672237724	3.75159413007919	180	1
3.63885732256749	3.74139592293118	181	1
3.64361139888732	3.73285448594352	182	1
3.64238750129883	3.72442652916482	183	1
3.64377603524738	3.69693061311566	184	1
3.64398222902117	3.71562906533422	185	1
3.64048816993500	3.72502982157950	186	1
3.63867644453538	3.72881592684172	187	1
3.63970946104595	3.73420424207375	188	1
3.64394103530416	3.74169346789937	189	1
3.64490234850909	3.70827481890344	190	1
3.64273689609017	3.73130139786882	191	1
3.64218339808298	3.72593847964773	192	1
3.64359552208605	3.75291974422133	193	1
3.64639284902255	3.71597742492746	194	1
3.64603295212314	3.72300723548136	195	1
3.63936327811198	3.73438997593077	196	1
3.63641230977961	3.72569637712656	197	1
3.64436837827444	3.72516720537680	198	1
3.64245011381183	3.74851609220045	199	1
3.64036425733581	3.77999450452742	200	1
3.63697149615876	3.80522376819280	201	1
3.63919009580923	3.75027451971229	202	1
3.64220368231211	3.73603340262077	203	1
3.64583691398344	3.73167703649425	204	1
3.64467798031220	3.74037054343521	205	1
3.64051099062547	3.76333998155135	206	1
3.64077592976594	3.75513374560489	207	1
3.64521959987607	3.72880627792052	208	1
3.63985441034030	3.76599704809553	209	1
3.64991848225750	3.71960215847384	210	1
3.63815346180508	3.72421987661437	211	1
3.63508535865343	3.75875544934298	212	1
3.64001864404943	3.73868539813928	213	1
3.64219419697762	3.75530803641199	214	1
3.63903973524639	3.77428365741610	215	1
3.64554733735541	3.74446117184431	216	1
3.64453069735091	3.71549125427713	217	1
3.64582746339182	3.72577538450976	218	1
3.64146605803048	3.73282361006079	219	1
3.64014329964465	3.77660483868079	220	1
3.63857644745120	3.75716449756195	221	1
3.64095846699379	3.73866168774242	222	1
3.64923741570300	3.69800228290337	223	1
3.64386177041108	3.66977744314709	224	1
3.64431165461979	3.69878637131279	225	1
3.64444234909138	3.70968661951259	226	1
3.64970086703281	3.69378911445390	227	1
3.64437137037954	3.71126799238496	228	1
3.64664485223455	3.74631639356042	229	1
3.64227368486988	3.75722583978234	230	1
3.64381208202246	3.75240756864461	231	1
3.64354607767457	3.74689792719335	232	1
3.64439702433354	3.73761171715770	233	1
3.64233174540225	3.73144320559573	234	1
3.64216699001141	3.73202696773156	235	1
3.64524068237642	3.73623256746461	236	1
3.63995823685189	3.75869603913624	237	1
3.64381595066368	3.73106696424910	238	1
3.64126409934867	3.73118647147523	239	1
3.63906386801166	3.73748802068770	240	1
3.63989933532166	3.73970739609755	241	1
3.64368995671853	3.76358582759316	242	1
3.63942283553091	3.76574969072745	243	1
3.63922018406836	3.74838320648452	244	1
3.64466924643066	3.71697349690051	245	1
3.64302175769905	3.72442269451839	246	1
3.65138868667653	3.66081461440372	247	1
3.64617959680330	3.69828538394815	248	1
3.64057952184592	3.74930934642669	249	1
3.64189542043628	3.74746733148473	250	1
3.64176445492611	3.74778415892879	251	1
3.63878994668209	3.76238041967292	252	1
3.64460889424626	3.72493381314534	253	1
3.64444092348754	3.73425005716828	254	1
3.64593584323912	3.70771344602178	255	1
3.64077494762910	3.71603899005115	256	1
3.64430078482651	3.75549755022056	257	1
3.64279131216648	3.73882617561220	258	1
3.64291129452931	3.73058088730285	259	1
3.64708104127594	3.70043908311001	260	1
3.65358570637229	3.69020354027350	261	1
3.64836210774953	3.73406252010984	262	1
3.65073742146717	3.70854846479141	263	1
3.64731375726143	3.70478941259095	264	1
3.64619369328375	3.70899570534962	265	1
3.64815755998600	3.69091999665579	266	1
3.64860355132275	3.71787528616927	267	1
3.64658912390731	3.71772003689710	268	1
3.64841613018820	3.71761526638698	269	1
3.65117427102508	3.66848074364516	270	1
3.65311538274227	3.68857629803589	271	1
3.64512319389042	3.73181491885384	272	1
3.64656038956536	3.70670912047220	273	1
3.64672658987717	3.71725836833103	274	1
3.64122927088004	3.70547587135830	275	1
3.64723580758375	3.69650692556995	276	1
3.63991975752939	3.72191481370948	277	1
3.65357704236794	3.70145625167193	278	1
3.65179926200459	3.69126892291744	279	1
3.65067379502225	3.67912138622518	280	1
3.65147536008048	3.70087241103096	281	1
3.64401555512530	3.72740759980429	282	1
3.64783314163433	3.73265012582623	283	1
3.65016184728868	3.70705440435675	284	1
3.64703732161244	3.70218492704637	285	1
3.64446941488033	3.74923784710494	286	1
3.64471694884259	3.77119133416376	287	1
3.64448257386577	3.73704025730245	288	1
3.64759346288524	3.71358072072667	289	1
3.63842077433336	3.72042018910171	290	1
3.63935233665251	3.73841065355403	291	1
3.63586005938554	3.76944029896586	292	1
3.63073914476694	3.77235231574157	293	1
3.63981688047089	3.77641975617746	294	1
3.63634159338843	3.76249993986253	295	1
3.64363947766223	3.73226600798518	296	1
3.64199388164863	3.71959803076226	297	1
3.64427718458565	3.71276335964769	298	1
3.64479824033054	3.73499115641563	299	1
3.64196307716301	3.73977793833990	300	1
3.63825330224497	3.75942764444147	301	1
3.64618885908076	3.72715559709271	302	1
3.64623274538122	3.75005403462518	303	1
3.64465565653849	3.72905943205555	304	1
3.63983464317040	3.70492145284621	305	1
3.64244599201729	3.69992685170267	306	1
3.64305818694810	3.71242080561018	307	1
3.65277647417921	3.69541446733138	308	1
3.64339202700632	3.74676455842009	309	1
3.64061988649604	3.75880396007925	310	1
3.63802166041665	3.77818198846087	311	1
3.63704923287089	3.79808823942723	312	1
3.63961842500417	3.76014509114072	313	1
3.64435972562427	3.73876754535510	314	1
3.63982051277937	3.73711838479729	315	1
3.64161895084522	3.76254288714562	316	1
3.64670619862790	3.71799381134721	317	1
3.64689933476799	3.73187297613974	318	1
3.64779558903777	3.71417130206072	319	1
3.64774929063508	3.68438684334703	320	1
3.64410406199217	3.74592298004156	321	1
3.64265606339420	3.76038770967762	322	1
3.64944888172730	3.72506764412362	323	1
3.64916951648266	3.72967026648152	324	1
3.64657157115159	3.71723501767027	325	1
3.64906178108954	3.73033954212394	326	1
3.64546679014885	3.72958937334960	327	1
3.64276787427635	3.75264915515347	328	1
3.64434675558729	3.73708552981814	329	1
3.63928948836884	3.73439359122079	330	1
3.63577000965164	3.75867211516780	331	1
3.64746811959187	3.72523196786587	332	1
3.64486545554977	3.75001817589289	333	1
3.63615292638710	3.77406562238922	334	1
3.63696623433678	3.78229603101043	335	1
3.63772920191317	3.80984343102383	336	1
3.63925732225573	3.78634236171483	337	1
3.63772861393972	3.79705446631078	338	1
3.64133358640594	3.79159114453396	339	1
3.63798319760835	3.80057732829055	340	1
3.64931594475234	3.71349788565675	341	1
3.64519970393444	3.73378513893289	342	1
3.64786066465988	3.72138939606743	343	1
3.64523658165635	3.72976932225618	344	1
3.64619201611795	3.72723736488667	345	1
3.65281633772486	3.70369303500644	346	1
3.65261909346727	3.70564599128023	347	1
3.65245180591456	3.68974443515015	348	1
3.65105618778135	3.69335661003227	349	1
3.64114829674231	3.75343601145499	350	1
3.63398441781527	3.78010368629153	351	1
3.63165943293911	3.79663405769672	352	1
3.64322009646729	3.74652126353090	353	1
3.64071701220825	3.77066880803970	354	1
3.64938395344176	3.74285182723216	355	1
3.64588483485256	3.74321841836368	356	1
3.64817335717966	3.73729667076721	357	1
3.64535798379191	3.72008949246355	358	1
3.64598308643180	3.70033975090363	359	1
3.64858029916249	3.69622656682214	360	1
3.64912116657308	3.72202311794140	361	1
3.64319685159512	3.75763742835943	362	1
3.64562218261800	3.72274366080841	363	1
3.64465363830540	3.73168880735055	364	1
3.64581595970054	3.71511618602137	365	1
3.64952031070936	3.72324134386372	366	1
3.64698272821098	3.73331097713296	367	1
3.65000120657598	3.72715522433736	368	1
3.63877574166711	3.74719612289150	369	1
3.64136279918530	3.73271273501992	370	1
3.64034212245937	3.76282621909307	371	1
3.63852736181095	3.73547899226438	372	1
3.64108165411602	3.73309556350931	373	1
3.64206559253653	3.74008112720395	374	1
3.63854673774904	3.74123862187665	375	1
3.63848200303568	3.75420268396222	376	1
3.64408982826116	3.73726647476300	377	1
3.63846230719043	3.79404242790447	378	1
3.63564903108922	3.81087602697567	379	1
3.63630542628669	3.80183958584406	380	1
3.63922469919286	3.76825869090301	381	1
3.64290564674183	3.73962191633328	382	1
3.64288750327447	3.75957612376831	383	1
3.64435124298416	3.74695471593736	384	1
3.64968006690558	3.69920591602525	385	1
3.64571419529713	3.70110260456683	386	1
3.65098508343062	3.71013333169476	387	1
3.64844541827604	3.72926384081153	388	1
3.64854765773889	3.68397698842826	389	1
3.64968939915221	3.70272734480955	390	1
3.64796279951263	3.70289945520109	391	1
3.64515311697554	3.72083913661112	392	1
3.64308270273677	3.73978323941904	393	1
3.64703750212403	3.70015399749930	394	1
3.64303689069075	3.70481808578177	395	1
3.64655580682520	3.68861913035899	396	1
3.65262876028224	3.68483496651505	397	1
3.65168912811978	3.68937368554368	398	1
3.63828198106590	3.73604023989932	399	1
3.64159896298852	3.72086932092699	400	1
3.64641190050673	3.73246480725087	401	1
3.64811992462510	3.71830697082262	402	1
3.64984907341012	3.72088028062421	403	1
3.64956729964631	3.70654043157612	404	1
3.64714781772971	3.69048123518236	405	1
3.65228021035834	3.65524408569449	406	1
3.65176987497832	3.69265820791679	407	1
3.64512912448029	3.70114825317825	408	1
3.64770459785492	3.69632962883985	409	1
3.65035726417815	3.68867953735404	410	1
3.64513415296148	3.69872568226355	411	1
3.65163977111810	3.68941038474489	412	1
3.65394329340735	3.68155012157831	413	1
3.65035295174935	3.70134949096035	414	1
3.65335067871788	3.69129957638297	415	1
3.65200946605103	3.67557470085994	416	1
3.64267631245984	3.71444157535647	417	1
3.64600830867215	3.73963020133856	418	1
3.64817533668717	3.71030187577490	419	1
3.64479016939372	3.73182568441923	420	1
3.64957921290998	3.71843002583012	421	1
3.64785327951087	3.71483082933813	422	1
3.64613062658298	3.74461913453593	423	1
3.64819879579779	3.69361003236396	424	1
3.64505708240265	3.70636761133101	425	1
3.65053215932438	3.72029993746345	426	1
3.64934482678721	3.68945724201903	427	1
3.64769500314860	3.71302387221093	428	1
3.64525500724998	3.73650652966661	429	1
3.65366228549135	3.72094481231221	430	1
3.64765485758022	3.74386092035899	431	1
3.64789784238915	3.70014518968714	432	1
3.64173088000313	3.72527380663462	433	1
3.64291591810632	3.69254729476987	434	1
3.64425971568025	3.72660683876796	435	1
3.64800455930831	3.72497132332107	436	1
3.65082392907254	3.71992824971104	437	1
3.64717041673269	3.72256395590443	438	1
3.64391354172419	3.70059792163146	439	1
3.64093863156589	3.72159488533459	440	1
3.63891805517834	3.72745229883679	441	1
3.64455114168158	3.74130904920359	442	1
3.64193388781974	3.74494955410641	443	1
3.64790279110110	3.71906805914195	444	1
3.64247783530909	3.76786191727984	445	1
3.64193027025664	3.79002588156847	446	1
3.64008898778881	3.75336397397755	447	1
3.64052963099266	3.75285568296158	448	1
3.64444104436843	3.74523757510117	449	1
3.64440154586556	3.74502873281609	450	1
3.64134247054572	3.74547740454753	451	1
3.63643378815091	3.80070457399564	452	1
3.63973381031880	3.78500189530252	453	1
3.64100389850647	3.78661569889370	454	1
3.64296619697761	3.73796772276994	455	1
3.64991686760190	3.71892217322823	456	1
3.64537272916850	3.73801483852118	457	1
3.64880672185407	3.71639429471418	458	1
3.64188093223073	3.72637476844855	459	1
3.63788190706802	3.77155031047495	460	1
3.64021635186990	3.75222037973406	461	1
3.64953740403464	3.71468189214287	462	1
3.64730194677394	3.68980373610419	463	1
3.65092758355248	3.66216100889237	464	1
3.65110127374976	3.67037681264802	465	1
3.64285138218513	3.73055305577015	466	1
3.63651349675156	3.74601142877821	467	1
3.64554989446793	3.76158594199453	468	1
3.64175798370004	3.73719460202985	469	1
3.64005146692602	3.73247899741373	470	1
3.64500481161162	3.71188197048952	471	1
3.64313130562135	3.71814347077198	472	1
3.64707914576013	3.72965015691224	473	1
3.64376626126222	3.74845619432430	474	1
3.64681005059275	3.73026769114266	475	1
3.65756375094557	3.68859773909404	476	1
3.65198605768042	3.70022739282661	477	1
3.64611324672498	3.74878318879629	478	1
3.64888097394478	3.71316645468716	479	1
3.64866721199472	3.70396562888615	480	1
3.64667634525201	3.72641564432465	481	1
3.63678261972046	3.72595056308891	482	1
3.64476893628150	3.74046100880154	483	1
3.64747391195681	3.72461926080767	484	1
3.64450693384562	3.72639296973050	485	1
3.64281536749057	3.78440851984516	486	1
3.64535169124270	3.77973557867290	487	1
3.63939367054581	3.74883437756360	488	1
3.64137823855197	3.75796809434184	489	1
3.63508157994319	3.78834891310661	490	1
3.63339569876706	3.78418793309740	491	1
3.64487925913353	3.74976731682929	492	1
3.63448891316518	3.79045091908434	493	1
3.63411004370626	3.77881371312533	494	1
3.63540503504041	3.77371861460833	495	1
3.64075768995017	3.72238465608199	496	1
3.64550015410919	3.76307580287887	497	1
3.65015012859739	3.70020080750239	498	1
3.64834695729274	3.70675875428643	499	1
3.64724874698931	3.74460019528760	500	1
3.64627650002735	3.72532328089344	501	1
3.64490613127576	3.73087275872770	502	1
3.64850591529044	3.70137807507154	503	1
3.64509302942417	3.70381689158116	504	1
3.64704321102087	3.72747927557187	505	1
3.64210493006042	3.74028760400267	506	1
3.63903879697631	3.78572778327977	507	1
3.63644968559149	3.80583993221107	508	1
3.64514049066258	3.74165536879696	509	1
3.64407148654251	3.73570447986445	510	1
3.64563861080228	3.73824037350629	511	1
3.64042832237380	3.77409608430761	512	1
3.63721795974797	3.74750850872012	513	1
3.64514498640185	3.73267964951727	514	1
3.64261507482725	3.76195661257813	515	1
3.63372809387253	3.74237022281547	516	1
3.64407326914492	3.73440009753286	517	1
3.63794534485843	3.75935716872171	518	1
3.64116464518820	3.79106943417570	519	1
3.63745538440436	3.74303196098117	520	1
3.64015173646710	3.77018159865322	521	1
3.64481485995170	3.74618625919001	522	1
3.64532269299142	3.74440312371799	523	1
3.64348741060541	3.73296601846235	524	1
3.64635471866201	3.73425109470712	525	1
3.64927133637775	3.72328055227817	526	1
3.64452981574336	3.70950053021834	527	1
3.64519318282157	3.73126708851858	528	1
3.64802764379058	3.72995298657338	529	1
3.63779670164809	3.74260305148787	530	1
3.64681435658325	3.73418902083180	531	1
3.64568243996340	3.73879284402890	532	1
3.63902843845127	3.74829602907286	533	1
3.64022446187217	3.73518132990112	534	1
3.64445927326761	3.75186985351913	535	1
3.64810581258740	3.70630075741412	536	1
3.64954975309803	3.69563528888283	537	1
3.64755883991906	3.70865519273226	538	1
3.64470111170649	3.69572267804977	539	1
3.65023891896582	3.70361749006253	540	1
3.64436455341246	3.71922774743488	541	1
3.64583286406825	3.75577453200012	542	1
3.63934202597330	3.74873242194723	543	1
3.63982968814007	3.74895245421760	544	1
3.64663145863787	3.74396875031395	545	1
3.63841881159784	3.74801702468297	546	1
3.64372276616878	3.74389631679683	547	1
3.64918799520694	3.73939357344817	548	1
3.64194944438144	3.74003528969767	549	1
3.64347070706857	3.75636742164149	550	1
3.64270574895781	3.73355624416878	551	1
3.64370871241633	3.71934528691118	552	1
3.64770755395682	3.71183429121156	553	1
3.64802289295448	3.72235190374423	554	1
3.64496967393384	3.70906892451398	555	1
3.64819568282254	3.72461308663317	556	1
3.63998145647330	3.72528269107769	557	1
3.64718664414031	3.73102716183826	558	1
3.64456785716813	3.73575967017568	559	1
3.63715556603349	3.73907558439957	560	1
3.63748654830111	3.73050888121803	561	1
3.64168057528277	3.75734244239220	562	1
3.64272231474512	3.75930590748272	563	1
3.64436332648769	3.71790090475014	564	1
3.64537373231108	3.71753543391478	565	1
3.65071984984438	3.71868181419448	566	1
3.64535627791521	3.74275571070330	567	1
3.64921252151516	3.75029868661255	568	1
3.64650581818013	3.72053160134370	569	1
3.64360551808125	3.74921131328296	570	1
3.63798606709016	3.75605373553256	571	1
3.64124940341158	3.72148781959307	572	1
3.65009316209206	3.71000916758763	573	1
3.64278071413092	3.71178405551487	574	1
3.64604765533482	3.70313272026453	575	1
3.64860722835535	3.69273883087733	576	1
3.65024560169820	3.67016838371360	577	1
3.64618572784590	3.70726987871191	578	1
3.63984793553992	3.74730877648506	579	1
3.63999469520086	3.74234983430296	580	1
3.64120932019401	3.74252745212733	581	1
3.64306212392190	3.74593613947654	582	1
3.63699875839983	3.75525403654708	583	1
3.63885837342485	3.75162756936434	584	1
3.64389314497015	3.73432966660005	585	1
3.64683386278154	3.74964445577365	586	1
3.64726689600830	3.71943485442341	587	1
3.64642737506316	3.72630970305216	588	1
3.63933357996980	3.72693142551402	589	1
3.64539764529722	3.73373551215516	590	1
3.64760597491647	3.70591670141654	591	1
3.64347717834169	3.73084410391179	592	1
3.64432658859342	3.72294551221974	593	1
3.65034795897397	3.69121068451879	594	1
3.64161263322636	3.72020203656776	595	1
3.64383725464056	3.72737212003167	596	1
3.64405593165896	3.72545602736157	597	1
3.64401877639130	3.74162480228321	598	1
3.64688435598109	3.71802882928943	599	1
3.64463120489352	3.72926665418559	600	1
3.64163845868395	3.77781640872771	601	1
3.63965735261883	3.75467602000435	602	1
3.63030037001476	3.79496214733155	603	1
3.64659274697168	3.76578582837828	604	1
3.63950560389336	3.78110463849107	605	1
3.63498499665711	3.76438229421896	606	1
3.64992854286707	3.70736668538240	607	1
3.65464954935402	3.68178963822711	608	1
3.64546017066661	3.72352698227880	609	1
3.64218109087583	3.74374185610392	610	1
3.63945384980944	3.73944916246466	611	1
3.64487507537225	3.72152201698887	612	1
3.64952523465682	3.71808114148973	613	1
3.65055901227669	3.70890503809148	614	1
3.64623769061626	3.68771476315544	615	1
3.64970831149476	3.70701965380997	616	1
3.64797017389063	3.73270411044728	617	1
3.64423941854074	3.71999838923515	618	1
3.64761744751604	3.74244544473237	619	1
3.64396324589579	3.73799322537716	620	1
3.64762302680814	3.73379471925273	621	1
3.64482506169115	3.73950212049748	622	1
3.64281673622456	3.72957739130173	623	1
3.64927897949908	3.70158420524755	624	1
3.65127081296663	3.69290173860625	625	1
3.64362254263918	3.73918424666263	626	1
3.64372006651157	3.75901336578283	627	1
3.64641312044711	3.72934164656763	628	1
3.64489145374088	3.73460804343006	629	1
3.64006265926072	3.72271150612829	630	1
3.65077583175310	3.70397576365568	631	1
3.64495808073225	3.72796914290312	632	1
3.65089094303366	3.69832398530594	633	1
3.64758739073253	3.67908065264080	634	1
3.64846730462624	3.69242112329003	635	1
3.64417639547161	3.75546524237556	636	1
3.64324284039436	3.76014390836275	637	1
3.64337918562451	3.75149846822820	638	1
3.64639089038690	3.76370252380751	639	1
3.64082748596431	3.80341498621523	640	1
3.63657462561510	3.80390908425702	641	1
3.64346487722314	3.78311021306694	642	1
3.64013961141924	3.75956912937976	643	1
3.64406819868631	3.71742024201314	644	1
3.64644273762896	3.72730684959630	645	1
3.64224271747086	3.75026050564568	646	1
3.64310345862902	3.76987004621473	647	1
3.64672493332255	3.73941926811493	648	1
3.63880509439085	3.72425763213279	649	1
3.64526014702677	3.76896490639104	650	1
3.64133208779500	3.76267058138474	651	1
3.64952471335856	3.72858129045148	652	1
3.64633291094295	3.70816040814961	653	1
3.65229467676186	3.68318133848367	654	1
3.65033109976936	3.69073901799620	655	1
3.64684115522479	3.69664641986635	656	1
3.64681618927472	3.73138811286990	657	1
3.64669332838210	3.70658490829691	658	1
3.64536269187765	3.69283488266307	659	1
3.64487464530063	3.73154115638941	660	1
3.64972633966295	3.71030797388416	661	1
3.64380939415270	3.73922343391658	662	1
3.63555096927154	3.76741906896644	663	1
3.64543828316942	3.74779457948115	664	1
3.64401470417253	3.74081440017323	665	1
3.64680697242046	3.72274390793420	666	1
3.64362242177876	3.74453457025476	667	1
3.64430145684551	3.69655753983528	668	1
3.64595046983694	3.70664544366343	669	1
3.64812196235118	3.71799467296900	670	1
3.64468419574847	3.73104890816679	671	1
3.64696938026070	3.74059819426845	672	1
3.64329138571798	3.72733600494638	673	1
3.64454907766904	3.72237866017483	674	1
3.64272535701569	3.69260783864918	675	1
3.64742094952696	3.70741932763687	676	1
3.64861681283132	3.70621988868124	677	1
3.65098101333018	3.71496076235140	678	1
3.65047070415642	3.71621392488542	679	1
3.64878136864686	3.69143003206061	680	1
3.65124403411759	3.71990492587282	681	1
3.64934934774062	3.70954133375626	682	1
3.64219230538071	3.74237484596061	683	1
3.63791108241971	3.76751060762446	684	1
3.64207157506681	3.76166541244441	685	1
3.64575912466571	3.71729106928286	686	1
3.64720785236831	3.71918943589173	687	1
3.64863871032498	3.73914657359974	688	1
3.64379508395814	3.72326217794651	689	1
3.64276627195226	3.75564280579801	690	1
3.64118623419277	3.77036799611882	691	1
3.64249111098673	3.76167372136057	692	1
3.63846623022031	3.75757620432789	693	1
3.64085614242298	3.78694329943303	694	1
3.64084570045350	3.76019400125103	695	1
3.65041751064188	3.71257250591116	696	1
3.64410526346995	3.70937451883062	697	1
3.64658932525233	3.72514272519265	698	1
3.64734153466987	3.71863641089746	699	1
3.65031372942330	3.72687699288519	700	1
3.64416593640469	3.71254060647676	701	1
3.64293227037228	3.75643559022585	702	1
3.64609855844834	3.73773683542212	703	1
3.64825701569265	3.70466006423765	704	1
3.64266993948007	3.70951465924775	705	1
3.64793447427020	3.71323602101421	706	1
3.65294302011790	3.68226371999435	707	1
3.64770768913691	3.70078197354915	708	1
3.64680320578229	3.71809440872280	709	1
3.64933941379953	3.72085656691402	710	1
3.65024525919738	3.69325965489492	711	1
3.65118722296516	3.71626692127621	712	1
3.64673661485108	3.73613298634850	713	1
3.64199563185243	3.74916626610251	714	1
3.64209641526334	3.76354799715782	715	1
3.64124686911820	3.77268477038013	716	1
3.64556086060132	3.75033547175952	717	1
3.64379512950842	3.75379000319914	718	1
3.63739836217808	3.76321188139679	719	1
3.64005259288474	3.74445256669172	720	1
3.64402537281988	3.72711764590945	721	1
3.64525520782067	3.71795090197691	722	1
3.64348813997462	3.72867635997985	723	1
3.64955564863631	3.75365054557635	724	1
3.64539382368455	3.73071169742055	725	1
3.65153966948919	3.71640229270621	726	1
3.64546382531004	3.72002339941239	727	1
3.64518826214569	3.72353379261424	728	1
3.63903645867113	3.75216658164498	729	1
3.64173348408217	3.77476670243483	730	1
3.64668579914121	3.73567237059159	731	1
3.64981290734584	3.71424812449526	732	1
3.64902333380027	3.68880450539734	733	1
3.65168576750752	3.69172627078726	734	1
3.64618582325295	3.70991422202227	735	1
3.64985949279913	3.72581228206253	736	1
3.64493948552964	3.73791479883045	737	1
3.64580846308218	3.73905325199753	738	1
3.64479432960239	3.74007664371713	739	1
3.64562414048846	3.71867803747365	740	1
3.64513849718849	3.71462306556714	741	1
3.65420291879380	3.71805800324679	742	1
3.64794683043135	3.72538887567442	743	1
3.64319454931264	3.76198884957873	744	1
3.64396541845014	3.74016737469747	745	1
3.64593099238730	3.71887145326088	746	1
3.64652957786949	3.70756262982028	747	1
3.64286430327725	3.74173514677952	748	1
3.64062033949950	3.75543231236079	749	1
3.63665714700858	3.77672325710771	750	1
3.64303442295330	3.76593403298363	751	1
3.64330483107608	3.75439865610722	752	1
3.64735278379362	3.77016957977384	753	1
3.64473391030878	3.75197692773652	754	1
3.63871430694303	3.78397448103469	755	1
3.63461217645029	3.81392043597668	756	1
3.64443452296850	3.75794688921300	757	1
3.64634778101160	3.75110131658978	758	1
3.64385616681928	3.74619502876499	759	1
3.64472113234951	3.76519889238808	760	1
3.64421645700410	3.73791805589649	761	1
3.64380175996307	3.73895036309526	762	1
3.64771065461787	3.72292948233842	763	1
3.64610517069965	3.73459746029139	764	1
3.64741557214090	3.74215461611674	765	1
3.64910593969811	3.71324768753502	766	1
3.64685678332601	3.72612011319253	767	1
3.64593079295136	3.76200901818866	768	1
3.64349410164894	3.73827406328830	769	1
3.64962958567510	3.75110433154028	770	1
3.65088909086492	3.71146927714085	771	1
3.64729159062933	3.72755697455989	772	1
3.64842036945279	3.75938265768106	773	1
3.64607483108526	3.76764534927354	774	1
3.64987496059889	3.74233702480701	775	1
3.64848565790322	3.72872907228622	776	1
3.65025542766384	3.74007980462583	777	1
3.64668412105005	3.71381243874627	778	1
3.64977993210774	3.72289027514024	779	1
3.64910045667613	3.72625350948131	780	1
3.64948651928547	3.73097015936477	781	1
3.64845703403767	3.74044807210915	782	1
3.64735048826638	3.75305310387720	783	1
3.64589798965968	3.74859895599638	784	1
3.63757753560215	3.75136339843234	785	1
3.64374510025322	3.72717204256337	786	1
3.64136653381121	3.78028650556489	787	1
3.64179735974445	3.75007897449472	788	1
3.65102500861497	3.71086738035684	789	1
3.65348813283539	3.70475396416591	790	1
3.65372484740372	3.71296356994335	791	1
3.64737037678003	3.72264116991617	792	1
3.64811857344719	3.72640734263220	793	1
3.65161709962469	3.70444545657427	794	1
3.64861743234879	3.72843616043242	795	1
3.64543951964620	3.74811927131819	796	1
3.64450003897028	3.77255413441930	797	1
3.65078915616729	3.73723924021813	798	1
3.63901450228862	3.79111840767275	799	1
3.64246521389536	3.77596324000612	800	1
3.64663201561404	3.74643394768985	801	1
3.64355187341441	3.71672569712829	802	1
3.64681632084180	3.73385326954296	803	1
3.65023377545648	3.73496369511708	804	1
3.65129632640660	3.72136521763371	805	1
3.64808766252293	3.73891523510090	806	1
3.65298316807972	3.70386837532899	807	1
3.65292812695736	3.71993645761157	808	1
3.64272618131992	3.72076699756796	809	1
3.64460774464251	3.75345967206304	810	1
3.64986166936643	3.76259364571732	811	1
3.64580626285320	3.77374176401983	812	1
3.63406462724561	3.78668672859852	813	1
3.64320894344275	3.74181233823433	814	1
3.64867064227766	3.74111838215637	815	1
3.64799810898962	3.73246349569251	816	1
3.64566504259433	3.71962925535215	817	1
3.65119538105677	3.69638749982012	818	1
3.64791312161454	3.73790586112023	819	1
3.64718408228550	3.73401973387130	820	1
3.64771256641201	3.75110438348027	821	1
3.64336294277143	3.75177156340074	822	1
3.64092307902931	3.75433650024916	823	1
3.64896979009125	3.70708028413671	824	1
3.65579549666117	3.68667793080729	825	1
3.65621918198783	3.67530015823702	826	1
3.65187311445284	3.70870120464019	827	1
3.64470264913501	3.74759773645295	828	1
3.64217126008654	3.75571600837958	829	1
3.64688959354093	3.75928104222696	830	1
3.64195033515405	3.75435401568931	831	1
3.64430633981857	3.77531163279647	832	1
3.64195500958396	3.77540416989812	833	1
3.64701226576496	3.73436025799687	834	1
3.63979216175437	3.77831052800946	835	1
3.64737836093598	3.77663387208740	836	1
3.64843918915101	3.72138130420212	837	1
3.65411347380965	3.71317979500998	838	1
3.64443785466667	3.74252801948205	839	1
3.64945948860989	3.72258340125371	840	1
3.64810642895463	3.75397632766964	841	1
3.64867694458145	3.71414866704031	842	1
3.64978440377191	3.69519487701254	843	1
3.64738498616176	3.71828330668232	844	1
3.65276190841791	3.68638486105042	845	1
3.65215074465414	3.72214336000184	846	1
3.64724786020952	3.75344257296767	847	1
3.63897876472384	3.76603869753711	848	1
3.64166981791339	3.73651599411021	849	1
3.64526619321770	3.73303872830187	850	1
3.64955936974502	3.73543017330426	851	1
3.65473811416347	3.70425033085470	852	1
3.65588701862501	3.69877803875362	853	1
3.65334738838612	3.73334885949008	854	1
3.63913188417366	3.76576212588257	855	1
3.64643281503881	3.75325896740366	856	1
3.64431310695341	3.74242740331759	857	1
3.64204468468909	3.76572875001943	858	1
3.64761235001562	3.72882707770969	859	1
3.65015854764998	3.72443085262404	860	1
3.64984129357310	3.71547645151076	861	1
3.64940768635012	3.71773679000497	862	1
3.64853470764039	3.72856302929121	863	1
3.65064830634198	3.71567267383680	864	1
3.65019372218405	3.73028997868204	865	1
3.64911527252532	3.71432613849615	866	1
3.64909277691972	3.72062256481964	867	1
3.65595669958164	3.69564224265362	868	1
3.65033865326064	3.70283542380701	869	1
3.65270285390967	3.69175806548764	870	1
3.65101609946083	3.68710625152909	871	1
3.65100372168826	3.71013686104045	872	1
3.65379368570793	3.71040964643021	873	1
3.64933385068927	3.70889028271398	874	1
3.65064140039521	3.71739582683540	875	1
3.65573234003182	3.73250828634444	876	1
3.64246706622765	3.76469333730185	877	1
3.65037902576993	3.75466525565357	878	1
3.64488179575921	3.79081314257484	879	1
3.64982236553747	3.76811255807825	880	1
3.64895409512841	3.75392749656495	881	1
3.65035333872740	3.71153620900789	882	1
3.65098661298312	3.70636933269144	883	1
3.65077949855744	3.70022421760473	884	1
3.64871747124487	3.71991478272285	885	1
3.65185481779984	3.71457759810770	886	1
3.64779070927555	3.71495653093181	887	1
3.64790405620641	3.76404967257511	888	1
3.64778141012552	3.75259745920183	889	1
3.64851367742397	3.74072257442372	890	1
3.64551652978962	3.71951517727476	891	1
3.64569081859473	3.73598603341134	892	1
3.64727481379066	3.72461213187925	893	1
3.65005104608152	3.70665113296293	894	1
3.65558894477986	3.69895807301144	895	1
3.64577319195493	3.75428025717941	896	1
3.65042827980849	3.72004868923705	897	1
3.64545239959554	3.72628419260588	898	1
3.64181356752152	3.75384587274446	899	1
3.64744265672887	3.74891166978665	900	1
3.64838467449396	3.73235533433895	901	1
3.65624689291601	3.71158208340055	902	1
3.64759681837256	3.73425857761934	903	1
3.64496300276860	3.76503825751985	904	1
3.63779503174721	3.77405872481484	905	1
3.64359673368943	3.76359623025964	906	1
3.64407863671682	3.74776639004351	907	1
3.64611285051395	3.73148457447629	908	1
3.64713714320144	3.72253390485297	909	1
3.65062998522099	3.73591752060643	910	1
3.64418546943747	3.74857134066233	911	1
3.65088572027457	3.71849719856275	912	1
3.65081934709475	3.72046395747156	913	1
3.64846106895426	3.69728648340465	914	1
3.65191232443147	3.68495134406020	915	1
3.64932499842805	3.67926765552748	916	1
3.64486487232971	3.73919938754489	917	1
3.64399534274795	3.73571954456137	918	1
3.64353587893783	3.75187972800912	919	1
3.64258777922549	3.74973934955240	920	1
3.64369554756414	3.73271381482410	921	1
3.64672270336154	3.73671865678121	922	1
3.64327641643738	3.73349011119817	923	1
3.64484015575101	3.72624278509425	924	1
3.65121687079302	3.73425917194891	925	1
3.64520689371909	3.75151664926204	926	1
3.64803854249735	3.73367924302451	927	1
3.64710104699031	3.72462065253783	928	1
3.65459408225932	3.70857816712560	929	1
3.65234110418173	3.71950389624906	930	1
3.65134975131082	3.70930622640824	931	1
3.65167420052684	3.68705789071725	932	1
3.65006339505192	3.70877178430008	933	1
3.65020887908844	3.71599059256754	934	1
3.64554802024768	3.72902786102227	935	1
3.64937733554658	3.71661626031681	936	1
3.64700330826225	3.71897566479948	937	1
3.64406177715832	3.74238930720858	938	1
3.64782668830184	3.72206814909043	939	1
3.65114286916050	3.71282460326797	940	1
3.65200315123212	3.71481799751308	941	1
3.64768589017436	3.73401403376151	942	1
3.64887161223163	3.73175659286257	943	1
3.64880151761926	3.72252846607203	944	1
3.65068194193634	3.73506226527177	945	1
3.65094736148841	3.69822290537612	946	1
3.65144356975903	3.72522561317417	947	1
3.65133017853072	3.74173675435961	948	1
3.65567826121484	3.71551343858922	949	1
3.65461361944982	3.71518317948727	950	1
3.65711790625549	3.68081682991080	951	1
3.65146833298325	3.71819931375891	952	1
3.65277796201225	3.75092434151910	953	1
3.64403928030636	3.77630240808402	954	1
3.65077117418010	3.75193708638790	955	1
3.65236621350922	3.71867409489313	956	1
3.64428951585876	3.72821404690700	957	1
3.64259232697900	3.74278364666370	958	1
3.64355514382172	3.77238081723362	959	1
3.64875148636561	3.75823672551337	960	1
3.64531298999792	3.74411964984017	961	1
3.64982206196075	3.71837434147693	962	1
3.65267340099126	3.71467708415104	963	1
3.65422414460774	3.70642690947033	964	1
3.64712378472363	3.73597924955678	965	1
3.64887972666760	3.74242358649079	966	1
3.63885952729616	3.77398219822853	967	1
3.64547273152133	3.77322430057528	968	1
3.64664506879887	3.73538833688734	969	1
3.65333581321763	3.71823409505415	970	1
3.64669186531303	3.74008714484547	971	1
3.64494720618921	3.77063302493659	972	1
3.64604815699807	3.74836637191113	973	1
3.64631852040399	3.75182702511907	974	1
3.64851544109506	3.74038280701959	975	1
3.65018932484208	3.75442032336365	976	1
3.64938451909738	3.71749733284680	977	1
3.64763362802733	3.73655350863526	978	1
3.64661813014781	3.71896123603686	979	1
3.65122676891318	3.71467306687171	980	1
3.65067486942992	3.71721973955485	981	1
3.65270627684647	3.71852218703640	982	1
3.65227901826205	3.70646834729142	983	1
3.65303113304555	3.72588766539533	984	1
3.65096150538854	3.76952272941107	985	1
3.65020210801408	3.72845099422324	986	1
3.64154802999906	3.74257441750500	987	1
3.64681330324188	3.73816640401780	988	1
3.64603736304286	3.71898085970230	989	1
3.63966352558980	3.74745673737090	990	1
3.64688953008867	3.74164713997440	991	1
3.64747197050016	3.76616941502238	992	1
3.64553240150367	3.76120932904189	993	1
3.65737913344094	3.69765570402237	994	1
3.65199594647801	3.71962965332749	995	1
3.64644508344313	3.74180194820016	996	1
3.64869717911714	3.74505791373782	997	1
3.65073906184418	3.74406495298802	998	1
3.64174388793567	3.73102608286031	999	1
3.64787664878424	3.71783811978182	1000	1
3.65052249690015	3.71108137593758	1001	1
3.65279438930971	3.70826079101242	1002	1
3.65008356827843	3.71963108915447	1003	1
3.64720499573703	3.76560202590609	1004	1
3.65281798321982	3.72658020649024	1005	1
3.65186362951261	3.72960228794440	1006	1
3.65764978633759	3.72485520513951	1007	1
3.65189108621088	3.71923610109668	1008	1
3.65027065517434	3.74504931978239	1009	1
3.65008635522980	3.73266029556884	1010	1
3.65820293473213	3.68264771089631	1011	1
3.64873404621963	3.71423213595307	1012	1
3.65119235620212	3.73922357045886	1013	1
3.65019683572919	3.78410192136276	1014	1
3.65375151070476	3.74537540158196	1015	1
3.65127765215455	3.72278107241228	1016	1
3.65273066815956	3.73781637871194	1017	1
3.64861799697454	3.72507784384773	1018	1
3.65537055379202	3.71024781145986	1019	1
3.65155312343128	3.74833993715050	1020	1
3.65046892129541	3.73681013314442	1021	1
3.64913925355472	3.74560290159877	1022	1
3.65059881779133	3.76815831705760	1023	1
3.65294211450182	3.73298338317357	1024	1
3.65244721446344	3.73436778918358	1025	1
3.64956806535518	3.73556111459285	1026	1
3.64671558326952	3.75231714108115	1027	1
3.64629336202124	3.76608621751336	1028	1
3.64712108435425	3.76003988806559	1029	1
3.64736081788897	3.74950644666216	1030	1
3.64757424627769	3.75088151004745	1031	1
3.64803688118207	3.74504054457440	1032	1
3.64735840192047	3.71425334505868	1033	1
3.64840046158285	3.74438324910984	1034	1
3.64518013698174	3.73426337728542	1035	1
3.65004516817266	3.72774000675442	1036	1
3.64492094043809	3.71576451196797	1037	1
3.64917412583679	3.73114543502353	1038	1
3.65265691150284	3.72527473596774	1039	1
3.64882029336455	3.72604757712025	1040	1
3.64794154547902	3.72423334665830	1041	1
3.64641514955953	3.73891531020856	1042	1
3.65218571668288	3.71513159605894	1043	1
3.64895536509567	3.74185203646209	1044	1
3.64384009707555	3.77512252179028	1045	1
3.64650936478615	3.74554239835604	1046	1
3.64787457275456	3.72971912640401	1047	1
3.64770798876462	3.71810345144727	1048	1
3.65805076795996	3.70113948121859	1049	1
3.65217506576631	3.71459866911592	1050	1
3.65843226335684	3.69470085621471	1051	1
3.64893637422279	3.72293017644831	1052	1
3.64535080411607	3.72240807641070	1053	1
3.64718429318153	3.74190904625239	1054	1
3.65081416467506	3.71411927786896	1055	1
3.65493461416950	3.69084114303403	1056	1
3.65664993545697	3.69353048163235	1057	1
3.65433365599988	3.72086269187241	1058	1
3.65365110312553	3.70453822769525	1059	1
3.64705895104243	3.72491059474076	1060	1
3.64761538330402	3.74049834879573	1061	1
3.64603574949556	3.74974563189352	1062	1
3.64998127259885	3.76309013084372	1063	1
3.64862945383406	3.71264447300140	1064	1
3.64282668202526	3.73585380272308	1065	1
3.64632232617235	3.73083103345047	1066	1
3.65113431701980	3.72093141846038	1067	1
3.65194877035271	3.73321772702104	1068	1
3.64831680919276	3.75454924609012	1069	1
3.65071597684889	3.74808317789590	1070	1
3.65264148316788	3.71681419404696	1071	1
3.64729677627628	3.74481129808878	1072	1
3.64613836888100	3.74996901499400	1073	1
3.65104524596999	3.72786181142630	1074	1
3.65205671720479	3.71329666627467	1075	1
3.64917473294604	3.72590455779044	1076	1
3.65162990582762	3.71591933587698	1077	1
3.64932447109582	3.69766215244855	1078	1
3.65158541888464	3.70055033012580	1079	1
3.64669583869579	3.74866404624472	1080	1
3.64121147070584	3.76141371379952	1081	1
3.64904122723071	3.71542725043854	1082	1
3.64579655804934	3.73669251303952	1083	1
3.65352900966288	3.69520243829737	1084	1
3.64905668978019	3.72056056460408	1085	1
3.65349493060948	3.71122514348231	1086	1
3.64856565489536	3.72477238337203	1087	1
3.64264208465070	3.78083612597969	1088	1
3.64897953988158	3.77857531212067	1089	1
3.65173889602972	3.76986411715575	1090	1
3.65446944198606	3.71548008897709	1091	1
3.65130988964293	3.68112858893585	1092	1
3.65498630813285	3.67746508730297	1093	1
3.64542232996966	3.73654982484672	1094	1
3.65144415941803	3.75422032398149	1095	1
3.65379914303046	3.73028581407785	1096	1
3.65443621138728	3.73036777913699	1097	1
3.64768935087294	3.72522294800184	1098	1
3.64532625083247	3.76637148463550	1099	1
3.64734138343930	3.77779620652808	1100	1
3.65286459612081	3.75152437162974	1101	1
3.65111642189947	3.70162597577872	1102	1
3.64766848941590	3.69802136021579	1103	1
3.65573040631267	3.68292873072823	1104	1
3.65856822852323	3.70106462208583	1105	1
3.66030859341600	3.68102226120534	1106	1
3.64982385466477	3.74083027302120	1107	1
3.64641152622143	3.75446833615871	1108	1
3.64713062073468	3.78311127431409	1109	1
3.64392633445570	3.78497514399208	1110	1
3.64923836056010	3.73858777172720	1111	1
3.65002115693406	3.74030968097663	1112	1
3.64562902371003	3.77943275173934	1113	1
3.64514887596683	3.77069309332219	1114	1
3.64497881805394	3.77917004743422	1115	1
3.64714124951301	3.77637218848424	1116	1
3.64444036504476	3.79004712317164	1117	1
3.65250482744869	3.73926272522110	1118	1
3.64807136140863	3.75887990220021	1119	1
3.64281579466455	3.74038678134862	1120	1
3.65394446322738	3.72754618592125	1121	1
3.64781121556984	3.73135271333606	1122	1
3.65150323832195	3.75873198191404	1123	1
3.64370210854459	3.75549155732607	1124	1
3.64930184782553	3.72495087018116	1125	1
3.64670653326899	3.76092244145997	1126	1
3.64730500946562	3.77328551117444	1127	1
3.64717479277604	3.79944385249137	1128	1
3.65187101294819	3.75028857170967	1129	1
3.64903361189107	3.76796419296416	1130	1
3.64677376356621	3.75386677401209	1131	1
3.64701046861928	3.74860755806734	1132	1
3.64603407858808	3.77171107132910	1133	1
3.64892581561808	3.77419321497388	1134	1
3.64950624401118	3.73599543080620	1135	1
3.64401041912486	3.74192851028835	1136	1
3.64488490802271	3.75286065806523	1137	1
3.64557139037645	3.76016478065195	1138	1
3.65724205387267	3.72334080545339	1139	1
3.65099762609147	3.71381766764608	1140	1
3.64766112924984	3.74206492681396	1141	1
3.65202573601374	3.75191255181768	1142	1
3.64750050971353	3.74953295802093	1143	1
3.65390343667736	3.73231690349062	1144	1
3.64869938177063	3.74634777635087	1145	1
3.64454638316083	3.74379691505836	1146	1
3.65189472497521	3.71596471038088	1147	1
3.64646467022910	3.70072036978522	1148	1
3.64349324263172	3.77406766543749	1149	1
3.65413507763051	3.72156717521434	1150	1
3.65049760692113	3.73293411744006	1151	1
3.65200559020160	3.69244884616515	1152	1
3.65528883998618	3.68819531123499	1153	1
3.65768328546831	3.66986303632783	1154	1
3.64883764562627	3.71453542457291	1155	1
3.64312490523485	3.76784033864533	1156	1
3.64366378703753	3.78638291353262	1157	1
3.64627376682767	3.77181240745701	1158	1
3.64568645787196	3.74298978049677	1159	1
3.64894361942178	3.75425401682054	1160	1
3.64390999105048	3.75360722955865	1161	1
3.65100104104158	3.74808829888531	1162	1
3.65183155639334	3.73152656431819	1163	1
3.64843771981950	3.75737007733026	1164	1
3.65144227875080	3.70979206699948	1165	1
3.65255371688081	3.69678394208394	1166	1
3.64929099287598	3.73344341228152	1167	1
3.65393574814457	3.70025688020510	1168	1
3.65227594805316	3.74575213396442	1169	1
3.65092287438028	3.72970619713052	1170	1
3.65077081555321	3.75924032831197	1171	1
3.64722561721753	3.74722693031618	1172	1
3.64629292052790	3.75165016162222	1173	1
3.65306788428235	3.72560813180278	1174	1
3.65658810724964	3.70644419527232	1175	1
3.65088651750907	3.73207007674255	1176	1
3.65053363883264	3.74740190828752	1177	1
3.64698129450287	3.74493323864387	1178	1
3.64892397624496	3.72948062938105	1179	1
3.65183908364535	3.74224788187916	1180	1
3.65106800588662	3.74640944539540	1181	1
3.65377771277117	3.76580970875429	1182	1
3.64743675693305	3.76254746003571	1183	1
3.64692512406239	3.76936751616153	1184	1
3.64387545014207	3.78568617967341	1185	1
3.64791183747640	3.79837968163247	1186	1
3.64696694340812	3.76476088408044	1187	1
3.64992825837729	3.74150398049472	1188	1
3.65350479507667	3.67774481678366	1189	1
3.65606736141447	3.71450207539896	1190	1
3.65418351072364	3.72635068421607	1191	1
3.64602264185729	3.75093579249125	1192	1
3.64587101638183	3.78503605005945	1193	1
3.64891183943057	3.79377256000042	1194	1
3.64491593088145	3.79944716299695	1195	1
3.64521811859843	3.77397875740205	1196	1
3.65155848010232	3.74465962949610	1197	1
3.65081118387639	3.74759651140695	1198	1
3.64812272726160	3.74846573961237	1199	1
3.65181358556308	3.74114152355003	1200	1
3.64633910491977	3.73822539720759	1201	1
3.65433999836415	3.73698243960763	1202	1
3.65255102604761	3.73966306024398	1203	1
3.64703419022284	3.76761670513053	1204	1
3.64643654982162	3.75942892549370	1205	1
3.64651715031539	3.75619770403263	1206	1
3.65442961008644	3.72474688211320	1207	1
3.65005622928578	3.71025476158922	1208	1
3.64982866594066	3.71283086552159	1209	1
3.65690243295151	3.71676223227562	1210	1
3.64886416815944	3.72971408320991	1211	1
3.64836809761880	3.73244324062281	1212	1
3.65006746360461	3.76422683581636	1213	1
3.64653577597387	3.73888592582464	1214	1
3.64867612628567	3.72946351469458	1215	1
3.65386785828300	3.70906507569367	1216	1
3.65190605019915	3.74933248641957	1217	1
3.64832344052163	3.75428915498334	1218	1
3.64675519691068	3.75209338477853	1219	1
3.65107585772969	3.73502449431802	1220	1
3.65083547349525	3.73433196256982	1221	1
3.64844857627272	3.74824186867736	1222	1
3.64816876726141	3.75979467960972	1223	1
3.64684256496959	3.73944379717850	1224	1
3.65232669293679	3.72346201704848	1225	1
3.64953861204009	3.72113127624112	1226	1
3.65420890610725	3.70984629324858	1227	1
3.65190648483026	3.71857925204716	1228	1
3.65080876885182	3.74731358742860	1229	1
3.64320940208549	3.75671851829043	1230	1
3.64140282062888	3.75732999314484	1231	1
3.65354275426716	3.73032282096172	1232	1
3.65261922041411	3.73702875539076	1233	1
3.64673903756149	3.76321797986178	1234	1
3.64970188354899	3.71217965157330	1235	1
3.65146142240241	3.72836675109151	1236	1
3.64574283762404	3.76991542040367	1237	1
3.64523202941391	3.72327549270246	1238	1
3.65059842152976	3.73576682747966	1239	1
3.64885861084748	3.75006510937641	1240	1
3.65470045443542	3.73500578588034	1241	1
3.65280472280077	3.73559877000097	1242	1
3.65214481089022	3.74002363662635	1243	1
3.65054193795955	3.71548767120278	1244	1
3.65622775951124	3.69991541996428	1245	1
3.64792970982684	3.75740980792752	1246	1
3.65538588224224	3.73890545827789	1247	1
3.65251044539558	3.72674120288992	1248	1
3.64383098668434	3.73652441612602	1249	1
3.65185840682557	3.71072667642414	1250	1
3.65562536269252	3.70742763175701	1251	1
3.65192993990527	3.71431622051278	1252	1
3.64964565656106	3.73413912540894	1253	1
3.65479788219448	3.73127432094721	1254	1
3.65571387091277	3.70359137346108	1255	1
3.65109942874522	3.71371041385580	1256	1
3.64922986365418	3.73933775673465	1257	1
3.65257862353859	3.69410363360999	1258	1
3.65764829462945	3.69926391442722	1259	1
3.64840907926862	3.73023198617059	1260	1
3.64964117560032	3.71563547480555	1261	1
3.65101803336361	3.73186282604509	1262	1
3.64961966227292	3.73860288785137	1263	1
3.65161301178037	3.72249008684625	1264	1
3.65364411071384	3.72626559140676	1265	1
3.65203886174204	3.73167063101334	1266	1
3.65119826276452	3.71863069631199	1267	1
3.65739834973850	3.69664761458391	1268	1
3.65359446986987	3.71318492591848	1269	1
3.65528274991989	3.73263407593751	1270	1
3.65338695437836	3.68390636263343	1271	1
3.65640263808182	3.71176547513901	1272	1
3.65376378736091	3.73047533578327	1273	1
3.64588600481318	3.75891290259633	1274	1
3.64505055770534	3.74229352133622	1275	1
3.65152619610259	3.71901409464107	1276	1
3.65676246286963	3.69081136377187	1277	1
3.64975878937711	3.75507296728590	1278	1
3.65087104474704	3.76099452325401	1279	1
3.64535200514154	3.74000435757277	1280	1
3.64998291570201	3.72341368653168	1281	1
3.65135246432104	3.71305112393429	1282	1
3.65231139129430	3.71290816518319	1283	1
3.65044119536522	3.74864146576259	1284	1
3.65371232255594	3.72974295356100	1285	1
3.65073987373002	3.73613356793557	1286	1
3.64651015982672	3.75598665695781	1287	1
3.64783284789162	3.75106987027745	1288	1
3.64816950014117	3.74631678767308	1289	1
3.64374855879493	3.76109362542165	1290	1
3.64480441975214	3.75924503517358	1291	1
3.64672512774770	3.75873953281513	1292	1
3.65148711681387	3.74131574568414	1293	1
3.65547967718647	3.69354530833686	1294	1
3.65422178881630	3.69395574122544	1295	1
3.64963096399988	3.73537257779468	1296	1
3.65242713450123	3.72219280241405	1297	1
3.65286963475089	3.72326570976865	1298	1
3.65092939890968	3.71367672743003	1299	1
3.64700534536306	3.72828133723697	1300	1
3.64685767596867	3.75345499457889	1301	1
3.64909106355798	3.73175188085409	1302	1
3.65102140715171	3.73585288298451	1303	1
3.65333837390739	3.72381944784455	1304	1
3.64620333104022	3.72535069796216	1305	1
3.64431103596660	3.75093673695883	1306	1
3.64963437744650	3.72676396096318	1307	1
3.64709642663930	3.71902457191162	1308	1
3.65265481214966	3.71385641771361	1309	1
3.65463927800848	3.73004899703175	1310	1
3.65738262919082	3.70262168425675	1311	1
3.65422042136284	3.72079176104919	1312	1
3.65056773530807	3.75327005544718	1313	1
3.65085273503488	3.73415197818513	1314	1
3.65228061022108	3.70348662090083	1315	1
3.63894063629317	3.74472741509180	1316	1
3.64285316460470	3.73774579925509	1317	1
3.64262630415280	3.74167420349903	1318	1
3.65091228015547	3.73003729925288	1319	1
3.64814257841672	3.67797671919291	1320	1
3.65760196247783	3.68140407169293	1321	1
3.65108533306430	3.73793116620280	1322	1
3.64710186063689	3.74327667847335	1323	1
3.64937423214422	3.73607800559780	1324	1
3.64883849970777	3.72512541421273	1325	1
3.65484316677622	3.68983894211975	1326	1
3.65395963540764	3.70380532280690	1327	1
3.65408697462880	3.69634437633594	1328	1
3.64489919230282	3.73993570214646	1329	1
3.64180750420385	3.79410194489846	1330	1
3.64534514691433	3.76537805387094	1331	1
3.64640564033203	3.75088703138876	1332	1
3.64887845878247	3.73011029209350	1333	1
3.65119166618377	3.71954600020364	1334	1
3.64496181767420	3.71934638547666	1335	1
3.65295010171351	3.69248587087192	1336	1
3.65901865804954	3.70230151628375	1337	1
3.65678111898162	3.69922731720438	1338	1
3.65088841899314	3.69896423489799	1339	1
3.64471481976544	3.74403903830676	1340	1
3.63498162591273	3.74809099479817	1341	1
3.64627034333329	3.75494208267673	1342	1
3.64952799268400	3.75326935184362	1343	1
3.64850126967592	3.73858533472039	1344	1
3.65047589809334	3.73600346840861	1345	1
3.64618563600497	3.75550394639835	1346	1
3.64543727892009	3.73754201073426	1347	1
3.65115601087656	3.71927752490286	1348	1
3.65458598980606	3.72664632767417	1349	1
3.64949926933816	3.69804935795270	1350	1
3.64799060488875	3.71892520583900	1351	1
3.64970548277183	3.72632619432610	1352	1
3.64823579956416	3.70519670339681	1353	1
3.65390768830349	3.71163704169049	1354	1
3.65383774206509	3.70675594629843	1355	1
3.64817641050659	3.69848553957769	1356	1
3.65767202079437	3.70192296956578	1357	1
3.65033519780962	3.70632941489309	1358	1
3.64624438438028	3.77293059674165	1359	1
3.64453819670516	3.76514438128899	1360	1
3.64991341470950	3.75104575487742	1361	1
3.64918064857698	3.74300035924453	1362	1
3.64951792040044	3.74968587627679	1363	1
3.64735127150837	3.73967118737450	1364	1
3.65327491810995	3.71171947850941	1365	1
3.65163883781458	3.70695796050470	1366	1
3.65230142442662	3.71144650945438	1367	1
3.65397397406882	3.70127774471467	1368	1
3.64893130693979	3.69355509580150	1369	1
3.64746324095391	3.69764418968242	1370	1
3.64638675561215	3.73242894224671	1371	1
3.64520602886688	3.73554837695764	1372	1
3.64904123079111	3.74146154912673	1373	1
3.64782429910767	3.74257940880232	1374	1
3.64441021241269	3.74155501053257	1375	1
3.64582393415301	3.75147982033234	1376	1
3.64832358936636	3.75734281068019	1377	1
3.64806517495290	3.73433296701154	1378	1
3.65046217364120	3.73248439567434	1379	1
3.64871921881443	3.74122853546475	1380	1
3.65033440700381	3.73324469896351	1381	1
3.65356654520320	3.69548494451478	1382	1
3.65164629587605	3.70600032799324	1383	1
3.65538526373765	3.70325596390240	1384	1
3.65314063732109	3.70516769889523	1385	1
3.65774663160228	3.69747662248582	1386	1
3.64913810828332	3.71958811578601	1387	1
3.64702687208350	3.70523032343107	1388	1
3.64887193271897	3.70888237694864	1389	1
3.65371238076170	3.67271109464625	1390	1
3.64750589612888	3.70113363256955	1391	1
3.65034582870770	3.69753478780623	1392	1
3.64838555886205	3.70549274339683	1393	1
3.65327216868621	3.72458780049836	1394	1
3.65594313494844	3.69887030947869	1395	1
3.65899780556064	3.68856395392054	1396	1
3.65714848294669	3.67027940075146	1397	1
3.65020769645267	3.70912573334191	1398	1
3.64940920554896	3.72178249194013	1399	1
3.65191191055735	3.73154293336050	1400	1
3.65451799280756	3.67469405846687	1401	1
3.65857111885786	3.67503800244390	1402	1
3.65178870943288	3.70766472642513	1403	1
3.65396006586695	3.70261667349421	1404	1
3.64979802998668	3.71315351757078	1405	1
3.65313302359257	3.72689854583256	1406	1
3.65280967244268	3.71799230982843	1407	1
3.65307629353977	3.71699609544079	1408	1
3.65110577294919	3.71721814006870	1409	1
3.65255406421944	3.71249433087747	1410	1
3.64767572919280	3.72598838163186	1411	1
3.64542822117142	3.71219431984029	1412	1
3.65317495134907	3.70680098313621	1413	1
3.65455763855117	3.70174492591266	1414	1
3.65428361705867	3.68767710910625	1415	1
3.65288616665443	3.69660255061791	1416	1
3.65651045677374	3.69390481700507	1417	1
3.65719940174004	3.68809453172661	1418	1
3.65228973093603	3.70884650888426	1419	1
3.65048561102531	3.72782859070780	1420	1
3.64774780054321	3.71511259217320	1421	1
3.64847940041918	3.72005794851753	1422	1
3.64763152906823	3.72900143017261	1423	1
3.65530909851681	3.67427310653248	1424	1
3.65025915545774	3.70518037051343	1425	1
3.64609916694181	3.72381437990871	1426	1
3.65647002473553	3.70433985745664	1427	1
3.65124081344852	3.73039735008968	1428	1
3.64672654325573	3.74359995401454	1429	1
3.65100246152559	3.73901762494407	1430	1
3.64806520522201	3.74908688020487	1431	1
3.65114455059466	3.73053846303310	1432	1
3.64840894580636	3.72792232860263	1433	1
3.64651894945203	3.72861643974738	1434	1
3.65342012976028	3.70967113482400	1435	1
3.65668241741170	3.68590227460469	1436	1
3.65378373016691	3.68820000230416	1437	1
3.65442246072224	3.70254781259575	1438	1
3.65121203649578	3.70831373919879	1439	1
3.65611591202640	3.66387935980723	1440	1
3.65650358994841	3.68762373789674	1441	1
3.65408563899164	3.70468289256704	1442	1
3.65295827349208	3.70065794581137	1443	1
3.65185804452279	3.70654328071028	1444	1
3.64879114278651	3.73602513797005	1445	1
3.64758197566331	3.75410837443836	1446	1
3.64673471667288	3.77631550105842	1447	1
3.64598746039663	3.77054133164321	1448	1
3.64656788014477	3.75839454397414	1449	1
3.64293721038779	3.76150641327667	1450	1
3.63689917769296	3.75914816306478	1451	1
3.63942917941347	3.75376579257219	1452	1
3.65003661486235	3.75323968816026	1453	1
3.64574741818608	3.77531072900044	1454	1
3.64549522763210	3.78656627010794	1455	1
3.65178742017918	3.74773409391119	1456	1
3.65116487594435	3.70165569777554	1457	1
3.65091308059253	3.71350019158592	1458	1
3.64764426278346	3.72205772879788	1459	1
3.64508242146053	3.74647315763823	1460	1
3.64757438878114	3.74464185636347	1461	1
3.64913932563399	3.71648785606577	1462	1
3.64859710693242	3.71664493574089	1463	1
3.64655900439501	3.74088055367829	1464	1
3.64873032145812	3.71482398721205	1465	1
3.65406060662394	3.74252664833133	1466	1
3.64841112937192	3.73090939894345	1467	1
3.65484125564158	3.72217883556662	1468	1
3.64558078183553	3.76704953101623	1469	1
3.63948338851265	3.79553578709865	1470	1
3.64317645915587	3.81510028555893	1471	1
3.64461435404447	3.78400068678535	1472	1
3.64757689585493	3.74338206678097	1473	1
3.64317745800681	3.75023447554809	1474	1
3.65074256746528	3.72470227528393	1475	1
3.64975625017684	3.72302417018564	1476	1
3.64419291708793	3.75010570191346	1477	1
3.64303039245363	3.73199630043978	1478	1
3.64520133883293	3.75849148428807	1479	1
3.64388543987339	3.75143642712909	1480	1
3.64618819018042	3.72169523134034	1481	1
3.64509704236279	3.75237158568323	1482	1
3.63955653214813	3.76958460749421	1483	1
3.64807873518301	3.78467852342318	1484	1
3.65060509986768	3.74619648577768	1485	1
3.64627327024419	3.75419482165384	1486	1
3.65110013577120	3.72643399089197	1487	1
3.65482999012325	3.71453482139189	1488	1
3.65403441125065	3.69708179270908	1489	1
3.64558694330948	3.72280162534151	1490	1
3.64239643921378	3.75153277679991	1491	1
3.66118767649339	3.70426078232918	1492	1
3.65474909523885	3.69503261121896	1493	1
3.64890388555470	3.72623523099285	1494	1
3.64924189052447	3.75957645211464	1495	1
3.64615658401053	3.74790268869960	1496	1
3.64649498410542	3.76392401820508	1497	1
3.64684258257505	3.76780248927775	1498	1
3.65242638365598	3.74954710454249	1499	1
3.64257627268738	3.73768969475891	1500	1
3.65096997376076	3.72389111349335	1501	1
3.64645105755502	3.76381844051825	1502	1
3.64229395548673	3.75868653452464	1503	1
3.64667413302656	3.78075589252662	1504	1
3.64507415896663	3.77534137083518	1505	1
3.64217373662758	3.75793037566764	1506	1
3.63878128279098	3.75023753439352	1507	1
3.64437996285244	3.79161775119620	1508	1
3.64781025843104	3.75055997617939	1509	1
3.65013645184586	3.73857166560603	1510	1
3.64797569261535	3.73877104553018	1511	1
3.64670356911232	3.73187026152959	1512	1
3.65067370085579	3.75173548371608	1513	1
3.64289343583883	3.77926138824967	1514	1
3.65116723652831	3.73791907929093	1515	1
3.65060327661727	3.71706896491728	1516	1
3.65195901140124	3.71194249749636	1517	1
3.65099771816204	3.71639381092242	1518	1
3.65169061523073	3.68321255793235	1519	1
3.65091195776100	3.71140982016767	1520	1
3.65355983307482	3.71922138321452	1521	1
3.65056026613833	3.73582207927351	1522	1
3.65187221462718	3.74770788389740	1523	1
3.65211510396948	3.73317404133766	1524	1
3.64981979882596	3.74403953352580	1525	1
3.65270648353683	3.70986591419539	1526	1
3.64647427802235	3.73665105150897	1527	1
3.65308687277281	3.71834268064426	1528	1
3.64494957449449	3.75807919783439	1529	1
3.65069211415020	3.72505055838705	1530	1
3.65797856329038	3.71279709865197	1531	1
3.65159897569760	3.70002311031078	1532	1
3.65279092363103	3.71905948908151	1533	1
3.65046832460447	3.72005361443092	1534	1
3.65511454863827	3.71626532052997	1535	1
3.65468299353747	3.69962992478567	1536	1
3.64840184009974	3.72046154517954	1537	1
3.64382167516269	3.76504270340541	1538	1
3.64800547854127	3.76211492314861	1539	1
3.64187619166930	3.74545981874881	1540	1
3.64884524947529	3.70877425984546	1541	1
3.65782339164728	3.68766253779921	1542	1
3.64971654527356	3.73144979820988	1543	1
3.64467158968868	3.72024151656688	1544	1
3.64501796659430	3.75628795500601	1545	1
3.64308117303094	3.78311223011810	1546	1
3.64591360757781	3.74685450353467	1547	1
3.65098750444189	3.73750716136876	1548	1
3.65434649260595	3.71342006047155	1549	1
3.64974161486789	3.70368864449740	1550	1
3.65557619871761	3.70989908333444	1551	1
3.65222429563168	3.73821709671456	1552	1
3.65028227230387	3.73891027751244	1553	1
3.64509626940687	3.73138087531674	1554	1
3.64866389043226	3.70889562199184	1555	1
3.64977646234525	3.71992468235470	1556	1
3.64204754713189	3.77238221671253	1557	1
3.64115717700045	3.77828440307503	1558	1
3.64893351753740	3.76180530396176	1559	1
3.64657616834581	3.72566054297581	1560	1
3.65023094121503	3.74923676967445	1561	1
3.64807316418217	3.75046374251246	1562	1
3.65454131970965	3.72145709435158	1563	1
3.65327953732185	3.69918470152368	1564	1
3.65365020576225	3.70390138989752	1565	1
3.65330834541046	3.70443531606726	1566	1
3.64413968413297	3.71051983104420	1567	1
3.65199643286136	3.74106606086911	1568	1
3.64645635561814	3.75970285760414	1569	1
3.63964049280552	3.77472636279877	1570	1
3.65324852286554	3.75275319119002	1571	1
3.65149731422086	3.74280574276878	1572	1
3.65040423762104	3.75333775201212	1573	1
3.64641893919912	3.76247682072736	1574	1
3.64954042380679	3.76594126326363	1575	1
3.64992603366779	3.74316147936731	1576	1
3.64545947025391	3.75617792470332	1577	1
3.65024183559573	3.73088518255236	1578	1
3.65188273172970	3.73708633192829	1579	1
3.64764884908118	3.76532106909392	1580	1
3.64053764265556	3.78003480401267	1581	1
3.64247454959384	3.75482556177834	1582	1
3.65003751546427	3.73456150265163	1583	1
3.65210993612578	3.71566313376664	1584	1
3.65792780081821	3.69473034096074	1585	1
3.66001620655097	3.66802199867935	1586	1
3.65444526935540	3.69354056238224	1587	1
3.65581383605188	3.71708364821234	1588	1
3.64534850285403	3.73977552973939	1589	1
3.64737787112177	3.74181619792290	1590	1
3.64799506615944	3.73543852236858	1591	1
3.64999176766054	3.74911639376701	1592	1
3.64964617752967	3.74121261415551	1593	1
3.65216300581037	3.71435252501649	1594	1
3.64305143819198	3.74998547755689	1595	1
3.64401279318191	3.74377728170216	1596	1
3.64942036120006	3.75017078918083	1597	1
3.65451182821981	3.71837576086808	1598	1
3.65254206330295	3.73064933783993	1599	1
3.65448844583979	3.69729801013730	1600	1
3.65233784561760	3.72637045233233	1601	1
3.65641637215765	3.71428838052422	1602	1
3.65548701130745	3.68092049254076	1603	1
3.65909644610577	3.68334960900149	1604	1
3.65674804516294	3.68769918535350	1605	1
3.65179745750815	3.71506743641671	1606	1
3.64990345086172	3.73703471805751	1607	1
3.65159918998847	3.72580339420559	1608	1
3.65504414469705	3.70240702135205	1609	1
3.65272345455786	3.68852999955151	1610	1
3.64978139008860	3.72328924970909	1611	1
3.64919590530397	3.75285604070866	1612	1
3.65013357006778	3.74013851462574	1613	1
3.64983365510658	3.75081264233463	1614	1
3.65241682894188	3.72447447131466	1615	1
3.65075180540316	3.73843355922235	1616	1
3.64846228300623	3.72733118975691	1617	1
3.64698885215998	3.72326192459425	1618	1
3.64345654687277	3.76056837833077	1619	1
3.65001862859959	3.72930955497460	1620	1
3.65213470610921	3.71496265608789	1621	1
3.64254855279790	3.74745952158098	1622	1
3.65309877672606	3.72025558924006	1623	1
3.65503749624943	3.71382364726415	1624	1
3.65370192688244	3.72761637245205	1625	1
3.65361591006103	3.70523265404409	1626	1
3.65092209669834	3.73617287547305	1627	1
3.65537716721732	3.73003983751708	1628	1
3.65223841267725	3.72036597861824	1629	1
3.65378883285675	3.73934975299436	1630	1
3.64913299919984	3.75286730766129	1631	1
3.64454835060642	3.74978344416232	1632	1
3.65423946985768	3.74468996296585	1633	1
3.65127342935888	3.71425330002115	1634	1
3.64762160723164	3.74698103533993	1635	1
3.64639051308872	3.73729609600220	1636	1
3.65478373174794	3.71564446421988	1637	1
3.65738155042019	3.67512748542043	1638	1
3.65367989022674	3.69791453869481	1639	1
3.65466766026374	3.69760630560566	1640	1
3.65518420270170	3.71144283762034	1641	1
3.65575144763479	3.71276911423759	1642	1
3.65455095013518	3.71820542484493	1643	1
3.65231563098189	3.72637214174399	1644	1
3.65812817167874	3.72567692055645	1645	1
3.65043136665072	3.74556843433228	1646	1
3.65282966205744	3.70417384284907	1647	1
3.64508927059426	3.73797832724395	1648	1
3.64569438123985	3.74181626788196	1649	1
3.64557244330654	3.77190511890954	1650	1
3.64540231567073	3.75637600614542	1651	1
3.65186903101096	3.71598875980770	1652	1
3.65310882199751	3.69878353846997	1653	1
3.64122196317704	3.77841229235758	1654	1
3.64461077750955	3.75993522491890	1655	1
3.63834834539003	3.80109107746562	1656	1
3.64412902936844	3.75810123632208	1657	1
3.65379063325795	3.74349690178794	1658	1
3.65119369097783	3.69127903143095	1659	1
3.65478172166375	3.69567093457445	1660	1
3.65366461120301	3.69395651359318	1661	1
3.65490942307616	3.69947825700615	1662	1
3.64894786187044	3.72397344923140	1663	1
3.64871304632592	3.72368972516185	1664	1
3.65323174571321	3.71214912235711	1665	1
3.65524274422567	3.70883877690277	1666	1
3.65151417607228	3.73824013019991	1667	1
3.65162174999311	3.75585585400243	1668	1
3.65379734970672	3.75561355371492	1669	1
3.64891730654358	3.72746239081634	1670	1
3.65178881966993	3.72451213426449	1671	1
3.65634674804955	3.72085859217611	1672	1
3.65896757699219	3.72610119136945	1673	1
3.65387583485160	3.70081792783352	1674	1
3.65447189510383	3.71211111476319	1675	1
3.65464381906214	3.71209321915457	1676	1
3.65271935517577	3.71118192130495	1677	1
3.65060259852565	3.73387551439575	1678	1
3.65721605728067	3.69818438587739	1679	1
3.65848994511593	3.67673635330518	1680	1
3.65402364374461	3.69865775580384	1681	1
3.65045795215764	3.72021758231149	1682	1
3.64830019283197	3.71951255593130	1683	1
3.65534296531674	3.67974499344580	1684	1
3.65001854495065	3.72441270839328	1685	1
3.65022097466725	3.73803305967254	1686	1
3.65725276413714	3.70097171453496	1687	1
3.64962814309550	3.70379271245154	1688	1
3.64633637579564	3.73672869267492	1689	1
3.65025377253157	3.72988412015485	1690	1
3.65449649476676	3.69214875018728	1691	1
3.65065267621510	3.71593307693592	1692	1
3.65320651278691	3.72244715575383	1693	1
3.65117695254792	3.78043030764523	1694	1
3.65237323349327	3.74177778299097	1695	1
3.64628979873970	3.75567319881436	1696	1
3.65226049215656	3.71585764066614	1697	1
3.65193385680430	3.69661202036818	1698	1
3.65761849732819	3.70167315299779	1699	1
3.65101791918434	3.72168589127843	1700	1
3.65328945454077	3.73411202374699	1701	1
3.64792116089839	3.72999305526255	1702	1
3.65033681945784	3.72189538986562	1703	1
3.64740693144215	3.71853432391493	1704	1
3.65747466567314	3.71836291860041	1705	1
3.64806357055770	3.75659164411464	1706	1
3.65119784241127	3.72718337660609	1707	1
3.65407849495948	3.68701382006961	1708	1
3.65503631231449	3.70514277382605	1709	1
3.65282538158366	3.72466732094555	1710	1
3.65398014218897	3.70014909037177	1711	1
3.65549922285016	3.68881690487101	1712	1
3.65385909635477	3.73843676002942	1713	1
3.64949172323070	3.73828177403942	1714	1
3.64607556909109	3.75084982173515	1715	1
3.64562501397934	3.73680716874941	1716	1
3.64668135294929	3.74474544625735	1717	1
3.64832442728644	3.78771195578008	1718	1
3.65229697747397	3.77470605731513	1719	1
3.64909387086770	3.73592366517343	1720	1
3.65339264453707	3.71249520298327	1721	1
3.65086965698686	3.73337768673830	1722	1
3.65107420445195	3.71310587563593	1723	1
3.65046000188102	3.71045657149956	1724	1
3.65162839265860	3.73491897169838	1725	1
3.64894043590705	3.73835597863907	1726	1
3.65394572845065	3.72195199449295	1727	1
3.65012030050173	3.71909244269603	1728	1
3.65517259064745	3.71151666154474	1729	1
3.65020400152144	3.71976039996031	1730	1
3.65324673310644	3.71478297442744	1731	1
3.65538161740972	3.71674252324083	1732	1
3.65551332499845	3.68054575509861	1733	1
3.65099083534229	3.74471696939347	1734	1
3.65337695087523	3.74792246268563	1735	1
3.65710700328673	3.72425348389157	1736	1
3.64853979812095	3.75666337147891	1737	1
3.63655225852060	3.80340583910519	1738	1
3.65061273536028	3.75966726151300	1739	1
3.65418998229674	3.70537926719498	1740	1
3.65867378246813	3.70554819345238	1741	1
3.64955433896815	3.74983744313127	1742	1
3.65314180721286	3.73116793729006	1743	1
3.65209566888492	3.76101610486339	1744	1
3.64755913276606	3.77172990309931	1745	1
3.64818787712814	3.76097084458161	1746	1
3.64347775801742	3.75069413448161	1747	1
3.64874613367556	3.73892593191378	1748	1
3.65812169696797	3.71340796647081	1749	1
3.66027436712214	3.70838566115992	1750	1
3.65103574393837	3.73234782916109	1751	1
3.65160900075445	3.72107875119642	1752	1
3.65352608578018	3.70158754359747	1753	1
3.65369411931435	3.72653337179341	1754	1
3.65224373810832	3.70533830405699	1755	1
3.65308428634437	3.70831103602420	1756	1
3.64668384716580	3.72614471955461	1757	1
3.64837670947810	3.73852557993375	1758	1
3.64947242772964	3.73161355546464	1759	1
3.65349035061433	3.72434718740993	1760	1
3.64904797710225	3.73429853929639	1761	1
3.65219546580815	3.70817071651658	1762	1
3.65481080043477	3.70156186076212	1763	1
3.64971515448603	3.74635386898113	1764	1
3.65365879628913	3.71701450488235	1765	1
3.65380264367403	3.71759561166340	1766	1
3.65391887083092	3.71438233525675	1767	1
3.65657417320793	3.70814401635581	1768	1
3.64812889062029	3.73094931072506	1769	1
3.64487023947244	3.74272346411550	1770	1
3.65255108274055	3.73922344612149	1771	1
3.65118531147988	3.70632341256121	1772	1
3.64852200357040	3.72160326273806	1773	1
3.65038906803126	3.73558464385102	1774	1
3.65249383752929	3.71127930687588	1775	1
3.64989155076735	3.72629490674851	1776	1
3.65015608339971	3.74275670471323	1777	1
3.64390761973366	3.74589890213370	1778	1
3.65056626704582	3.71810720921687	1779	1
3.64854056733644	3.75589221877182	1780	1
3.64650225821748	3.74718249541191	1781	1
3.64467415475985	3.74611822223834	1782	1
3.64522724195280	3.75124649516444	1783	1
3.64718851503258	3.75406582884707	1784	1
3.64844235636523	3.75176238044967	1785	1
3.64164301885320	3.74551314034982	1786	1
3.65229170242904	3.70141680556417	1787	1
3.65750151357141	3.69584601915479	1788	1
3.65355615347182	3.70633826346172	1789	1
3.65584917084326	3.69717992315295	1790	1
3.65491982385371	3.69612038717228	1791	1
3.65395163568694	3.73091294603311	1792	1
3.64767217217860	3.75800067317071	1793	1
3.64730162296119	3.72974553494430	1794	1
3.64428078965683	3.74476814924386	1795	1
3.64709819156360	3.75725746935284	1796	1
3.64662289370803	3.71273129345850	1797	1
3.64513385402628	3.75204746694426	1798	1
3.64162730271696	3.75555333456572	1799	1
3.65620202879695	3.71461581627833	1800	1
3.65004643067484	3.72526382410765	1801	1
3.64313526823095	3.77456881000890	1802	1
3.64770134951928	3.75278347061128	1803	1
3.65453229306256	3.73355950064456	1804	1
3.64957911735540	3.72078781660496	1805	1
3.65323810429553	3.74669268978750	1806	1
3.65623458719862	3.73212432154531	1807	1
3.65020327968337	3.72810501565268	1808	1
3.64880096909660	3.74954269864917	1809	1
3.65230244664895	3.69895863507604	1810	1
3.65196820471826	3.69291723972843	1811	1
3.65138068222883	3.74629763907927	1812	1
3.65258369346453	3.72831878474690	1813	1
3.65086329195742	3.72805981880636	1814	1
3.64261708907798	3.77459684429803	1815	1
3.63978793755901	3.80474990386491	1816	1
3.63824216371668	3.79802955650713	1817	1
3.64914432828092	3.75616279799800	1818	1
3.65007024193558	3.74480890171869	1819	1
3.65222527309216	3.71612929176075	1820	1
3.64608380180226	3.72983220215934	1821	1
3.64904514620122	3.74423669173020	1822	1
3.65050545187312	3.71099693046879	1823	1
3.65395977075032	3.71946416533727	1824	1
3.65586620614550	3.69739267133503	1825	1
3.64746927844600	3.75167033829599	1826	1
3.65113462319573	3.72644784340289	1827	1
3.64810323690857	3.72483257355511	1828	1
3.64628484122070	3.74831704696547	1829	1
3.65279011309919	3.73474597827567	1830	1
3.65644452219799	3.70750703182377	1831	1
3.65311722571975	3.69403512820246	1832	1
3.65359943701576	3.70960794966395	1833	1
3.64721518426061	3.73806467941289	1834	1
3.65382547242823	3.71256648386632	1835	1
3.65200130976270	3.71774863066307	1836	1
3.65514720805191	3.71842498561357	1837	1
3.65427329562844	3.74508249667032	1838	1
3.65102160986280	3.73530859294185	1839	1
3.64946138538158	3.75427409769309	1840	1
3.65136154862057	3.72675357276509	1841	1
3.65075263425121	3.73184404844214	1842	1
3.65078991925138	3.76868018892905	1843	1
3.64677302062570	3.74548881772705	1844	1
3.64276403136854	3.77170622146060	1845	1
3.64874090736623	3.75304002330517	1846	1
3.65464545157719	3.70361791687945	1847	1
3.64878726833549	3.74136420746392	1848	1
3.65208212841995	3.76195805899389	1849	1
3.64613558442012	3.75807238657781	1850	1
3.65111311761741	3.72250458418422	1851	1
3.64911898380390	3.71923330683916	1852	1
3.64998762258880	3.73432083726473	1853	1
3.64958515006917	3.70035738347798	1854	1
3.65843617201617	3.65158052176030	1855	1
3.65947445378436	3.67655470875020	1856	1
3.65429595708821	3.72191736993305	1857	1
3.64844650313474	3.72239390260975	1858	1
3.65173460706320	3.72116938314318	1859	1
3.66134441117967	3.66717136830839	1860	1
3.65422417011086	3.69532291342884	1861	1
3.65615290786738	3.69638413028474	1862	1
3.64887000039470	3.70602923201640	1863	1
3.64460985324799	3.75344402984724	1864	1
3.65285009884304	3.73086778175366	1865	1
3.65395997485114	3.71085201166104	1866	1
3.64848577445185	3.68613204127043	1867	1
3.65949450189560	3.67602896726771	1868	1
3.65128609494410	3.70949525625318	1869	1
3.65180027645050	3.72230996158997	1870	1
3.64623653476862	3.76117780072586	1871	1
3.65104478045988	3.74074539571457	1872	1
3.64338975003296	3.78275032632804	1873	1
3.64610029133753	3.77451134569008	1874	1
3.64213689429203	3.76397505655055	1875	1
3.64726820104019	3.76751894435504	1876	1
3.64255507396054	3.77422968773716	1877	1
3.64364429972644	3.76213357379511	1878	1
3.64754308075342	3.77080615932782	1879	1
3.64606644118890	3.73201327877256	1880	1
3.65038427254842	3.72542518990020	1881	1
3.65163229080589	3.72160419735346	1882	1
3.64683502866570	3.73549359013935	1883	1
3.65472673915253	3.71877052796771	1884	1
3.65614949281797	3.70011858652705	1885	1
3.65925243543449	3.68003891051757	1886	1
3.65525841184891	3.69421963448080	1887	1
3.65031919266674	3.72961356411436	1888	1
3.65279804214468	3.74379554654268	1889	1
3.65304970270490	3.71389500793591	1890	1
3.65042897792474	3.72334384554133	1891	1
3.65153139215587	3.71124849569878	1892	1
3.65128437864093	3.72533037289057	1893	1
3.64923302220155	3.73620759318084	1894	1
3.64943256091686	3.74707334199495	1895	1
3.64799963103899	3.75118554776911	1896	1
3.65117536738566	3.75557047451509	1897	1
3.65744320093554	3.71716804456147	1898	1
3.64852166805982	3.74115054454048	1899	1
3.65202887227942	3.70880851705048	1900	1
3.64851295909564	3.72497646959282	1901	1
3.64945899614345	3.72880794072338	1902	1
3.65057723544468	3.69105472598560	1903	1
3.64836426189916	3.69487517452171	1904	1
3.65344735820530	3.72097543920363	1905	1
3.65116014787614	3.72235103958264	1906	1
3.64915200857604	3.72055286015378	1907	1
3.64817877691978	3.73568006607322	1908	1
3.64790222867683	3.72927063422117	1909	1
3.64696652369073	3.73832943060342	1910	1
3.64780112857684	3.72086401421514	1911	1
3.64642445665862	3.74420389468999	1912	1
3.64923483071230	3.74441100354900	1913	1
3.64341521807075	3.75236005557691	1914	1
3.65863615237482	3.72327052394168	1915	1
3.64984214438292	3.74767197800256	1916	1
3.64822406260465	3.72385146276327	1917	1
3.64883669289861	3.73832589559881	1918	1
3.64712726403069	3.71791316752655	1919	1
3.65715728628938	3.71714965120409	1920	1
3.64989422405134	3.72922739729457	1921	1
3.64284366334641	3.74384846048667	1922	1
3.65083981563290	3.72336250685586	1923	1
3.64702613586252	3.74578001755161	1924	1
3.64380342600779	3.75638595326757	1925	1
3.64701497079666	3.74338718426526	1926	1
3.64556693004120	3.74170898444121	1927	1
3.64587195673087	3.77225152713049	1928	1
3.65286622435120	3.73785497842231	1929	1
3.65387361404114	3.69876773344165	1930	1
3.65627800778786	3.69574068171207	1931	1
3.65082519120291	3.72551920055301	1932	1
3.64601207376368	3.76761348697627	1933	1
3.64380115045020	3.76961261083414	1934	1
3.63720776170527	3.78455071595708	1935	1
3.63908492860996	3.78402647171234	1936	1
3.64905377241820	3.73934163614151	1937	1
3.65066455127226	3.70759218616420	1938	1
3.65408281001971	3.70582657537589	1939	1
3.65401395815998	3.71476807921580	1940	1
3.65250535977470	3.74947448038444	1941	1
3.64187158397762	3.75711139790278	1942	1
3.64559395255567	3.74731276514218	1943	1
3.65509318884839	3.73586089089083	1944	1
3.64859027695369	3.73183633888089	1945	1
3.65333375332878	3.71284056978957	1946	1
3.65166814404428	3.70511050189147	1947	1
3.64695986802068	3.74551926449277	1948	1
3.65224687719662	3.73826117553200	1949	1
3.64594162077405	3.73488863387169	1950	1
3.64964531349700	3.72840443686973	1951	1
3.65344437095764	3.70145743690923	1952	1
3.65312301106020	3.73611915765283	1953	1
3.65967955567871	3.70000326731807	1954	1
3.65786003536554	3.71914335985049	1955	1
3.64842747579569	3.73819943313435	1956	1
3.65328544534674	3.70615709717469	1957	1
3.65388808766052	3.69587550267173	1958	1
3.65488339854747	3.69044219811004	1959	1
3.65448465417983	3.69989521644105	1960	1
3.65038776447549	3.71042546831324	1961	1
3.65235642605338	3.74747235384081	1962	1
3.65526408054169	3.72293467500120	1963	1
3.65297536922648	3.71923446037700	1964	1
3.65206644414115	3.71672656791992	1965	1
3.64971523570309	3.72581085609995	1966	1
3.64664532253719	3.73078893118141	1967	1
3.64030355566728	3.76271213317603	1968	1
3.63715391671751	3.76613131352429	1969	1
3.64647562514239	3.76938727364789	1970	1
3.64909587491280	3.73911652146159	1971	1
3.64518664554892	3.75076835525176	1972	1
3.65512057670624	3.72847151151336	1973	1
3.65197262947220	3.71352931883640	1974	1
3.64904815001280	3.71503122013566	1975	1
3.64940854574473	3.71463659819157	1976	1
3.65283847333835	3.72204889167668	1977	1
3.64788850776229	3.72599008055691	1978	1
3.64379828362457	3.73920697220675	1979	1
3.64927337902103	3.77212335127793	1980	1
3.64815865111803	3.76168614364938	1981	1
3.64891831802681	3.75584969974041	1982	1
3.64578994292164	3.75994950496976	1983	1
3.64811313249081	3.74993266674056	1984	1
3.65268263036198	3.70946823306154	1985	1
3.64986043202823	3.71506207633191	1986	1
3.65196409715819	3.70802932326514	1987	1
3.65553191949139	3.70673313081298	1988	1
3.65355319858087	3.71609622302004	1989	1
3.64648473838170	3.76432650866401	1990	1
3.64384094070238	3.75816086067870	1991	1
3.65246731291924	3.69664888499808	1992	1
3.64770949762464	3.73105984336283	1993	1
3.65076092287051	3.76453014706105	1994	1
3.64776939118492	3.73489275315874	1995	1
3.65593938177780	3.70088674682028	1996	1
3.64373299126965	3.74113195413581	1997	1
3.64676825355183	3.72307656387693	1998	1
3.64994039615570	3.76157935525210	1999	1
3.65154976845164	3.73056072130348	2000	1
[truncated: 3,000 more rows]
