# Supplementary material for: Reversibility and Viscoelastic Properties of Micropillar Supported and Oriented Magnesium Bundled F-Actin
Source: PLoS One. 2015 Aug 31;10(8):e0136432. doi: 10.1371/journal.pone.0136432 (PMC4556452; doi:10.1371/journal.pone.0136432)
Supplement: S1 Data — See the Readme.txt file within. (ZIP) [file pone.0136432.s004.zip › Rheology-raw-data/120725 08mM/fov2231noDD/fov2231noDD.txt]

3.86097076752961	3.96569064063930	1	1
3.86771852916037	3.95853453551995	2	1
3.86221061160186	3.95737225295049	3	1
3.86458583823476	3.97262723158258	4	1
3.86681265437804	3.96800822667794	5	1
3.86352297763253	4.00311891915684	6	1
3.86545800847662	3.98260912439711	7	1
3.86220942201317	3.99096136860752	8	1
3.85771487272431	4.01446755045055	9	1
3.86343071636013	3.98449916880965	10	1
3.86119675846477	4.00375032172149	11	1
3.86370656881508	4.01563813972638	12	1
3.86348969821936	3.97111443449966	13	1
3.85828717512394	3.98201918133861	14	1
3.86470077627941	3.97125092843111	15	1
3.86320288631875	3.98591633401735	16	1
3.86080679316502	3.98084246936920	17	1
3.86240100940879	3.95785913134097	18	1
3.85916730393495	3.94364016512205	19	1
3.85983204322528	3.96422772273175	20	1
3.86155407234995	3.96678810691973	21	1
3.85959114575999	3.96987921088867	22	1
3.85722132400106	3.99485848378119	23	1
3.86395633056816	3.97832457009339	24	1
3.86687364851104	3.94373265012371	25	1
3.86674618768927	3.96827608370102	26	1
3.86281939543307	3.98491260450235	27	1
3.86195623681245	3.96016165937583	28	1
3.86167625070940	3.98872752750006	29	1
3.86606594164076	4.00743528610635	30	1
3.86423249700205	4.01377529853406	31	1
3.85982733902896	4.00117204251069	32	1
3.86555680228525	3.95025436694863	33	1
3.86326313586666	3.96188322217559	34	1
3.86090827610068	3.99019664544495	35	1
3.86315181071487	3.99999221111789	36	1
3.86333729345053	3.99079037772683	37	1
3.86539402651733	3.96341296120313	38	1
3.86666981164759	3.96699311560528	39	1
3.86894240716385	3.96975262662458	40	1
3.86329253357745	3.98629346882057	41	1
3.86748111686445	3.97720427584997	42	1
3.86188940974016	3.96053912191519	43	1
3.86537216379636	3.96158607487637	44	1
3.86379546840590	3.98811054745364	45	1
3.86190139294473	3.97067269783064	46	1
3.86346469956000	3.97767232263431	47	1
3.86315493597590	3.99257878221961	48	1
3.86537848713770	3.98008655625463	49	1
3.86545562223779	3.97908683341284	50	1
3.86584110000654	3.96684388329691	51	1
3.86512616187343	3.97136466507569	52	1
3.86046123086621	3.96620725289249	53	1
3.86498115296598	3.96511863749373	54	1
3.86423525194956	3.98254471975435	55	1
3.86532142472258	3.96559250393803	56	1
3.86294348765576	3.97309266509320	57	1
3.86691584414934	4.00573443904454	58	1
3.85893053427717	3.98710810280550	59	1
3.86379478665126	3.99349634531726	60	1
3.86439245162035	3.98839123350624	61	1
3.86579830705741	3.97395008943100	62	1
3.86126303597992	3.97492475019333	63	1
3.86524643517449	3.97523312318852	64	1
3.86306059153373	3.99783893274742	65	1
3.86417055588985	3.98217406605780	66	1
3.86043639241686	3.96983681169291	67	1
3.86307934549941	3.96923307053311	68	1
3.85967341529459	4.00392073249824	69	1
3.86256085882975	3.99161357826054	70	1
3.86352086807797	3.96717868487183	71	1
3.86211368802910	3.98858974061862	72	1
3.86078617555415	3.97143246445205	73	1
3.86751437669415	3.98597208155890	74	1
3.86671341548856	3.96796595268070	75	1
3.86802801110692	3.93534351769469	76	1
3.86686339027084	3.95423601377315	77	1
3.86817921660015	3.95232345468044	78	1
3.86594139932919	3.96302995177968	79	1
3.86480348007979	3.97703648291765	80	1
3.86429759192936	3.97348603441026	81	1
3.86088497725357	3.99837424135153	82	1
3.86474915515824	3.98063756684540	83	1
3.86223081055003	3.98963651352552	84	1
3.85833703021147	4.00604236467755	85	1
3.85717183863974	4.00650387552716	86	1
3.86422228664765	3.97882110421136	87	1
3.86575119219251	3.95417361594955	88	1
3.87095724075396	3.95334616915704	89	1
3.86964478330617	3.94843356844647	90	1
3.86431094455084	3.98734749363335	91	1
3.86371969813237	3.96221284238832	92	1
3.86373660061955	3.97390592026890	93	1
3.86621020281893	3.97371111833379	94	1
3.86395588397021	3.97793322875738	95	1
3.86360004434613	4.00101815789644	96	1
3.86255377518174	3.99416158096622	97	1
3.86810634789383	3.94628140728208	98	1
3.86806854314290	3.95483834899400	99	1
3.86765513413772	3.96642882057496	100	1
3.86025000911863	3.98409058731166	101	1
3.86033350835195	3.99319029329878	102	1
3.86228443017286	3.98984085317974	103	1
3.86318924216531	3.97523366779108	104	1
3.85599563539674	3.97836655123470	105	1
3.86366966924279	3.96801758701191	106	1
3.86497778006814	3.99747045366693	107	1
3.86425645872272	3.92788432173546	108	1
3.86812158947067	3.91826070528270	109	1
3.86479488131745	3.96059836304212	110	1
3.86515782123154	3.97182841532484	111	1
3.86637110538155	3.95716216887487	112	1
3.86385328905668	3.96350641417349	113	1
3.86435727853983	4.00311543800995	114	1
3.86485931705676	3.97933211702229	115	1
3.86827135118715	3.97265480657749	116	1
3.86613450829293	4.00030192489574	117	1
3.86102168814269	3.99129428136740	118	1
3.86100094978839	3.99420806030641	119	1
3.86988799240751	3.96248942386511	120	1
3.86815889432415	3.98651980195700	121	1
3.85973495483562	3.98188180734695	122	1
3.86690197539779	3.98883953118278	123	1
3.86287710098601	3.99553899927612	124	1
3.86283572133037	3.99077456625412	125	1
3.86473835456340	3.95788579621578	126	1
3.86019280175473	3.97579258546612	127	1
3.86350039375851	3.96533672619399	128	1
3.86358912836961	3.97608919502253	129	1
3.86463111252267	3.97877572194927	130	1
3.86813211463088	3.93527711447080	131	1
3.86339186510944	3.94909989210704	132	1
3.85785579659994	3.97540321706747	133	1
3.85859959362670	3.99780394353190	134	1
3.86066495750185	4.00866880146219	135	1
3.86597973248710	3.99245834214114	136	1
3.86521000699884	3.98911284568709	137	1
3.86695753841962	3.96048705641274	138	1
3.86085811659866	3.96243030580471	139	1
3.86704253846955	3.96506088321323	140	1
3.86883506212489	3.95811359020862	141	1
3.86376417226075	3.96132676824554	142	1
3.86415428690149	3.95976747543183	143	1
3.86165750359197	3.97331153765232	144	1
3.85723088388495	4.01583418952551	145	1
3.86134674065473	3.95688241612456	146	1
3.86571075619008	3.96041944400241	147	1
3.86246943705679	3.95527117188990	148	1
3.85999561350636	3.99038447755633	149	1
3.85544793963841	4.01379164892567	150	1
3.86224764069274	3.97789094879219	151	1
3.86109796730251	3.97673836993361	152	1
3.85865114833937	3.99088055674725	153	1
3.86530520773006	3.98964648541911	154	1
3.86092964775369	3.95516446170240	155	1
3.86098318540803	3.97883142897223	156	1
3.86074053911558	3.98605492805206	157	1
3.86265199825535	3.97843784186339	158	1
3.86254864844012	3.96409215193157	159	1
3.86164709385430	3.97489325615723	160	1
3.86187761421849	3.97590406851312	161	1
3.86694829457065	3.94416386738509	162	1
3.86623252459548	3.94622513789091	163	1
3.86425215834708	3.95653427277916	164	1
3.86170871971901	3.99949069412838	165	1
3.86307322922972	3.97347673192594	166	1
3.86849414771554	3.93794979839472	167	1
3.87093558543480	3.91853743837412	168	1
3.86609201572229	3.94001230133049	169	1
3.86932530206342	3.94696122202777	170	1
3.86599304759505	3.98078036256010	171	1
3.86091322410328	3.98265884737931	172	1
3.86337129546313	3.94888729250893	173	1
3.86015471625265	3.98222484528778	174	1
3.86246366826111	3.96675145567457	175	1
3.86792289926862	3.94246721783385	176	1
3.86176250685633	3.98922450774267	177	1
3.86310500758384	3.97428119240276	178	1
3.86357364468203	3.98051201953100	179	1
3.86737804673093	3.94002155081530	180	1
3.86336157096843	3.97784881605396	181	1
3.86176182757312	3.99779023677448	182	1
3.86205949980248	3.97231627954641	183	1
3.86396811198855	3.94969404481364	184	1
3.86620374363928	3.91701892556633	185	1
3.86085312652744	3.95549560957958	186	1
3.86094258856520	3.99446784485160	187	1
3.86151875524453	3.99273472730702	188	1
3.85609863960304	3.99582628489417	189	1
3.86278913516727	4.00892029793282	190	1
3.86389821280714	3.99320442702913	191	1
3.85649650117038	4.00791016303106	192	1
3.85799673514656	4.02061243185102	193	1
3.85879532944916	4.02275225922223	194	1
3.86081990531021	4.02557773384708	195	1
3.86139237874761	3.98077664480951	196	1
3.85534641026655	3.99295152226478	197	1
3.85797764433632	3.99970041019100	198	1
3.85723706949493	4.02165830615200	199	1
3.86166891018264	3.97378453203958	200	1
3.86379560348967	3.94866296772832	201	1
3.86363017613904	3.95178878594782	202	1
3.85858836667795	3.99316680888275	203	1
3.85822025818761	4.01179543173487	204	1
3.86388271348212	3.99571291925870	205	1
3.86327804359383	3.98812733330727	206	1
3.85925509625125	3.96641034534202	207	1
3.86418816829567	3.98427562051398	208	1
3.86758268660020	3.98153102441231	209	1
3.85980226853121	4.00003767390333	210	1
3.86271701595537	3.97450620925332	211	1
3.86505736410701	3.98993963797318	212	1
3.86213485657183	3.99252510912731	213	1
3.85973440158853	3.98710119879202	214	1
3.86119834423013	3.99151180814001	215	1
3.86006228598618	4.00030967266309	216	1
3.85976495143366	3.98259011633727	217	1
3.85105608708541	4.00163902004991	218	1
3.86159732165664	3.97266984100550	219	1
3.85612322557786	3.99063567678271	220	1
3.86155933129802	3.98301653132931	221	1
3.86013953363934	3.96801039002460	222	1
3.85684966381702	4.00890289131145	223	1
3.85624198063458	4.01173400705902	224	1
3.85853495472755	4.00250825926007	225	1
3.86207419182354	3.98725535226948	226	1
3.86388925890350	3.96175704898986	227	1
3.86259323880941	3.95308317384826	228	1
3.86572817215256	3.93358227446709	229	1
3.86409193508584	3.94786495503920	230	1
3.86197593859322	3.98588615855853	231	1
3.86400585418235	3.97813537282385	232	1
3.86113942001079	3.97806457554733	233	1
3.86104711820231	3.97404800674013	234	1
3.86613634328209	3.94579751284715	235	1
3.86170435677957	3.96091340879776	236	1
3.86183799483242	3.99126958395319	237	1
3.86239023789268	3.98780670855251	238	1
3.86464658338411	3.98068638151313	239	1
3.86078719904194	3.96770848144922	240	1
3.86113523672739	3.97151952870184	241	1
3.86181397401287	3.96782269718127	242	1
3.86637189592866	3.94511218329927	243	1
3.85621858127077	3.99496951255363	244	1
3.86257277231263	3.98550165259115	245	1
3.86390483770715	3.96749243383539	246	1
3.86358505974396	3.96225331256471	247	1
3.86157006650707	4.01547895992351	248	1
3.86293433999406	3.97384021808492	249	1
3.86356746500678	3.97234039076174	250	1
3.86004746459215	3.99572022885079	251	1
3.85914600504347	3.98992435411987	252	1
3.85711423847633	4.00961002605698	253	1
3.86439701989499	4.01333622718487	254	1
3.86453497493645	3.98343746763073	255	1
3.86058764270017	3.96666739963880	256	1
3.86296323383683	3.99257413575497	257	1
3.86164427169352	3.98668859012879	258	1
3.86646013177266	3.98802540162051	259	1
3.86201805466985	3.99491549722418	260	1
3.85989418541844	3.98303772775400	261	1
3.85726165135532	4.00202191908725	262	1
3.86131496413446	3.97848332390874	263	1
3.86659590797827	3.92596121651186	264	1
3.86328184428957	3.97218339175727	265	1
3.86353745094342	3.97612111242136	266	1
3.85846507951696	4.00153600842626	267	1
3.85426957722296	3.99797286646292	268	1
3.86607367697499	3.94719059009629	269	1
3.85841179893078	3.96471630886074	270	1
3.86320214468113	3.97343425415891	271	1
3.85980429324817	3.97019702956896	272	1
3.85846367810805	3.99792691609412	273	1
3.85701689343564	4.02171483618406	274	1
3.85469313733337	4.00591476852238	275	1
3.85772338042356	3.97793420578802	276	1
3.86269333902403	3.95102731062527	277	1
3.86164501341147	3.95382898619964	278	1
3.86242931174539	3.96611489119286	279	1
3.86423336980690	3.99429016091594	280	1
3.85974493816402	3.95943208260760	281	1
3.85682307040318	3.99901296342793	282	1
3.86256337816609	3.97532321101234	283	1
3.85746978285269	3.97315643923105	284	1
3.86087891728708	3.94269520546104	285	1
3.86091818162405	3.97062407802527	286	1
3.86048190345407	3.98629215097390	287	1
3.85891576747508	3.99171780297031	288	1
3.86107640014479	3.96630649053433	289	1
3.86444922871776	3.94352817272512	290	1
3.85749587657638	3.96971248482713	291	1
3.85514525057080	3.98148154945913	292	1
3.86034467933820	3.96861148605951	293	1
3.85709820438954	4.01042804727538	294	1
3.85675097517734	3.99412153249215	295	1
3.86028258536822	4.00668383313584	296	1
3.85426443470759	4.03284469926761	297	1
3.85861899488033	3.98776856169612	298	1
3.85815515889968	3.96448167492862	299	1
3.85934154452081	3.95443002427497	300	1
3.86300485634147	3.96326375117517	301	1
3.86104783383381	3.96633305005744	302	1
3.85925860234511	3.96861765080297	303	1
3.86192658757596	4.00884856569686	304	1
3.86221631695232	4.00148754660657	305	1
3.86014844545513	3.98943405834017	306	1
3.86152472768356	3.95291799310999	307	1
3.86620060982469	3.92962787396261	308	1
3.86260075100883	3.93221130304589	309	1
3.86157796166399	3.99884715644312	310	1
3.85326449577094	3.98024042402138	311	1
3.85763450643445	4.00931154692189	312	1
3.86239882359634	3.98665595428826	313	1
3.86408319671055	3.96438868536772	314	1
3.85949893756882	3.96296676390969	315	1
3.86339383271155	3.96664324825862	316	1
3.86135984589042	3.97532268228639	317	1
3.86010778375526	3.98638870846705	318	1
3.85677488501573	3.98430123778717	319	1
3.85474281024826	3.98021648222389	320	1
3.85819348607055	4.01243354633288	321	1
3.85716077228189	4.00489802397882	322	1
3.85898021365065	3.97041135948961	323	1
3.86309515876205	3.97634498540273	324	1
3.85942860559809	3.99308847037005	325	1
3.85973005515574	4.00564301241281	326	1
3.85914043336027	4.01746023516119	327	1
3.85889062203872	3.96987604461088	328	1
3.86335575684427	3.94308162311603	329	1
3.86762430600759	3.94072413748126	330	1
3.86521458144499	3.93615606737309	331	1
3.86272844851309	3.97516273743575	332	1
3.85908022870642	3.98487994170203	333	1
3.86076133247402	3.97686902906942	334	1
3.86749579854137	3.93308519856241	335	1
3.86453484299775	3.97654791291083	336	1
3.86151096465083	3.98446562773358	337	1
3.86171437541553	3.97608750205684	338	1
3.85918123282655	3.99882081061901	339	1
3.85360168742859	3.99654500091346	340	1
3.85862521080245	3.98621079375688	341	1
3.86305901565480	3.97651753333161	342	1
3.85625250600573	3.99947261848238	343	1
3.86571029043829	3.95161200149770	344	1
3.86167570376753	3.97194160968047	345	1
3.86108447577437	3.97948400409689	346	1
3.86617309592686	3.95151380283120	347	1
3.85934370752092	3.93694953326425	348	1
3.85961851686473	3.97023392792186	349	1
3.85852818759437	4.00785011358821	350	1
3.86434086612871	3.99081976228015	351	1
3.86328388303531	3.98705131959445	352	1
3.86160527200749	3.99207419299741	353	1
3.85524848567806	3.99669123589662	354	1
3.85958530976722	3.97220026416242	355	1
3.86584974106460	3.95922153422889	356	1
3.86320573925256	3.97103515079384	357	1
3.86227527078980	3.96835474225532	358	1
3.86473017537239	3.94210836229156	359	1
3.85916716925072	3.97731932164632	360	1
3.86646784493746	3.97827932284711	361	1
3.86417552632132	3.98512390268918	362	1
3.85890960245133	3.98560873167904	363	1
3.86307719702226	3.95691408719424	364	1
3.85924961796678	3.96775078882054	365	1
3.86180794366010	3.98253834641983	366	1
3.85059411225860	4.00931434806795	367	1
3.85755256290100	3.99825419969861	368	1
3.86239172183223	3.98990770935533	369	1
3.86080699987244	3.98739962448342	370	1
3.86346064278445	3.99640160274484	371	1
3.86451825320279	3.96651693189842	372	1
3.86338672085931	3.99517383688523	373	1
3.85677197128711	3.97735265611300	374	1
3.86010074950420	3.97496608583663	375	1
3.86207630076440	3.96073110778047	376	1
3.85878423815016	3.95795073414735	377	1
3.86049871896759	3.96051861141263	378	1
3.86298990819758	3.97432073517498	379	1
3.85906104461429	3.98908297521347	380	1
3.86228949295084	3.99799787647967	381	1
3.85358385702120	3.98828412482875	382	1
3.86254003720921	3.99581745414444	383	1
3.86059037053792	3.98307414211086	384	1
3.85708056686604	4.00686355512984	385	1
3.85619760100356	4.03099517468252	386	1
3.86185345274509	3.99705966371739	387	1
3.85688861723915	3.98896709398268	388	1
3.86209542583809	3.96443144077253	389	1
3.86035113048933	3.95099796046220	390	1
3.86402724459892	3.98935348271549	391	1
3.85996342603873	3.97543181579774	392	1
3.85888847746015	4.00306252784452	393	1
3.85948596471399	3.97123128616356	394	1
3.86287656108626	3.96207670081666	395	1
3.86208176461627	3.96825650290179	396	1
3.86139203412002	3.96090245385822	397	1
3.86049214653342	3.95518357655147	398	1
3.85904196269970	3.99450586897024	399	1
3.86289095571636	3.94955429889579	400	1
3.86275896033827	3.97857004618871	401	1
3.86105478273585	3.96212640738816	402	1
3.85954118456814	3.98000467123995	403	1
3.86088854997478	3.96496989661105	404	1
3.85767647285001	4.00549117540396	405	1
3.85515455094560	3.99161921923350	406	1
3.85989433060258	3.99365653021952	407	1
3.86411841409095	3.94654817823210	408	1
3.85888057281188	3.95536834488151	409	1
3.86294032528245	3.97275455123054	410	1
3.85890231130939	3.97756302004599	411	1
3.85665655640274	3.97189586712061	412	1
3.86222118758120	3.94102671966645	413	1
3.86068039666695	3.97892605382811	414	1
3.86017365381729	3.99420776160437	415	1
3.86138015104900	4.00794295990488	416	1
3.86222583196194	3.97301094120373	417	1
3.85895890487602	3.98810948927586	418	1
3.85905478707514	3.98672941532425	419	1
3.86738485584115	3.94620131135719	420	1
3.86290047720024	3.94253470427161	421	1
3.86912638221171	3.90990618778501	422	1
3.86476485135999	3.93524036965283	423	1
3.86118291962543	3.95968462368121	424	1
3.86040552190394	4.00979604610001	425	1
3.85574349936649	4.01616924838887	426	1
3.85577081605502	4.01309178117013	427	1
3.85747327419742	3.99014286501097	428	1
3.85757997012432	3.97550287793212	429	1
3.85264342127095	3.97295337304376	430	1
3.85602775149128	4.00241791650974	431	1
3.85693410862042	4.00086421820961	432	1
3.85672879956159	4.01885999361763	433	1
3.85389983095786	4.01769211350825	434	1
3.85830324732218	3.96743810478497	435	1
3.85858584989798	3.99091236290978	436	1
3.85543829353882	4.01674753281189	437	1
3.85867165317913	3.98697275748952	438	1
3.85864346211441	3.98610152403234	439	1
3.86250181367927	3.97078231730936	440	1
3.85737471343246	3.99669889604854	441	1
3.86631252381000	3.94460118149085	442	1
3.86165828650321	3.96366578160598	443	1
3.85759794714333	3.96904797614070	444	1
3.86282228091857	3.94751843904476	445	1
3.86025387373116	3.95232341894702	446	1
3.85480371078958	4.00816454602374	447	1
3.85984085517153	3.97405588394416	448	1
3.86038641343860	3.99473908979153	449	1
3.85950308586043	3.99884460664729	450	1
3.85713730359519	3.98578535205948	451	1
3.85469676111451	4.01461523330554	452	1
3.85766442909821	4.01099214914505	453	1
3.85664257156996	4.00405208462808	454	1
3.86159395327053	3.94714161460708	455	1
3.86073455219014	3.95952859259383	456	1
3.85985515733009	3.96994168763511	457	1
3.85594954337635	4.00435851788581	458	1
3.85801422196453	3.98851872644964	459	1
3.86094800053363	3.96128473222893	460	1
3.86335934335994	3.95422845772555	461	1
3.85706271158949	3.96038241978312	462	1
3.85744419716821	3.94747762057078	463	1
3.85500303753906	3.97432459551600	464	1
3.85908790826173	3.95673590424462	465	1
3.86013623192529	3.96686587513142	466	1
3.85564037405793	3.97914201337388	467	1
3.85781495673904	4.00856183119858	468	1
3.85351979354516	3.99431786774491	469	1
3.86067441017291	3.99812709193285	470	1
3.85836085893541	4.00874291833005	471	1
3.85602612812185	3.99629927939026	472	1
3.85930426943365	3.98427382104524	473	1
3.85916587357181	3.96034224004435	474	1
3.86067663111363	3.96755872549600	475	1
3.86091377038723	3.95429578041991	476	1
3.85773324594791	3.98756398162760	477	1
3.85837866833162	4.00282271104403	478	1
3.85462617696061	4.00511240368838	479	1
3.85047350759396	4.02660194221044	480	1
3.86189277937941	3.99104496206585	481	1
3.86007778859915	3.97429050327497	482	1
3.85620192844338	4.02153937445570	483	1
3.85568941502286	3.98801003861087	484	1
3.86043326270456	3.99057627120462	485	1
3.85962062239445	3.97142959838042	486	1
3.86043763767058	3.98416617370315	487	1
3.85602840242755	4.01720374571720	488	1
3.85835690137251	4.00131546904129	489	1
3.85826469278274	3.99856002676538	490	1
3.86340075026581	3.97415858302522	491	1
3.85980894511979	3.93637119482029	492	1
3.85912169245864	3.98886078865505	493	1
3.85976191848918	3.97878048880425	494	1
3.86234664542165	4.00158084870893	495	1
3.85704832274432	4.00979950654361	496	1
3.85555758337656	3.98546510556682	497	1
3.85452873120412	3.99785435845962	498	1
3.85999055560122	3.98350595923169	499	1
3.86009546420245	3.95412373133731	500	1
3.85948403767606	3.98396673131302	501	1
3.85202597460214	4.00766229952753	502	1
3.85469909861490	4.00955324038494	503	1
3.86051595075176	3.99718261232525	504	1
3.85903071318125	3.95858748788385	505	1
3.86190722348033	3.94310051160567	506	1
3.86215973532009	3.97642397763046	507	1
3.86183820717721	3.98969257464473	508	1
3.85628915771109	4.00687200264528	509	1
3.85554033508451	3.97915767884166	510	1
3.86111332880217	3.96718721619311	511	1
3.86078163703448	3.95487213419851	512	1
3.85845677122973	3.96075338956012	513	1
3.85972128021608	3.95801877609200	514	1
3.85953195714680	3.98198236194458	515	1
3.85739730824867	3.98911476169104	516	1
3.85438423639902	3.97909532320639	517	1
3.85809355626004	3.98580495129139	518	1
3.85668449880551	4.00843813369156	519	1
3.85730491681432	3.98129757351432	520	1
3.86186217277451	3.97447168577336	521	1
3.85863260625924	3.98588404530352	522	1
3.85530208436585	4.00792205811826	523	1
3.85123774807380	4.01601875892858	524	1
3.85385713101985	4.00358104532249	525	1
3.85104404685697	4.00101591761595	526	1
3.86140415658707	3.97871623252067	527	1
3.86020689070829	3.96744559160136	528	1
3.85992503307294	3.96175568800828	529	1
3.85924170159737	3.98589385582518	530	1
3.85988207862785	3.95665664916010	531	1
3.85855625072115	3.97077890284143	532	1
3.86105879000300	3.98994440159115	533	1
3.85887321596252	3.99262588301035	534	1
3.85924361590759	3.97986831938171	535	1
3.85972678575773	3.97887499547911	536	1
3.85861142888294	4.00468728688107	537	1
3.85947933690165	4.02154894902083	538	1
3.85779830337455	3.99558953919447	539	1
3.85326510606410	3.98655339308743	540	1
3.85655834380034	3.96798962078170	541	1
3.85510320255803	3.96478492044809	542	1
3.85937227197110	3.94440835221803	543	1
3.85716371317233	4.01637804204469	544	1
3.85573859013167	4.01633906114751	545	1
3.85873066152182	3.98846551654783	546	1
3.85769913324462	3.97821070388408	547	1
3.85923829946451	3.98410326750968	548	1
3.85458832150490	3.98887768729203	549	1
3.85773575112870	3.97068919762692	550	1
3.85768299989017	3.98261854484551	551	1
3.86208719460618	3.94106460017081	552	1
3.85880175749889	3.94293485372333	553	1
3.86241101928390	3.93686194078084	554	1
3.86016296728803	3.96210000260942	555	1
3.86281695657745	3.96351719754161	556	1
3.85661337304781	3.98167648864319	557	1
3.85680986646428	3.98077629412755	558	1
3.85932816587013	3.96723873593734	559	1
3.85966719950217	3.97999802349830	560	1
3.86466238805578	3.92070409770001	561	1
3.86051865873764	3.95031618137702	562	1
3.85763092879072	3.97548101543940	563	1
3.86175013353444	3.98771745132164	564	1
3.85670035609000	3.98033799405661	565	1
3.85763424708024	3.96582611661228	566	1
3.86031229286499	3.95463146446215	567	1
3.86092876980790	3.96656240836094	568	1
3.86098455152278	3.99126127370046	569	1
3.85669093555293	4.01886855316333	570	1
3.85842783526926	3.97645885319275	571	1
3.85791909022583	3.97795132956164	572	1
3.85498599860168	3.93320855724087	573	1
3.85983144303026	3.94206067984680	574	1
3.85887801844073	3.96486960487947	575	1
3.86203176353785	3.91220062448121	576	1
3.86468932392768	3.90866719014649	577	1
3.86116900494841	3.94304936817757	578	1
3.85713904955309	3.96908989198109	579	1
3.85343036761782	4.00077834270763	580	1
3.85682480380716	3.98311671749101	581	1
3.85829085730086	3.97571112833625	582	1
3.85493536990851	3.98726028998254	583	1
3.85826721393060	3.94926316274283	584	1
3.85895846516949	3.97333393559850	585	1
3.85347105054678	3.98385132666533	586	1
3.85577716351891	4.01266178966931	587	1
3.85324357313418	4.00333050210376	588	1
3.85435269702627	4.01124159687910	589	1
3.85502981246336	3.99773242871106	590	1
3.85164000933243	4.01142683849080	591	1
3.85810797876419	3.98606380168832	592	1
3.85609999168125	3.95694878656959	593	1
3.86059853614765	3.95950656749524	594	1
3.85951379889432	3.97813474330444	595	1
3.86052532589562	3.98476704987074	596	1
3.85708112381439	3.98032956126651	597	1
3.85589760818419	3.97931013486241	598	1
3.86134614419415	3.98273251803251	599	1
3.85770993624568	3.96961162185211	600	1
3.85488809881774	3.99340332181917	601	1
3.85054353504613	4.01042912514055	602	1
3.85660318118888	4.00585975177793	603	1
3.85703175970639	3.97923980920794	604	1
3.85706524550804	3.97658237653079	605	1
3.86653374132164	3.93600686624607	606	1
3.86025483796428	3.94687158589090	607	1
3.86167278550416	3.97230101318466	608	1
3.85706391012276	4.01231532349887	609	1
3.85100833280404	4.02816941112008	610	1
3.85332368213558	3.99702563630896	611	1
3.86036655339737	3.98169014841379	612	1
3.86180031054224	3.95567602217244	613	1
3.85303987711930	4.01432972639121	614	1
3.85084812944221	4.02312763529641	615	1
3.86014869067938	3.94629144857344	616	1
3.85631187904256	4.00838111146688	617	1
3.85872735914095	4.01281212940216	618	1
3.85703696918175	4.00106502263607	619	1
3.85625853483921	3.96273626023966	620	1
3.85988073435691	3.96056925812150	621	1
3.85693743583989	3.98945222398288	622	1
3.86212640852717	3.94074419180031	623	1
3.85994638876138	3.94428520785147	624	1
3.85664044407951	3.98740956818757	625	1
3.85440849163944	4.03485741773697	626	1
3.85361107840576	4.02700680062672	627	1
3.85943812587733	3.96821072629971	628	1
3.85820877825604	3.99882722363546	629	1
3.85201886562890	4.01472569329083	630	1
3.85783153419972	3.96288829583144	631	1
3.86693601121806	3.93013992714417	632	1
3.85989054208982	3.96283178525466	633	1
3.85241701345067	3.98298482793954	634	1
3.86016691037311	3.94905421220617	635	1
3.85965597001842	3.95098522694730	636	1
3.85921964141517	3.95082536468385	637	1
3.85433195748097	3.98459451423421	638	1
3.85327725514887	3.99290789372904	639	1
3.86207397436100	3.97679200473101	640	1
3.85663559402013	3.99694134887204	641	1
3.85866079780364	3.99141240473934	642	1
3.85554473097421	3.99890647503552	643	1
3.85250331777316	3.98567429167526	644	1
3.85610949024459	3.99377334500999	645	1
3.85212671975959	4.02011752297516	646	1
3.85150874393449	4.01494651178696	647	1
3.85836314968823	3.99706601603136	648	1
3.85545172578185	3.99871482836194	649	1
3.85009623852521	4.01063617225052	650	1
3.84981311257684	3.99293416611821	651	1
3.85495261386746	3.97566154492533	652	1
3.85844725356086	3.97167581091722	653	1
3.85678836718273	3.98884359184895	654	1
3.85474799053405	3.98857755560673	655	1
3.85893430573335	3.95543034781699	656	1
3.85713487757240	3.99250824624895	657	1
3.85717068106032	3.98330848616675	658	1
3.85906507910534	3.96370447491976	659	1
3.85648370329991	3.97915969022592	660	1
3.85637286675243	3.99369542555415	661	1
3.85847216515708	3.98644414857519	662	1
3.85710152365443	3.98659640704256	663	1
3.84984112323203	4.00495986544076	664	1
3.85557808825234	4.01372391367657	665	1
3.85432035461774	3.99714151270745	666	1
3.85660973631187	3.99788574481591	667	1
3.85973090131980	4.00182941584503	668	1
3.85702418739461	3.99232920634166	669	1
3.85678851709727	3.97496117528489	670	1
3.85378323028394	3.97898670383082	671	1
3.85905739402989	3.95443837318104	672	1
3.85601801852289	4.01430732377931	673	1
3.85185311361560	4.00390306934173	674	1
3.85881246212166	3.99420462691182	675	1
3.85843006492733	3.99121082825481	676	1
3.85777307392173	3.97552655201963	677	1
3.85870159413673	3.96889749633550	678	1
3.85755724929975	3.99471743070479	679	1
3.85288133281337	3.99187187963971	680	1
3.85132236241887	3.99929750297871	681	1
3.85571582747733	3.98959440390153	682	1
3.86028392140324	3.96333066333580	683	1
3.85593277032334	3.96246691394064	684	1
3.85859466545928	3.96368001556108	685	1
3.86114436849117	3.93775386011304	686	1
3.85416229244038	3.96255285187087	687	1
3.85624074972301	3.99367947189111	688	1
3.85158037118828	4.00376655867393	689	1
3.85730846763883	3.97671999414055	690	1
3.84995355437811	4.01692605729232	691	1
3.85697672764560	3.99657864827715	692	1
3.85599726125736	3.98264425605354	693	1
3.85353870885196	4.00855130626739	694	1
3.84997934800870	4.02142147945779	695	1
3.85340361390574	4.00470135125849	696	1
3.85677335681800	3.98045036183537	697	1
3.86038673468545	3.98769836868845	698	1
3.85870198369726	3.98875916702995	699	1
3.85546546666788	3.99140244017289	700	1
3.85519306216378	4.00714276041629	701	1
3.85305223053950	3.99485710063020	702	1
3.85756362206730	3.95373887394142	703	1
3.85968160156025	3.95737061875464	704	1
3.85629642523282	3.98771828400016	705	1
3.85492248104680	3.97714750469010	706	1
3.85308968558434	3.96732186029448	707	1
3.85979001884016	3.96534284545095	708	1
3.85297742535873	4.00942858481397	709	1
3.85121632863601	4.03607426923819	710	1
3.85128129547924	4.01050528200979	711	1
3.85862216848651	3.97718157827201	712	1
3.85733670640953	3.97990637047026	713	1
3.85727382308222	3.94611536203720	714	1
3.85644476564802	3.99648598421604	715	1
3.85845064248948	3.95783572615455	716	1
3.85790315636572	3.94990326595304	717	1
3.85672765036992	3.97109878684456	718	1
3.85940243412181	3.98213853800548	719	1
3.85756971373943	3.95880766997959	720	1
3.85067099059213	4.01639309978864	721	1
3.85744386532941	3.99754873931668	722	1
3.85877344908232	3.96815518618071	723	1
3.86231851631190	3.93828110532165	724	1
3.85813594817879	3.93129083304178	725	1
3.85732271434421	3.95911361910569	726	1
3.85833852203178	3.98064302885026	727	1
3.85643920378766	3.98843632262731	728	1
3.85603805441808	3.99665769068841	729	1
3.85652472455385	3.99367980706958	730	1
3.85711549611555	3.97851950933426	731	1
3.85914302449230	3.96125851772033	732	1
3.86180811338420	3.93902344607302	733	1
3.85997056937761	3.98182428421451	734	1
3.85654360314895	3.99245704222089	735	1
3.85611731827825	3.98516184549767	736	1
3.85685374090522	4.00178363154622	737	1
3.85348672160986	4.01019890643428	738	1
3.85363824819244	3.98499402353219	739	1
3.84783195384613	3.98586225929795	740	1
3.85281101098256	3.99931979287250	741	1
3.85749126194529	3.95292381103829	742	1
3.85886920842472	3.98101285462068	743	1
3.85599641387006	3.97780175468799	744	1
3.85233112920863	3.98156156266701	745	1
3.85574475695958	3.95500056826713	746	1
3.85918797329088	4.00069204041999	747	1
3.85103695164347	4.03136040459376	748	1
3.85544711610110	3.99860584974441	749	1
3.85517256872458	3.98926094881601	750	1
3.85907421955186	3.97427141078320	751	1
3.86152623215866	3.94345339412167	752	1
3.86100687821520	3.94523743959289	753	1
3.85424150175508	3.96632989548139	754	1
3.86053408019351	3.96010128263307	755	1
3.85909440059748	3.97603094182203	756	1
3.85819727316491	3.95542564414743	757	1
3.85510431242042	3.99647348899348	758	1
3.85603171614315	3.99739875402437	759	1
3.85531310823795	4.00468265560407	760	1
3.85330422577318	4.00141815373424	761	1
3.85585005923667	3.98841834816328	762	1
3.85954000076193	3.99677067806647	763	1
3.85402254429865	3.99818966965748	764	1
3.85604356531729	3.98331301341599	765	1
3.85729085337732	3.94587284969923	766	1
3.85615515324016	4.00743230760819	767	1
3.85414624618404	3.98200087921291	768	1
3.86226100984344	3.95262843475948	769	1
3.85397497350399	3.97535946640012	770	1
3.85157334248212	3.98366268944533	771	1
3.85771317884009	3.94878730161060	772	1
3.86372993528833	3.90581959326750	773	1
3.86061209477276	3.93681167325781	774	1
3.85677470573347	3.97465137210781	775	1
3.85855952715769	3.95336617559994	776	1
3.85617136755596	3.96559766832859	777	1
3.85727510764452	4.00377755380985	778	1
3.85432115998631	3.96094615809211	779	1
3.85610418939390	3.95727385949690	780	1
3.85220885585575	3.97206217554502	781	1
3.85998272219188	3.96206942138686	782	1
3.85880787214987	3.98956033092603	783	1
3.85551547138246	3.98524691481695	784	1
3.85632036138646	3.95061902190049	785	1
3.85670973600310	3.92398234909214	786	1
3.85669153920749	3.97594904526328	787	1
3.85731945242713	3.96076541987969	788	1
3.85380737740649	3.95462306941758	789	1
3.85628130944282	3.97341222428173	790	1
3.85715267870882	3.96099524362046	791	1
3.85731216085624	3.94742491384765	792	1
3.85453784471077	3.96862813445668	793	1
3.85766544508277	3.96390086741145	794	1
3.85495288795507	3.95739893620321	795	1
3.85546495922298	3.97388251723696	796	1
3.85358703591542	3.99290402358980	797	1
3.85334964324555	3.98304826903078	798	1
3.85770608242210	3.98275028207729	799	1
3.85535921835459	3.99622047305974	800	1
3.85342928614507	3.97891609414027	801	1
3.85329521577382	3.97959865810393	802	1
3.85139151034748	3.97487136350588	803	1
3.85585487007584	3.98773344566099	804	1
3.85455035272099	4.01531264818880	805	1
3.85289016240235	3.99153208899763	806	1
3.85241096012641	3.96617331794778	807	1
3.85082695299777	4.03630286413586	808	1
3.85064225168193	4.00554791733037	809	1
3.85453292894526	3.95798723940204	810	1
3.85478755367747	3.99859183393855	811	1
3.85730792468756	3.98475083294788	812	1
3.85381486378363	3.99650027628780	813	1
3.85559638292467	3.97405491629967	814	1
3.85375262275578	3.97845461716626	815	1
3.85070871166812	3.98828196019055	816	1
3.85538374976681	3.96297001420921	817	1
3.85852676402728	3.94564245158331	818	1
3.85665588976571	3.94432480342537	819	1
3.85437678127693	3.97385010385025	820	1
3.85543652922127	3.98135687396656	821	1
3.85558448752610	4.01795619967509	822	1
3.85190361434393	3.99292099815281	823	1
3.85610589762029	3.97080691995860	824	1
3.85791454918342	3.95138097076285	825	1
3.85778453133671	3.95957787039495	826	1
3.85417413020033	3.97005188104520	827	1
3.85602608839157	3.96339101903697	828	1
3.85833114967993	3.95366704673688	829	1
3.85895450008643	3.94625208715502	830	1
3.85622594548173	3.96389357375509	831	1
3.85462644220223	3.97049321428003	832	1
3.86304554958770	3.93602106237213	833	1
3.85542231992960	3.95698539465396	834	1
3.85228583276596	3.97600345572893	835	1
3.85036863071288	3.95610404799480	836	1
3.85411388967535	3.95137154657463	837	1
3.85150494076586	4.00393553213960	838	1
3.85200341067247	3.97128574449430	839	1
3.85483501358258	3.96556652033890	840	1
3.84961617218315	3.97253471500894	841	1
3.85112000477862	3.99549744051114	842	1
3.84976435666121	4.00555930030002	843	1
3.85228990409858	4.00382549924898	844	1
3.85307465028935	3.98379573775513	845	1
3.85565855947531	3.98848810547397	846	1
3.85299642080761	3.97210720103292	847	1
3.85223904435332	3.97182605722616	848	1
3.85589401269323	3.97658274540369	849	1
3.85665884777953	3.97151181751877	850	1
3.85320725826269	3.97767407471294	851	1
3.85701164299359	3.97818043548662	852	1
3.85722769476793	3.96218763881381	853	1
3.85203558611906	3.98229702113562	854	1
3.85446767869923	3.96663889522743	855	1
3.85479799790530	3.97870492803690	856	1
3.85245339221263	4.01319867199346	857	1
3.85627179938956	3.99306494652096	858	1
3.85624808572936	3.98979283483009	859	1
3.85844956125189	3.94177459593181	860	1
3.85479025139274	3.96212904274428	861	1
3.85824155209409	3.93897364578094	862	1
3.86303701407996	3.91642677040487	863	1
3.85583796377764	3.94620564767114	864	1
3.85272970904446	3.97419828462822	865	1
3.84966237937820	4.00021136114012	866	1
3.85150396917939	4.01993520293081	867	1
3.84857735733578	4.00567539433522	868	1
3.85337595677623	4.00546676094622	869	1
3.85383298124594	4.00075240812477	870	1
3.85389487802307	3.98436118527495	871	1
3.85058327836831	3.98584044470270	872	1
3.85276654941486	3.96456465206827	873	1
3.84958292954260	4.00416383229703	874	1
3.85283166367878	4.01489549695391	875	1
3.85146281432540	4.00052236722589	876	1
3.85513778506254	3.97522254978584	877	1
3.85797251840406	3.93454084407942	878	1
3.85198787457088	3.96626600066685	879	1
3.85541577794535	3.99201991327792	880	1
3.85079153212359	4.02370279637610	881	1
3.85337609534234	3.96876951432424	882	1
3.86018409241572	3.97220871902616	883	1
3.85629637592822	3.96391263366850	884	1
3.85176190438466	4.00211066660056	885	1
3.85879957003547	3.98479307268612	886	1
3.85549899324905	4.00079325016016	887	1
3.85194198860415	3.97286507381808	888	1
3.85387553781465	4.00096184896413	889	1
3.84835993389046	4.00467018920221	890	1
3.85298261541821	3.98571223666754	891	1
3.85079447285981	4.00371954028407	892	1
3.85547749615842	3.99195582519426	893	1
3.85663697686664	3.96318016417171	894	1
3.85767845350905	3.96946766481217	895	1
3.85487881542146	3.94522608530824	896	1
3.85550961792216	3.96667201651912	897	1
3.85143739701825	3.96807859223097	898	1
3.85818345020221	3.96998865417746	899	1
3.85405776146866	3.99129283613810	900	1
3.85773214395463	3.96833323515500	901	1
3.85799391002316	3.96749519160657	902	1
3.85518823572898	3.94970256071238	903	1
3.85750109748956	3.95311261293426	904	1
3.84777566277417	4.00504802941165	905	1
3.85739954193056	3.97696374806052	906	1
3.85280666187113	3.98813591150296	907	1
3.85234903087710	3.98820099729719	908	1
3.85486473318239	3.94794923126753	909	1
3.85293324489499	3.95864094669868	910	1
3.85429820631948	3.97976447833552	911	1
3.85422336086774	3.99039984102378	912	1
3.85885318938939	3.96970893706578	913	1
3.85233420558356	3.97635255964116	914	1
3.85164236564040	3.97877680352611	915	1
3.85105720513848	3.99457683132393	916	1
3.85425480239097	4.02525450435433	917	1
3.85064990124404	3.99604264413773	918	1
3.85465219558965	3.96821161471466	919	1
3.85429680943452	3.95633850027112	920	1
3.85357619692508	3.99612774639794	921	1
3.85860343207412	3.96086546327552	922	1
3.85058852573340	3.99420533793270	923	1
3.85651374333665	3.95970739417363	924	1
3.85526026270887	3.95370589582892	925	1
3.85521760289165	3.97578909931546	926	1
3.85604139139017	3.97625380897912	927	1
3.85596795187183	3.94774749873379	928	1
3.85854274297129	3.96196855208639	929	1
3.85471860508482	3.97055368228422	930	1
3.85385475889064	3.97642841356482	931	1
3.85247146506814	4.00022810289246	932	1
3.85192335305143	3.97176246214771	933	1
3.85797768425872	3.97157288385638	934	1
3.85873167504260	3.95426399987864	935	1
3.85308470596509	3.98829233031961	936	1
3.84810570191786	3.99123392793528	937	1
3.85585881079353	3.95331227405415	938	1
3.85162438667010	4.01251434023179	939	1
3.85121917498470	3.98207604515039	940	1
3.85367362983684	3.97836712559933	941	1
3.85678679503004	3.97371317728640	942	1
3.85770675492519	3.96860177101398	943	1
3.85970282525379	3.94915605048409	944	1
3.85619395239536	3.93002285092257	945	1
3.85801133524484	3.93550504948238	946	1
3.85570107501437	3.94737974548560	947	1
3.84875568130144	3.98503549882288	948	1
3.85260729956111	3.99475540175955	949	1
3.85559652984169	3.96622880955000	950	1
3.85374315646150	3.96179760842556	951	1
3.85388128792404	3.94912795709110	952	1
3.85546825497611	3.93445496265010	953	1
3.85373460724947	3.96074206494456	954	1
3.85887627318195	3.96581471943596	955	1
3.85351455023871	3.98898656491036	956	1
3.85422457197757	3.98906173549193	957	1
3.85443492729690	3.97291772047308	958	1
3.85229701364613	3.99440110527604	959	1
3.84864872320703	3.99402823878574	960	1
3.85317139482001	3.96451504811994	961	1
3.85458921855801	3.96778117003894	962	1
3.84872790163774	4.00341924168056	963	1
3.84955162069988	3.99717070443763	964	1
3.85657068220270	3.98466488232105	965	1
3.85544417902362	3.97063672048342	966	1
3.85422697077063	3.98607574409935	967	1
3.85137204594754	3.97926828269543	968	1
3.85143291780589	4.00802203589683	969	1
3.85323674654543	3.97983440367277	970	1
3.85391765580092	3.99974115005807	971	1
3.85496630134272	3.95908366426138	972	1
3.84997623502063	3.98820490647856	973	1
3.84775856906976	4.00161890903432	974	1
3.84939884995229	4.01881863920409	975	1
3.84486355983577	4.01538209163799	976	1
3.84682579443892	3.97749755627887	977	1
3.85402494459314	4.00740280815881	978	1
3.84934998721404	3.99595888068555	979	1
3.85385582908485	3.97667503421226	980	1
3.85044290525936	3.98539864930149	981	1
3.85619834009659	3.96962949639131	982	1
3.85506527124410	3.95603636400857	983	1
3.85252707569809	3.98048373477282	984	1
3.85549039162476	3.96518132078745	985	1
3.85732934110765	3.96994945727684	986	1
3.85153352774480	3.97701440470079	987	1
3.84941382002774	3.98070735379014	988	1
3.85414287748264	3.94660572564274	989	1
3.85760467134802	3.95679403324446	990	1
3.85247961197628	3.95860852858972	991	1
3.84897345072492	3.98493726843188	992	1
3.85286268018625	4.00778462665487	993	1
3.85083465704300	4.00702765256212	994	1
3.85427993007935	3.97245958747054	995	1
3.85177731195392	3.99034643315296	996	1
3.85163933884970	3.98225202983326	997	1
3.85135893573260	3.98901808915726	998	1
3.85544217138922	3.97787530453593	999	1
3.85470475686846	3.95565820890842	1000	1
3.85692448462038	3.93039830376056	1001	1
3.85733812654779	3.95764886177750	1002	1
3.85282946701280	3.96365135191823	1003	1
3.85340976361696	3.97109548948663	1004	1
3.85285676686461	3.96741276594233	1005	1
3.85316239634592	3.97953247618236	1006	1
3.85231057916206	3.98905905184697	1007	1
3.85722882913413	3.95634445735308	1008	1
3.85520052143297	3.96817430161406	1009	1
3.85843622710107	3.94474205929070	1010	1
3.85990080656966	3.95202364193097	1011	1
3.84690444631969	3.98763312588721	1012	1
3.85297060832507	3.98777084314589	1013	1
3.85042311752270	3.95250014355226	1014	1
3.85329534994194	3.98582412705881	1015	1
3.85337452951319	3.98949621859986	1016	1
3.85157354485961	3.95886476365066	1017	1
3.85155322391641	3.98170560669714	1018	1
3.85785895189629	3.99628561801904	1019	1
3.85135444393867	3.99066884306091	1020	1
3.85555894454733	3.95130359752033	1021	1
3.85583356514198	3.94797854521554	1022	1
3.85948291140757	3.92678437825646	1023	1
3.85802404036211	3.92612616985390	1024	1
3.85655465850046	3.98638700220806	1025	1
3.85770056930298	3.96384266249872	1026	1
3.85277704599835	3.96645592155594	1027	1
3.85378471056786	3.95895350612222	1028	1
3.85601253746410	3.98688202267654	1029	1
3.85623733617070	3.96798096130471	1030	1
3.85822023762317	3.97692907815784	1031	1
3.85070771887398	3.96176882573197	1032	1
3.85439563294419	3.96422104532465	1033	1
3.85475797491634	3.98150952927832	1034	1
3.84815400987404	3.96527769663272	1035	1
3.85519839337631	3.97337192405051	1036	1
3.85277044476269	3.98542237014614	1037	1
3.84823456906745	4.02685623057198	1038	1
3.84990264980481	4.01723408487196	1039	1
3.85382495324247	4.01751561904127	1040	1
3.85642305464049	3.98979264189530	1041	1
3.85149605518565	4.00845349249435	1042	1
3.84893254014157	4.02212621769861	1043	1
3.85267223674055	4.00842887622424	1044	1
3.85628501749093	3.97468027858076	1045	1
3.85268219382873	3.97341394886532	1046	1
3.85135526625602	4.00188298645574	1047	1
3.85533365414447	3.98472436587409	1048	1
3.85338923965657	3.99496987687597	1049	1
3.85234766775592	4.01153586174614	1050	1
3.85250652227694	3.99716252886600	1051	1
3.85133543963244	3.99987603229739	1052	1
3.85010183368313	3.99483553499972	1053	1
3.85231792435478	4.00276457986471	1054	1
3.84954080009797	4.00881432229858	1055	1
3.85151369262268	3.99799251829222	1056	1
3.85066836188634	4.00203626827538	1057	1
3.85134275569088	4.00627773993523	1058	1
3.85274676147737	3.97960852141034	1059	1
3.84870935755045	4.01577107531171	1060	1
3.84905909220269	4.02202637810425	1061	1
3.85241337805198	4.02107532204525	1062	1
3.85538240748836	3.98762601392967	1063	1
3.85592741754444	3.96620725625281	1064	1
3.84571882908071	4.00780428142380	1065	1
3.85388169854748	3.98869989321548	1066	1
3.85750101878365	3.96951070045690	1067	1
3.86206593831899	3.94887825721349	1068	1
3.85772765367722	3.98226372750760	1069	1
3.84816915867228	3.96425996112026	1070	1
3.85692523890709	3.96727375059756	1071	1
3.85074552179619	3.97346334207142	1072	1
3.85749253775660	3.95638177953324	1073	1
3.84904335992488	4.01948406962573	1074	1
3.85404346949309	3.98620122857476	1075	1
3.85351939031791	4.00485896436892	1076	1
3.85737960926862	3.97604007158763	1077	1
3.85876917458697	3.94396893105042	1078	1
3.85471122481404	3.98780814333157	1079	1
3.85337829395582	3.99196188526319	1080	1
3.85259066809545	4.00833011687414	1081	1
3.85094539110135	3.96671560723548	1082	1
3.85467813962143	3.96432762810792	1083	1
3.85495482324834	3.95386750300416	1084	1
3.85843150388571	3.93245205868677	1085	1
3.85455024870374	3.95902378514723	1086	1
3.85199120458565	3.97929860500190	1087	1
3.85168719235546	4.00317535877638	1088	1
3.85557340794629	3.98035484403758	1089	1
3.84900607923984	3.99709486644981	1090	1
3.84839345181588	3.98536479899216	1091	1
3.85222233927351	4.01658428415814	1092	1
3.85042952970018	4.00398404028845	1093	1
3.84772471438526	3.98503600685580	1094	1
3.84852953065943	3.94412441829398	1095	1
3.85170204879049	3.94618049188858	1096	1
3.85722050779282	3.98676902489563	1097	1
3.85336050134607	3.99351931707003	1098	1
3.84961451203559	3.98096614745577	1099	1
3.85417610025958	3.97537580657571	1100	1
3.84877947079842	4.01367655762685	1101	1
3.85052583678418	4.00056498284779	1102	1
3.84779481118970	3.99281291101185	1103	1
3.85429964764654	3.96356449269923	1104	1
3.85190639854218	3.97292183098277	1105	1
3.85271022797637	3.95828328448107	1106	1
3.85549940444429	3.94262843335870	1107	1
3.84860967849572	3.95999119116846	1108	1
3.85318638753361	3.95773889971898	1109	1
3.85140898051563	3.96474474358176	1110	1
3.85590151662118	3.97979303555703	1111	1
3.85060261373223	3.99978171814333	1112	1
3.85087818666155	3.99329789133426	1113	1
3.85822731313766	3.92935708083557	1114	1
3.85457180182911	3.94663725935015	1115	1
3.85547112306202	3.94456156059298	1116	1
3.85440017987203	3.96007340156414	1117	1
3.85414353405266	3.99613968698317	1118	1
3.85405384442535	3.96403139874682	1119	1
3.85325744429514	3.97086151072953	1120	1
3.85106577594222	3.98537100402425	1121	1
3.85546980712685	3.98288691417119	1122	1
3.85005251771973	3.98590055037671	1123	1
3.85466115331527	3.96307258252605	1124	1
3.84687898672892	3.94834238277006	1125	1
3.84840675290601	3.97899691972001	1126	1
3.84951313062739	3.99329994952427	1127	1
3.84866108155106	3.97571506754705	1128	1
3.85307607534810	3.98736743437316	1129	1
3.84832738787477	3.97479524990807	1130	1
3.85096443335456	3.96173273351948	1131	1
3.85085646667824	3.97451492321047	1132	1
3.85015928705007	3.97534427747907	1133	1
3.85370413053055	3.94385530914903	1134	1
3.85479723667421	3.95011050220581	1135	1
3.84910721061729	3.95523298173096	1136	1
3.85161245510807	3.98554234521268	1137	1
3.85345687002019	3.95673081152383	1138	1
3.85462180002154	3.96219105549520	1139	1
3.84735874558950	3.96213257446510	1140	1
3.85269016172953	3.96544498484038	1141	1
3.85409404804703	3.95555340688103	1142	1
3.85339440134715	3.96995467206947	1143	1
3.85078866624483	3.96890918807445	1144	1
3.84832342123776	3.98111477665104	1145	1
3.85259105259287	3.97859371844617	1146	1
3.85269613336948	3.98814615155762	1147	1
3.85231515680964	3.96538689175161	1148	1
3.85357732426216	3.95656863086546	1149	1
3.84892245048306	3.97523208744502	1150	1
3.85403589667024	3.95556642511408	1151	1
3.85327242804377	3.95683559999090	1152	1
3.85671715181234	3.95351377856064	1153	1
3.85195119791356	3.97550445611080	1154	1
3.84784100863052	3.97585829062194	1155	1
3.85465891371920	3.97305087020032	1156	1
3.85543690872028	3.94365916185220	1157	1
3.84964426035816	3.97836992837501	1158	1
3.85143098786927	3.99142830607507	1159	1
3.84853049001846	3.99242622164542	1160	1
3.85310233110133	3.98785909040569	1161	1
3.85045915884463	3.95502881096082	1162	1
3.84891833026072	4.00007025392101	1163	1
3.85211656900683	3.97080249755900	1164	1
3.84925360400070	3.96853341456188	1165	1
3.85047547107307	4.01812441329747	1166	1
3.84574913078045	4.00105346657000	1167	1
3.84896004407520	3.99040316194812	1168	1
3.85204379274443	3.99266431911062	1169	1
3.85151186202659	3.95659767115270	1170	1
3.85059042074274	3.95486475926771	1171	1
3.85513161760972	3.95705395059482	1172	1
3.85361304013404	3.95538151039037	1173	1
3.85309381269089	3.97866970222020	1174	1
3.85268125145972	3.96135975337464	1175	1
3.84295390804813	3.99657931836841	1176	1
3.84625345097300	4.00353127313135	1177	1
3.84907842080915	3.99103158589829	1178	1
3.85652989370019	3.99048784602294	1179	1
3.84935617303421	3.99590481134732	1180	1
3.84855271506852	3.98890486728789	1181	1
3.84773513299613	3.99819851558357	1182	1
3.85091333657337	3.99164545413874	1183	1
3.85540296372317	3.96866416312670	1184	1
3.84454262399256	3.99085589507416	1185	1
3.84886933213046	3.98232059914996	1186	1
3.85082711685401	3.99900513371407	1187	1
3.84859644142181	3.99036725481134	1188	1
3.85270157037717	3.94672326837717	1189	1
3.84983635025075	3.98656050227670	1190	1
3.84731043136124	3.98942848564249	1191	1
3.85073718635634	3.96760812716269	1192	1
3.85074790690905	3.98475249167345	1193	1
3.85288726059450	3.97506039810337	1194	1
3.85271385755963	3.98755718752245	1195	1
3.85076758679382	4.00629055420055	1196	1
3.84634859493122	4.02950789661103	1197	1
3.84708688333715	4.01516454313261	1198	1
3.84671819654503	3.99239172804530	1199	1
3.85469310699694	3.96084516555354	1200	1
3.85383246563257	3.98223334853460	1201	1
3.84923194078150	3.99073565819883	1202	1
3.85049169141543	3.97413310647895	1203	1
3.85383523990180	3.96204342580325	1204	1
3.85236033238625	3.98268733673508	1205	1
3.85429139577028	3.99870068412093	1206	1
3.84887968517960	4.00889829984663	1207	1
3.84776353967829	4.01035150391655	1208	1
3.85605067811608	3.96885850209606	1209	1
3.85505791590209	3.96600926177890	1210	1
3.85349681435569	3.99172636297760	1211	1
3.85165029238130	3.98991037838164	1212	1
3.85143330317624	4.01824861229611	1213	1
3.84731473509680	3.98970383014267	1214	1
3.85032418412404	3.98191834565329	1215	1
3.84848939324644	3.97117464896784	1216	1
3.84749404237911	3.99211501090451	1217	1
3.84852879165616	3.98376313270687	1218	1
3.84943294985187	4.00450033339884	1219	1
3.85414044631929	3.95982512623134	1220	1
3.85539102232653	3.94528062045278	1221	1
3.85563432679480	3.94557583586479	1222	1
3.85907585207720	3.91844972322033	1223	1
3.85028416990970	3.94382477619178	1224	1
3.84606211010893	4.00339607022345	1225	1
3.84945179995107	4.00494722156204	1226	1
3.84766736839554	4.02387954756996	1227	1
3.84986123302528	4.02223931953579	1228	1
3.85325848860577	3.98319526022997	1229	1
3.85276630989199	3.95877268324246	1230	1
3.85561487976528	3.95430818125187	1231	1
3.85034852366586	3.97509465895890	1232	1
3.85171989033108	3.98267205772381	1233	1
3.85331276594573	3.96954142542171	1234	1
3.84858207829443	3.98712661253536	1235	1
3.85203100071724	3.98151170987922	1236	1
3.85167856416391	3.97628837573369	1237	1
3.85395529432434	3.95255767104409	1238	1
3.85540524570223	3.98574522512404	1239	1
3.85090461320647	3.96186252042363	1240	1
3.85082698246025	3.99117112624509	1241	1
3.85028459841806	3.98289232148718	1242	1
3.85181199608154	3.96631782496482	1243	1
3.85042124398312	3.97857456701453	1244	1
3.85113412338892	3.96111944309251	1245	1
3.85432583759152	3.96928690245401	1246	1
3.84905190837606	3.95380603766313	1247	1
3.85240146941830	3.94295211767345	1248	1
3.84942313371010	3.97803284210136	1249	1
3.85191807170136	3.99161739090727	1250	1
3.85238025616080	3.96835355298055	1251	1
3.85235500032492	3.96967585018723	1252	1
3.84959345614441	3.96520481235325	1253	1
3.85185314375439	3.96831815691518	1254	1
3.85150621659259	3.94899779297412	1255	1
3.84973369855449	3.98602859476191	1256	1
3.85097327685435	3.97730573908027	1257	1
3.84950122128326	4.00137035989539	1258	1
3.85011954511068	3.99110734527536	1259	1
3.85143163779010	3.94681665468029	1260	1
3.85398144346327	3.96468830246904	1261	1
3.85060164710184	3.95850861771622	1262	1
3.84658617925392	3.97896782829696	1263	1
3.84505761916268	4.00240906517185	1264	1
3.84909457826957	4.02073312931134	1265	1
3.85175185776327	3.98207388683800	1266	1
3.84794790598055	3.96103656347817	1267	1
3.84630438650424	3.99429250834749	1268	1
3.84758626249336	3.98644860117590	1269	1
3.84669781189319	4.00794171871082	1270	1
3.84647421390736	3.98233734629163	1271	1
3.84840867112005	3.97921041202434	1272	1
3.85620279735438	3.99962505386079	1273	1
3.85299062290175	4.00516890683296	1274	1
3.84547262166549	3.97755651640851	1275	1
3.84580761470761	3.98400896582101	1276	1
3.85178221962069	3.99213528238776	1277	1
3.85442449797062	3.98924055214238	1278	1
3.85378101833580	3.97950105168679	1279	1
3.85130600043225	3.98067505417673	1280	1
3.85021242165669	4.03424969620333	1281	1
3.84518646062448	4.02649808669008	1282	1
3.85008770653777	4.00931795620777	1283	1
3.85487283596295	3.97677018115528	1284	1
3.85498459458112	3.99690427627449	1285	1
3.84730769722540	3.99055012960351	1286	1
3.84884124424780	3.98340593296646	1287	1
3.85556218714914	3.94529507240238	1288	1
3.84786525507440	3.98743548131370	1289	1
3.85444564418424	3.97512707158906	1290	1
3.84802014022493	3.97306526363498	1291	1
3.85059447162248	3.97226539849699	1292	1
3.84966307708798	3.97758286582591	1293	1
3.84997659022246	3.95793050260546	1294	1
3.85336702958979	3.98345091011299	1295	1
3.84573352211937	3.98689975500156	1296	1
3.85114858709360	4.00775449861725	1297	1
3.85266557846744	3.97588547061219	1298	1
3.85444735023814	3.98662538874343	1299	1
3.84985306317094	4.01683656268584	1300	1
3.84925376422839	3.99797994730458	1301	1
3.84693685902884	4.00766668585493	1302	1
3.85231247423712	3.98737777723099	1303	1
3.85065347754982	3.96252367036407	1304	1
3.85122572703950	3.99142953886615	1305	1
3.84958396243775	3.97139596024210	1306	1
3.85390606916596	3.96591086365356	1307	1
3.85316124292806	3.98256328087760	1308	1
3.84861840115030	3.94842238590192	1309	1
3.85393052589904	3.93828052575273	1310	1
3.85455309335416	3.94867653244362	1311	1
3.84750619466965	3.97320011149527	1312	1
3.85071082216743	3.98519186566273	1313	1
3.84754028226714	3.99053738798197	1314	1
3.84691057280821	3.97786831500404	1315	1
3.84518258332715	4.00831784851500	1316	1
3.84703325450198	4.02288563314987	1317	1
3.84544905282326	3.98626456064243	1318	1
3.84821892530647	3.98523607833818	1319	1
3.84696564741083	4.00400223123382	1320	1
3.84695519328905	4.01312689913719	1321	1
3.84818982363689	3.99234273925776	1322	1
3.84888146351314	3.99506648049807	1323	1
3.85345739460921	3.96806001254585	1324	1
3.84864758334898	3.97381565625376	1325	1
3.84402352925379	3.98001439175259	1326	1
3.84140097468812	3.99118018687471	1327	1
3.84784050606717	3.97618415308325	1328	1
3.85494097011416	3.92674003604306	1329	1
3.85329607977234	3.95273732905242	1330	1
3.84864344762690	3.97967984470103	1331	1
3.84881506176039	3.99493108774052	1332	1
3.85313092089109	3.97718841491236	1333	1
3.85002082578729	3.98100110564347	1334	1
3.84837499476781	4.00050569964998	1335	1
3.85114659983082	3.97297280206300	1336	1
3.84825202956299	3.97501143023115	1337	1
3.85001197549277	3.97649210411654	1338	1
3.84754206202930	3.98168354542305	1339	1
3.84844969897841	4.00355329526803	1340	1
3.85093400569566	3.98808317978168	1341	1
3.84590098574397	3.98990715659999	1342	1
3.84798578017992	3.97450755112620	1343	1
3.85277022193752	3.96094079300086	1344	1
3.84847004726865	3.95972908308413	1345	1
3.85191967547917	3.99388000768565	1346	1
3.84536626674347	3.98987933797214	1347	1
3.85282367137843	3.97643791296007	1348	1
3.85530195785890	3.95987541003950	1349	1
3.85271501494797	3.96369249313965	1350	1
3.85207729589748	3.98642455846377	1351	1
3.84737957387113	3.96258660219712	1352	1
3.84868256089265	3.95779190128479	1353	1
3.84939991271080	3.96715910006594	1354	1
3.85140925352034	3.96533509604270	1355	1
3.85207809510094	3.99703750921980	1356	1
3.84841945998117	3.99122684355225	1357	1
3.84673599279574	3.97726269757903	1358	1
3.84863690261278	3.97944765657777	1359	1
3.84386208507385	4.01173761459255	1360	1
3.84307818474281	3.99117729975227	1361	1
3.85282417258038	3.97708449056791	1362	1
3.85400059855309	3.97925457489649	1363	1
3.84902628545473	4.01069571807768	1364	1
3.84827806032406	4.00522863248256	1365	1
3.84411327068441	3.99267248305283	1366	1
3.84339435566046	4.02691685549420	1367	1
3.84192767754196	4.02699739543608	1368	1
3.84862879548878	3.99472357967806	1369	1
3.84723475488151	3.95907842341353	1370	1
3.85227981319604	3.97513827730178	1371	1
3.84982478130351	3.95257627681270	1372	1
3.85091575964633	3.92989155594609	1373	1
3.85000761840854	3.95773258103264	1374	1
3.84548470891270	3.99590952841363	1375	1
3.84502763187081	4.01059298451353	1376	1
3.84578915032424	4.00103828839269	1377	1
3.84765675816537	3.98788414801678	1378	1
3.84530272710567	3.98541189059119	1379	1
3.84989324838031	3.96918346261338	1380	1
3.84982165835064	3.97449366250690	1381	1
3.85451917847960	3.93693791015100	1382	1
3.85008947012337	3.95984892240988	1383	1
3.85030802016787	3.97798575188018	1384	1
3.85074188838108	3.97481030701236	1385	1
3.85347364578916	3.94247621179947	1386	1
3.85477676741285	3.93978048720476	1387	1
3.85367567343739	3.96799870163821	1388	1
3.85281066741642	3.97643444996763	1389	1
3.84890397079413	3.97299543333976	1390	1
3.85077525159419	3.95352422708501	1391	1
3.85366558531588	3.93939621592354	1392	1
3.84866110058202	3.98083623784828	1393	1
3.84483058876623	3.98251121948848	1394	1
3.85218119559039	3.96738995795396	1395	1
3.85313392277318	3.94684474513595	1396	1
3.85157438478544	3.94833330300074	1397	1
3.85211417026968	3.96025690843142	1398	1
3.84976902859052	3.94673335250068	1399	1
3.84892788422624	3.95306146576752	1400	1
3.84485554440402	3.99376469450296	1401	1
3.84309154336618	4.00319144132163	1402	1
3.84873074029080	4.00077490324122	1403	1
3.84566170605652	3.95864931721462	1404	1
3.84222751440063	4.00058925216908	1405	1
3.85162171490088	3.98791024668146	1406	1
3.84752871924122	3.98290105790005	1407	1
3.85223011558901	3.95857926256783	1408	1
3.84826702617131	3.97522638634411	1409	1
3.84915788603776	3.97542155443360	1410	1
3.84466038344915	3.96139025266577	1411	1
3.84987571895100	3.95633948014349	1412	1
3.84695411979246	3.96792502167572	1413	1
3.84968709459520	3.95529828030947	1414	1
3.84938383985998	3.95958842117565	1415	1
3.85259762898948	3.95158011979961	1416	1
3.84848672150434	3.95150648949373	1417	1
3.84730479843730	3.96529050731792	1418	1
3.84962626855951	3.97404626641241	1419	1
3.83985559922994	3.98682476973092	1420	1
3.84893596232851	3.98722505183212	1421	1
3.84728711300007	4.01034147713046	1422	1
3.84458366201269	3.99526293236901	1423	1
3.84111097586237	4.00942571104998	1424	1
3.85073766609153	3.98263698446029	1425	1
3.85211512431156	3.94535390984446	1426	1
3.85008220543771	3.93874626610790	1427	1
3.84805729592320	3.95045805494513	1428	1
3.84694510053627	3.97318925151873	1429	1
3.84828637740209	3.97494461994186	1430	1
3.84914075825406	3.95354398054458	1431	1
3.85010860313595	3.95474873343896	1432	1
3.85138070824527	3.93697078581021	1433	1
3.84853768437719	3.96327860771422	1434	1
3.85052729420724	3.94378372260466	1435	1
3.84802621742206	3.95628954031618	1436	1
3.84341731199119	4.01024379348642	1437	1
3.84313125466395	4.00688585903430	1438	1
3.84264458313079	3.98116466221390	1439	1
3.84418030185297	3.98522393875376	1440	1
3.84543772383838	3.98706067867426	1441	1
3.84567905344090	3.96765648413578	1442	1
3.84739616522038	4.01643517724123	1443	1
3.83905967000570	4.02245783295368	1444	1
3.85032379658684	3.98356058743892	1445	1
3.84188122020794	4.00030313350043	1446	1
3.84764165571166	3.96429039343283	1447	1
3.84543094171459	3.97983503229729	1448	1
3.84894324923071	3.93830077959695	1449	1
3.84868355188364	3.94333379182417	1450	1
3.84888668630664	3.94433477771508	1451	1
3.85219122969963	3.95030253942014	1452	1
3.84804204627539	3.98173836967219	1453	1
3.84424011102551	4.00044543514526	1454	1
3.84940906353214	3.99803032830410	1455	1
3.84960689904172	3.97051277989007	1456	1
3.84687733104353	3.97291043254595	1457	1
3.84484261198434	3.98582391446761	1458	1
3.85593959702959	3.96551713927120	1459	1
3.84724471989565	4.00450985552806	1460	1
3.84502643221350	4.00664067664691	1461	1
3.84408273712237	3.98195665619139	1462	1
3.84376422823726	4.02385045442373	1463	1
3.84794176811532	4.00472247761583	1464	1
3.85117622012466	3.95332171087607	1465	1
3.85015279688073	3.95899713559843	1466	1
3.85223690077969	3.99968424608866	1467	1
3.84508332692938	4.00506327166850	1468	1
3.85064678552961	3.98976006562930	1469	1
3.85264999692179	3.97451925490537	1470	1
3.85364923681441	3.96827566835264	1471	1
3.85069917737984	4.00384592595775	1472	1
3.84981138352681	3.96303213102929	1473	1
3.84864336513234	3.98333479068746	1474	1
3.84989900746689	3.97264483362584	1475	1
3.84836771644349	3.99089699919274	1476	1
3.85016179536644	3.97858335184294	1477	1
3.84989279597300	3.95831382490314	1478	1
3.84534052425623	3.97960382664179	1479	1
3.84792973503629	3.96727096504881	1480	1
3.85384542308913	3.96370804950791	1481	1
3.84493785994447	3.97431498537188	1482	1
3.84828070632771	3.99103478703724	1483	1
3.84565560844470	3.98862758278303	1484	1
3.84713968964470	3.98891142884005	1485	1
3.85632513386990	3.91839736365416	1486	1
3.84938719236859	3.95804043719056	1487	1
3.84164767683007	3.98032053172207	1488	1
3.84709078542880	3.98923348948880	1489	1
3.84108979242511	4.02058305160945	1490	1
3.84941715997021	3.99776155498955	1491	1
3.85093252865705	3.95635951871739	1492	1
3.84764627862902	3.97863257651465	1493	1
3.84445236829461	4.00461690518689	1494	1
3.84757137213565	3.98561152948597	1495	1
3.84750167577127	4.01199727147340	1496	1
3.84869395376902	3.99015853241055	1497	1
3.84317227087445	4.00437281291258	1498	1
3.84345591228418	4.01577721116363	1499	1
3.84751720792771	3.95522888849731	1500	1
3.85111695289139	3.97814703437976	1501	1
3.84931945147233	3.95481109089859	1502	1
3.84725361098896	3.96531114397739	1503	1
3.85125573004224	3.96585005898746	1504	1
3.84846424222391	3.96166669744697	1505	1
3.84671718503752	3.96783374605772	1506	1
3.84674899977134	3.98283328278877	1507	1
3.85180595861758	3.99287928175030	1508	1
3.84636487366900	3.98637024816648	1509	1
3.85157020682306	3.96649712649920	1510	1
3.84625789405722	3.96658551129076	1511	1
3.85097900598546	3.94252678541657	1512	1
3.84488640667774	3.96175150162449	1513	1
3.84308644073053	3.97213915493183	1514	1
3.84601362661947	3.98350934620935	1515	1
3.84775638766070	3.95069965204384	1516	1
3.85081930335656	3.95559845112856	1517	1
3.85350748510356	3.93172256637458	1518	1
3.84965659224620	3.93558257795019	1519	1
3.85200520882782	3.94134452588558	1520	1
3.84414320066103	3.97178638925790	1521	1
3.84992885235417	3.95590953369627	1522	1
3.85066544197335	3.94021372322217	1523	1
3.84519455289081	3.97990244262446	1524	1
3.84818873059269	3.96926480419807	1525	1
3.85331617853032	3.95921528737111	1526	1
3.84779803919222	3.92327776017815	1527	1
3.84655132128251	3.95919586447106	1528	1
3.84951731807893	3.97923050520103	1529	1
3.84538238191954	3.98231299269364	1530	1
3.84677317632357	3.96345621478368	1531	1
3.84868731434855	3.97725474296166	1532	1
3.85021566507841	3.96813861212484	1533	1
3.84618205387180	4.00947350442679	1534	1
3.84584595361977	4.01094505575762	1535	1
3.84385797495690	3.97640861772374	1536	1
3.84774949557534	3.98606435208230	1537	1
3.84704593670576	3.99965776974612	1538	1
3.84377743852029	3.96173521671875	1539	1
3.84523537566369	3.99590072188150	1540	1
3.84868558227439	3.97152112901621	1541	1
3.85053205447614	3.97111985387108	1542	1
3.84825716586987	3.97492353510596	1543	1
3.84726537229504	4.00038518556870	1544	1
3.84418447374920	4.02818933461451	1545	1
3.84774117686911	3.99526228580621	1546	1
3.84698766970417	3.99038903781164	1547	1
3.84476749748800	3.99291377918705	1548	1
3.84414102350204	3.97625042972201	1549	1
3.84535313835602	3.97339821804378	1550	1
3.85044958184924	3.99319238025825	1551	1
3.84659784405387	3.99124260471524	1552	1
3.84366057858353	4.00058405782470	1553	1
3.84675553611285	4.00544636267431	1554	1
3.84592156948242	3.97396628659578	1555	1
3.84821611074634	3.96682270744151	1556	1
3.84520249025616	3.99656937604530	1557	1
3.84337040658783	3.99976542813872	1558	1
3.84075391562977	3.99737896338142	1559	1
3.84829089300986	3.96299406241295	1560	1
3.85129376908703	3.92663196425915	1561	1
3.84598830414749	3.97316924589868	1562	1
3.84544110909057	3.98892982021691	1563	1
3.84463814131914	4.00242968519470	1564	1
3.84237184705122	4.02642844517805	1565	1
3.84201836152752	4.01521724441970	1566	1
3.84487022719953	3.99583126689844	1567	1
3.84227231527050	3.98151151924238	1568	1
3.84394673620577	3.99893330217507	1569	1
3.84103447359026	4.01674700441755	1570	1
3.84666449570808	3.98173904432205	1571	1
3.84464367856786	3.97483658689569	1572	1
3.84238736856828	3.95491109279315	1573	1
3.84959003943081	3.95278513372485	1574	1
3.84877391833931	3.94283399860392	1575	1
3.84672802953294	3.94199869394758	1576	1
3.84590252533440	3.95516644729531	1577	1
3.84520268553977	3.96454932684154	1578	1
3.84567656302021	3.98521378349897	1579	1
3.84177890076569	3.97966170852739	1580	1
3.84163557071872	4.01384407231201	1581	1
3.84303480493706	4.03074765897864	1582	1
3.84010930294395	4.01712298258417	1583	1
3.84068003418271	4.00485667482107	1584	1
3.84576531704825	3.99583733139598	1585	1
3.84476978006074	4.01936953428562	1586	1
3.84372122842698	4.01016185780335	1587	1
3.84356111641111	3.98986077661767	1588	1
3.84663577099083	4.00720074668767	1589	1
3.85197276626393	3.97398518977621	1590	1
3.84946581958961	3.94142720939517	1591	1
3.84336438440911	3.97623881808608	1592	1
3.84330326478178	4.02010469260762	1593	1
3.84296952076029	3.99673125766644	1594	1
3.83941528484339	3.99518451510188	1595	1
3.84577140305286	3.99806573882259	1596	1
3.84486229752028	4.02379430968749	1597	1
3.84835989114775	3.96432061250775	1598	1
3.84576758016446	3.95954065181315	1599	1
3.84661271859940	3.95678130877637	1600	1
3.84936346942974	3.97810807118752	1601	1
3.84696054015374	3.98770167278678	1602	1
3.84614809390971	3.98399276566558	1603	1
3.84534467882184	3.99086276890276	1604	1
3.84618410371620	3.99109408472644	1605	1
3.84342595536172	3.98378543675676	1606	1
3.84529307811003	3.99119121910047	1607	1
3.84233125098702	3.97174960719726	1608	1
3.84276018375995	3.97556729036984	1609	1
3.84755923943798	3.97362302503705	1610	1
3.84659172867056	3.99218121000604	1611	1
3.83967241726888	4.00874858415896	1612	1
3.83940050444503	4.02795671090582	1613	1
3.83955865853053	4.00007595246083	1614	1
3.84607042548030	3.98529793814258	1615	1
3.84709471175912	3.97841979281281	1616	1
3.84388454408573	3.99190199489589	1617	1
3.84688682562983	3.96815190313934	1618	1
3.84105208265487	4.00104863136678	1619	1
3.84983442480092	3.96354896580902	1620	1
3.84768646928522	3.95935466710914	1621	1
3.84459355733040	3.99272852869528	1622	1
3.84202307229617	3.98283049863830	1623	1
3.84445986126938	3.99427288777992	1624	1
3.84479648661405	3.98190264823960	1625	1
3.84827564328186	3.99684712222676	1626	1
3.84668704556355	4.01019943326582	1627	1
3.83687535779885	4.00661825073962	1628	1
3.83819198045443	3.99015932899686	1629	1
3.84205387160437	3.98976961723898	1630	1
3.84265442756520	4.00674072763983	1631	1
3.84364662786013	4.01885850548431	1632	1
3.84860605407305	3.97678641413670	1633	1
3.83865406993275	3.97592597388280	1634	1
3.84193758874338	3.98468247596689	1635	1
3.84445870616339	3.98828413859059	1636	1
3.84087322781235	4.01100261500408	1637	1
3.84500351587176	3.98282425830895	1638	1
3.84524207221825	3.98167043779066	1639	1
3.84133418833595	3.98187124549869	1640	1
3.83844269334211	4.02154751982966	1641	1
3.84746707067733	3.98928763356080	1642	1
3.84203231467263	3.98664978480695	1643	1
3.84221520203883	4.00887414684530	1644	1
3.84603331593650	3.96974052635532	1645	1
3.84891768213531	3.97734935234753	1646	1
3.84396801530701	3.97421242830592	1647	1
3.84339667655891	3.96398041389720	1648	1
3.85041717298600	3.95878144086360	1649	1
3.84706193874167	3.98384849402693	1650	1
3.84797277378084	3.99468481298579	1651	1
3.84492067057642	3.98280257260404	1652	1
3.84569008554444	3.99307206434696	1653	1
3.84586811242485	3.96978088207932	1654	1
3.85130925157038	3.92763749628085	1655	1
3.84541520910965	3.99309689216353	1656	1
3.84539881542078	3.99894726361051	1657	1
3.83964988030196	4.00375341254186	1658	1
3.84591167760409	3.99333613438581	1659	1
3.84654699475178	4.00343978121478	1660	1
3.84526784145725	4.04004839842518	1661	1
3.84210426308601	4.02762886125461	1662	1
3.84453972947476	3.98359244835488	1663	1
3.84732887069127	3.99403106881201	1664	1
3.84382495265158	4.00640822606941	1665	1
3.84329159986495	4.01238851187060	1666	1
3.84088987080802	4.01585297094076	1667	1
3.84191533509863	4.02883065231766	1668	1
3.84789027215375	3.98831366481029	1669	1
3.85057926677315	3.93923889935596	1670	1
3.84858395162629	3.95137384144339	1671	1
3.84637518909734	3.92157462407567	1672	1
3.84092099898601	3.96610759865511	1673	1
3.84791573003447	3.96024934862816	1674	1
3.84214380973217	3.99609472632044	1675	1
3.84405546474072	4.00904469979891	1676	1
3.84208875656575	4.01779853656258	1677	1
3.84013617011540	4.02524464499189	1678	1
3.84350240175842	4.00902446918326	1679	1
3.84769272213687	3.96354124836413	1680	1
3.84033559967240	3.99778324020419	1681	1
3.84639936281786	4.00984285712847	1682	1
3.83781980096278	3.99899631789090	1683	1
3.84346482240191	3.97963409821933	1684	1
3.83693131445012	3.99887906709477	1685	1
3.84009923094640	4.01347764590693	1686	1
3.84425975876403	3.94709533043311	1687	1
3.84505119106755	3.97031103826694	1688	1
3.84212956184915	3.99289131391772	1689	1
3.84425840383718	3.99966464865636	1690	1
3.84767293150383	3.96968038864555	1691	1
3.84857469013136	3.96067486213605	1692	1
3.84783805852547	3.95195786699680	1693	1
3.85187692851952	3.98008927063056	1694	1
3.84168671257613	4.03120013994490	1695	1
3.84475643324340	4.01300720447322	1696	1
3.84155233141504	4.01708533353308	1697	1
3.84317360966871	3.98265139237249	1698	1
3.84327458792715	3.96151723635850	1699	1
3.84087802764677	4.02276341514021	1700	1
3.83937936490884	4.00169718497334	1701	1
3.84341018720066	4.00218732855911	1702	1
3.84490859034426	3.99324961687941	1703	1
3.84386606862068	4.01718265966430	1704	1
3.84723295030974	3.98596406065476	1705	1
3.84746849401791	3.97922167435907	1706	1
3.83715923383914	4.00384343770096	1707	1
3.84091897272136	3.98745341072471	1708	1
3.84427091539384	4.00296124321600	1709	1
3.84179307421549	3.99033219658210	1710	1
3.84539367741534	3.98685916499685	1711	1
3.84328494886709	3.99503690226682	1712	1
3.84235844861754	3.97824267798867	1713	1
3.84635055951112	3.96156362728523	1714	1
3.85023636048164	3.94970835805135	1715	1
3.84780598035897	3.97593682759020	1716	1
3.84102936606638	3.96586301903333	1717	1
3.84625983968963	3.95567423882039	1718	1
3.84726606316772	3.95516361622296	1719	1
3.84905008178259	3.96708177803349	1720	1
3.84782900824657	3.96430569377953	1721	1
3.84033953515689	4.00034426695285	1722	1
3.84071506220139	4.02159734647071	1723	1
3.84315001989272	4.00320639025148	1724	1
3.84440459852892	3.97593384596870	1725	1
3.85109690420805	3.97079218093834	1726	1
3.84754779916120	3.96169880998051	1727	1
3.84509790457229	3.96063409093227	1728	1
3.83919198178254	4.01256000464592	1729	1
3.84196149025701	4.01216611344151	1730	1
3.84612953343787	3.99306400430448	1731	1
3.84409207685525	4.02931042699548	1732	1
3.83838725362649	4.02779661766928	1733	1
3.84322213201605	3.99131477416263	1734	1
3.84408046867942	3.96119563086222	1735	1
3.84963694581073	3.96128226166087	1736	1
3.84541665946758	3.97464229394965	1737	1
3.84468257005690	3.97501282410717	1738	1
3.84823497692854	4.00429869456327	1739	1
3.84240640397017	3.98629172304616	1740	1
3.85048897512379	3.95665541419311	1741	1
3.83765757025786	3.99282690289168	1742	1
3.84742054547149	3.97611708139216	1743	1
3.84361693070012	3.97415969388400	1744	1
3.84876361120454	3.96215532496257	1745	1
3.84989752730586	3.95263637881598	1746	1
3.84767073569077	3.97832485434924	1747	1
3.84791045628270	3.96954404412472	1748	1
3.84422547959153	3.98147187944559	1749	1
3.83839869917174	4.01855222115070	1750	1
3.84343465202170	3.96699233036915	1751	1
3.84512611319241	3.98130177451617	1752	1
3.83972367864915	4.00710615114919	1753	1
3.84238615632514	3.98190739200406	1754	1
3.84386599643830	3.96423571648363	1755	1
3.83838656924538	4.01801440750510	1756	1
3.84044549713033	4.02728904985843	1757	1
3.84292757133220	3.96648393590850	1758	1
3.84555507761611	3.98690701199979	1759	1
3.84656753789992	3.99568941117334	1760	1
3.83956463299984	3.99745117094736	1761	1
3.84458322367698	3.98510367265421	1762	1
3.84438365321048	3.96699869756042	1763	1
3.84753176546766	3.96228658463933	1764	1
3.84736318105199	3.97830548054271	1765	1
3.84435767545507	3.95917004942637	1766	1
3.84882030132768	3.96993294301016	1767	1
3.84839684320385	3.97422644559647	1768	1
3.84305726296944	3.97705211175485	1769	1
3.84039437818387	3.96500707738135	1770	1
3.84331211238838	3.99311639465125	1771	1
3.83732351742962	4.01222103018052	1772	1
3.83873522631670	4.04741616722823	1773	1
3.84214034222348	4.03471029328978	1774	1
3.84315294491007	3.99801128413330	1775	1
3.84813710868496	3.94711008741163	1776	1
3.84547589383583	3.95223336733163	1777	1
3.84249594449087	3.98824964158850	1778	1
3.84241084248241	3.98402597870757	1779	1
3.84184208001506	4.00792170362132	1780	1
3.84455024003149	3.99407644553073	1781	1
3.84279648983260	4.00090471625207	1782	1
3.84660076749939	3.99501070005878	1783	1
3.84064986898185	3.98888947841012	1784	1
3.84447705430498	4.00754308291226	1785	1
3.84267318537322	3.98047662145936	1786	1
3.83902210917848	3.96829401551495	1787	1
3.84572867596705	3.99631604089015	1788	1
3.83926724799254	4.03104532894374	1789	1
3.84271185998444	4.02209372103243	1790	1
3.83727624939609	4.02441883081973	1791	1
3.83590830411753	4.00195969096697	1792	1
3.84247205094607	4.00644206061000	1793	1
3.84718806771132	3.99463061149119	1794	1
3.84067371330741	3.97749343021986	1795	1
3.84980268733138	3.97057314919590	1796	1
3.83594733018812	3.99938719729277	1797	1
3.83936491463262	4.01257038148087	1798	1
3.84185657402324	3.98336580263889	1799	1
3.84150332322484	3.97603909156746	1800	1
3.84099816449236	4.01502399844223	1801	1
3.84048479838804	3.99943983516041	1802	1
3.84016878163074	4.00197780443358	1803	1
3.84612703311309	3.98112080794836	1804	1
3.84237732020268	3.97349106854896	1805	1
3.84157947367913	3.97695772807999	1806	1
3.84335524777877	3.94344693289825	1807	1
3.84617581006921	3.95013366342417	1808	1
3.84803055144951	3.93609196578789	1809	1
3.84677084925426	3.96106253143337	1810	1
3.84364149691559	3.94191089279453	1811	1
3.84381221782343	3.99793490660657	1812	1
3.84414794920583	4.00586749768566	1813	1
3.84313632635359	4.00470121617414	1814	1
3.83760264831915	3.98991000201471	1815	1
3.84107154881020	4.01417284146985	1816	1
3.83389525707020	4.00560786236995	1817	1
3.84013588221137	4.01498631103061	1818	1
3.84600619903450	3.96632588453425	1819	1
3.83997147238574	3.99825541207381	1820	1
3.84716798762934	4.00103651386149	1821	1
3.84392241823267	3.99226801553722	1822	1
3.84767143072135	3.98320471354535	1823	1
3.83931729178542	3.98822071721934	1824	1
3.84408955371777	4.00016382087794	1825	1
3.84330405849279	4.00137603071845	1826	1
3.83567210179379	4.00056737352473	1827	1
3.84359847766220	3.99068777156687	1828	1
3.84093675674478	3.99522361914751	1829	1
3.84173363959852	3.98380224152165	1830	1
3.83936749380891	3.97855837367021	1831	1
3.84068024121278	3.98753373991266	1832	1
3.84592932641808	3.95663179439996	1833	1
3.83207081409535	3.98356077752866	1834	1
3.84052768264184	3.98253970720921	1835	1
3.84176543969665	3.98099339581096	1836	1
3.84340675907324	3.96960699689821	1837	1
3.84419325162452	4.00597273904130	1838	1
3.84171398326884	3.98902537727859	1839	1
3.84575017755659	3.95364509210238	1840	1
3.84135664766739	3.96829706072208	1841	1
3.84019052129684	3.98550500739006	1842	1
3.84714515755105	3.98000390813643	1843	1
3.84451774137608	3.97588305033192	1844	1
3.84613593883252	3.96433527458741	1845	1
3.84264004369938	4.00246813416227	1846	1
3.84024640438858	4.00502119509711	1847	1
3.84302177573535	4.01816846825777	1848	1
3.83877454603845	3.99804840814642	1849	1
3.84052698689775	4.00007857146808	1850	1
3.84278185012842	3.99166242410314	1851	1
3.84366515229023	3.99461782937109	1852	1
3.84569393881081	3.96322482385899	1853	1
3.83831252767959	3.98242299880394	1854	1
3.84687184778610	3.97102252034539	1855	1
3.84490759372352	3.95590397869443	1856	1
3.83945250133157	4.00105913628190	1857	1
3.83835480405373	3.99168447862016	1858	1
3.84218159682370	3.99448521338352	1859	1
3.84324081178711	3.97386126954405	1860	1
3.84177346912219	3.95336858272011	1861	1
3.84072219157329	3.96653327419705	1862	1
3.84284433342388	3.98524811189574	1863	1
3.83977137953885	3.99488744606914	1864	1
3.84296216170672	4.00403311533044	1865	1
3.84486356796710	3.96879306275206	1866	1
3.84277957526162	4.00647245819573	1867	1
3.83997013888770	3.98648796316665	1868	1
3.84432084206746	3.97316021382192	1869	1
3.84483264319896	3.99831094019313	1870	1
3.84358838891946	3.95707021702999	1871	1
3.84130208200151	3.97841612028404	1872	1
3.83963449818053	4.01034912258289	1873	1
3.83675874223373	4.02662035894444	1874	1
3.84214520632918	4.01351679321757	1875	1
3.84953545521379	3.94717631454249	1876	1
3.84081949912890	3.96980772452858	1877	1
3.84403965039802	3.96942289461279	1878	1
3.84492841410614	3.97413592305080	1879	1
3.84130830121056	3.99393656773234	1880	1
3.84452711560521	3.97268404291133	1881	1
3.84068561535725	4.00961581523773	1882	1
3.84635796965889	3.98443171427763	1883	1
3.84295001288842	3.99827989897755	1884	1
3.83903032790980	3.99987537302887	1885	1
3.84128238430043	3.99536586853686	1886	1
3.84337989176441	3.98522141388403	1887	1
3.83706550724494	3.98565714935655	1888	1
3.84105353815397	3.98809673031021	1889	1
3.84164627316386	3.99460585996796	1890	1
3.84332924592572	4.00000132240068	1891	1
3.84094835875225	3.99386866546210	1892	1
3.83771504729632	4.00406271691514	1893	1
3.83174541168643	3.99395103136601	1894	1
3.84043781083553	4.00424386853096	1895	1
3.84186130879492	4.02415006426175	1896	1
3.84069237520980	3.98101107629355	1897	1
3.84928639228472	3.93819056907131	1898	1
3.84174267849038	3.97685783253159	1899	1
3.84115496134351	3.97554515381431	1900	1
3.84533830797345	3.96238789137758	1901	1
3.84562725856581	3.96931355750825	1902	1
3.84198691573385	4.01111811418122	1903	1
3.84152861478802	3.98883905673552	1904	1
3.84184557927250	3.97803740497042	1905	1
3.84428002959660	3.97895702748187	1906	1
3.84652991428578	3.95640455907456	1907	1
3.84281488660936	3.98208791676316	1908	1
3.84460083988833	3.98053596009001	1909	1
3.83825617239100	3.96433097270200	1910	1
3.84449205127257	4.00692768099156	1911	1
3.84482880756458	4.00432850879489	1912	1
3.84188896524325	3.99224029122387	1913	1
3.84122808636594	3.96778503621619	1914	1
3.84228671900807	4.01358708118096	1915	1
3.84386248248258	3.99498981905823	1916	1
3.84288258993797	4.00385762064511	1917	1
3.84799103612259	3.98492924437018	1918	1
3.83769842756299	4.01523779088784	1919	1
3.83533031366413	4.02218238127511	1920	1
3.84193326248667	3.97424984440445	1921	1
3.84247183342400	3.97577046023669	1922	1
3.84456304786150	3.98316728186754	1923	1
3.84668324134363	3.97977804197788	1924	1
3.83957421501726	4.00603283369548	1925	1
3.83838266338323	4.01499140080092	1926	1
3.84530982448499	4.01307415239800	1927	1
3.84628980044363	3.99063656490168	1928	1
3.84541129494988	3.98879381423391	1929	1
3.84404586783311	4.01017276093922	1930	1
3.84478675575466	3.99276843915637	1931	1
3.83763308775253	3.99879805199964	1932	1
3.84242249080190	3.98631763017499	1933	1
3.84418601625286	3.97594398547716	1934	1
3.84761050320553	3.95802044641395	1935	1
3.84449975982878	3.97454679266989	1936	1
3.84281993335617	3.98352860872906	1937	1
3.84371913011396	3.99239677088278	1938	1
3.84609084274692	3.98420713785329	1939	1
3.84752419944020	3.95923827347930	1940	1
3.84341134089346	3.99502439405217	1941	1
3.84103609835173	4.02531198100558	1942	1
3.83524473617622	3.99702715719615	1943	1
3.84257600194240	3.97148023360165	1944	1
3.84422727708240	4.00734748653553	1945	1
3.84446732860840	3.97864410841387	1946	1
3.84148781530523	3.97854591746810	1947	1
3.84213985209136	3.98055751517483	1948	1
3.84065992713724	4.00672868065639	1949	1
3.83987464485305	3.99426423620626	1950	1
3.84130199919725	3.99415938055565	1951	1
3.84487903132305	4.00331056334214	1952	1
3.84418076674789	4.01149103456518	1953	1
3.84051364339504	4.03316002956630	1954	1
3.84087954584987	4.02300147436325	1955	1
3.83667100398141	4.00841533748933	1956	1
3.84259295528004	3.99884499526965	1957	1
3.83912252961371	4.00285359173995	1958	1
3.84385958291553	3.97091742528826	1959	1
3.84412483028855	3.96621330275673	1960	1
3.84431644197000	3.97108472707177	1961	1
3.84198206178843	4.01241408077495	1962	1
3.84178868728852	3.97672017122531	1963	1
3.84472537796082	3.99663279204425	1964	1
3.84110244275948	4.02383133672953	1965	1
3.84378945850731	3.97894364683289	1966	1
3.84060787868647	3.96240181537406	1967	1
3.84549678279690	3.97607986453829	1968	1
3.84498960938525	3.98725001280932	1969	1
3.83877552788949	4.00209465133336	1970	1
3.83931342266690	3.99145006911899	1971	1
3.84012837227899	3.96797995349548	1972	1
3.84169624455661	3.96968675771959	1973	1
3.84433606748394	3.98788157035634	1974	1
3.84270841269145	3.97225220142115	1975	1
3.84280216382858	3.99978451959457	1976	1
3.83575779830159	3.98517493810033	1977	1
3.83814540630213	3.98611513953874	1978	1
3.84082318743923	3.94383694087507	1979	1
3.84707454788835	3.96659831379647	1980	1
3.84239260841925	3.99814358755281	1981	1
3.84481760350172	4.01689465423515	1982	1
3.84151438835404	4.01323379095570	1983	1
3.84364175478089	3.99786604036574	1984	1
3.84403768359869	3.98748727289293	1985	1
3.84463129413608	3.98975660726864	1986	1
3.84556325860931	3.97652965350730	1987	1
3.83832228107774	3.99858132747120	1988	1
3.83890241838396	4.01005268146932	1989	1
3.84089437572877	3.99017806658757	1990	1
3.84037647090168	3.95294699242826	1991	1
3.84798277706663	3.96310335943182	1992	1
3.84376382333484	3.97689054663641	1993	1
3.83877563230446	3.99200684316420	1994	1
3.84427754437385	3.98123165170138	1995	1
3.83818583551181	3.99176908339576	1996	1
3.83559262942346	4.04570505607284	1997	1
3.83355396119774	3.98577535750704	1998	1
3.83403243011838	4.00222145246173	1999	1
3.83442789369019	4.00737071643618	2000	1
[truncated: 23,000 more rows]
