# Supplementary material for: Reversibility and Viscoelastic Properties of Micropillar Supported and Oriented Magnesium Bundled F-Actin
Source: PLoS One. 2015 Aug 31;10(8):e0136432. doi: 10.1371/journal.pone.0136432 (PMC4556452; doi:10.1371/journal.pone.0136432)
Supplement: S1 Data — See the Readme.txt file within. (ZIP) [file pone.0136432.s004.zip › Rheology-raw-data/Unify-config-commands-noDD.py]

#!/usr/bin/env python
"""A simple script to modify all configuration files for automatic evaluation
    of microrheology data. The aim is to allow running the same commands on all
    data sets from the time dependent microrheology measurements.
    
    This is a free software, use it as you like.
    There is no guarantee.
    Author: Tamas Haraszti
"""

import os
from cPickle import load
import numpy as nu
from BatchAnalyzer import *

#collect file names in a folder tree:
def find_files(rootdir='./', contain=[], exclude="", nodepth=False):
    """ find files in the folder tree under 'root'.
        Parameters:
        root:       the top folder, default './'
        contain:    if a string, then check for it in the file name,
                    if a list, then check for each part in the 
                    file name. ['test','.txt'] means both test and
                    .txt has to be part of the file name
        exclude:    exclude dirs which contain this string 
        nodepth:    if True, do not dive into subfolders
                    (in this case exclude has no effect)

        return:
        a list of filenames with full path
    """
    if type(contain).__name__ == 'string':
        contain = [contain]
    #end if

    flist = []
    i = 0

    for root, dirs, files in os.walk(rootdir):
        for name in files:
            #print "searching\t%s" %name
            #one can collect here the txt or the dat files:
            hit = True
            for k in  contain:
                if k not in name:
                    hit = False
                    break;
            #end for k

            if hit:
                flist.append(os.path.join(root, name))
            #end if
            i += 1
        #end for name
        if nodepth:
            break
        #drop the undesired folders:
        if exclude:
            expat = filter(lambda x: exclude in x, dirs)
            if len(expat) > 0:
                for ex in expat:
                    dirs.remove(ex)
                #end for ex
        #end if exclude
    #end for

#    print "%d files were investigated" %i
#    print "found %d" %len(flist)
    
    return flist
#end find_files


#############################################################################
# Consider processed folders! Then we have:
# config.txt holding the temperature
# MSD-with-overlap*.dat for the MSD
# MSD-power-fit-parameters*.txt for the power fit information
# coordinate-histogram*.txt holding the X,Y histograms
#
#process the data:
# component folders Xcomp, Ycomp have no config.txt
flist = find_files('./', 'config.txt','comp')

#also remove the 'old' folders
hits = filter(lambda x: 'old/' in x.lower(), flist)
if len(hits) > 0:
    for i in flist:
        if 'old' in i.lower():
           flist.remove(i) 
#cleaned
#We need these config files to contain a standard command set:
#1. rename the old config file for backup:
print "sort the file list",
flist.sort()
print "... done"

outfile = file('folderlist.txt','wt')
for fname in flist:
    print "Processing: %s" %fname
    cfg = ReadConf(fname)

    bkup = ''.join(( os.path.splitext(fname)[0],'.bak') )
    if os.path.isfile(bkup):
        print 'backup exists, leave it'
    else:
        os.rename(fname, bkup)
    #end if

    #check the path:
    cfg['outdir'] = ["./process-1"]
    outpath = os.path.join(os.path.split(fname)[0],cfg['outdir'][0])
    if os.path.isdir(outpath):
        print "outpath exists"
    else:
        os.mkdir(outpath, 0750)
    #end if -> makind outdir

    #command = ['reorient','MSD','powerfit']
    cfg["command"]= ['reorient','MSD','powerfit']

    cfg['order'][0] = 1.0
    #end if

    #switching to the noDD version, but not the nice way
    #check some integrity:
    if cfg.has_key('mathfile'):
        datfname = cfg['mathfile'][-1]
        if "wDD" in datfname:
            datfname = datfname.replace('wDD','noDD')

    elif cfg.has_key('poslist'):
        datfname = cfg['poslist'][-1]
    elif cfg.has_key('gdf'):
        datfname = cfg['gdf'][-1]
    elif cfg.has_key('table'):
        datfname = cfg['table'][-1]
    else:
        print "Datafile is not found"
        print "skipping!"
        continue
    #end check of file names

    if cfg.has_key('dir'):
        pth = os.path.join(os.path.split(fname)[0],cfg['dir'][-1])
    else:
        pth = os.path.split(fname)[0]

    if not os.path.isfile(os.path.join(pth,datfname)):
        print "Data file does not exist!"
        print "skip!\n"
        continue
    else:
        print "data file found"
        #make sure it is set
        cfg['mathfile']= [datfname]


    #now put the file back:
    klist = cfg.keys()
    klist.sort()
    #put command to the end of the file:
    klist.remove('command')
    klist.append('command')
    
    fp = file(fname, 'wt')
    fp.write('#Autogenerated config from original config.bak\n')

    #the config is picky to the quotes in path names!
    #force the strings being quoted by " not by '
    for i in  klist:
        for j in cfg[i]:
            if type(j).__name__ == 'str':
                txt = "%s = \"%s\"\n" %(i,j)
            else:
                txt = "%s = %s\n" %(i, repr(j))
            fp.write(txt)
        #end for j
        fp.write("\n")
    #end for i
    fp.close()
    
    txt = "%s\n" %(os.path.split(fname)[0])
    outfile.write(txt)
#end for.
outfile.close()
