# Supplementary material for: Reversibility and Viscoelastic Properties of Micropillar Supported and Oriented Magnesium Bundled F-Actin
Source: PLoS One. 2015 Aug 31;10(8):e0136432. doi: 10.1371/journal.pone.0136432 (PMC4556452; doi:10.1371/journal.pone.0136432)
Supplement: S1 Data — See the Readme.txt file within. (ZIP) [file pone.0136432.s004.zip › Rheology-raw-data/120916 02mM/fov2011noDD/fov2011noDD.txt]

3.36583965356857	3.18208729760970	1	1
3.36572989529282	3.21645663941173	2	1
3.36573526782077	3.20594904834464	3	1
3.36633497173729	3.21147267903297	4	1
3.36189761668936	3.21715080651378	5	1
3.36642918099381	3.19539303867799	6	1
3.35920071366950	3.19827728793824	7	1
3.36140555837690	3.16614852360072	8	1
3.36315835763066	3.16728153720261	9	1
3.36055258831166	3.20046431913775	10	1
3.35928673205635	3.17029569462044	11	1
3.36093414423496	3.16464735828675	12	1
3.36019642883564	3.16450384353038	13	1
3.36064349136422	3.19639874123924	14	1
3.35560127977361	3.19419681190601	15	1
3.36457764653327	3.19577091921368	16	1
3.36077994866975	3.18690420036480	17	1
3.36231740243444	3.20212463314271	18	1
3.37344708643754	3.24541633557179	19	1
3.37847013507060	3.24224812183053	20	1
3.36210920866528	3.23813374855266	21	1
3.36747597574641	3.22448536669701	22	1
3.36685135499748	3.21217445172159	23	1
3.35757880927766	3.19266844837589	24	1
3.35907428784067	3.19223444418051	25	1
3.35446225918530	3.19259868801758	26	1
3.36810844513763	3.19914022875189	27	1
3.35957124389435	3.20281570898393	28	1
3.35748149205483	3.18705463787943	29	1
3.36865187442974	3.21597958042906	30	1
3.36336793205016	3.20254493834272	31	1
3.36178277270502	3.20751683575923	32	1
3.36830590452041	3.23317653835218	33	1
3.36999607750698	3.25625896419550	34	1
3.37268744229026	3.24856354624208	35	1
3.36413364134465	3.22930114429611	36	1
3.36555416270409	3.21954581414933	37	1
3.36725876834065	3.20132545132453	38	1
3.35722701962698	3.18283733777948	39	1
3.36417459861061	3.18159636219044	40	1
3.36376589272010	3.20463485255157	41	1
3.35966173530531	3.19747061068370	42	1
3.35954030813257	3.19510713584175	43	1
3.36774459887513	3.21700168737184	44	1
3.36479346331255	3.20416621654790	45	1
3.36675839425877	3.21346542965871	46	1
3.35723280274222	3.17140160149193	47	1
3.36289175692811	3.18738983923491	48	1
3.35954008334836	3.18164004003921	49	1
3.36589843845084	3.20396780392217	50	1
3.36633593424338	3.22087600076176	51	1
3.36374052185958	3.22729542687077	52	1
3.36600452737037	3.20999770521587	53	1
3.36191416251797	3.18987233830573	54	1
3.36570725586581	3.18479314523569	55	1
3.36474334621335	3.18979304997434	56	1
3.37434161973134	3.20588624546922	57	1
3.36505568655777	3.20277374926623	58	1
3.36400071365815	3.17511961237615	59	1
3.36800261533551	3.18592549545873	60	1
3.36447104842055	3.22082000403936	61	1
3.35953692404063	3.22957971194621	62	1
3.37089455574716	3.16365738778163	63	1
3.36621186575765	3.17203105139742	64	1
3.36457608173251	3.14933059292663	65	1
3.36219685071990	3.15374896558897	66	1
3.36188734682873	3.18588926067188	67	1
3.36308291526515	3.18521924091092	68	1
3.36441836092214	3.16148120817812	69	1
3.36496983751793	3.18708517621792	70	1
3.35918666162567	3.20845674442628	71	1
3.36615262170840	3.20988018381310	72	1
3.37288532555320	3.19733349380379	73	1
3.36470166244989	3.21176452625356	74	1
3.36656353511724	3.20496788276967	75	1
3.36289603058539	3.19621148277597	76	1
3.36670930167431	3.20192445373559	77	1
3.36439455336962	3.19203566401471	78	1
3.36572235113408	3.19476487368894	79	1
3.37013368756672	3.21477028479763	80	1
3.36443036040090	3.20157274075904	81	1
3.36036976794674	3.20494967379859	82	1
3.36038017198698	3.22780880868518	83	1
3.36178278791303	3.20922852795217	84	1
3.36334975838050	3.22170795147991	85	1
3.36116910435022	3.21768374461203	86	1
3.35987426535871	3.20990267943394	87	1
3.36050957137913	3.19252360270569	88	1
3.36153891869205	3.16870241056105	89	1
3.36057834975673	3.16567819230001	90	1
3.36515303153878	3.18030552440323	91	1
3.37005806758916	3.21550188993767	92	1
3.36725102050715	3.21117942022947	93	1
3.36324925653027	3.18796948990484	94	1
3.36579860654103	3.17985424988369	95	1
3.36780165475263	3.16333444460176	96	1
3.36508652921441	3.14730143302655	97	1
3.36198579180554	3.16178509426874	98	1
3.36595120448739	3.20172954586804	99	1
3.36178743496457	3.19849639432923	100	1
3.35904118289078	3.16962472694533	101	1
3.35938395223354	3.20884667259004	102	1
3.36596213765707	3.26669368652885	103	1
3.36730930346607	3.26715236450151	104	1
3.35819560841648	3.24491381527997	105	1
3.36955642747120	3.24476463793924	106	1
3.36233592644243	3.23476508514824	107	1
3.36582280181024	3.22213254284737	108	1
3.36302262014122	3.21948797601482	109	1
3.36923683201979	3.22628384069975	110	1
3.36841305745723	3.19427432179991	111	1
3.36379195510541	3.17900711541587	112	1
3.36357730432374	3.18041456627857	113	1
3.36389557704888	3.15076333448253	114	1
3.35247948540521	3.15161583605532	115	1
3.35564520206226	3.13744807005610	116	1
3.35519326677654	3.15463010559930	117	1
3.34779629374805	3.16269876636910	118	1
3.35804667280366	3.15528277065060	119	1
3.36123357760436	3.18623943794337	120	1
3.35346448026336	3.23048511277716	121	1
3.35862368906016	3.19305971869907	122	1
3.35814044285086	3.18691561224074	123	1
3.36660684075993	3.17405914211700	124	1
3.36916870532110	3.17588620423542	125	1
3.36442076223771	3.20949092025062	126	1
3.37027247714362	3.20150943761924	127	1
3.36208094115172	3.19637397316296	128	1
3.36556135291220	3.18980940775472	129	1
3.36583334449325	3.17205480972790	130	1
3.36229788599426	3.18943912999753	131	1
3.36024124969021	3.17213277328268	132	1
3.36280016075579	3.15574356668428	133	1
3.35681404973257	3.16968005389422	134	1
3.36244665437508	3.16727028162194	135	1
3.35692431769910	3.16473834855436	136	1
3.36669290129355	3.22039244781055	137	1
3.36606068774833	3.24309518479095	138	1
3.36948802290516	3.24782851573077	139	1
3.37009479779097	3.23190229893635	140	1
3.36834731772374	3.19801790067298	141	1
3.36605329112227	3.19491316389542	142	1
3.36322706250653	3.20851042528330	143	1
3.36180789257259	3.18954756584527	144	1
3.36150712710340	3.18339289124331	145	1
3.36965222525942	3.19238415967061	146	1
3.36091050357366	3.19371817984620	147	1
3.36184491619558	3.22341856858485	148	1
3.35872888177926	3.18412355141709	149	1
3.36000424542904	3.16862708201016	150	1
3.35846027192912	3.16054368522208	151	1
3.36080076883724	3.17411761922265	152	1
3.36317780987661	3.19957583085932	153	1
3.36092098710917	3.15495760231797	154	1
3.36506041891720	3.16662266433650	155	1
3.35669344578280	3.19006693909466	156	1
3.35602404762076	3.21348242825829	157	1
3.36657674046447	3.18583824367428	158	1
3.36011284363040	3.16168043900229	159	1
3.35764683354812	3.18460326539281	160	1
3.35637526655386	3.19513271934896	161	1
3.36233220281432	3.22884629879541	162	1
3.36768814190837	3.24623329750077	163	1
3.36030323023599	3.21429501352917	164	1
3.35995883247218	3.19516647069565	165	1
3.35823768355300	3.17208687592844	166	1
3.36129082822075	3.16403533839257	167	1
3.36310433216423	3.20979744128140	168	1
3.36706651044027	3.22084889549953	169	1
3.36831086118690	3.21884509486729	170	1
3.35779016350555	3.16158341019965	171	1
3.35949417859922	3.14859514440788	172	1
3.35814077648346	3.16148373740380	173	1
3.35178215198447	3.18765427680135	174	1
3.35913036874463	3.20196225631170	175	1
3.35545139421614	3.19281187093896	176	1
3.35628797973427	3.18537580199255	177	1
3.35621920595782	3.16977857460106	178	1
3.35789117928221	3.16009138089356	179	1
3.36019585534764	3.18650742068176	180	1
3.35517234083030	3.17131572546965	181	1
3.36426738267524	3.18548136923833	182	1
3.36389582080212	3.15930487412476	183	1
3.36395333756758	3.15443556413208	184	1
3.36484846249569	3.17455487503794	185	1
3.36333083036026	3.18802401649125	186	1
3.35963456302103	3.16538981034339	187	1
3.36250572995693	3.17813087074638	188	1
3.35427959379431	3.16767068367889	189	1
3.35860972547374	3.16618425323580	190	1
3.35493293475917	3.16850142991027	191	1
3.35667039722788	3.15972311033333	192	1
3.36854572715073	3.18390272858898	193	1
3.36352046685170	3.20389418459503	194	1
3.36138422639459	3.18825627554158	195	1
3.35915752218457	3.19223800254592	196	1
3.36501141282154	3.20954725351164	197	1
3.35987087983104	3.15335787984429	198	1
3.36410652800510	3.17033098918489	199	1
3.36332599638361	3.19076673990113	200	1
3.36783680874600	3.16505720433427	201	1
3.36085838103104	3.14717863751776	202	1
3.36321104479938	3.16971624351073	203	1
3.35835368443653	3.17592100572672	204	1
3.35941518546942	3.16069176236362	205	1
3.36657586443993	3.17333145610299	206	1
3.36713393787026	3.16934322357167	207	1
3.36636466831080	3.17283287600601	208	1
3.36514343808085	3.20370406565328	209	1
3.36727590703891	3.17998041023328	210	1
3.36584602714178	3.17990346354711	211	1
3.35759121917687	3.16622798041426	212	1
3.36254440204718	3.17489598189117	213	1
3.35713795954842	3.15985788120365	214	1
3.35745104673617	3.16618945529459	215	1
3.36132131987784	3.19108134998665	216	1
3.35617578296646	3.15974253036408	217	1
3.36104646422687	3.20418320544587	218	1
3.36067868178532	3.17340214545864	219	1
3.35945408338192	3.13730216071695	220	1
3.37068883143165	3.16081921710494	221	1
3.36064589732647	3.15637777753444	222	1
3.36236871714478	3.16119629918121	223	1
3.36086577026959	3.16688649143857	224	1
3.36219274854067	3.19107129795179	225	1
3.36978197670623	3.22929797118083	226	1
3.36548872563508	3.19686308114403	227	1
3.36850678525544	3.20655359759671	228	1
3.37063291661660	3.21528661199541	229	1
3.37089366358973	3.22056503964944	230	1
3.37507863429702	3.23010609731030	231	1
3.37385664166989	3.22752253291948	232	1
3.36577658518076	3.21850676145765	233	1
3.36218005175035	3.20913724870713	234	1
3.36707760964681	3.19147723031130	235	1
3.36627064269400	3.21459100161463	236	1
3.37296662361496	3.23397778494942	237	1
3.36773044625496	3.22822290049975	238	1
3.36280456340066	3.21036764531751	239	1
3.35949398103921	3.18477262640491	240	1
3.36004893524627	3.22592977669474	241	1
3.36778000751049	3.25295909170099	242	1
3.36669107826529	3.23361955849068	243	1
3.36674977273428	3.21247715477617	244	1
3.36355206660473	3.21984675473621	245	1
3.37624452890406	3.23126959789119	246	1
3.37297265354206	3.23974868496493	247	1
3.37100830032759	3.26003817143385	248	1
3.37003059522634	3.24476328386733	249	1
3.36828102474113	3.21680519593020	250	1
3.36843998396575	3.22288802472479	251	1
3.37184083310891	3.22988534808450	252	1
3.36422611161977	3.23287479705269	253	1
3.36767144612705	3.21946484205036	254	1
3.36553592946073	3.19864007575309	255	1
3.36580435382152	3.17719106887813	256	1
3.36201598006656	3.19913887347473	257	1
3.36413741591650	3.21739775588690	258	1
3.36822927188956	3.21730313634060	259	1
3.37233012956977	3.19599661411068	260	1
3.36780752359867	3.18093119955151	261	1
3.36380536814519	3.16355380628276	262	1
3.35924398505192	3.16036177322996	263	1
3.36269892903319	3.16122889031514	264	1
3.36319586800262	3.15254617185762	265	1
3.35559376355423	3.16508676415577	266	1
3.35800534752783	3.21774873817823	267	1
3.35702974883350	3.15542342330583	268	1
3.36038819063866	3.18066054831803	269	1
3.36542658533135	3.17791228875594	270	1
3.36302302663490	3.17336053854362	271	1
3.36804866379067	3.19824773078887	272	1
3.35547705626411	3.19857851388633	273	1
3.35857410948519	3.18890146050952	274	1
3.36747919399680	3.19341776131775	275	1
3.36681103716245	3.20782726840132	276	1
3.36219979907818	3.19501285739504	277	1
3.36790481090212	3.21295105968511	278	1
3.36188310856253	3.18823225681559	279	1
3.36500881168791	3.18922720210189	280	1
3.36371314454112	3.16583291660710	281	1
3.35485442926085	3.20757153301352	282	1
3.36044228896884	3.21005447349220	283	1
3.35719053080256	3.21134851645506	284	1
3.35632988895906	3.18581767780547	285	1
3.36351742376444	3.16257927837583	286	1
3.36108665985031	3.19685317516515	287	1
3.36837241523250	3.15122520749957	288	1
3.35956096666478	3.12525601296605	289	1
3.35818218735446	3.13892659414744	290	1
3.35630059685232	3.17025805641949	291	1
3.37053653563403	3.19168309680605	292	1
3.36404469199371	3.19208557814645	293	1
3.36392984244530	3.19984224805296	294	1
3.37092727908903	3.21669524395779	295	1
3.37170240414537	3.22978592398688	296	1
3.36776338211134	3.21019378290274	297	1
3.36397888690069	3.20424810011588	298	1
3.36517722188345	3.20749366335413	299	1
3.36213906224152	3.18129579769095	300	1
3.35978745352345	3.18741516155776	301	1
3.35648088546362	3.22265005336257	302	1
3.35819765581777	3.19456069275960	303	1
3.36187938551526	3.17864916951032	304	1
3.35566724708847	3.15890698976125	305	1
3.36036494433652	3.17966629897826	306	1
3.35939727282043	3.15197079438193	307	1
3.35925823042802	3.14028322981442	308	1
3.36133276999079	3.16396862149967	309	1
3.35820463556148	3.17855577585641	310	1
3.35434460371503	3.18327710977609	311	1
3.36814332765343	3.19646234948240	312	1
3.35989640219350	3.17908324625206	313	1
3.36581651959905	3.20549630019855	314	1
3.36634984676062	3.19655743112238	315	1
3.35908995592604	3.18261064003632	316	1
3.35851352365689	3.14638689413460	317	1
3.35395928985025	3.14919400082789	318	1
3.35954849345851	3.19195846660158	319	1
3.36884733149330	3.17606424972675	320	1
3.36028627894059	3.17558913897554	321	1
3.36551417525647	3.19971758281158	322	1
3.35868071112874	3.18069681385016	323	1
3.36532802572365	3.18915843623950	324	1
3.36378069707742	3.21405183008535	325	1
3.35658086932363	3.18058797317803	326	1
3.36408380381003	3.18508534824517	327	1
3.36539994537350	3.16051149651283	328	1
3.36359636468830	3.21465810285417	329	1
3.36424092196508	3.22057008701771	330	1
3.35643496281945	3.20152424851880	331	1
3.35474084875298	3.17850698322347	332	1
3.36305634694455	3.18281568512546	333	1
3.36688679731730	3.18580585457785	334	1
3.36115554413299	3.21542319172487	335	1
3.36327820216292	3.23894402671351	336	1
3.37217826789409	3.27220945907903	337	1
3.36979646403577	3.26971519913744	338	1
3.35811771284521	3.22984230515798	339	1
3.35688531116438	3.19730899053535	340	1
3.35522144533200	3.18997101155523	341	1
3.36979112359167	3.21626002564773	342	1
3.37001684569259	3.22731835329553	343	1
3.36469279325605	3.17494037585109	344	1
3.36919673157084	3.21336230131327	345	1
3.36173320657900	3.19678402005744	346	1
3.36488393598019	3.21317946394664	347	1
3.36298532643813	3.23331354080374	348	1
3.36663289691568	3.21500298368224	349	1
3.36675914888836	3.17411727246173	350	1
3.37213220201515	3.18241003101321	351	1
3.36454947783596	3.17359288288853	352	1
3.36249066072992	3.17549437786541	353	1
3.36276440054406	3.21478452578747	354	1
3.36131747064949	3.24142566431990	355	1
3.35935342486617	3.23997378928339	356	1
3.36227449049561	3.20580843923848	357	1
3.35415576379257	3.20175292221363	358	1
3.35914467686425	3.17740565129734	359	1
3.35866167292610	3.19395224149364	360	1
3.35521315585877	3.21868602907789	361	1
3.36273973085647	3.24234854461998	362	1
3.36486125472828	3.22749855774273	363	1
3.35439028770263	3.19488885525536	364	1
3.35944094846249	3.19528944147290	365	1
3.36182141053533	3.21775596784059	366	1
3.36323566628907	3.19464841941526	367	1
3.36028937037479	3.19665996874951	368	1
3.35941248656449	3.20497716609743	369	1
3.36076315990596	3.21033192382202	370	1
3.35969279075710	3.16879760144404	371	1
3.35624758364638	3.15286428197412	372	1
3.35633963874006	3.16943913260679	373	1
3.36130815798211	3.18634780121097	374	1
3.35504769844166	3.17020529145915	375	1
3.35197677474487	3.14557583639610	376	1
3.35105729139313	3.12186191135674	377	1
3.35606975909663	3.14809044728339	378	1
3.35376152467826	3.17838615835649	379	1
3.35706370991559	3.16507104398974	380	1
3.35390628715948	3.14621042062898	381	1
3.35747315156788	3.18209972584998	382	1
3.35777030820683	3.19877152551889	383	1
3.36291327526809	3.16765520610329	384	1
3.36167697816129	3.19950938669410	385	1
3.35664276186098	3.14519286752117	386	1
3.35479519228120	3.15186726556487	387	1
3.35623222712340	3.14479177931561	388	1
3.35595344522233	3.15151202307881	389	1
3.35994792712169	3.16861854179438	390	1
3.36190514016417	3.19083222400285	391	1
3.36491933876747	3.18339712459411	392	1
3.35593692938709	3.16321259685121	393	1
3.36197732497976	3.18483401651010	394	1
3.36127470423703	3.18046731415500	395	1
3.34951917786797	3.14520184871506	396	1
3.35492514547380	3.15637813224333	397	1
3.35419990962230	3.15334803512097	398	1
3.35458568776496	3.16472231118871	399	1
3.36336071208625	3.20023228551938	400	1
3.35702701469463	3.16116239531368	401	1
3.35759779717041	3.21875034404034	402	1
3.35621114253173	3.20483368583155	403	1
3.35549611114452	3.17617423314013	404	1
3.35363338413511	3.19860921359329	405	1
3.36055871970442	3.23165751089533	406	1
3.36114408282262	3.20206507249500	407	1
3.35882062807556	3.18988706973535	408	1
3.35946006741623	3.22046426173954	409	1
3.36204284127263	3.21008180810630	410	1
3.35717933524587	3.17399475155700	411	1
3.35726944077395	3.16358177797535	412	1
3.35834936814560	3.20274039966020	413	1
3.36316395058343	3.23036333963158	414	1
3.36723857850812	3.21705245811703	415	1
3.36696906981327	3.23663129462696	416	1
3.36382546035320	3.22158325222066	417	1
3.36877708472630	3.19209019437680	418	1
3.36251243924840	3.19857545576670	419	1
3.36114870851415	3.20599285299392	420	1
3.36385841667775	3.23650176536099	421	1
3.36580661472190	3.24513678555492	422	1
3.36416960534596	3.22332106080718	423	1
3.35844695960995	3.20750310698197	424	1
3.35987899532267	3.18691436221771	425	1
3.36484225925451	3.22791494565803	426	1
3.35783879817763	3.23967430557010	427	1
3.36290763478695	3.20382232555081	428	1
3.35851569949280	3.19663863884663	429	1
3.36236967236398	3.22036715657399	430	1
3.36139123168411	3.20406080533604	431	1
3.36379648834951	3.19209522270484	432	1
3.35894435306234	3.16935239443455	433	1
3.36385093069762	3.21590537862442	434	1
3.36370480754784	3.24549409350015	435	1
3.35597087952352	3.18418370932974	436	1
3.35524726488203	3.20149692113281	437	1
3.35738565464100	3.22688398195208	438	1
3.36279912123273	3.23952864749217	439	1
3.36432727210699	3.23324471323597	440	1
3.36726696305226	3.20798889640177	441	1
3.36796739889717	3.21264638511307	442	1
3.36533656506968	3.20707472464783	443	1
3.35738903040529	3.20199596931120	444	1
3.35682128218751	3.20858757507461	445	1
3.35789429529500	3.21259872207003	446	1
3.37082182036502	3.20553696348796	447	1
3.36307491048326	3.16652377514772	448	1
3.36096058350525	3.16121782187857	449	1
3.36421732749907	3.19848749941825	450	1
3.36322651807769	3.21797189847945	451	1
3.35663341604460	3.14789269371271	452	1
3.35534623912902	3.13973493480934	453	1
3.36112035950402	3.14961097350877	454	1
3.36144345648482	3.20762582078406	455	1
3.35980281858808	3.22099266533236	456	1
3.35591858989443	3.22166288175267	457	1
3.35881801590398	3.18405399478840	458	1
3.35642557446105	3.19330666776983	459	1
3.36243571977477	3.18306471602329	460	1
3.36510703503940	3.15677660572470	461	1
3.36141272192390	3.14539601811152	462	1
3.35341893127697	3.17058513020800	463	1
3.35239399231177	3.20046238136761	464	1
3.35874989746611	3.19472204977623	465	1
3.35836080328918	3.18550660248916	466	1
3.36332061180654	3.20457873456471	467	1
3.35498035288252	3.20291935201178	468	1
3.36478773742470	3.20943158283248	469	1
3.35881780392301	3.21321199428686	470	1
3.35605338674340	3.21089068184414	471	1
3.36589951552787	3.22312325746569	472	1
3.36312964580523	3.20642020810746	473	1
3.36459836312025	3.25130542481933	474	1
3.35806081648506	3.22569637821892	475	1
3.35745003076022	3.19496053384995	476	1
3.36378816539413	3.20906207857090	477	1
3.36227902119306	3.18585372102874	478	1
3.36483591107747	3.20569212578045	479	1
3.37221057794771	3.19494396806751	480	1
3.36583970413765	3.20351267624095	481	1
3.36198356562994	3.23496376391295	482	1
3.36629489132450	3.22779485576114	483	1
3.36622683997872	3.19139939227014	484	1
3.36574828969634	3.19343372871876	485	1
3.36774154858629	3.24417867920332	486	1
3.36922481689728	3.23877652714731	487	1
3.37230493348496	3.24131595437996	488	1
3.37091137346876	3.21824328012597	489	1
3.36241124871117	3.21554368671292	490	1
3.36117753303155	3.22978146893994	491	1
3.36681688187005	3.20308463801601	492	1
3.35927774323674	3.20960500722572	493	1
3.36653660988036	3.22730056698930	494	1
3.36420932560438	3.23144996285185	495	1
3.36563607575267	3.22855848554146	496	1
3.36936769691157	3.20972887623583	497	1
3.36716306598394	3.21531711623884	498	1
3.35437486499783	3.18873619152500	499	1
3.36118734523312	3.18147881774629	500	1
3.35897222052292	3.17445807020728	501	1
3.35747447599577	3.17366171007121	502	1
3.36225649121667	3.17832987913978	503	1
3.35365278917279	3.15338460395849	504	1
3.36206306929182	3.20388181464716	505	1
3.35588037338859	3.21346642107379	506	1
3.35780006639574	3.22288945592287	507	1
3.36233659071726	3.21263483122132	508	1
3.36458546756072	3.21380674083466	509	1
3.35983504634674	3.22273261725056	510	1
3.36393745202519	3.22967923873223	511	1
3.36156664463082	3.24212405698604	512	1
3.36125264085016	3.21135463653364	513	1
3.36419920106844	3.20722504164101	514	1
3.35908453828069	3.22483280845725	515	1
3.35833406136091	3.19748303221386	516	1
3.36352789394480	3.21138686701726	517	1
3.35704371358690	3.20455020897366	518	1
3.35905537894027	3.23395750968922	519	1
3.36180929023306	3.26273232512610	520	1
3.36717762976284	3.22644958068093	521	1
3.36726293111869	3.24075092696537	522	1
3.37294546651843	3.25530419921475	523	1
3.36534925635244	3.23108576081425	524	1
3.35738927186550	3.19129864058017	525	1
3.35234864058502	3.17631021998707	526	1
3.36656003938384	3.19161812698691	527	1
3.36409718079313	3.17216632545042	528	1
3.36030974810438	3.19106937654334	529	1
3.36060919904450	3.21085466579080	530	1
3.35796499859335	3.19908151968830	531	1
3.35883127532673	3.19385479667269	532	1
3.36316676796665	3.21924656491919	533	1
3.35858214263193	3.19908652933354	534	1
3.35617887996170	3.19335199760330	535	1
3.35469239666636	3.16968582463458	536	1
3.36196364004483	3.16744987036474	537	1
3.35845510302592	3.18096035977647	538	1
3.35935800080693	3.15055716538317	539	1
3.35414997099428	3.16491869240913	540	1
3.35724279380171	3.17848922929371	541	1
3.35676745082322	3.17455955804512	542	1
3.36192060869938	3.20630505430259	543	1
3.35946315580605	3.15923656565904	544	1
3.35079129080237	3.16210695061341	545	1
3.36372791701843	3.19460175385466	546	1
3.36154854058067	3.17663770238789	547	1
3.36258455356216	3.15941041927264	548	1
3.35731490411661	3.17723128107750	549	1
3.36111874704998	3.18904212183752	550	1
3.36546025761091	3.22265880943365	551	1
3.35264338421326	3.19496325631684	552	1
3.35883470283862	3.18945284525849	553	1
3.36030978850908	3.18777309946834	554	1
3.35826179526035	3.20002833033956	555	1
3.36136414238256	3.20968182035358	556	1
3.36146614497853	3.24143748906209	557	1
3.36430235620434	3.20233946540376	558	1
3.35939877981891	3.17562814185087	559	1
3.35519738099139	3.15430952535209	560	1
3.35752861952704	3.14724932672438	561	1
3.35860224886290	3.18113838271107	562	1
3.35712475086741	3.16066662620042	563	1
3.35896532757817	3.15037822433176	564	1
3.35621832008761	3.13968872418748	565	1
3.36687214494834	3.17245400236547	566	1
3.35678402649305	3.17512110166366	567	1
3.36629394230602	3.19110719520624	568	1
3.35922316925177	3.21085608743495	569	1
3.35610131233182	3.20112901873657	570	1
3.35791281581167	3.21714764863759	571	1
3.35879490446576	3.16603615646111	572	1
3.35958800411847	3.18009632951892	573	1
3.36160569070253	3.21653175286751	574	1
3.35422415644526	3.19788310516631	575	1
3.36071779433830	3.18482100359713	576	1
3.35975264077628	3.19100802939610	577	1
3.35111287498973	3.18639439300686	578	1
3.35700251194179	3.17539591564351	579	1
3.36301412860663	3.20461479399733	580	1
3.36319403643954	3.21011280779288	581	1
3.36161472831083	3.23394575565511	582	1
3.36036106323530	3.19973570708904	583	1
3.36438208957054	3.19553711201990	584	1
3.36464294752068	3.21458231927377	585	1
3.35639735143754	3.18019059827666	586	1
3.35692885935613	3.15314535066290	587	1
3.35288493095054	3.16554793834438	588	1
3.36052160238664	3.17865773361904	589	1
3.35702335176201	3.20691871530692	590	1
3.35910212284399	3.21409609889334	591	1
3.35889474636923	3.22906053662396	592	1
3.36227070327057	3.23923415994696	593	1
3.36113169047924	3.19213703433456	594	1
3.35647646522274	3.20900571601402	595	1
3.35402655061880	3.19614418765830	596	1
3.35645173415208	3.19352269776082	597	1
3.35356246403307	3.16288021668905	598	1
3.35251643877965	3.18461221683834	599	1
3.36102145885973	3.21151346851057	600	1
3.36019682844551	3.21785420976627	601	1
3.34706333943541	3.23626966817041	602	1
3.36077059047102	3.17970285271429	603	1
3.36161906887022	3.17771012084643	604	1
3.36165076545371	3.19465517395946	605	1
3.36194625003539	3.18462307133672	606	1
3.36151497283840	3.22834167991212	607	1
3.36495150773988	3.21486487430219	608	1
3.36478858821650	3.23497991032475	609	1
3.35976542345781	3.21723751389303	610	1
3.35781684350203	3.21055228535437	611	1
3.37512666083926	3.21468481829239	612	1
3.35882406371036	3.19245523802218	613	1
3.35643448269507	3.17490277902252	614	1
3.35622916390308	3.18916782213545	615	1
3.35971951191766	3.17235834463191	616	1
3.35578161351042	3.18233449362715	617	1
3.35593788599678	3.19907051440258	618	1
3.35716015094417	3.20225642560444	619	1
3.35878456064510	3.19959054621967	620	1
3.35720208601468	3.19462961844141	621	1
3.36127867522198	3.17626348505704	622	1
3.36352252607482	3.18965056003694	623	1
3.36611668113806	3.20786665225895	624	1
3.36708749214277	3.21463162545032	625	1
3.36488713810294	3.23019384884726	626	1
3.36376548407381	3.20116067072829	627	1
3.36044204129772	3.19717184309938	628	1
3.36545043034504	3.18622450994441	629	1
3.35902424056837	3.16861684956362	630	1
3.35648769216242	3.16032703353140	631	1
3.35800178541119	3.12449441233498	632	1
3.36302701707124	3.15862903842035	633	1
3.35894670815689	3.19549697859434	634	1
3.35235038309539	3.18395511936045	635	1
3.35870118789638	3.15832384344096	636	1
3.36196739812948	3.16683382505798	637	1
3.36148434230525	3.21186520440725	638	1
3.35889298119034	3.21160076387283	639	1
3.35999305988018	3.20888472404908	640	1
3.36035834682768	3.20355935415848	641	1
3.35568132479676	3.18809409813413	642	1
3.36222983394079	3.18870996318020	643	1
3.35203859771954	3.16998653232477	644	1
3.35329709033476	3.14592047248932	645	1
3.36100775216130	3.18391863082633	646	1
3.35808748775795	3.19284306155398	647	1
3.36378284150525	3.16603974950797	648	1
3.35405602647660	3.16791039351046	649	1
3.35745386256022	3.21568110412325	650	1
3.36796093202745	3.21027582872001	651	1
3.35912688521339	3.21135140056598	652	1
3.35984299279810	3.22957659817961	653	1
3.36264270554172	3.19064306659878	654	1
3.35807057158568	3.16102776967626	655	1
3.35245432243708	3.16595869649675	656	1
3.35588981402628	3.15514386544644	657	1
3.35573707067803	3.16398948103527	658	1
3.35819947833760	3.18902952991408	659	1
3.35310464033011	3.18008121233679	660	1
3.35905553130532	3.15803713832492	661	1
3.35863795612117	3.18460658227687	662	1
3.35645702089509	3.22800578797776	663	1
3.36588974545659	3.20867199384559	664	1
3.35986578202220	3.18503331803578	665	1
3.36173481698362	3.19905014334487	666	1
3.35664356407209	3.18069265630943	667	1
3.35634955531502	3.19492820519637	668	1
3.35655976710080	3.20767567693959	669	1
3.35737380099101	3.18173789877258	670	1
3.36603305085788	3.16396533858578	671	1
3.35877348136421	3.15739159195808	672	1
3.36106055446744	3.15878328027543	673	1
3.35460922088940	3.13589042615739	674	1
3.35502737707678	3.15402310254908	675	1
3.36447919124197	3.18929243183868	676	1
3.36028040217695	3.20499248016350	677	1
3.35956021964600	3.18893128195066	678	1
3.35531897875911	3.17606881128165	679	1
3.36501737772472	3.21470956638246	680	1
3.36172071985896	3.19713287878947	681	1
3.35827620790191	3.18629463757776	682	1
3.36142998346746	3.20390989845786	683	1
3.36364070278795	3.23094476910282	684	1
3.36142881112321	3.23750177285834	685	1
3.36526590491406	3.19754293228670	686	1
3.35816580677551	3.18809378686407	687	1
3.35411684277287	3.15452431536133	688	1
3.36213513273772	3.18009146930528	689	1
3.35336712705567	3.15919241189367	690	1
3.35417735109581	3.15896493442522	691	1
3.35959069200558	3.16853787080360	692	1
3.35867426279633	3.18228659870048	693	1
3.34850061808033	3.18052309959198	694	1
3.35785136158399	3.19979340280714	695	1
3.36203874703407	3.18436794723354	696	1
3.36114559849572	3.19454603813364	697	1
3.36131391918537	3.22076871777390	698	1
3.35691842887075	3.18583741801761	699	1
3.35796562191133	3.17098527217861	700	1
3.36020810850928	3.18125338100446	701	1
3.36614525634947	3.16788418786621	702	1
3.35800405140213	3.21824279936114	703	1
3.36082665905188	3.19887599749600	704	1
3.35878850672677	3.19899957390829	705	1
3.36388917943043	3.19205651315386	706	1
3.36229169293275	3.19067694831549	707	1
3.35131028351963	3.17773944579500	708	1
3.35534545973426	3.18766922374072	709	1
3.36072256370970	3.18260573877994	710	1
3.35920898336317	3.14772568231468	711	1
3.35569366648213	3.15985804747249	712	1
3.35101908143843	3.18326821026156	713	1
3.36105493476401	3.22306316901675	714	1
3.36496893976566	3.23991335817837	715	1
3.36206405574931	3.23455844547851	716	1
3.37060268547146	3.21612890804857	717	1
3.36892888211060	3.22454293381284	718	1
3.36774395790912	3.22719897101378	719	1
3.36525393164688	3.23287148088469	720	1
3.36759703986234	3.24178205785047	721	1
3.35823135704291	3.20928070422093	722	1
3.35401255133065	3.20153628436340	723	1
3.35802050787224	3.18706828809966	724	1
3.35894260109418	3.22764471868133	725	1
3.36818751245480	3.21214821436532	726	1
3.37310960120481	3.18573257379336	727	1
3.36847749800887	3.19374323426137	728	1
3.36435679836652	3.20145308514356	729	1
3.35947403555520	3.19912742227943	730	1
3.36741839224366	3.21084079384610	731	1
3.36151222743188	3.18152222408406	732	1
3.36516698410810	3.18573572201222	733	1
3.36252605615292	3.17971334873266	734	1
3.35560393449727	3.18891596371191	735	1
3.35674266843852	3.17057589414059	736	1
3.36140151834469	3.17581850796917	737	1
3.35887361759922	3.16128405473994	738	1
3.35702599232317	3.16905002293945	739	1
3.36139924855988	3.19809448880043	740	1
3.36723667991593	3.20441343169221	741	1
3.36340402853005	3.21358972166145	742	1
3.36171660557913	3.19435086042156	743	1
3.36403745848255	3.19208279235397	744	1
3.36105616491050	3.18760333163931	745	1
3.36023264603965	3.18546391921013	746	1
3.35718177492771	3.15839563138805	747	1
3.35539150596389	3.17122506838386	748	1
3.35858745182560	3.16106967973092	749	1
3.36159472838123	3.22527781051825	750	1
3.36071359500831	3.20077375017835	751	1
3.36139610627527	3.19173968443308	752	1
3.35379538749806	3.21032290739012	753	1
3.36337987685424	3.21658214885584	754	1
3.35939353213222	3.20059608967712	755	1
3.36353492948565	3.21128581979089	756	1
3.36792407781824	3.21703258164977	757	1
3.36525283808413	3.22583943775508	758	1
3.37204357169908	3.21207448326052	759	1
3.36582282507659	3.19186031733503	760	1
3.36593963213193	3.19672027806955	761	1
3.36417043052529	3.17197413148142	762	1
3.35466328359316	3.16812429385382	763	1
3.35873001971522	3.18298727138582	764	1
3.35799473876526	3.15885327416092	765	1
3.36309232295730	3.20049882020950	766	1
3.35721552375291	3.19502013727576	767	1
3.35528744819024	3.21366040954718	768	1
3.35624225720534	3.16692019227384	769	1
3.35407720921128	3.18353697709588	770	1
3.35572753610399	3.16708519936773	771	1
3.35225357626250	3.17303513906049	772	1
3.35468136402632	3.18502684332162	773	1
3.36213723352586	3.18090911760497	774	1
3.36047383883335	3.18351578433151	775	1
3.35711696205000	3.17037588864662	776	1
3.35834775970180	3.18203435543589	777	1
3.36479001892251	3.18883278357660	778	1
3.35928950237764	3.14895355235408	779	1
3.36595769975879	3.17003621619793	780	1
3.35744669431991	3.19195855567998	781	1
3.35966455469037	3.19411494614487	782	1
3.36631691607780	3.22003582944763	783	1
3.37167672767296	3.25989949988649	784	1
3.36577057429561	3.21188981405395	785	1
3.35710663578798	3.22480611817367	786	1
3.35492815970930	3.22184941056257	787	1
3.36140343583095	3.22570310896946	788	1
3.36271263845904	3.20618905358388	789	1
3.36005190758588	3.21916019001573	790	1
3.35779569761126	3.21437244616831	791	1
3.35860891419555	3.19939998842264	792	1
3.35987429403810	3.20074637603215	793	1
3.36302926937662	3.21662901124946	794	1
3.36509324368968	3.25428329325072	795	1
3.36934737491259	3.25853716243298	796	1
3.36251810601753	3.25133498917650	797	1
3.36043627696639	3.22423508677871	798	1
3.36876496775188	3.20840919139547	799	1
3.36689376563823	3.18349452611930	800	1
3.36070732574964	3.20927115456434	801	1
3.36569890489918	3.23603032619933	802	1
3.35961138376438	3.20991902969813	803	1
3.35435408503821	3.19780555727655	804	1
3.35537439594656	3.19250422834365	805	1
3.35835415730882	3.19640098460232	806	1
3.36180118564632	3.21330772922693	807	1
3.36511622095250	3.20874037731652	808	1
3.36377505164960	3.18721226530111	809	1
3.36312225511989	3.23569012505512	810	1
3.36486157980178	3.26160960954466	811	1
3.36209070603004	3.21639099532875	812	1
3.37058869009992	3.20737567886930	813	1
3.36915799625591	3.23983978000602	814	1
3.36631276373792	3.22951004368126	815	1
3.36588901633881	3.20412696621951	816	1
3.36348035847191	3.19791702340569	817	1
3.36616753034130	3.20728295556508	818	1
3.35792956114348	3.19346845297211	819	1
3.35803246428492	3.21045907895900	820	1
3.35675534064147	3.21315308478422	821	1
3.35602264788183	3.23766352902050	822	1
3.36057553125384	3.24410191259623	823	1
3.36172442882365	3.22819786806265	824	1
3.36412889889622	3.21853453045251	825	1
3.36959852412990	3.25726741416044	826	1
3.36254565389460	3.23919988692347	827	1
3.36897887582606	3.21256328437632	828	1
3.36205203763988	3.19097450219650	829	1
3.35862057170427	3.15906679740658	830	1
3.36243080205209	3.18113336300114	831	1
3.36056762990733	3.18438301681117	832	1
3.36189166619838	3.19655931612523	833	1
3.36205102655157	3.19775122364534	834	1
3.36430949702636	3.21646838143692	835	1
3.36480373068342	3.19868221655749	836	1
3.36162636443394	3.16269849789191	837	1
3.36096824376780	3.20966418840391	838	1
3.36503273543056	3.23816836823826	839	1
3.36969589668835	3.22410146498041	840	1
3.36864075660480	3.20700606884346	841	1
3.36499171513246	3.22550702978129	842	1
3.37087801711358	3.23459302298708	843	1
3.37166537335444	3.23304850547284	844	1
3.36711230833369	3.19523519398082	845	1
3.36047502183501	3.19637371698216	846	1
3.36196881703003	3.20656614737660	847	1
3.35839188581397	3.16858348005750	848	1
3.35764536717480	3.11889330618270	849	1
3.36052251016713	3.12760323747042	850	1
3.36968364679690	3.18850985637004	851	1
3.37574133397721	3.19900608943082	852	1
3.35786853408381	3.17230412583356	853	1
3.35910456566235	3.17521478358169	854	1
3.36564107905005	3.20403434280094	855	1
3.36775661328862	3.23756455187230	856	1
3.36368883714098	3.25842637852617	857	1
3.37275765936939	3.25441629926066	858	1
3.35927012331307	3.22254013800109	859	1
3.36085982227255	3.21036483488043	860	1
3.35850156006008	3.17644739959688	861	1
3.36679917605939	3.16680398042570	862	1
3.35886063910195	3.17488010771595	863	1
3.35678386717118	3.21241357506769	864	1
3.36252623411102	3.17338276247037	865	1
3.35681827086068	3.19057309744991	866	1
3.35992765163590	3.22931750163035	867	1
3.35878925161864	3.18596291527557	868	1
3.36336876213706	3.17977463588443	869	1
3.36448731292913	3.20907638432097	870	1
3.36762180585675	3.24272410082235	871	1
3.35889133843677	3.22896701526068	872	1
3.36521218081582	3.21237112618138	873	1
3.36840621945000	3.21883264901174	874	1
3.36966971557419	3.22563511464435	875	1
3.36415856007754	3.22567883239845	876	1
3.36698685678344	3.25890775013518	877	1
3.37001579976351	3.26785353048384	878	1
3.37362821102882	3.21797217946084	879	1
3.36760861406013	3.17615327794752	880	1
3.36032985310207	3.20244792844074	881	1
3.36990040261243	3.23532868956146	882	1
3.36473962007596	3.20407856118434	883	1
3.35984897816523	3.20471157594640	884	1
3.36242582544106	3.18032126415358	885	1
3.36522996093905	3.19408159154087	886	1
3.36506347203466	3.20313579154897	887	1
3.36870582206601	3.22076021472071	888	1
3.36670586809422	3.22201159143643	889	1
3.36688660081744	3.22057101406367	890	1
3.36549022936180	3.18479192933917	891	1
3.36784816218677	3.17626894052642	892	1
3.36349647207284	3.20119559228653	893	1
3.36682159970362	3.24343580901778	894	1
3.36308445228728	3.25646986652299	895	1
3.36670790625202	3.22018885341179	896	1
3.36366769824026	3.19079953585644	897	1
3.36525477082228	3.17835643537156	898	1
3.36536994891563	3.20381596652942	899	1
3.36532060609531	3.23209129097425	900	1
3.37342153183336	3.22396504441320	901	1
3.36635927581671	3.22725701282628	902	1
3.36149526015132	3.22428173347951	903	1
3.36991703400827	3.20914417600757	904	1
3.36135641982591	3.22211814063162	905	1
3.36646591812159	3.21697617169220	906	1
3.36130683656652	3.19294973484528	907	1
3.36987319390113	3.21423897685855	908	1
3.37025701705354	3.21933294975885	909	1
3.35949787595829	3.24459506219677	910	1
3.36745348988138	3.22708149378373	911	1
3.36306095915449	3.23349271666081	912	1
3.35872324731786	3.19823103526604	913	1
3.36825468829927	3.24718147496688	914	1
3.36814643109718	3.23851385475837	915	1
3.37384163497719	3.23542759093981	916	1
3.36379401993848	3.18709133302859	917	1
3.36044367593337	3.18116519059769	918	1
3.37031822715627	3.17953012921004	919	1
3.36949971162669	3.18600699139910	920	1
3.37263015582041	3.17980715320616	921	1
3.36710303003234	3.21683513819282	922	1
3.36676617710315	3.18608146740277	923	1
3.36422438096219	3.17436273112044	924	1
3.35824050351491	3.20085370221504	925	1
3.36418199426079	3.21011842046463	926	1
3.36722360893658	3.22763448275556	927	1
3.35763849065242	3.22631284330442	928	1
3.36356068113079	3.18742498162374	929	1
3.36056999637506	3.16238041774587	930	1
3.36175093315310	3.15757872143795	931	1
3.36140576425301	3.16011823865365	932	1
3.36030624628933	3.17803334700364	933	1
3.35727691514240	3.16558892406461	934	1
3.36049178868983	3.14878993677297	935	1
3.35426244764416	3.14108440798063	936	1
3.35872136779330	3.14283304331125	937	1
3.35425497451550	3.14585400857996	938	1
3.36040952885603	3.20147564806422	939	1
3.36545983141002	3.21420665884257	940	1
3.37018656093316	3.23470249011089	941	1
3.36312311390573	3.21021624503969	942	1
3.36885940792872	3.21392883994791	943	1
3.36808385805868	3.21812921439771	944	1
3.37330519971089	3.23150199955919	945	1
3.37061996098507	3.24652682670932	946	1
3.36490470963623	3.20893400571597	947	1
3.36898995971726	3.20390782298024	948	1
3.35746075601988	3.22158076978970	949	1
3.35659540119555	3.19703894932753	950	1
3.37170753675351	3.24848684470742	951	1
3.37007397725822	3.22313198932056	952	1
3.36593942031316	3.21222139689367	953	1
3.36494081875765	3.23041410796123	954	1
3.36149488044307	3.18502732568661	955	1
3.36817685852798	3.18086769068362	956	1
3.36528969679586	3.20054829794361	957	1
3.35933585631732	3.20795019647579	958	1
3.36592128480453	3.19586309045087	959	1
3.37159249427029	3.22483906862045	960	1
3.36808686983049	3.22065307988771	961	1
3.37028969575553	3.22339180991546	962	1
3.36336116757162	3.22192295306196	963	1
3.36144775901977	3.20598125835535	964	1
3.36515051826119	3.21369305379785	965	1
3.36913435460264	3.21667420314206	966	1
3.36835105409443	3.23786289623205	967	1
3.36071556032995	3.18704635934671	968	1
3.36637867870883	3.18626912582526	969	1
3.37171474790531	3.20118955577743	970	1
3.36712295243568	3.21385720910763	971	1
3.36309779701824	3.23247265116686	972	1
3.36137662959976	3.18065798784059	973	1
3.35765365984014	3.20652083184540	974	1
3.36252026402630	3.21335069187065	975	1
3.36978285003034	3.21077533868012	976	1
3.37329353524444	3.21462915786964	977	1
3.36486213475444	3.21691365767702	978	1
3.35710343783899	3.18680551036125	979	1
3.36350396822095	3.15841902336196	980	1
3.36299925717235	3.17108966863514	981	1
3.36029444077799	3.16371035512828	982	1
3.36076590579739	3.19770528055680	983	1
3.35598733475144	3.21279103134848	984	1
3.35067729322986	3.19781210564690	985	1
3.35582922356820	3.18094869400730	986	1
3.35299909243218	3.16438404553557	987	1
3.35797032686073	3.15569066862303	988	1
3.35530726674946	3.18854332120821	989	1
3.35690237355577	3.19479711251445	990	1
3.36604264976236	3.20095349376432	991	1
3.36089987312738	3.19297591303567	992	1
3.36359207594755	3.20830158318103	993	1
3.36748845386222	3.22757441448593	994	1
3.36879145614407	3.20331483409588	995	1
3.36892157009684	3.16646376180474	996	1
3.36419923614209	3.20550976567421	997	1
3.36755966955667	3.22219241685508	998	1
3.36645626238638	3.23516568787326	999	1
3.36313112016532	3.22481574993911	1000	1
3.36107392132129	3.23092827071642	1001	1
3.36747874252795	3.25184387516519	1002	1
3.36361858558257	3.25546965578789	1003	1
3.36413824122809	3.27293317117397	1004	1
3.36381237511055	3.26238343250434	1005	1
3.37829214885802	3.29192159458473	1006	1
3.37541938764018	3.28638199929795	1007	1
3.37503470109939	3.23999921843442	1008	1
3.36666344489798	3.21711034401760	1009	1
3.36046758262715	3.22844492129282	1010	1
3.35705945102925	3.20427469078051	1011	1
3.36585875757500	3.19226306141968	1012	1
3.36519004750440	3.17072848821130	1013	1
3.36612762606097	3.21345235318744	1014	1
3.35457912069899	3.20916918812057	1015	1
3.34864474145400	3.17532472416453	1016	1
3.35919318274592	3.18214723342167	1017	1
3.36720017746824	3.23406665932559	1018	1
3.36651732321297	3.22012656176533	1019	1
3.36241556625692	3.22425131347451	1020	1
3.36449953859571	3.21970759862919	1021	1
3.36106753414330	3.19726152167470	1022	1
3.36228445861506	3.18646305896621	1023	1
3.36323186346084	3.21941146462790	1024	1
3.36120816381228	3.21682153366086	1025	1
3.37094418159146	3.24135103727391	1026	1
3.36700889574149	3.24151572753414	1027	1
3.36488599436839	3.23688192710881	1028	1
3.36830240638038	3.24996464592826	1029	1
3.36494188081857	3.21051335478607	1030	1
3.36549540906532	3.19710677364990	1031	1
3.36421933584038	3.20877554999158	1032	1
3.35972682378140	3.20850923948318	1033	1
3.36429042269631	3.17824606448012	1034	1
3.37109693917403	3.19827983370820	1035	1
3.36541432557996	3.21052827324047	1036	1
3.36235306254016	3.18956341996588	1037	1
3.37401808855905	3.21934226564627	1038	1
3.36524746812426	3.19328894265817	1039	1
3.36407549350574	3.19373890198427	1040	1
3.36263263761382	3.19652207251890	1041	1
3.36166332981154	3.19937011953247	1042	1
3.35984872266790	3.20382214515028	1043	1
3.36338913131293	3.22093180973304	1044	1
3.36201209381208	3.21401353434493	1045	1
3.36418576913571	3.23236956797797	1046	1
3.36342822683299	3.24105355574762	1047	1
3.36487445879520	3.22923300721774	1048	1
3.36857883279668	3.21530620429307	1049	1
3.35892891109631	3.20237031539184	1050	1
3.35689766658354	3.19535703979614	1051	1
3.36031300010498	3.20463347042438	1052	1
3.35987276295495	3.19100562200100	1053	1
3.36128082739186	3.22770317884096	1054	1
3.36080761012884	3.20968375992879	1055	1
3.36030811146371	3.21058729712479	1056	1
3.36245396081258	3.19908594005809	1057	1
3.35624328390607	3.19060738537733	1058	1
3.35609850833121	3.19047131883729	1059	1
3.36087690268669	3.20955118397031	1060	1
3.36982546545037	3.24313825767750	1061	1
3.37157952438959	3.25110584043783	1062	1
3.36538595104670	3.22829846786443	1063	1
3.36871636852765	3.22141298131209	1064	1
3.36792531012641	3.17065391827380	1065	1
3.36771930288923	3.21681060338716	1066	1
3.36892113160468	3.26927980518654	1067	1
3.36439421007135	3.25244903099832	1068	1
3.36005491640157	3.20695857529704	1069	1
3.36502704698735	3.23041688569622	1070	1
3.36786431057565	3.19534235645025	1071	1
3.35527683744817	3.16722279455181	1072	1
3.36703046410081	3.17986020199985	1073	1
3.36121169373903	3.14368303157964	1074	1
3.36528028885284	3.15278531005906	1075	1
3.35854130551365	3.15647587753612	1076	1
3.35773569507425	3.16720746657183	1077	1
3.36224665621522	3.20103625384661	1078	1
3.35600107725068	3.18594780074822	1079	1
3.35989961372911	3.17525703119629	1080	1
3.36013697260563	3.16079371902404	1081	1
3.35707709265195	3.21716888017184	1082	1
3.35999594225532	3.19407272796824	1083	1
3.36051649486424	3.17676224698701	1084	1
3.36164508667259	3.18696976052116	1085	1
3.36283594839680	3.20384128345707	1086	1
3.35823865538604	3.20432973114024	1087	1
3.35916576628348	3.19387739821574	1088	1
3.36465222609008	3.18203184709036	1089	1
3.35804694639770	3.17687713729920	1090	1
3.35617967227229	3.12091573487758	1091	1
3.35420626996074	3.14044797955863	1092	1
3.35766718739031	3.15858735313847	1093	1
3.36367403661597	3.16024594271388	1094	1
3.36165137219430	3.20345486328061	1095	1
3.36348982814198	3.23518625700948	1096	1
3.37139900782041	3.26197368137026	1097	1
3.37137690779241	3.23388223954578	1098	1
3.36602308559268	3.25720533667368	1099	1
3.36377612821868	3.20874537327077	1100	1
3.36462323050739	3.22897977696440	1101	1
3.36150343412418	3.20322934926923	1102	1
3.36866372501718	3.24651449036645	1103	1
3.36751362557229	3.26371890175239	1104	1
3.37027103117422	3.25341327802561	1105	1
3.35770182682173	3.23326869050948	1106	1
3.36521133940356	3.22538998900493	1107	1
3.36626490193296	3.21924217528961	1108	1
3.37223203561114	3.20691545170986	1109	1
3.36727497629212	3.20692972025617	1110	1
3.36687403405581	3.21134566278234	1111	1
3.36533745136763	3.17823816798554	1112	1
3.36003722385169	3.18766769983952	1113	1
3.36107699908713	3.19228440968872	1114	1
3.35645050351549	3.19658859911988	1115	1
3.35595931371219	3.22956895274033	1116	1
3.36663453383740	3.23930361720419	1117	1
3.36444155847575	3.20412794863777	1118	1
3.36668216090881	3.22012349748783	1119	1
3.36801787832552	3.18537474517779	1120	1
3.36365420892973	3.16948613617761	1121	1
3.36636214218498	3.21549568350628	1122	1
3.37259960972389	3.22928949196363	1123	1
3.36708683201184	3.18354309474387	1124	1
3.36213555450332	3.20198340694389	1125	1
3.36433198916232	3.22081906033814	1126	1
3.36186677188454	3.23874905404341	1127	1
3.36479753782765	3.18735751801538	1128	1
3.36529749720849	3.21911005991665	1129	1
3.36788340804493	3.24184593076577	1130	1
3.36534867930809	3.28206053378458	1131	1
3.36997053971289	3.22835100225402	1132	1
3.36934375101649	3.21246717563740	1133	1
3.36833936582572	3.20696569948942	1134	1
3.37141354814944	3.20310603017711	1135	1
3.36904634852588	3.23315779683627	1136	1
3.36704133474405	3.25525571708426	1137	1
3.36494578292993	3.21408396773438	1138	1
3.36106874477889	3.21640201009673	1139	1
3.36896908641538	3.20229594982044	1140	1
3.35916623210773	3.15436295949891	1141	1
3.37203342742263	3.20404210232973	1142	1
3.37460513616330	3.24356440299722	1143	1
3.37018221687377	3.19833090210325	1144	1
3.36228436077699	3.18649896298802	1145	1
3.36959184172662	3.19984395167367	1146	1
3.36438606557330	3.19437428942592	1147	1
3.35550195364871	3.16770814935108	1148	1
3.35383790009730	3.14181170893571	1149	1
3.36034786506932	3.15747995652206	1150	1
3.35401895246524	3.16393272582830	1151	1
3.36267174697203	3.21558801183533	1152	1
3.36130557060082	3.22250216283992	1153	1
3.36184062212736	3.21599089016142	1154	1
3.35818038798577	3.22565212725766	1155	1
3.35998091581872	3.22532421570016	1156	1
3.35874502165241	3.23404120484972	1157	1
3.36438220968294	3.17477366200841	1158	1
3.35796386826580	3.14327804176283	1159	1
3.36094853107809	3.18981986738812	1160	1
3.35979909812192	3.20076330698444	1161	1
3.36431939523461	3.19465112582695	1162	1
3.36336995575752	3.19142630268995	1163	1
3.36880066102054	3.20205161012959	1164	1
3.35841966230863	3.19009573711773	1165	1
3.36121606949243	3.20025277659043	1166	1
3.35971629454834	3.18391377321225	1167	1
3.35905892429061	3.19529005856397	1168	1
3.36628304049896	3.20705190574464	1169	1
3.37021498678336	3.20760947478259	1170	1
3.35723461652563	3.17359990797291	1171	1
3.35780399767657	3.17754908792282	1172	1
3.36096037811836	3.16912476944206	1173	1
3.36039016657024	3.14961963430765	1174	1
3.36743336878681	3.16443766929818	1175	1
3.36478910766037	3.17609883344470	1176	1
3.36657638809881	3.18659010211527	1177	1
3.36726430449012	3.21709333962138	1178	1
3.35896577038638	3.23577290192640	1179	1
3.36162289069891	3.22591844120394	1180	1
3.36567782091292	3.20907703178729	1181	1
3.36740590697155	3.22170561116291	1182	1
3.36833820631834	3.23090092893702	1183	1
3.36515584784092	3.23728181693429	1184	1
3.36639413257307	3.24145148198505	1185	1
3.36809492661881	3.23631526334930	1186	1
3.36400327933830	3.21369461272866	1187	1
3.36179694229502	3.22084822993891	1188	1
3.36446324454878	3.19743202071000	1189	1
3.36550364077038	3.17449599168871	1190	1
3.35679335976359	3.18682592270864	1191	1
3.36194444658244	3.19431116210745	1192	1
3.35604396171178	3.18064318227196	1193	1
3.35797936499601	3.17849447380193	1194	1
3.36449508347958	3.17517948750710	1195	1
3.36883967784837	3.20315079399419	1196	1
3.36727369601165	3.21699782704973	1197	1
3.36384200386396	3.19671808161044	1198	1
3.36139123512940	3.16985761689534	1199	1
3.36429219026814	3.16187514018988	1200	1
3.36207134674049	3.17039860597381	1201	1
3.36903853569185	3.18269221545569	1202	1
3.36646331358460	3.18585632216072	1203	1
3.36666536673562	3.18765614042424	1204	1
3.36784700219579	3.17639607483176	1205	1
3.36714126049741	3.18047616119427	1206	1
3.36344769073312	3.17633744216657	1207	1
3.36236381469595	3.15843489528656	1208	1
3.35402795182997	3.16237627993207	1209	1
3.36450029629789	3.14965126587936	1210	1
3.36479043102543	3.17602708154561	1211	1
3.36170035317761	3.18462326082720	1212	1
3.36488853941846	3.20373858372539	1213	1
3.36235295173863	3.20230705421115	1214	1
3.36674801739309	3.17352607064438	1215	1
3.36356001523919	3.17198650996932	1216	1
3.36414982028518	3.17169618256922	1217	1
3.36124823813630	3.17666473221436	1218	1
3.36484772569321	3.19555552720794	1219	1
3.35487866092139	3.21798740756966	1220	1
3.36075618329289	3.20085754241698	1221	1
3.35668911478790	3.19450665718150	1222	1
3.35724469330112	3.17072857523588	1223	1
3.35765014925301	3.17302011256352	1224	1
3.35485298590715	3.15707029832082	1225	1
3.36286202556770	3.17798157677376	1226	1
3.36698216328494	3.18364564932805	1227	1
3.36832676504568	3.22044455612166	1228	1
3.36040529453929	3.21390020779240	1229	1
3.35895893149620	3.15992324152927	1230	1
3.35807447412797	3.17944153036030	1231	1
3.36706009790552	3.19633848182819	1232	1
3.36290967671473	3.20537716251014	1233	1
3.36729187491077	3.19899788380155	1234	1
3.35986624055474	3.17167474556659	1235	1
3.35524217448470	3.15191588463612	1236	1
3.36714360657265	3.17462509418723	1237	1
3.36226920234848	3.18787833998088	1238	1
3.36043556443279	3.18224712200689	1239	1
3.36307531499682	3.17963316075088	1240	1
3.35535516279636	3.16416687449218	1241	1
3.35050676969944	3.13845481349000	1242	1
3.35610134436559	3.13585567519683	1243	1
3.35717203558772	3.14937540536323	1244	1
3.36060161595879	3.18343405487629	1245	1
3.35784260372766	3.19862334155669	1246	1
3.35924341599388	3.21336921168034	1247	1
3.35830355018701	3.16503548398217	1248	1
3.35184004347064	3.16188741381609	1249	1
3.36095328499808	3.12652453250607	1250	1
3.36248573552197	3.18455554425311	1251	1
3.36516941453904	3.21949390990842	1252	1
3.36058347077876	3.22759128927830	1253	1
3.36596084817914	3.17415879451620	1254	1
3.35705918490475	3.17283072397704	1255	1
3.35819043445163	3.18496028840397	1256	1
3.35875611566125	3.22781077708475	1257	1
3.36023651439501	3.24353757382082	1258	1
3.35879267102685	3.26895158480469	1259	1
3.36062313484222	3.23909313082759	1260	1
3.35891221105206	3.20757117647257	1261	1
3.35770553383362	3.19564012667002	1262	1
3.36468409586230	3.19005533082957	1263	1
3.35426421019740	3.19986624826244	1264	1
3.35918180258921	3.21234722536875	1265	1
3.36508687506358	3.23681001583894	1266	1
3.36245218193591	3.24391407402157	1267	1
3.36356119719555	3.22233073604229	1268	1
3.36819996486225	3.21049705352418	1269	1
3.36697692285025	3.21627167969580	1270	1
3.36435541558994	3.23212508608495	1271	1
3.36051431412427	3.25485844931241	1272	1
3.35724792448268	3.22403479735638	1273	1
3.35774038943083	3.22840041975069	1274	1
3.36699390724111	3.23784721324723	1275	1
3.36197312114099	3.22861876567551	1276	1
3.35624565272364	3.23031185103020	1277	1
3.35519813149922	3.23427178540658	1278	1
3.35893375435192	3.21339460322500	1279	1
3.35041059779310	3.19350134515461	1280	1
3.35893220083491	3.18026621357716	1281	1
3.36812689466933	3.17490302286573	1282	1
3.36409720426358	3.19834276613402	1283	1
3.35836746303959	3.17753729484188	1284	1
3.36326778302251	3.20417405610691	1285	1
3.36272933553400	3.22542693382890	1286	1
3.36456096701882	3.20035780433666	1287	1
3.36880106324712	3.19675788855204	1288	1
3.36561954201380	3.16487751879228	1289	1
3.35928715378154	3.16218167041064	1290	1
3.36361248813302	3.17627744884574	1291	1
3.36180681972692	3.16251733156985	1292	1
3.36023150335640	3.17037945431208	1293	1
3.35400048725660	3.13351700234795	1294	1
3.35169745720924	3.15467878332846	1295	1
3.35405452021954	3.17399509449113	1296	1
3.35344865424926	3.16906941449161	1297	1
3.36269943138266	3.14851547071911	1298	1
3.35697071812820	3.17039016070480	1299	1
3.36198539964935	3.19477655223792	1300	1
3.35330686369916	3.19143329003110	1301	1
3.35570061278333	3.21398273529396	1302	1
3.36996915367022	3.23388063592404	1303	1
3.36854241940675	3.24123829467012	1304	1
3.36083052888772	3.22051755654598	1305	1
3.35848589114443	3.21087472783843	1306	1
3.36034659109342	3.22058440039973	1307	1
3.36265955584241	3.24959399623167	1308	1
3.35757931834994	3.20991912055196	1309	1
3.35826874065352	3.16412085443462	1310	1
3.35438148112842	3.13763548392566	1311	1
3.34793589144340	3.13344462336666	1312	1
3.35505218096900	3.18373442281920	1313	1
3.35592775037902	3.21533370148537	1314	1
3.35831307102243	3.15816352818123	1315	1
3.35942667141889	3.17652083203645	1316	1
3.36429290294889	3.19751367877656	1317	1
3.36237844329957	3.21479312872755	1318	1
3.36278923517773	3.19931908766767	1319	1
3.36184169061937	3.19516586169442	1320	1
3.36463126651433	3.19501227332573	1321	1
3.36078317403969	3.17807101469145	1322	1
3.35436975463780	3.17978491134686	1323	1
3.35740823796119	3.18646669877346	1324	1
3.36952705481396	3.20880343034605	1325	1
3.36139514478457	3.20907874182451	1326	1
3.35183343497290	3.17496158432376	1327	1
3.34466147277030	3.15958397464822	1328	1
3.35337695254757	3.20677321128068	1329	1
3.35966639819103	3.20900100817290	1330	1
3.35948345951115	3.23559724834220	1331	1
3.36537922989724	3.22975167701883	1332	1
3.35130274778189	3.19640930222382	1333	1
3.35991265429425	3.18788019572836	1334	1
3.35868896123559	3.21496889060301	1335	1
3.36714041244445	3.19516947267754	1336	1
3.35519192327370	3.17909691750321	1337	1
3.36079551615974	3.14557914818604	1338	1
3.35597860201113	3.16462606858495	1339	1
3.35644998975443	3.14834347740517	1340	1
3.36050719307650	3.17137541484211	1341	1
3.35788823405956	3.18085918222063	1342	1
3.36778753417944	3.21552046103508	1343	1
3.35728631229917	3.21366933139036	1344	1
3.35859811743475	3.20249509311609	1345	1
3.37027612815604	3.22321576304773	1346	1
3.36745873405500	3.21340661624018	1347	1
3.36637809469297	3.21308188551117	1348	1
3.35871246858844	3.20194591082307	1349	1
3.36359058403899	3.21486649261386	1350	1
3.36418043597940	3.25046781068919	1351	1
3.36752886105905	3.24554495173184	1352	1
3.36215869681523	3.21635057137174	1353	1
3.36191022562882	3.18498991979166	1354	1
3.34994652477122	3.17039587543303	1355	1
3.35030332541036	3.15307082586220	1356	1
3.35547594143479	3.16491991738345	1357	1
3.35245269890263	3.17201317257378	1358	1
3.35103501324540	3.15268024454992	1359	1
3.34815565143292	3.15473566480283	1360	1
3.35717419286093	3.16824171914364	1361	1
3.36477431159135	3.18864343578179	1362	1
3.35385695991202	3.20852158524099	1363	1
3.35587497184032	3.18395789071284	1364	1
3.36159730730035	3.16737557775412	1365	1
3.35105870475500	3.14664650591993	1366	1
3.35844482411006	3.14390555495877	1367	1
3.35577918815322	3.14897621603087	1368	1
3.35731391724862	3.18578174093195	1369	1
3.36574294526002	3.21296427588608	1370	1
3.36173164858012	3.21750983092909	1371	1
3.35745863787590	3.25544384246858	1372	1
3.36022138794897	3.19555414970307	1373	1
3.36094768650384	3.19126070951795	1374	1
3.35828954656610	3.16980623281395	1375	1
3.36141551435609	3.19049040700249	1376	1
3.36575230680733	3.23052641817763	1377	1
3.36190464229865	3.23718939886992	1378	1
3.36149960707587	3.21506983738972	1379	1
3.35846978913799	3.22897081074949	1380	1
3.35761416218708	3.20919206109225	1381	1
3.36046547821551	3.20225800467961	1382	1
3.36243599620247	3.25050930561073	1383	1
3.37159577163508	3.25617773614990	1384	1
3.36476096415097	3.25798710367635	1385	1
3.36847366870741	3.22062385360780	1386	1
3.36901380974683	3.18630030309662	1387	1
3.36578697060040	3.21247607948672	1388	1
3.35872451099350	3.19448824522672	1389	1
3.35229236200889	3.17295381296165	1390	1
3.35502485258559	3.17460481829603	1391	1
3.35602719521058	3.19073410010921	1392	1
3.35852848664774	3.15866386823920	1393	1
3.36365279022896	3.14305497401452	1394	1
3.36156264956313	3.14524203728144	1395	1
3.35850855063582	3.17558249356746	1396	1
3.35909833792716	3.18070034048797	1397	1
3.35724880823727	3.17115800724127	1398	1
3.35403598349481	3.20892758328550	1399	1
3.35873645868233	3.19182090397814	1400	1
3.35591172660029	3.18134675735925	1401	1
3.36071790623304	3.18653844185935	1402	1
3.36731532479720	3.16253548785381	1403	1
3.36361724524523	3.16156191620259	1404	1
3.35902198409756	3.15825194836825	1405	1
3.35748071971418	3.15366175300266	1406	1
3.36709429883142	3.18051985283610	1407	1
3.36591716119933	3.19308435524391	1408	1
3.36514075853758	3.20471955253489	1409	1
3.36305101511476	3.18459034630954	1410	1
3.36561667775850	3.15728827870192	1411	1
3.35627872775592	3.14398983817046	1412	1
3.34997146298860	3.14753936661376	1413	1
3.35217113155523	3.16950594326015	1414	1
3.36193261976384	3.20184436747204	1415	1
3.36138180558601	3.20479207849837	1416	1
3.35944074082941	3.20501749572082	1417	1
3.36463614722584	3.23100795416091	1418	1
3.36149793854146	3.18711015013132	1419	1
3.35732718917674	3.16798610313248	1420	1
3.36198223851954	3.19726298809379	1421	1
3.36133427271650	3.18348729110357	1422	1
3.36145132226039	3.19727743391277	1423	1
3.35388890601569	3.17214286006160	1424	1
3.36011704286447	3.19018003622148	1425	1
3.36563531213679	3.24242130998183	1426	1
3.36548174155919	3.21242778569968	1427	1
3.36600185964392	3.19928587102890	1428	1
3.36356344180744	3.21417736290794	1429	1
3.36176976631878	3.20198044365261	1430	1
3.36201622415170	3.19681329403480	1431	1
3.36072827242212	3.17812736746321	1432	1
3.35364976693000	3.17923462210832	1433	1
3.35872503301961	3.17349638362594	1434	1
3.36009139876743	3.15927618263325	1435	1
3.36261180047869	3.18890977891726	1436	1
3.35713843314600	3.16763269423080	1437	1
3.36452105165920	3.18079800148953	1438	1
3.36576561141258	3.22155005977491	1439	1
3.36221091445485	3.19622417520628	1440	1
3.35971641255920	3.17400403852305	1441	1
3.36590989425335	3.20481575201017	1442	1
3.37161284150494	3.21362734397458	1443	1
3.36463221574830	3.21922095409147	1444	1
3.35929176839221	3.18732420746184	1445	1
3.36317803141109	3.23127402930626	1446	1
3.36082976986466	3.25137242946639	1447	1
3.36044808580211	3.22235418368710	1448	1
3.36317643538402	3.20050352200790	1449	1
3.35567092812287	3.20728505203857	1450	1
3.36317574179244	3.24320848378173	1451	1
3.35859337209416	3.22316431708318	1452	1
3.35951363518019	3.21183450077262	1453	1
3.35809409077209	3.20502955702430	1454	1
3.35874820885620	3.22229946637385	1455	1
3.35612016118732	3.21504381867987	1456	1
3.35584627563526	3.22859233320770	1457	1
3.36936112580040	3.20651323287628	1458	1
3.36258311950188	3.15430820856979	1459	1
3.35408726446852	3.14374987443418	1460	1
3.35880030210899	3.15203637418867	1461	1
3.35626005170762	3.16802539292272	1462	1
3.35507602933058	3.17749172325321	1463	1
3.35877075190245	3.16360728446775	1464	1
3.36170298970321	3.17340774183209	1465	1
3.35959843623298	3.20033360132933	1466	1
3.35855675828332	3.19085785449186	1467	1
3.35678578493453	3.20677209426243	1468	1
3.36673638303945	3.26233082265558	1469	1
3.36307072610533	3.22553697223754	1470	1
3.36415968303497	3.22589221088647	1471	1
3.36231174994575	3.21908292507395	1472	1
3.35349188784455	3.19112478821678	1473	1
3.35866142719301	3.16646896271936	1474	1
3.35246917490686	3.15692410870819	1475	1
3.35168659777635	3.17929735434686	1476	1
3.35468129090161	3.17686271101779	1477	1
3.35129748739089	3.16868690199874	1478	1
3.35631136862047	3.16963138671706	1479	1
3.35753834436268	3.15351942705732	1480	1
3.35777317351528	3.13874904861638	1481	1
3.35153645171617	3.12622766533603	1482	1
3.35238310316427	3.17810912710021	1483	1
3.35969007894192	3.19103236889614	1484	1
3.35782027428315	3.20916188764199	1485	1
3.35744311493716	3.18837991586324	1486	1
3.36003822010049	3.15779180700387	1487	1
3.35733653658470	3.17121650786927	1488	1
3.35539786238680	3.16418291570042	1489	1
3.35333013507727	3.18687830047591	1490	1
3.35729269725822	3.21661174033293	1491	1
3.36401858351675	3.23015593565835	1492	1
3.36577187392819	3.18513402067551	1493	1
3.35482188751589	3.17738381187596	1494	1
3.35828110032014	3.18491016074706	1495	1
3.36389000584155	3.24034443652101	1496	1
3.36751561344605	3.23487833424170	1497	1
3.36340384148555	3.24286604061211	1498	1
3.35978062354834	3.21109298744080	1499	1
3.36929480896371	3.21623225455001	1500	1
3.36397170907797	3.20634354073769	1501	1
3.36593281080124	3.21099620670219	1502	1
3.36190012701838	3.18940032383123	1503	1
3.36219547031442	3.18436921584287	1504	1
3.35551668218764	3.19839043328826	1505	1
3.36075546271104	3.21425647107126	1506	1
3.36073543859153	3.23143688548741	1507	1
3.36207855117775	3.18921339614540	1508	1
3.35902476630179	3.19092770775553	1509	1
3.36450528285833	3.19200069420531	1510	1
3.36102538101054	3.18289147183004	1511	1
3.35884040405602	3.15997447671518	1512	1
3.36453929580041	3.16909363086693	1513	1
3.36867342557521	3.17697877921860	1514	1
3.36080647499009	3.17261629231429	1515	1
3.36246541676479	3.19909169818710	1516	1
3.35961322668143	3.18607662126458	1517	1
3.36517211063347	3.20563543668828	1518	1
3.36195382959501	3.18764084206378	1519	1
3.35882211235945	3.19660288463239	1520	1
3.35771467085071	3.18969574664785	1521	1
3.36104215432627	3.18858542096077	1522	1
3.36336727909470	3.18261674338465	1523	1
3.36240873745360	3.16579139842584	1524	1
3.35357270563659	3.17063602746303	1525	1
3.36500888106145	3.18823021658486	1526	1
3.36200245360632	3.17254409034776	1527	1
3.36342359788785	3.17725360461249	1528	1
3.36154662511961	3.18317628460691	1529	1
3.36055337561956	3.19727939062308	1530	1
3.35909851368181	3.17868591365766	1531	1
3.36284063460133	3.20807390626814	1532	1
3.35939537576771	3.15338851582934	1533	1
3.35962576401324	3.15673143572970	1534	1
3.35387505144989	3.11353231874935	1535	1
3.35344532327023	3.13702476552128	1536	1
3.36128698307793	3.15878542435142	1537	1
3.35364373284461	3.16970610118241	1538	1
3.35707319934672	3.20520877159491	1539	1
3.36629867873837	3.20094006508155	1540	1
3.36551712865126	3.19451582891396	1541	1
3.36912669106628	3.21116255010649	1542	1
3.35254166621729	3.19843367651679	1543	1
3.35645391630435	3.21506525527414	1544	1
3.35493462700917	3.20776560502086	1545	1
3.35828371805507	3.19846478227524	1546	1
3.36335031000152	3.17291630693730	1547	1
3.36912666719757	3.19826348883028	1548	1
3.36605010021466	3.21150059720491	1549	1
3.35466512312745	3.19344025105299	1550	1
3.35644328642876	3.18222982451744	1551	1
3.35218064199001	3.17160699264206	1552	1
3.35742714430752	3.19885095377401	1553	1
3.35464299162302	3.16547266483004	1554	1
3.36887766458280	3.17064953758260	1555	1
3.36325192821054	3.19310003641995	1556	1
3.36212136723000	3.18936120431561	1557	1
3.35962686787687	3.16122486117392	1558	1
3.36132813895428	3.19915516046152	1559	1
3.36668169936651	3.21290068459904	1560	1
3.36479575315927	3.19718733332220	1561	1
3.35457264308723	3.14486409051299	1562	1
3.35669514557749	3.17527918017101	1563	1
3.35397228172647	3.18593058088929	1564	1
3.35754011100463	3.18713498649845	1565	1
3.35261091700496	3.19120341841080	1566	1
3.35651173878766	3.20205786245801	1567	1
3.35989593465209	3.18336641358231	1568	1
3.35652453271661	3.17327207733040	1569	1
3.35430128456084	3.16742934636198	1570	1
3.35577121150226	3.15912410444742	1571	1
3.36156126596369	3.16533408092021	1572	1
3.36370634409938	3.22118654738201	1573	1
3.36103842576821	3.20878499305087	1574	1
3.35744295664107	3.19454590489427	1575	1
3.35580618881766	3.20197932509955	1576	1
3.36112835150394	3.18196950987482	1577	1
3.36231853675723	3.18859368665361	1578	1
3.36445712612574	3.20790056945176	1579	1
3.36265233573521	3.19323668502997	1580	1
3.36293777443904	3.16777052286168	1581	1
3.36049804903634	3.17505152999276	1582	1
3.36276141828694	3.17471965126347	1583	1
3.35552024347070	3.15556079804012	1584	1
3.36690887290549	3.19402401971676	1585	1
3.37091465461579	3.21714172200234	1586	1
3.36882023036404	3.19786397265600	1587	1
3.36753040165435	3.20117551371645	1588	1
3.36521932488900	3.19387000795412	1589	1
3.36139073131645	3.17491863299694	1590	1
3.36394139108405	3.17629062591686	1591	1
3.36192111777060	3.15132550385700	1592	1
3.36424413188531	3.16631346196247	1593	1
3.36700617113806	3.18616716941266	1594	1
3.36278771632798	3.22406058967258	1595	1
3.35536077496855	3.20522169494228	1596	1
3.36277607834931	3.19705695815635	1597	1
3.36518498902676	3.18372432257777	1598	1
3.36036815280890	3.18032403523718	1599	1
3.35717593055413	3.19717178100199	1600	1
3.36199205294323	3.19092805780803	1601	1
3.35674476147596	3.21849126830964	1602	1
3.36909376896463	3.20217328383607	1603	1
3.36576658969607	3.18213493667246	1604	1
3.36330217562207	3.17470255445504	1605	1
3.35688993142058	3.19064806872935	1606	1
3.36026186600464	3.18798673971617	1607	1
3.36132433342212	3.19204401539451	1608	1
3.35813362589680	3.17877188117021	1609	1
3.35967829312218	3.18210764929422	1610	1
3.35755988580495	3.19628927088886	1611	1
3.35660280134015	3.17533112302011	1612	1
3.35731976242042	3.19671201314986	1613	1
3.35901324768012	3.21232358415758	1614	1
3.36174656952917	3.18778586983939	1615	1
3.35685062779419	3.19690327082363	1616	1
3.35456821951420	3.23618715635719	1617	1
3.36333295829530	3.23236900359828	1618	1
3.35425519428011	3.20264605482404	1619	1
3.35446069756128	3.18752790413369	1620	1
3.35169762947297	3.18531372959480	1621	1
3.35524152566900	3.14354617591664	1622	1
3.34978960634786	3.14747277446070	1623	1
3.34940283238684	3.14242976633718	1624	1
3.35349538550753	3.18129799987504	1625	1
3.35045638877316	3.17750035352633	1626	1
3.35546638290950	3.17413389020815	1627	1
3.34550755433677	3.12758343220967	1628	1
3.34490345009510	3.12759729407234	1629	1
3.35388311456380	3.18041563399909	1630	1
3.36376546279079	3.22404738979338	1631	1
3.36092594138887	3.21257239364693	1632	1
3.35327893584970	3.17630618292267	1633	1
3.35945940492372	3.21305938375871	1634	1
3.35922448887765	3.20485571158812	1635	1
3.36146613324783	3.17549211420160	1636	1
3.36236912942359	3.21063013121116	1637	1
3.36410604135918	3.20943634479507	1638	1
3.35841696670705	3.22488901667230	1639	1
3.36034064614274	3.22934049677190	1640	1
3.35463001526468	3.23408931961076	1641	1
3.35930982358435	3.23268324856296	1642	1
3.35991113306164	3.19645705080600	1643	1
3.35711614576935	3.21010433522691	1644	1
3.36153978184007	3.18642682969896	1645	1
3.34768854339484	3.15910721924390	1646	1
3.35266582453486	3.15380574687995	1647	1
3.35632893742654	3.18055931672914	1648	1
3.35743931644737	3.15041004068981	1649	1
3.35878526158606	3.16061283627087	1650	1
3.35300731442041	3.16562763824951	1651	1
3.35825539112507	3.17475894553577	1652	1
3.35123738927423	3.17173367269501	1653	1
3.35538912421480	3.19273099578829	1654	1
3.36420152983176	3.17991122426747	1655	1
3.36700531575269	3.21692430048530	1656	1
3.36103171186149	3.21981335090149	1657	1
3.35909550345780	3.19682702008786	1658	1
3.35362724675574	3.16658753633348	1659	1
3.35754036874750	3.14403071118831	1660	1
3.34723193496005	3.13550557931038	1661	1
3.35006508462558	3.16797336003101	1662	1
3.34894318005719	3.14547253927990	1663	1
3.35854837908796	3.17341177501551	1664	1
3.36264605896113	3.20835728650446	1665	1
3.35254334295664	3.19904207192633	1666	1
3.35476093012442	3.21413502464364	1667	1
3.36004067267327	3.19757318644538	1668	1
3.35511255704676	3.20734253431211	1669	1
3.35467222874970	3.18108312743942	1670	1
3.36045265330638	3.16764548899828	1671	1
3.35679805186224	3.16950758581106	1672	1
3.35628736828867	3.14550906497168	1673	1
3.36086796979234	3.18653158753445	1674	1
3.35944441511997	3.19453970050053	1675	1
3.36157443295677	3.17133888466669	1676	1
3.35797524212966	3.17728654928841	1677	1
3.35156587150015	3.15207056340008	1678	1
3.35852125706454	3.18343953708429	1679	1
3.35583634062799	3.21737653659045	1680	1
3.36060903675438	3.22635372264619	1681	1
3.36480112171659	3.19901650995065	1682	1
3.35856401256053	3.19976096055453	1683	1
3.35966838353952	3.20022039265227	1684	1
3.36133897379326	3.21030115568002	1685	1
3.35605974671432	3.20052115177616	1686	1
3.35515940796885	3.15088842967495	1687	1
3.36006134828419	3.15774834536957	1688	1
3.35391098008061	3.16847969809391	1689	1
3.36438562357334	3.21351562373406	1690	1
3.36461211690401	3.24533777322426	1691	1
3.35525125448984	3.20953384379150	1692	1
3.35635310932075	3.19688776758198	1693	1
3.34831172311169	3.19797881709048	1694	1
3.35572227854665	3.19317501367543	1695	1
3.36088113567666	3.20187490638906	1696	1
3.36457560178159	3.22763419472645	1697	1
3.36346133341857	3.20876778876057	1698	1
3.36131151819479	3.22122355284897	1699	1
3.36740414872419	3.19570585575700	1700	1
3.36669023326841	3.19801557828160	1701	1
3.36449835662067	3.19255034034878	1702	1
3.37123437760714	3.20808081230326	1703	1
3.36540113387332	3.21749073774406	1704	1
3.36014438497120	3.19516456909566	1705	1
3.35717777199235	3.21019660088290	1706	1
3.36790265356263	3.21601280639044	1707	1
3.36816401166494	3.24210400535250	1708	1
3.36170121768218	3.23815376930664	1709	1
3.36243418121133	3.22517241532192	1710	1
3.35588577314121	3.21591826305228	1711	1
3.36151408848275	3.22233936684398	1712	1
3.36232823026895	3.24508871500678	1713	1
3.37144082267962	3.26329799373822	1714	1
3.36587684990818	3.22264713207644	1715	1
3.36632104763035	3.19306094523055	1716	1
3.36719300537553	3.20285714421850	1717	1
3.35538400967591	3.18569721067481	1718	1
3.36782237539785	3.22133757527701	1719	1
3.35896980120885	3.24069101587061	1720	1
3.36255435035873	3.22297995402218	1721	1
3.36691645500841	3.22310154447635	1722	1
3.36782766153338	3.22497245107790	1723	1
3.36319307257139	3.20599426824457	1724	1
3.35931639187427	3.23645310172845	1725	1
3.36168072365564	3.23606947305276	1726	1
3.36336103485855	3.22648068598122	1727	1
3.36172056305760	3.20405749149832	1728	1
3.35688814187160	3.19633232437310	1729	1
3.35228060208516	3.24139140054530	1730	1
3.35979307488520	3.21533012904464	1731	1
3.36153847447047	3.20875481046030	1732	1
3.35553285740049	3.16191404410526	1733	1
3.36901907204607	3.17238996341236	1734	1
3.36011601751250	3.18048551156026	1735	1
3.35793522337904	3.19005492202853	1736	1
3.36578736043991	3.25019565946901	1737	1
3.37065627517199	3.28831570545526	1738	1
3.36331060503107	3.26212334121395	1739	1
3.36566728277038	3.24748949470207	1740	1
3.36478151790084	3.23752096215359	1741	1
3.35542897686006	3.20759805922537	1742	1
3.36623790441203	3.21868093335488	1743	1
3.36197020589726	3.21966504074646	1744	1
3.35555729401030	3.19828529970905	1745	1
3.35861181625024	3.18643621812772	1746	1
3.35650572672449	3.21053323585773	1747	1
3.36030003703435	3.18415778313993	1748	1
3.35180986505855	3.15418404197686	1749	1
3.35853668857540	3.17536912985447	1750	1
3.36204432123717	3.18206772184084	1751	1
3.36181472647630	3.19606957748860	1752	1
3.36123440625627	3.19725698957258	1753	1
3.36127158290874	3.18970953559445	1754	1
3.35996229067314	3.17525845703122	1755	1
3.36802434405534	3.20334487986272	1756	1
3.36228193281515	3.19394575466334	1757	1
3.35471717654818	3.22058558913834	1758	1
3.36012882576329	3.22111696689200	1759	1
3.35945549144746	3.17949145809615	1760	1
3.36441971680201	3.18852631612255	1761	1
3.36183122043847	3.18494951437656	1762	1
3.36034578536233	3.16190628859021	1763	1
3.36326569766382	3.19040544350774	1764	1
3.36209095590384	3.17667613365115	1765	1
3.36111455072513	3.20024870189076	1766	1
3.36327205725342	3.19533207388540	1767	1
3.36278958625723	3.23379812292189	1768	1
3.36610901033460	3.22969740711426	1769	1
3.36689808245231	3.20205532424084	1770	1
3.36863487327136	3.21375306279604	1771	1
3.36413008253994	3.23005950142402	1772	1
3.36205137843816	3.21573748992614	1773	1
3.35271615517519	3.18990598188937	1774	1
3.35636137645757	3.15612415634037	1775	1
3.35659926182033	3.18394761574385	1776	1
3.35960977985571	3.18376774320992	1777	1
3.36076462133083	3.21387683226560	1778	1
3.35825957075563	3.20828255745912	1779	1
3.35596887751232	3.20508771851534	1780	1
3.36699730791036	3.24374243665381	1781	1
3.36285667469780	3.22235592326546	1782	1
3.36633125498127	3.20123001099405	1783	1
3.35390763227459	3.16360440544209	1784	1
3.34492210030445	3.12958318555731	1785	1
3.35827772804874	3.14713124912796	1786	1
3.36873271093833	3.22642332456421	1787	1
3.35517527349934	3.21504886747611	1788	1
3.35719032511978	3.20810578152688	1789	1
3.35948838164645	3.19998447566721	1790	1
3.36230612848188	3.20464506260183	1791	1
3.35830194506442	3.21641410571784	1792	1
3.35663899148061	3.20639974334175	1793	1
3.35345090658618	3.23031993858914	1794	1
3.35739520122714	3.24408299974882	1795	1
3.35531210406155	3.25662432051110	1796	1
3.35153895529098	3.22157316117777	1797	1
3.35115222889725	3.17412155306600	1798	1
3.35937016085679	3.19192155559018	1799	1
3.35941143991722	3.21711341856247	1800	1
3.35058727433620	3.21267900427715	1801	1
3.35537278703462	3.17370895172973	1802	1
3.35678990237078	3.20501961543589	1803	1
3.36197281185995	3.24512945720269	1804	1
3.36300873538583	3.25850177401622	1805	1
3.36687142100960	3.22749640160636	1806	1
3.36052802530715	3.22677644778927	1807	1
3.35413724306447	3.22102732532303	1808	1
3.35851708553492	3.20791338527944	1809	1
3.36261422738336	3.25232327154329	1810	1
3.36757703253191	3.28036338011842	1811	1
3.36559203155231	3.27074021170725	1812	1
3.35925750790480	3.21452923905195	1813	1
3.36373113862926	3.22326976014240	1814	1
3.35973092678232	3.16447395161453	1815	1
3.36220078359350	3.18474569024445	1816	1
3.36498750873935	3.21311707482841	1817	1
3.35739593497316	3.21212897982337	1818	1
3.36366362777803	3.21060883785786	1819	1
3.36123161633038	3.21948527559600	1820	1
3.35604284891597	3.19133529558920	1821	1
3.35349911506777	3.20514375555484	1822	1
3.36342971477576	3.22293468349043	1823	1
3.36400490164468	3.20551712684012	1824	1
3.36580507375927	3.22762942356077	1825	1
3.36157217240931	3.18374729431048	1826	1
3.35717772402992	3.19249725451371	1827	1
3.35349597210010	3.18360791136030	1828	1
3.35293518408940	3.17846887263226	1829	1
3.35488304308531	3.17429119409995	1830	1
3.35815122842503	3.21211843452045	1831	1
3.35307754209671	3.18973084910492	1832	1
3.36115853089197	3.22364569764999	1833	1
3.36066714515693	3.22502895847237	1834	1
3.35305021809099	3.18843799079260	1835	1
3.36100310309206	3.18699107620901	1836	1
3.35251105784542	3.16290118062666	1837	1
3.35518051218786	3.16345087920331	1838	1
3.35495383024026	3.21114636539582	1839	1
3.35851867305602	3.19538119921284	1840	1
3.35661932770919	3.18219440219915	1841	1
3.36029258507686	3.15956075218090	1842	1
3.35408554916701	3.16370958049783	1843	1
3.35722598757977	3.17940298152623	1844	1
3.35272208326866	3.15330990596997	1845	1
3.35569435412544	3.16229687925057	1846	1
3.35437388295965	3.16966654259092	1847	1
3.36004715294496	3.17026825788125	1848	1
3.35891739327657	3.15644009860910	1849	1
3.35206657630785	3.14552362783533	1850	1
3.35507620985334	3.15792494980483	1851	1
3.36311808096811	3.18496194750809	1852	1
3.36204957914872	3.20397042350693	1853	1
3.35957172831458	3.19155606063228	1854	1
3.34891933983213	3.16081896510829	1855	1
3.34364811232749	3.19719409005782	1856	1
3.35852997480187	3.19071317887644	1857	1
3.35679217551348	3.20053268974461	1858	1
3.35790092011480	3.19721287975685	1859	1
3.36264527943375	3.23672020625432	1860	1
3.35182905049492	3.21466809254073	1861	1
3.36237418190133	3.23389340754444	1862	1
3.36072651260428	3.21665479851108	1863	1
3.36163388641378	3.20083002264165	1864	1
3.35917153018807	3.18344216328193	1865	1
3.36225489657113	3.15658330444396	1866	1
3.36345594066595	3.21103077865966	1867	1
3.36268628093194	3.17846672089966	1868	1
3.36635778691449	3.15093389533427	1869	1
3.36018282180470	3.16864405406613	1870	1
3.35819162382192	3.18904316668486	1871	1
3.36334860581412	3.22610876956699	1872	1
3.36174604012241	3.22750626319644	1873	1
3.35851203664668	3.23258179492975	1874	1
3.35943702875669	3.21328175225328	1875	1
3.35956520110316	3.19342877799882	1876	1
3.36454508094962	3.23864624875938	1877	1
3.35959515858401	3.23849529501758	1878	1
3.36507017730227	3.25084509140027	1879	1
3.36959606405280	3.25278737850014	1880	1
3.36906377262976	3.24111330113925	1881	1
3.36440900117054	3.22960002117465	1882	1
3.35768567897961	3.23454361567939	1883	1
3.36843932410612	3.26533221288844	1884	1
3.36024012646738	3.25570629622373	1885	1
3.35203603029139	3.21092656195378	1886	1
3.35658399971706	3.24407213220320	1887	1
3.36050597094856	3.25391567532650	1888	1
3.36442219252809	3.25180468629184	1889	1
3.37212162923094	3.22304880883218	1890	1
3.35901813332722	3.20493986758728	1891	1
3.35177874163758	3.17288395510356	1892	1
3.35981045373936	3.21195913450689	1893	1
3.35877895383357	3.21913854431440	1894	1
3.35959151043580	3.18766527443484	1895	1
3.35552019693430	3.16990676913073	1896	1
3.35088868987753	3.19209057306822	1897	1
3.36368489028477	3.18329187392028	1898	1
3.36548740543307	3.18231122174250	1899	1
3.35989851570417	3.20175061814533	1900	1
3.35563594537709	3.20640105030232	1901	1
3.36417313099481	3.24503036757991	1902	1
3.36139705669740	3.19647048209084	1903	1
3.34998299289353	3.18068902841931	1904	1
3.35234809206670	3.22339405893357	1905	1
3.36201804370810	3.20859004947211	1906	1
3.35251364532786	3.17453793765708	1907	1
3.34449127758627	3.19319921308245	1908	1
3.35920913075059	3.18361383986482	1909	1
3.35604592898275	3.18550345563704	1910	1
3.35408586972216	3.17013232805529	1911	1
3.35237999374555	3.16297039777197	1912	1
3.35441363665487	3.16557685485254	1913	1
3.36477758608751	3.17405340738889	1914	1
3.36335055271173	3.20138091251815	1915	1
3.35616935613040	3.16959697853816	1916	1
3.35522810675981	3.16642880713020	1917	1
3.36211337554262	3.17515050001021	1918	1
3.36213055168317	3.16859248740508	1919	1
3.35750582311364	3.18336580722761	1920	1
3.36069693972915	3.17135246556807	1921	1
3.36091619488043	3.18119484645583	1922	1
3.35998029520685	3.15692517229166	1923	1
3.36048814849115	3.15454778446060	1924	1
3.36370155060411	3.18245709692835	1925	1
3.35982177939916	3.18523868190341	1926	1
3.35818450689126	3.19862235963109	1927	1
3.36165957878267	3.17459645636329	1928	1
3.36335678610097	3.17214038472629	1929	1
3.36223073912536	3.16463956903382	1930	1
3.36521799354869	3.20310749669173	1931	1
3.36199372501863	3.20603647790728	1932	1
3.36276507331184	3.23498593128659	1933	1
3.36537226259655	3.21900502873577	1934	1
3.35995561537676	3.19968294105434	1935	1
3.35872856211975	3.18299557018757	1936	1
3.36667470015818	3.17971806482466	1937	1
3.36451756166766	3.18017321277262	1938	1
3.36313560872726	3.19536163302301	1939	1
3.36892560445463	3.23309449081552	1940	1
3.36058168738025	3.18004321864457	1941	1
3.36470300190773	3.20128540974317	1942	1
3.35480203680277	3.16166427692617	1943	1
3.35600105544340	3.15126630299403	1944	1
3.35998709565583	3.16749298613136	1945	1
3.36004106619359	3.17238172297768	1946	1
3.36642515547361	3.16614717284954	1947	1
3.36897774378280	3.16916611872638	1948	1
3.36222624963372	3.19242726755321	1949	1
3.36362285899385	3.18464276732281	1950	1
3.36114328594753	3.18293842036675	1951	1
3.36530331859458	3.19802798580520	1952	1
3.35883879621995	3.19700120634609	1953	1
3.36129397193808	3.18169834186850	1954	1
3.36553011522814	3.21308171440046	1955	1
3.35787413173910	3.22194737279374	1956	1
3.35934301163704	3.22686809272942	1957	1
3.36353309005257	3.18174923560830	1958	1
3.36309208424981	3.19524325336747	1959	1
3.36023843331235	3.17850807788340	1960	1
3.36093833105136	3.16653476705561	1961	1
3.36065122070844	3.15163504619797	1962	1
3.36198868170318	3.14926381611510	1963	1
3.36180521649182	3.19120319101825	1964	1
3.36358832779914	3.20972438762352	1965	1
3.37001618554987	3.23337350018511	1966	1
3.36172701944171	3.21900780491180	1967	1
3.36557588653311	3.22532020435911	1968	1
3.36332325889554	3.21544239287508	1969	1
3.36212065695553	3.21411304822447	1970	1
3.36650091213689	3.19486130034707	1971	1
3.35942335090470	3.19192444518682	1972	1
3.36737495995455	3.22256553650988	1973	1
3.36047880986914	3.22378598953773	1974	1
3.37217633330519	3.23474351983155	1975	1
3.36496307733226	3.19210076896259	1976	1
3.35721904298848	3.20109517460665	1977	1
3.36136113153413	3.21711177812945	1978	1
3.36930404123186	3.18073052693068	1979	1
3.36029467596992	3.18135502274689	1980	1
3.35829600949241	3.16407824185177	1981	1
3.36585721206972	3.17938211238121	1982	1
3.36581233926450	3.20168035391258	1983	1
3.36139851555897	3.20080260928691	1984	1
3.36560957918589	3.20551400239500	1985	1
3.36623495514988	3.19255310123110	1986	1
3.36025309298299	3.17608392794289	1987	1
3.36505117580356	3.17286189298553	1988	1
3.35795955969326	3.17551844323690	1989	1
3.35808270019730	3.19582046155165	1990	1
3.35967368039694	3.21364402408878	1991	1
3.36323069087571	3.23450129957447	1992	1
3.36267574341224	3.21840202960879	1993	1
3.36119876495910	3.23307765580286	1994	1
3.35996797684554	3.20549729390913	1995	1
3.36607797153566	3.20167282358815	1996	1
3.35297407188791	3.18998660981359	1997	1
3.35323133463853	3.18542170497785	1998	1
3.35352675687566	3.17304347108258	1999	1
3.35943068303668	3.20620881825027	2000	1
[truncated: 23,000 more rows]
