# Supplementary material for: Reversibility and Viscoelastic Properties of Micropillar Supported and Oriented Magnesium Bundled F-Actin
Source: PLoS One. 2015 Aug 31;10(8):e0136432. doi: 10.1371/journal.pone.0136432 (PMC4556452; doi:10.1371/journal.pone.0136432)
Supplement: S1 Data — See the Readme.txt file within. (ZIP) [file pone.0136432.s004.zip › Rheology-raw-data/120916 02mM/fov2012noDD/fov2012noDD.txt]

3.72799874793080	3.79724962686149	1	1
3.73040484110971	3.79721354795075	2	1
3.72929754883693	3.77712723867299	3	1
3.73264703246754	3.79617760735286	4	1
3.73299750671285	3.79226923087127	5	1
3.73328229206360	3.80291509686342	6	1
3.73411596711784	3.79011171712205	7	1
3.73068696555707	3.80151809833247	8	1
3.73543703331108	3.79478776223983	9	1
3.72992114513130	3.79599194113625	10	1
3.72800351784993	3.80332425137433	11	1
3.72971648114102	3.81018429578851	12	1
3.72906394416024	3.77696809642522	13	1
3.72930843042037	3.78125780404622	14	1
3.72986196361932	3.80281790052634	15	1
3.73291400763842	3.80914889105828	16	1
3.73404914607849	3.79331365123677	17	1
3.73108179418008	3.80743748659746	18	1
3.73405056965217	3.79412613367981	19	1
3.73749351166381	3.80966348228318	20	1
3.72833949659263	3.78178877957714	21	1
3.72960912967401	3.79385395117277	22	1
3.73256806149318	3.77699159834936	23	1
3.72793197392312	3.78168799799420	24	1
3.72792921451496	3.77842552970553	25	1
3.72984818142313	3.74170270698994	26	1
3.72887568825253	3.77778483320734	27	1
3.72746817365112	3.77599747599880	28	1
3.72860393133225	3.78076389094129	29	1
3.73184402992173	3.79187679725863	30	1
3.73242737471490	3.75094512414179	31	1
3.73103296860658	3.78076566831125	32	1
3.73046093402106	3.78852631355820	33	1
3.73458430249891	3.79438015359936	34	1
3.73068835963732	3.81260156193452	35	1
3.73062661927695	3.80934136170125	36	1
3.72854210847283	3.78584878323961	37	1
3.72879587131273	3.79111554599427	38	1
3.72791640031819	3.77697476227819	39	1
3.72982880361313	3.78679687136713	40	1
3.73102949120777	3.79478467000938	41	1
3.73008108224975	3.78355715846121	42	1
3.72940892644818	3.77335819320553	43	1
3.72745634323847	3.77656443811823	44	1
3.73321223928889	3.78902669556466	45	1
3.73025054305865	3.79917467094585	46	1
3.73166854175641	3.78319473374147	47	1
3.73011100663442	3.78123900888937	48	1
3.73074525861754	3.77944015610377	49	1
3.73274109653207	3.79221115648053	50	1
3.72944013483844	3.80480204298932	51	1
3.72731647627896	3.79977710184366	52	1
3.73017083029289	3.80625052595286	53	1
3.73247766064177	3.79806432083096	54	1
3.72834217961058	3.79012837350284	55	1
3.73121939321139	3.80827210110885	56	1
3.72719990746652	3.80980053957917	57	1
3.73041857357111	3.82065702640466	58	1
3.73091933638351	3.81437377478586	59	1
3.72957121424250	3.77508116169663	60	1
3.73213978438109	3.80354217570255	61	1
3.73363556792898	3.79049636340943	62	1
3.72955782480687	3.80792451655552	63	1
3.73353091616899	3.79953660591959	64	1
3.73387923772528	3.81490451612339	65	1
3.73318765297914	3.81406232689475	66	1
3.72935417985845	3.80064517007292	67	1
3.72607052743094	3.78723323977806	68	1
3.72750853596782	3.78390918620336	69	1
3.73109796453302	3.79791103603217	70	1
3.73135876401515	3.78311455070462	71	1
3.73213029848532	3.79069714993488	72	1
3.73290041386643	3.80162582415532	73	1
3.73213817513242	3.79255592505017	74	1
3.72632539648804	3.77728715386528	75	1
3.73243194037175	3.80172340916067	76	1
3.73068351364286	3.78516402248308	77	1
3.73033619785125	3.80408752365488	78	1
3.72773021149521	3.81230627583786	79	1
3.73171428319044	3.79099284372956	80	1
3.72977472072526	3.80558102052656	81	1
3.73291320795954	3.80413090527491	82	1
3.73087146970632	3.81370977331723	83	1
3.73011300928736	3.82192538341003	84	1
3.73410171359893	3.81255351242336	85	1
3.72921964189514	3.81449781453005	86	1
3.72799379230079	3.81463680865417	87	1
3.72737893134318	3.78566271631428	88	1
3.72517834091707	3.80345752811059	89	1
3.72915334431566	3.80976228866148	90	1
3.72813636575389	3.77261614551448	91	1
3.72658386565407	3.78203568824435	92	1
3.72853936350024	3.79630512109642	93	1
3.72801670274836	3.77063674757089	94	1
3.72736633764812	3.77101393489358	95	1
3.73016578393764	3.78168718544007	96	1
3.73164407130849	3.78415658794003	97	1
3.72601648360764	3.78007618018969	98	1
3.72778037067819	3.79146412837331	99	1
3.72526535323603	3.78894105620189	100	1
3.72896328698715	3.77794299544250	101	1
3.72723741079324	3.78838027960313	102	1
3.72936075555142	3.78676588756692	103	1
3.73126807631934	3.77024303939528	104	1
3.72884793759904	3.78274623973950	105	1
3.72898597830893	3.78314920662422	106	1
3.72900406934788	3.78052249982477	107	1
3.73244304831774	3.78778740243148	108	1
3.72977751777085	3.79007313555100	109	1
3.72769703440205	3.78540546215813	110	1
3.73063802085379	3.80723217405137	111	1
3.72943991246938	3.80919139645428	112	1
3.72945144762320	3.80218113946702	113	1
3.72344985457114	3.78381345273827	114	1
3.72817744219087	3.78823570792272	115	1
3.72532250415857	3.77514433134282	116	1
3.73029169786734	3.79720905541642	117	1
3.73142541109470	3.80139850309544	118	1
3.72815483517478	3.81022248420503	119	1
3.72848255186894	3.77198410919687	120	1
3.72998043724402	3.79023938210430	121	1
3.72887412799618	3.80488932267927	122	1
3.73083947162469	3.79398304567988	123	1
3.73164535605147	3.80254054644048	124	1
3.72832247775001	3.80377896454570	125	1
3.72944222455427	3.79663771825977	126	1
3.72785281556049	3.77415075364449	127	1
3.73130364439702	3.78863757424173	128	1
3.73287828991510	3.79612518825177	129	1
3.72607827100839	3.75674855271663	130	1
3.72093011570264	3.75869475692485	131	1
3.73027650969390	3.77902861663876	132	1
3.72753834140595	3.81079228496460	133	1
3.73326449403652	3.77811821481457	134	1
3.73097207967332	3.80308012278786	135	1
3.73110369072013	3.81082483175160	136	1
3.73095409906683	3.82259724608124	137	1
3.73048509873545	3.84121202997984	138	1
3.72867019279675	3.82975311437589	139	1
3.73178157265785	3.82728726402876	140	1
3.72932689060686	3.81100970213584	141	1
3.72945695631370	3.81057600442782	142	1
3.72560912771799	3.78971381073712	143	1
3.72965413538942	3.80867126038210	144	1
3.73275043588921	3.81800084215262	145	1
3.72628501772895	3.82339650370264	146	1
3.73027218155695	3.81870482603571	147	1
3.72768647804866	3.82034216245977	148	1
3.72616857377682	3.77841482895519	149	1
3.72612171721857	3.77629258691752	150	1
3.73129104005106	3.77917571106961	151	1
3.72858821202354	3.81240719147631	152	1
3.72635874092226	3.78652835047096	153	1
3.72901961965120	3.78852470964836	154	1
3.72953094118405	3.79895207100607	155	1
3.73193997256171	3.79813739766760	156	1
3.73207483818085	3.80399155849744	157	1
3.72900511018308	3.79498655037136	158	1
3.73362958375589	3.79497328631039	159	1
3.73024162039326	3.81348241812918	160	1
3.73044344851918	3.79405628337413	161	1
3.73200924036219	3.80482574824123	162	1
3.72782191273769	3.82146280096813	163	1
3.73323945407942	3.80966053458346	164	1
3.73094140026081	3.79023383818600	165	1
3.72915777039595	3.77718089764623	166	1
3.72937482226822	3.77239169822730	167	1
3.73063672423110	3.77387595020583	168	1
3.72475129603666	3.76627590587459	169	1
3.73039013276410	3.77755038135086	170	1
3.73013074576484	3.79947507722280	171	1
3.72961738706715	3.79443689673846	172	1
3.72735982083087	3.77414915133154	173	1
3.72771624824214	3.78596227047298	174	1
3.72720121072988	3.81853950381792	175	1
3.73092602788251	3.80560712798141	176	1
3.72648600797382	3.81167985874140	177	1
3.72756561351234	3.80835062321229	178	1
3.73027982192508	3.80297860067714	179	1
3.73115689197765	3.78221331095127	180	1
3.73231475821270	3.77392199704081	181	1
3.73032035636962	3.79301209474106	182	1
3.72491413313288	3.80212990856894	183	1
3.73067364170104	3.78689741946281	184	1
3.73115228664206	3.79482046524112	185	1
3.72852113760048	3.80000416929872	186	1
3.72686107808189	3.80951154811490	187	1
3.72693155564851	3.82153324851642	188	1
3.72982886764219	3.81161458476647	189	1
3.72727057242538	3.78151890882904	190	1
3.72733917066324	3.79430370916252	191	1
3.72660927303093	3.82427350887895	192	1
3.73087173096390	3.83460122453830	193	1
3.73189303856904	3.82279164053618	194	1
3.73457976144622	3.80493774136029	195	1
3.72866783799730	3.78227243462960	196	1
3.72625748877582	3.78121439300763	197	1
3.73154748515310	3.79221152393545	198	1
3.73099845580893	3.78289826355297	199	1
3.73021174554733	3.79786846665795	200	1
3.73362859573449	3.78758112229234	201	1
3.72847334366373	3.79301813875521	202	1
3.73056650163514	3.80699037601562	203	1
3.73356020376011	3.80943268310746	204	1
3.73148320421372	3.79733639083021	205	1
3.72868056349457	3.81341111825259	206	1
3.72839350916174	3.83086323811459	207	1
3.73037133740935	3.83878512971297	208	1
3.72903932127411	3.83004669822517	209	1
3.73040051563174	3.84089679414475	210	1
3.73291845856834	3.85642224447368	211	1
3.72929896594429	3.80876682121551	212	1
3.72677821560512	3.81033036124305	213	1
3.72955138599755	3.82869178244887	214	1
3.73028658765549	3.82731885768063	215	1
3.73249090714364	3.82069642057045	216	1
3.72891236694611	3.79279216526754	217	1
3.72941465773613	3.77818520615426	218	1
3.72418304245319	3.76268082305337	219	1
3.73019456883143	3.77373340517394	220	1
3.72777360449258	3.80854897860067	221	1
3.72895752462196	3.78580314577762	222	1
3.73243319527556	3.79670048716201	223	1
3.73225493614796	3.82249789678873	224	1
3.73045849343929	3.79107790202614	225	1
3.72753822031333	3.80512608282518	226	1
3.72927981037502	3.79372712195355	227	1
3.72870751751582	3.79592458165819	228	1
3.72654418491972	3.79369866246200	229	1
3.72951758309248	3.79524666558555	230	1
3.73070803277372	3.81320159091968	231	1
3.72834908603089	3.82922667017208	232	1
3.73316888885489	3.83461174553136	233	1
3.72845586823871	3.80292502988432	234	1
3.73467397537243	3.79992726941656	235	1
3.72726594618226	3.76913663101391	236	1
3.72655352977421	3.75543248008261	237	1
3.73059546098879	3.77560772641245	238	1
3.72939942369698	3.76256098483988	239	1
3.72942806120193	3.77915890211409	240	1
3.73101470672383	3.79305978319799	241	1
3.73543716735082	3.85060358849413	242	1
3.73520664527955	3.81884917590826	243	1
3.72898555277721	3.81002777844677	244	1
3.72969445410466	3.84296880335038	245	1
3.73034097382745	3.81684350730647	246	1
3.73387195420283	3.77583674792302	247	1
3.72782748011326	3.79700445661307	248	1
3.73114802233266	3.79371928695968	249	1
3.73049547846493	3.80140645985528	250	1
3.73341662775264	3.81425056736787	251	1
3.72710494435243	3.79309241942500	252	1
3.72742693596530	3.79375523708082	253	1
3.72826710334117	3.78748276695258	254	1
3.73017785605635	3.77245144075735	255	1
3.72959547792607	3.80842411765736	256	1
3.72761131288889	3.83055189354458	257	1
3.72782467524343	3.81460793666422	258	1
3.73208880392692	3.82691226693221	259	1
3.73116684282941	3.81503348689259	260	1
3.73475598940977	3.80631203067183	261	1
3.73250266562279	3.81396390741673	262	1
3.73159930807202	3.82127138544790	263	1
3.73091850007176	3.80968093974231	264	1
3.73031390477762	3.82884783880447	265	1
3.73163299757407	3.83945458071128	266	1
3.73226197118554	3.81381251076546	267	1
3.73045336473607	3.79302625530384	268	1
3.73079137619885	3.80077871388100	269	1
3.73174717040295	3.81669487646352	270	1
3.72952892734846	3.84015125572665	271	1
3.73011319915479	3.81877724670920	272	1
3.72792874656769	3.80303419229587	273	1
3.73089622511197	3.80733152041046	274	1
3.72901889732317	3.77074908436262	275	1
3.73114903654765	3.79266851000115	276	1
3.73437107608260	3.78313933213975	277	1
3.73383321742616	3.79985548637402	278	1
3.73115352773473	3.81939076347078	279	1
3.73758567591324	3.82116621347688	280	1
3.72975383907892	3.82617522439304	281	1
3.73081451430281	3.82582683418321	282	1
3.73093925153644	3.82232151681033	283	1
3.73298711915676	3.84259647026124	284	1
3.73145559332529	3.83977115730067	285	1
3.73168827243999	3.82478572173160	286	1
3.73230527086736	3.82231379263407	287	1
3.72998935108415	3.82491632023475	288	1
3.73189958111661	3.80217827209452	289	1
3.73194122803539	3.79675844410128	290	1
3.73058696505436	3.79629688928791	291	1
3.73020089702625	3.79624728857668	292	1
3.72979370764504	3.78358480948562	293	1
3.73157167006243	3.81955475500540	294	1
3.73333682325340	3.81269705086243	295	1
3.73226877787595	3.81959337022747	296	1
3.72919762141984	3.79219970117234	297	1
3.73124104001972	3.79605882825942	298	1
3.73253540764120	3.81615656228312	299	1
3.72982111372429	3.79344871943439	300	1
3.72971477556176	3.81758279011272	301	1
3.73309896989604	3.81723745687959	302	1
3.73048096448642	3.81294286434182	303	1
3.73363147084424	3.80824955895249	304	1
3.72955789596280	3.81495627520646	305	1
3.72948673708335	3.78062609221208	306	1
3.72888496528429	3.77967288612624	307	1
3.73072470080781	3.77844308073723	308	1
3.73386163493743	3.81063915940346	309	1
3.73419269352868	3.80234164580020	310	1
3.72854992451245	3.78947103596105	311	1
3.73190393296125	3.81842225234625	312	1
3.72763020556679	3.79734551811850	313	1
3.72825839816708	3.79842370219806	314	1
3.72706184654876	3.78936622378568	315	1
3.73206318550578	3.79659405901009	316	1
3.72999300192929	3.78828411101715	317	1
3.72638695764533	3.78438451408390	318	1
3.72858412271325	3.79726649209042	319	1
3.72538608673589	3.78372267662273	320	1
3.72806641870981	3.76845419214073	321	1
3.73649789201950	3.78576429364901	322	1
3.72981420557654	3.81211064063895	323	1
3.73329919967541	3.82654109003666	324	1
3.72899757263282	3.84830972534396	325	1
3.72946802870146	3.84324379692231	326	1
3.73199163397174	3.83472515464834	327	1
3.73538449815421	3.83874817748292	328	1
3.73250204716349	3.81736279059099	329	1
3.73487360193190	3.81458243084389	330	1
3.72995169014692	3.83070159093381	331	1
3.72919585254591	3.82354364617876	332	1
3.72790234432296	3.82551261338124	333	1
3.73300712715137	3.81890595051546	334	1
3.72773249013473	3.81676838524708	335	1
3.73360533551994	3.81485850574737	336	1
3.72984907280205	3.82153339387421	337	1
3.72830864519545	3.81529279580119	338	1
3.73008487324956	3.78976751555281	339	1
3.73123708425353	3.81055752175329	340	1
3.73086049285585	3.80396284390522	341	1
3.73108076621962	3.81772114959689	342	1
3.73172018724720	3.79580565081028	343	1
3.72994620551307	3.79490760091795	344	1
3.72989511544246	3.76404313937270	345	1
3.72922027546318	3.76332771293169	346	1
3.72816998600150	3.78095069396957	347	1
3.72639610867556	3.79051034984380	348	1
3.73203870115421	3.80710010637654	349	1
3.73044852974932	3.79362373859685	350	1
3.72557843816522	3.79196572722839	351	1
3.72563218610363	3.78897892523333	352	1
3.72962476293137	3.79138083183813	353	1
3.73137337508861	3.79854543194103	354	1
3.73394086462095	3.79949631835473	355	1
3.72997501786554	3.80836302204343	356	1
3.73141709112640	3.79878688177765	357	1
3.73027872602062	3.80575558164166	358	1
3.73237702992340	3.78299419623033	359	1
3.72959488475455	3.77905898484237	360	1
3.72882323217306	3.81329882012010	361	1
3.73397606347663	3.80202853188421	362	1
3.73157593925692	3.79938643402355	363	1
3.72793250796496	3.80632375078501	364	1
3.72813379537538	3.79700689158690	365	1
3.73284914184045	3.79557096373907	366	1
3.73371557644596	3.79884496517765	367	1
3.72704251739398	3.79488100312343	368	1
3.73335254180470	3.80538962944560	369	1
3.73245603419495	3.83327782796168	370	1
3.73349224527906	3.81419275261257	371	1
3.73008184470571	3.81054204884510	372	1
3.73116389645141	3.78704437344908	373	1
3.72660066936496	3.78894276681662	374	1
3.72967177140559	3.79814892960679	375	1
3.72910767314444	3.82324015845389	376	1
3.72816234878892	3.82168948194672	377	1
3.72933280015436	3.82560362386068	378	1
3.72723419240307	3.80981283097977	379	1
3.72809154740871	3.80785132579362	380	1
3.72739623511776	3.82030507319266	381	1
3.72635180489741	3.80967896688415	382	1
3.72882926218292	3.80826065729313	383	1
3.72917479496293	3.81935822163595	384	1
3.73276300925072	3.80487741547168	385	1
3.73124550203742	3.82907745591781	386	1
3.73182111963604	3.82099966013280	387	1
3.73161598109620	3.82323822233392	388	1
3.73217924246802	3.80306717769081	389	1
3.72746173967956	3.81145805013737	390	1
3.72964894419011	3.81762065396861	391	1
3.73054573005319	3.81534731105566	392	1
3.72805130989804	3.80181640557014	393	1
3.73165969685229	3.80780942390600	394	1
3.73229343381525	3.81892176282570	395	1
3.73177256955509	3.81356103261835	396	1
3.72897197126215	3.80703978802985	397	1
3.72645131899740	3.81063959489168	398	1
3.72622139928025	3.79473011336705	399	1
3.73269304816372	3.80827234831476	400	1
3.72861752085613	3.80384946888285	401	1
3.73105711157138	3.83058751027015	402	1
3.72629238732385	3.82671670035602	403	1
3.72854642955062	3.81823214491263	404	1
3.73192777343921	3.82413734926818	405	1
3.73219077785813	3.80998804958200	406	1
3.72639215348804	3.81056913654409	407	1
3.72874042870587	3.82002917082794	408	1
3.72776057914010	3.81672606520497	409	1
3.73143619433605	3.79410040091335	410	1
3.73020401763657	3.80422154863744	411	1
3.73235594771095	3.79335776182940	412	1
3.73110781069311	3.80245912553110	413	1
3.72753522442266	3.80219169249799	414	1
3.72657241590270	3.79872262383881	415	1
3.72670585668196	3.79189400851821	416	1
3.72690714342026	3.79472941670704	417	1
3.72950390985363	3.80503738780225	418	1
3.72681786108641	3.77725936982992	419	1
3.72960538586020	3.81055760545631	420	1
3.72916252285238	3.80009593137674	421	1
3.72764834532769	3.78284250837869	422	1
3.72977328906681	3.77425123054963	423	1
3.72972792285817	3.79125235886439	424	1
3.73128918539353	3.80625846973591	425	1
3.73100646256541	3.80961749062946	426	1
3.72909502232138	3.81669757640765	427	1
3.73079833625863	3.81693575935577	428	1
3.73033256252067	3.83400067075155	429	1
3.72479328214426	3.80665102715860	430	1
3.73066460185789	3.81136502022902	431	1
3.72458501723505	3.80781489415525	432	1
3.72846854913140	3.81002629501457	433	1
3.73426815123810	3.81141675553970	434	1
3.73004458934980	3.80507216638191	435	1
3.73088439731277	3.81633654792318	436	1
3.72548431564701	3.79524888394967	437	1
3.73029341935585	3.81521705171612	438	1
3.72993127523334	3.83812974497084	439	1
3.72901798059755	3.82993065262017	440	1
3.73261641990261	3.81910045639384	441	1
3.72752403292030	3.81521241625724	442	1
3.73233503747207	3.80965301176310	443	1
3.72684015825468	3.80633702026217	444	1
3.72678544255630	3.78052150198087	445	1
3.72934157353716	3.77926278184658	446	1
3.72666681011301	3.79649008616646	447	1
3.73189809738956	3.78031315448009	448	1
3.72945123238402	3.77961532664640	449	1
3.73254475842160	3.80548586246801	450	1
3.72659267949480	3.79242181150496	451	1
3.72839921018470	3.81337477618721	452	1
3.73022708441534	3.79027816477520	453	1
3.72781840873507	3.80366569055775	454	1
3.72989680945636	3.82183134051123	455	1
3.73191365731893	3.82700167026255	456	1
3.73232894164557	3.79692426877902	457	1
3.73038591008182	3.77768232984988	458	1
3.73350538247798	3.79336575098913	459	1
3.72808926945786	3.79422613581384	460	1
3.72663872156074	3.77569393718466	461	1
3.72740766017244	3.79374174490608	462	1
3.72986208152863	3.79337063575635	463	1
3.73356072584948	3.81525774117046	464	1
3.72926866515503	3.81554198335105	465	1
3.73451094119606	3.81416993098491	466	1
3.72845059608478	3.80900260966518	467	1
3.73093442106863	3.80438426867847	468	1
3.72805200271898	3.79871966002520	469	1
3.73123281000028	3.81963625871181	470	1
3.72850880604241	3.82640651518652	471	1
3.73006603906781	3.81413106932129	472	1
3.72858600019059	3.81575347512485	473	1
3.72840519537028	3.80738884220208	474	1
3.72957189978860	3.82683204506564	475	1
3.72836495873110	3.82456756272142	476	1
3.72934506457186	3.77394565907248	477	1
3.72579169403772	3.78851176098770	478	1
3.72931229566801	3.78288704216103	479	1
3.72486255327995	3.77983134933933	480	1
3.72732497161150	3.78590985811205	481	1
3.73063118226342	3.78809824321924	482	1
3.72893768423078	3.78344657080231	483	1
3.72831625582055	3.79319561535527	484	1
3.72992535787886	3.81291848110921	485	1
3.73053984650193	3.79615530334022	486	1
3.73051162853089	3.78983189583579	487	1
3.73102583485636	3.79834862747016	488	1
3.72915401184091	3.78903785048793	489	1
3.72700845411396	3.77507802065626	490	1
3.72889371903729	3.78622700829821	491	1
3.72776966730803	3.80157079065373	492	1
3.72762787524534	3.81868344999006	493	1
3.72730645393419	3.81780627344632	494	1
3.72561228435142	3.81308016053104	495	1
3.72601361180768	3.81199069080050	496	1
3.72802078254197	3.79878696663948	497	1
3.73026664942271	3.82308735179520	498	1
3.73183870284973	3.81376770473150	499	1
3.72625620008002	3.80541085943816	500	1
3.73082762368124	3.78622821236566	501	1
3.73053351368089	3.80689627738089	502	1
3.73073114427296	3.82741150294995	503	1
3.72735801646508	3.80444211611350	504	1
3.72821825697431	3.81965978830754	505	1
3.72774508880911	3.82031876620601	506	1
3.72954412400205	3.80458136113045	507	1
3.72728161103178	3.80499689371948	508	1
3.72840954608296	3.84012440977865	509	1
3.73099023769597	3.80459307647587	510	1
3.72654672215177	3.82517096249904	511	1
3.73075818536398	3.80975436106169	512	1
3.72871274428614	3.82449628847749	513	1
3.73301731583788	3.81254987002288	514	1
3.72829093568454	3.81372969412491	515	1
3.72965696159674	3.78185237908027	516	1
3.72901859946977	3.78416506604595	517	1
3.72619372734839	3.78012899778977	518	1
3.72444182100894	3.76974859026970	519	1
3.72905919464357	3.77296613061185	520	1
3.72840259998050	3.78985854079530	521	1
3.72609839786246	3.81095922056174	522	1
3.73058974770281	3.79994351693122	523	1
3.73074623092948	3.79357579334843	524	1
3.72672023079226	3.79310253107257	525	1
3.72486393987650	3.78832387719049	526	1
3.72705915135759	3.81237075991416	527	1
3.72753818876810	3.81399869212515	528	1
3.72762526077577	3.80800359714863	529	1
3.72727712038007	3.80963837017965	530	1
3.72769486267544	3.81242868616585	531	1
3.72770803789730	3.78781462557150	532	1
3.72838445909701	3.78548955329576	533	1
3.72840771178497	3.79935199421346	534	1
3.73150103449942	3.77902018213715	535	1
3.72975734119303	3.78013594909641	536	1
3.72839564065918	3.79081169011592	537	1
3.73021103999425	3.79376591029682	538	1
3.72796183014819	3.79384873249505	539	1
3.72783784286086	3.78720006590893	540	1
3.72969342327732	3.80498824677201	541	1
3.72957601045705	3.81855849684240	542	1
3.72994273380974	3.83611570991429	543	1
3.72590268510776	3.78645411967370	544	1
3.72459475432788	3.77875805915209	545	1
3.72845037514914	3.80179793575412	546	1
3.72880527999686	3.79832690309928	547	1
3.72789408692517	3.83086020563201	548	1
3.73052560992781	3.81760454134945	549	1
3.73001675264972	3.80027392186640	550	1
3.73121502656059	3.79181795925137	551	1
3.72984998876312	3.78433593807989	552	1
3.72871389073672	3.80944773712388	553	1
3.73198776983394	3.81463033613410	554	1
3.72955994357794	3.81012070737395	555	1
3.72852710669859	3.79568679352639	556	1
3.73023150016801	3.81443488672299	557	1
3.73069166462431	3.80192103812891	558	1
3.72833493079983	3.80680937082689	559	1
3.72823499520485	3.83371057021426	560	1
3.73001718547669	3.80916423471639	561	1
3.72530312809300	3.81797802357670	562	1
3.72798501971080	3.82106476858569	563	1
3.72632357611591	3.79156226895643	564	1
3.72750218031442	3.81808652618351	565	1
3.72745214909306	3.83065723421914	566	1
3.72595586638153	3.81673181891377	567	1
3.72672624295377	3.81259507225772	568	1
3.73106731540057	3.82878906077482	569	1
3.73032637767890	3.83108484591178	570	1
3.73124166427615	3.82081123091710	571	1
3.72708662384637	3.80413230535207	572	1
3.72711255701097	3.79574027453525	573	1
3.72347053932579	3.78033989466704	574	1
3.72545125454014	3.79540241013055	575	1
3.73022652120073	3.78423352768555	576	1
3.72989502934021	3.81000262211101	577	1
3.72895989091216	3.79460247993216	578	1
3.73285659114972	3.80218520040462	579	1
3.73023375154421	3.80847307706336	580	1
3.72706016817647	3.81012890150702	581	1
3.72812507129612	3.79267141268691	582	1
3.72771622309004	3.77255922182278	583	1
3.72634613238204	3.79766501310048	584	1
3.72510905665842	3.80785820645151	585	1
3.72790771774010	3.77665690725082	586	1
3.72694671986280	3.76492981150172	587	1
3.72795471993372	3.77487025122964	588	1
3.72938102623902	3.78708926028641	589	1
3.73056646128876	3.78297201331612	590	1
3.72677372751683	3.78430826647126	591	1
3.72874310450022	3.80404495876386	592	1
3.72913647005900	3.79496270369892	593	1
3.72752646119161	3.77576953557464	594	1
3.73107576708105	3.79884034873745	595	1
3.72636132464045	3.79602355824680	596	1
3.72868642799355	3.80638008436520	597	1
3.73045853363589	3.81714973271441	598	1
3.72991046727910	3.81314403022079	599	1
3.73385135090967	3.81443905701671	600	1
3.73256529205909	3.80537417506090	601	1
3.72858255067200	3.79654152919522	602	1
3.72935150557868	3.80118976218172	603	1
3.72586939205530	3.81293894779555	604	1
3.72782965818957	3.79884817588465	605	1
3.73321400897802	3.80276392734028	606	1
3.73076563009460	3.82546203495154	607	1
3.72846920271952	3.82912394770019	608	1
3.73191054121286	3.82783378650049	609	1
3.72912032347371	3.83445807771788	610	1
3.73234471171951	3.83505982449795	611	1
3.73111558692065	3.82396328272177	612	1
3.73123622120701	3.82052853099415	613	1
3.72861658851359	3.79344916229978	614	1
3.72751978313096	3.78939108095034	615	1
3.73062666575503	3.80586416778261	616	1
3.72667295778915	3.81266311664523	617	1
3.72908429394051	3.81153090333331	618	1
3.72806870324080	3.81500112197091	619	1
3.73203043806754	3.82621736932803	620	1
3.72771193114957	3.79481205297982	621	1
3.72459645813179	3.81520312512639	622	1
3.73072993253449	3.81463377082661	623	1
3.72623679946896	3.79141501673708	624	1
3.72862422139750	3.78273979696756	625	1
3.73282882398772	3.81117082950268	626	1
3.73131836021102	3.80681218244446	627	1
3.73255950639416	3.83345385072392	628	1
3.73046686761519	3.82063969338636	629	1
3.72827632548744	3.81921847205588	630	1
3.73288507073037	3.84344590646070	631	1
3.73058811683048	3.82554272470476	632	1
3.72718722345794	3.79291808565601	633	1
3.72548501821812	3.80533556912861	634	1
3.72859940551245	3.77949670106665	635	1
3.72741777335631	3.76441732896214	636	1
3.73042551400223	3.80156753568247	637	1
3.72948731893313	3.77321008321872	638	1
3.72885106592761	3.78496852787095	639	1
3.72947156141166	3.79723630873040	640	1
3.73382288530071	3.82518449029507	641	1
3.72941790799174	3.80973361353618	642	1
3.72445535456850	3.79378543267503	643	1
3.73171163354951	3.79756827065742	644	1
3.72731499384154	3.83392954765000	645	1
3.73246911305649	3.81619584307855	646	1
3.73026258574011	3.79946512869967	647	1
3.72729568298614	3.81218325613661	648	1
3.72602330258289	3.81462926247343	649	1
3.73048067533124	3.79489154079491	650	1
3.73191129420642	3.82709959883039	651	1
3.73133048075853	3.82804127298003	652	1
3.72572455662982	3.80861330071386	653	1
3.72985886568957	3.79403134357856	654	1
3.72702807233235	3.83062060714720	655	1
3.72684894604061	3.79068120113547	656	1
3.72748705467440	3.79098982309524	657	1
3.73152810300001	3.79225279499450	658	1
3.72633996710244	3.81917568842592	659	1
3.72973871170520	3.83157457947180	660	1
3.73056942565176	3.79647154724452	661	1
3.73268487369448	3.80833658593281	662	1
3.72850988716057	3.81537488754046	663	1
3.72808674819805	3.80922406374869	664	1
3.73044428230975	3.79991926837489	665	1
3.72730097219309	3.77506661329005	666	1
3.72807450161718	3.79070775930831	667	1
3.73269439049015	3.78251480530926	668	1
3.72500386717354	3.77387093132976	669	1
3.72550660484707	3.77356007138729	670	1
3.73112418563754	3.78021305533065	671	1
3.72913399387162	3.78575299478492	672	1
3.73098513583974	3.81174613332646	673	1
3.72934017040428	3.81850724557915	674	1
3.73139795771695	3.79838366257506	675	1
3.73088759667219	3.79064869568894	676	1
3.72843088916533	3.77407806286955	677	1
3.72450967801921	3.76950443701520	678	1
3.72769795115597	3.79190027152633	679	1
3.73105158680469	3.80888841126901	680	1
3.73297934977843	3.81104638776105	681	1
3.73300540860603	3.82891343073190	682	1
3.73086918666111	3.82627810481054	683	1
3.73257323921355	3.80644262700803	684	1
3.72439984487328	3.80778983983648	685	1
3.73326021735931	3.81322103613386	686	1
3.73027032739538	3.82869618368435	687	1
3.73134902209488	3.81867751516051	688	1
3.73046994257285	3.80570439563508	689	1
3.72859648721571	3.81105089239044	690	1
3.73036734816962	3.81234272392766	691	1
3.73210422183384	3.81848306349743	692	1
3.72990729668198	3.82409213574668	693	1
3.72923066626944	3.81830040855250	694	1
3.72534830695323	3.80762351973697	695	1
3.72938222923278	3.79870105378314	696	1
3.73022042603759	3.82240592810351	697	1
3.73116014287630	3.81614189567366	698	1
3.72917938340356	3.79829708863731	699	1
3.72839953871125	3.78149844059619	700	1
3.73069726288449	3.81010529070661	701	1
3.72999697491577	3.82230921354858	702	1
3.72956949037630	3.80841733302106	703	1
3.72726338706628	3.80102693168264	704	1
3.72867851417911	3.80334835185596	705	1
3.72252528383893	3.80375429317216	706	1
3.72994910926458	3.80126398832630	707	1
3.72891532618731	3.82131630247814	708	1
3.73001243807687	3.80862280254835	709	1
3.72966747070825	3.80386548871416	710	1
3.73049312852350	3.79638619036558	711	1
3.73116017981339	3.80334634390534	712	1
3.73291504146810	3.83081985329515	713	1
3.72881937601718	3.82528056312977	714	1
3.72674528742866	3.79806123909069	715	1
3.72761805301361	3.78576363825425	716	1
3.72861049253491	3.78812476481107	717	1
3.72852268802028	3.78409601473441	718	1
3.72921881254086	3.79732743306705	719	1
3.72953446251870	3.78633608419129	720	1
3.72896341037006	3.79344284618803	721	1
3.73029685588311	3.80738470373251	722	1
3.72949049777804	3.78642994941852	723	1
3.73044946271662	3.78295721419332	724	1
3.73054534640320	3.80955966650104	725	1
3.73069713925489	3.82582439501446	726	1
3.72861262135636	3.81734002121850	727	1
3.72688889468538	3.83172527663887	728	1
3.72759812486886	3.81747268648943	729	1
3.73022555609003	3.81758811799737	730	1
3.73144573391433	3.80600750005817	731	1
3.72808373235667	3.81052092551473	732	1
3.73063930263515	3.82023030750267	733	1
3.72726991409263	3.80762052760110	734	1
3.73301424933477	3.79093286505886	735	1
3.73079416770302	3.82109021759458	736	1
3.72741608870432	3.82442816163138	737	1
3.73054595490647	3.81094245156695	738	1
3.72871234097824	3.80931590561153	739	1
3.72873058232710	3.82885811457240	740	1
3.72668928130952	3.80794760112588	741	1
3.72234227559505	3.78608149266340	742	1
3.73203598611431	3.79984179504930	743	1
3.72988192160898	3.82450701208312	744	1
3.72413189332691	3.80100317765931	745	1
3.72790884164174	3.78807443455327	746	1
3.72933295443669	3.79332411021205	747	1
3.72909394017203	3.80419118503781	748	1
3.72850268175614	3.79195224303965	749	1
3.72711605195547	3.80587887430253	750	1
3.73086777414425	3.79931396032984	751	1
3.72944254389940	3.81836380765682	752	1
3.73105370644961	3.82140462922960	753	1
3.72915584359254	3.82137763250130	754	1
3.73224951281774	3.79925697452358	755	1
3.72622447829936	3.80838688579000	756	1
3.72497644575964	3.79045530240490	757	1
3.72913294658405	3.78364899780649	758	1
3.72881849344372	3.80973354075493	759	1
3.72846971912071	3.80350167075793	760	1
3.72203921502911	3.78932242584888	761	1
3.72603375766016	3.80302282763547	762	1
3.73139782680392	3.82344436853086	763	1
3.72832668006797	3.78841573012555	764	1
3.72711249467462	3.79014994144914	765	1
3.72922341248131	3.78539770977557	766	1
3.72437051995750	3.79935058102505	767	1
3.72787942922099	3.81211430877188	768	1
3.73056660953047	3.81537729863747	769	1
3.73038341772524	3.84313097161148	770	1
3.72999013155669	3.82006693103973	771	1
3.72550898997447	3.79960973076579	772	1
3.73030223586877	3.80374734667672	773	1
3.72565101508047	3.79650930915734	774	1
3.72519124589589	3.78706590410161	775	1
3.73008468127297	3.79926695818565	776	1
3.72494007141434	3.78195555821274	777	1
3.72931837968535	3.79521685513452	778	1
3.72926069021291	3.79900433642408	779	1
3.72780493256827	3.82110930739018	780	1
3.73076468008748	3.80645182941368	781	1
3.72753019981005	3.80045704434417	782	1
3.72201283750831	3.78214052239376	783	1
3.72757293263689	3.79091268445815	784	1
3.72761758171784	3.79258471315266	785	1
3.72823297997222	3.79685786581727	786	1
3.73110936613797	3.78301968138944	787	1
3.72661389106874	3.78168957266747	788	1
3.72701504925937	3.78628021264740	789	1
3.72917336168322	3.79792879690102	790	1
3.73249323242707	3.82420257715862	791	1
3.73060322032233	3.82170421209423	792	1
3.72958878512948	3.79914003037561	793	1
3.73209464574661	3.80145002864162	794	1
3.73001509463469	3.80620495600223	795	1
3.73097444643010	3.81872236617564	796	1
3.72431751821740	3.81068462999611	797	1
3.72570597504723	3.79591834590494	798	1
3.72959510258611	3.78926034187051	799	1
3.73123168971601	3.79931055821840	800	1
3.73153853126253	3.83658511755806	801	1
3.72825294001932	3.81455739033625	802	1
3.72946440358443	3.80856974257684	803	1
3.73179508859453	3.82896805916859	804	1
3.72833609450458	3.83264448914182	805	1
3.72984653343863	3.80534055980622	806	1
3.72536164942313	3.77081764763116	807	1
3.72877915744170	3.78851914211179	808	1
3.73001186346505	3.79440199254581	809	1
3.72496229461925	3.76919671882832	810	1
3.72515974096804	3.77077491526241	811	1
3.72631896417207	3.79346629167476	812	1
3.73004115377669	3.79597419962283	813	1
3.72554986607325	3.80905385608035	814	1
3.72639838115493	3.80881037928194	815	1
3.72676698012302	3.83261636745516	816	1
3.73199315337796	3.82893334244356	817	1
3.72636019108737	3.80350547243138	818	1
3.72750282999287	3.79013392579384	819	1
3.72669706946972	3.78470247427735	820	1
3.72714672943644	3.79241845077826	821	1
3.72516466189756	3.79249297236479	822	1
3.72714757366502	3.80353536217451	823	1
3.72922730417969	3.80052214439521	824	1
3.72878462919953	3.80852720757209	825	1
3.72683341494095	3.83605644801177	826	1
3.72541020829087	3.82971587292798	827	1
3.72639231127232	3.83312918922715	828	1
3.72996958221920	3.81241818487656	829	1
3.72710099953146	3.83294325572987	830	1
3.72717744031967	3.81989720133892	831	1
3.72844440680715	3.81388302427750	832	1
3.72775338885595	3.80097009795937	833	1
3.72827682997730	3.80022091963886	834	1
3.72915965698016	3.78904277097120	835	1
3.72942055280452	3.79478484918168	836	1
3.72950482420806	3.81896230041865	837	1
3.72569440911103	3.81659402515774	838	1
3.72698815941044	3.82379757633619	839	1
3.73064111147422	3.83707431110911	840	1
3.72898142648073	3.82204371530335	841	1
3.72879314346212	3.80882512219509	842	1
3.72886334967297	3.79385730601769	843	1
3.73013586606741	3.78428364412571	844	1
3.72810179137964	3.80457782536343	845	1
3.72864010156303	3.80756100284447	846	1
3.72819208835463	3.79269663516543	847	1
3.73366176359848	3.80117929213226	848	1
3.73329308135976	3.77781502777026	849	1
3.72668918528091	3.77159959731174	850	1
3.72996378768177	3.79490176275359	851	1
3.72820562917940	3.80619923762757	852	1
3.73047206603909	3.78812451865742	853	1
3.72894048751718	3.78051448082981	854	1
3.72885094508033	3.79631400701049	855	1
3.72465576138280	3.79946504691983	856	1
3.72711419117856	3.80399455781561	857	1
3.73103804893809	3.78743460511264	858	1
3.72641688929653	3.79290482076396	859	1
3.72653739557610	3.80350069662613	860	1
3.73035725350886	3.82740197494584	861	1
3.72904628314232	3.81736318722726	862	1
3.72844444283254	3.80979578921242	863	1
3.72864434678041	3.80690584091316	864	1
3.72844837581643	3.79238002811206	865	1
3.72811300771303	3.79939278302493	866	1
3.72471913863417	3.78527475246541	867	1
3.73010885626779	3.77814142496836	868	1
3.72728352309861	3.80539022291838	869	1
3.72760240484176	3.80603844659670	870	1
3.73170692215666	3.78467216846022	871	1
3.72616175835343	3.79402023493165	872	1
3.72587814106507	3.78965864593459	873	1
3.72866774131222	3.81653088672869	874	1
3.72426368565343	3.81656575962736	875	1
3.72711533564591	3.76965422434964	876	1
3.72542097583185	3.77846595861372	877	1
3.72550636354208	3.78000335871636	878	1
3.72941655441769	3.80515016398964	879	1
3.72831888345227	3.81719581575141	880	1
3.72324712643354	3.83708585072212	881	1
3.72788945554988	3.82929859204978	882	1
3.72762610741191	3.80834090792550	883	1
3.72832325621148	3.82310673230141	884	1
3.72664351781081	3.79187937673848	885	1
3.72589529961138	3.81965262532920	886	1
3.72859576828369	3.81507961440709	887	1
3.73178246735790	3.80764835283662	888	1
3.73136904164556	3.81778301097506	889	1
3.73181808958461	3.81514876701638	890	1
3.72602089786767	3.78251932459375	891	1
3.72971468671409	3.79052803015536	892	1
3.72346006528209	3.79591811783518	893	1
3.73018263635487	3.80464187970285	894	1
3.73001481556368	3.83834401781943	895	1
3.73040693602578	3.82547329225982	896	1
3.72902509462599	3.80064902501829	897	1
3.72797826027643	3.80447802972842	898	1
3.72767944750090	3.81967487451138	899	1
3.73169908351638	3.82460243079208	900	1
3.72834815474038	3.81827111412770	901	1
3.72908918323453	3.79205672112070	902	1
3.72729640157910	3.80141603672437	903	1
3.72657015487047	3.81335805481973	904	1
3.72905857506704	3.81716205645309	905	1
3.72891895548638	3.80641223670427	906	1
3.73202454444261	3.83477626183041	907	1
3.72623830707339	3.83349615122573	908	1
3.72770345306723	3.83863041190813	909	1
3.72900516816152	3.79415039837873	910	1
3.72886699909809	3.79570288908817	911	1
3.72802021605179	3.79884117951294	912	1
3.72861488251172	3.80895880654951	913	1
3.73098002341696	3.81830035080565	914	1
3.72715320906572	3.81704338581141	915	1
3.72807108695425	3.80105370124320	916	1
3.72716797604166	3.78224851658550	917	1
3.72558916880134	3.77980817438583	918	1
3.72853428095839	3.78642690789819	919	1
3.73279424564567	3.78196238903782	920	1
3.72792310506250	3.83711726605462	921	1
3.73110881391835	3.81412432940982	922	1
3.72779594140209	3.82469462939826	923	1
3.72938638261849	3.81094678592098	924	1
3.72904192342729	3.78352950138996	925	1
3.72461286860413	3.77956430469118	926	1
3.73062497716196	3.79300328800432	927	1
3.72843836267252	3.79899037502121	928	1
3.72618442436262	3.79306084313667	929	1
3.73089738587196	3.80138939601907	930	1
3.73119244902327	3.81275581952780	931	1
3.72984675735125	3.81234945165336	932	1
3.72917404742086	3.81908937566148	933	1
3.72705724614052	3.80372613027819	934	1
3.72800726616360	3.82243638277088	935	1
3.73091623743606	3.83726776074843	936	1
3.73092492779085	3.83589865272952	937	1
3.72764416876362	3.82817659765703	938	1
3.72948106101750	3.81236148415543	939	1
3.72797026402289	3.82786716489364	940	1
3.73353744614956	3.82740613694763	941	1
3.72650086328704	3.81744749193451	942	1
3.72764767332727	3.81031076249555	943	1
3.72587927563636	3.82960025318001	944	1
3.73211393515730	3.80229061421926	945	1
3.72777066322739	3.79425440813575	946	1
3.73321501535972	3.75978943459430	947	1
3.72525938485527	3.76351161825374	948	1
3.72711167609498	3.81761624720108	949	1
3.72957354487742	3.83178636202366	950	1
3.72768784688373	3.79924609193063	951	1
3.73063489331240	3.79598148895515	952	1
3.73271566430257	3.82596140783842	953	1
3.72837527350337	3.82714738170936	954	1
3.72881856060887	3.81935262611320	955	1
3.72999598393980	3.81564964012250	956	1
3.73103946950894	3.80968963670053	957	1
3.72947118184167	3.81728925260065	958	1
3.73271817083548	3.83147817316444	959	1
3.73303012027116	3.83367059709644	960	1
3.72936079543939	3.81142171736357	961	1
3.73005279525634	3.82464688097219	962	1
3.72775341082939	3.79014038577047	963	1
3.73106461326242	3.79965152510022	964	1
3.72749791915178	3.77153327211434	965	1
3.72628780079826	3.77769291812416	966	1
3.72728448155751	3.79028698663927	967	1
3.72770731369660	3.80368690637347	968	1
3.72667126405676	3.79516313968908	969	1
3.73001030961094	3.78361331560427	970	1
3.72781285095895	3.79155202105514	971	1
3.72716294158026	3.80813896027649	972	1
3.72953732320313	3.78275038945378	973	1
3.72972360943295	3.78813662519678	974	1
3.72658869442847	3.78704417619356	975	1
3.72907304801225	3.81666733844914	976	1
3.72885254306847	3.80886715380526	977	1
3.72777734167657	3.80889473642284	978	1
3.72691582394294	3.81870676293111	979	1
3.72772717943244	3.81030438644123	980	1
3.72900983544036	3.78518404906597	981	1
3.73008025389879	3.81847208677297	982	1
3.72896587423321	3.79973686235560	983	1
3.72272106248910	3.78900270819325	984	1
3.72549632602246	3.78507993650902	985	1
3.72690153540731	3.79765302633053	986	1
3.72420962717976	3.79073792420379	987	1
3.72841139544430	3.80238671767866	988	1
3.72649806525370	3.81980426834325	989	1
3.72879392793281	3.80859568130983	990	1
3.72452080802390	3.82113814946441	991	1
3.73027405327133	3.81051437744135	992	1
3.73345935725566	3.81573556996757	993	1
3.72988529660112	3.82822145307542	994	1
3.72679750928816	3.81602654402317	995	1
3.72782752564568	3.82153503991144	996	1
3.73355280057305	3.79560778132882	997	1
3.72631897972092	3.80590345209277	998	1
3.72641215976144	3.82882164852729	999	1
3.72671704160820	3.81563175828411	1000	1
3.73022807976416	3.81126566595636	1001	1
3.73194643143192	3.81614744236072	1002	1
3.72942764937198	3.80388708779163	1003	1
3.72365735755050	3.77604443906397	1004	1
3.72592650798838	3.80753066805730	1005	1
3.72809250178315	3.79851782319442	1006	1
3.72546169626582	3.81904495374357	1007	1
3.72986821073632	3.80102300915200	1008	1
3.72506260652306	3.81756687307974	1009	1
3.72704859651449	3.80470713620446	1010	1
3.72659396030134	3.77010938512147	1011	1
3.72771377162379	3.79839708842743	1012	1
3.72468934238736	3.79263374492351	1013	1
3.72633972694765	3.77883692331078	1014	1
3.73040254758462	3.81236438674800	1015	1
3.72988797478527	3.80786033360485	1016	1
3.72752673558513	3.80199106979894	1017	1
3.72997845639204	3.80862343727224	1018	1
3.72930780627866	3.80783589186087	1019	1
3.72352987459359	3.77459761001028	1020	1
3.72519632243211	3.75578197554770	1021	1
3.72462766404855	3.75884064176898	1022	1
3.72339297389464	3.78539022741445	1023	1
3.73037697015666	3.79885435997561	1024	1
3.72746057370573	3.79485001354225	1025	1
3.72346044478781	3.78805440805132	1026	1
3.72952578941519	3.78652860046605	1027	1
3.72807973230640	3.79599060236474	1028	1
3.72458588611952	3.76503348328104	1029	1
3.72452676770434	3.77215171442441	1030	1
3.72664804690442	3.78937104611175	1031	1
3.72484677678220	3.79422070245179	1032	1
3.72841708067782	3.78450920474779	1033	1
3.73169204312465	3.82099930371738	1034	1
3.73255978696125	3.82342975106470	1035	1
3.72645024539885	3.79093884811973	1036	1
3.72387752265138	3.81550301646390	1037	1
3.72489248364359	3.77587764357763	1038	1
3.72645885092062	3.78198940093336	1039	1
3.72541119581271	3.79501803096122	1040	1
3.72240849819565	3.78297631531924	1041	1
3.73195810419694	3.82874937399368	1042	1
3.72771501333907	3.82282747330292	1043	1
3.72393107573914	3.79251482199399	1044	1
3.72474125265324	3.80353335417617	1045	1
3.72782822956157	3.82847413552970	1046	1
3.72899418900747	3.83037124794066	1047	1
3.72620113934424	3.81578170688218	1048	1
3.72720785213748	3.80688416954477	1049	1
3.73037327478139	3.80950586085541	1050	1
3.72914251037008	3.80964907407127	1051	1
3.72521533661073	3.79838671818038	1052	1
3.72410693528275	3.78677273396879	1053	1
3.72812533276408	3.78638055234199	1054	1
3.72622180589489	3.78936725018829	1055	1
3.73090886128139	3.78668363034011	1056	1
3.72691676691868	3.79888524299260	1057	1
3.73112325189869	3.81505488653344	1058	1
3.72694845599692	3.81246506027538	1059	1
3.72665031442798	3.81896331713609	1060	1
3.73153460065635	3.80874889750558	1061	1
3.72834971315376	3.81988585879741	1062	1
3.72686346687298	3.81175261211405	1063	1
3.72707790392887	3.78800155870934	1064	1
3.72946716738084	3.82533873179931	1065	1
3.73086960673459	3.81412976948947	1066	1
3.72921275191203	3.81227388566204	1067	1
3.72601526685608	3.79159909954077	1068	1
3.72797320343039	3.77619629123844	1069	1
3.72873071272534	3.82193450987283	1070	1
3.72551511976325	3.79346093278095	1071	1
3.72735424545819	3.79325977207626	1072	1
3.72712824675544	3.77318601773619	1073	1
3.72495081736303	3.81271015366659	1074	1
3.73087555750551	3.82885827676068	1075	1
3.72850314103868	3.78226338526522	1076	1
3.72541429145524	3.79610677428514	1077	1
3.72179779666492	3.79279097111131	1078	1
3.72399186940227	3.79462782524786	1079	1
3.72558905683978	3.81289587181095	1080	1
3.72984097926888	3.81284640830238	1081	1
3.72487935106401	3.81261564932966	1082	1
3.73005480985022	3.82905839297868	1083	1
3.72443698563413	3.80615341415324	1084	1
3.72481227160681	3.79489303880664	1085	1
3.72478398912201	3.79660881532496	1086	1
3.72316885393437	3.78779943712928	1087	1
3.72669269656384	3.83923985329545	1088	1
3.72885568255921	3.80577938347867	1089	1
3.72539952270734	3.78769727281347	1090	1
3.72621351787496	3.75988341635775	1091	1
3.72749657457988	3.76441371527294	1092	1
3.72449324716812	3.75658292346647	1093	1
3.72493005670044	3.76592740623339	1094	1
3.72869479111517	3.77846831348761	1095	1
3.72427210968255	3.76884728966777	1096	1
3.72587371341372	3.79267776402469	1097	1
3.72757397004613	3.78375683428404	1098	1
3.72924299518930	3.80407801488735	1099	1
3.72938493714930	3.79758486027404	1100	1
3.72121822588635	3.79202371629723	1101	1
3.72518729712483	3.79998638495941	1102	1
3.72838665855860	3.79432059024958	1103	1
3.72932797784946	3.79095117683680	1104	1
3.72796977681551	3.77328285788956	1105	1
3.72659556860244	3.78584858329416	1106	1
3.73409727420328	3.80939008179506	1107	1
3.73201504615039	3.80119717234114	1108	1
3.73320777844597	3.79371822318420	1109	1
3.73158828682730	3.80406495548148	1110	1
3.72950492507063	3.79498125694589	1111	1
3.72343460773867	3.80365078923671	1112	1
3.72675645061253	3.80988615600494	1113	1
3.72535807309484	3.77480333417407	1114	1
3.72508389837351	3.75851328881764	1115	1
3.72713493606203	3.78937588795234	1116	1
3.73178763545157	3.80701470799638	1117	1
3.73086725927822	3.79577821763205	1118	1
3.72977329633533	3.81486495837274	1119	1
3.72687132410217	3.82407352968086	1120	1
3.73271293811140	3.82364285692159	1121	1
3.72390250464222	3.81796343993773	1122	1
3.72851006954143	3.81146779519021	1123	1
3.72627656722134	3.79773201499494	1124	1
3.72930738800033	3.82065234194318	1125	1
3.72822137290764	3.80003206433872	1126	1
3.73234960481315	3.78132911438041	1127	1
3.72860041033294	3.79380483267254	1128	1
3.72704462083865	3.80617091131621	1129	1
3.72949963006250	3.81436142687682	1130	1
3.73394014873724	3.79887087195642	1131	1
3.72425193721940	3.78556208070993	1132	1
3.72598790466836	3.80111230114004	1133	1
3.72805700219679	3.79129938181419	1134	1
3.72412460603697	3.79999352882682	1135	1
3.73026876267788	3.81954955242073	1136	1
3.72647386033620	3.81656335720333	1137	1
3.72882151106101	3.81742894925742	1138	1
3.73045469864854	3.81379056937222	1139	1
3.72561339333104	3.79751551263197	1140	1
3.72490877234404	3.76435998466948	1141	1
3.72452053738252	3.78462784703610	1142	1
3.72302760844073	3.79472602070301	1143	1
3.72960861278571	3.80594330310384	1144	1
3.72535039854986	3.79723081698061	1145	1
3.72835393603139	3.81893979555759	1146	1
3.72810687752471	3.82118834436530	1147	1
3.72610236204242	3.80914059463338	1148	1
3.72552086722166	3.81014866389098	1149	1
3.72885235902197	3.80013567234849	1150	1
3.72413948373362	3.80603634483804	1151	1
3.72634332515022	3.81004807361789	1152	1
3.72609804968975	3.80492308598948	1153	1
3.73124831572413	3.80834233638419	1154	1
3.72516077519192	3.81063783751203	1155	1
3.72771565908897	3.80597035453790	1156	1
3.72708895233900	3.82886215667125	1157	1
3.72867678681014	3.82141595491921	1158	1
3.72690400353437	3.79128639988645	1159	1
3.72784625138206	3.78877573738719	1160	1
3.72775707906123	3.78203627221075	1161	1
3.72653909041459	3.77996243237350	1162	1
3.72245894465612	3.78579858562972	1163	1
3.72317180822624	3.81051996368059	1164	1
3.73138073224974	3.83285546556291	1165	1
3.72892204435885	3.80759171967244	1166	1
3.72511008746147	3.79916723565671	1167	1
3.72754993593022	3.78385451375255	1168	1
3.72688861435536	3.78347917368582	1169	1
3.72448775060570	3.81458988588188	1170	1
3.72868142576307	3.80789073509976	1171	1
3.72667022303015	3.79878355784856	1172	1
3.72628797539762	3.77821524059457	1173	1
3.72485934247669	3.79255984119982	1174	1
3.72574421977031	3.78513895751431	1175	1
3.72588246102024	3.80916794608551	1176	1
3.72346013345208	3.80586242675212	1177	1
3.72878048752901	3.82139733024630	1178	1
3.72522492251147	3.81865047690807	1179	1
3.72743172577666	3.80163123318110	1180	1
3.72555156489264	3.81215582988011	1181	1
3.72518534126565	3.82135783009490	1182	1
3.72610175121170	3.79780220958823	1183	1
3.72601455344969	3.79639588539412	1184	1
3.72962107682593	3.81310722863997	1185	1
3.73087920611632	3.82810632826961	1186	1
3.73059176977311	3.82889547019430	1187	1
3.72488273952273	3.81454864688627	1188	1
3.72629504239867	3.83400099440808	1189	1
3.73050296359816	3.82229817550843	1190	1
3.72945467895509	3.82682852790556	1191	1
3.72644329083032	3.81973043056309	1192	1
3.73167409449938	3.83157563977745	1193	1
3.72839162927105	3.82833224426057	1194	1
3.73251102607733	3.82268920022457	1195	1
3.72416143831118	3.81388509610251	1196	1
3.72936194931383	3.80760808398848	1197	1
3.72865984487149	3.79269116986530	1198	1
3.72774691513076	3.79294713509925	1199	1
3.72753854395700	3.80774539504250	1200	1
3.72687529071639	3.82285619441302	1201	1
3.72929490061042	3.81675300384444	1202	1
3.72817376082729	3.80934087261378	1203	1
3.72702850481733	3.79671981635878	1204	1
3.72710391475038	3.79692950527561	1205	1
3.72858449350063	3.81544519924238	1206	1
3.72954948820759	3.81774607650806	1207	1
3.72945280803650	3.79712407935413	1208	1
3.72769969161837	3.80754596485914	1209	1
3.72809962194339	3.78757566526138	1210	1
3.72211540796426	3.80596122654455	1211	1
3.72406949943335	3.78877621968571	1212	1
3.72760949277349	3.78189845723548	1213	1
3.72798713751782	3.81242774706899	1214	1
3.73557973166437	3.83322031377198	1215	1
3.72667884389396	3.82301822073548	1216	1
3.72715934336553	3.78812508074713	1217	1
3.72652689038426	3.79979823312968	1218	1
3.72457435753944	3.79633412099399	1219	1
3.72689275538217	3.79558510520364	1220	1
3.72687593929310	3.80691800790969	1221	1
3.72806947945121	3.80790069702112	1222	1
3.72935423365148	3.82375421000473	1223	1
3.72531156211365	3.80709207902015	1224	1
3.72564066334093	3.80239573203954	1225	1
3.72587679362958	3.80630902679671	1226	1
3.72725488854607	3.79657990677225	1227	1
3.72282546840194	3.78769318234616	1228	1
3.72065794321234	3.80061381311344	1229	1
3.72422593370814	3.79417259712459	1230	1
3.72446787715839	3.81290103079011	1231	1
3.72723641713421	3.80518137112246	1232	1
3.72974166899422	3.82101681330605	1233	1
3.72916809796231	3.81336669470820	1234	1
3.72499050015758	3.79519187918873	1235	1
3.72404978593678	3.80193813955852	1236	1
3.72628488813887	3.83007477531438	1237	1
3.72856401198165	3.83837275722559	1238	1
3.72983402725923	3.82288197834477	1239	1
3.72750025914262	3.81892448385811	1240	1
3.72612109671359	3.80507168650147	1241	1
3.72588995585236	3.79554944292908	1242	1
3.72563184910799	3.80459100186239	1243	1
3.72967395912247	3.80686330574032	1244	1
3.72599833990363	3.79908816834062	1245	1
3.72298761664366	3.80227648799789	1246	1
3.73019702296317	3.81933396205036	1247	1
3.72871458899978	3.79617574333745	1248	1
3.72872631654578	3.78750549935616	1249	1
3.72369895196966	3.79325287414868	1250	1
3.72746091752988	3.80571556953623	1251	1
3.72390522448797	3.75982227153574	1252	1
3.72623066566158	3.79017109711934	1253	1
3.72636561689346	3.79184006046634	1254	1
3.72913200759788	3.79868440584342	1255	1
3.72881227848120	3.80823753750830	1256	1
3.72915279557520	3.81466725532456	1257	1
3.72476099109838	3.80825519276424	1258	1
3.72367031583822	3.81364667789507	1259	1
3.72959431242391	3.80447611730923	1260	1
3.73037410042050	3.80312771952208	1261	1
3.72726690305083	3.79506712595874	1262	1
3.72711524374555	3.80139127991052	1263	1
3.72190290363527	3.80518118068248	1264	1
3.72321573753902	3.81255932400657	1265	1
3.72384586494340	3.83023809871318	1266	1
3.72750409128713	3.81267911054450	1267	1
3.72365611346372	3.81656987450409	1268	1
3.72660006133659	3.79062424375161	1269	1
3.72845438796624	3.78550373134136	1270	1
3.72770864919308	3.81727626552633	1271	1
3.72858493921534	3.82022453901912	1272	1
3.72673882368720	3.83277069062686	1273	1
3.72966369582621	3.81743449421856	1274	1
3.72385950760468	3.81853597381675	1275	1
3.72703724265701	3.82970119138108	1276	1
3.72760886500143	3.82629573835407	1277	1
3.72655646651305	3.79610358229795	1278	1
3.72308024359923	3.78327158766930	1279	1
3.72666257486923	3.79732780910653	1280	1
3.72256476606751	3.80064586264635	1281	1
3.72219911477022	3.81510872343389	1282	1
3.72553615372567	3.80188754850826	1283	1
3.72883188917828	3.80795796107039	1284	1
3.72834433021752	3.80576957145950	1285	1
3.72585759878424	3.82517089410893	1286	1
3.72494072670180	3.82899539427579	1287	1
3.72796031251384	3.80803423179435	1288	1
3.73008232935251	3.77447421044686	1289	1
3.72696926190272	3.77271576697957	1290	1
3.72773278888992	3.80881455855476	1291	1
3.72868959780855	3.80862108972544	1292	1
3.72580788060627	3.81400420806220	1293	1
3.72418971063720	3.78518342458430	1294	1
3.72623446273429	3.78825798164218	1295	1
3.72586515071336	3.79804234355844	1296	1
3.72732948092091	3.81905437747960	1297	1
3.72875844323824	3.81804333630235	1298	1
3.72879948249206	3.79400271594523	1299	1
3.72531388175552	3.78617759516944	1300	1
3.73017506928100	3.80667965667268	1301	1
3.72575653414171	3.79672154790431	1302	1
3.72416123783454	3.80171880311336	1303	1
3.72328029449186	3.81631776277373	1304	1
3.72704857222730	3.80894855336093	1305	1
3.72469769384147	3.81108088264433	1306	1
3.72788141322892	3.79496486782370	1307	1
3.72474701000558	3.78505223259708	1308	1
3.72531517035207	3.78208464051396	1309	1
3.72503912546096	3.79650857112706	1310	1
3.72832733284551	3.80023082597314	1311	1
3.72612319982496	3.79586096391861	1312	1
3.72545304225601	3.79283569124535	1313	1
3.72620594665793	3.83427088219429	1314	1
3.72609808161615	3.82032847366996	1315	1
3.72504663468646	3.80269381940774	1316	1
3.73017652516013	3.81684455049865	1317	1
3.73120697465517	3.82255788442963	1318	1
3.72397758436973	3.79278665047974	1319	1
3.72828738922072	3.79285574276634	1320	1
3.72838159443199	3.81738874117583	1321	1
3.72436723364416	3.81337594727862	1322	1
3.72519841530559	3.80914801603075	1323	1
3.72201751953997	3.81401996814018	1324	1
3.73070893759360	3.80308644004261	1325	1
3.72579016006632	3.80477307419846	1326	1
3.73076616685032	3.82903507366689	1327	1
3.72620634752263	3.81408335870367	1328	1
3.72402653044035	3.79816599165650	1329	1
3.72651809656778	3.78140512226893	1330	1
3.72416692232649	3.79381153351590	1331	1
3.73222564061260	3.80846706527901	1332	1
3.72623171855355	3.80518980901435	1333	1
3.72859208639066	3.82081133131031	1334	1
3.72484998665231	3.79726258816805	1335	1
3.72413180518675	3.79535506976045	1336	1
3.72365045321058	3.80344775053354	1337	1
3.72652855098109	3.82603697713887	1338	1
3.72144437517600	3.81221694345440	1339	1
3.72145666967710	3.84042525670167	1340	1
3.72730875195652	3.82563339198116	1341	1
3.72371552975602	3.81337217143815	1342	1
3.72617234479226	3.83289900741533	1343	1
3.72428117660264	3.80565646823685	1344	1
3.72811494203826	3.79394428828638	1345	1
3.72426299760028	3.79209436233156	1346	1
3.72316154244018	3.81722728158326	1347	1
3.72656293106449	3.80455983425155	1348	1
3.72507158294538	3.79458217306563	1349	1
3.72834140263394	3.81798248487774	1350	1
3.72573687503137	3.78938089281752	1351	1
3.72282669641304	3.77623022546632	1352	1
3.72952001614681	3.79424317173826	1353	1
3.72717665313687	3.77429386506704	1354	1
3.72858187894737	3.78757573336896	1355	1
3.72678307064118	3.79452846743203	1356	1
3.72407373321731	3.80430050050645	1357	1
3.72759255632064	3.82178800724940	1358	1
3.72703045045242	3.79804877005817	1359	1
3.72679381110057	3.82293996309824	1360	1
3.72932182495903	3.82862290344293	1361	1
3.72882688896456	3.82495063310326	1362	1
3.72785717798137	3.81267634542176	1363	1
3.72631451736793	3.82746160915381	1364	1
3.73061425771737	3.82130358004193	1365	1
3.72717590239424	3.80516134296768	1366	1
3.72826388375286	3.82940954227043	1367	1
3.72675231516594	3.80265052251945	1368	1
3.72835000467228	3.81763895008232	1369	1
3.72817828214399	3.79048498693852	1370	1
3.72359678025288	3.78275194852107	1371	1
3.72284954825739	3.81021077720310	1372	1
3.72506598316723	3.77768386162409	1373	1
3.72708029954242	3.80277887079080	1374	1
3.72847240533370	3.79649815246728	1375	1
3.72526073505704	3.81008646783488	1376	1
3.72730776850726	3.78439667225101	1377	1
3.72747305418602	3.80159064112713	1378	1
3.73043584393721	3.82190353909551	1379	1
3.72918416959005	3.83202819364731	1380	1
3.73005068172509	3.81597034717368	1381	1
3.72720408530840	3.78207129564386	1382	1
3.72492203593716	3.79684636912893	1383	1
3.72778709660940	3.78482825725677	1384	1
3.72572214595487	3.77015311394288	1385	1
3.72959762703580	3.79592081846809	1386	1
3.72943023059603	3.81565291246977	1387	1
3.72919149472788	3.80836587262369	1388	1
3.73186861554725	3.83352498204786	1389	1
3.72607376933508	3.79397342107166	1390	1
3.72450579801282	3.79358727958512	1391	1
3.72949810515512	3.78510917950513	1392	1
3.72711466348881	3.80870035135213	1393	1
3.72481206087526	3.79300657381997	1394	1
3.72648321990372	3.81897502514544	1395	1
3.72763595542073	3.83747360453710	1396	1
3.72745437205875	3.82999337719258	1397	1
3.72679103928191	3.82683709226404	1398	1
3.72806303202583	3.81618048804334	1399	1
3.72790308071391	3.80970818941386	1400	1
3.72769846069612	3.80898429223222	1401	1
3.72281327245243	3.78710502754397	1402	1
3.72633585246636	3.80544065669141	1403	1
3.72375259665044	3.81102310401424	1404	1
3.72518543706978	3.81773886685735	1405	1
3.72934021509629	3.82984640937418	1406	1
3.72884624497274	3.81870150993141	1407	1
3.72984942686181	3.82718114151144	1408	1
3.72474727904129	3.79761680088024	1409	1
3.72679563543525	3.80918221184326	1410	1
3.72664275265757	3.78665205975902	1411	1
3.72378349601484	3.81132262401706	1412	1
3.72447165678861	3.84383862876141	1413	1
3.72796541606339	3.83931999160185	1414	1
3.72825165248002	3.82239343973750	1415	1
3.72582886787764	3.81426932194398	1416	1
3.72732022584229	3.79613121658746	1417	1
3.72510145130568	3.78196715763575	1418	1
3.72638033531648	3.80371289669190	1419	1
3.72428018871638	3.83343356384518	1420	1
3.72947596607759	3.81202032688453	1421	1
3.72231920311502	3.78685902508180	1422	1
3.72384103392256	3.78694033361205	1423	1
3.72335330562336	3.81216263203924	1424	1
3.72441680304836	3.80544570574793	1425	1
3.72930525695051	3.80112441825930	1426	1
3.72539722569883	3.82280215416909	1427	1
3.72986623189686	3.82124657882581	1428	1
3.72949866252345	3.81809051540885	1429	1
3.72138608995013	3.82435385771363	1430	1
3.72440788954408	3.79598717263182	1431	1
3.72855654705942	3.81853543241466	1432	1
3.72647005688461	3.79684817421291	1433	1
3.72985886944681	3.80638548806382	1434	1
3.72542089014227	3.80709596977018	1435	1
3.72315626341150	3.80085526384281	1436	1
3.72760793426817	3.82823360097815	1437	1
3.72579556591218	3.81156746217113	1438	1
3.72407241312000	3.81263663041883	1439	1
3.72547631894543	3.80553736961274	1440	1
3.72512148837173	3.81180558590504	1441	1
3.72602771761169	3.81862729391954	1442	1
3.72683586853940	3.82841645756416	1443	1
3.72836777568236	3.82830829035204	1444	1
3.72740055057775	3.82484998377777	1445	1
3.72688179588622	3.82167098161120	1446	1
3.73032610030287	3.80242868713560	1447	1
3.72449398810580	3.80875492467879	1448	1
3.72419085146391	3.78955044753073	1449	1
3.72650710174037	3.79329716986287	1450	1
3.72475694774773	3.79042626235431	1451	1
3.72549063202990	3.76867406638966	1452	1
3.72718218901006	3.77997887249508	1453	1
3.72642074968674	3.78750156964525	1454	1
3.72768279413151	3.78784522360451	1455	1
3.72479025638359	3.81450482997372	1456	1
3.72703653962489	3.79210157464238	1457	1
3.72275535853815	3.80620156313613	1458	1
3.72459843406700	3.79766078004813	1459	1
3.72891511037350	3.79582841114387	1460	1
3.72885358012966	3.79672428749653	1461	1
3.72957758687167	3.79053621854834	1462	1
3.73098280573977	3.79091897709417	1463	1
3.72577450196192	3.81299177629904	1464	1
3.72549038522443	3.81755831480033	1465	1
3.72427012926991	3.80745552695638	1466	1
3.73015325613365	3.80898545444079	1467	1
3.72837323439620	3.79747819352182	1468	1
3.72684625818063	3.79434481272097	1469	1
3.72913698006235	3.81981756113799	1470	1
3.73004132533655	3.80711829453126	1471	1
3.72792621190034	3.80192079678429	1472	1
3.72540346797051	3.81132704439474	1473	1
3.72766415056895	3.82091408094054	1474	1
3.72611670194677	3.80465399779381	1475	1
3.72723540905428	3.81286785939813	1476	1
3.72608686555372	3.78650119087028	1477	1
3.72795091181395	3.82183803658572	1478	1
3.72870266527529	3.79309411328973	1479	1
3.72695393034715	3.76689633470370	1480	1
3.72714947236438	3.79064180912885	1481	1
3.72559647312653	3.82616607303984	1482	1
3.72647117870770	3.82724518731279	1483	1
3.72856978575433	3.80546590565408	1484	1
3.72437790516273	3.76948722221511	1485	1
3.72333540938577	3.74815680138330	1486	1
3.72641558488152	3.78765788743059	1487	1
3.72638857439996	3.81056443882575	1488	1
3.73019090013451	3.79208918019500	1489	1
3.73050758712334	3.80199036807287	1490	1
3.73075431865976	3.81301391508545	1491	1
3.72488604196641	3.81231401059058	1492	1
3.72671456959999	3.81720217968967	1493	1
3.72624397503005	3.82124514173674	1494	1
3.72794574902437	3.83202445690896	1495	1
3.72504438003622	3.83155363951959	1496	1
3.72791773400445	3.84015459924006	1497	1
3.72867980934969	3.81512145500452	1498	1
3.72639871747624	3.79205779723507	1499	1
3.72538927792079	3.80388545171934	1500	1
3.72699600775288	3.79567986680655	1501	1
3.73335840424031	3.81171431639399	1502	1
3.72613757604739	3.83100478932986	1503	1
3.72969225334295	3.81184245857702	1504	1
3.72740612571171	3.84069137353395	1505	1
3.72545882889328	3.81917787985643	1506	1
3.72574273197524	3.80426565382024	1507	1
3.72855678489478	3.80273321973081	1508	1
3.72433039841799	3.81710056308895	1509	1
3.72650038105691	3.82571163915677	1510	1
3.73039928607444	3.85910469142316	1511	1
3.73238098505894	3.84571995357304	1512	1
3.72830146464986	3.82903571425755	1513	1
3.72396382633735	3.82386138829420	1514	1
3.72424598889779	3.80573312577141	1515	1
3.72723238477868	3.79754021031716	1516	1
3.72924440625075	3.82953599660127	1517	1
3.73048202916282	3.84530774325265	1518	1
3.72292241615631	3.81777603529238	1519	1
3.72672853705839	3.82188555368896	1520	1
3.73173354358355	3.81926217646544	1521	1
3.72764075617820	3.81251938742177	1522	1
3.72507527179777	3.81716276723769	1523	1
3.72443795302192	3.80997575682912	1524	1
3.72460903360903	3.81975758170079	1525	1
3.72812436944749	3.80985423260456	1526	1
3.73031584226664	3.79782076089791	1527	1
3.72803452285876	3.78748422816726	1528	1
3.72646826912263	3.81081851498718	1529	1
3.72678705235919	3.79596853950043	1530	1
3.72754449528376	3.81401802031094	1531	1
3.72868867864784	3.80523868779758	1532	1
3.72636418890205	3.81637452329004	1533	1
3.72387457382951	3.80745571720774	1534	1
3.72465669140794	3.82454158784862	1535	1
3.72668172504947	3.82825294445663	1536	1
3.73099810478981	3.80855050471779	1537	1
3.72819494252649	3.80630247540776	1538	1
3.72387131674334	3.77792437391897	1539	1
3.72340547930605	3.76982087864918	1540	1
3.72690819626820	3.76735563285125	1541	1
3.72653465756987	3.81193370832771	1542	1
3.73260606605724	3.81298413835783	1543	1
3.72889044856818	3.81170124246778	1544	1
3.72337802870033	3.83421891868314	1545	1
3.73038901281223	3.85342665208819	1546	1
3.72826196029525	3.83077383676985	1547	1
3.73195822296655	3.83452556253650	1548	1
3.72744971067477	3.83292769275656	1549	1
3.72266568599057	3.81935917187018	1550	1
3.72612803971596	3.83654138482580	1551	1
3.72486143195448	3.83080109120998	1552	1
3.72633928715426	3.82400526100940	1553	1
3.72602983548752	3.83266972223593	1554	1
3.72822085709925	3.81720978620922	1555	1
3.72283109310086	3.80579759480657	1556	1
3.72923446386890	3.80712463721581	1557	1
3.72148512582726	3.80671035062595	1558	1
3.72612371631481	3.79227249825702	1559	1
3.72394895885675	3.80190002389601	1560	1
3.72275974500251	3.79483513845574	1561	1
3.72384345940251	3.80010362120962	1562	1
3.72546884255220	3.81787225705256	1563	1
3.72735810167019	3.79892925800513	1564	1
3.72536371476112	3.80978956988057	1565	1
3.72976841383376	3.79622050899877	1566	1
3.72339338519061	3.79758683577412	1567	1
3.72673702893692	3.79593259860577	1568	1
3.72615461464473	3.81756775335466	1569	1
3.72338172487692	3.81653498291512	1570	1
3.72598322407464	3.78781168044729	1571	1
3.72594353602068	3.77310962837120	1572	1
3.72972413048881	3.79768497301020	1573	1
3.72104873619539	3.80682254083898	1574	1
3.72711353450638	3.81604998608673	1575	1
3.72474291079559	3.82894264429046	1576	1
3.72933361269100	3.82109020888552	1577	1
3.72930915094408	3.84840621577390	1578	1
3.72486113477795	3.80090675543720	1579	1
3.72234181531906	3.79474164775269	1580	1
3.72282112105287	3.81025425008349	1581	1
3.72531982692841	3.79112069642357	1582	1
3.72872435172918	3.80167273244556	1583	1
3.72358210152427	3.81174703489966	1584	1
3.72677273173750	3.80758358371004	1585	1
3.72827353012823	3.82295994261653	1586	1
3.72845646320669	3.81640203701209	1587	1
3.72859167234629	3.80321950469273	1588	1
3.72798396972402	3.81013884674930	1589	1
3.72582080741635	3.79194399289305	1590	1
3.72683505567860	3.81421354940414	1591	1
3.73037576968960	3.81964027424729	1592	1
3.72796632457156	3.79689946027340	1593	1
3.72602039828151	3.81589414151123	1594	1
3.72125648769583	3.79689566541223	1595	1
3.72421964076073	3.79704935444033	1596	1
3.72615800415142	3.79682539662912	1597	1
3.72384134498311	3.81670367907310	1598	1
3.72203366682343	3.82923808000178	1599	1
3.72448768739004	3.80148223933640	1600	1
3.72902611167637	3.78615535269734	1601	1
3.72932373362460	3.81390230631137	1602	1
3.72919648224981	3.82327637840032	1603	1
3.72954570707173	3.81213123397244	1604	1
3.72317613970121	3.81470098800989	1605	1
3.72627354404524	3.80107468240614	1606	1
3.72622172267077	3.80745328593682	1607	1
3.72422286353457	3.80682130611603	1608	1
3.72848238960339	3.78771690906368	1609	1
3.72213055011348	3.78365507462346	1610	1
3.72719566259134	3.78842661965993	1611	1
3.73067091411240	3.82595468933302	1612	1
3.72506864778729	3.80505101649631	1613	1
3.72764935542262	3.79313345691023	1614	1
3.72577994972399	3.79365464642801	1615	1
3.72308892568509	3.76921141173499	1616	1
3.72694894465053	3.78121275151407	1617	1
3.72744836608703	3.80760600592849	1618	1
3.72705512497772	3.81403749706561	1619	1
3.72672722151526	3.83360813926788	1620	1
3.72910946463069	3.82584219049857	1621	1
3.72781290942776	3.84233720288863	1622	1
3.72435997813913	3.82143310919891	1623	1
3.72537323085940	3.79530393915867	1624	1
3.72424860460783	3.80553769950956	1625	1
3.72913770720042	3.81814492469216	1626	1
3.73086188170588	3.83583309302052	1627	1
3.72614227333378	3.81368711166443	1628	1
3.72202957828585	3.78625471693444	1629	1
3.72584962655187	3.82486759733283	1630	1
3.72694431660801	3.80253865394985	1631	1
3.72646317344667	3.78578707917755	1632	1
3.72499022978532	3.79651994081718	1633	1
3.72013106333564	3.81628361479690	1634	1
3.72450147525335	3.79668508676609	1635	1
3.72699476031597	3.78060987960843	1636	1
3.72885972479842	3.79988703347746	1637	1
3.73039452864919	3.81000205532969	1638	1
3.73028175558867	3.81534441795456	1639	1
3.73030060120059	3.81025602834394	1640	1
3.72683538087338	3.80155114717914	1641	1
3.72692642899589	3.81153119481876	1642	1
3.72824202833616	3.81817439200178	1643	1
3.72308494672490	3.79124122703918	1644	1
3.72397738381278	3.78617336599459	1645	1
3.72701311532613	3.78792516004050	1646	1
3.72115862939376	3.78194217870481	1647	1
3.72217575757074	3.78903809736417	1648	1
3.72207558130159	3.80621130246061	1649	1
3.72940923075201	3.81140839954572	1650	1
3.72719196815923	3.79646555279005	1651	1
3.73006058314212	3.80839238639357	1652	1
3.72757524468569	3.81215909029711	1653	1
3.72431600640725	3.79269753428436	1654	1
3.72337935785109	3.78238827342482	1655	1
3.72762068748618	3.81056819039984	1656	1
3.72711416308579	3.79104257134987	1657	1
3.72350652989103	3.77957701553978	1658	1
3.72897404665028	3.80197693347061	1659	1
3.72641257628442	3.79355754980078	1660	1
3.72564121378655	3.78920896450439	1661	1
3.72664250694469	3.80367967909289	1662	1
3.72358074761417	3.77862108737879	1663	1
3.72205076198165	3.79427910653768	1664	1
3.72703313085342	3.82972418210188	1665	1
3.72599039502186	3.82621130120209	1666	1
3.72658563348801	3.79007922999304	1667	1
3.73038051020430	3.77037649481153	1668	1
3.73016807831886	3.79896839256239	1669	1
3.72330872735417	3.77571871236061	1670	1
3.72556294933841	3.80060805276030	1671	1
3.72616110759904	3.79886020312468	1672	1
3.72834972327692	3.83034674822259	1673	1
3.72524001210457	3.79875780009470	1674	1
3.72204718558327	3.80954000259152	1675	1
3.72218744966120	3.80427691533164	1676	1
3.72490742422915	3.78139794694452	1677	1
3.72538172992096	3.77865674290054	1678	1
3.72707044157626	3.77932393819151	1679	1
3.72256858421385	3.79903416884413	1680	1
3.72409760907419	3.81414601134666	1681	1
3.72424450537027	3.84063334741893	1682	1
3.72427979406442	3.82160598524219	1683	1
3.72648431160396	3.80683113210825	1684	1
3.72505689758394	3.81500624673241	1685	1
3.72588249427385	3.81383001180233	1686	1
3.72633132963326	3.77473704857356	1687	1
3.72312846392072	3.79052684750480	1688	1
3.72598795987328	3.79109418430034	1689	1
3.72731322559854	3.77936539455174	1690	1
3.72830459245486	3.77801496152595	1691	1
3.72404806443965	3.76778665664350	1692	1
3.72193646332722	3.78450798787346	1693	1
3.72732232263838	3.77937656557747	1694	1
3.72493100244127	3.77207051273915	1695	1
3.72208938507536	3.77309205232028	1696	1
3.72535275466765	3.80572189856780	1697	1
3.72404317202684	3.79557835729043	1698	1
3.73165411423639	3.80157221469053	1699	1
3.72702112013822	3.81187548807570	1700	1
3.73017507200295	3.83646943213098	1701	1
3.72598471207701	3.82114867207360	1702	1
3.72660389210391	3.83217767932456	1703	1
3.72620875260492	3.83484569933647	1704	1
3.72425658393930	3.81174555445739	1705	1
3.72465189458675	3.82834201583583	1706	1
3.72506120198514	3.84919143119414	1707	1
3.72230239262249	3.84143648159289	1708	1
3.72962548199883	3.80787438058455	1709	1
3.72693199805821	3.79487680479554	1710	1
3.72512017278155	3.78732093249324	1711	1
3.72485422252737	3.80042229941679	1712	1
3.72510383584985	3.81494143768227	1713	1
3.72899508488177	3.81152266859121	1714	1
3.72646951919184	3.81412480317252	1715	1
3.72797624726044	3.79180950564494	1716	1
3.72626472662533	3.79690681548432	1717	1
3.72681973827009	3.81342442782088	1718	1
3.72906346111207	3.81437141994603	1719	1
3.72689492160119	3.79752597251733	1720	1
3.72255417905595	3.78504291241375	1721	1
3.72427127552153	3.79764005602128	1722	1
3.72552568494605	3.82277037314118	1723	1
3.72458462568945	3.80746821065825	1724	1
3.72722046660829	3.81469216212198	1725	1
3.72474289959995	3.79332368478966	1726	1
3.72563187054701	3.78541238516894	1727	1
3.72594480465063	3.77025503740487	1728	1
3.72303454148630	3.79797042440918	1729	1
3.72345876933034	3.77246774559937	1730	1
3.72480158475634	3.76630920568255	1731	1
3.72447899882161	3.78610485472299	1732	1
3.72409781475285	3.78279686956320	1733	1
3.71916514526969	3.75661044125283	1734	1
3.72682028664106	3.77725994708660	1735	1
3.72838422851272	3.79316319560555	1736	1
3.72745603879646	3.80074644441262	1737	1
3.72830067902959	3.80758915045195	1738	1
3.72610810720907	3.81962034782006	1739	1
3.72423509017589	3.81072323916991	1740	1
3.72701074633342	3.81023513725907	1741	1
3.72927258443873	3.82318051424225	1742	1
3.72652990337579	3.81123577070911	1743	1
3.72681436907827	3.79534944380355	1744	1
3.72684043651650	3.79402624074350	1745	1
3.72710153953808	3.80491965230098	1746	1
3.72420054369117	3.82392888166010	1747	1
3.72370578652018	3.81363042010569	1748	1
3.72432742013497	3.82339401187578	1749	1
3.72806490113149	3.81339113087523	1750	1
3.72452252721462	3.79306088805570	1751	1
3.72254798635662	3.81240482498011	1752	1
3.72464870803067	3.79209361127226	1753	1
3.72372082050686	3.80965461732319	1754	1
3.72954762563694	3.80562802149612	1755	1
3.72579008719137	3.79063365842821	1756	1
3.72356578330542	3.79188114646194	1757	1
3.72037147392313	3.80709117119675	1758	1
3.72690062430392	3.80130630998286	1759	1
3.72570297823950	3.80061332020274	1760	1
3.72225192351498	3.81095701649354	1761	1
3.72006665606188	3.80340777699414	1762	1
3.72711780245373	3.79385719849531	1763	1
3.73203293408955	3.79575572796420	1764	1
3.72842875462333	3.82347139967602	1765	1
3.72500374490743	3.80442924337980	1766	1
3.72369132694824	3.79760635845630	1767	1
3.72832582823356	3.82595565805961	1768	1
3.72575586256656	3.83944012052721	1769	1
3.72726085998973	3.82749190439852	1770	1
3.72653506185134	3.80245861253161	1771	1
3.72741472788615	3.82382083408833	1772	1
3.72716395404016	3.82424872367418	1773	1
3.72674232016716	3.80468722213685	1774	1
3.72809438318466	3.79053885662215	1775	1
3.72924266546574	3.80813162220970	1776	1
3.72821294928360	3.79862324317204	1777	1
3.72128683983940	3.76935669099130	1778	1
3.72547011467277	3.79886428448671	1779	1
3.72785296824475	3.79401947633434	1780	1
3.72569821650313	3.80094778613911	1781	1
3.72951568955565	3.80852855577860	1782	1
3.72565624974240	3.78665256235337	1783	1
3.72658813124748	3.78718876257958	1784	1
3.72404444988984	3.79632624052479	1785	1
3.72899212044907	3.82416070852740	1786	1
3.72783481788575	3.81411620554806	1787	1
3.72870365927035	3.84418587898049	1788	1
3.72256862956155	3.84253188204931	1789	1
3.72888481989338	3.84665939969571	1790	1
3.72965795472715	3.84763665522416	1791	1
3.72428423430820	3.82735795583069	1792	1
3.72156102651981	3.79318830431056	1793	1
3.72169826584508	3.79379317295945	1794	1
3.72822123055723	3.80808265302892	1795	1
3.72469795210836	3.80270506024642	1796	1
3.72637386951270	3.79745806972867	1797	1
3.72793886884591	3.83216835556891	1798	1
3.73069715174337	3.82423280363717	1799	1
3.72369656901367	3.80846704407154	1800	1
3.73024983534955	3.79588847713289	1801	1
3.73076473362019	3.82193435454416	1802	1
3.72766686358177	3.83561458016313	1803	1
3.72448874170463	3.80886906456123	1804	1
3.72384218085865	3.81228833648371	1805	1
3.73063789758524	3.82643423180815	1806	1
3.72530492606233	3.82517155855240	1807	1
3.73017402495187	3.81179048135560	1808	1
3.72589043249875	3.81493586936512	1809	1
3.72353980591196	3.80881992787645	1810	1
3.72882490073613	3.81495767967887	1811	1
3.72401215276163	3.80955967279179	1812	1
3.72843171384525	3.84254212307589	1813	1
3.72744122825381	3.82512948101988	1814	1
3.72542764256970	3.81776347536157	1815	1
3.72360713759677	3.81111683538289	1816	1
3.72715299571545	3.81400893763218	1817	1
3.72718934851216	3.80669880392213	1818	1
3.73032795373700	3.80645865394096	1819	1
3.72426612044429	3.81238449131716	1820	1
3.72698302344903	3.82024685039241	1821	1
3.72371855014986	3.83342501025848	1822	1
3.72725589560818	3.80455530612205	1823	1
3.72452587256743	3.80139211030256	1824	1
3.72898785450022	3.82802060375260	1825	1
3.72856889353528	3.82888088717498	1826	1
3.72868328976301	3.78758686906007	1827	1
3.72467554663670	3.77592638730292	1828	1
3.72189685168798	3.75700127007488	1829	1
3.72251172255212	3.82388870647528	1830	1
3.72434902275469	3.81060608616911	1831	1
3.72411555157838	3.81747769088244	1832	1
3.72546239060117	3.83522936638697	1833	1
3.72503754912471	3.81915167981011	1834	1
3.72427408632869	3.81787073473556	1835	1
3.72604093216786	3.81851542057594	1836	1
3.72513650866673	3.83144887068349	1837	1
3.72971568758323	3.84867489465605	1838	1
3.72635208832105	3.82905793641444	1839	1
3.71962362897662	3.81385420580934	1840	1
3.72652722157761	3.80437500092518	1841	1
3.72830438162682	3.80382338480503	1842	1
3.72788459863749	3.79676912142847	1843	1
3.72710258654144	3.80068187954775	1844	1
3.72875980301357	3.82852406132728	1845	1
3.72815313900320	3.84105369203074	1846	1
3.72649397080090	3.83445525785776	1847	1
3.72750167949784	3.82196010695439	1848	1
3.72371921091023	3.80942214095771	1849	1
3.72685648119892	3.80266545567056	1850	1
3.72458365017103	3.80536871433355	1851	1
3.72678772871868	3.79050884199341	1852	1
3.72301904959415	3.81174286607309	1853	1
3.72584546134436	3.80845820820548	1854	1
3.72635437214603	3.80533814241923	1855	1
3.72347704475457	3.83534423755917	1856	1
3.72458494424624	3.81469024903007	1857	1
3.72501403132466	3.83346818505830	1858	1
3.72439090609351	3.82876079692324	1859	1
3.73078530442446	3.82047966538274	1860	1
3.72551372419351	3.82487304720639	1861	1
3.72771603957401	3.82523606617490	1862	1
3.72646913993614	3.83484693580110	1863	1
3.72556564889187	3.81328094123371	1864	1
3.72331413258042	3.81364353310818	1865	1
3.72437367166670	3.81604800550047	1866	1
3.72355517319751	3.82810118988784	1867	1
3.72544818212559	3.81283092692183	1868	1
3.72528917522105	3.79880760082818	1869	1
3.72490970480378	3.77801388983466	1870	1
3.72440786885595	3.77636114938993	1871	1
3.72774097046778	3.77761067659432	1872	1
3.72453816029596	3.76638653106407	1873	1
3.72365615632001	3.76760981305628	1874	1
3.72638119868972	3.79765291100860	1875	1
3.72530293164334	3.81664580105399	1876	1
3.72568071132631	3.80221405605761	1877	1
3.72628778902682	3.82270045602203	1878	1
3.72863680110252	3.81829631418807	1879	1
3.72739287012361	3.79778865469742	1880	1
3.72344513701728	3.80460459991537	1881	1
3.72424742116373	3.80748719232615	1882	1
3.72390308912728	3.81273233954762	1883	1
3.72668850846567	3.79588265794691	1884	1
3.72900242192190	3.80729199270661	1885	1
3.72472765728510	3.81629185095513	1886	1
3.72653819150854	3.79769661377111	1887	1
3.72659283817990	3.79083566541003	1888	1
3.72966711597608	3.82726100939922	1889	1
3.72740290124702	3.80107620117803	1890	1
3.72436102447709	3.82780549569826	1891	1
3.72839875245261	3.81971810803142	1892	1
3.72418877384864	3.82527951431726	1893	1
3.72426694654711	3.79758673243056	1894	1
3.72584764217901	3.79298535288501	1895	1
3.72665381791923	3.83958673531712	1896	1
3.72630004355381	3.81269791052233	1897	1
3.72527470731853	3.77956184015452	1898	1
3.72335527530505	3.76591268797837	1899	1
3.72477548885381	3.79050375579692	1900	1
3.72694145880752	3.81330602321966	1901	1
3.72946775989394	3.80763112345340	1902	1
3.72288622998201	3.80862501260208	1903	1
3.72820907600790	3.81774773930045	1904	1
3.72779789623513	3.82121924074058	1905	1
3.73041617870483	3.81675761191796	1906	1
3.72575033563435	3.82861420354555	1907	1
3.72581518897387	3.82625434530934	1908	1
3.72849730167037	3.81824202095055	1909	1
3.72768888500533	3.81580719488666	1910	1
3.72562972101545	3.80637029549558	1911	1
3.72780446321490	3.81344022160490	1912	1
3.72740569484544	3.81397192739587	1913	1
3.72733640720296	3.81448090090144	1914	1
3.72091304581459	3.79697248015929	1915	1
3.72169749097842	3.77085822129961	1916	1
3.72274389814480	3.77613162099382	1917	1
3.72048585319628	3.80184391170341	1918	1
3.72441393888181	3.80746235735609	1919	1
3.72710709432633	3.80194875714318	1920	1
3.72525508316765	3.82730847234347	1921	1
3.72570911401641	3.81551860315291	1922	1
3.72999863947035	3.84469613055244	1923	1
3.72187608803418	3.81800169108313	1924	1
3.72485166502671	3.82439422910177	1925	1
3.72655224578912	3.81565295609148	1926	1
3.72612499255977	3.83651991365451	1927	1
3.72392357530889	3.83275821943275	1928	1
3.72827016747308	3.79009837624715	1929	1
3.72337513544055	3.80721517332939	1930	1
3.73179590288490	3.81544069268646	1931	1
3.72827558636880	3.80144139079480	1932	1
3.72598744679436	3.81930925017218	1933	1
3.72711069587310	3.82380820085363	1934	1
3.72786931171063	3.81850622984129	1935	1
3.72779134988948	3.80003648901214	1936	1
3.72771612486064	3.80701324929626	1937	1
3.72958408358570	3.79487310535714	1938	1
3.72469563794677	3.80909341843341	1939	1
3.72412403037274	3.78084324214486	1940	1
3.72198388959216	3.79534953796482	1941	1
3.72349738679488	3.78639215373597	1942	1
3.72922806419576	3.78435766743265	1943	1
3.72437445906142	3.78252859960476	1944	1
3.72239209883977	3.78596231667025	1945	1
3.72282704239108	3.78373822457093	1946	1
3.72611267996187	3.80789337813605	1947	1
3.72717604214235	3.79952562390096	1948	1
3.72879523049508	3.80543115335362	1949	1
3.72734671974808	3.80611430333250	1950	1
3.72401987902367	3.81722109224468	1951	1
3.72890129425507	3.80813409935226	1952	1
3.72785048475316	3.83236961879343	1953	1
3.72468132440017	3.81230797401359	1954	1
3.72821701530338	3.81045734138307	1955	1
3.73005168480930	3.82025210409133	1956	1
3.73053188725348	3.82658351220270	1957	1
3.72686737794432	3.81328433877567	1958	1
3.72152559978167	3.82237170458821	1959	1
3.72443911850966	3.80932367500462	1960	1
3.72545622540584	3.79800263300099	1961	1
3.72483436896424	3.82374523131767	1962	1
3.72376376460021	3.81245390561453	1963	1
3.72805405002082	3.81284373005217	1964	1
3.72837385660322	3.81365648382516	1965	1
3.72987071857997	3.80200430819478	1966	1
3.72319745077699	3.82039833931662	1967	1
3.72638038123743	3.80104896767448	1968	1
3.72755759659491	3.80708422369413	1969	1
3.72101699511693	3.80351619009250	1970	1
3.72129987707647	3.80157120766740	1971	1
3.72661153502451	3.78758855343026	1972	1
3.72710623865886	3.81284642446703	1973	1
3.72801285262679	3.82867151761988	1974	1
3.72083096700093	3.79373722790969	1975	1
3.72248517417851	3.79031404220034	1976	1
3.72676899534398	3.81155954299134	1977	1
3.73229404341649	3.85486587517627	1978	1
3.72525897507556	3.82664427880354	1979	1
3.72653837750850	3.81945914639526	1980	1
3.72646482782923	3.83221978175785	1981	1
3.72918055819068	3.82484113193570	1982	1
3.72574679927154	3.79672039873481	1983	1
3.72251925471548	3.80875402419468	1984	1
3.72680724229754	3.79834747318021	1985	1
3.72556229339032	3.81106967945447	1986	1
3.72421501140234	3.80577099009826	1987	1
3.72719272791840	3.80969529895800	1988	1
3.72804738380396	3.81269704021260	1989	1
3.72617338686096	3.78637283557783	1990	1
3.72336309558142	3.78897325811595	1991	1
3.72202768024064	3.81235999950099	1992	1
3.72519883947468	3.81174085293077	1993	1
3.72383801545105	3.82530407426443	1994	1
3.72836056806294	3.82116660864449	1995	1
3.72590425259881	3.82497060293928	1996	1
3.72691201635960	3.83893042684512	1997	1
3.72383354332881	3.83596698526166	1998	1
3.72730070427765	3.82718416279754	1999	1
3.72540339095023	3.84480329462848	2000	1
[truncated: 23,000 more rows]
