# Supplementary material for: Reversibility and Viscoelastic Properties of Micropillar Supported and Oriented Magnesium Bundled F-Actin
Source: PLoS One. 2015 Aug 31;10(8):e0136432. doi: 10.1371/journal.pone.0136432 (PMC4556452; doi:10.1371/journal.pone.0136432)
Supplement: S1 Data — See the Readme.txt file within. (ZIP) [file pone.0136432.s004.zip › Rheology-raw-data/120916 02mM/fov2013noDD/fov2013noDD.txt]

3.55305360420259	3.45001877162480	1	1
3.55110565229213	3.44315235026789	2	1
3.55252234500536	3.44209231945515	3	1
3.54909801151910	3.44288743137376	4	1
3.55261202351093	3.45630968720190	5	1
3.55500632615292	3.44187863658755	6	1
3.55153848495127	3.43988276738649	7	1
3.55108294246194	3.42910994995815	8	1
3.55500931866475	3.45343425245217	9	1
3.55166394416672	3.45379021259047	10	1
3.54900191504295	3.46435890744339	11	1
3.55271708545627	3.46378060150874	12	1
3.55199575956808	3.46800513498265	13	1
3.54813365765825	3.46556515977212	14	1
3.55251084459971	3.47634049884413	15	1
3.55235478077940	3.47887685181887	16	1
3.55286909948420	3.49174908601294	17	1
3.55216842203595	3.47451444947235	18	1
3.55140661087529	3.46233019749007	19	1
3.55148525884974	3.47049351880103	20	1
3.54824124973269	3.47769269274006	21	1
3.55509474570251	3.47115675373629	22	1
3.54897415238793	3.48918155078679	23	1
3.54955431380041	3.46983821174434	24	1
3.54983609639641	3.44121190080570	25	1
3.54756516853869	3.41864100904680	26	1
3.54848023808149	3.42460066818200	27	1
3.55113851876715	3.44196987434397	28	1
3.54606551265734	3.46692532170098	29	1
3.54910976941267	3.47790446608323	30	1
3.55382782882485	3.48882901084228	31	1
3.55250937293363	3.49050405034520	32	1
3.55108576054942	3.45389129338815	33	1
3.55236951028882	3.48878251426671	34	1
3.55106171590111	3.49643313972187	35	1
3.55263185534204	3.48520814642806	36	1
3.55244169201119	3.46052493497479	37	1
3.54927699835011	3.43685942051610	38	1
3.54912006885270	3.43950141314682	39	1
3.55183170064758	3.44024577039676	40	1
3.55080242778807	3.46075957755349	41	1
3.55045446928212	3.46295434467905	42	1
3.55202802909381	3.46553048265208	43	1
3.55253261047982	3.46605158596433	44	1
3.54620061992343	3.45956731873841	45	1
3.55350064177911	3.47194768987820	46	1
3.54597310637354	3.47174392623060	47	1
3.54711842984293	3.44809304687191	48	1
3.54485461095914	3.44594890482552	49	1
3.55090107546321	3.45126074471737	50	1
3.55379634358938	3.47492128472616	51	1
3.55306027846799	3.45775023254785	52	1
3.55114760061269	3.42803605074254	53	1
3.55303824750629	3.45889067231132	54	1
3.55282274587912	3.45933074340175	55	1
3.55561721705572	3.46617666316848	56	1
3.55571592532864	3.45684660644391	57	1
3.54929342395425	3.46381400939291	58	1
3.55344002778234	3.44022789339126	59	1
3.55501748329632	3.46797530581114	60	1
3.54920841678431	3.48309478956239	61	1
3.55054585558785	3.47454799106998	62	1
3.55261846022818	3.47167753175664	63	1
3.54854768429970	3.45616190094214	64	1
3.54987906572426	3.47355831704945	65	1
3.54939756082522	3.45988625619797	66	1
3.54731878519235	3.44401787302412	67	1
3.55425578981257	3.45917221798789	68	1
3.55377929977694	3.51035586690472	69	1
3.55573503934556	3.52967361262245	70	1
3.55989566646794	3.52135300977574	71	1
3.55557676271702	3.50351828931765	72	1
3.55702122261384	3.47077821572631	73	1
3.54535548426207	3.44625751454226	74	1
3.55062709622094	3.43555493033556	75	1
3.54611001202256	3.42287820275191	76	1
3.54744687881960	3.43934247324384	77	1
3.54379713533598	3.43433812579538	78	1
3.54977057059531	3.44675513134440	79	1
3.55336539755171	3.46473642023905	80	1
3.54867401962914	3.44379016546080	81	1
3.54629976512802	3.43698881213138	82	1
3.54761498707936	3.43741898742230	83	1
3.54877261009021	3.47139830887109	84	1
3.54941344616035	3.49157633239078	85	1
3.55198261238127	3.46124934800834	86	1
3.54856600912480	3.46159441874907	87	1
3.54599982455373	3.43396667195020	88	1
3.55030301093023	3.46298723419198	89	1
3.55143076482503	3.46585729521528	90	1
3.54727934992330	3.47011461115336	91	1
3.55080430383983	3.45242098734504	92	1
3.54919990842207	3.47596492603532	93	1
3.55490008485569	3.48198070108191	94	1
3.55156182246630	3.47234976765574	95	1
3.54953206346443	3.45779746478057	96	1
3.55005983567261	3.43752163499891	97	1
3.54857029242439	3.45432574600610	98	1
3.55075534913487	3.45469614368137	99	1
3.55354639726595	3.45312376420197	100	1
3.55206457651727	3.46535714939215	101	1
3.54723017386249	3.44923040027968	102	1
3.54822604618386	3.46512508661355	103	1
3.55142087460148	3.47618875785091	104	1
3.55100218449397	3.46903082639806	105	1
3.55257199857443	3.44976050834460	106	1
3.55264073958311	3.42587783247959	107	1
3.55262629954311	3.42785071598315	108	1
3.54866799458700	3.42314295414979	109	1
3.54831609380412	3.43307092427106	110	1
3.54760745308725	3.46182619040675	111	1
3.54950990833993	3.46677536894091	112	1
3.55024401181915	3.46352552800043	113	1
3.54701887987127	3.43478694916850	114	1
3.54640753192454	3.44733098864629	115	1
3.54877055272023	3.45017841885475	116	1
3.55358446138702	3.44665373733167	117	1
3.55048359165545	3.45508922919336	118	1
3.54953935862022	3.48087944050244	119	1
3.54675237692936	3.47628227444197	120	1
3.55300487705646	3.47732181571702	121	1
3.55037559294028	3.46477914247842	122	1
3.55545011233755	3.46555998268934	123	1
3.54774542352782	3.46014611987201	124	1
3.55269281788669	3.45789094891398	125	1
3.55163462382581	3.44859748219345	126	1
3.55322694557436	3.43631722852493	127	1
3.55597492161614	3.47125780408196	128	1
3.54768572063112	3.46250436881558	129	1
3.55140839910846	3.46378945057081	130	1
3.55303157904079	3.44824198109688	131	1
3.55126302238199	3.43728977459840	132	1
3.55004207407899	3.44195767469886	133	1
3.55043829621723	3.44136103651311	134	1
3.55116778853263	3.42567975411154	135	1
3.54733444810492	3.42415744732721	136	1
3.54826618976046	3.43107154402270	137	1
3.54846207790263	3.47831515706600	138	1
3.54694530896144	3.43937243259867	139	1
3.54693260992632	3.44493356849611	140	1
3.54546410263888	3.43669170376293	141	1
3.54911157296066	3.43674851996737	142	1
3.54770258567928	3.42721725422458	143	1
3.54934321480098	3.45173914437713	144	1
3.55348128626328	3.44516194580998	145	1
3.54765456427554	3.43453172907048	146	1
3.54766658571668	3.44116718269636	147	1
3.54870445550553	3.44518097319591	148	1
3.55058893826496	3.41882640092232	149	1
3.54881431540133	3.41933621941481	150	1
3.54854511157053	3.42668186067034	151	1
3.55093627236406	3.44860201465424	152	1
3.55194600627958	3.45525559777492	153	1
3.55390885115577	3.45599538302272	154	1
3.54889470652757	3.45122619408509	155	1
3.55244913291808	3.45667562951673	156	1
3.55255848002522	3.44720058292017	157	1
3.55474544894768	3.45675473014423	158	1
3.55247783684851	3.45671203072248	159	1
3.55032075806334	3.45636200627522	160	1
3.54989416003313	3.43874884256552	161	1
3.55325119691852	3.44857854104664	162	1
3.54891370178552	3.44683807433417	163	1
3.55182691434651	3.44126945272065	164	1
3.55096906079665	3.46762412947521	165	1
3.55600472108207	3.49882821698039	166	1
3.55221156038464	3.48125599337455	167	1
3.54895014607823	3.46818540722882	168	1
3.54534897219420	3.40312496313919	169	1
3.54667913385949	3.38851522807397	170	1
3.54698821485910	3.41146057640445	171	1
3.54806964153600	3.43606616065197	172	1
3.54813824435183	3.42516915115675	173	1
3.54793593679725	3.43853485031178	174	1
3.54703864712114	3.43364605898990	175	1
3.54762864754936	3.43680223061966	176	1
3.54560993120956	3.43950258999602	177	1
3.55131025088612	3.46325738141733	178	1
3.55228968307518	3.48653855498565	179	1
3.55048614508593	3.48071883327103	180	1
3.55140461770442	3.48785328774592	181	1
3.54847612125432	3.47979068305669	182	1
3.54865692809902	3.46263465459460	183	1
3.55153743887334	3.46181198166523	184	1
3.55387755719304	3.49367566479842	185	1
3.55159867281409	3.49068911093459	186	1
3.54964070739348	3.45687838113103	187	1
3.54912837674770	3.45458948105650	188	1
3.54314231482969	3.44980733921085	189	1
3.55041112718899	3.42800692863616	190	1
3.55126237458352	3.46714043720370	191	1
3.54498486672871	3.47151531377594	192	1
3.54830376118521	3.46458585124969	193	1
3.54781064316458	3.46907498132988	194	1
3.55153703787449	3.48084838355659	195	1
3.55214973509127	3.48951410695971	196	1
3.55329218800165	3.51530116500220	197	1
3.55354329453045	3.51412444750683	198	1
3.54575734056321	3.46682757172339	199	1
3.55143276365415	3.47171873343991	200	1
3.55044441411781	3.44508871352896	201	1
3.55094076213113	3.47972381276272	202	1
3.55095440086418	3.46804652092840	203	1
3.54917013426707	3.45097588572798	204	1
3.54460521764134	3.43784310800505	205	1
3.54579912162339	3.44864026357103	206	1
3.54926355061452	3.45306478241774	207	1
3.55049593895140	3.46906176597004	208	1
3.54921551958788	3.48418159824786	209	1
3.55122904816772	3.48185225139836	210	1
3.55607285285618	3.48851048576850	211	1
3.55747608155139	3.49018360771635	212	1
3.55741609658918	3.48288512584508	213	1
3.55925220828297	3.47369335870994	214	1
3.55274612930639	3.47808029410395	215	1
3.55522739285227	3.48091044524676	216	1
3.55635351962983	3.48454746481081	217	1
3.55570803328740	3.47498999798856	218	1
3.55663925290228	3.49196823091847	219	1
3.55594986909596	3.51398528535111	220	1
3.55262152598635	3.47834372378323	221	1
3.55034412170255	3.48194793387727	222	1
3.55411680301274	3.48982288715455	223	1
3.55048895556554	3.46009568576473	224	1
3.55173803323358	3.46931980414770	225	1
3.55191833872145	3.47657042501713	226	1
3.54892354241195	3.45892118013747	227	1
3.54998404581075	3.44275312858488	228	1
3.55097773771002	3.44299672133663	229	1
3.55420688696624	3.43404043922110	230	1
3.55129993366251	3.44311863715902	231	1
3.54701042295562	3.45714824317411	232	1
3.54851670604477	3.46205927121727	233	1
3.54671709226265	3.47948907181474	234	1
3.55000527589196	3.47065358475244	235	1
3.55029743681905	3.47994405707540	236	1
3.54521298406056	3.43615547157642	237	1
3.55050584409620	3.47140092180719	238	1
3.54873715027607	3.48223558547267	239	1
3.55172577859814	3.48547450716804	240	1
3.55022434944840	3.46077506779892	241	1
3.54896716269549	3.44643058557717	242	1
3.54967086055170	3.45132981139866	243	1
3.54842066902695	3.46459461195785	244	1
3.54877467383125	3.43714470345656	245	1
3.54975138394473	3.43807443453092	246	1
3.55427126526036	3.44322261099958	247	1
3.54690278502332	3.45922958221852	248	1
3.55262531853943	3.46815614964809	249	1
3.55081808169137	3.48896931313366	250	1
3.55404188290925	3.47003531944636	251	1
3.55144240038111	3.44605730569470	252	1
3.54935813172808	3.45598409016844	253	1
3.54719218063316	3.46697294866772	254	1
3.54678212505236	3.42551185113948	255	1
3.54811188429345	3.41890871365130	256	1
3.54767475302218	3.43796310881127	257	1
3.54848035228745	3.44066630879835	258	1
3.54864833187158	3.43443747307271	259	1
3.54916711605672	3.44243566109264	260	1
3.54994058794358	3.43726355678901	261	1
3.55516323389760	3.44325799838223	262	1
3.55131499473074	3.46887622242293	263	1
3.55084073246587	3.48644663776581	264	1
3.55070214715707	3.47869515475799	265	1
3.55415644810598	3.49133124497860	266	1
3.54841154704901	3.47468519800483	267	1
3.55370538888059	3.46350542769860	268	1
3.55157637269923	3.45270438381716	269	1
3.55235169373369	3.46010819317285	270	1
3.54796338790624	3.43920522146999	271	1
3.54822634799904	3.42509599028028	272	1
3.54803843237397	3.43616357265672	273	1
3.54849232296251	3.44276238004179	274	1
3.54882748204441	3.44961625423738	275	1
3.54867619041429	3.42712935364538	276	1
3.55019306137790	3.43682689771494	277	1
3.55207888181334	3.43642626833764	278	1
3.55134369100773	3.42935191994862	279	1
3.55439565900653	3.47241960912237	280	1
3.55450513964138	3.48259014360614	281	1
3.55500593917021	3.47591832550013	282	1
3.55599600044492	3.44773079141716	283	1
3.54794791657740	3.43815061966244	284	1
3.55027168887629	3.45937984591637	285	1
3.54918775852467	3.45439753419091	286	1
3.54906570901954	3.45777158274212	287	1
3.55146764440060	3.42835075206675	288	1
3.55161625746442	3.45201352556809	289	1
3.54906436374838	3.46065742055852	290	1
3.55001734196206	3.44215624030951	291	1
3.54944216725309	3.46165438880305	292	1
3.54838781138694	3.46455151088493	293	1
3.54862724305158	3.43753297832503	294	1
3.54969695476882	3.44345128548333	295	1
3.55449970874432	3.45251310182617	296	1
3.55068830084007	3.47438538526934	297	1
3.54704743837017	3.47681772088816	298	1
3.54688994556133	3.48229731990147	299	1
3.54875360097561	3.46676233727073	300	1
3.54753802026666	3.48004045777508	301	1
3.54888187040931	3.46848557800551	302	1
3.54995794616827	3.47396247506331	303	1
3.55268664311589	3.45959802536840	304	1
3.55837817639290	3.45531558547508	305	1
3.55474834554856	3.44846187515850	306	1
3.55163842811477	3.43775349260639	307	1
3.55158302488459	3.45375280636815	308	1
3.54752137462774	3.45683326066846	309	1
3.54898531055332	3.45711529254910	310	1
3.54964817859693	3.44683121531407	311	1
3.55127375962812	3.45038705168130	312	1
3.54430748377574	3.44040429851341	313	1
3.55139210787936	3.45132683058859	314	1
3.54908104674587	3.45074370513836	315	1
3.54548768264758	3.45766201504901	316	1
3.54674855931817	3.44104551005552	317	1
3.55022139910542	3.46659156657760	318	1
3.54745351500039	3.43507466635607	319	1
3.55176939677947	3.44464304848063	320	1
3.54945140325121	3.43062126126632	321	1
3.55234333685680	3.43150324216020	322	1
3.55006974924251	3.45358532218744	323	1
3.55063058006436	3.47043740760209	324	1
3.54718685450540	3.45712421974647	325	1
3.55163808203435	3.49829262183474	326	1
3.55188267450810	3.50400518005559	327	1
3.54698950456223	3.47764571143248	328	1
3.55079048534511	3.49649246981434	329	1
3.55038641354604	3.47245709973086	330	1
3.55157925652056	3.46976769655785	331	1
3.54718821980070	3.43953379180499	332	1
3.54976127783733	3.43344691988992	333	1
3.55363488538889	3.41870539076478	334	1
3.54874103966953	3.44796018253432	335	1
3.54987729232223	3.48023817019330	336	1
3.54646508788262	3.49355154072461	337	1
3.55543691432046	3.49626567319114	338	1
3.55233076513928	3.46955344118262	339	1
3.55107769285399	3.48031521582356	340	1
3.54729220161926	3.47437565602608	341	1
3.54681874358668	3.44221220268972	342	1
3.54941873601420	3.43911951221910	343	1
3.55010412026780	3.45738524380969	344	1
3.55180023883450	3.45416730890086	345	1
3.54791087544388	3.45444897517791	346	1
3.54840093726375	3.45156893644034	347	1
3.54998571179871	3.46390736410880	348	1
3.55089122758794	3.46777021422176	349	1
3.55029861521725	3.46489265079875	350	1
3.55003796087877	3.48299049303523	351	1
3.54992394828221	3.47870880481493	352	1
3.54866576460246	3.45767548349101	353	1
3.55025419447780	3.48430009240074	354	1
3.55469739437310	3.47626927447818	355	1
3.55581044960265	3.46016517173623	356	1
3.55471491059548	3.45806552210241	357	1
3.54967716696609	3.46404324826687	358	1
3.54741223062814	3.47054765405898	359	1
3.55271054273171	3.44678103203913	360	1
3.54789270354777	3.46208355444590	361	1
3.55263669254474	3.47331991163784	362	1
3.55069212854352	3.46210431619959	363	1
3.55063564098383	3.45424481070826	364	1
3.54876835366225	3.44976524591229	365	1
3.54708418503261	3.43277749501600	366	1
3.55135823312014	3.44208806210086	367	1
3.54753248825750	3.45324762225409	368	1
3.55554796530220	3.47437357921188	369	1
3.55551834143112	3.45552338322082	370	1
3.55212462658775	3.45319286249897	371	1
3.54748311568331	3.44044935928259	372	1
3.55232660996199	3.42601877704884	373	1
3.55052126639009	3.42556373223625	374	1
3.54953344496770	3.43470137812774	375	1
3.54753045086976	3.45265633853743	376	1
3.54483111442602	3.43996517462954	377	1
3.55067252756888	3.47734057829570	378	1
3.55208128682816	3.47184623650475	379	1
3.54879832957479	3.46478050936650	380	1
3.55308464418910	3.49413153583051	381	1
3.54994892525436	3.48855783917331	382	1
3.54810836723475	3.46641062516384	383	1
3.54928157239033	3.44827315348206	384	1
3.54946211651664	3.48413742308556	385	1
3.55166812125149	3.47269295746436	386	1
3.54802740040178	3.43838247952701	387	1
3.54586707381672	3.45018003841206	388	1
3.54824345218425	3.44259850155017	389	1
3.54859683708651	3.41130234091023	390	1
3.54733743172305	3.43085761847598	391	1
3.55193503692023	3.43244357576880	392	1
3.54913048882451	3.45474588923684	393	1
3.54928896250599	3.46926098738420	394	1
3.55305571931309	3.49003753823937	395	1
3.55268959397660	3.48416969495577	396	1
3.54346155191565	3.43892645818095	397	1
3.54608364294534	3.44913801625369	398	1
3.54891397594533	3.44547904558676	399	1
3.55115955807383	3.44787590624551	400	1
3.54887075956782	3.45951135389137	401	1
3.55372905850185	3.47535677779087	402	1
3.54789724539099	3.47316825722046	403	1
3.54939627351812	3.44307930791943	404	1
3.54495904439519	3.42504306419738	405	1
3.54687414760355	3.44605799665989	406	1
3.54778563111997	3.45530756652141	407	1
3.54321878917061	3.47649554959551	408	1
3.54811490018681	3.45696382901439	409	1
3.54826202125186	3.46392337260708	410	1
3.55034236051456	3.43614647418704	411	1
3.55047295881266	3.43694609136553	412	1
3.55138063175944	3.42222339401286	413	1
3.54962477557405	3.43513308929966	414	1
3.54650610101309	3.46707933998075	415	1
3.54506073822986	3.46152745377458	416	1
3.54762672143609	3.50016240941189	417	1
3.55021139167217	3.46806466300262	418	1
3.55644653282315	3.48419845752642	419	1
3.55609133902547	3.46343905140691	420	1
3.54832173955240	3.47711372081960	421	1
3.54858040581428	3.46944482086476	422	1
3.54835699637791	3.48670895006430	423	1
3.54413371020020	3.48991057825503	424	1
3.54505522915861	3.47112362450635	425	1
3.54918584223940	3.47466992909564	426	1
3.54657137811216	3.46144744629115	427	1
3.54706833953582	3.45827735259684	428	1
3.54502924543805	3.45707892307496	429	1
3.54474745756116	3.44425020324487	430	1
3.54471947147213	3.47575313776039	431	1
3.55097964328781	3.48070078001279	432	1
3.55534156596909	3.46000436475763	433	1
3.54998155914609	3.43659460149634	434	1
3.54781606237980	3.43193719700338	435	1
3.54829588065639	3.47328808223847	436	1
3.54491564606665	3.44770091226344	437	1
3.54931231579676	3.46057969216627	438	1
3.54709145149853	3.45664122247700	439	1
3.54950881914380	3.46847182609316	440	1
3.55170993632515	3.45984820305715	441	1
3.54665453048073	3.46044488095030	442	1
3.54796728873041	3.47583550452384	443	1
3.54419705043410	3.46174107670998	444	1
3.54853251959338	3.45906906772557	445	1
3.54594482831276	3.45467960417547	446	1
3.54992046595485	3.48059347045429	447	1
3.54906674664711	3.50018393735082	448	1
3.54810746323623	3.46810996965667	449	1
3.54789262897343	3.46735670583235	450	1
3.54982339039773	3.46060699743170	451	1
3.54798355076656	3.46409860562839	452	1
3.54844782228902	3.47951611328190	453	1
3.55078841829074	3.49490388702361	454	1
3.54910262723287	3.49737373163319	455	1
3.55069473738275	3.48582146199389	456	1
3.54698339392863	3.45587339300050	457	1
3.54439339093333	3.43269714776160	458	1
3.54773082929323	3.41087318843037	459	1
3.54270146720120	3.44491928312601	460	1
3.54711326263984	3.44591889970209	461	1
3.54412124057976	3.45905332724344	462	1
3.55004765553877	3.45311306460453	463	1
3.55028219785737	3.43531557231232	464	1
3.55272970942987	3.45818853216381	465	1
3.55107956365888	3.48270695060036	466	1
3.55320365370771	3.47171299263141	467	1
3.55159485005266	3.47255465839286	468	1
3.54893134938790	3.46456050569302	469	1
3.54845445320868	3.46105866982791	470	1
3.54956522463360	3.45453748725124	471	1
3.55087750932334	3.44858676704005	472	1
3.54973175664988	3.46543276338822	473	1
3.55470659437150	3.49284836603332	474	1
3.55071908439483	3.47099673377832	475	1
3.55558141059720	3.48879629041922	476	1
3.55784213884773	3.50237740326416	477	1
3.55217452524600	3.48577871406770	478	1
3.55208535704106	3.48233124723552	479	1
3.54849466337385	3.46115488992427	480	1
3.54738344733752	3.45952130729801	481	1
3.54911229195719	3.47091900642424	482	1
3.54598697339976	3.45775983151961	483	1
3.54670878567388	3.45062442264253	484	1
3.54970502443606	3.47014187224587	485	1
3.54928331722223	3.46784024011756	486	1
3.55122995429752	3.47335272691206	487	1
3.54816500212765	3.48347349143443	488	1
3.54770011644034	3.48233626561919	489	1
3.55076690861605	3.47769164451514	490	1
3.54845061812713	3.48597392968985	491	1
3.54839442973744	3.46499439313491	492	1
3.54648201757025	3.43673026985433	493	1
3.54514435533657	3.44536003752486	494	1
3.54399370654050	3.46236460996334	495	1
3.54941063387704	3.47919077488888	496	1
3.54557895133282	3.45966534102774	497	1
3.54515590927007	3.44396972556918	498	1
3.54736017226088	3.40605112144286	499	1
3.54706234637661	3.44071824831939	500	1
3.54537740423487	3.45353782981397	501	1
3.54161448743461	3.45849770726176	502	1
3.54560491369780	3.45924465075623	503	1
3.54632787768787	3.45575216923426	504	1
3.55034525861822	3.50115667639296	505	1
3.54930438365248	3.51030217974304	506	1
3.55285533477353	3.53924941201930	507	1
3.54902854602647	3.49771194514775	508	1
3.54891425863405	3.48867937514495	509	1
3.54673080794682	3.46316083602312	510	1
3.54605547945172	3.44481523591785	511	1
3.54836904134948	3.45640071071182	512	1
3.54673315412058	3.44635115993993	513	1
3.54246488266511	3.45600531237329	514	1
3.54361370429738	3.46892432510729	515	1
3.54423371124929	3.46356640954193	516	1
3.55290606165052	3.47716427354612	517	1
3.54884890729691	3.47204041989011	518	1
3.54799077346883	3.49162919022928	519	1
3.54739104601771	3.46566881175668	520	1
3.54548984055336	3.46274263166326	521	1
3.55156232683974	3.48900766639857	522	1
3.55136303511421	3.48261642447301	523	1
3.55006470823266	3.48537664810480	524	1
3.54746356706413	3.47496117596659	525	1
3.54725496210174	3.46600871523789	526	1
3.54811204775044	3.46117305859310	527	1
3.54912209468724	3.45754054041014	528	1
3.55164894503394	3.47223677741554	529	1
3.55596370842741	3.47655236314321	530	1
3.54975439355261	3.45548623493131	531	1
3.54598654704097	3.46503355987765	532	1
3.54528003603016	3.45987010150573	533	1
3.54578876371545	3.45698518328070	534	1
3.54626329230986	3.43994558815275	535	1
3.54856100273080	3.46503864009340	536	1
3.55087267238079	3.47045627620290	537	1
3.54949384590908	3.46006396487975	538	1
3.54867398506842	3.44766474944980	539	1
3.54567624232518	3.42696526464269	540	1
3.54765603229812	3.44606025184595	541	1
3.54662446727350	3.46342170147726	542	1
3.54555239789328	3.46121230175704	543	1
3.54572129369086	3.42084553722483	544	1
3.54964993952235	3.45840907817028	545	1
3.55152052411394	3.46078686567733	546	1
3.55275816087056	3.47989642390597	547	1
3.54814145246911	3.46307178394997	548	1
3.54356641309032	3.45448504959921	549	1
3.54632163810347	3.45558987786613	550	1
3.55223499532225	3.47730685261005	551	1
3.54960652837719	3.47265920006084	552	1
3.55271366182284	3.47806425061729	553	1
3.54816962787712	3.45597943430981	554	1
3.55111976744826	3.44929691535042	555	1
3.55371342490748	3.45851626674295	556	1
3.55033488799105	3.48174857043312	557	1
3.55099538905998	3.47902115265658	558	1
3.54983962343836	3.45608427488814	559	1
3.55042197363359	3.43004815090004	560	1
3.54981417145652	3.41510636514531	561	1
3.54912686471484	3.48241288491642	562	1
3.55420222613642	3.50020541348934	563	1
3.54849464174523	3.45853693317398	564	1
3.55052572905128	3.46284822969133	565	1
3.55117747144256	3.46732257283239	566	1
3.55037247781926	3.48329125164078	567	1
3.54506968865833	3.48788615100971	568	1
3.54738634383002	3.45122679148173	569	1
3.54328864424622	3.44776173754318	570	1
3.54335435062985	3.45018855283896	571	1
3.54366387109616	3.45194061515381	572	1
3.54766040621918	3.47039001447863	573	1
3.54688397505855	3.47229362630676	574	1
3.55181995647175	3.44181763291939	575	1
3.54520171995491	3.42489782264598	576	1
3.54943721874218	3.42716033179668	577	1
3.54499923444334	3.44068577341477	578	1
3.55331205731972	3.45524047168109	579	1
3.55044861961187	3.43758712392299	580	1
3.55192701293126	3.43963080517845	581	1
3.54721009816988	3.43434915057073	582	1
3.54762791307843	3.42140784612119	583	1
3.54814867583264	3.44082377861459	584	1
3.54573244995741	3.44802812359920	585	1
3.54581172436566	3.44648266655310	586	1
3.54876512838311	3.44932167749064	587	1
3.54710841117450	3.42136119095667	588	1
3.54816706421243	3.41206024152841	589	1
3.54706509242801	3.42352730903781	590	1
3.54607993146122	3.44640643629558	591	1
3.54737232576289	3.44941226342914	592	1
3.54920871781342	3.44457035387640	593	1
3.54772750500627	3.42682449718688	594	1
3.55455630225482	3.44932314859310	595	1
3.54926629849184	3.47974964301262	596	1
3.55089738406771	3.47701461955740	597	1
3.54661818492250	3.44741792993348	598	1
3.54915390020561	3.46886143398863	599	1
3.54742828697485	3.46016156979787	600	1
3.54391530436350	3.42122094204773	601	1
3.55024581117110	3.42344042008793	602	1
3.54581107113867	3.43327360557692	603	1
3.54619054133129	3.44419775487491	604	1
3.54734161805146	3.43533749102830	605	1
3.55080633716874	3.42630448072192	606	1
3.54814362353877	3.42158801648136	607	1
3.54953974726314	3.42814332410899	608	1
3.55094852321741	3.45503168401538	609	1
3.54498173717199	3.46673347306237	610	1
3.54438364015167	3.45150274794322	611	1
3.54981110634074	3.46310598133202	612	1
3.54830711242974	3.44623851377891	613	1
3.54866381540625	3.48479662952140	614	1
3.54701404352480	3.47090735617313	615	1
3.54648149969354	3.46744515734068	616	1
3.54870815881357	3.45303449224028	617	1
3.54592888720112	3.45920941596695	618	1
3.54890279261906	3.43506206994173	619	1
3.54619566369954	3.45622732958851	620	1
3.55042415857817	3.48833506899278	621	1
3.54749879627996	3.48299191153564	622	1
3.54984841817701	3.48149936304015	623	1
3.54830136862694	3.46031955389661	624	1
3.55481585121954	3.48891754477218	625	1
3.55158533104734	3.50057276599724	626	1
3.54833238088652	3.48519045517035	627	1
3.55184955565635	3.49142431938795	628	1
3.55128592787809	3.46834204694461	629	1
3.55416117067096	3.49379310321983	630	1
3.55248238217556	3.49209066330495	631	1
3.54935527354680	3.47629760060982	632	1
3.55063334577048	3.49041742571804	633	1
3.54996238787604	3.48236858045637	634	1
3.54396521189768	3.48539019238030	635	1
3.54691423498536	3.46808366010941	636	1
3.55052767446016	3.46229799736056	637	1
3.54494954965725	3.42476723113246	638	1
3.54328227461035	3.45471209908316	639	1
3.54800060173569	3.46291460098555	640	1
3.54565065021654	3.45967204395402	641	1
3.54606847134174	3.45238790318894	642	1
3.54781659538985	3.43723610570953	643	1
3.54724897179428	3.43655400387076	644	1
3.54673315296620	3.45067086829440	645	1
3.54483028294450	3.45194707620126	646	1
3.54756223339362	3.45080377583655	647	1
3.54873926325603	3.43826339128789	648	1
3.54624692291138	3.43879111299071	649	1
3.54327390774453	3.43520778636241	650	1
3.54853404984716	3.44020102415132	651	1
3.55011940818437	3.43160034731112	652	1
3.54339576911784	3.42222630822064	653	1
3.54227877674517	3.43266972693083	654	1
3.54789052727564	3.45879593203310	655	1
3.55002371836023	3.45345740917759	656	1
3.55094180237751	3.45185775906391	657	1
3.54717954860425	3.47818256689530	658	1
3.54840255748296	3.46917591844625	659	1
3.55230524093515	3.46198297101565	660	1
3.55113840481587	3.45166284835717	661	1
3.55224988603426	3.48785640348490	662	1
3.55078482384595	3.47943047158619	663	1
3.55038925700413	3.47288478974184	664	1
3.54972992464832	3.45729903131763	665	1
3.54996073574669	3.47380573659643	666	1
3.54744168754802	3.46607528263223	667	1
3.55100486832741	3.45310066702468	668	1
3.54624442201805	3.43578894197243	669	1
3.54610398325725	3.45403103416096	670	1
3.54811752454359	3.44585463767628	671	1
3.54595348282967	3.45294636301648	672	1
3.54880235061556	3.45809132387386	673	1
3.54567315469745	3.46453188485913	674	1
3.54845072475987	3.45874901832315	675	1
3.54747751274634	3.45124641541162	676	1
3.55052180373490	3.44547717449944	677	1
3.54765027164610	3.40604793598766	678	1
3.54664448610857	3.41792787059384	679	1
3.54733346311115	3.43578640475172	680	1
3.54487944030011	3.43707582650366	681	1
3.54299520396081	3.44176525849114	682	1
3.54885281240674	3.44117931195179	683	1
3.55039507516176	3.44535332216084	684	1
3.55084492714687	3.45077153600603	685	1
3.55195608750544	3.44444599769757	686	1
3.54797787097781	3.40879526301400	687	1
3.55350862611711	3.43285939970392	688	1
3.55012549971481	3.43398710492766	689	1
3.54688768562462	3.46071968793304	690	1
3.55628627220682	3.48494796115835	691	1
3.55192765756608	3.47933106766413	692	1
3.55136096752041	3.51506857198470	693	1
3.55712747338511	3.49295178934484	694	1
3.55095681803728	3.45510185870946	695	1
3.54922849357116	3.44266818525103	696	1
3.54816909216494	3.43356050271552	697	1
3.54813362841556	3.43212859390762	698	1
3.54611190919240	3.43372321548928	699	1
3.55252190258428	3.44821280153446	700	1
3.54736702836545	3.45661646171521	701	1
3.54958169591394	3.46175884352423	702	1
3.54662930015255	3.45342467701937	703	1
3.54879725191988	3.42411757232529	704	1
3.55208295192223	3.45262136213092	705	1
3.55037188209993	3.45042110762442	706	1
3.55202922243334	3.46308239214450	707	1
3.54722989216901	3.46848024366910	708	1
3.54732004458784	3.46547413054724	709	1
3.54887042413668	3.45283690489308	710	1
3.54715946083553	3.45228677416303	711	1
3.55094689340295	3.45482907937424	712	1
3.54585156662533	3.45096815627126	713	1
3.54968676057527	3.45750105421291	714	1
3.55108755835050	3.45433238521867	715	1
3.54971872842576	3.46079036844685	716	1
3.55120932892704	3.46738060322988	717	1
3.54942989104798	3.46294776452454	718	1
3.54823460593139	3.47515672013154	719	1
3.55438126070957	3.44499247181710	720	1
3.54569788231124	3.40591999788611	721	1
3.54328615209875	3.43060844230327	722	1
3.55453663923159	3.44972848355466	723	1
3.54588825353726	3.42214208720889	724	1
3.54637819156889	3.42676419313943	725	1
3.54516060570467	3.42849428631258	726	1
3.54679883993954	3.45295760017123	727	1
3.55005184213643	3.46021161967534	728	1
3.54396307800632	3.43765529553606	729	1
3.54717179643779	3.46041580254796	730	1
3.54793005450664	3.45912142650123	731	1
3.55099397376031	3.48704813854344	732	1
3.54896897597762	3.46408581382344	733	1
3.55087256498491	3.46817728322084	734	1
3.55223312235122	3.47646615306598	735	1
3.55113001793662	3.47364750157561	736	1
3.54330106329308	3.46199910800420	737	1
3.54781742011900	3.45511705281288	738	1
3.54558031585402	3.44224928292625	739	1
3.54412068263843	3.44065659964232	740	1
3.54254309571532	3.42628605770616	741	1
3.54809898474016	3.44108914157352	742	1
3.55084316918408	3.45318807406872	743	1
3.54552482208622	3.44529781921449	744	1
3.54644554136558	3.43773542415658	745	1
3.54715663785670	3.43929900374995	746	1
3.54848079372710	3.47614499330246	747	1
3.55043313967031	3.45622673169744	748	1
3.54888146317919	3.48785599482027	749	1
3.54224568908983	3.44530868569222	750	1
3.54140850999786	3.44711898985526	751	1
3.55063909096399	3.46336803979250	752	1
3.54967869487846	3.46886900899088	753	1
3.54666418770714	3.44972990838619	754	1
3.54602605850003	3.44417579847486	755	1
3.54515573425154	3.43899843024005	756	1
3.54356283775200	3.43775355594544	757	1
3.54584395407961	3.44943003590720	758	1
3.54891343686470	3.44786509708244	759	1
3.54834870002489	3.46765173323250	760	1
3.54387863359752	3.47328546248125	761	1
3.54998808168923	3.48829943248041	762	1
3.54646917305311	3.45139396203933	763	1
3.54787704933203	3.46321368588796	764	1
3.54771780638275	3.45634936057404	765	1
3.54604875748898	3.45192244530595	766	1
3.54431655429997	3.47662144802685	767	1
3.54685337169776	3.46433591307864	768	1
3.54577935999014	3.46177718814075	769	1
3.55012873266368	3.46160891276652	770	1
3.55135501809534	3.46773110276085	771	1
3.54473124439905	3.45639985597961	772	1
3.54340154952158	3.45594135929982	773	1
3.54402388071322	3.46327088569680	774	1
3.54955751898999	3.44287689797326	775	1
3.54778352628390	3.47929301020647	776	1
3.54911300250636	3.44821407726496	777	1
3.54988991995376	3.44253873635045	778	1
3.55138623460336	3.47656935779958	779	1
3.54854591247578	3.48090118026625	780	1
3.54969521219449	3.44293563349509	781	1
3.55370012028788	3.47165516493445	782	1
3.55317455820480	3.50608421839106	783	1
3.55644210043904	3.51362308430591	784	1
3.55294460407188	3.50497151347372	785	1
3.55426699402323	3.48017316840493	786	1
3.54949810464094	3.47526145136965	787	1
3.55138668076545	3.48333700071014	788	1
3.54575941445772	3.45166937298339	789	1
3.54848379133977	3.46291680883390	790	1
3.54828271307591	3.45077677786780	791	1
3.54823901971381	3.47900206749791	792	1
3.54849234480282	3.47367700528732	793	1
3.54450387303846	3.44076385232021	794	1
3.54363662229761	3.42428889965457	795	1
3.54523673578313	3.43611759550035	796	1
3.54404420682712	3.44442253823718	797	1
3.54869751271504	3.44947528808362	798	1
3.54693296054740	3.45982514285224	799	1
3.55026623158722	3.44580827262178	800	1
3.54585606419577	3.42243338574049	801	1
3.54946314921232	3.45345925761538	802	1
3.54465392812752	3.45297944284041	803	1
3.54703887478811	3.45511825518590	804	1
3.54955663370292	3.44885317061600	805	1
3.54822045495808	3.48052948318510	806	1
3.54578794884347	3.46176863031915	807	1
3.54691010901896	3.46999738249236	808	1
3.54631365738400	3.46194222056246	809	1
3.54385854245930	3.45957196007515	810	1
3.54949226188508	3.46036906494207	811	1
3.54711335852522	3.44867393288361	812	1
3.54372431587962	3.44307953779938	813	1
3.54427741029070	3.44653687664009	814	1
3.54639092769145	3.45894842779910	815	1
3.54853357520495	3.47950471375038	816	1
3.54651739999386	3.45795314134376	817	1
3.54976231818462	3.48147824806339	818	1
3.55117619388005	3.47283935902533	819	1
3.54996967185595	3.44139959302402	820	1
3.54772420630904	3.43572658415391	821	1
3.54852421121699	3.46514463562422	822	1
3.55299484512132	3.45480040602580	823	1
3.54725511409177	3.47580948991436	824	1
3.54281948243584	3.43230832136226	825	1
3.54371689492516	3.44242039993786	826	1
3.54547638036458	3.46039703657917	827	1
3.54716393975267	3.49169358418176	828	1
3.55220877101190	3.48555403102583	829	1
3.55119995915686	3.48811695316575	830	1
3.54558688055442	3.44920325749923	831	1
3.54706574073754	3.43714239717907	832	1
3.54399148083101	3.44786877358921	833	1
3.54942719250659	3.44889622631243	834	1
3.54966384352028	3.47353035132568	835	1
3.54035579652825	3.46445163179538	836	1
3.54414881162510	3.45094626700578	837	1
3.54518473890174	3.45937589489408	838	1
3.55176088535750	3.47213088946998	839	1
3.54933727826585	3.46824730336895	840	1
3.54338897285340	3.45796623765962	841	1
3.55227693136788	3.45862918030928	842	1
3.54886849904282	3.46774348621867	843	1
3.55202235961102	3.50174596702849	844	1
3.54857695879999	3.48268340125388	845	1
3.54752959761462	3.48468902006986	846	1
3.54608443945481	3.48256666342376	847	1
3.54462291713447	3.47860036169191	848	1
3.54537087627525	3.49302125453018	849	1
3.54730180094492	3.46297069198714	850	1
3.54311554047283	3.45856817273956	851	1
3.54535922268027	3.46701316527295	852	1
3.54508145041337	3.44849503510271	853	1
3.54601780065267	3.46516021174031	854	1
3.54167959971049	3.46910702983950	855	1
3.54860407670670	3.49329717803220	856	1
3.54505505797126	3.46897688158888	857	1
3.54100007967129	3.44579703146421	858	1
3.54287219322891	3.43563689408645	859	1
3.54916679566329	3.44996036441594	860	1
3.54916133329947	3.45097100310579	861	1
3.54841378698191	3.45646340592845	862	1
3.54419365251747	3.46295685506744	863	1
3.54322103638098	3.47557947136767	864	1
3.54836355468444	3.47941433100644	865	1
3.54628946791601	3.46919975260621	866	1
3.54936084353224	3.45325803069112	867	1
3.54452875478629	3.44444961638573	868	1
3.54803887084705	3.46757464539466	869	1
3.54444410440300	3.46602365690863	870	1
3.54648666109490	3.45664597946692	871	1
3.54344941238711	3.45435111821696	872	1
3.54664192406164	3.44233494564647	873	1
3.54473820213243	3.41414451027469	874	1
3.54369345802996	3.42272650612776	875	1
3.54315879303957	3.42837411512628	876	1
3.54563719081256	3.43928886839563	877	1
3.54364030895689	3.44517920921948	878	1
3.54466504248798	3.43358624655060	879	1
3.54515078634847	3.44001493785020	880	1
3.54849153239610	3.49222756973535	881	1
3.55134741759184	3.49562559565531	882	1
3.54689548371576	3.47978171194155	883	1
3.54781818238933	3.43952751619102	884	1
3.54309297066765	3.41366154770330	885	1
3.54481494869329	3.45560278856129	886	1
3.54524377638524	3.47370470109709	887	1
3.54352279466105	3.47483962277635	888	1
3.54890806073168	3.45382902401007	889	1
3.54600686537814	3.47114419080215	890	1
3.54426801742890	3.45620494448887	891	1
3.54676017971228	3.48634896131805	892	1
3.54805448179443	3.46844536613752	893	1
3.54514353519029	3.44907952083891	894	1
3.54745102172471	3.47669290755923	895	1
3.54836033509577	3.48023452241526	896	1
3.54712724056271	3.45967643193971	897	1
3.54295622830574	3.45072906973432	898	1
3.54408078447701	3.45205543540247	899	1
3.54484575067744	3.47744867872340	900	1
3.54823167648756	3.47604693838884	901	1
3.54607622932300	3.45770529654110	902	1
3.54783312122931	3.50479094813142	903	1
3.55224177120540	3.51498509636645	904	1
3.54715539079855	3.47673816868841	905	1
3.54309776928544	3.46107976856534	906	1
3.54416186848822	3.46164124066074	907	1
3.54609624953529	3.47155436096806	908	1
3.54317889205701	3.46922232082187	909	1
3.54324858858010	3.47719359623060	910	1
3.54497102948061	3.45173536932870	911	1
3.54472959128200	3.46965657989144	912	1
3.54439414461853	3.45924383187483	913	1
3.54105846972098	3.45206297225138	914	1
3.54199505735562	3.45575565875794	915	1
3.54207290344325	3.47349160570131	916	1
3.54737922846806	3.48246212578722	917	1
3.54465876304476	3.48161241133239	918	1
3.54460116826591	3.46775104870337	919	1
3.55451511751276	3.51659074782154	920	1
3.54884119185416	3.46928600610538	921	1
3.54801725688323	3.46744142596331	922	1
3.55136815323815	3.47899419052601	923	1
3.54682067332934	3.47908646618354	924	1
3.54463918135093	3.46869910213234	925	1
3.54838348535256	3.45709759034692	926	1
3.54493788485168	3.44775707321918	927	1
3.54523808358276	3.44258113972764	928	1
3.55136044455227	3.46785193009511	929	1
3.54787729339687	3.47646330160796	930	1
3.54893542223284	3.48433682109536	931	1
3.55087741458058	3.50388542575204	932	1
3.55231435813719	3.48283755257770	933	1
3.54757259448014	3.47575489489745	934	1
3.55069149144855	3.45832569824457	935	1
3.54639659225989	3.47308402266310	936	1
3.54606756713262	3.45267761000158	937	1
3.54620732593184	3.43222333413947	938	1
3.54657462208443	3.46475194616839	939	1
3.54553318097010	3.48382679604958	940	1
3.54227593695525	3.47581452965815	941	1
3.55074111408991	3.48780180900859	942	1
3.55318498704383	3.49540570006683	943	1
3.54905747397883	3.47765482198137	944	1
3.54970833939761	3.48095825921673	945	1
3.54517287977829	3.46920496526795	946	1
3.54458598376414	3.45408596670267	947	1
3.54808596682891	3.46159823164144	948	1
3.55423380802573	3.45235882946350	949	1
3.54926456228567	3.46899220318056	950	1
3.54909985254433	3.47050579517480	951	1
3.54729236637868	3.47398710371116	952	1
3.55088847119579	3.48631823602207	953	1
3.54239087638171	3.47966572010596	954	1
3.54313278132242	3.46609511492527	955	1
3.54923271411852	3.46047588151604	956	1
3.54277154343370	3.45392378827094	957	1
3.54578136019425	3.44566479859663	958	1
3.54117650692713	3.45603289807545	959	1
3.54394655151522	3.46044166651762	960	1
3.54653449096255	3.47136699016843	961	1
3.54607769266552	3.47920897655196	962	1
3.54826387031552	3.45562998940506	963	1
3.54288533579677	3.45686608839367	964	1
3.54543363912892	3.44620947577284	965	1
3.55149179892395	3.46295743782498	966	1
3.54191055496238	3.45374873381385	967	1
3.54524897536229	3.43991013119724	968	1
3.54588506299854	3.47693702266886	969	1
3.54486211265651	3.46966145399656	970	1
3.54734341596638	3.46936849033728	971	1
3.54718229902282	3.46599083426259	972	1
3.54762521585118	3.45479588997609	973	1
3.54487733290901	3.47524748256893	974	1
3.54804800517863	3.46061632957451	975	1
3.54422430107160	3.46019416173534	976	1
3.54188066441373	3.44604399254846	977	1
3.54310258117294	3.44886349776223	978	1
3.54430715147364	3.45676556222923	979	1
3.54371085254993	3.46210824617927	980	1
3.54652461498801	3.45115890910178	981	1
3.54747943738922	3.43360052496835	982	1
3.54496337903705	3.42787152486425	983	1
3.54182947335044	3.42432706046072	984	1
3.54163434062378	3.43269323463603	985	1
3.54515405681428	3.44781621389959	986	1
3.54572656839053	3.42511464196558	987	1
3.54607199317838	3.44502117040477	988	1
3.54561899604511	3.44788257534038	989	1
3.54707434345892	3.47644238408268	990	1
3.54364014941256	3.46832386168940	991	1
3.54383510533891	3.43745138369289	992	1
3.54239898933139	3.44321897049554	993	1
3.54321025832655	3.44719591285736	994	1
3.54264692952094	3.48390174244092	995	1
3.54501072945281	3.48663885510963	996	1
3.54451008327866	3.47423758268226	997	1
3.54526910153322	3.43740320122941	998	1
3.54297939832984	3.43474771883287	999	1
3.53963957320541	3.43336679809869	1000	1
3.54503132702460	3.43906448507485	1001	1
3.54633786450015	3.43947006513256	1002	1
3.54516536561052	3.44540136579746	1003	1
3.54678337496574	3.45383936770725	1004	1
3.54641857417829	3.47174777194903	1005	1
3.54208255121393	3.46190867883157	1006	1
3.54626410151945	3.44770815791917	1007	1
3.54437722250739	3.43302299246264	1008	1
3.54344559698145	3.43841177965340	1009	1
3.54180264119505	3.44716693288884	1010	1
3.54015879757223	3.44376192776495	1011	1
3.54083560085989	3.43853017595424	1012	1
3.54696503724032	3.46190654916735	1013	1
3.54152127470403	3.46381827069528	1014	1
3.54580667857819	3.45947296852463	1015	1
3.54412513434995	3.43726108504240	1016	1
3.54575599304273	3.46446462434048	1017	1
3.54450274143878	3.48228718148259	1018	1
3.54248333675042	3.44938009215378	1019	1
3.54846266773880	3.45368104911496	1020	1
3.54376200374971	3.43235982777570	1021	1
3.54642146470363	3.44291719503397	1022	1
3.54590152113482	3.46110148837999	1023	1
3.54737182516076	3.46499650151839	1024	1
3.54138148700189	3.46394090419282	1025	1
3.54416159047772	3.45953139389457	1026	1
3.54702729532238	3.44631366308947	1027	1
3.54309855069348	3.44552272652149	1028	1
3.54366706012236	3.42076989007525	1029	1
3.54067950737206	3.42151943710561	1030	1
3.54444430146764	3.40866561032489	1031	1
3.54282387271273	3.43697454365812	1032	1
3.54508397798842	3.47331467949197	1033	1
3.54352689452648	3.48498673796334	1034	1
3.53988411875304	3.47225514934812	1035	1
3.54396074308705	3.44526881459191	1036	1
3.54116646766513	3.44890631492945	1037	1
3.54100253309527	3.46828903672353	1038	1
3.54506308883283	3.46341688157103	1039	1
3.55113795723343	3.46954521886703	1040	1
3.54886822738885	3.46450539619559	1041	1
3.54704824671140	3.46046901557527	1042	1
3.54249059014130	3.45394939308245	1043	1
3.54569898147564	3.44238863223997	1044	1
3.54255577320041	3.44259778390464	1045	1
3.54476045277621	3.46783947398470	1046	1
3.54371079088481	3.47124707809976	1047	1
3.54064076890478	3.46283146827742	1048	1
3.54047275314134	3.45661294792448	1049	1
3.54211274912745	3.43727932511212	1050	1
3.53991564755185	3.43802909666507	1051	1
3.54404964745523	3.42912558623956	1052	1
3.54049394157224	3.45639349868640	1053	1
3.54315647568972	3.47241247864955	1054	1
3.54029229656740	3.46221561082577	1055	1
3.54147601555184	3.47762552550728	1056	1
3.54377650951575	3.49154347637504	1057	1
3.54410032658315	3.48013520839762	1058	1
3.54664597550105	3.47098205520551	1059	1
3.54298028507385	3.46780246068530	1060	1
3.54105842161324	3.42273398643816	1061	1
3.54207823118670	3.43750294307739	1062	1
3.54256306960424	3.45358648755746	1063	1
3.54079631715669	3.45747362063731	1064	1
3.54161378203679	3.43440638277162	1065	1
3.54254199415776	3.45201652339167	1066	1
3.54117653834022	3.45165279737358	1067	1
3.54281183275699	3.44976579740396	1068	1
3.54302574504367	3.47861611073902	1069	1
3.54540118435934	3.45945561864651	1070	1
3.54328072029795	3.44840779741950	1071	1
3.54147081269491	3.46284889901775	1072	1
3.54040795081953	3.46552138267266	1073	1
3.54347081541871	3.45961623248866	1074	1
3.54790444322008	3.48533474061733	1075	1
3.54396504031072	3.47593197136743	1076	1
3.54263277988754	3.45791794156317	1077	1
3.54232782487111	3.46938043631247	1078	1
3.54126955524781	3.48041747083637	1079	1
3.54626874732878	3.46607425605743	1080	1
3.53961687199751	3.44964927733146	1081	1
3.54142917746895	3.47398336416737	1082	1
3.54275843628168	3.46230690154250	1083	1
3.53974983619499	3.46035121167883	1084	1
3.54214550930906	3.44345387190220	1085	1
3.54570978131046	3.48192556855499	1086	1
3.54291099318966	3.44345120398765	1087	1
3.54242153202814	3.45801690731469	1088	1
3.54681658573297	3.47555642811496	1089	1
3.54550128404928	3.46901153478566	1090	1
3.54378922491468	3.46620987634443	1091	1
3.54494055433326	3.46132534474693	1092	1
3.54404626860502	3.46631473106331	1093	1
3.54049136319587	3.46363578209726	1094	1
3.54408300759381	3.47911716598518	1095	1
3.54078726392606	3.46005102628838	1096	1
3.54470996066145	3.47173140077265	1097	1
3.54971760246513	3.48903082277653	1098	1
3.54263619559334	3.47805071169295	1099	1
3.54011069819067	3.48307655776759	1100	1
3.54022719358500	3.44946675325007	1101	1
3.54513615084452	3.42687495999125	1102	1
3.54514479840121	3.46413315979675	1103	1
3.54346315396735	3.47916415038038	1104	1
3.54401679108102	3.48612927510399	1105	1
3.55008803336545	3.49673556148081	1106	1
3.54387519092348	3.48740784791529	1107	1
3.54278445414340	3.46577451470718	1108	1
3.54164042791365	3.44021555719833	1109	1
3.54266131197584	3.45511832153903	1110	1
3.54401071533339	3.46609285954479	1111	1
3.54694492357978	3.47565662165415	1112	1
3.54457041077812	3.46762253819246	1113	1
3.54498974960619	3.43503572074047	1114	1
3.54151422332768	3.43875867100471	1115	1
3.54161451399001	3.43216401988111	1116	1
3.54475532707747	3.43698366792973	1117	1
3.54394691581356	3.43721161366037	1118	1
3.54042008434877	3.43082885060246	1119	1
3.54088745102930	3.42926586851010	1120	1
3.54355565160827	3.42895082496756	1121	1
3.54115930077559	3.44496674434066	1122	1
3.54464503879189	3.46488820339384	1123	1
3.54812484909359	3.47252193433264	1124	1
3.54742126294812	3.48324866162922	1125	1
3.54455769423848	3.46983052401723	1126	1
3.54185817011700	3.46550168246174	1127	1
3.54084164575338	3.46785864692956	1128	1
3.54496943360056	3.47015972142825	1129	1
3.54694883621823	3.50245996915136	1130	1
3.54469707199371	3.46977645745644	1131	1
3.54591905230552	3.46574618541231	1132	1
3.54006331256092	3.45300295601799	1133	1
3.54350746518507	3.45345072578951	1134	1
3.54155393392208	3.44210324086185	1135	1
3.54423926577428	3.41223313220003	1136	1
3.54462334968666	3.44218264798747	1137	1
3.54503128462654	3.46082360490515	1138	1
3.54596035929889	3.46441290445442	1139	1
3.54195548322104	3.45031569750526	1140	1
3.54454390308414	3.42635961258070	1141	1
3.54244173480550	3.43582893174377	1142	1
3.54102153272269	3.43873198502237	1143	1
3.54243551549002	3.44706336617875	1144	1
3.54133641876531	3.45750179102262	1145	1
3.54484579707520	3.47401222815323	1146	1
3.54655353300063	3.47453352703145	1147	1
3.54344221723247	3.47375039249145	1148	1
3.54306012061699	3.45467147246531	1149	1
3.54646736005719	3.46574191974009	1150	1
3.54025926158871	3.45990546777003	1151	1
3.54313229134754	3.46847509240144	1152	1
3.54617575550407	3.47751275644216	1153	1
3.54468493499598	3.47307421558249	1154	1
3.54226075929392	3.46102526437176	1155	1
3.54545096615032	3.43867108191401	1156	1
3.54270185178164	3.44857648754960	1157	1
3.54058699665268	3.44888787211138	1158	1
3.54509148417720	3.45633050381393	1159	1
3.53944995445690	3.48040941749743	1160	1
3.54339398203654	3.50585099811589	1161	1
3.54356299347449	3.47588422202567	1162	1
3.54228869663190	3.48303553109704	1163	1
3.54314961926952	3.47098739402083	1164	1
3.54265035273839	3.51143016159644	1165	1
3.54822403368978	3.47596511071685	1166	1
3.54379067694932	3.47908698598904	1167	1
3.54507460433298	3.48404015727067	1168	1
3.54201051518235	3.47025660198449	1169	1
3.54241446350487	3.44818783197840	1170	1
3.54506423607268	3.44310394916628	1171	1
3.54271514522391	3.45594579949847	1172	1
3.54543575504703	3.46643810801451	1173	1
3.54246182173074	3.46638166164080	1174	1
3.54260750446413	3.44937136752563	1175	1
3.54050216761147	3.44385182709534	1176	1
3.54039945633792	3.45631183062582	1177	1
3.54198093714176	3.44327511162709	1178	1
3.54228043445094	3.44812334822289	1179	1
3.54354559714349	3.45144670410315	1180	1
3.54564865669119	3.47934364450882	1181	1
3.54363653797697	3.47152820817748	1182	1
3.53980808289620	3.44104411429952	1183	1
3.54051073958762	3.45604832531516	1184	1
3.54210360965233	3.45695836469586	1185	1
3.54274908554373	3.46017478230698	1186	1
3.54246230217699	3.47671709790117	1187	1
3.54384765716597	3.47374797460760	1188	1
3.54364212913448	3.45421071329204	1189	1
3.54311999121149	3.45264110646734	1190	1
3.54346466167071	3.44252783431321	1191	1
3.54568465284884	3.43822158083419	1192	1
3.54644701386334	3.46071546253338	1193	1
3.54450345194293	3.44471384218602	1194	1
3.54372823829037	3.45644801198289	1195	1
3.54636984328000	3.45591507150941	1196	1
3.54253322064974	3.46070328500078	1197	1
3.54292492902235	3.43453524593539	1198	1
3.54531968862325	3.47109495475761	1199	1
3.54208092222214	3.45128157554904	1200	1
3.54423562705117	3.41796015203374	1201	1
3.54682607282415	3.43124714417608	1202	1
3.54737096757254	3.42556301094566	1203	1
3.54199742262165	3.46161242894817	1204	1
3.54624127437147	3.50414714120581	1205	1
3.54859853892854	3.51091895432188	1206	1
3.54306932340898	3.46257756962136	1207	1
3.54727042758814	3.46098068828526	1208	1
3.54392895585359	3.46830742292473	1209	1
3.54578078337384	3.43695291797442	1210	1
3.54510005207663	3.45114419319970	1211	1
3.54418169586438	3.44582110420120	1212	1
3.54656951036194	3.44685917038455	1213	1
3.54373637670035	3.46105711977602	1214	1
3.54217684639780	3.45740072898042	1215	1
3.54596633331915	3.46501715339978	1216	1
3.54409957446582	3.44107856983490	1217	1
3.54269973184358	3.43082497711588	1218	1
3.54458156715463	3.46380427826718	1219	1
3.54335813647056	3.45366158289013	1220	1
3.54390545026172	3.43597766481761	1221	1
3.53917265971300	3.45295124686455	1222	1
3.54230658997524	3.44124776731302	1223	1
3.54012483358659	3.46831853533797	1224	1
3.54487890190640	3.47016048383257	1225	1
3.54607992186047	3.47447994470833	1226	1
3.54332959554622	3.45274076997706	1227	1
3.54241936307321	3.43323779989493	1228	1
3.53989146767052	3.44850521970501	1229	1
3.54127684095526	3.44821964796244	1230	1
3.54427466813255	3.44736792194102	1231	1
3.54087537404157	3.41458935625626	1232	1
3.54231876936279	3.42969826477576	1233	1
3.54371531312486	3.41868482681025	1234	1
3.54161348950916	3.43614263781468	1235	1
3.54099256404163	3.44429928181746	1236	1
3.54419562581488	3.47499023154015	1237	1
3.54416183919016	3.47156306547965	1238	1
3.54344449322625	3.49224297321489	1239	1
3.54655590731441	3.49246828246984	1240	1
3.54560215242048	3.47990695005287	1241	1
3.54159740180337	3.47572916790130	1242	1
3.54305582272363	3.47604684490985	1243	1
3.54818991282371	3.47614236039799	1244	1
3.54437774337914	3.45885413480927	1245	1
3.54973051218356	3.49079589712315	1246	1
3.54610207320729	3.50008968038633	1247	1
3.54437132168035	3.46777520142355	1248	1
3.54335724536040	3.47285854710960	1249	1
3.54807822656288	3.46049668775779	1250	1
3.54531274245838	3.44058986738514	1251	1
3.54437520319844	3.42531217121132	1252	1
3.54293689281359	3.44056435127807	1253	1
3.54676922636538	3.44418182975479	1254	1
3.54457219700900	3.46490140685726	1255	1
3.54944926614988	3.48803728693404	1256	1
3.54665267508502	3.48488748585415	1257	1
3.54540545457929	3.48732633149289	1258	1
3.54389696288453	3.47886375561017	1259	1
3.54163650763146	3.45618011786354	1260	1
3.54500628943518	3.45325828262831	1261	1
3.54360638568157	3.46596503157849	1262	1
3.54375637937948	3.46130504268832	1263	1
3.54317093910325	3.46193901215846	1264	1
3.54509054448861	3.45634645673081	1265	1
3.54949602843249	3.48709106113890	1266	1
3.54473878317623	3.50068124171070	1267	1
3.54404383511980	3.46049382647447	1268	1
3.54086125726176	3.45614011083773	1269	1
3.54362308521574	3.46323662067748	1270	1
3.54642708393553	3.46004589599788	1271	1
3.54319741471586	3.46859853163404	1272	1
3.53924776248047	3.43997141246280	1273	1
3.54091047547387	3.44718873911238	1274	1
3.54690649439188	3.47647313103815	1275	1
3.54795409015506	3.49172478901612	1276	1
3.54664968916471	3.48772989118969	1277	1
3.54103080051661	3.47249414004010	1278	1
3.54529391786023	3.47711585107260	1279	1
3.54282074553019	3.46848222679093	1280	1
3.54510904448292	3.44761145157341	1281	1
3.54260131235482	3.44447206698272	1282	1
3.54409372294276	3.48154388226485	1283	1
3.54423585157212	3.50268202899361	1284	1
3.54537786557589	3.46205741689660	1285	1
3.54182822516157	3.42768345618714	1286	1
3.54380097338167	3.43244238993373	1287	1
3.54330486964664	3.46450191857069	1288	1
3.54408005486441	3.47651580494679	1289	1
3.54395476113067	3.45982793220495	1290	1
3.54016069283322	3.45266942524120	1291	1
3.54270738840633	3.45361848291793	1292	1
3.54344654967706	3.43179195525009	1293	1
3.54661107200646	3.45981502509983	1294	1
3.54448249566290	3.47753665403352	1295	1
3.54180995528428	3.44728206761289	1296	1
3.54163113404243	3.47952639187431	1297	1
3.54481982040570	3.47911083170932	1298	1
3.54627473287227	3.47983805509997	1299	1
3.54519365102675	3.45557817352410	1300	1
3.54715686809749	3.45747766574875	1301	1
3.54808649573581	3.45558305619963	1302	1
3.54992314723938	3.46266278118828	1303	1
3.54688641153817	3.45850246001494	1304	1
3.54577072165398	3.44623284503817	1305	1
3.54690622256104	3.46340318978392	1306	1
3.54437568000428	3.46743972700878	1307	1
3.54462662703407	3.44772166815811	1308	1
3.54522625080963	3.44831793036636	1309	1
3.54310269602446	3.43501432568722	1310	1
3.54022966668498	3.45318521377600	1311	1
3.54274995938650	3.45598318177708	1312	1
3.54393532750221	3.45264734497821	1313	1
3.54376198892983	3.45773070081968	1314	1
3.54546060964120	3.47747342088798	1315	1
3.54418126311671	3.47385802269962	1316	1
3.54880172769026	3.49647830374480	1317	1
3.54710530618484	3.48750884127844	1318	1
3.54660205670560	3.45862157411680	1319	1
3.54605765031138	3.45580703410165	1320	1
3.54252244013298	3.45152870830827	1321	1
3.53727893559553	3.44165603743839	1322	1
3.54248987786175	3.43431482709263	1323	1
3.54335812073028	3.45801855071390	1324	1
3.53897360770838	3.45421487250547	1325	1
3.54320065468922	3.43759041646791	1326	1
3.54152190256350	3.46186123597315	1327	1
3.53989812773692	3.44484276796003	1328	1
3.54213348896774	3.42747559471677	1329	1
3.53974354217153	3.42928053644730	1330	1
3.54278462364821	3.42942816150265	1331	1
3.54271860731146	3.45403184448962	1332	1
3.54192430071082	3.43723439611653	1333	1
3.54099667162976	3.43874548803492	1334	1
3.54557388802094	3.44631608148533	1335	1
3.54050915378728	3.44559214807965	1336	1
3.54162592645603	3.45870683003998	1337	1
3.54543586559107	3.43862246416694	1338	1
3.54532287470734	3.42992324034547	1339	1
3.55063342047421	3.43963983081413	1340	1
3.54372147728010	3.45485758456938	1341	1
3.54189922306618	3.44418078697197	1342	1
3.53978363454816	3.45196976305991	1343	1
3.54152924430267	3.46944265330471	1344	1
3.54076293428064	3.46572294189084	1345	1
3.54301926875300	3.45848566338467	1346	1
3.54206883969581	3.45439540595797	1347	1
3.54477416345710	3.45151364845292	1348	1
3.54441527809366	3.44654324611509	1349	1
3.54180654339232	3.43615264011922	1350	1
3.54136427009461	3.43354960949068	1351	1
3.54140125996302	3.43535938375202	1352	1
3.54141986121902	3.45418332328943	1353	1
3.54009674954778	3.46338896558203	1354	1
3.54306045067205	3.46492386161235	1355	1
3.54453494080507	3.49247539066354	1356	1
3.54742268168293	3.53702664370271	1357	1
3.54747284984125	3.51596815859887	1358	1
3.54388511534575	3.49395376795833	1359	1
3.54141306419362	3.47517900070343	1360	1
3.54260837981521	3.45177911639454	1361	1
3.54297957388603	3.44945018924024	1362	1
3.54631776827459	3.47159132682584	1363	1
3.54100025982818	3.46618488791617	1364	1
3.54163056463568	3.46342639973699	1365	1
3.54412005192130	3.45361615774403	1366	1
3.54395696703919	3.48588011881883	1367	1
3.54273875586466	3.44922809673441	1368	1
3.54232267589226	3.46795972640750	1369	1
3.54398871408778	3.45034359569543	1370	1
3.53949700761221	3.41829354390263	1371	1
3.54253017105316	3.44718689372762	1372	1
3.53899174094677	3.44602641396587	1373	1
3.54326514343779	3.43373971531734	1374	1
3.54330487551322	3.42582118203743	1375	1
3.54111950851494	3.45271447915370	1376	1
3.53996041997006	3.42800169383886	1377	1
3.54563563590225	3.45912458473342	1378	1
3.54091916592992	3.46047208938511	1379	1
3.54350901247296	3.47242710424958	1380	1
3.54120413288475	3.49870227530186	1381	1
3.54035184429918	3.46562182506093	1382	1
3.54025910442329	3.44691597959830	1383	1
3.54569067186961	3.48065565844113	1384	1
3.54100799913941	3.48880653986063	1385	1
3.54717411615056	3.47952446780415	1386	1
3.54535201714875	3.45873391555406	1387	1
3.54645504442566	3.43645586046552	1388	1
3.54585319082643	3.43505238787872	1389	1
3.54106023984639	3.44812839031804	1390	1
3.54109160651469	3.44895668970752	1391	1
3.54363324050893	3.46055297625318	1392	1
3.54654855422391	3.44033172047094	1393	1
3.54539226087217	3.43232502496586	1394	1
3.54233431789869	3.46408885545701	1395	1
3.54381593647071	3.44768314428940	1396	1
3.54113209596897	3.43532417121599	1397	1
3.54064741700681	3.44617551421237	1398	1
3.54060180280470	3.42803756208077	1399	1
3.54462562430298	3.45021442527551	1400	1
3.54529315240489	3.45031318704200	1401	1
3.54770850394012	3.45122868301918	1402	1
3.54407882319751	3.43875519247624	1403	1
3.54118107698393	3.43158212109375	1404	1
3.54106257223864	3.42842225412997	1405	1
3.54565420341106	3.43746951519273	1406	1
3.54572559635411	3.45103904388899	1407	1
3.54374695535314	3.44710869999871	1408	1
3.53959998307259	3.43327058269747	1409	1
3.53779015242657	3.44489274576356	1410	1
3.54072488438345	3.46469003281860	1411	1
3.54364790860489	3.48020896720780	1412	1
3.54325370985607	3.45047428556556	1413	1
3.54406433219131	3.45526893446450	1414	1
3.54139263506900	3.47060695820163	1415	1
3.54361102346573	3.46315246345197	1416	1
3.54573123090508	3.48957618735650	1417	1
3.54903014096798	3.48315011403588	1418	1
3.54974818086667	3.49868792744978	1419	1
3.55001413639867	3.46621236785392	1420	1
3.54423978476592	3.46431982059816	1421	1
3.54682209874849	3.46681664761868	1422	1
3.54433824955521	3.47180286472122	1423	1
3.54758554614278	3.46657356040782	1424	1
3.54296593101313	3.46089180442186	1425	1
3.54506311956913	3.46508969387610	1426	1
3.55098735178665	3.48169634647920	1427	1
3.54523137420208	3.47399158612111	1428	1
3.54497598251768	3.45597426382052	1429	1
3.54391978125990	3.47568132195254	1430	1
3.54390283734088	3.47605104663811	1431	1
3.54602579472202	3.45490724990248	1432	1
3.54703774031582	3.46580771301556	1433	1
3.54784405639459	3.43562314751120	1434	1
3.54499083968244	3.42880373502215	1435	1
3.54531474642040	3.44352507327710	1436	1
3.54840679460001	3.44814284106289	1437	1
3.54094231756872	3.44758334762656	1438	1
3.54447909430902	3.44332103663065	1439	1
3.54207064333203	3.42892043426335	1440	1
3.54421478254839	3.45497445165841	1441	1
3.54158178516370	3.42418638046161	1442	1
3.54710488192679	3.44384828647125	1443	1
3.54917451115490	3.45275325200965	1444	1
3.55094128926114	3.46976401027292	1445	1
3.55233795624306	3.46270434044595	1446	1
3.54297129682778	3.45495659765328	1447	1
3.54907337240301	3.44289074514980	1448	1
3.54501426769814	3.44622863042220	1449	1
3.54277360252629	3.45675440748055	1450	1
3.54455239628594	3.43874587920564	1451	1
3.54145675824449	3.45837911671730	1452	1
3.54662211697748	3.45827383857624	1453	1
3.54675651274620	3.43670896709242	1454	1
3.54879549415213	3.45207850235185	1455	1
3.54690367636739	3.44792001351580	1456	1
3.54338558469561	3.45413329576753	1457	1
3.54448852272244	3.46634817017463	1458	1
3.54634402337848	3.47378992395112	1459	1
3.54750370436939	3.50286951769787	1460	1
3.54557824298649	3.48072925973320	1461	1
3.53986958321257	3.46412045585353	1462	1
3.54586522561633	3.44957415498904	1463	1
3.54597745358043	3.47472445565926	1464	1
3.54467898035640	3.47959447687466	1465	1
3.54691832902896	3.49052157638782	1466	1
3.55141685578698	3.49571933476061	1467	1
3.54432155471142	3.47338557419070	1468	1
3.54262458863836	3.47338645985520	1469	1
3.54058425861751	3.47342478137770	1470	1
3.54267199057654	3.46848296717233	1471	1
3.54473404440982	3.44285717381871	1472	1
3.54573759183943	3.45785047232928	1473	1
3.54903405263968	3.47473912504819	1474	1
3.55074635390460	3.45628867800945	1475	1
3.54601526348036	3.44423067035471	1476	1
3.54221228669463	3.42793647073321	1477	1
3.54294940295992	3.42084499673814	1478	1
3.54391188843101	3.43492981342643	1479	1
3.54403065476235	3.44706737828466	1480	1
3.54760550642988	3.48875653223978	1481	1
3.54816505373217	3.49441738088136	1482	1
3.54943229008322	3.48729981567283	1483	1
3.54600272681260	3.47170928427575	1484	1
3.54650498674678	3.44993378251626	1485	1
3.54765255574836	3.45306333586544	1486	1
3.54371063096240	3.45165411101623	1487	1
3.54134033554861	3.46282817737725	1488	1
3.54252660805748	3.48327857887158	1489	1
3.54757370450990	3.50127383012807	1490	1
3.54268308852642	3.44398524152858	1491	1
3.54294657593990	3.43695916568876	1492	1
3.54166190152625	3.43465662852635	1493	1
3.54256539804759	3.43804066121415	1494	1
3.54301725826247	3.43020680215107	1495	1
3.54456525156891	3.44162380556075	1496	1
3.54115062075938	3.42973588896833	1497	1
3.54066135980403	3.44040361300906	1498	1
3.54189304675289	3.45113689895153	1499	1
3.54334345055831	3.42091265459306	1500	1
3.54643852476644	3.44953192224277	1501	1
3.54674137293103	3.47408999637650	1502	1
3.54461375367370	3.46920045442024	1503	1
3.54394846245878	3.46295987976362	1504	1
3.54135030023468	3.48184572148382	1505	1
3.54477969345159	3.48909550745919	1506	1
3.54589267490787	3.47365873444446	1507	1
3.54327013137919	3.46944228860896	1508	1
3.54710514405474	3.47035804813983	1509	1
3.54509110463041	3.46997501279359	1510	1
3.54260865517299	3.44575528105536	1511	1
3.54566847324283	3.44122924609554	1512	1
3.54520313660608	3.47533077349418	1513	1
3.54252410670784	3.47293856374995	1514	1
3.54422263660103	3.46611747274345	1515	1
3.55234538408088	3.45874088015676	1516	1
3.54746616064547	3.47433615021260	1517	1
3.55052375257650	3.48299305176714	1518	1
3.54966295251574	3.49148726557975	1519	1
3.54848489583058	3.49082174949661	1520	1
3.54767254683208	3.48317079814405	1521	1
3.54749953068898	3.46831717095287	1522	1
3.54569851929319	3.44701630439568	1523	1
3.54367057307269	3.43084617796552	1524	1
3.54555702677588	3.46438569870636	1525	1
3.54575068614130	3.46106740276464	1526	1
3.55317426871384	3.49360130312412	1527	1
3.55383737225647	3.46837513790657	1528	1
3.55032960488828	3.44499323530797	1529	1
3.54135470818598	3.44674244174034	1530	1
3.54608026863789	3.45555928835744	1531	1
3.54712908680598	3.43953725372607	1532	1
3.54962797868581	3.47465199264953	1533	1
3.55144300977573	3.48962454790096	1534	1
3.54772171822610	3.48325686864636	1535	1
3.54875921350214	3.47856204421138	1536	1
3.54639262822485	3.47523497970531	1537	1
3.54759388875138	3.46439935733170	1538	1
3.54882285191874	3.47132457013682	1539	1
3.54558847198391	3.45257722253623	1540	1
3.54203476566636	3.44539447726211	1541	1
3.54636435567919	3.45932418828560	1542	1
3.54728035480763	3.46389176992924	1543	1
3.54415620698736	3.43007057431999	1544	1
3.54683566809353	3.45048689154094	1545	1
3.54625351652218	3.44160728191154	1546	1
3.54727261099946	3.44731903621894	1547	1
3.54972965024001	3.47588579054104	1548	1
3.54679652823039	3.46415199178866	1549	1
3.54648609928626	3.45501826115127	1550	1
3.54479831578343	3.43149350123934	1551	1
3.54303250366318	3.44132158336655	1552	1
3.54596647725647	3.44077050228992	1553	1
3.54771421594326	3.44420895316455	1554	1
3.54307084835478	3.44500824993008	1555	1
3.55031509297178	3.45880908448612	1556	1
3.54198552705578	3.46413419737532	1557	1
3.54534913031711	3.44866198955207	1558	1
3.55069000853860	3.43422925896633	1559	1
3.54621470057947	3.42586175568927	1560	1
3.54310416460835	3.43577414255039	1561	1
3.54354746191709	3.45729752160620	1562	1
3.54512214402510	3.46866907237330	1563	1
3.54663627954362	3.46290747847591	1564	1
3.54708180081148	3.44294751866741	1565	1
3.54687630724487	3.44385892858818	1566	1
3.54596276495816	3.46639945620607	1567	1
3.55031290308854	3.47543704889811	1568	1
3.54831487251274	3.44799701640805	1569	1
3.54579379761922	3.43388038460028	1570	1
3.54762220157036	3.44693362433160	1571	1
3.54393210576784	3.44795782612108	1572	1
3.54655089552086	3.44675165053661	1573	1
3.54375776249654	3.46168554369207	1574	1
3.54665679582442	3.45971006290712	1575	1
3.54374305008343	3.46129250815218	1576	1
3.54940451158049	3.44437443112908	1577	1
3.54416008406538	3.41639059004268	1578	1
3.54630190754186	3.42320673540064	1579	1
3.54428087664819	3.42398221212027	1580	1
3.54416583244975	3.44223653558974	1581	1
3.54668115463264	3.44748700476783	1582	1
3.54701756163511	3.48124792981371	1583	1
3.54088222206949	3.46339480792914	1584	1
3.54594621553709	3.47100440258733	1585	1
3.54493996985396	3.45391725218446	1586	1
3.54509141525735	3.44043171792860	1587	1
3.54778557599181	3.43026980719545	1588	1
3.54262618136369	3.44271974491621	1589	1
3.54679187144423	3.48070447163663	1590	1
3.54211788834489	3.48343707668743	1591	1
3.54347775563590	3.45842711409968	1592	1
3.54552081009437	3.42508710247423	1593	1
3.54840594324465	3.43624278522202	1594	1
3.54559785278105	3.44437595059661	1595	1
3.54258385872140	3.46528986219183	1596	1
3.55023283814479	3.48033354335050	1597	1
3.55072868743180	3.48093328466776	1598	1
3.54937887772920	3.46807924126421	1599	1
3.55349032532517	3.49566242469886	1600	1
3.54812496675098	3.47183431591682	1601	1
3.55101134619743	3.47026907434604	1602	1
3.55290981490996	3.47217566123954	1603	1
3.54637458096023	3.45241896019516	1604	1
3.54685591637808	3.47050765218253	1605	1
3.54596883872548	3.47663133781790	1606	1
3.54733966975417	3.48908489980224	1607	1
3.54945000117500	3.49124315698058	1608	1
3.55232851492253	3.46159748500270	1609	1
3.54754019562718	3.45691679375615	1610	1
3.54922077554808	3.45724170519446	1611	1
3.54717979998673	3.47340266133240	1612	1
3.54649484932645	3.45162960241916	1613	1
3.54610528372754	3.46542568299378	1614	1
3.54834542532286	3.45021032474683	1615	1
3.54347857125185	3.43868748682400	1616	1
3.54405149860654	3.43880614674748	1617	1
3.54022823683246	3.43765774093708	1618	1
3.54265293162851	3.46077115106724	1619	1
3.54265228730868	3.44216265291319	1620	1
3.54613891933576	3.43014992974642	1621	1
3.54905705642838	3.44311760001520	1622	1
3.54788267103358	3.43974966540869	1623	1
3.54273094739096	3.45340491102455	1624	1
3.54229533923295	3.44363785898049	1625	1
3.54041934960190	3.43435895509004	1626	1
3.54386891322191	3.45162971509927	1627	1
3.54053789562381	3.44904289073226	1628	1
3.53830010194410	3.44845727306784	1629	1
3.54255838599966	3.46122370001327	1630	1
3.54687599997785	3.44220166263719	1631	1
3.54738464903001	3.44176507384802	1632	1
3.54605388092377	3.41709742826773	1633	1
3.54122382844458	3.42621898129610	1634	1
3.54801939688535	3.46887349260680	1635	1
3.54802537332276	3.45417609608670	1636	1
3.54686843181420	3.47431821146207	1637	1
3.54767561680526	3.48425719375917	1638	1
3.54710652359989	3.46554618962240	1639	1
3.54356110330077	3.44460852147892	1640	1
3.54345049565691	3.44959277617152	1641	1
3.54910224747533	3.45400719654404	1642	1
3.54254674599032	3.44398100341663	1643	1
3.54125182104089	3.44456987376621	1644	1
3.54501014525757	3.46682892485092	1645	1
3.55038171021147	3.48019380643162	1646	1
3.55026991285901	3.48848567684239	1647	1
3.55080046732116	3.47086719573791	1648	1
3.54395951085344	3.43452034368446	1649	1
3.54147743544128	3.42981942961393	1650	1
3.54048393610584	3.43359742385811	1651	1
3.54341368729726	3.43986283649464	1652	1
3.54478483089057	3.45911200078302	1653	1
3.54530588300229	3.43460255895910	1654	1
3.54726419673165	3.44326350424070	1655	1
3.54532298135785	3.45111801913991	1656	1
3.54641997201566	3.44599616315792	1657	1
3.54465264233639	3.44270114076257	1658	1
3.54450524081280	3.46291231912323	1659	1
3.54531745379076	3.45249676743080	1660	1
3.54531408636884	3.45137801330074	1661	1
3.54370440284589	3.43361945324548	1662	1
3.54626680794954	3.42308956420075	1663	1
3.54977350014234	3.46820799576476	1664	1
3.54707143441252	3.46924264455297	1665	1
3.54548245028335	3.43689074232457	1666	1
3.54919320268593	3.44666262563811	1667	1
3.54660480216780	3.44836568301493	1668	1
3.54578115040393	3.46584342682477	1669	1
3.54330098562374	3.45214406467176	1670	1
3.54715754232391	3.48930260546039	1671	1
3.54516667155384	3.46174258072528	1672	1
3.54682082100126	3.46158154093029	1673	1
3.54236615086500	3.47347338760250	1674	1
3.54966359723595	3.46750769215570	1675	1
3.55035721003908	3.48657614753020	1676	1
3.54267978437637	3.46245876187691	1677	1
3.54440193782993	3.48181929398404	1678	1
3.54601826667620	3.44812622387141	1679	1
3.54651289754192	3.47095623366973	1680	1
3.54519300466355	3.48431463323759	1681	1
3.54523934425618	3.48187714523275	1682	1
3.55012391835553	3.48279116404418	1683	1
3.55389185735629	3.50500267480969	1684	1
3.55195226707655	3.48474473251538	1685	1
3.54696234698784	3.47970963518700	1686	1
3.55060451357173	3.47078246053106	1687	1
3.54951251411216	3.47834259531611	1688	1
3.54758013694548	3.46922094798722	1689	1
3.54417406395534	3.46441385364043	1690	1
3.54838832207425	3.44060885432250	1691	1
3.54663618736636	3.45350291677154	1692	1
3.54415591462733	3.44122539081332	1693	1
3.55196276568615	3.45270831210775	1694	1
3.55026859632566	3.44512687612387	1695	1
3.54681265841719	3.46160560748257	1696	1
3.54304372945367	3.46182858610013	1697	1
3.54825415933162	3.48391151167735	1698	1
3.54681706321024	3.47535051954900	1699	1
3.54534849538997	3.46002953130158	1700	1
3.54361102667570	3.43249454971125	1701	1
3.54657085465759	3.46668204802420	1702	1
3.54765320594447	3.46833941813718	1703	1
3.54555672086347	3.46911706828192	1704	1
3.54901216507619	3.45088533554678	1705	1
3.54211842159662	3.42862293472688	1706	1
3.54630515459865	3.43524531921056	1707	1
3.54628553290810	3.46476393440189	1708	1
3.54875145532772	3.45712746625236	1709	1
3.54841256455695	3.48264464341243	1710	1
3.54605411770921	3.49342957607581	1711	1
3.54601750032342	3.46193269322607	1712	1
3.54486313342694	3.45583061712384	1713	1
3.54608370395914	3.47605721845087	1714	1
3.54201374699817	3.44718626622150	1715	1
3.54455334652347	3.43839543018285	1716	1
3.54247959871081	3.46233703139232	1717	1
3.54259252350577	3.44743122563626	1718	1
3.54446798005797	3.44883690603177	1719	1
3.54649977756432	3.46725033693180	1720	1
3.54477080332429	3.47756050603486	1721	1
3.54509958630441	3.46319338260064	1722	1
3.54437107325140	3.43358814176435	1723	1
3.54441103703051	3.43529014896413	1724	1
3.54543672947311	3.44191567132401	1725	1
3.54720027507418	3.47910911571587	1726	1
3.54796212900218	3.47790249602402	1727	1
3.54414572332872	3.44711594270753	1728	1
3.54447028250023	3.42536514637790	1729	1
3.54458741040399	3.42247850584505	1730	1
3.54547281130468	3.43400615224164	1731	1
3.54839810362284	3.47132646159870	1732	1
3.54689131914152	3.45720435695489	1733	1
3.54597450517033	3.43258296157641	1734	1
3.54464105563266	3.42899151179606	1735	1
3.54650215276016	3.44464490875787	1736	1
3.54354368158689	3.40977424807467	1737	1
3.54643240056708	3.42056654854911	1738	1
3.54656278656310	3.44627703596483	1739	1
3.54517396780730	3.43710897663316	1740	1
3.54384459127050	3.45094275371449	1741	1
3.54763731693189	3.48716565221107	1742	1
3.54979437465513	3.50232513443335	1743	1
3.54194520857297	3.47318269759020	1744	1
3.54547305616787	3.44266644347763	1745	1
3.54464091222741	3.46189961980567	1746	1
3.54499510376654	3.46797667380858	1747	1
3.54544728381312	3.44856731117123	1748	1
3.54578481502556	3.43317600112532	1749	1
3.54689678918125	3.44014356128779	1750	1
3.54721920936012	3.43310938209803	1751	1
3.54518152237796	3.44068456553249	1752	1
3.54182494551834	3.46452282353848	1753	1
3.54489007058959	3.44431865876919	1754	1
3.54858982491196	3.45830002026605	1755	1
3.54508856646396	3.46658134262101	1756	1
3.54137454643379	3.46005281398522	1757	1
3.54478037108248	3.47217079684535	1758	1
3.54747021858168	3.48438851552191	1759	1
3.54239151595756	3.46214046340223	1760	1
3.54161556036611	3.44901665107443	1761	1
3.54492759734962	3.43143583716200	1762	1
3.54424571512611	3.45355755386032	1763	1
3.54676903062508	3.44510810605082	1764	1
3.54206503236243	3.44640635931438	1765	1
3.54902338882516	3.45641075919125	1766	1
3.54459448101826	3.46033960373297	1767	1
3.54467946260424	3.44792599500830	1768	1
3.54177963834597	3.42425316516531	1769	1
3.54438117042630	3.44134816680060	1770	1
3.54688336799932	3.44820752204339	1771	1
3.54601458860768	3.46777996867362	1772	1
3.54501588822166	3.45490993113819	1773	1
3.54330638769450	3.43338454492907	1774	1
3.54742104490067	3.47768287725074	1775	1
3.54613617788479	3.47049059782149	1776	1
3.54624393581350	3.49510836315153	1777	1
3.54603267969815	3.49664630012829	1778	1
3.55019573016707	3.48545281792117	1779	1
3.55385885273482	3.51500453094525	1780	1
3.55525894957002	3.49893687585977	1781	1
3.54962853088617	3.46918518519772	1782	1
3.54569516593280	3.46624138333442	1783	1
3.55100368974120	3.43334885834478	1784	1
3.55008160206343	3.45364100242198	1785	1
3.54472118797174	3.44440012884620	1786	1
3.54956811428172	3.44468677886486	1787	1
3.54862886769572	3.44975483609361	1788	1
3.54584733604139	3.46426737469705	1789	1
3.54354922429084	3.44837400678580	1790	1
3.54096033495916	3.43512313078471	1791	1
3.54747555095642	3.45949134060352	1792	1
3.54590714083586	3.46500942716933	1793	1
3.54972172713289	3.47106497830631	1794	1
3.54618103950823	3.48523650946614	1795	1
3.54424967161229	3.48420924951627	1796	1
3.54218082458246	3.45568860006553	1797	1
3.54477332241741	3.44933304911072	1798	1
3.54629032936083	3.45998231083949	1799	1
3.54634511343944	3.46888649073288	1800	1
3.54237401435133	3.45322991123249	1801	1
3.54576720485596	3.47580897502305	1802	1
3.54055377942259	3.43837690978173	1803	1
3.54267915322415	3.44157827254199	1804	1
3.54678962344746	3.47078575072555	1805	1
3.54642355283603	3.48536109422137	1806	1
3.55101073482812	3.48479962062354	1807	1
3.54618636411846	3.46071272927153	1808	1
3.54295398615122	3.45519187334910	1809	1
3.54547615809169	3.46978598517857	1810	1
3.54225527535382	3.45771068457188	1811	1
3.54287556268656	3.46100302808773	1812	1
3.54671314006305	3.46559076939337	1813	1
3.54439938451268	3.45407463011314	1814	1
3.54515681880111	3.46690144378579	1815	1
3.54041615519293	3.45028843631065	1816	1
3.54005914050750	3.44378553321116	1817	1
3.54600304264733	3.47240379160342	1818	1
3.54532264628479	3.46429942312688	1819	1
3.54310491997831	3.45899198372941	1820	1
3.54431773405166	3.45731138458678	1821	1
3.54695791583065	3.44030552816997	1822	1
3.54940662199144	3.45321529301933	1823	1
3.55009704873137	3.47743788080538	1824	1
3.54563133882110	3.45702079334831	1825	1
3.54511457649032	3.46739915982922	1826	1
3.54394706390681	3.47628063258206	1827	1
3.54515690803920	3.44965965892161	1828	1
3.54589363181269	3.43975684572567	1829	1
3.54441801672241	3.44790160624767	1830	1
3.54657059754102	3.46699763260253	1831	1
3.54505470472367	3.46670491955728	1832	1
3.54256428300888	3.45921991359958	1833	1
3.54695247142709	3.45301717223656	1834	1
3.54260417955483	3.44707727108950	1835	1
3.54721786397492	3.44815840377222	1836	1
3.54654806136521	3.47516439614064	1837	1
3.54208167426768	3.47387205093954	1838	1
3.54841130857357	3.46915788463461	1839	1
3.54827501157571	3.47580418161783	1840	1
3.55096453958581	3.47054202585185	1841	1
3.54574050133112	3.45541657077964	1842	1
3.54145472992466	3.45262802837182	1843	1
3.53896063192290	3.44894921954429	1844	1
3.54550310273594	3.43401593693424	1845	1
3.54349858217447	3.43683043846243	1846	1
3.54537721908658	3.45226435961013	1847	1
3.54363133358449	3.47467962978155	1848	1
3.54579398627443	3.47647309634526	1849	1
3.54658375591407	3.48093377955267	1850	1
3.54662582610974	3.46540567201684	1851	1
3.54450866211055	3.46109043560017	1852	1
3.54510844710751	3.44242204950096	1853	1
3.54430186402111	3.43585069927832	1854	1
3.54603620575629	3.46145993703561	1855	1
3.54459438987708	3.44307091538389	1856	1
3.54372924948624	3.46871954966960	1857	1
3.54394327049138	3.45719116302110	1858	1
3.54308070885674	3.44836679333348	1859	1
3.54593360310217	3.41637261453449	1860	1
3.54725083265812	3.47729396756150	1861	1
3.54593346269060	3.47154417521515	1862	1
3.54459762714190	3.46073240698802	1863	1
3.54417977109637	3.47961032542013	1864	1
3.54072873868043	3.46617799358412	1865	1
3.54823720418408	3.45532552728451	1866	1
3.54311945617665	3.43144757550211	1867	1
3.54445052740675	3.43311308464093	1868	1
3.54605876139384	3.46323621875267	1869	1
3.54662950291906	3.46626514299057	1870	1
3.54809821747842	3.45451619823333	1871	1
3.54701405268153	3.46665814704757	1872	1
3.54712388359501	3.46581747963225	1873	1
3.54923697191487	3.48228118534356	1874	1
3.54399817449371	3.48473052573082	1875	1
3.54298061828704	3.44794454287020	1876	1
3.54068525025532	3.45229539661025	1877	1
3.54082118587269	3.44513884504379	1878	1
3.54836284165960	3.43266201711645	1879	1
3.54427836033155	3.43821097156877	1880	1
3.54615894489048	3.44455719189496	1881	1
3.54592243672545	3.47767310301675	1882	1
3.55138407164050	3.50649537772419	1883	1
3.54770459785298	3.47789415999390	1884	1
3.54555081977872	3.47784318080615	1885	1
3.54372394798426	3.47330626866546	1886	1
3.54545408387641	3.48340140523118	1887	1
3.54723482167324	3.46405938027769	1888	1
3.54377858679579	3.45794268501660	1889	1
3.54292168502333	3.47235966683834	1890	1
3.54676968499962	3.46202957089113	1891	1
3.54854477132534	3.48568049001203	1892	1
3.55143067714748	3.50408314852344	1893	1
3.54510190463119	3.48084062572502	1894	1
3.54631607268519	3.49041950436292	1895	1
3.54541994527572	3.49107883350073	1896	1
3.54541248957878	3.50697756710460	1897	1
3.54960165601085	3.48731639786146	1898	1
3.54265408675429	3.47206953363125	1899	1
3.54329951906870	3.46278991796156	1900	1
3.54042834682523	3.46119268851623	1901	1
3.54720961689134	3.46872097140327	1902	1
3.54415562075203	3.45333323249770	1903	1
3.54667353971077	3.45496071170253	1904	1
3.54529782140666	3.45293658061169	1905	1
3.53888010403942	3.43837161945932	1906	1
3.54461576841213	3.43641087892113	1907	1
3.54103359986381	3.45655758403267	1908	1
3.54267891293606	3.45994061366433	1909	1
3.54531835654488	3.45057248744459	1910	1
3.54245114712104	3.44218869956906	1911	1
3.54361959239353	3.45535099100111	1912	1
3.54103851048713	3.42005045845902	1913	1
3.54538793134029	3.45384285840232	1914	1
3.54768717065804	3.46529853354136	1915	1
3.54726510339553	3.46370641901597	1916	1
3.54551986316220	3.44895216911323	1917	1
3.53766434034073	3.45443270876852	1918	1
3.53904648476685	3.43609474660460	1919	1
3.54214532256284	3.44235879192460	1920	1
3.54260935697975	3.43504778234315	1921	1
3.54156117580384	3.42230887062594	1922	1
3.54153770260597	3.43756965710813	1923	1
3.54241757127204	3.44428182194566	1924	1
3.54586584323528	3.43663194436616	1925	1
3.54888403262383	3.46396201324416	1926	1
3.55220654413557	3.47740740383211	1927	1
3.54314806409652	3.47641207626641	1928	1
3.54191640739266	3.46932896308043	1929	1
3.54407705394059	3.45584004371885	1930	1
3.54939490647498	3.46227610826891	1931	1
3.54692722781677	3.40847160585619	1932	1
3.54335177742190	3.42355432903257	1933	1
3.54191848072072	3.41815822251347	1934	1
3.54632619438210	3.44736574678589	1935	1
3.54435764422649	3.47099036025209	1936	1
3.54769420112958	3.47374298481199	1937	1
3.54606024404872	3.47768061590436	1938	1
3.54692478880123	3.47627568567045	1939	1
3.54598991446299	3.49253391420306	1940	1
3.54624853740921	3.46432992059070	1941	1
3.54502593937588	3.45328845211661	1942	1
3.54156033007430	3.45546067315319	1943	1
3.54456093550874	3.43996485097704	1944	1
3.54627504409679	3.43731397857610	1945	1
3.54658164933532	3.45494494947925	1946	1
3.54280189389568	3.45760896803699	1947	1
3.54812371658245	3.45564413400129	1948	1
3.54664374283318	3.45489987005700	1949	1
3.54629744239217	3.48514485213899	1950	1
3.54808693727023	3.46336819960934	1951	1
3.54839300893193	3.47713737513101	1952	1
3.54512227008676	3.43929079645284	1953	1
3.54408528071998	3.44246363165081	1954	1
3.54490276101252	3.44536447457982	1955	1
3.54645085501491	3.41271391658538	1956	1
3.54454134001048	3.43622961376453	1957	1
3.54260471378626	3.44169099936593	1958	1
3.54240060523099	3.43290710769877	1959	1
3.54405343902441	3.47247812145420	1960	1
3.54338109205578	3.45050320782919	1961	1
3.54330298358770	3.47160632857222	1962	1
3.54513956681089	3.47602289896516	1963	1
3.54578314391821	3.48522351386005	1964	1
3.54877694374429	3.51424937000357	1965	1
3.55254697202194	3.50001077156141	1966	1
3.54858427764372	3.47555308473090	1967	1
3.54618629151932	3.47978022441078	1968	1
3.55426252423682	3.50097139622910	1969	1
3.54231920401525	3.47574865363890	1970	1
3.54323616744823	3.44255765541018	1971	1
3.54122675882187	3.43424821843791	1972	1
3.54205318915347	3.45107889309475	1973	1
3.54263757685986	3.46688193944736	1974	1
3.54158425990124	3.45960873220199	1975	1
3.54200112192151	3.46655852429400	1976	1
3.54041862057576	3.44899518299521	1977	1
3.54313788679892	3.44763594643921	1978	1
3.54706126683091	3.45094322135943	1979	1
3.54467349394918	3.43231604498993	1980	1
3.54641297895028	3.44439653205486	1981	1
3.54565535299210	3.44661333016981	1982	1
3.54702652093291	3.44077568011071	1983	1
3.54215514316840	3.41871362580877	1984	1
3.53777648672159	3.42218673432989	1985	1
3.54242555398487	3.41376048427182	1986	1
3.54108081786568	3.42640387872068	1987	1
3.54346445869703	3.45509320037265	1988	1
3.54333619243312	3.43185761711968	1989	1
3.54268311300290	3.44793180260736	1990	1
3.54368560751400	3.48107862824351	1991	1
3.54487688598790	3.47193004865198	1992	1
3.54507287244629	3.47095488149233	1993	1
3.54386627930782	3.44117223777044	1994	1
3.54823956471989	3.45202993372383	1995	1
3.55097305665830	3.48607620220867	1996	1
3.54725831337326	3.47048771373964	1997	1
3.54865266049691	3.48202849145107	1998	1
3.54113963104687	3.46936054945265	1999	1
3.54525795825248	3.46916857376525	2000	1
[truncated: 23,000 more rows]
