# Supplementary material for: Reversibility and Viscoelastic Properties of Micropillar Supported and Oriented Magnesium Bundled F-Actin
Source: PLoS One. 2015 Aug 31;10(8):e0136432. doi: 10.1371/journal.pone.0136432 (PMC4556452; doi:10.1371/journal.pone.0136432)
Supplement: S1 Data — See the Readme.txt file within. (ZIP) [file pone.0136432.s004.zip › Rheology-raw-data/120916 02mM/fov2021noDD/fov2021noDD.txt]

3.12165907295291	3.12359602775135	1	1
3.10680540368027	3.11788324900063	2	1
3.12066604028489	3.11369265096342	3	1
3.11237585787263	3.10189537559023	4	1
3.11361477280911	3.13531281241548	5	1
3.12428882481859	3.18313576721201	6	1
3.11937024406219	3.13340030618599	7	1
3.11867202774011	3.13943092673743	8	1
3.11106832441860	3.14457249469957	9	1
3.11004441404912	3.16268388589010	10	1
3.11798968410808	3.13239861913780	11	1
3.13450605353771	3.15530902474882	12	1
3.11509518112998	3.17036408863967	13	1
3.12210304127240	3.13881037771798	14	1
3.10341319606731	3.14943410387863	15	1
3.13131683198566	3.13982515116934	16	1
3.12572172798058	3.16399269374314	17	1
3.11286926762963	3.12234576441464	18	1
3.10938176979329	3.11626750779696	19	1
3.13247864263624	3.14145326162410	20	1
3.11185344273406	3.16896762831419	21	1
3.13518981020545	3.14647681241618	22	1
3.11198376242622	3.14813948135259	23	1
3.12986633847884	3.14202020751567	24	1
3.11637974619802	3.14180471702642	25	1
3.13681528774393	3.14022716279191	26	1
3.10870517510962	3.12101469372299	27	1
3.11579176732913	3.11837096541918	28	1
3.11303215515923	3.14059276697473	29	1
3.13336869685520	3.12613494615809	30	1
3.09690129207350	3.08780854522232	31	1
3.12061719144282	3.09352144153355	32	1
3.10687707109383	3.12524699250343	33	1
3.13523925410902	3.17839737603307	34	1
3.10711550429351	3.18157449845889	35	1
3.11888883795952	3.12904669014334	36	1
3.11564302246219	3.16850611227495	37	1
3.14735976838669	3.21183512125307	38	1
3.10859700141152	3.19750825598827	39	1
3.12448481436757	3.12189891529961	40	1
3.10954266326851	3.13318429130630	41	1
3.13434222782071	3.15131451088252	42	1
3.12338084798503	3.12461958499789	43	1
3.12714609751663	3.10148224171894	44	1
3.10555978345926	3.16358316964102	45	1
3.13389831207468	3.17419677862693	46	1
3.11705825726085	3.21095924319897	47	1
3.13001283042861	3.17232690626312	48	1
3.09866693064997	3.13960488126517	49	1
3.13337800446454	3.13841356979410	50	1
3.12785020217868	3.11557269352882	51	1
3.12526595661698	3.10253332674241	52	1
3.10119207530331	3.12649791650785	53	1
3.13185296439374	3.14585672286617	54	1
3.10559501206124	3.12752551674220	55	1
3.13387575256727	3.13731456344951	56	1
3.11889972517644	3.16454178585201	57	1
3.12867899837283	3.16310342206423	58	1
3.11734419108497	3.16507590267839	59	1
3.12402656010283	3.16375665623972	60	1
3.11440765451534	3.13304234808654	61	1
3.13163777173685	3.13706279062052	62	1
3.11176159916382	3.14508621398303	63	1
3.10908768297273	3.13327681899348	64	1
3.12459818692724	3.15511520487622	65	1
3.13297222654173	3.14468417527171	66	1
3.11841729170615	3.17007018760858	67	1
3.10747175019626	3.14015643855387	68	1
3.11893600943767	3.11819826840991	69	1
3.12738232371487	3.10767757769753	70	1
3.12420809105608	3.11207225647066	71	1
3.10740272713421	3.11943548905352	72	1
3.12154565672811	3.12616499094917	73	1
3.12837068386428	3.13689487423114	74	1
3.13083416060631	3.15560365504671	75	1
3.11571969303076	3.16494303995439	76	1
3.13444212076806	3.15331306119133	77	1
3.12748412745566	3.20875316268859	78	1
3.14221030009298	3.24105644062303	79	1
3.11111559429962	3.24517707606805	80	1
3.13842210698714	3.17138049462552	81	1
3.11890089541989	3.17108831870831	82	1
3.14169815964586	3.18293715496137	83	1
3.11612681783888	3.19533024829356	84	1
3.12479615107060	3.15595524542194	85	1
3.10827318361040	3.17697020734358	86	1
3.14034999803949	3.16102687531608	87	1
3.11242152557741	3.12772509656200	88	1
3.13039435178514	3.11313726328503	89	1
3.10970676300208	3.13095744766271	90	1
3.13339058358670	3.10542138730209	91	1
3.10308873270077	3.14277454846180	92	1
3.13205445142399	3.13939762873146	93	1
3.10685219239517	3.16290783861256	94	1
3.13303223561025	3.17179069078384	95	1
3.11308999313697	3.18212678454565	96	1
3.13870713854541	3.13971737075858	97	1
3.10944334461757	3.12889513860186	98	1
3.12025204774564	3.16922863487306	99	1
3.11523269165064	3.18665835104893	100	1
3.13238846042030	3.11492746513906	101	1
3.10828267356731	3.13021010361420	102	1
3.12638961374989	3.14143683568356	103	1
3.10577424495212	3.17178791208862	104	1
3.12925123263908	3.13527257399447	105	1
3.10838038805727	3.15332903934456	106	1
3.12873207061362	3.16447086192990	107	1
3.11231040789296	3.18367688684456	108	1
3.13620413737771	3.15923496781731	109	1
3.11714358552897	3.17381753137795	110	1
3.12921111339148	3.15898472081831	111	1
3.11067886845642	3.17505955417584	112	1
3.14069844363123	3.13399292302407	113	1
3.10855581340686	3.17172869487470	114	1
3.13639993182100	3.16999836573762	115	1
3.12443377990672	3.14550450208345	116	1
3.12895758421089	3.13309845365610	117	1
3.10885915788937	3.13579967363786	118	1
3.12231981741333	3.16648381544067	119	1
3.11742720912834	3.17378869878254	120	1
3.13122905534271	3.13559072066044	121	1
3.11989148778757	3.15284501919914	122	1
3.12851431189407	3.16548536386425	123	1
3.12341264619177	3.14961022066858	124	1
3.12096642422645	3.13090707964135	125	1
3.12115370302255	3.14063694356424	126	1
3.12181745801507	3.11960233280997	127	1
3.12498886194271	3.11511174879471	128	1
3.11905673253840	3.10007379965724	129	1
3.11639381497168	3.14775024114016	130	1
3.11480616972040	3.16370706154622	131	1
3.13498444348114	3.18885574255417	132	1
3.11740708738194	3.15002461745398	133	1
3.11940752428427	3.10921019431791	134	1
3.11374736350076	3.15411980200666	135	1
3.13414798351056	3.14726538490324	136	1
3.11782603825921	3.14942443985999	137	1
3.12687553278236	3.12281658935802	138	1
3.10427836981088	3.11709153685240	139	1
3.14103530832271	3.10638006233057	140	1
3.11549712352530	3.10222568075460	141	1
3.12715665945029	3.13293461188299	142	1
3.11226596495523	3.18110777226715	143	1
3.14448160104663	3.17996758623121	144	1
3.11579059316364	3.18634927081600	145	1
3.13679696601283	3.18398597750052	146	1
3.11381831138804	3.18531483302876	147	1
3.13060363575296	3.15290597917935	148	1
3.12050702824000	3.16554809287565	149	1
3.13678399875884	3.15706732765376	150	1
3.10969340439392	3.14429111982511	151	1
3.13397164805870	3.13174669488662	152	1
3.11697262320182	3.16338784348115	153	1
3.12676338957167	3.15114947566865	154	1
3.11333407495541	3.15423920764971	155	1
3.13502812598702	3.13566151416786	156	1
3.11023304133648	3.15748187971941	157	1
3.12669571750693	3.16564594249430	158	1
3.11135228376405	3.16081841190678	159	1
3.13375534778056	3.13992678947007	160	1
3.11734008226452	3.14239994187255	161	1
3.12586575781902	3.12061128160823	162	1
3.10757552994978	3.11950033381553	163	1
3.12031289900995	3.10959834434593	164	1
3.10771512945112	3.17579866740048	165	1
3.13767471422905	3.14330106414155	166	1
3.11639615018369	3.19527374463808	167	1
3.13564237033579	3.16706857042728	168	1
3.10540771085599	3.15971426907056	169	1
3.13039915880455	3.14919918446441	170	1
3.11332186358384	3.18098189035988	171	1
3.12389837811670	3.12890600542473	172	1
3.10858980325303	3.15712396972760	173	1
3.13748985942427	3.15588223246436	174	1
3.12247070643306	3.18682031932084	175	1
3.13550860207125	3.15959799097411	176	1
3.12025606802935	3.18194525389646	177	1
3.12460256558334	3.15535445858777	178	1
3.12355327210449	3.17839962182879	179	1
3.13080224438042	3.17044048551884	180	1
3.12076797467276	3.15008552111310	181	1
3.12572858360775	3.14303592049723	182	1
3.11394674787579	3.13351374050828	183	1
3.11140258793839	3.08033443851967	184	1
3.10967488627138	3.10110145043289	185	1
3.11954641569998	3.13741096425008	186	1
3.12243795078523	3.12619121869570	187	1
3.11233001274914	3.13113550048848	188	1
3.11922301708931	3.17159402105252	189	1
3.13123334927530	3.16145356922655	190	1
3.13081077991217	3.14365017191092	191	1
3.09331598663293	3.12651346166544	192	1
3.12823581254118	3.11194914793651	193	1
3.12493556200936	3.10414549344439	194	1
3.12775228582687	3.14816598523397	195	1
3.10998690423492	3.14926890489183	196	1
3.11286005561319	3.08695542226319	197	1
3.11848867162863	3.14323119120260	198	1
3.13278599357930	3.16209353679481	199	1
3.10453439124337	3.16337918713236	200	1
3.12424782553447	3.15247492511366	201	1
3.11220336533384	3.13547097513669	202	1
3.13888464196521	3.13479749210066	203	1
3.10458778687780	3.11590005468555	204	1
3.11481954108524	3.09599644535487	205	1
3.11635184545176	3.13422631373828	206	1
3.14594456363627	3.16589768276724	207	1
3.11339645960725	3.16361679691106	208	1
3.12017553400938	3.12179372552754	209	1
3.10691638673421	3.13656509565401	210	1
3.14441961454909	3.18003525917632	211	1
3.12208238434789	3.19828642937179	212	1
3.12476964367020	3.16421902307026	213	1
3.11646879356767	3.14209321922014	214	1
3.13492905436539	3.14464941429938	215	1
3.10978043327842	3.14145811951683	216	1
3.12086412215275	3.11004085581892	217	1
3.11754309539389	3.15113343522246	218	1
3.13067824864623	3.12968496124433	219	1
3.11722164717394	3.12023833251018	220	1
3.12334079827694	3.14095625143835	221	1
3.11846906388868	3.15606788458388	222	1
3.12880078746393	3.14542467530847	223	1
3.11678421225036	3.18831254580271	224	1
3.12851061000295	3.16666631596691	225	1
3.11677936378299	3.19313489375804	226	1
3.13591858020892	3.19685269694327	227	1
3.11813622361043	3.18668662085737	228	1
3.11783073270291	3.12491314975207	229	1
3.11625401560738	3.13233473004841	230	1
3.12760980401856	3.12742060304504	231	1
3.11555547993356	3.16741916686392	232	1
3.12366678526700	3.14970746242709	233	1
3.11879075452088	3.16396292492843	234	1
3.13247685049679	3.15021718834538	235	1
3.11558593176429	3.17459396268537	236	1
3.10872573990704	3.14035965821416	237	1
3.12316596824974	3.13241065598877	238	1
3.13074227517878	3.14967928981975	239	1
3.12189425563737	3.15204372325315	240	1
3.11900938656297	3.16609912177578	241	1
3.12287565705241	3.18341989182471	242	1
3.12707117633113	3.17809494305982	243	1
3.12310690443646	3.16996045593035	244	1
3.11319573393269	3.13079589641134	245	1
3.12281177340782	3.13462404322504	246	1
3.12186439519712	3.14593090007859	247	1
3.12505110883748	3.12860616481500	248	1
3.10907801308674	3.12137364705027	249	1
3.12430258020695	3.16614543519161	250	1
3.12140365457866	3.16073828868340	251	1
3.12801131805588	3.15950251285013	252	1
3.11549141588187	3.13457869414939	253	1
3.12275551654419	3.12302769765606	254	1
3.11641753302731	3.13672529891078	255	1
3.12307297024550	3.14734202365237	256	1
3.11583060786315	3.14718391125101	257	1
3.13224292668850	3.15457977250518	258	1
3.12750485662247	3.15977223518732	259	1
3.13031461630544	3.16359963227047	260	1
3.11478893133610	3.14683047582261	261	1
3.12272905033203	3.12780340703757	262	1
3.12356477355082	3.14505322015321	263	1
3.13284769626197	3.19979561234645	264	1
3.11600352104654	3.20302369446083	265	1
3.12605874611857	3.15885224699922	266	1
3.11621375322204	3.14921075875598	267	1
3.12476889739747	3.17107245548792	268	1
3.12021153730719	3.15236010062925	269	1
3.12048578563327	3.13694286178791	270	1
3.12868999002366	3.17196073962473	271	1
3.12517642414886	3.17534281367391	272	1
3.12623174019863	3.19615861779934	273	1
3.11442066244056	3.19497497723581	274	1
3.12410028094711	3.18028691645263	275	1
3.12701318362063	3.17923634486003	276	1
3.13440501766856	3.17594292548139	277	1
3.11880106857633	3.19672763728201	278	1
3.12584504590488	3.16929944817559	279	1
3.12871740079642	3.21123304136109	280	1
3.12827529202200	3.19629940610258	281	1
3.11873635516626	3.16926036408700	282	1
3.11829450264678	3.13931148516409	283	1
3.11933468824549	3.12254732782453	284	1
3.13418302025152	3.15440876520269	285	1
3.12339135058023	3.15150398396332	286	1
3.11466984970811	3.17046269385882	287	1
3.10830720287648	3.16226347358318	288	1
3.13229618928492	3.16217477471545	289	1
3.12442306429620	3.14340317654321	290	1
3.10690782186531	3.11706715356885	291	1
3.11736012111591	3.10530241519103	292	1
3.13063995347416	3.16647765406086	293	1
3.12377573981239	3.15419205002385	294	1
3.11544999507669	3.16123886179861	295	1
3.12625025161650	3.14379760503205	296	1
3.12310272470621	3.14368366109681	297	1
3.11705539322785	3.15051411926683	298	1
3.12596916206713	3.15378219101923	299	1
3.13673516545817	3.14864108798637	300	1
3.12002187585601	3.12172802228612	301	1
3.11722278445892	3.10809069150467	302	1
3.11776924638061	3.12348247800982	303	1
3.14315188618150	3.13933642951199	304	1
3.11904027069836	3.14717197366890	305	1
3.10828021590925	3.13072118927576	306	1
3.11145442208432	3.12248787663255	307	1
3.12530040426736	3.11803232622825	308	1
3.11478396936877	3.11241223024567	309	1
3.11214750736887	3.12185969219407	310	1
3.11018528770324	3.15436296767915	311	1
3.12707110362329	3.17488445944268	312	1
3.12881866193905	3.19270453041285	313	1
3.12777082940060	3.16851754923672	314	1
3.10856263810747	3.16161637595911	315	1
3.12395465590469	3.17243204539634	316	1
3.12280924780331	3.14058734260314	317	1
3.13422685615161	3.13648405312358	318	1
3.11884215312801	3.15517578035374	319	1
3.12031761998279	3.15625273617479	320	1
3.11189196604475	3.11967544935003	321	1
3.12771053453111	3.13579700372236	322	1
3.11429227631925	3.16879442711340	323	1
3.12351625640184	3.13435203063729	324	1
3.12084304661949	3.15708384664411	325	1
3.13121218056384	3.14260700598747	326	1
3.10587337347041	3.15702700691369	327	1
3.12273110157478	3.16873884480233	328	1
3.12606179855558	3.16519191161604	329	1
3.13164995076837	3.13329265137793	330	1
3.11564569661083	3.15451811955579	331	1
3.12719087353922	3.13996507261787	332	1
3.11970241305762	3.17781092613108	333	1
3.13826431513402	3.16496629178801	334	1
3.11312474137458	3.15857925284748	335	1
3.12361808088053	3.14078190582932	336	1
3.11913130966598	3.14441715618474	337	1
3.12587555567019	3.13866415990644	338	1
3.10768669903612	3.15542354539802	339	1
3.11767641397176	3.12242011131935	340	1
3.11538425121039	3.16546131518940	341	1
3.13088872145670	3.17800024279981	342	1
3.12658446398238	3.15248157532029	343	1
3.12741490475338	3.14899025661574	344	1
3.12176137360262	3.17840506781290	345	1
3.11882807804810	3.14327110884101	346	1
3.11150661573222	3.12371225413023	347	1
3.12022266040192	3.15392059524044	348	1
3.12883418526475	3.18619258870667	349	1
3.11836239105421	3.15703901128793	350	1
3.12075573406626	3.14677897828568	351	1
3.12437650592267	3.17218000933935	352	1
3.12298391505501	3.14725836698891	353	1
3.10947323239010	3.14230823993593	354	1
3.11935428100888	3.12708932846721	355	1
3.12023714679856	3.13215669424497	356	1
3.11509508477882	3.11220524899874	357	1
3.10830104391057	3.11983035893164	358	1
3.14175324850777	3.16748422473324	359	1
3.11739612411674	3.20655207462141	360	1
3.12277372117384	3.18582155259731	361	1
3.10962931999966	3.17296487984109	362	1
3.13991355317479	3.15948639276143	363	1
3.13089645995950	3.18731958001010	364	1
3.11757598171830	3.17577606232158	365	1
3.10960727275085	3.17163255961111	366	1
3.13451175811238	3.17632725189910	367	1
3.11737591727327	3.19408121308312	368	1
3.12347104284850	3.16003219043351	369	1
3.11773660328135	3.15873082289016	370	1
3.12486442930999	3.12686436322884	371	1
3.12417390685027	3.14109906762165	372	1
3.11767305318002	3.11655098468984	373	1
3.10666032667839	3.12908043533944	374	1
3.13046796826909	3.16837123773541	375	1
3.11967201559762	3.18644143118067	376	1
3.13021081173482	3.16035417660183	377	1
3.12058496646452	3.17827774587257	378	1
3.12366916713243	3.17120573875234	379	1
3.11824609009467	3.15828784141708	380	1
3.11841106762195	3.14983812933756	381	1
3.10465552528109	3.15094815697047	382	1
3.13836180519895	3.16225778337967	383	1
3.11448512255507	3.18771522925129	384	1
3.12345947729118	3.18995035037166	385	1
3.12312306564577	3.17148548998205	386	1
3.12305729201479	3.14681676431146	387	1
3.11146206307609	3.20040160120727	388	1
3.13260301894973	3.16299567541431	389	1
3.11445017802858	3.16949871589119	390	1
3.14330389053247	3.14746681687811	391	1
3.11567037895906	3.18625844491403	392	1
3.11666106554848	3.17095829941493	393	1
3.11704311209270	3.18090292835031	394	1
3.13792700509390	3.19015733041911	395	1
3.12940610484933	3.20259171867171	396	1
3.12691443646798	3.18223174473730	397	1
3.10280953659411	3.18221245258230	398	1
3.14096798746165	3.17631916773713	399	1
3.12983307854727	3.14171778215991	400	1
3.11915854648660	3.17188623109143	401	1
3.11064242493159	3.12933568300405	402	1
3.13954707015090	3.13881530162439	403	1
3.12889847382179	3.17248078113139	404	1
3.12110369234838	3.13534820966467	405	1
3.10486406974181	3.14476034097228	406	1
3.12896768475412	3.15076869374055	407	1
3.13555855591559	3.15837716193523	408	1
3.12422441580698	3.16749277395119	409	1
3.11289821947461	3.16292434737882	410	1
3.12676880231763	3.17661277227225	411	1
3.13353681563647	3.19878257771134	412	1
3.12193385755434	3.19247542016732	413	1
3.12828823691105	3.19752677192914	414	1
3.12317302729127	3.18775039697641	415	1
3.12518797011787	3.18465237382936	416	1
3.11789606904906	3.16919778759677	417	1
3.11817177486006	3.16900701692180	418	1
3.10885419512593	3.15042784217705	419	1
3.12599065153601	3.13465415839206	420	1
3.11323959418322	3.14838782916172	421	1
3.11607568946287	3.16347752656515	422	1
3.11504035411150	3.16614707261427	423	1
3.13742968178060	3.19081022454504	424	1
3.12111771240373	3.17585617162219	425	1
3.12269024435426	3.18875633065623	426	1
3.10640581595288	3.15703021241174	427	1
3.13067441710755	3.16137198164352	428	1
3.12239949315395	3.19913192473313	429	1
3.12800707907257	3.19529147436783	430	1
3.11193532136252	3.14676178669486	431	1
3.12184074916614	3.14916656041766	432	1
3.11322007599747	3.18604546750206	433	1
3.13171173286987	3.16076431180823	434	1
3.11212426281461	3.12091695735338	435	1
3.12229720014459	3.12641466346996	436	1
3.11540006720103	3.18210658603226	437	1
3.12860343994234	3.20452246352037	438	1
3.10917868272968	3.18650727906744	439	1
3.13544372380418	3.17580403583147	440	1
3.10766884729294	3.18971170508559	441	1
3.13081062525861	3.16513320919432	442	1
3.11841214672870	3.13219686832005	443	1
3.12841625950595	3.14162966283414	444	1
3.10495502883621	3.18046870855118	445	1
3.12245690876042	3.15330290519029	446	1
3.11052930468275	3.13879954547138	447	1
3.14655033974176	3.14703531556714	448	1
3.10981742634672	3.15605939827122	449	1
3.13199148463287	3.13865782996610	450	1
3.10856263650157	3.19168857180357	451	1
3.13362139803610	3.16752221350194	452	1
3.11588869980031	3.22747119220707	453	1
3.13761994334473	3.17292605984258	454	1
3.10984105754460	3.18611920624089	455	1
3.13771914489416	3.17516152151772	456	1
3.10712568432488	3.21121672556160	457	1
3.13031542291673	3.18743233176340	458	1
3.10827517468090	3.16020634573395	459	1
3.13214715295797	3.11472992911025	460	1
3.10940139549191	3.15948871286338	461	1
3.13010095679008	3.18025136992558	462	1
3.10564686801278	3.14329459873447	463	1
3.12607183215649	3.14206586298707	464	1
3.12134669699798	3.20440374494321	465	1
3.12085917769345	3.16608690433304	466	1
3.10834259448238	3.14246139985498	467	1
3.12619728419391	3.09028100450328	468	1
3.12990842554860	3.14027707889666	469	1
3.13275402282433	3.13620220736668	470	1
3.10158694623883	3.10491066525638	471	1
3.11051156125215	3.10281389677640	472	1
3.13395141585422	3.13415224117338	473	1
3.12649398388730	3.13108925130971	474	1
3.12638798437457	3.15998683653591	475	1
3.10781598375185	3.13169555572819	476	1
3.12346688633817	3.13728054399996	477	1
3.12247199834751	3.16047051966807	478	1
3.11815708788752	3.12138637245262	479	1
3.10741016796465	3.13899387020793	480	1
3.13476325396236	3.14638230887308	481	1
3.11367872944129	3.11417963315895	482	1
3.13079444463999	3.10466624074920	483	1
3.10098664808291	3.10845264152226	484	1
3.12075111913241	3.14674280144713	485	1
3.10950300142734	3.19681333772257	486	1
3.11985651939068	3.14352167394694	487	1
3.11220900397027	3.13426124463616	488	1
3.13850519690693	3.13891054570551	489	1
3.10375870595418	3.15568958507835	490	1
3.12608916422231	3.11419262996706	491	1
3.10692652278165	3.11190245185892	492	1
3.12688054246130	3.14122733730067	493	1
3.10598528887614	3.15307072302184	494	1
3.12142283595082	3.07684739950190	495	1
3.11273466305387	3.10159631128146	496	1
3.12504246141978	3.12517343055796	497	1
3.08902914345051	3.13216077395270	498	1
3.12496935920963	3.10119880167008	499	1
3.11454090815735	3.13446661176392	500	1
3.12453750147090	3.11465209215092	501	1
3.09956124012955	3.12679644352828	502	1
3.12325798577050	3.10294984712899	503	1
3.11044926008420	3.10918152842991	504	1
3.13281478620687	3.10931426272166	505	1
3.09297020266754	3.13786589006533	506	1
3.12361049769507	3.09064441527450	507	1
3.11508251564763	3.12187629692849	508	1
3.13373019990410	3.10240473462294	509	1
3.10504217784427	3.15806269544528	510	1
3.12090463262058	3.14012030128237	511	1
3.11032475137333	3.15470315937549	512	1
3.14220243209118	3.18097863696540	513	1
3.11760937988423	3.15824871630207	514	1
3.11529437098929	3.13621502580228	515	1
3.10106342887104	3.13884764919204	516	1
3.12150381144288	3.12022089297680	517	1
3.11159642429923	3.15377535293759	518	1
3.11221178064223	3.10878182461782	519	1
3.11880953556230	3.13341658903059	520	1
3.13060967586158	3.14270464793135	521	1
3.11849539715991	3.19958167412956	522	1
3.10483542818065	3.12715296990352	523	1
3.11911761447912	3.11986749304689	524	1
3.11639885238522	3.11451008415936	525	1
3.13223539341581	3.16291019624400	526	1
3.11268177590322	3.14920073661531	527	1
3.11881329307332	3.12859383011337	528	1
3.12248414725160	3.11973683539871	529	1
3.12713577493398	3.12674710273900	530	1
3.10562486858365	3.14514068563715	531	1
3.12657400860211	3.14114897898163	532	1
3.12065403719077	3.12330309260691	533	1
3.13380207362848	3.16641417890643	534	1
3.11349816153272	3.18322930826177	535	1
3.12009703898536	3.16285105684284	536	1
3.10769005695946	3.15406403670402	537	1
3.13335790033923	3.15565403251581	538	1
3.11138553568163	3.13987928726048	539	1
3.13603915788605	3.17712712692007	540	1
3.10516886600442	3.17601411171722	541	1
3.12176259303787	3.14919698797522	542	1
3.11097673916295	3.13269819589841	543	1
3.13702930969407	3.12760428147696	544	1
3.12216309991848	3.20338293715573	545	1
3.13329757199586	3.21295845023717	546	1
3.10986996277303	3.17744014648143	547	1
3.15028486893205	3.12713307658187	548	1
3.10814195867185	3.10921630970392	549	1
3.11836872527445	3.09472488330665	550	1
3.10936865547890	3.12422130861085	551	1
3.13595933585575	3.10943855480255	552	1
3.12192695276349	3.14292102210847	553	1
3.12147008028087	3.15294596994530	554	1
3.10761011532308	3.13225069025953	555	1
3.13647828729191	3.15101080227030	556	1
3.12666529394291	3.16707110837786	557	1
3.11783656113896	3.14219350232670	558	1
3.11166249062301	3.17271885121193	559	1
3.12839177238038	3.14832559706776	560	1
3.12123708222953	3.12953187538227	561	1
3.11828622262812	3.08719123925068	562	1
3.09745832730903	3.11491755198207	563	1
3.12158177698695	3.13660227062165	564	1
3.12330916245499	3.16266160311029	565	1
3.12518035154611	3.14293851227751	566	1
3.11131074289358	3.15764170094276	567	1
3.11407390737333	3.12259713512808	568	1
3.12571548951555	3.12967392571453	569	1
3.12705377837951	3.15036167803311	570	1
3.10452397868217	3.17665124854752	571	1
3.12798260516334	3.20720950741650	572	1
3.13463270027315	3.24188651640639	573	1
3.13360764614010	3.23199928402340	574	1
3.12625109376666	3.22489227512840	575	1
3.11829843851028	3.22544635579903	576	1
3.12489529790656	3.24698187734103	577	1
3.13171330954935	3.21445543666015	578	1
3.12996753254112	3.17600129759635	579	1
3.11777019216625	3.17315855820367	580	1
3.11419710952351	3.17371490006995	581	1
3.11537144998021	3.16905885508617	582	1
3.14302004015391	3.17229334982273	583	1
3.11613659316964	3.17554884060026	584	1
3.13135609663992	3.18715110767011	585	1
3.11828395630213	3.17411156642510	586	1
3.13020674736120	3.15721758703695	587	1
3.11937942859525	3.15499351743145	588	1
3.12152683287782	3.12987420765710	589	1
3.10650547847908	3.17343179556294	590	1
3.14074146511112	3.18512608322620	591	1
3.12106238469657	3.15336814077968	592	1
3.12327371997849	3.17124283016820	593	1
3.11720178288564	3.18132733374753	594	1
3.11990771629228	3.14918380159245	595	1
3.12110225761940	3.12334733388758	596	1
3.13569671840172	3.12126232701978	597	1
3.10972140550901	3.17732460861779	598	1
3.12824989557939	3.12676562461717	599	1
3.10974722625808	3.13687313098289	600	1
3.12258384825629	3.16518142137469	601	1
3.10796247090492	3.15843749418926	602	1
3.12400498054762	3.13361107504899	603	1
3.13296943870501	3.16058069659839	604	1
3.13016602158807	3.17637393865172	605	1
3.11724082468986	3.18737064693834	606	1
3.12886952020933	3.16190263071288	607	1
3.11732601531383	3.16325818598124	608	1
3.12902356937401	3.20617746268795	609	1
3.12809598087557	3.22185336469449	610	1
3.11971321875177	3.17558187901373	611	1
3.12330300741425	3.14803644939567	612	1
3.13401686586001	3.15896239720163	613	1
3.11102966416912	3.17703175129011	614	1
3.12163699307269	3.18149718367870	615	1
3.12897827019434	3.12967401401577	616	1
3.13080786760640	3.12050852635681	617	1
3.12269636358276	3.12477487385002	618	1
3.11038726362690	3.09679226305581	619	1
3.13375108345339	3.13906810141187	620	1
3.12359308011615	3.17700414603498	621	1
3.12411972224020	3.17268864660613	622	1
3.11548751380003	3.16775473224531	623	1
3.13170608220655	3.16554066907639	624	1
3.13140495377383	3.17500407162115	625	1
3.12229854317170	3.17157630149911	626	1
3.11762214827720	3.16370934813124	627	1
3.12681063527725	3.15747322899898	628	1
3.13125128537538	3.14732618875775	629	1
3.12175386551736	3.13573213810260	630	1
3.11061048911923	3.07493175710612	631	1
3.11058180249895	3.11605777440787	632	1
3.11651537158844	3.12103302771686	633	1
3.12070333581938	3.10425191229756	634	1
3.11593410514054	3.13149024102490	635	1
3.11821715044427	3.14514553705024	636	1
3.11346625226579	3.17664072534820	637	1
3.13012971901596	3.17662824919878	638	1
3.12128369338869	3.14163910084830	639	1
3.11503579728879	3.14989859450087	640	1
3.11959546182279	3.18333504062231	641	1
3.12511210015058	3.17959149913574	642	1
3.12369556562824	3.13709886840759	643	1
3.12089826944521	3.17877996549321	644	1
3.12916108479661	3.20340170127369	645	1
3.12006893900344	3.17445765609346	646	1
3.10623812798017	3.11768872454563	647	1
3.11624122589887	3.11440458319516	648	1
3.11263171010314	3.10645267155593	649	1
3.13469518289026	3.15810077275860	650	1
3.11472173067791	3.12785861611502	651	1
3.10814337651093	3.12680687069274	652	1
3.12038489497075	3.12634377015257	653	1
3.12463086363371	3.13214351479786	654	1
3.11948668351151	3.15030773809335	655	1
3.12435017195972	3.13988508986983	656	1
3.12438539585823	3.13747398140181	657	1
3.11224816774640	3.13676263655778	658	1
3.10794682116387	3.13128622739489	659	1
3.11173691777021	3.12578151890340	660	1
3.12637736797309	3.18635322426198	661	1
3.12883372662719	3.20893820328575	662	1
3.11995031281514	3.15588024192968	663	1
3.12161524869628	3.11481415472432	664	1
3.12513179793932	3.09098941770013	665	1
3.12618788031892	3.15771504835988	666	1
3.11773355560557	3.19497760992359	667	1
3.11665416526344	3.15522125979253	668	1
3.13872562872652	3.18749059364527	669	1
3.13271968440260	3.20112893152867	670	1
3.11525381832177	3.15161769758507	671	1
3.10393754140440	3.14256395111212	672	1
3.12043162961164	3.13991642905846	673	1
3.13031003500832	3.16952020614990	674	1
3.12840030718843	3.17843113155997	675	1
3.10806123829940	3.15203493721345	676	1
3.12620949560001	3.17511202549430	677	1
3.12760143223692	3.16455043339640	678	1
3.11779540597530	3.12341180653276	679	1
3.10914334082916	3.13171904656052	680	1
3.12103543576683	3.19071828723398	681	1
3.12522592893730	3.17939190686781	682	1
3.13372188672255	3.12754120397665	683	1
3.10751757762088	3.11481742454508	684	1
3.10833633597994	3.13441279918239	685	1
3.11936479669077	3.15767470970363	686	1
3.12368385162672	3.15005038905322	687	1
3.11426063305692	3.13900219210758	688	1
3.12122092079769	3.16532217319238	689	1
3.13092750238836	3.12606358258188	690	1
3.12760253475641	3.12577488975397	691	1
3.11082586872026	3.18402113357486	692	1
3.12062061509666	3.19356970994970	693	1
3.12648921836704	3.18630648340195	694	1
3.12546574503953	3.19264163190156	695	1
3.12173802161760	3.18872283072212	696	1
3.13328473854006	3.18980795062711	697	1
3.12999153051807	3.20883978843991	698	1
3.11454245215735	3.19165798465421	699	1
3.12391391969611	3.13922562136983	700	1
3.12161820744008	3.10907305897377	701	1
3.12320836127207	3.14282953272630	702	1
3.11038569099845	3.13623228334979	703	1
3.11560667736269	3.11042009547391	704	1
3.11599116032496	3.13045406014731	705	1
3.12298156220363	3.12507254473319	706	1
3.11008097779288	3.14894739289185	707	1
3.12937607182011	3.17457234973985	708	1
3.11926017923997	3.13606944825043	709	1
3.10701585535814	3.10123880281442	710	1
3.11167762457138	3.14071018667328	711	1
3.12797791892846	3.16012749084501	712	1
3.11893201779638	3.15760106672118	713	1
3.11689601382263	3.13197377712566	714	1
3.11183098960552	3.10377262534006	715	1
3.11799880075184	3.09232932217740	716	1
3.11781751671041	3.14215836314834	717	1
3.11846467784674	3.18081364325580	718	1
3.10408000784691	3.16851660057439	719	1
3.12824199060995	3.15994514341627	720	1
3.11562977950887	3.19515257326355	721	1
3.13075979049628	3.18918497800140	722	1
3.10972997947526	3.14864650954872	723	1
3.11949941569018	3.14723297745533	724	1
3.11890809991283	3.19467032643517	725	1
3.12875586224945	3.19041022196858	726	1
3.11076233351973	3.16931190717397	727	1
3.12166900236933	3.16378136381113	728	1
3.11163694114545	3.15097817351523	729	1
3.13638051145819	3.15798848055531	730	1
3.10636717259715	3.14413911219696	731	1
3.12505418864498	3.15351904861684	732	1
3.11583076744571	3.17872958964745	733	1
3.12793992324295	3.19016784648223	734	1
3.11695127258808	3.18031880233636	735	1
3.13526751720798	3.18042810944523	736	1
3.11623885907635	3.20491133073724	737	1
3.12518930924491	3.19432954535447	738	1
3.11140007084223	3.17229158472375	739	1
3.13376868364882	3.16252989099023	740	1
3.11728377908633	3.14715807342529	741	1
3.12518337192819	3.16973379584879	742	1
3.10805636652471	3.17201963669749	743	1
3.12273061150617	3.14571874605028	744	1
3.11264358401111	3.17276835889820	745	1
3.12412173512305	3.22154769919090	746	1
3.11493478067224	3.21690461228139	747	1
3.13309652909531	3.15882480242961	748	1
3.11423995350370	3.17597079713217	749	1
3.12078942101631	3.16576246113231	750	1
3.11164952110919	3.18067191153882	751	1
3.12496775746907	3.15660740108766	752	1
3.12786231361287	3.17143098244243	753	1
3.12647904745641	3.17084266106790	754	1
3.12050835398532	3.14456423047224	755	1
3.12668713670622	3.15706307172057	756	1
3.12892635284859	3.14433419732453	757	1
3.11803893769589	3.15779211089382	758	1
3.11107626633265	3.18011994733091	759	1
3.11597235412644	3.16411906330004	760	1
3.14253605141109	3.16254132149073	761	1
3.11580107264652	3.18083146024850	762	1
3.10548969383474	3.18174705994585	763	1
3.11662849987235	3.08757406010537	764	1
3.13029424551625	3.08703025931676	765	1
3.10267803993875	3.12292476356174	766	1
3.11765082867324	3.15585572502356	767	1
3.11250829872012	3.15428287414394	768	1
3.11593029259163	3.10217171324823	769	1
3.10197354822181	3.07774027573791	770	1
3.11164491223265	3.11802663740388	771	1
3.10462055556740	3.11371296663394	772	1
3.12459552900823	3.12669885115171	773	1
3.11172252584491	3.12589300871551	774	1
3.12120783464758	3.15052447719179	775	1
3.10869992720457	3.16685224059526	776	1
3.12970322769874	3.15131969038488	777	1
3.12323612186858	3.16464603308434	778	1
3.14061378589954	3.14034543006877	779	1
3.11232362942134	3.14211246931898	780	1
3.12187906671917	3.12637340730436	781	1
3.10967708309681	3.13444317424424	782	1
3.12642385145719	3.15236300652443	783	1
3.10802194424291	3.12306840696685	784	1
3.11886372780096	3.12255679572866	785	1
3.09699845374017	3.13634845824901	786	1
3.14424285173794	3.14161349857213	787	1
3.11218522723157	3.14346360116129	788	1
3.12839841594273	3.12925209012700	789	1
3.10306187865675	3.16926021058031	790	1
3.13950255477045	3.13490428057044	791	1
3.11457383829038	3.15145717053658	792	1
3.13728808839471	3.13638146970137	793	1
3.10062641090043	3.13056778088167	794	1
3.13150913635453	3.14542767463684	795	1
3.11253404097107	3.14929341499583	796	1
3.12752551171265	3.10742209135378	797	1
3.10352032958079	3.13238080848126	798	1
3.12367271518292	3.09567622125280	799	1
3.11661982791069	3.12274967934487	800	1
3.14040644716475	3.13563467659763	801	1
3.11263300616258	3.15165734424897	802	1
3.12018430047240	3.13566570834021	803	1
3.10755070275473	3.15177084232417	804	1
3.13535309688903	3.15723794973141	805	1
3.11913882105917	3.18177153048298	806	1
3.13136282379079	3.15615282676015	807	1
3.11917690955824	3.16681941429169	808	1
3.12743869519259	3.16002412908817	809	1
3.11747492234984	3.19706175392243	810	1
3.12852072627690	3.18133252782646	811	1
3.11446401042883	3.18626047527205	812	1
3.12551051826358	3.12042693498771	813	1
3.12906324364999	3.14978327821992	814	1
3.12558770972544	3.16711112147695	815	1
3.12474030508924	3.19468158914177	816	1
3.10862914192428	3.14895279373380	817	1
3.12639577877597	3.16288128399812	818	1
3.13225870270174	3.20496975382787	819	1
3.11375248148676	3.19593436028989	820	1
3.11539877254950	3.16276279816214	821	1
3.13869595263095	3.17200114742088	822	1
3.12522840881373	3.18865563683813	823	1
3.12975053755155	3.19166990321770	824	1
3.10443963489091	3.17105517970378	825	1
3.14105734038658	3.18021020305254	826	1
3.12283366886092	3.19245537166294	827	1
3.11884905837689	3.17566617917198	828	1
3.10057975953456	3.15667142783978	829	1
3.13028459852989	3.12733166379731	830	1
3.12080996470186	3.14550098556556	831	1
3.13806658822766	3.13553537795734	832	1
3.09492696987877	3.17955944251943	833	1
3.12841248349654	3.20542349076838	834	1
3.12268320541217	3.18200089996476	835	1
3.12991202520327	3.14164472767178	836	1
3.10927511689973	3.16685943612217	837	1
3.13548797906987	3.17916013698461	838	1
3.11806149129601	3.17742877641390	839	1
3.13063607224858	3.14216155970336	840	1
3.10891105305910	3.11171601648268	841	1
3.12247587559399	3.11235835538066	842	1
3.10748951514625	3.18081224956924	843	1
3.13043502145858	3.18610124264552	844	1
3.10482287678398	3.16281974501283	845	1
3.14371852834390	3.16267707460871	846	1
3.11292667919962	3.15905153808314	847	1
3.12610628044614	3.17203872974645	848	1
3.10386372930126	3.16014698579260	849	1
3.13630356750656	3.13858638938317	850	1
3.11923728882174	3.17419759869663	851	1
3.13110353551267	3.14377469882100	852	1
3.10315423034467	3.15586045221696	853	1
3.14044741252270	3.20354486030991	854	1
3.11450425240761	3.20630006359267	855	1
3.12693878775931	3.18631282342759	856	1
3.11354495374867	3.15285681420682	857	1
3.12699723623294	3.09088631958796	858	1
3.11308307753121	3.15646197222055	859	1
3.12373953345624	3.16236476081898	860	1
3.11928317369954	3.16826670192192	861	1
3.12754866314123	3.12720931356809	862	1
3.12219091499130	3.16533406262666	863	1
3.11819842429915	3.12607631312060	864	1
3.11994662787481	3.18250137924183	865	1
3.13500202074576	3.15621016000469	866	1
3.12420883444890	3.15987758272222	867	1
3.11540018183290	3.17452563148243	868	1
3.10655475524702	3.12761708159487	869	1
3.11947667100465	3.11341867893670	870	1
3.12535342876107	3.13528603891953	871	1
3.11382197059776	3.14609681864094	872	1
3.11859455414211	3.12652118593638	873	1
3.11113597074175	3.09889899561030	874	1
3.12725988571421	3.14945017952382	875	1
3.11149896491231	3.19388321883176	876	1
3.13087195174675	3.20073533891864	877	1
3.11890784499364	3.17189006933423	878	1
3.12878979065383	3.14775252449344	879	1
3.11000171634542	3.16789747885646	880	1
3.12084614669883	3.11847080743720	881	1
3.11334994527387	3.11478808729046	882	1
3.13459915053495	3.14070695236312	883	1
3.10104077378662	3.13140447171098	884	1
3.12535430461793	3.12934399667528	885	1
3.11781533621748	3.16394313215404	886	1
3.12862671308713	3.18094716955038	887	1
3.10517517805781	3.17832858924174	888	1
3.12700604155354	3.13640286867197	889	1
3.11647986284751	3.14226030051843	890	1
3.13717232573491	3.15666179936321	891	1
3.11817156141606	3.17952314809102	892	1
3.12631213528284	3.17749906021228	893	1
3.10372428003683	3.15906443704210	894	1
3.13085372528798	3.13039147972950	895	1
3.11836400739232	3.16991603611417	896	1
3.12153592879730	3.12375003155451	897	1
3.10275817060854	3.11050812235362	898	1
3.13534308576004	3.13208489759647	899	1
3.12532603136665	3.16607755518396	900	1
3.11864803950005	3.12119377355451	901	1
3.10137724084986	3.12036382950254	902	1
3.13364325437827	3.12410786021277	903	1
3.11900028453823	3.16872221051481	904	1
3.12850301265942	3.13840629167826	905	1
3.10291944361729	3.13786253219154	906	1
3.12946105393649	3.14759647281961	907	1
3.12155216558824	3.16104754397713	908	1
3.13242828341366	3.16978308968063	909	1
3.11828477506707	3.16057657379602	910	1
3.12784153687826	3.16147129506184	911	1
3.12776372715733	3.15837274634061	912	1
3.13695464849056	3.14182648955016	913	1
3.10663169993687	3.11629486324000	914	1
3.11383546173383	3.11624932399995	915	1
3.12018603925688	3.19239952960628	916	1
3.14567506487448	3.21544777166662	917	1
3.12219393552378	3.18518149690005	918	1
3.11743914150313	3.18881871143857	919	1
3.11674128628883	3.18880980072763	920	1
3.13527105822336	3.17755598520237	921	1
3.13289791833078	3.17958228440101	922	1
3.12729424041287	3.16429723501243	923	1
3.11711406413313	3.21389976694390	924	1
3.12370624052683	3.20349233994146	925	1
3.13402691972614	3.17473127778344	926	1
3.11921966751303	3.19535220925329	927	1
3.11412849055444	3.20005988551760	928	1
3.11175226623022	3.18792977447987	929	1
3.13195606979019	3.15943699636810	930	1
3.12468164490545	3.17988308009636	931	1
3.11935336493906	3.18321698767719	932	1
3.10821050434176	3.13236996923962	933	1
3.12426771106950	3.07632372495094	934	1
3.11469602228376	3.09906439259467	935	1
3.11316090058945	3.13805009642218	936	1
3.11514164940302	3.10291856057970	937	1
3.11624787139845	3.06570635494997	938	1
3.11026162433630	3.10367082867380	939	1
3.11649644817372	3.09626907393273	940	1
3.11381801054819	3.08352403726758	941	1
3.14348739583448	3.13429564304520	942	1
3.10719624579180	3.17552002419141	943	1
3.12967120703250	3.16858376026384	944	1
3.11429106503836	3.11207035058478	945	1
3.11457740331351	3.05728771051508	946	1
3.10512915065175	3.10670491044639	947	1
3.12114661698888	3.13154601564003	948	1
3.11432498674122	3.15679940607720	949	1
3.12736265847545	3.17796901467626	950	1
3.12271678564271	3.16370569292601	951	1
3.12759447192282	3.17892725713513	952	1
3.12130923697718	3.18195740820401	953	1
3.11524423504784	3.18810334689731	954	1
3.11835539156769	3.17152853103217	955	1
3.13375728672123	3.15795431735643	956	1
3.12719422223372	3.14635970576486	957	1
3.11607251616322	3.15653430778577	958	1
3.11269324448617	3.17929485789882	959	1
3.12024113834263	3.17228137335398	960	1
3.12231862550207	3.16668976185449	961	1
3.12791226459623	3.19814765409360	962	1
3.11491460102707	3.16750549179562	963	1
3.12009828544953	3.13241025674069	964	1
3.11026273928882	3.14246597582906	965	1
3.12066909860910	3.15261798161998	966	1
3.12155809081543	3.15790148904361	967	1
3.10555731034087	3.14323982838025	968	1
3.11588527566571	3.15737710659690	969	1
3.12982003538867	3.15039030436503	970	1
3.12259377258935	3.18525126801077	971	1
3.11902449935367	3.15273900694670	972	1
3.09947988028387	3.15085920537990	973	1
3.11129369505887	3.13694681483345	974	1
3.11705961935194	3.14608992853581	975	1
3.12999056890724	3.16928972823104	976	1
3.11034476243986	3.18005959384533	977	1
3.11785582213128	3.12802570185698	978	1
3.12217259438089	3.13202613025906	979	1
3.12294198715583	3.12064823468664	980	1
3.10903895145302	3.12226079094708	981	1
3.11769795456144	3.12696795848895	982	1
3.12314151111461	3.12513678254609	983	1
3.12456449552265	3.11332947380026	984	1
3.10756435308554	3.11458744998508	985	1
3.11733488486404	3.15603070226872	986	1
3.12981515656393	3.17614489090707	987	1
3.13491674106515	3.22456572898747	988	1
3.11838703853907	3.21004351492174	989	1
3.10960826795274	3.18731429520749	990	1
3.12610239467968	3.16567788690165	991	1
3.13788752884091	3.18853470858007	992	1
3.11483623000417	3.18534445406304	993	1
3.11185620503411	3.16160818047333	994	1
3.12443437022449	3.13712712396761	995	1
3.13735429871317	3.14608984877780	996	1
3.12265902713715	3.14965403409442	997	1
3.11019822987487	3.15800169158669	998	1
3.12014577081679	3.13152648303610	999	1
3.11965141890027	3.10200572983590	1000	1
3.12811355635550	3.11573372667863	1001	1
3.10617943380977	3.12326259473730	1002	1
3.10961619026700	3.13466204978761	1003	1
3.13092773244663	3.14893874200933	1004	1
3.11525602281925	3.17162800725090	1005	1
3.11326495424900	3.15639877682285	1006	1
3.12055066594920	3.13856548967064	1007	1
3.12829745803784	3.17933178422860	1008	1
3.13303004787970	3.20090121336016	1009	1
3.12760980400593	3.16209303434117	1010	1
3.12007219078444	3.15387491462979	1011	1
3.12657453603826	3.16073383218312	1012	1
3.11250755018186	3.15179665000711	1013	1
3.11747673698074	3.15526136218811	1014	1
3.11447913198323	3.15101965363182	1015	1
3.12956644243209	3.14361607265526	1016	1
3.10855607966462	3.16168447472198	1017	1
3.11390018850588	3.13593086183778	1018	1
3.10875703687771	3.12360586841600	1019	1
3.12082837878240	3.14225119062071	1020	1
3.11171670252166	3.15854216273692	1021	1
3.12399841858030	3.12288407965197	1022	1
3.12482183311255	3.14022393658533	1023	1
3.12161363407826	3.16023498354506	1024	1
3.11393421893509	3.15453094291460	1025	1
3.12167624769771	3.13647488533229	1026	1
3.12695432858885	3.11757061156383	1027	1
3.12773393807346	3.13390583407814	1028	1
3.11673599393901	3.14611255221197	1029	1
3.11097259241183	3.11193995533800	1030	1
3.12541838260613	3.11229904618083	1031	1
3.11944926743827	3.11756584334405	1032	1
3.10864841763264	3.09777864493870	1033	1
3.11510786994175	3.12965307373826	1034	1
3.12603752243807	3.14069342978686	1035	1
3.12835003556181	3.12387629858217	1036	1
3.11523381471827	3.09985528664834	1037	1
3.10383304113291	3.11125546699956	1038	1
3.12585138004596	3.10758927914475	1039	1
3.11759960210592	3.14143830561943	1040	1
3.12251670505683	3.09849781445282	1041	1
3.12196836063003	3.12546814799607	1042	1
3.11488054884188	3.11151078506795	1043	1
3.12833269173930	3.13669519203058	1044	1
3.12642474292248	3.15734899951166	1045	1
3.11165761211370	3.13777079093104	1046	1
3.12577008757087	3.15717507380689	1047	1
3.12730218770625	3.14714121876344	1048	1
3.11789961342651	3.11406473221498	1049	1
3.10164453786130	3.10398484800138	1050	1
3.10940461940117	3.12232603223647	1051	1
3.12036486499081	3.16353151040342	1052	1
3.13635107330464	3.18595000385506	1053	1
3.11188976391174	3.19681417060500	1054	1
3.12524871108233	3.17987011748857	1055	1
3.12070534851144	3.19031468834175	1056	1
3.12132098225322	3.17838550550794	1057	1
3.11829847358881	3.17356257134370	1058	1
3.11494931767630	3.15883108908191	1059	1
3.11098905754222	3.12977787446023	1060	1
3.13384578615296	3.16580428761654	1061	1
3.12737485272287	3.18028658444844	1062	1
3.12040888685989	3.14926361421075	1063	1
3.11023540512557	3.14138386891080	1064	1
3.13205164147597	3.14460726883621	1065	1
3.10897512026503	3.14171867619666	1066	1
3.13453834979037	3.09897271407863	1067	1
3.10519402674488	3.12819799684764	1068	1
3.12425386865564	3.12447947377716	1069	1
3.11784607236440	3.16830402496165	1070	1
3.12875115345024	3.15812441278487	1071	1
3.11186350075848	3.19924116804538	1072	1
3.12771718877089	3.17436347824499	1073	1
3.10930097478357	3.16109968292515	1074	1
3.13621212758739	3.16128565435416	1075	1
3.10936478760756	3.17443626802397	1076	1
3.12750397487940	3.16541621990368	1077	1
3.11268665053156	3.16990446195250	1078	1
3.12575099912317	3.10630287045343	1079	1
3.10676607095302	3.12133580492000	1080	1
3.13152624229857	3.13917082861933	1081	1
3.11217392450066	3.14122046584318	1082	1
3.13515306818777	3.16721778749141	1083	1
3.10664263724774	3.18311257308219	1084	1
3.12913572709801	3.15113729217696	1085	1
3.12103693914446	3.15876887885089	1086	1
3.13754519591323	3.14598107095089	1087	1
3.11766811395878	3.16107035308641	1088	1
3.11858169329192	3.14731634600460	1089	1
3.12043154296952	3.12828467395463	1090	1
3.12824306918251	3.13489464897047	1091	1
3.11687069829512	3.15008215398485	1092	1
3.12988748072925	3.14112555502506	1093	1
3.11635112486199	3.12494255831257	1094	1
3.12151605628319	3.14593478507783	1095	1
3.12464999299398	3.16453796178133	1096	1
3.12204683183192	3.16694060517069	1097	1
3.12241569259560	3.16759971917113	1098	1
3.11743217346656	3.15924096631223	1099	1
3.11224271347781	3.15937186832916	1100	1
3.12274664334121	3.16963013888061	1101	1
3.12856858962983	3.17815956068462	1102	1
3.11097343110805	3.14823700987108	1103	1
3.11239915808364	3.15009046350844	1104	1
3.12652065680640	3.17971539283283	1105	1
3.13272679866501	3.17492222902199	1106	1
3.11013891891271	3.13121185328356	1107	1
3.11035826138369	3.14247438286577	1108	1
3.11635462626178	3.14163977542873	1109	1
3.13349905459121	3.16049564953713	1110	1
3.11729865811075	3.15531859844270	1111	1
3.11983655902104	3.13846821608009	1112	1
3.11689594207228	3.14228673305022	1113	1
3.13889465247007	3.15995370321079	1114	1
3.11168107327701	3.14898581118711	1115	1
3.12224749800118	3.16669448816579	1116	1
3.11138907800825	3.18575221166145	1117	1
3.13515051371569	3.17122809706413	1118	1
3.11676071644269	3.20051833896352	1119	1
3.13028894218292	3.22114715683395	1120	1
3.10851207996050	3.16284881549177	1121	1
3.13487379530057	3.15253498260942	1122	1
3.11376472375505	3.16421370202705	1123	1
3.13049299900806	3.17465497887339	1124	1
3.11011137503831	3.14359255370247	1125	1
3.13073292552803	3.13100369525599	1126	1
3.11125569520498	3.14977187762966	1127	1
3.13511790212527	3.12979381731456	1128	1
3.10713199670777	3.16355942210089	1129	1
3.12385403623895	3.13633223850571	1130	1
3.10682037352304	3.12914231301324	1131	1
3.13230678271912	3.10532477693571	1132	1
3.10226808182351	3.16711798642301	1133	1
3.13464379160517	3.16682011246821	1134	1
3.10407843240908	3.13491907145871	1135	1
3.13576202029105	3.11815904897165	1136	1
3.10368357087646	3.17316470467385	1137	1
3.13149815809289	3.13127588017251	1138	1
3.10991004382123	3.11792852639677	1139	1
3.14749796506765	3.15201505574419	1140	1
3.10903546278042	3.17912588741105	1141	1
3.12507428572994	3.17214050286836	1142	1
3.10652035116660	3.17357559800245	1143	1
3.14056565841866	3.17011616610462	1144	1
3.11039700534986	3.15012639643765	1145	1
3.11800484820170	3.11891132399968	1146	1
3.10175781258932	3.13003257415759	1147	1
3.12713364033292	3.12845962997005	1148	1
3.11199165841694	3.14488443787820	1149	1
3.11595882832351	3.12560269621289	1150	1
3.11279043692577	3.15482456219485	1151	1
3.13764549332731	3.17188410065020	1152	1
3.11988653686500	3.18335218273853	1153	1
3.11645499725109	3.17969165028416	1154	1
3.11387266034152	3.15683785757262	1155	1
3.11885798593810	3.10734282167937	1156	1
3.12233458007319	3.14218412639150	1157	1
3.11961212111242	3.17572533553883	1158	1
3.11348614302916	3.16715308992213	1159	1
3.11948722039543	3.16206823808914	1160	1
3.12679752369824	3.17493656730368	1161	1
3.10895563262118	3.15747521173065	1162	1
3.11871087424962	3.12997998453603	1163	1
3.11364359699208	3.17575145402270	1164	1
3.12554891905380	3.15690251548119	1165	1
3.10995833112102	3.11986472605788	1166	1
3.11361239792465	3.14695139603407	1167	1
3.11117710442005	3.13806617605487	1168	1
3.13020727287157	3.14856728136034	1169	1
3.11258969494893	3.18991339767528	1170	1
3.12605503342778	3.17030581885614	1171	1
3.11853602343021	3.17260350686360	1172	1
3.13803041460611	3.18150812023579	1173	1
3.10783302979328	3.12632275989764	1174	1
3.11621428049497	3.12242595128061	1175	1
3.10639288875981	3.13552671467817	1176	1
3.13059194093174	3.17387082659144	1177	1
3.11119697075062	3.18117799553751	1178	1
3.12719096117732	3.12615699384728	1179	1
3.10758686732877	3.12369875471104	1180	1
3.11560047190112	3.15354374335024	1181	1
3.10178391974549	3.17785328442614	1182	1
3.12250517737982	3.15493785528167	1183	1
3.11299868744740	3.13366446464527	1184	1
3.12828061658763	3.10856990477666	1185	1
3.08990732672392	3.12652057192818	1186	1
3.11872189927452	3.10932190155807	1187	1
3.11058308921009	3.15003932164671	1188	1
3.13553758504763	3.13688358221056	1189	1
3.09266342676850	3.16542538483532	1190	1
3.12408019363732	3.10163661070137	1191	1
3.12379031087893	3.13354427852529	1192	1
3.13955888807527	3.13368808679655	1193	1
3.09211758450613	3.15176876054671	1194	1
3.11952425534616	3.11966532243704	1195	1
3.10805559382762	3.12210411382232	1196	1
3.13114311520926	3.15383095101634	1197	1
3.12858500844415	3.16790421383393	1198	1
3.10255136184265	3.14828240349787	1199	1
3.11286737714401	3.13920278265996	1200	1
3.11210135622757	3.14145604729042	1201	1
3.13635745205810	3.14825240827663	1202	1
3.10755387663796	3.18523494078592	1203	1
3.11294388337370	3.17774528057273	1204	1
3.11152696334286	3.18591967373541	1205	1
3.12472734188297	3.14568626712495	1206	1
3.11112398780550	3.18029465927484	1207	1
3.11432091475643	3.15635362524470	1208	1
3.12077986978951	3.13179789745461	1209	1
3.12259000092209	3.17018538393310	1210	1
3.11693681283259	3.18711310613421	1211	1
3.12075183117854	3.13919683767808	1212	1
3.12204508551156	3.14202002847629	1213	1
3.12038679497839	3.12922456492131	1214	1
3.12537560903372	3.15049403323658	1215	1
3.11304034754182	3.10062445487469	1216	1
3.11790251892762	3.11396068212436	1217	1
3.10736692210784	3.11810159567881	1218	1
3.11975205669143	3.13977158508215	1219	1
3.11621980639348	3.11691569565874	1220	1
3.12390026806430	3.13234072201019	1221	1
3.11064822978888	3.13967072610134	1222	1
3.11925123819141	3.12670252222493	1223	1
3.11191584507016	3.13982223742129	1224	1
3.12711173088862	3.15426801741874	1225	1
3.12413223610430	3.16438008454305	1226	1
3.13268087256636	3.16523201253566	1227	1
3.12137081873222	3.17322912181172	1228	1
3.12575786148413	3.15383516882431	1229	1
3.11413281439110	3.15127045253465	1230	1
3.12141006067740	3.15295428725970	1231	1
3.11437283006901	3.13516385832038	1232	1
3.12378848034468	3.17951584297526	1233	1
3.12796244838653	3.19051871675199	1234	1
3.13565113119142	3.19011826664366	1235	1
3.10429665530887	3.15387823854530	1236	1
3.12601460540472	3.13632457659279	1237	1
3.11036606127606	3.13777784665045	1238	1
3.13304144148064	3.17501515579841	1239	1
3.12250931538319	3.20030698562351	1240	1
3.13693384727496	3.16039792259969	1241	1
3.12106900180507	3.18744823054317	1242	1
3.12908226535755	3.16165989449217	1243	1
3.09930151563780	3.13153607474072	1244	1
3.12454967059229	3.12254948402353	1245	1
3.11260073804593	3.14128670579055	1246	1
3.13161334643147	3.14801437500482	1247	1
3.10531449203255	3.15889748426886	1248	1
3.11597462045550	3.10314355257984	1249	1
3.09701159652105	3.11303094186491	1250	1
3.12791098814595	3.13428202660862	1251	1
3.10033357601609	3.14576176058517	1252	1
3.13092729246609	3.11479006264977	1253	1
3.11073013405668	3.13412991670602	1254	1
3.13148089575760	3.12288484200539	1255	1
3.11343712850559	3.16731268698994	1256	1
3.11560248188369	3.15289893793228	1257	1
3.11895689168045	3.17617969457626	1258	1
3.14315236792965	3.22645234452076	1259	1
3.11284316711229	3.17194282887371	1260	1
3.12729608665704	3.14973469696611	1261	1
3.10663659276160	3.15964818430265	1262	1
3.13073346090575	3.18441416500905	1263	1
3.11582708065169	3.17113802051704	1264	1
3.11226144220607	3.12123243386812	1265	1
3.11571840644906	3.10589430148482	1266	1
3.13660528458993	3.14036187863633	1267	1
3.11579028800011	3.16580488132482	1268	1
3.12239405968171	3.20097066789622	1269	1
3.12326002683923	3.21605554770277	1270	1
3.13289758840509	3.17906696954653	1271	1
3.12395944604755	3.17219063961030	1272	1
3.11193725491879	3.13575629849671	1273	1
3.12113754119464	3.14049567325465	1274	1
3.12833680347414	3.15515700650644	1275	1
3.12590452301870	3.17043652440217	1276	1
3.10787521825687	3.13235452159020	1277	1
3.12012453074701	3.14281647531965	1278	1
3.12147801824311	3.15648138559421	1279	1
3.13341202835194	3.18383429028460	1280	1
3.10657001262392	3.14292068041114	1281	1
3.12367726636224	3.15808844392627	1282	1
3.12375918085731	3.17689149010197	1283	1
3.12659958623765	3.17444641231504	1284	1
3.11354240934742	3.12830977363121	1285	1
3.12048381596587	3.12629420123446	1286	1
3.11631967489213	3.17015209623151	1287	1
3.13282080889753	3.17102079548014	1288	1
3.10451643655966	3.13088958958475	1289	1
3.12192167686281	3.12714775843736	1290	1
3.11683770466847	3.13726715234983	1291	1
3.12601567032199	3.13476652011635	1292	1
3.10884388191395	3.14773713483594	1293	1
3.12009996115346	3.13725867444965	1294	1
3.11858173917969	3.16394307607774	1295	1
3.12545050235499	3.13673865102344	1296	1
3.11391134533235	3.12145512201572	1297	1
3.12121423756653	3.12478176865128	1298	1
3.11438630999710	3.15361923355154	1299	1
3.12194003287328	3.12432350750495	1300	1
3.11582540374351	3.15138984340067	1301	1
3.13787473475830	3.15732305492415	1302	1
3.10538491322704	3.17474543954047	1303	1
3.13023225800886	3.17757688481979	1304	1
3.11867285703959	3.18623147589778	1305	1
3.13083502904248	3.14842878378888	1306	1
3.10867175148775	3.15342225200383	1307	1
3.12138902847834	3.13310478187652	1308	1
3.10756660817628	3.14602720268622	1309	1
3.12873984228866	3.16114431667630	1310	1
3.11904441708094	3.17988219467701	1311	1
3.12604019993499	3.12841450178293	1312	1
3.10978243547600	3.12605309623826	1313	1
3.12861044209072	3.12890366414179	1314	1
3.12046691102901	3.18078919053651	1315	1
3.12415930955318	3.16257320926764	1316	1
3.11097368072401	3.19693465830366	1317	1
3.13600653547152	3.15119651770299	1318	1
3.11446705523681	3.16065591180528	1319	1
3.12572779073972	3.14457700964548	1320	1
3.11750099312364	3.17693665608401	1321	1
3.11382118582380	3.14926335107710	1322	1
3.11026261639973	3.14521510141369	1323	1
3.11488917868658	3.10144108979733	1324	1
3.13086223406915	3.15694325708735	1325	1
3.12356737040457	3.17099555462004	1326	1
3.11796683373369	3.17441113059977	1327	1
3.12524599915670	3.11926768304206	1328	1
3.11655394237953	3.09622441532772	1329	1
3.11209726945377	3.10784224033829	1330	1
3.11682736674663	3.11889379833751	1331	1
3.11545913983994	3.13489478825034	1332	1
3.11837280212939	3.13741005173263	1333	1
3.11395577610674	3.16625034896626	1334	1
3.11379721345610	3.15984072373764	1335	1
3.11836784201386	3.16556963168364	1336	1
3.13020278725512	3.16067248220919	1337	1
3.12122561141780	3.18193075987144	1338	1
3.12006461565947	3.14184468520254	1339	1
3.10834430899722	3.14659588827396	1340	1
3.12182855040523	3.15189459598828	1341	1
3.12581587805551	3.15027920153517	1342	1
3.11182770377101	3.14441146883102	1343	1
3.11100194568167	3.18255403549438	1344	1
3.12630731662007	3.16351574064379	1345	1
3.13865510261340	3.15751867844366	1346	1
3.11356734205589	3.17927603439019	1347	1
3.10072586016065	3.16900052184635	1348	1
3.12460028251461	3.18561934767995	1349	1
3.14346298974249	3.19377986646764	1350	1
3.12037249709832	3.18324680376852	1351	1
3.11570753974748	3.20063698710460	1352	1
3.11213140728616	3.17460138407856	1353	1
3.13416037277044	3.19562652818170	1354	1
3.13687497228635	3.17617413449902	1355	1
3.10811254302637	3.16614882274331	1356	1
3.10558750464794	3.14198228086012	1357	1
3.13255436348248	3.20160979993749	1358	1
3.12591549519674	3.19772286588550	1359	1
3.11726781796787	3.19043768075179	1360	1
3.10919690897331	3.15777433037745	1361	1
3.12759433051502	3.15967403236955	1362	1
3.12810658611740	3.13747229776992	1363	1
3.11667520787126	3.14424542223429	1364	1
3.10839272493932	3.12676463980619	1365	1
3.12381879275843	3.12606518470223	1366	1
3.11911419289691	3.16187022986925	1367	1
3.11891628241606	3.15907604631678	1368	1
3.11306103194484	3.14074110029486	1369	1
3.12127260303406	3.15927851515903	1370	1
3.12779877117867	3.19199630744695	1371	1
3.12810847084249	3.16875298883618	1372	1
3.10407749202486	3.10395814368194	1373	1
3.11468549819360	3.12931933723065	1374	1
3.12888661171762	3.16628785520016	1375	1
3.12403492217439	3.15129819838185	1376	1
3.10590275836564	3.14706835418663	1377	1
3.12414773605418	3.15708036626826	1378	1
3.11618403249140	3.16468907865415	1379	1
3.12545652948657	3.17316544483172	1380	1
3.12289161968335	3.15208833588354	1381	1
3.11389611040089	3.16273243752807	1382	1
3.12461160356343	3.18387105388557	1383	1
3.12114847466254	3.16418054293557	1384	1
3.12411133565382	3.14168555493761	1385	1
3.13017067914302	3.19266188374870	1386	1
3.10692959037057	3.16998722816734	1387	1
3.10775998385858	3.13093613266578	1388	1
3.11713821794392	3.16067234029305	1389	1
3.12278503994285	3.15763057318213	1390	1
3.11831075931614	3.14440024050626	1391	1
3.12308459928084	3.17638411319738	1392	1
3.10520440745803	3.17069288988820	1393	1
3.12765982063704	3.16416717312055	1394	1
3.12165220011060	3.14752548055928	1395	1
3.11852234448101	3.15392605893457	1396	1
3.11760993823849	3.14259856351120	1397	1
3.11533059757136	3.16270187631684	1398	1
3.12973238658788	3.20431383747764	1399	1
3.11561252114624	3.18206542463071	1400	1
3.11056400202391	3.19328183743027	1401	1
3.10986190962677	3.17126578565544	1402	1
3.12213036854005	3.18693659710488	1403	1
3.12392033228490	3.17431353753475	1404	1
3.12585963262191	3.19455464259030	1405	1
3.11360440579105	3.19965221461459	1406	1
3.12784273895706	3.18719252220569	1407	1
3.10908069863672	3.14792146060155	1408	1
3.12159476698318	3.16358760911530	1409	1
3.11213142477953	3.16240885006849	1410	1
3.14192767292968	3.18154412696831	1411	1
3.11776151635685	3.17942367889013	1412	1
3.12144464778242	3.12956517293917	1413	1
3.09382086641353	3.11918224017453	1414	1
3.15090142471338	3.15026797445362	1415	1
3.12182518653307	3.17164222291322	1416	1
3.12038783716957	3.15115075712749	1417	1
3.10164744230299	3.17281680351129	1418	1
3.13651257127803	3.15753697297159	1419	1
3.11959845544251	3.18115812147913	1420	1
3.13968480960637	3.15596836248928	1421	1
3.09425416959010	3.12898130613729	1422	1
3.13231824631588	3.11944190890763	1423	1
3.11968883811957	3.17176489619298	1424	1
3.13253831396852	3.14475882235004	1425	1
3.10358820081894	3.14223478239390	1426	1
3.12621832139754	3.11717440666783	1427	1
3.12279649044141	3.18864294454891	1428	1
3.12326408023642	3.16090598552955	1429	1
3.11017035014844	3.19799515062447	1430	1
3.13667818225034	3.19043324525230	1431	1
3.12441550820203	3.18924585299004	1432	1
3.13291921624890	3.18227227510115	1433	1
3.10470481772709	3.18644465066943	1434	1
3.12962041315738	3.19075021490574	1435	1
3.13695598197278	3.22432462743330	1436	1
3.13228441151324	3.18988288628133	1437	1
3.11365298670036	3.20033573217053	1438	1
3.12175112735652	3.17861388662111	1439	1
3.12368125347126	3.20783709692323	1440	1
3.14224296712193	3.19276127637312	1441	1
3.11749436164032	3.16724156295597	1442	1
3.11686292954517	3.18588929044513	1443	1
3.12067008195478	3.18316793690654	1444	1
3.13109766769736	3.15746767377203	1445	1
3.12208975411732	3.20368196374968	1446	1
3.11533094157966	3.19296992152370	1447	1
3.11410575197044	3.17160400671982	1448	1
3.12851226096482	3.15299668656359	1449	1
3.13048322764371	3.19023551684103	1450	1
3.11390689401504	3.19464302587250	1451	1
3.12207075623893	3.18469570355256	1452	1
3.11536885780001	3.17602847806602	1453	1
3.12340697412791	3.20295624952343	1454	1
3.11687881888756	3.14997659145842	1455	1
3.12406528431568	3.16755967037039	1456	1
3.10718390516663	3.16963066444142	1457	1
3.11938384321127	3.14095882240610	1458	1
3.11218326696781	3.13264227717811	1459	1
3.12253917559803	3.10758516312552	1460	1
3.10798777093548	3.13564258493886	1461	1
3.12768898440062	3.16955819120051	1462	1
3.11697423587539	3.15910190627760	1463	1
3.13346190070175	3.13197340438865	1464	1
3.10770040822927	3.14882408348592	1465	1
3.11957762013137	3.15102214042990	1466	1
3.11654956945849	3.19620039051229	1467	1
3.13858738529725	3.16798245449447	1468	1
3.10327374893514	3.17676689918455	1469	1
3.13197227747995	3.15384707130528	1470	1
3.11252325513096	3.16575581828352	1471	1
3.14029023800088	3.14807961359481	1472	1
3.09597768460935	3.12871002278745	1473	1
3.11949423175552	3.11663656054009	1474	1
3.10536066801053	3.13907977667996	1475	1
3.13908244669102	3.16018850692294	1476	1
3.10457451907619	3.16021334636769	1477	1
3.12120412561569	3.12793737715771	1478	1
3.09792688920245	3.13525144912291	1479	1
3.13521774583245	3.13170576379458	1480	1
3.11546977294771	3.18673225839987	1481	1
3.13383620733284	3.15264788115064	1482	1
3.11453469423983	3.17138065010297	1483	1
3.12737902453880	3.15264782317289	1484	1
3.10819862918352	3.14226687248251	1485	1
3.13356762632112	3.15963038431795	1486	1
3.11674327461967	3.19772374139366	1487	1
3.13181553892459	3.17754017093869	1488	1
3.11113027361844	3.14790930642390	1489	1
3.13613622267568	3.14862214355827	1490	1
3.11995233934732	3.18286703581466	1491	1
3.12775230027977	3.21207302193037	1492	1
3.11967952875607	3.19534678154569	1493	1
3.12789863807127	3.18327899767177	1494	1
3.12186044648651	3.19597756962739	1495	1
3.12579636774118	3.18924697942164	1496	1
3.11482800929279	3.22544669237880	1497	1
3.13227184845381	3.24789007937752	1498	1
3.13384688183236	3.19861064334282	1499	1
3.12557628540374	3.16559418107727	1500	1
3.11834457195099	3.17371691173648	1501	1
3.12390632325925	3.14364571454296	1502	1
3.12500096841521	3.15645364983830	1503	1
3.12420264050384	3.16081084390522	1504	1
3.10932067956043	3.18392424485210	1505	1
3.12641133903903	3.12124108862500	1506	1
3.12072602695459	3.13860375421078	1507	1
3.11378307187366	3.17953459272527	1508	1
3.11887225525534	3.16701173649389	1509	1
3.12839884060926	3.17952330246666	1510	1
3.13120911798812	3.18608893780306	1511	1
3.12063491671495	3.15802288920949	1512	1
3.10304998677534	3.13891380740693	1513	1
3.12417672939810	3.11412146818619	1514	1
3.12474090712310	3.11313214252945	1515	1
3.11272801778337	3.09932019576274	1516	1
3.10859062267320	3.13074958288343	1517	1
3.11348325379347	3.14264600457719	1518	1
3.12656913579272	3.14148751098289	1519	1
3.12072767729863	3.15875154765823	1520	1
3.12519260430012	3.15032014202491	1521	1
3.10588993474469	3.11207083369822	1522	1
3.13563776747707	3.14795469724941	1523	1
3.11094284470224	3.15037922927559	1524	1
3.11981902352628	3.13814257963790	1525	1
3.10309002067329	3.11257434038648	1526	1
3.12538875181152	3.08026151457960	1527	1
3.11457182275838	3.13061137234941	1528	1
3.13859478906577	3.13829543975415	1529	1
3.09931207327280	3.12581062431511	1530	1
3.13568208860994	3.16945357314468	1531	1
3.11748423735384	3.20135531106006	1532	1
3.13567572434531	3.20192744013810	1533	1
3.10944474582047	3.20276350132285	1534	1
3.13858574582364	3.19242213098151	1535	1
3.10997033926182	3.19831815893256	1536	1
3.13233412452904	3.19467632589683	1537	1
3.11143428125968	3.19569166461494	1538	1
3.14031002716015	3.17247520297830	1539	1
3.10793638883989	3.14681998386752	1540	1
3.12927632162173	3.10048992692756	1541	1
3.11056997566118	3.12375517557354	1542	1
3.13020371790030	3.12310395737231	1543	1
3.10040080842945	3.10801684577844	1544	1
3.12283370034913	3.10845858065494	1545	1
3.10929776518037	3.11604928295493	1546	1
3.13094673926625	3.11913849446692	1547	1
3.11070373113192	3.16019644064602	1548	1
3.12651030289136	3.17116449992620	1549	1
3.10632161156657	3.13841893869540	1550	1
3.13051851224581	3.13406440978128	1551	1
3.11775165768323	3.20192797139868	1552	1
3.12502314104598	3.14285435635675	1553	1
3.10872870302893	3.11570135398952	1554	1
3.13239315683895	3.12594235364196	1555	1
3.11990502406896	3.17185120367281	1556	1
3.11431404111221	3.13121246164779	1557	1
3.10925585305564	3.15396658431325	1558	1
3.12547851640095	3.13546435313630	1559	1
3.11822922554407	3.17223908820507	1560	1
3.12173915212663	3.19301737105417	1561	1
3.11330033961470	3.18137311608568	1562	1
3.12629619795636	3.15358257830427	1563	1
3.12187315094776	3.16543116581798	1564	1
3.12206654830870	3.10194141204355	1565	1
3.10878261586714	3.10770411873992	1566	1
3.11287384014636	3.10468260164604	1567	1
3.13135165049767	3.14795435777759	1568	1
3.12731302874794	3.16586419213740	1569	1
3.11887593918878	3.14425530930027	1570	1
3.11533054551864	3.14356777933449	1571	1
3.12480490375386	3.16415310142861	1572	1
3.12099792234216	3.12776639648867	1573	1
3.11837303364138	3.13508423927748	1574	1
3.11344704147272	3.13736934039503	1575	1
3.12616422437177	3.16830709863057	1576	1
3.13224319179858	3.17540683291328	1577	1
3.11370717089748	3.14524915328696	1578	1
3.10644754606260	3.13586135350272	1579	1
3.12925311701213	3.15764436143080	1580	1
3.12592469970989	3.14893694246612	1581	1
3.12119488022029	3.16238673642634	1582	1
3.09760236028328	3.15199550429757	1583	1
3.12808525695793	3.12372879354371	1584	1
3.12819696437275	3.18087417795041	1585	1
3.12323227105054	3.14150320431231	1586	1
3.10115856413787	3.14242477636778	1587	1
3.12892456586846	3.13929148193740	1588	1
3.10971177071787	3.17567809502410	1589	1
3.12518766499726	3.14913046062856	1590	1
3.10182289533419	3.14988013226730	1591	1
3.13133604415601	3.16120163897228	1592	1
3.11978190365657	3.17037509382934	1593	1
3.12754813785398	3.12727333449331	1594	1
3.09333168587029	3.16433992782521	1595	1
3.12849038730869	3.14739070712045	1596	1
3.11350125223705	3.17317122700608	1597	1
3.13128898030524	3.13203840586483	1598	1
3.10037952489694	3.14755727226857	1599	1
3.12993916335693	3.14041651598898	1600	1
3.10866755736211	3.17834159057861	1601	1
3.12242038656662	3.13939413097288	1602	1
3.09972235971570	3.14024314952178	1603	1
3.11581555570525	3.11040778676819	1604	1
3.10464759870329	3.13241670482079	1605	1
3.12668592857438	3.11980982336720	1606	1
3.09983516820139	3.11506196527944	1607	1
3.11918179455023	3.12857853883792	1608	1
3.11341374438938	3.17920034683722	1609	1
3.11810934058617	3.14731280972447	1610	1
3.11213920731001	3.14594332694817	1611	1
3.13075177565161	3.11871312184620	1612	1
3.11901976668215	3.13584613209996	1613	1
3.11319674053626	3.12528080945232	1614	1
3.10158474015788	3.13415564341682	1615	1
3.12916355667668	3.14299035684090	1616	1
3.12479293474219	3.16491514067870	1617	1
3.11713002374136	3.17895949869156	1618	1
3.12313283477680	3.18706326537973	1619	1
3.12778214743034	3.15294204806552	1620	1
3.12274248714022	3.13747101657656	1621	1
3.11143753336407	3.13431660327566	1622	1
3.10562616169490	3.14095610513431	1623	1
3.12759424225682	3.11922561019092	1624	1
3.13159500013327	3.16651986414412	1625	1
3.11504778906395	3.11625984942123	1626	1
3.11074053441863	3.16632454494162	1627	1
3.11624226330508	3.15704001342980	1628	1
3.13375093389207	3.18906090679336	1629	1
3.12011103989848	3.18248032405465	1630	1
3.11488838333305	3.16316756572929	1631	1
3.11523197136964	3.15907560325500	1632	1
3.12492640555684	3.15605308167994	1633	1
3.11487166745415	3.13722678060670	1634	1
3.11137142847751	3.13140491014330	1635	1
3.10865624703638	3.13037518275521	1636	1
3.13324551486789	3.16996688845662	1637	1
3.12115930911647	3.16350508613518	1638	1
3.11671220433214	3.13181323907314	1639	1
3.11347837949868	3.17188288755601	1640	1
3.12881603818033	3.18274724585399	1641	1
3.11601776835406	3.21163599875236	1642	1
3.12503396071429	3.17354236538057	1643	1
3.11568320988999	3.18910953947692	1644	1
3.12148161889703	3.15937128639517	1645	1
3.10739159864527	3.14822775124678	1646	1
3.12459832547363	3.13842740575447	1647	1
3.10655283956282	3.13519871926914	1648	1
3.12369804152690	3.13376364194051	1649	1
3.10977731439492	3.17246680371293	1650	1
3.13570466998307	3.15056814565711	1651	1
3.11451843267384	3.14774005565435	1652	1
3.12413861028584	3.16788061669530	1653	1
3.11539702286813	3.20504583843561	1654	1
3.13133375946718	3.14807749052949	1655	1
3.11413417465460	3.16998460178124	1656	1
3.12080947264673	3.13303456555756	1657	1
3.10823970918595	3.15308875419920	1658	1
3.13111211107706	3.12881087468007	1659	1
3.11534158235178	3.12817116953622	1660	1
3.11838928261516	3.16468349681132	1661	1
3.11340799047116	3.19697042283096	1662	1
3.13542899535530	3.16891735356445	1663	1
3.12344626682268	3.17668560003882	1664	1
3.12858913083678	3.21934270120783	1665	1
3.11603971895177	3.20990985620595	1666	1
3.12949376284939	3.17486353446174	1667	1
3.12644741311051	3.14488435491787	1668	1
3.11005287305597	3.14922376374871	1669	1
3.11108850725704	3.18787303645893	1670	1
3.11476663255382	3.16166167947789	1671	1
3.13270155693133	3.17004672078047	1672	1
3.11771226401097	3.15584306779133	1673	1
3.11386496849236	3.16067023212555	1674	1
3.11888978841753	3.18122582881029	1675	1
3.12269066771502	3.17087452550837	1676	1
3.12400381847496	3.15256400616386	1677	1
3.12255258639189	3.16509692082732	1678	1
3.10913831318008	3.13603845978858	1679	1
3.12117600939238	3.12594089496759	1680	1
3.11438512071884	3.16306793966599	1681	1
3.11522609192733	3.14173230880148	1682	1
3.10856613562445	3.12616872090187	1683	1
3.12415292583754	3.13175936136838	1684	1
3.12645224048734	3.15247698813296	1685	1
3.11152230351139	3.14768322914711	1686	1
3.11423979720752	3.16107030635544	1687	1
3.12304015617056	3.14132090840490	1688	1
3.12705117436750	3.13796100170187	1689	1
3.12894974595791	3.17504020778907	1690	1
3.11380782128870	3.16345306163831	1691	1
3.11813500997231	3.16725982417525	1692	1
3.12383646020773	3.20677501753584	1693	1
3.12368953701445	3.20973309354353	1694	1
3.11439735225040	3.16723210454704	1695	1
3.12370379323098	3.16496769851582	1696	1
3.11562343126305	3.16485431802018	1697	1
3.12685024356168	3.12987248798367	1698	1
3.11833542378092	3.14176720809825	1699	1
3.11720303582718	3.15867843395423	1700	1
3.11119294027356	3.14739919908692	1701	1
3.12131695618047	3.14943321206551	1702	1
3.13461690564818	3.14611556441038	1703	1
3.12336564771935	3.16008481396982	1704	1
3.11645952496190	3.14250704118494	1705	1
3.11457428009099	3.13626093298853	1706	1
3.12729266142243	3.15480954869084	1707	1
3.12228908659910	3.13350232529528	1708	1
3.10867104234321	3.16195374501502	1709	1
3.11953263774405	3.20092029951636	1710	1
3.12387607913648	3.19971639891115	1711	1
3.12582272065572	3.20128517923411	1712	1
3.12139412964874	3.23067946833263	1713	1
3.11228257479639	3.18305058216612	1714	1
3.12612206665663	3.21925065785982	1715	1
3.12917600344601	3.19267246659533	1716	1
3.12169515998815	3.15439039279216	1717	1
3.11572047057746	3.15542685858251	1718	1
3.12390652293138	3.15435346981319	1719	1
3.12366167186192	3.17970201357230	1720	1
3.13010753819782	3.21535574253538	1721	1
3.11368364284772	3.20573479441031	1722	1
3.12435137523507	3.13861146589138	1723	1
3.11905799634271	3.10994382751281	1724	1
3.13408016668591	3.14039303215065	1725	1
3.10263910768255	3.16183945758772	1726	1
3.12179905057268	3.15349713206645	1727	1
3.11976878790200	3.18450423593581	1728	1
3.13346854652662	3.16565857792086	1729	1
3.10918490358639	3.16749840879549	1730	1
3.12340256002134	3.16482389828887	1731	1
3.11677515733606	3.18721562129024	1732	1
3.12916424395254	3.17060523467669	1733	1
3.11800496132001	3.17691540927040	1734	1
3.12240542060890	3.19965154350784	1735	1
3.12720646402142	3.21478156381017	1736	1
3.13653973761948	3.22203715807928	1737	1
3.12444362641359	3.20533561358371	1738	1
3.11981056923867	3.17226022266720	1739	1
3.11006848411429	3.15970618412018	1740	1
3.12002203447190	3.20818984826245	1741	1
3.12248292117179	3.16616224505581	1742	1
3.12229999626006	3.17286479949775	1743	1
3.11529632021539	3.18687103167943	1744	1
3.11664534451302	3.18511858745520	1745	1
3.12906889772765	3.17110829008236	1746	1
3.11012422016212	3.16527093208693	1747	1
3.11623926694280	3.12265719416726	1748	1
3.11694596838553	3.11765052672686	1749	1
3.12283070018628	3.06551381601068	1750	1
3.11058008236022	3.11172880999626	1751	1
3.11483594352198	3.15719328255943	1752	1
3.11207894726521	3.18840260871724	1753	1
3.12663408418722	3.17327112235967	1754	1
3.10402275790849	3.17529124358691	1755	1
3.11791239277855	3.17421248914687	1756	1
3.11577276084255	3.18307279333669	1757	1
3.12955803738753	3.16974053576928	1758	1
3.10163628968373	3.13959462415875	1759	1
3.12381646496720	3.15478618726308	1760	1
3.11338213948530	3.14934232019189	1761	1
3.13385970629895	3.13506119649125	1762	1
3.10784842551658	3.12399260865993	1763	1
3.11764658546611	3.09662125993164	1764	1
3.10824036125805	3.10059273108941	1765	1
3.12414894351194	3.13600743585384	1766	1
3.10435416622310	3.14774302389239	1767	1
3.12342256745528	3.11992676378471	1768	1
3.10726244523262	3.11223119266181	1769	1
3.12591540849703	3.17194000659332	1770	1
3.11086970964624	3.17040349648427	1771	1
3.12275932477721	3.16555669189050	1772	1
3.12309445841469	3.17725050677572	1773	1
3.13282132852482	3.19668682752859	1774	1
3.10351337938334	3.17178503461258	1775	1
3.12504297284395	3.15908117298767	1776	1
3.11993264007315	3.17715552715275	1777	1
3.13775870574854	3.17949022558462	1778	1
3.09919685913926	3.18624947224832	1779	1
3.12098146401462	3.16353346119741	1780	1
3.12586939178799	3.16433310826306	1781	1
3.13641174895368	3.18896381033764	1782	1
3.10658040869000	3.13823584713001	1783	1
3.11475484357257	3.08925733360076	1784	1
3.11630418342056	3.18677881480555	1785	1
3.13438000741878	3.21257340433258	1786	1
3.11084355906804	3.17879613940995	1787	1
3.12165372601193	3.15107979498360	1788	1
3.12264020900291	3.19571668385094	1789	1
3.13635190454301	3.22237542359399	1790	1
3.09642338520534	3.18563628487618	1791	1
3.11091231968287	3.14532590855398	1792	1
3.11699491246195	3.15450919214495	1793	1
3.13357969263686	3.19625330245856	1794	1
3.11986298430483	3.19326464761071	1795	1
3.11534074869642	3.17332569686570	1796	1
3.11371629382633	3.19428604547140	1797	1
3.13551196726037	3.19768138094574	1798	1
3.11836936487974	3.19248444090475	1799	1
3.11489164024081	3.14436240625335	1800	1
3.11998540199553	3.16995300123510	1801	1
3.12982918808069	3.17989506710516	1802	1
3.12847090947629	3.18050932520242	1803	1
3.10624694409343	3.14251037804166	1804	1
3.12403832848191	3.16673154093986	1805	1
3.12644884797403	3.17013356847692	1806	1
3.13500935186120	3.16044882210276	1807	1
3.11195845368237	3.13283314530184	1808	1
3.12817287855898	3.16199588588979	1809	1
3.11410023769429	3.13489935941268	1810	1
3.11724827029240	3.10738016954213	1811	1
3.10442320751030	3.13928343717040	1812	1
3.13195674366860	3.16746891341286	1813	1
3.10756798367935	3.17531473111229	1814	1
3.12634483985909	3.16870952340304	1815	1
3.10256010613871	3.13185374026942	1816	1
3.11782447664365	3.06615895986241	1817	1
3.10393988683854	3.12106235246181	1818	1
3.12214247542746	3.16249429169335	1819	1
3.11582668434641	3.15590986540697	1820	1
3.13582115842377	3.14012326548899	1821	1
3.10630800667713	3.17344012277745	1822	1
3.12274542653442	3.14830635718636	1823	1
3.10253174138755	3.13448379565885	1824	1
3.13048826058071	3.12343835380779	1825	1
3.11497144959547	3.19938384165210	1826	1
3.12375744516079	3.21211878918234	1827	1
3.11325795857465	3.19839413291646	1828	1
3.13149694445409	3.14754171095357	1829	1
3.10737517048534	3.16689717051151	1830	1
3.11535669144105	3.15147359551437	1831	1
3.10771873080924	3.16611963272994	1832	1
3.12622752449777	3.14641836043412	1833	1
3.11410312922873	3.15486701159482	1834	1
3.12416095908225	3.16345725915008	1835	1
3.10302418701097	3.16288600841545	1836	1
3.11422396729066	3.15920266022125	1837	1
3.12243249886594	3.20841667961778	1838	1
3.13106761344855	3.20733055988315	1839	1
3.11508275424582	3.17712034170567	1840	1
3.11100072212502	3.12005175003430	1841	1
3.11212498121045	3.14277512184566	1842	1
3.12323930878457	3.12470238688984	1843	1
3.10186674311574	3.09921517695297	1844	1
3.10692630021044	3.09212995742930	1845	1
3.10615432428631	3.10278638569795	1846	1
3.12277644066473	3.10498176487484	1847	1
3.11650057750926	3.13715664821125	1848	1
3.12060773581692	3.13093579020619	1849	1
3.10179986027685	3.14217049157140	1850	1
3.11649900935218	3.12004771821599	1851	1
3.12133148008036	3.17602699057268	1852	1
3.12421261260021	3.14703728978010	1853	1
3.11039313287090	3.14956776941937	1854	1
3.12385443364333	3.13910509361736	1855	1
3.11646486759017	3.14568963291208	1856	1
3.11761484395313	3.11523276866472	1857	1
3.10142119065187	3.11574792772574	1858	1
3.11534240298773	3.11954261880896	1859	1
3.12430353562797	3.14614934199673	1860	1
3.09864896187669	3.11983872942039	1861	1
3.10965802337402	3.13998388610412	1862	1
3.12048640830110	3.14855534497663	1863	1
3.12869793030333	3.19295114860419	1864	1
3.12054610997214	3.19932962640557	1865	1
3.11887020040872	3.22276729927145	1866	1
3.12188198037693	3.20668079119470	1867	1
3.12722601394710	3.15826419971857	1868	1
3.10639622623940	3.15596749870683	1869	1
3.11472159187671	3.15467330971175	1870	1
3.10216399378343	3.17802007280395	1871	1
3.13795884486900	3.14928529568128	1872	1
3.11482129794088	3.13809607358841	1873	1
3.12411446556535	3.16071995089010	1874	1
3.10267217975952	3.14603905880844	1875	1
3.12626226432044	3.12088278831353	1876	1
3.11221551968018	3.16157419574676	1877	1
3.12681725203204	3.17197329632856	1878	1
3.10586671090268	3.14207569910554	1879	1
3.12758917810475	3.12679469921133	1880	1
3.10606273452366	3.12279529274788	1881	1
3.12694252231155	3.16735381595751	1882	1
3.09902079584608	3.11902594831342	1883	1
3.12717922748225	3.12191462004307	1884	1
3.10366910329787	3.14468108084626	1885	1
3.12486489484640	3.14044191754549	1886	1
3.10708051162035	3.13544066706656	1887	1
3.12924017613897	3.10486595275185	1888	1
3.10059840630672	3.13504076979648	1889	1
3.11595305929456	3.11267163280350	1890	1
3.10569272613835	3.14363929661841	1891	1
3.12538021489466	3.10700747231150	1892	1
3.10859666396457	3.08598780640309	1893	1
3.11743018334325	3.10639002973007	1894	1
3.09726058223451	3.09177554732289	1895	1
3.12470232221828	3.11592276844262	1896	1
3.11129723778607	3.13417874555477	1897	1
3.13047057900651	3.12745466879642	1898	1
3.10575107116767	3.14348970767778	1899	1
3.12645552040571	3.11902560212567	1900	1
3.11084273576333	3.16567812746493	1901	1
3.12409852586583	3.17450616118547	1902	1
3.10626228187187	3.17247993296367	1903	1
3.12161947597217	3.13466821375490	1904	1
3.10783982870464	3.14906722909865	1905	1
3.12196882893005	3.17177661681193	1906	1
3.11240716906351	3.17829791436614	1907	1
3.12581499804993	3.15075594764510	1908	1
3.11445318571922	3.16240732526990	1909	1
3.12123419109175	3.13939260776013	1910	1
3.11330087294652	3.16869341362738	1911	1
3.12646723189308	3.14291308538700	1912	1
3.11719072073280	3.19499221655442	1913	1
3.13046125873287	3.20083421333399	1914	1
3.10746980237978	3.18301879075279	1915	1
3.10851221688869	3.12907413710035	1916	1
3.12861501716617	3.17001860261598	1917	1
3.11922928344967	3.15056124166826	1918	1
3.12637103131822	3.17823749515390	1919	1
3.10005802850083	3.13613336845392	1920	1
3.12140070167841	3.16088161932677	1921	1
3.12093013361485	3.18479346719676	1922	1
3.12944175823812	3.20179274508870	1923	1
3.10961523876861	3.18946307177885	1924	1
3.11974730417129	3.16860253243575	1925	1
3.11469176360334	3.15483122466479	1926	1
3.12974312119941	3.12491971102295	1927	1
3.09672007368139	3.14518850823010	1928	1
3.11990568360689	3.15350373251670	1929	1
3.10938146834705	3.14422525118080	1930	1
3.11525980986598	3.09536961689556	1931	1
3.09082988609448	3.11581144147349	1932	1
3.12541719843429	3.14417706591783	1933	1
3.10579913087354	3.16219828872642	1934	1
3.13450478529525	3.20226175405270	1935	1
3.09238489293709	3.20529885463001	1936	1
3.12873352964551	3.15666193126037	1937	1
3.11892078173081	3.12828337246871	1938	1
3.12468469412068	3.12848268646208	1939	1
3.08847714697133	3.12651295364469	1940	1
3.12124621905346	3.10512366046726	1941	1
3.11458721039714	3.13645666442428	1942	1
3.13467927397988	3.16066090056457	1943	1
3.09958437970826	3.20104983982094	1944	1
3.12861342414125	3.14412971898243	1945	1
3.11819905805848	3.15520494808381	1946	1
3.14124730122294	3.16394763940644	1947	1
3.09349649971308	3.12822357594464	1948	1
3.10976645656150	3.10395522001830	1949	1
3.10827220303577	3.16259457506140	1950	1
3.13390470791748	3.17655429081347	1951	1
3.10667518719576	3.17725145830256	1952	1
3.11941728160595	3.19055106173755	1953	1
3.12428658901761	3.24218041115402	1954	1
3.12462356632031	3.21024693576403	1955	1
3.09862995629186	3.16984543535703	1956	1
3.11955004205557	3.13585994669907	1957	1
3.11685694987884	3.15529799399312	1958	1
3.13094323484217	3.16958884016523	1959	1
3.09932593185099	3.19059697800466	1960	1
3.12105292800172	3.17401494747379	1961	1
3.11259407641139	3.13207086804818	1962	1
3.12239199389321	3.11892046963615	1963	1
3.10573731449025	3.12891966710114	1964	1
3.10957104882719	3.12348030176107	1965	1
3.12293566016847	3.14617622223399	1966	1
3.13110681944792	3.19263401609035	1967	1
3.11641771968329	3.21498740514503	1968	1
3.12000622297195	3.15677121610227	1969	1
3.11634849963602	3.12135506154220	1970	1
3.12042031407027	3.14229033524720	1971	1
3.11185127785057	3.13626866522654	1972	1
3.11747270174209	3.11620909397542	1973	1
3.12603544567348	3.17082905386523	1974	1
3.12650011979394	3.20823155772885	1975	1
3.11593471138932	3.20978813313331	1976	1
3.12215344293985	3.18987936208860	1977	1
3.12867130076870	3.18333307771341	1978	1
3.12436694965224	3.21825921137950	1979	1
3.11663622852348	3.23144818957755	1980	1
3.10135641400343	3.18427933056594	1981	1
3.13748347035502	3.16744137569589	1982	1
3.11710436641902	3.17376778683119	1983	1
3.12154356731058	3.15714257748918	1984	1
3.09379926458140	3.12826446644573	1985	1
3.11852313280753	3.13039496967253	1986	1
3.11220185488728	3.14969975592848	1987	1
3.12583669382004	3.15769922628286	1988	1
3.10648002763397	3.17212430480189	1989	1
3.13222777157959	3.15392420082508	1990	1
3.11321562968534	3.16387948291548	1991	1
3.13294914402693	3.15370915275725	1992	1
3.10475544178122	3.14296576149759	1993	1
3.12357436304687	3.14612579672081	1994	1
3.11077455902201	3.18673727574490	1995	1
3.12925670770780	3.16283651954958	1996	1
3.10449531062477	3.12383200362916	1997	1
3.12615150723061	3.12514152095853	1998	1
3.10496070748981	3.12713168308420	1999	1
3.11873827264721	3.13969630436200	2000	1
[truncated: 3,000 more rows]
