# Supplementary material for: Reversibility and Viscoelastic Properties of Micropillar Supported and Oriented Magnesium Bundled F-Actin
Source: PLoS One. 2015 Aug 31;10(8):e0136432. doi: 10.1371/journal.pone.0136432 (PMC4556452; doi:10.1371/journal.pone.0136432)
Supplement: S1 Data — See the Readme.txt file within. (ZIP) [file pone.0136432.s004.zip › Rheology-raw-data/120916 02mM/fov2022noDD/fov2022noDD.txt]

3.78065521069067	3.86703000032133	1	1
3.77601553270097	3.86909154558549	2	1
3.79168801700409	3.88768581170955	3	1
3.77966816745444	3.86727531944326	4	1
3.77966816176588	3.88502750205649	5	1
3.78289626248640	3.87359693620832	6	1
3.78608102202901	3.86237916000488	7	1
3.78343011265988	3.85262956859149	8	1
3.77731994581984	3.87433599548050	9	1
3.77422051242805	3.88359448777725	10	1
3.78261258689575	3.84726101771243	11	1
3.79559748015551	3.81630097409641	12	1
3.77404364787430	3.84387776067679	13	1
3.78127258777270	3.86626915651593	14	1
3.76644122797599	3.86544524700754	15	1
3.79342843065106	3.85772533283057	16	1
3.78681814088920	3.89838415066578	17	1
3.78549044292485	3.87202341776708	18	1
3.76919097187409	3.85957406288570	19	1
3.79258589449623	3.85095993817155	20	1
3.77460956049182	3.84484802722277	21	1
3.79677509034168	3.85881420428694	22	1
3.76803091474167	3.87036836325606	23	1
3.78843370692497	3.83559564750602	24	1
3.77991861063028	3.89028824244787	25	1
3.80074792699365	3.88638928668340	26	1
3.76977686282224	3.86873830164736	27	1
3.77794401500656	3.84701276598504	28	1
3.77861229958638	3.90014868180693	29	1
3.80438226671935	3.89614296877866	30	1
3.77450103715700	3.87761108249536	31	1
3.78664448388418	3.83836893040592	32	1
3.77513769665296	3.85460241258976	33	1
3.79877403387542	3.88326312700256	34	1
3.76890043841014	3.87117407677984	35	1
3.78443709883274	3.86775084078795	36	1
3.77863698862439	3.87096543926164	37	1
3.80536717541640	3.88252422995436	38	1
3.77118531390498	3.89735667245631	39	1
3.78611438998524	3.85742921531879	40	1
3.77144938535534	3.87882760117669	41	1
3.79686205226850	3.87209245693375	42	1
3.78019570099048	3.85208495533340	43	1
3.78572743392728	3.82768690654262	44	1
3.76821559759563	3.87574793908275	45	1
3.79789189293379	3.89454369308087	46	1
3.77774293745319	3.88812360291505	47	1
3.78922698436324	3.83056450579855	48	1
3.76164849304855	3.83760583965503	49	1
3.79328623156412	3.84326475456898	50	1
3.78733745533799	3.86013292369827	51	1
3.79365937738204	3.87432652185310	52	1
3.76313044401046	3.88553821081161	53	1
3.79852228107051	3.87644709979267	54	1
3.77529103457331	3.89552655717358	55	1
3.79444152853227	3.87640454421617	56	1
3.77555156267566	3.86160556091725	57	1
3.78772888718352	3.85510753941584	58	1
3.77106324764505	3.83785783594093	59	1
3.78252569131798	3.81733361304045	60	1
3.77999769167925	3.83852808605960	61	1
3.79487602664746	3.84430312790021	62	1
3.77482312756662	3.85515342500074	63	1
3.77364710321689	3.83293428028642	64	1
3.78662581752088	3.85945051631755	65	1
3.79315959747553	3.86558750409070	66	1
3.78356839792255	3.89472083617553	67	1
3.77636086738466	3.89044364916385	68	1
3.78260526355565	3.90530165615066	69	1
3.79823294945150	3.90495544947036	70	1
3.78541879096342	3.89989319588657	71	1
3.76757628211703	3.86493182567036	72	1
3.78870640315172	3.85782071676206	73	1
3.78511282201212	3.85487650263819	74	1
3.78849782639028	3.86139904496250	75	1
3.77031632782574	3.84453748376576	76	1
3.78722821792226	3.83732487369103	77	1
3.78355669208298	3.86801264167449	78	1
3.79016603131824	3.88267345822655	79	1
3.76784421467476	3.85678388767816	80	1
3.79155322260251	3.83755390158261	81	1
3.77642966784077	3.87088504522251	82	1
3.79985181777785	3.89364701274409	83	1
3.77282428137666	3.87894997269624	84	1
3.78776497019485	3.84409609105637	85	1
3.77100215650660	3.82797220191416	86	1
3.79757688988156	3.85482000121879	87	1
3.77568631346686	3.85883041208981	88	1
3.78510936632448	3.84782059561612	89	1
3.76999245350879	3.88599904691446	90	1
3.79884097237849	3.88031134937760	91	1
3.77340692506853	3.89733866225188	92	1
3.79132309949558	3.84875360548407	93	1
3.76635959322861	3.89753476508964	94	1
3.78897667335000	3.88212085847275	95	1
3.77309813066482	3.87739961167323	96	1
3.79746387223859	3.83255446773195	97	1
3.77172401002278	3.84890799705497	98	1
3.78197531303254	3.85933940181725	99	1
3.77567740605143	3.86240258816896	100	1
3.79690852184358	3.85464974309375	101	1
3.77158509048877	3.87999952568959	102	1
3.79529263283652	3.90066854031237	103	1
3.77309307385384	3.88358509307046	104	1
3.78743392784043	3.83330375796689	105	1
3.77275060608660	3.88179686818139	106	1
3.79160924935618	3.86396010212582	107	1
3.77148801630139	3.88316257491131	108	1
3.79356006348255	3.85134937093660	109	1
3.77691529149483	3.86319242543947	110	1
3.78619199561542	3.85622785956646	111	1
3.77137132125272	3.86429539059380	112	1
3.79807152925748	3.84939440554592	113	1
3.77028099980024	3.87092865964127	114	1
3.79121513036406	3.86803160547834	115	1
3.78382624524512	3.88029599684329	116	1
3.79248623217413	3.84417787151142	117	1
3.77525458557828	3.89966753285619	118	1
3.78169806141265	3.87777667074319	119	1
3.77869998746120	3.85325044461178	120	1
3.79347510552512	3.84139013652439	121	1
3.77851709999191	3.86001318463859	122	1
3.78645606999663	3.86228413068312	123	1
3.78014248174278	3.90468034901379	124	1
3.78038156591549	3.87033065899248	125	1
3.78286355378574	3.88752479868281	126	1
3.78319945704905	3.86193560647873	127	1
3.78862958149618	3.86176689896217	128	1
3.78431775185557	3.85647237822985	129	1
3.78397742295332	3.86180977256631	130	1
3.77312214866039	3.85784668304440	131	1
3.79261449430759	3.88119930746078	132	1
3.78233616154261	3.86412562405139	133	1
3.78463928488876	3.86529527722331	134	1
3.77684560977392	3.85588423481143	135	1
3.79295542797983	3.86834287337264	136	1
3.77916544577622	3.86917764438799	137	1
3.78581281012326	3.86761298719170	138	1
3.77463619038945	3.86220188625746	139	1
3.79545587157693	3.85794507178646	140	1
3.77913028650549	3.87015394977364	141	1
3.79020710417103	3.85635937992022	142	1
3.77059881377135	3.84690142096501	143	1
3.79538387913702	3.86222175818822	144	1
3.77108324585320	3.89373690039488	145	1
3.79257009191534	3.83398863117835	146	1
3.77140431593937	3.86095389860240	147	1
3.79265406928487	3.86731601219373	148	1
3.77973272854369	3.87842099630835	149	1
3.79249526548147	3.89511255156460	150	1
3.76693300427714	3.91047120931050	151	1
3.79273327394283	3.86882609041532	152	1
3.77707835923741	3.87773374620472	153	1
3.79001710038341	3.86152351972293	154	1
3.77045579859873	3.87905343164538	155	1
3.79517274998072	3.87574334120365	156	1
3.77609099790472	3.89705152469952	157	1
3.79005329719430	3.90193720045838	158	1
3.77367215099171	3.90877023776369	159	1
3.79117019020602	3.87400819478822	160	1
3.78086173137373	3.87669144189391	161	1
3.79280125156045	3.85267066475983	162	1
3.77680055411435	3.89111695956818	163	1
3.79003934926171	3.87119441612967	164	1
3.76917689465869	3.90595152207206	165	1
3.79565431768074	3.88330259455068	166	1
3.77368829746062	3.88587558609851	167	1
3.79596391587917	3.85521631228501	168	1
3.77439788629949	3.87058128362253	169	1
3.79005985261574	3.85850740290377	170	1
3.77528003792466	3.88614909666747	171	1
3.79131284695954	3.87467385684137	172	1
3.77150495250657	3.83630162198579	173	1
3.79521883821075	3.85640541094217	174	1
3.77141967057670	3.85841270342740	175	1
3.79019812997898	3.85253183691799	176	1
3.78195652655751	3.89447631231549	177	1
3.78450990402328	3.86916523072096	178	1
3.77789883866410	3.91146970180298	179	1
3.78853120655652	3.85385284556679	180	1
3.78242298790758	3.86219827555257	181	1
3.79360033172092	3.87735662156378	182	1
3.78005460867338	3.86581749903478	183	1
3.78130700479665	3.87614948320167	184	1
3.78232183209296	3.88736357392435	185	1
3.78993878328407	3.86413616532921	186	1
3.78751662223743	3.88458260961997	187	1
3.77505800944385	3.86364392825628	188	1
3.77729214866910	3.84854407216992	189	1
3.78669656224150	3.83540955665372	190	1
3.79100292103370	3.86399660289804	191	1
3.76229077166520	3.85509243159790	192	1
3.79061233000599	3.85108932321031	193	1
3.78850279416000	3.85547507826855	194	1
3.79247935209288	3.89000506710253	195	1
3.77079079231213	3.89856163896604	196	1
3.77772055306202	3.86269900520992	197	1
3.78647520817586	3.85046679087535	198	1
3.79881015872580	3.84828635953492	199	1
3.76654053210532	3.85346147134448	200	1
3.79086117823162	3.84538416661126	201	1
3.77798664816086	3.85382186586987	202	1
3.79973303694355	3.85652389255575	203	1
3.77392127357498	3.86053497825395	204	1
3.77872487562243	3.86576374586090	205	1
3.77835608382488	3.89327144753558	206	1
3.80327351769142	3.91719598610260	207	1
3.77428151727680	3.89591969822292	208	1
3.77886574258170	3.88825694559404	209	1
3.76531348260356	3.88962412771729	210	1
3.80130778187512	3.85528810112938	211	1
3.78073870719813	3.85886306125646	212	1
3.77771265145014	3.82192806154218	213	1
3.76939201100114	3.84398910713217	214	1
3.79760897793949	3.85821566619122	215	1
3.77909127641141	3.87581059337075	216	1
3.78428885980324	3.85451547561043	217	1
3.77718871742957	3.87025897257980	218	1
3.78988727588148	3.84519437579161	219	1
3.78593932892774	3.84626207759360	220	1
3.78379243289573	3.80442572681153	221	1
3.77829023249416	3.83087261677615	222	1
3.78592505537496	3.82825333681739	223	1
3.77568837662822	3.85279153179024	224	1
3.78789346809596	3.84881581385984	225	1
3.77759160576305	3.86765374487938	226	1
3.79320926366477	3.85102434957629	227	1
3.78337877001498	3.86998740665869	228	1
3.78185304576045	3.84997767117758	229	1
3.78219290013193	3.89124515448403	230	1
3.79298607133746	3.90528174463014	231	1
3.78172664665027	3.92550049016377	232	1
3.78772312666450	3.89778687499759	233	1
3.77713025504257	3.90196703698742	234	1
3.79585672758550	3.86980001616667	235	1
3.77316623484619	3.87682790369354	236	1
3.77365077419839	3.86361750650390	237	1
3.78574793971375	3.89864070412517	238	1
3.78963481584921	3.85628676011845	239	1
3.78262609469012	3.84170942257623	240	1
3.77273811320207	3.83671187480955	241	1
3.78759000682925	3.86614603349229	242	1
3.78746747732157	3.88889782622259	243	1
3.78431713439062	3.87810755454487	244	1
3.78106302330479	3.85267498785791	245	1
3.79068497950058	3.87228530586779	246	1
3.78825023512030	3.87690261018556	247	1
3.78817521102954	3.87759972133872	248	1
3.77507201344370	3.85916453053284	249	1
3.78626024223859	3.87952773478776	250	1
3.78287665649162	3.86573598832204	251	1
3.79375813291221	3.87542881277061	252	1
3.77867566077379	3.87192574687846	253	1
3.78765503450744	3.86505242674740	254	1
3.78326889175548	3.85709613439347	255	1
3.78349479044689	3.87969669388562	256	1
3.78038525131515	3.87475610714226	257	1
3.79437659619817	3.84426091368962	258	1
3.78561641770270	3.86057512536339	259	1
3.78717499700500	3.86096441345269	260	1
3.77870637047150	3.86393533287205	261	1
3.78368187977199	3.84615584333152	262	1
3.78354291732466	3.84476019509488	263	1
3.79231940573400	3.84724983301015	264	1
3.78177871442679	3.87396828488322	265	1
3.78844561953062	3.87226908630356	266	1
3.78337723411463	3.85018748635947	267	1
3.78190697341951	3.84918156398549	268	1
3.77986901970442	3.84687794102215	269	1
3.78315573864054	3.84489079005818	270	1
3.78898931848344	3.87356880246913	271	1
3.78330445324761	3.91022920515706	272	1
3.78895667635810	3.89725549307110	273	1
3.77708743845615	3.86136430877039	274	1
3.78528435870742	3.86396895097393	275	1
3.78303208753202	3.86506267725511	276	1
3.78846133569003	3.87567522365212	277	1
3.78010261083346	3.86670662880768	278	1
3.78300974542200	3.84599518998768	279	1
3.78643867352122	3.85264435764727	280	1
3.78471788983108	3.86037647595909	281	1
3.78235303831106	3.84195445027426	282	1
3.78302607921350	3.86270398992195	283	1
3.77845779640924	3.88279806869423	284	1
3.79603615721314	3.86789718304953	285	1
3.78299121537033	3.83559306113674	286	1
3.77633641045699	3.82834805518714	287	1
3.77419691647530	3.84102215567994	288	1
3.78863071863984	3.85651430018985	289	1
3.78860868030406	3.85053495423676	290	1
3.77355599156220	3.86436032511225	291	1
3.78447924194967	3.85700941339215	292	1
3.78675665351025	3.87131975942331	293	1
3.78670437104172	3.86331935890047	294	1
3.77711138362135	3.84923330171407	295	1
3.78713515010795	3.84066055020501	296	1
3.78333406572214	3.87324781870078	297	1
3.77766743198015	3.85193890226939	298	1
3.78167277606353	3.84770484135309	299	1
3.79042975878197	3.82469880180571	300	1
3.78359685998480	3.86289056117022	301	1
3.77564636219512	3.85125330207355	302	1
3.77428972894951	3.86102878792661	303	1
3.79792934343721	3.84277127546541	304	1
3.78572254566371	3.84359200130541	305	1
3.77639807499489	3.84165198643926	306	1
3.77736994027053	3.83610326331912	307	1
3.78774367963569	3.84263290564493	308	1
3.78366091494873	3.87917836712776	309	1
3.78386180292530	3.86102623665613	310	1
3.77476343397458	3.85560870266086	311	1
3.78549553184303	3.87168400358455	312	1
3.78628132663915	3.88928097812539	313	1
3.78191319823325	3.83893653228829	314	1
3.77376532731794	3.85779730572808	315	1
3.77817182321605	3.88953427735226	316	1
3.78368932431378	3.86668562292723	317	1
3.78916364775615	3.85056845198802	318	1
3.77767668019994	3.86572479193542	319	1
3.78100276285936	3.85815362966212	320	1
3.77399711000363	3.87740294750671	321	1
3.79312014836087	3.84493732275795	322	1
3.78044366289072	3.84686526376610	323	1
3.78443064631742	3.85275904334432	324	1
3.77927745119025	3.84409125366174	325	1
3.79578170462225	3.82960528327299	326	1
3.77098096378367	3.86421115242665	327	1
3.78252207222475	3.84780787785945	328	1
3.78496000006340	3.83849048172732	329	1
3.78869906835468	3.86627349428858	330	1
3.77491509383352	3.88443907339302	331	1
3.78844359176196	3.87941386407437	332	1
3.78159676107610	3.88871391457810	333	1
3.79100681122318	3.86670932232918	334	1
3.77262628653772	3.90093356923790	335	1
3.78751373962453	3.87533267505452	336	1
3.77783772590985	3.87184140247442	337	1
3.79162781204355	3.84370574549833	338	1
3.77717124134743	3.87878972424893	339	1
3.79104209937792	3.87379362775643	340	1
3.77496245643748	3.88316082991059	341	1
3.78974856887098	3.88005174692688	342	1
3.78560005712426	3.89445799992251	343	1
3.78790452319212	3.88502468353733	344	1
3.78195945599568	3.90105238706626	345	1
3.78025283877892	3.90008323751637	346	1
3.77688526425202	3.87950744407434	347	1
3.78911926152041	3.84759115879744	348	1
3.78446417947524	3.83104910612985	349	1
3.77994237062512	3.85839214687707	350	1
3.78812011242081	3.87411437633047	351	1
3.78039764879719	3.85580784668993	352	1
3.78412858384436	3.84574222154246	353	1
3.77770681372452	3.85372026220221	354	1
3.78615387076126	3.88113001064462	355	1
3.78887346639778	3.88380296452641	356	1
3.77927426850091	3.85288915037417	357	1
3.77610181388589	3.85043361300589	358	1
3.80103169409671	3.84412846268700	359	1
3.77422870277940	3.84025687325292	360	1
3.78046106437783	3.84275832160751	361	1
3.77389177978234	3.83486871958583	362	1
3.79532379837320	3.85151689951175	363	1
3.79136282901729	3.88025725834553	364	1
3.77918168418856	3.85649138447035	365	1
3.76901873807797	3.82433807041304	366	1
3.78891758544222	3.84116068344333	367	1
3.77854758953685	3.87461163022343	368	1
3.78952700261428	3.83683496923473	369	1
3.77772472704600	3.85221647210382	370	1
3.78516111770374	3.86426391654634	371	1
3.78482136736856	3.89168448753020	372	1
3.78455176338333	3.87657777640357	373	1
3.77185140104016	3.86019421820646	374	1
3.79189086875603	3.84957034258674	375	1
3.78279931050188	3.87086940112149	376	1
3.78793485241110	3.83449473422462	377	1
3.78115518418252	3.85421772076337	378	1
3.77999147024341	3.81194892815536	379	1
3.77414974140144	3.84524816137270	380	1
3.78280300545102	3.83672133254087	381	1
3.77136550007045	3.84957718859945	382	1
3.80160692800431	3.83695549725697	383	1
3.77966374995853	3.88590259818148	384	1
3.78198738359061	3.87635493753605	385	1
3.77725205564859	3.87967263496747	386	1
3.79004849787871	3.86975538502987	387	1
3.77690363547361	3.88198811877264	388	1
3.79466899424410	3.85436234546979	389	1
3.77536361051582	3.85303282764708	390	1
3.79877682257021	3.86667571902088	391	1
3.77075455187946	3.89496237452747	392	1
3.78288634161993	3.86843260591824	393	1
3.77915694118698	3.86879531585462	394	1
3.79659142091789	3.87275649482194	395	1
3.78301447135182	3.87199315583200	396	1
3.78292328644353	3.84952649999008	397	1
3.76194354989700	3.82700064235648	398	1
3.79834904237575	3.83363575228813	399	1
3.78918233217294	3.84847159770403	400	1
3.78168088272163	3.87244572171090	401	1
3.76657810881924	3.85972547677664	402	1
3.79539416141587	3.83887475529894	403	1
3.78772345745000	3.87230982772894	404	1
3.78044404059768	3.87609691433586	405	1
3.76382385722706	3.84300271583842	406	1
3.78714610157387	3.82735019454856	407	1
3.79404357782754	3.86821946498447	408	1
3.78433410473285	3.85322360593321	409	1
3.77485782293665	3.83340713005182	410	1
3.78439081537126	3.85233132287320	411	1
3.78676244942036	3.91232429748583	412	1
3.78781295406057	3.87553791337709	413	1
3.78015884378081	3.84803841024962	414	1
3.78079102986054	3.85375228216945	415	1
3.78742616910857	3.88938858165396	416	1
3.78456976940163	3.86423796119687	417	1
3.78394603885565	3.83840394136039	418	1
3.77222707608918	3.83977481266566	419	1
3.79050101876649	3.86663086772951	420	1
3.78811590663583	3.88095408449275	421	1
3.78171955824626	3.86386994279600	422	1
3.77624928673070	3.85120814403975	423	1
3.79622323836803	3.85656343029538	424	1
3.77930255026668	3.88953000358155	425	1
3.77889011549716	3.87215024619520	426	1
3.77666406199621	3.86953442063475	427	1
3.79765846236326	3.89383945362086	428	1
3.78515380677165	3.89748553762178	429	1
3.78817984420201	3.86334286053822	430	1
3.77023808572833	3.82727369608725	431	1
3.77985783472474	3.82971628576903	432	1
3.77924971280393	3.87502484196106	433	1
3.79858446008093	3.86511761254355	434	1
3.77576238340505	3.84210334183370	435	1
3.78320482674153	3.85112064908419	436	1
3.77863011660986	3.85561983811997	437	1
3.78899214143930	3.85524001788277	438	1
3.77410255709904	3.86909698896664	439	1
3.79348894862759	3.84255160969710	440	1
3.77016938657017	3.91361967307910	441	1
3.79368560545485	3.87287044768891	442	1
3.77508359422846	3.85192956230002	443	1
3.79208132100257	3.83990976050392	444	1
3.77654225377656	3.88105528799530	445	1
3.78616679671862	3.85473520015887	446	1
3.77620635267928	3.84754797198691	447	1
3.80335305341179	3.87470328787753	448	1
3.76720803817437	3.87771752914532	449	1
3.79157199528046	3.85477856003059	450	1
3.77057785595296	3.86149968316174	451	1
3.79349918063121	3.87349719280870	452	1
3.77725810451685	3.89161392142651	453	1
3.79909319597191	3.84595156210488	454	1
3.77343827729626	3.84209983452704	455	1
3.79743960072960	3.82701268706790	456	1
3.76489892847214	3.84276371088624	457	1
3.79237426486296	3.83262138123119	458	1
3.77121968233904	3.84303423297520	459	1
3.79414831665435	3.84378145018354	460	1
3.77809492809984	3.85240757277742	461	1
3.78910926211585	3.84889826897467	462	1
3.76955356412930	3.87884441245457	463	1
3.79423593025633	3.84402613032159	464	1
3.78390232792974	3.86445264853850	465	1
3.78022981886642	3.85449426098625	466	1
3.77612278242823	3.84058692510285	467	1
3.79134967112410	3.85497328932564	468	1
3.78308387268365	3.88799560954992	469	1
3.79161218040049	3.84939344026369	470	1
3.76944800333580	3.86440312333609	471	1
3.78058883256286	3.86205277889374	472	1
3.79612696061312	3.89149210423639	473	1
3.78426133838809	3.87847601609280	474	1
3.78382878115471	3.86950595055120	475	1
3.77146715307417	3.85227393786631	476	1
3.79035663220321	3.88311588227018	477	1
3.78312035011647	3.85269932424437	478	1
3.78359030283846	3.85755158088916	479	1
3.77213202024439	3.82885978282416	480	1
3.79166757410511	3.83388866749421	481	1
3.77644706883179	3.86220689023045	482	1
3.79148433580962	3.83542672953460	483	1
3.76916548676961	3.85325015509121	484	1
3.79439016269192	3.86537430683491	485	1
3.77832546416089	3.87159641580714	486	1
3.78926940201215	3.83485310291147	487	1
3.77498970436249	3.84251778719037	488	1
3.79958656040789	3.87498536167480	489	1
3.76289993509798	3.90360945218756	490	1
3.79073460400036	3.86289374028012	491	1
3.77249040145522	3.87802721443409	492	1
3.80100808350189	3.87761973427314	493	1
3.77090257533265	3.88659067241237	494	1
3.79115111991196	3.84350399976514	495	1
3.77585214304006	3.85157263260103	496	1
3.78905215812156	3.83674908094533	497	1
3.76285538703600	3.84525549223866	498	1
3.79709763113661	3.83222703887004	499	1
3.77997134051625	3.88200533235793	500	1
3.79555740312251	3.87978039764719	501	1
3.76779804491150	3.86621727700084	502	1
3.78930626024643	3.84230834826458	503	1
3.78035265588421	3.87910443359364	504	1
3.80001572611783	3.86715411860031	505	1
3.76197272109885	3.88479023147224	506	1
3.78948765027946	3.85271785801003	507	1
3.77707796176508	3.86258697390210	508	1
3.80146491044287	3.83503557564529	509	1
3.76981162173744	3.88431746471783	510	1
3.78167775359464	3.83984206097694	511	1
3.77183222263253	3.84422548590882	512	1
3.80196115836841	3.85073979241153	513	1
3.77794127700242	3.88526375469646	514	1
3.78115320590196	3.84016299684349	515	1
3.77395923228488	3.85598838843020	516	1
3.79147936367374	3.84801467793403	517	1
3.78210690281579	3.89945551714594	518	1
3.78351327022676	3.85716915292011	519	1
3.77732392797506	3.86951856306096	520	1
3.79513090410752	3.85716056923961	521	1
3.77904767763892	3.88910744156183	522	1
3.77338791486248	3.87540996149562	523	1
3.78418418218009	3.84821664578578	524	1
3.78146305057357	3.84937968663902	525	1
3.78919407149491	3.87477387456089	526	1
3.77211589850440	3.85249818461304	527	1
3.77846113882731	3.85115552969042	528	1
3.78618329729202	3.87274545524098	529	1
3.79162236936554	3.90600304293500	530	1
3.76543490351458	3.88515433014741	531	1
3.78517285197238	3.84993982985924	532	1
3.78076498715383	3.87330988797052	533	1
3.79390433903879	3.88874930191383	534	1
3.77198167218503	3.89719848916366	535	1
3.78640055038708	3.83859020098572	536	1
3.76612952066923	3.87502538681181	537	1
3.79382649840986	3.87209747370066	538	1
3.77381749049844	3.84533158063647	539	1
3.79993953330956	3.83877830427200	540	1
3.76715414634848	3.86296256511979	541	1
3.78639767372131	3.86629242909238	542	1
3.77363344619674	3.84779206736560	543	1
3.79974099789400	3.83419274792055	544	1
3.77603630561206	3.86503829288412	545	1
3.78807488078595	3.85176554298850	546	1
3.76640994077832	3.85967009929937	547	1
3.80741954958226	3.84490409858979	548	1
3.77461740304904	3.85222911505052	549	1
3.78338209479337	3.86603437726287	550	1
3.76640598272795	3.85350312371742	551	1
3.79553894870978	3.84454947800276	552	1
3.78603650377645	3.88742382725331	553	1
3.78285841672964	3.88572683927854	554	1
3.75964145156877	3.87596069301194	555	1
3.79952739067083	3.87306510022314	556	1
3.78271094997710	3.89786165395617	557	1
3.78297867005426	3.88928176524273	558	1
3.77417212633506	3.86769701642970	559	1
3.78767515011502	3.84395951406588	560	1
3.78491339955833	3.89280680108208	561	1
3.78716228814024	3.85886518379477	562	1
3.76340785623644	3.87128035666861	563	1
3.78872829000297	3.84441531811979	564	1
3.78875064415672	3.87231517848220	565	1
3.78731381454645	3.88398984875456	566	1
3.77307430916130	3.85843210506217	567	1
3.78050436557519	3.83724982558388	568	1
3.78938297122478	3.88244512872002	569	1
3.79144595792668	3.86050036599522	570	1
3.76822645800812	3.87192321189045	571	1
3.78490207910252	3.84059852561779	572	1
3.78779254495159	3.89609405036737	573	1
3.78649798129795	3.87318146220060	574	1
3.78502308812177	3.87166163895404	575	1
3.77424753477309	3.85971981657970	576	1
3.78021964775074	3.88876878440505	577	1
3.79096773305449	3.87268153099246	578	1
3.78726943126289	3.87232832412406	579	1
3.77709629505474	3.85095551458880	580	1
3.77608624912598	3.84820489779959	581	1
3.77567858462650	3.87229950389952	582	1
3.79819337754836	3.86041264398604	583	1
3.77479466261555	3.85093489076296	584	1
3.78645274555709	3.85508770335728	585	1
3.77621078412032	3.88306997931881	586	1
3.78734302068004	3.84126180659552	587	1
3.78269862561339	3.87132287527177	588	1
3.78852770121763	3.88486510439956	589	1
3.76777567034754	3.88074414196898	590	1
3.79683812780824	3.85164183706095	591	1
3.77927301298399	3.82961849397625	592	1
3.78017324829317	3.84083064162354	593	1
3.77959852120935	3.86211667839579	594	1
3.78312382316962	3.86547959540622	595	1
3.78123543934473	3.88848850879287	596	1
3.79624711677803	3.86989862025800	597	1
3.76944961383683	3.88402159380036	598	1
3.79876002318018	3.86207917008503	599	1
3.77818771836609	3.89738259132519	600	1
3.78407255022417	3.89667966653262	601	1
3.77334953983967	3.89559551583148	602	1
3.78810414865666	3.83747208907958	603	1
3.78563762627935	3.83030439249206	604	1
3.78287453962446	3.81651767954615	605	1
3.76894550572918	3.85308629282844	606	1
3.78528424233982	3.84867383087596	607	1
3.78208488294516	3.86382930349121	608	1
3.78623436960199	3.86279134643884	609	1
3.78047640675917	3.86737508934695	610	1
3.77860050964559	3.87303542484178	611	1
3.78191166471028	3.86192159198474	612	1
3.78923975391482	3.87771229611429	613	1
3.77726271183814	3.89481357397712	614	1
3.77478287015597	3.85701718581366	615	1
3.78613011715292	3.86267373247734	616	1
3.79040829532968	3.87697529832429	617	1
3.78405218575125	3.90998858193341	618	1
3.77655559360066	3.83626398901115	619	1
3.79125827833971	3.82502882065417	620	1
3.78431314672073	3.86912351851132	621	1
3.78175648072876	3.86815750410775	622	1
3.78021541616226	3.86336246780401	623	1
3.78817036839539	3.86737880150108	624	1
3.78983159606219	3.86541457190729	625	1
3.77898593587090	3.85330997838678	626	1
3.77803863829486	3.86974546498980	627	1
3.78545379538902	3.87691383994667	628	1
3.78665288344898	3.89239871380219	629	1
3.78800134574489	3.90303072682223	630	1
3.78017069537717	3.88698841732763	631	1
3.77320300837989	3.85250738127684	632	1
3.78438642806470	3.85619436460256	633	1
3.78750260791854	3.87342284979969	634	1
3.78375973263231	3.88993127684970	635	1
3.78349725928651	3.88522547464482	636	1
3.77904988232643	3.87656397968011	637	1
3.78985347887932	3.87157527273524	638	1
3.78820276069131	3.86590297014362	639	1
3.77633263232929	3.88627284444966	640	1
3.78163057628486	3.89468243605272	641	1
3.78642735835789	3.89924564624339	642	1
3.78751208654634	3.87842795302536	643	1
3.78066088847676	3.87944542206545	644	1
3.78634871311995	3.86554423810550	645	1
3.78291025844736	3.87560085476862	646	1
3.77806730486387	3.86771873117298	647	1
3.78755788222945	3.86423443453403	648	1
3.77626086481294	3.87024832088665	649	1
3.79090405610147	3.88825688531321	650	1
3.78153222618765	3.86249153582958	651	1
3.77988880494789	3.82972880691848	652	1
3.78382816407509	3.85112461668428	653	1
3.78486589443230	3.88595142677357	654	1
3.77841427151065	3.87108995044066	655	1
3.78166661596973	3.85835320584792	656	1
3.78783002461010	3.86806129217804	657	1
3.78576092967084	3.89165271899235	658	1
3.77693275867923	3.89218633725408	659	1
3.78457092125114	3.87050856859787	660	1
3.78861242903980	3.87915129844519	661	1
3.78405503581873	3.87657004846902	662	1
3.77603681205825	3.84701061591643	663	1
3.77966124491215	3.83149138318368	664	1
3.78975052048152	3.85535075584421	665	1
3.78512517562332	3.86620210892625	666	1
3.76961095193099	3.86310803183182	667	1
3.77213998345950	3.87722123577945	668	1
3.79378504888054	3.88816073595387	669	1
3.78884768934458	3.89041258084106	670	1
3.78227699441892	3.86115934484370	671	1
3.77020572056841	3.85276330621686	672	1
3.78713864559495	3.86595282916852	673	1
3.78917132091254	3.89561844786448	674	1
3.78411170399888	3.85681858373796	675	1
3.76895477186902	3.87305191222616	676	1
3.79035537181436	3.86432726459090	677	1
3.78916309396825	3.86462209531589	678	1
3.78148262089620	3.88352746343954	679	1
3.77148220222101	3.86232965611485	680	1
3.78222334378776	3.87248223856402	681	1
3.79000217999246	3.90315929423536	682	1
3.79982940034960	3.89257553174498	683	1
3.77202799437829	3.86055567206669	684	1
3.77909583979297	3.88563036339802	685	1
3.78488162682817	3.89662127590281	686	1
3.78579038230830	3.87641646010501	687	1
3.77820295646203	3.88294667710008	688	1
3.77645056432095	3.89467576848158	689	1
3.79310787126674	3.88939870680280	690	1
3.78505190960136	3.86910868748806	691	1
3.77955915015719	3.85549104427527	692	1
3.77718951026448	3.85541972922256	693	1
3.78843612249195	3.85345259228418	694	1
3.77778760736045	3.87271524030379	695	1
3.78034790247628	3.87773195568328	696	1
3.78940524210962	3.87648613096477	697	1
3.78573466874130	3.89791039189486	698	1
3.77948548917844	3.89881557569555	699	1
3.77889531911415	3.88084545718108	700	1
3.78600205039548	3.87910146114720	701	1
3.79244691965092	3.89214001391753	702	1
3.77934463107371	3.87890830837560	703	1
3.78610343319669	3.86838734722957	704	1
3.77726694423992	3.87927865294938	705	1
3.78632401172055	3.89860384506375	706	1
3.77613809009112	3.89810588399683	707	1
3.79025114098977	3.86811286035172	708	1
3.78563188303400	3.85839079974305	709	1
3.78202347809183	3.84973166600305	710	1
3.77422058526998	3.86056942614835	711	1
3.78850738541809	3.84312329924851	712	1
3.78267185729011	3.86203489282088	713	1
3.78451735334116	3.86621971381952	714	1
3.77690679950462	3.84646123174643	715	1
3.78650127627813	3.86852385444118	716	1
3.78581997944524	3.88297823444693	717	1
3.78251269320345	3.88783296151610	718	1
3.76988969306637	3.86966241124307	719	1
3.78465433854061	3.86255407612098	720	1
3.78037075569434	3.86242252980673	721	1
3.79352003966133	3.88378800578473	722	1
3.77410308014544	3.87925111159707	723	1
3.78129355493387	3.84149186509975	724	1
3.78358637308963	3.85816787554705	725	1
3.79071763179797	3.88608864340266	726	1
3.77754186638009	3.88237811552792	727	1
3.78114656061339	3.86350708996969	728	1
3.76876070889821	3.87593738841650	729	1
3.79768932031297	3.86308287581167	730	1
3.77719960123610	3.86592251440192	731	1
3.78666421293910	3.83524077924711	732	1
3.77715103544559	3.85140047757132	733	1
3.79072298670209	3.88835848019435	734	1
3.78004757299313	3.86834152878007	735	1
3.79088793577567	3.84085454764050	736	1
3.77635830063256	3.85382073902939	737	1
3.78705345636747	3.87182099705253	738	1
3.77392125240572	3.89235277066349	739	1
3.79114475704257	3.86282624608614	740	1
3.77664949572551	3.86420210488987	741	1
3.78806658797910	3.87342060678415	742	1
3.77386535709313	3.89552458244998	743	1
3.79159418574397	3.88096901456921	744	1
3.78049083169859	3.90840754105862	745	1
3.78379907362311	3.91953209719673	746	1
3.77964011879595	3.89930326766403	747	1
3.79829147868198	3.87027124151687	748	1
3.77848542551769	3.84478494460666	749	1
3.78506905825264	3.87772979519918	750	1
3.77356339479198	3.89898715454095	751	1
3.78667652091302	3.86686259138905	752	1
3.78482697712082	3.84728239915423	753	1
3.78033846922276	3.83857417550329	754	1
3.78294986296370	3.85773966836732	755	1
3.78312539477419	3.84879637798129	756	1
3.78449581395374	3.82892472537493	757	1
3.77677994095380	3.85996730939835	758	1
3.77650533722794	3.86313107357532	759	1
3.78285369634576	3.85586052758273	760	1
3.79948412987410	3.88498797173950	761	1
3.78523147083964	3.87819785598724	762	1
3.76921206787453	3.91614821655381	763	1
3.77999263323676	3.86449229731799	764	1
3.79534283076538	3.84871260074054	765	1
3.77509736930622	3.87690722512741	766	1
3.78477805064678	3.88241654359486	767	1
3.78029011436265	3.86617803551864	768	1
3.79097923993459	3.84017010432098	769	1
3.78029653631430	3.85764994834773	770	1
3.78407214688128	3.86364349872827	771	1
3.77575157948878	3.82950637295101	772	1
3.79180982420157	3.84101927036290	773	1
3.77927195724215	3.87177164734605	774	1
3.79165801556996	3.86692089240552	775	1
3.77462785151267	3.84955226008427	776	1
3.78035024431333	3.83839487441407	777	1
3.77460147947310	3.87752039637821	778	1
3.79410840329259	3.88870227868373	779	1
3.76866793639517	3.85573942483752	780	1
3.79133429392095	3.83201185714730	781	1
3.76954055223255	3.85120180246127	782	1
3.79382023230710	3.87708096268240	783	1
3.77275231642742	3.87420531774604	784	1
3.78767906546353	3.84639398090203	785	1
3.76402836402451	3.85866621721511	786	1
3.79954235896228	3.85362535701201	787	1
3.77152121895164	3.85392090927686	788	1
3.78987339926922	3.86252852462590	789	1
3.76823684240115	3.89738480087253	790	1
3.79550489271822	3.85676431338875	791	1
3.77309171538805	3.87751324693050	792	1
3.79379783853630	3.88614688158287	793	1
3.76705509943882	3.90202069057183	794	1
3.79681446614849	3.84198475167914	795	1
3.77411614292783	3.86620518366976	796	1
3.78681899190849	3.83096796546653	797	1
3.76910450354862	3.85167262117416	798	1
3.78770100879731	3.85969314073449	799	1
3.78267114105762	3.87474422224244	800	1
3.80100665097572	3.82464261407067	801	1
3.76924128812354	3.84677057482948	802	1
3.78037188980802	3.84903094883569	803	1
3.77050753580742	3.86879924190117	804	1
3.79310199997319	3.85536864560903	805	1
3.78079465275201	3.88043740865009	806	1
3.78687854142743	3.86797288343501	807	1
3.77422106968335	3.88674104250804	808	1
3.78600346314270	3.88612681480144	809	1
3.77728053657038	3.91066447603135	810	1
3.78942113365152	3.89943867800183	811	1
3.77771174628328	3.90424010208175	812	1
3.78199163711380	3.87381680379993	813	1
3.78991509961197	3.87435648422061	814	1
3.77909127781064	3.87791942750353	815	1
3.77921990191178	3.90673586276105	816	1
3.76831612727618	3.88867865093838	817	1
3.79125997299666	3.87496325079404	818	1
3.79035761338009	3.86037258137233	819	1
3.77647586033219	3.88521656145628	820	1
3.77365755548712	3.87371384736606	821	1
3.79758502750784	3.85622772337348	822	1
3.77073753057372	3.86231546126417	823	1
3.78508819818204	3.85641493877625	824	1
3.76887184339487	3.88004143444090	825	1
3.79851689017880	3.90549438302298	826	1
3.78736324746076	3.90899592060014	827	1
3.78446926521734	3.88240409677088	828	1
3.75797776739978	3.85615399467044	829	1
3.79264056616606	3.84919758915197	830	1
3.77893950775581	3.88400304478136	831	1
3.79997950357825	3.87740510236009	832	1
3.76193603401166	3.87362346138029	833	1
3.78460041912196	3.83875066861087	834	1
3.78272866938135	3.86515748321571	835	1
3.79155991265381	3.85012810158367	836	1
3.76613530755985	3.86534781334676	837	1
3.79534363108688	3.86375712510376	838	1
3.77397451296885	3.88497709474124	839	1
3.79702388623520	3.88399390821674	840	1
3.77061114035671	3.87495534042682	841	1
3.78845391718092	3.84976952775004	842	1
3.77060863918907	3.85850169573547	843	1
3.79544316505374	3.86123384750058	844	1
3.76275283274151	3.86008102154074	845	1
3.80434743745040	3.85883027076659	846	1
3.77265840148651	3.87622586293092	847	1
3.79181569215438	3.89931070353894	848	1
3.76906843252643	3.90478210452247	849	1
3.79273738644059	3.86670771715039	850	1
3.77967721424739	3.88750385816340	851	1
3.78831229738922	3.84971553775075	852	1
3.76944037312771	3.85965282259128	853	1
3.79662171320027	3.85032374929083	854	1
3.77391882425506	3.87727519460733	855	1
3.79048675502498	3.89422413270842	856	1
3.77347529202046	3.88888960331143	857	1
3.79394548540009	3.84901021875802	858	1
3.77675125577059	3.88558858803194	859	1
3.78608845558327	3.88144274070611	860	1
3.77774863942679	3.86625972582570	861	1
3.79075638213735	3.86693717402324	862	1
3.77750493330048	3.90396599104828	863	1
3.78105087572598	3.89845538339662	864	1
3.78106776540199	3.88444820283653	865	1
3.79266789852748	3.85965443543450	866	1
3.78742653642921	3.88604092690566	867	1
3.77742788770541	3.86713946436942	868	1
3.77384196192294	3.87915510711369	869	1
3.78879188355284	3.85111942454116	870	1
3.79062050676314	3.84601021274351	871	1
3.77838373750504	3.85425874526009	872	1
3.78222141474207	3.84351205231059	873	1
3.77222578051082	3.83916824597061	874	1
3.79367970944137	3.87457212811283	875	1
3.77602075325859	3.86954235660654	876	1
3.78415802109540	3.83327365170550	877	1
3.77549636870562	3.83239940357040	878	1
3.79461081349837	3.84196455253913	879	1
3.77409452010035	3.83863349586845	880	1
3.78653149511339	3.83714972554647	881	1
3.77121901829051	3.84655845181209	882	1
3.79127293371456	3.85008114707073	883	1
3.76882896092274	3.85720734410943	884	1
3.79340994796457	3.81767096699998	885	1
3.77987894450084	3.83450688288075	886	1
3.78795980477224	3.87050675348464	887	1
3.76317930900311	3.91374541851897	888	1
3.78699627858881	3.87640507836737	889	1
3.78083702484923	3.86715317074562	890	1
3.79280377227120	3.86758863238628	891	1
3.77462234326049	3.86480178686320	892	1
3.78947696845110	3.86611320207654	893	1
3.76888251517749	3.87172134793238	894	1
3.79458492104275	3.87547763609231	895	1
3.78305816844761	3.88715599343764	896	1
3.78778883171921	3.89930693754436	897	1
3.76779314371211	3.89119147382378	898	1
3.79666311494830	3.88815245427878	899	1
3.78475934048369	3.89502952980526	900	1
3.78449743325117	3.89175222753858	901	1
3.76975742509873	3.87806980543625	902	1
3.79356723970967	3.87232402219640	903	1
3.78301558688316	3.90279240566078	904	1
3.79125382106034	3.86460089280831	905	1
3.76360941999828	3.85485947524051	906	1
3.79168615044250	3.84445453616947	907	1
3.77655899469013	3.87853887120388	908	1
3.79061709706382	3.88888121960189	909	1
3.77230947569678	3.85180352022798	910	1
3.78460042304514	3.87314155913756	911	1
3.78341978295125	3.89639016792812	912	1
3.79447927958299	3.88439902394263	913	1
3.76972021340883	3.87993094807704	914	1
3.78098617396802	3.88792908242143	915	1
3.78184250544745	3.87798047370729	916	1
3.79779893663573	3.87562099780219	917	1
3.78089274854914	3.86439618657809	918	1
3.77448777597604	3.85685953277524	919	1
3.77409597738360	3.87818157378131	920	1
3.78988924135020	3.88005720650512	921	1
3.78637491690404	3.86491886883052	922	1
3.78274344078601	3.87508175529968	923	1
3.77191108718327	3.91457938461946	924	1
3.78349926698689	3.88292157092973	925	1
3.79770127699305	3.86729499394921	926	1
3.77889940344651	3.88885916411926	927	1
3.77699724994000	3.86217025525588	928	1
3.77454843485427	3.85249598739810	929	1
3.79107194720778	3.86301158769730	930	1
3.78749933113631	3.87981372359424	931	1
3.77788888290852	3.87216772028042	932	1
3.77451095574141	3.87146250873328	933	1
3.79365825347574	3.85852944607138	934	1
3.78147664219555	3.88224804501784	935	1
3.78381137749874	3.89917318320481	936	1
3.77966822730356	3.85617350555789	937	1
3.78578707782538	3.83036169267272	938	1
3.78043553491931	3.85994981469586	939	1
3.78374754631716	3.86379169291517	940	1
3.77116643423767	3.86771261697947	941	1
3.79644173133342	3.86622646358012	942	1
3.77266207675181	3.85200351275584	943	1
3.78606420400797	3.88329836552928	944	1
3.78120606946191	3.88622555311087	945	1
3.78287559606134	3.87071300130760	946	1
3.77745424197493	3.88149640599951	947	1
3.79026124859189	3.88630952102587	948	1
3.77673563129317	3.87716003410772	949	1
3.78285234838097	3.84316702648259	950	1
3.77858673950191	3.84988764490128	951	1
3.78795912588682	3.87488416125828	952	1
3.78364678371960	3.85306694061894	953	1
3.77246236422361	3.85198983920500	954	1
3.77551955275765	3.84796732051762	955	1
3.79039494347893	3.84845365399026	956	1
3.78645389127020	3.85534994580329	957	1
3.77771197809680	3.84166932059017	958	1
3.77746590850197	3.83187256625492	959	1
3.78175286640622	3.82273605864195	960	1
3.78765955526671	3.84513371595345	961	1
3.78112797459039	3.84077560111693	962	1
3.77876066781275	3.83863760943263	963	1
3.78663310025148	3.83710304818580	964	1
3.77577147355343	3.84960007079495	965	1
3.78646964453697	3.84422986024156	966	1
3.77784743175292	3.82906757475096	967	1
3.77814575029894	3.85730400380070	968	1
3.78181395475469	3.85665085964186	969	1
3.79083336044814	3.88149945919276	970	1
3.78461188541353	3.86133949346697	971	1
3.78314554829692	3.86259495082268	972	1
3.76866688493407	3.89436309944808	973	1
3.78550812258669	3.87104605656941	974	1
3.78451938303627	3.86372138978978	975	1
3.79175125649085	3.85597156648987	976	1
3.77428063404670	3.85008758820683	977	1
3.77828544588824	3.86169599930541	978	1
3.78549003131971	3.88327736788788	979	1
3.78765138750592	3.85062931768564	980	1
3.77359323990050	3.86796261598395	981	1
3.77408044215900	3.85346065305997	982	1
3.78913410860096	3.86068596978920	983	1
3.79083033524752	3.87403449035957	984	1
3.77309973074656	3.88214406457441	985	1
3.77707234924691	3.85886444726703	986	1
3.79080956304057	3.86628423887307	987	1
3.79645782529971	3.87026266266939	988	1
3.77352976336865	3.87077105609296	989	1
3.77088579455960	3.85228582245522	990	1
3.78686825392203	3.85554784753711	991	1
3.79425123419554	3.86488687257127	992	1
3.77259802693246	3.88097491316862	993	1
3.77099921574491	3.86119487657009	994	1
3.77983275088823	3.84806765812817	995	1
3.79903714046961	3.89066943885031	996	1
3.78303415761048	3.86974895814292	997	1
3.76913425826186	3.85290325264205	998	1
3.78031005397859	3.86656353771819	999	1
3.78883050801499	3.86170257800549	1000	1
3.79316518935271	3.88609218494938	1001	1
3.77415632744496	3.87233457293667	1002	1
3.77448468390772	3.85617489221787	1003	1
3.79500129069182	3.87009352694602	1004	1
3.78270076822465	3.87402903117312	1005	1
3.77607672168475	3.87372257658719	1006	1
3.77764604745243	3.87248575186737	1007	1
3.78743711007861	3.85255128359650	1008	1
3.78780464567838	3.89127655972969	1009	1
3.78225410044179	3.88812875903098	1010	1
3.78244410413947	3.89539894225861	1011	1
3.78813171387707	3.87220421623183	1012	1
3.78056950954489	3.86557109356542	1013	1
3.78260642096111	3.85390705349512	1014	1
3.78063762368198	3.81983022724720	1015	1
3.79284689983279	3.85384426677006	1016	1
3.77974374783752	3.84900692768050	1017	1
3.78675189654226	3.87041767049559	1018	1
3.77242732814308	3.87411680303532	1019	1
3.78555412876189	3.85046543082445	1020	1
3.77780371288016	3.83212298538739	1021	1
3.78357873802976	3.84554402191056	1022	1
3.78471974902131	3.87552711931891	1023	1
3.77999908396372	3.86350016466619	1024	1
3.77372999942812	3.85495263024960	1025	1
3.78651427841406	3.86470218047089	1026	1
3.78531906512274	3.86576995017529	1027	1
3.78847775167117	3.88330401549584	1028	1
3.77670957866611	3.88362946081577	1029	1
3.77673293358053	3.87973664523924	1030	1
3.79239445618623	3.84725337166679	1031	1
3.78181351964829	3.86429750745186	1032	1
3.76875074197298	3.87705030182014	1033	1
3.77828161096506	3.86362232609486	1034	1
3.78765789744915	3.86279321541670	1035	1
3.79114289717053	3.86255947538633	1036	1
3.78126461429071	3.86448094267993	1037	1
3.76642743160451	3.86601401776223	1038	1
3.78810614844398	3.85601879538096	1039	1
3.78470022406258	3.87872924083685	1040	1
3.78656080387296	3.88019635327050	1041	1
3.78246775316671	3.87534299167360	1042	1
3.77344428481560	3.89008204552546	1043	1
3.78419022754576	3.90267063133071	1044	1
3.78865227797804	3.86744705428161	1045	1
3.77117666689942	3.86101480184913	1046	1
3.78477701550702	3.86353062819780	1047	1
3.78943657078419	3.85893879937822	1048	1
3.78126415558344	3.85678753588559	1049	1
3.77714098148622	3.85607922429372	1050	1
3.77477112178828	3.85577899361804	1051	1
3.77842997082848	3.84684686289743	1052	1
3.79584922203423	3.86846454602821	1053	1
3.77356480123461	3.85535028245432	1054	1
3.78509075766374	3.88541726523325	1055	1
3.78452034134349	3.90106363909334	1056	1
3.78562520936875	3.92084486326804	1057	1
3.78339482166265	3.90114468774014	1058	1
3.77918652553291	3.86413526114622	1059	1
3.77637434832432	3.85551705316265	1060	1
3.79773947203936	3.88724364763406	1061	1
3.78220716516122	3.88595001436989	1062	1
3.78281388098839	3.87441850063866	1063	1
3.77375435873367	3.87895481612701	1064	1
3.79040325780484	3.88651465463138	1065	1
3.77596520894187	3.87925219441138	1066	1
3.79420616831483	3.86855419813321	1067	1
3.76859095915715	3.86005836218833	1068	1
3.79117891178472	3.85999073650895	1069	1
3.78103236967070	3.85548161295547	1070	1
3.79368949606129	3.85072736972071	1071	1
3.77363053595055	3.86235867024023	1072	1
3.79034701830787	3.86084682413852	1073	1
3.77369422355983	3.85585014976286	1074	1
3.80069211951741	3.87697845494702	1075	1
3.77230281514311	3.87218108434421	1076	1
3.78760931591883	3.85730482758852	1077	1
3.77203013272240	3.87550994941754	1078	1
3.79014838999044	3.85747306471066	1079	1
3.77032394189929	3.88190351778529	1080	1
3.79517668496165	3.88350308057316	1081	1
3.77887842887319	3.87837104294970	1082	1
3.78982616715862	3.84696610095048	1083	1
3.76501825685308	3.87801609981663	1084	1
3.79263268612236	3.90820806094374	1085	1
3.78219015329982	3.87765164519663	1086	1
3.79510355660814	3.87109126076389	1087	1
3.77720965375544	3.88270642383239	1088	1
3.78364601378337	3.85608884461601	1089	1
3.78033600047623	3.84070833537810	1090	1
3.78460962169868	3.81822904047142	1091	1
3.78098140925358	3.85671992121618	1092	1
3.78881881113849	3.86845785742057	1093	1
3.78089220534503	3.86745365767532	1094	1
3.78117880244761	3.85544202358032	1095	1
3.78243955361573	3.86584268777030	1096	1
3.78611382147053	3.87980062876246	1097	1
3.78352634827123	3.88334585408588	1098	1
3.77962203059086	3.86029608082741	1099	1
3.78552783669181	3.87549480914691	1100	1
3.79193725237577	3.86723575118230	1101	1
3.79120035639791	3.88165917014098	1102	1
3.77201924134897	3.90566695551088	1103	1
3.77740236682719	3.89865247772791	1104	1
3.78833084026333	3.90648089114155	1105	1
3.79737519822476	3.90288808470415	1106	1
3.78137561938931	3.86757306499650	1107	1
3.77692128885705	3.86143632780740	1108	1
3.77932438009866	3.85637312769086	1109	1
3.79300559105822	3.86190525680289	1110	1
3.77821708701060	3.87690930750375	1111	1
3.78066600434314	3.86612798966673	1112	1
3.77514810519816	3.86411517355100	1113	1
3.79797308061298	3.85171375255006	1114	1
3.77352281461095	3.86581199406281	1115	1
3.78444423503889	3.87614780880754	1116	1
3.76873424498991	3.89457561844295	1117	1
3.79392031484787	3.87412281267089	1118	1
3.77479163430991	3.87637349039450	1119	1
3.79365820875447	3.87121348186606	1120	1
3.77219083465679	3.88457814804814	1121	1
3.78241540697706	3.86229774743071	1122	1
3.77116240391526	3.86836630367147	1123	1
3.79309103961582	3.87609562784460	1124	1
3.77265870041174	3.87894172057755	1125	1
3.79080251589073	3.84669963342013	1126	1
3.77577931335064	3.86762786508067	1127	1
3.80073388834411	3.87236494516552	1128	1
3.76507059882533	3.88597095212070	1129	1
3.78945833067520	3.89333610880968	1130	1
3.77204324721861	3.90020194221145	1131	1
3.80094353861383	3.86887419880921	1132	1
3.76783317045646	3.91092064309517	1133	1
3.79381361006974	3.88166065293949	1134	1
3.77038287517159	3.88088714525985	1135	1
3.80780478353255	3.87282133157644	1136	1
3.76688454975527	3.90116907788826	1137	1
3.79139078709546	3.85417719206761	1138	1
3.77339341786743	3.87281940055967	1139	1
3.79961476376530	3.87608662790249	1140	1
3.77261918986636	3.88234217467913	1141	1
3.78956808434756	3.86548766243654	1142	1
3.76775192975308	3.88293539520604	1143	1
3.80375559253849	3.89878958830801	1144	1
3.77854748861408	3.89888855817621	1145	1
3.78787533875259	3.85986047271842	1146	1
3.77545641952056	3.88343968112480	1147	1
3.79339050921835	3.87782122938749	1148	1
3.77828754768362	3.88481938302443	1149	1
3.78032970299162	3.86851727445745	1150	1
3.77604242519825	3.85724984154369	1151	1
3.79409640413753	3.85971654470402	1152	1
3.78450793636548	3.86935010496651	1153	1
3.77565375021861	3.84389830220795	1154	1
3.77562296547656	3.86685826616810	1155	1
3.78164840990265	3.86138137245969	1156	1
3.78354315736044	3.85367414423357	1157	1
3.78203744707976	3.86274433640723	1158	1
3.78228486725094	3.87074260175224	1159	1
3.78129176039760	3.87484258468830	1160	1
3.78898148586103	3.87951486876391	1161	1
3.77467746584254	3.85439587785115	1162	1
3.78326025235845	3.86597687515092	1163	1
3.77837808175427	3.86445568440648	1164	1
3.79669802682174	3.87147663669061	1165	1
3.77954499006475	3.85913713093514	1166	1
3.78129108916285	3.86945437344559	1167	1
3.77483716585696	3.88628693705093	1168	1
3.79384585464109	3.88415572333952	1169	1
3.77266109896232	3.85495456982066	1170	1
3.78663131980165	3.84470394885251	1171	1
3.77300331905876	3.84617964646314	1172	1
3.79414644988229	3.86956488806904	1173	1
3.77438495460823	3.87370877592581	1174	1
3.78531440375590	3.87911794109323	1175	1
3.76792545444639	3.90021973627166	1176	1
3.79484794422138	3.87989819632342	1177	1
3.76852634079019	3.83987404729850	1178	1
3.79493291936319	3.82891563375324	1179	1
3.78019599309405	3.86808047055989	1180	1
3.78375108848377	3.87627160130626	1181	1
3.76399957998388	3.86075965958277	1182	1
3.79158883012555	3.85577179927995	1183	1
3.78175268907463	3.87135295524363	1184	1
3.79791897391409	3.86637165286643	1185	1
3.76006621755344	3.85926762764336	1186	1
3.79185136216423	3.84323686056121	1187	1
3.77753453595147	3.87977445162914	1188	1
3.79706135748111	3.86435604416433	1189	1
3.76031587932974	3.89830011756320	1190	1
3.79155532499940	3.88825900981485	1191	1
3.78334790780805	3.87872785545652	1192	1
3.79857251878856	3.84619118271280	1193	1
3.75554673441924	3.86895245594824	1194	1
3.78606397452993	3.86255533909629	1195	1
3.78008899644421	3.89778757143651	1196	1
3.79531185953957	3.86237852194349	1197	1
3.79111053502020	3.88614979472046	1198	1
3.76605219003744	3.89604319553431	1199	1
3.78623809978872	3.86185104385272	1200	1
3.77760353899818	3.88719792866719	1201	1
3.80042218512498	3.89454145764767	1202	1
3.77502126159420	3.87709192507012	1203	1
3.77770161860445	3.85657824152259	1204	1
3.77178803166701	3.88018549605732	1205	1
3.79459948936280	3.88658102002209	1206	1
3.78255069889425	3.90717643053593	1207	1
3.78146185012533	3.86162274021597	1208	1
3.78080605950443	3.85741310754535	1209	1
3.78080844407006	3.85125353651683	1210	1
3.77800473588054	3.85476667331788	1211	1
3.78089403574156	3.84272126489431	1212	1
3.77634550189040	3.84041323706595	1213	1
3.78053696915727	3.85120150922749	1214	1
3.78308399258482	3.86617128830949	1215	1
3.77754932687534	3.85584338125515	1216	1
3.78156249483076	3.83208902585872	1217	1
3.77543534551328	3.84622715121187	1218	1
3.78400658492691	3.87213435214601	1219	1
3.77716575086445	3.87295491970228	1220	1
3.79010336705304	3.85791295638508	1221	1
3.77830740152719	3.87592357751073	1222	1
3.78342017538541	3.88116915685330	1223	1
3.76881185592398	3.85395978563380	1224	1
3.78226660588678	3.84889948820268	1225	1
3.78447036736229	3.85987843609730	1226	1
3.78714898541928	3.86235328966484	1227	1
3.77478338066172	3.86260991315405	1228	1
3.78562583109247	3.84682475815711	1229	1
3.77388469449894	3.87307969045023	1230	1
3.78585529084796	3.86204199746687	1231	1
3.77374218363123	3.85249472897341	1232	1
3.77925055192303	3.85082727690791	1233	1
3.78244748847827	3.85413266780306	1234	1
3.79117701042748	3.87702117845767	1235	1
3.76304424532259	3.85573475694437	1236	1
3.78920302885826	3.87757581024627	1237	1
3.77530606707056	3.90502963374460	1238	1
3.79176845070838	3.91314880229733	1239	1
3.77370851945001	3.86382349790541	1240	1
3.78427562482075	3.83881280656429	1241	1
3.77636326408995	3.84699809337360	1242	1
3.79176462346882	3.86242134730796	1243	1
3.76123767761045	3.85671559424783	1244	1
3.79327651167649	3.83907454654896	1245	1
3.77701628688287	3.87212983127227	1246	1
3.79855104538762	3.86781193434433	1247	1
3.76906772001051	3.83606134923065	1248	1
3.78452355462460	3.82113230827314	1249	1
3.76722585730394	3.83974459571809	1250	1
3.79568171039189	3.86364354166182	1251	1
3.76699079104687	3.86817663130770	1252	1
3.79188616216719	3.85424353431632	1253	1
3.77044126268195	3.91253305239442	1254	1
3.79741921137701	3.91184985712581	1255	1
3.77388661908478	3.90021496178492	1256	1
3.78234979890633	3.85572378183120	1257	1
3.77216719865931	3.86494617221824	1258	1
3.80241787583664	3.87490401676838	1259	1
3.77606514954185	3.89348448944831	1260	1
3.78517725127691	3.87092592584661	1261	1
3.77149309885066	3.88335701272189	1262	1
3.79391703737626	3.87459507287296	1263	1
3.77555125330988	3.87459381662561	1264	1
3.77529501206453	3.85136857790473	1265	1
3.78253952828673	3.87497699041933	1266	1
3.79948463325767	3.88319044658892	1267	1
3.77092660856351	3.89943866228244	1268	1
3.77724454573775	3.86269149888673	1269	1
3.77999808364340	3.90097916982930	1270	1
3.78893683535276	3.89400798514091	1271	1
3.78478347983100	3.88985331018080	1272	1
3.77299541695827	3.86400099452540	1273	1
3.78510631419159	3.87369800682335	1274	1
3.78265941800781	3.88312423636441	1275	1
3.78617786342639	3.90621830421902	1276	1
3.77525820680965	3.86804555154180	1277	1
3.78174110022960	3.85577336929436	1278	1
3.78660473717588	3.85195648724435	1279	1
3.79447714793472	3.88173861935146	1280	1
3.77227431960207	3.85648314848547	1281	1
3.78112163834300	3.85918174469096	1282	1
3.78243749899029	3.87936739997276	1283	1
3.78926229724855	3.89002773449608	1284	1
3.77376168559995	3.87184130890932	1285	1
3.78228160658616	3.86747208513783	1286	1
3.77772042665429	3.88418643264918	1287	1
3.79234091876656	3.89926074306063	1288	1
3.77066103326352	3.88524874400867	1289	1
3.77931136218064	3.87011817993269	1290	1
3.78036896122344	3.88897874458676	1291	1
3.78973924226947	3.89804800162464	1292	1
3.77719254876528	3.89703275748840	1293	1
3.78531083765956	3.85981614884140	1294	1
3.78408652803273	3.88037882348977	1295	1
3.78890756833244	3.86904072211953	1296	1
3.77586425718803	3.86087696181157	1297	1
3.79006127479962	3.86011154309480	1298	1
3.77556290675677	3.87111392556669	1299	1
3.78662932454168	3.85972659611501	1300	1
3.77692620145596	3.86149555287460	1301	1
3.78950702900782	3.86238582957404	1302	1
3.76715635832940	3.90794507528953	1303	1
3.79015890009585	3.86648378376669	1304	1
3.77437095755337	3.86055041373577	1305	1
3.79432744711959	3.87031808585177	1306	1
3.77239535690168	3.88973477466880	1307	1
3.78515490452383	3.85800732546297	1308	1
3.77137970970525	3.86807293401450	1309	1
3.79187994895242	3.87106756541611	1310	1
3.77691535419789	3.88120391517619	1311	1
3.78701445267038	3.84436515402597	1312	1
3.76719839892106	3.85329513486027	1313	1
3.78840166894011	3.86239133700383	1314	1
3.77958894227738	3.87632703015310	1315	1
3.78353812414057	3.86665474667555	1316	1
3.77082722144435	3.87408375361004	1317	1
3.79300073685118	3.86641353074014	1318	1
3.77682394451386	3.89122089769495	1319	1
3.79269349842489	3.85155340087090	1320	1
3.77293259329866	3.84852122519544	1321	1
3.77978157800452	3.85701044323576	1322	1
3.77972649545967	3.89554808709347	1323	1
3.78048668999978	3.86350303585554	1324	1
3.78521364297037	3.85828175662993	1325	1
3.78249631567648	3.83125695438881	1326	1
3.77659343109345	3.85713932416629	1327	1
3.78120941277810	3.84421397410266	1328	1
3.77643356861659	3.86092078772779	1329	1
3.78293040592104	3.87797504661344	1330	1
3.78697635064478	3.89119859646361	1331	1
3.78283618396386	3.87064342952955	1332	1
3.78048536514652	3.86239337477703	1333	1
3.78085059127760	3.88587040766251	1334	1
3.78157753607904	3.88408084138785	1335	1
3.77604717397626	3.87339630946289	1336	1
3.79214365266953	3.89435170613268	1337	1
3.78324969409710	3.87888246867137	1338	1
3.77920978425124	3.85858009264744	1339	1
3.77655912674543	3.87052813556649	1340	1
3.78801606635006	3.86709595807381	1341	1
3.78378130466074	3.86699764722192	1342	1
3.77448934461113	3.84087764518364	1343	1
3.77571214900668	3.84905800535807	1344	1
3.78578940325916	3.83985806909832	1345	1
3.79564384707014	3.83908761364374	1346	1
3.77572629824641	3.86332407987340	1347	1
3.76771170569507	3.89558607761953	1348	1
3.78066725667619	3.85453170836842	1349	1
3.79698208428615	3.82124474144102	1350	1
3.77951163903391	3.83482435237488	1351	1
3.77039289265926	3.86313666815779	1352	1
3.77011489485907	3.83161634169880	1353	1
3.78924810890664	3.87111196802576	1354	1
3.79150333615743	3.89486498323814	1355	1
3.76913057684871	3.89944935175819	1356	1
3.77011307257996	3.85414006591928	1357	1
3.79338004366854	3.87613505350931	1358	1
3.78849808580985	3.86718934469049	1359	1
3.77900722312586	3.87309802002253	1360	1
3.77302792242634	3.86170608141558	1361	1
3.78466528966936	3.86233170204035	1362	1
3.78643279122010	3.87479655270563	1363	1
3.78275485302750	3.88481770919236	1364	1
3.77235856106642	3.85155945101658	1365	1
3.78898962432284	3.87381981924569	1366	1
3.78512933279818	3.88457058285449	1367	1
3.77651908187358	3.90809376200627	1368	1
3.77906455506213	3.84765740694935	1369	1
3.78058937253772	3.84080203630845	1370	1
3.79002312736142	3.88602033336434	1371	1
3.78517337207083	3.89992377204870	1372	1
3.77435381771371	3.86397700233560	1373	1
3.77386394669683	3.87610344390873	1374	1
3.78281127622177	3.88889223538347	1375	1
3.78443450252453	3.87972782578241	1376	1
3.77375935303532	3.89570238525348	1377	1
3.78413580070737	3.88953860861433	1378	1
3.77584250169473	3.89090480616189	1379	1
3.78639195357916	3.88089193469563	1380	1
3.78309511324053	3.87383066887003	1381	1
3.77875367404214	3.88261569327327	1382	1
3.78446486158654	3.89205997391526	1383	1
3.78199479476994	3.87266922032275	1384	1
3.78212557931746	3.85982980143248	1385	1
3.78937394758405	3.84918662991298	1386	1
3.77398925063130	3.86930820616271	1387	1
3.77561000667939	3.86418970693869	1388	1
3.78052679081851	3.86926690752437	1389	1
3.78612790591104	3.87070406426876	1390	1
3.78531826519671	3.87988477615307	1391	1
3.78102762017156	3.85385314862244	1392	1
3.77231639911531	3.82900283398452	1393	1
3.78404397728546	3.84313668225928	1394	1
3.78320189434580	3.87321447393775	1395	1
3.77753913357677	3.85129375578121	1396	1
3.78104671332251	3.84691813583919	1397	1
3.77865782536380	3.85020987720019	1398	1
3.78877248007476	3.85884620577373	1399	1
3.78143742509134	3.87533762334188	1400	1
3.77374916665249	3.84488318344166	1401	1
3.77844761564629	3.84712294625094	1402	1
3.78925724127480	3.88763231871838	1403	1
3.77848113004017	3.88656427345078	1404	1
3.78428097306456	3.86866864248787	1405	1
3.77605841861792	3.87296299857062	1406	1
3.78894603293492	3.89802951853946	1407	1
3.77500764745169	3.88344799848894	1408	1
3.78949109433117	3.88494144287260	1409	1
3.76938761737122	3.89983108218445	1410	1
3.79405794642663	3.88431779967828	1411	1
3.77580498223487	3.88484337262828	1412	1
3.78883416159302	3.86932534940199	1413	1
3.75716654881562	3.87464830195162	1414	1
3.80489130314607	3.85800334457559	1415	1
3.78167496378849	3.87872105726576	1416	1
3.78059420373500	3.87090948356862	1417	1
3.76432176670122	3.85902108048575	1418	1
3.79112709779502	3.85743333003222	1419	1
3.77873553234307	3.86852131401473	1420	1
3.79062718456146	3.84548634136976	1421	1
3.75746211452046	3.85833671195024	1422	1
3.79613447869642	3.86982486200391	1423	1
3.77954581687436	3.85838086937450	1424	1
3.79042064790506	3.83459492038024	1425	1
3.76361358865456	3.85170459197482	1426	1
3.79031873930432	3.87233362399788	1427	1
3.78077806185335	3.89088997077588	1428	1
3.78944601421062	3.87620195677454	1429	1
3.76699440092579	3.88270266374873	1430	1
3.79295235026991	3.85388751372311	1431	1
3.78195355329964	3.88826234376031	1432	1
3.78897545992771	3.87102220125931	1433	1
3.76657262818488	3.91345372292282	1434	1
3.78622483358665	3.87196467364320	1435	1
3.79003004537834	3.89653832213117	1436	1
3.78647676359732	3.87697489835665	1437	1
3.77169446036883	3.87126458411655	1438	1
3.77661321805075	3.85279281270945	1439	1
3.77912580625783	3.88281777002780	1440	1
3.79335820724539	3.85966426215625	1441	1
3.77542845793231	3.88052886417044	1442	1
3.77672010754269	3.88656980708200	1443	1
3.78301351578737	3.88309128996423	1444	1
3.78832133389776	3.85577235478480	1445	1
3.77794590900503	3.89347751292707	1446	1
3.77470908414715	3.88906664184918	1447	1
3.77769642435755	3.85701576400611	1448	1
3.78876509494176	3.84388300910957	1449	1
3.78891929770387	3.86270763417565	1450	1
3.77752395720038	3.89565732999308	1451	1
3.78017145706348	3.90587289685247	1452	1
3.77751728352465	3.89505220209158	1453	1
3.78135668519931	3.86860683198114	1454	1
3.78332851171265	3.87413469764076	1455	1
3.78826969323485	3.86926406369724	1456	1
3.77498815909923	3.87385376376330	1457	1
3.78476669598079	3.87876051730571	1458	1
3.77614788011808	3.87883015408089	1459	1
3.79053267600611	3.86839829345296	1460	1
3.77126320793719	3.86708527851986	1461	1
3.78716939280952	3.87992481092844	1462	1
3.77640736301296	3.88479515137826	1463	1
3.79381241229657	3.86939661707083	1464	1
3.76829746405978	3.87046280666727	1465	1
3.77818056608894	3.86439789453789	1466	1
3.77613049917667	3.86989327636067	1467	1
3.79384869581773	3.86866708543460	1468	1
3.76838595176494	3.88399540069966	1469	1
3.79008732233258	3.85882132658835	1470	1
3.76832649039532	3.86091950332647	1471	1
3.79978434589278	3.85598604596299	1472	1
3.76359333534633	3.86576419378230	1473	1
3.78749768117690	3.86943287893216	1474	1
3.77448067562888	3.88539068334348	1475	1
3.79752745925716	3.87411159706527	1476	1
3.76048040746647	3.88935808886858	1477	1
3.78455189218755	3.86757038980842	1478	1
3.76261360620485	3.84384999101999	1479	1
3.79787195180045	3.85264363339761	1480	1
3.77180913592803	3.87878680195326	1481	1
3.78902649848582	3.86484650378119	1482	1
3.76638903280872	3.88267869105582	1483	1
3.78798676321419	3.85147799818095	1484	1
3.77133015233354	3.86738526901393	1485	1
3.79388085358099	3.85711170922168	1486	1
3.76893350114894	3.86997914051832	1487	1
3.78652252290482	3.86205437189805	1488	1
3.77314259042247	3.88593969463401	1489	1
3.79303313848155	3.83713449906420	1490	1
3.77493470032830	3.87941906572122	1491	1
3.77876240740980	3.90125362509839	1492	1
3.78008613924498	3.89068124854838	1493	1
3.78544530694070	3.87612926374718	1494	1
3.77615399183149	3.86236251662530	1495	1
3.78787845652096	3.86703529474717	1496	1
3.77392782795735	3.84882958978650	1497	1
3.78674902167235	3.83947481003174	1498	1
3.78463234431158	3.86831139065792	1499	1
3.78533899926702	3.88053757767010	1500	1
3.77657257389745	3.86752428707873	1501	1
3.78223855402228	3.86426944893190	1502	1
3.78447980224475	3.87104916300081	1503	1
3.78465226341484	3.86309742326989	1504	1
3.76689521425000	3.85072006924153	1505	1
3.78399265671252	3.84302714906889	1506	1
3.78746180811490	3.84282909314222	1507	1
3.77086241398565	3.84966763894615	1508	1
3.77422230261296	3.85425805917111	1509	1
3.78716447920308	3.84932021769050	1510	1
3.79000094200634	3.88735570548354	1511	1
3.77703233642086	3.87032135328127	1512	1
3.76638121029765	3.86052960649412	1513	1
3.78135785285534	3.85474152543801	1514	1
3.79530427422127	3.89537471700793	1515	1
3.78116957450150	3.90029373909138	1516	1
3.76755903238278	3.88421365140244	1517	1
3.77847328232696	3.87225283929642	1518	1
3.79139686392197	3.87032006739668	1519	1
3.77941994816670	3.85727738999392	1520	1
3.79322215437043	3.85951292528411	1521	1
3.76847877691406	3.85062883627660	1522	1
3.79172536908816	3.87450414882019	1523	1
3.77268870524519	3.86800417442238	1524	1
3.78643388496048	3.85311258189539	1525	1
3.77501360010904	3.84646135641243	1526	1
3.78902963065343	3.88126504578944	1527	1
3.77648236182873	3.89955507884116	1528	1
3.79333732203389	3.89485617745723	1529	1
3.76862423217748	3.91562976875757	1530	1
3.79481778147701	3.88940126733444	1531	1
3.76962584650854	3.88584932409317	1532	1
3.79494554071942	3.85900132852115	1533	1
3.76683574155060	3.85722858607641	1534	1
3.79832767407491	3.84782074542168	1535	1
3.76830357615917	3.88155542600990	1536	1
3.78954265425414	3.88104826287150	1537	1
3.76758458399836	3.86930942807231	1538	1
3.79689920540496	3.86242452333329	1539	1
3.77209091530928	3.88499304203994	1540	1
3.79546501828479	3.85774698983278	1541	1
3.77192731675973	3.88883524201977	1542	1
3.78751685553568	3.87896877900419	1543	1
3.76726246933296	3.88799036093408	1544	1
3.79073031350009	3.84489047564750	1545	1
3.77473135251812	3.85872901544094	1546	1
3.79378001533906	3.85918043340190	1547	1
3.77235355311898	3.87109816598316	1548	1
3.78335368335278	3.84473323443868	1549	1
3.76497259844115	3.83506067756057	1550	1
3.79330165629040	3.81760255117184	1551	1
3.77880366190327	3.89413383083472	1552	1
3.78623168091262	3.89223708959785	1553	1
3.77406682988888	3.87153911535516	1554	1
3.79508308358683	3.85305907091968	1555	1
3.78223728086304	3.91531666931857	1556	1
3.78339835143422	3.88009791411745	1557	1
3.77138594370836	3.86618220920810	1558	1
3.78798737671714	3.83584978982384	1559	1
3.79173187504762	3.87909191601872	1560	1
3.78324953228154	3.85004405489332	1561	1
3.77062683397794	3.86140158747576	1562	1
3.78291270691406	3.83064335267835	1563	1
3.78659381042634	3.87514307599250	1564	1
3.78989760101884	3.86238757552847	1565	1
3.77040410483451	3.85857683353528	1566	1
3.77949180111886	3.84389398137759	1567	1
3.78963658191976	3.88379949700149	1568	1
3.78449240092587	3.87922201370740	1569	1
3.77102535897014	3.87319033016153	1570	1
3.77848382252378	3.88288644918797	1571	1
3.78449245095280	3.90271636064740	1572	1
3.78372910431062	3.87941136552002	1573	1
3.77649069296806	3.85311821887186	1574	1
3.76824730545935	3.84738725921190	1575	1
3.78569148987974	3.89027669293853	1576	1
3.78610066584461	3.90974426265076	1577	1
3.77659998196235	3.87366334664956	1578	1
3.76745661779510	3.83389173732963	1579	1
3.78674982459331	3.84114404840786	1580	1
3.78954640336097	3.86626042466973	1581	1
3.77583636212334	3.87696862633122	1582	1
3.75518815860121	3.85745523283001	1583	1
3.79318370996390	3.87461890670271	1584	1
3.78106788601987	3.89460491467910	1585	1
3.79380155209280	3.90624392556478	1586	1
3.76147371981391	3.83404305220285	1587	1
3.78931476298949	3.85589149583653	1588	1
3.77463273976637	3.86812211946906	1589	1
3.78742818896500	3.85909136355655	1590	1
3.75849818957858	3.89631076410641	1591	1
3.79397189849989	3.90055070846887	1592	1
3.78296249617020	3.87495863537534	1593	1
3.79371569587128	3.85843104257926	1594	1
3.76461229493897	3.86900862645366	1595	1
3.78896226708469	3.85481384341818	1596	1
3.77411839823358	3.89164392807364	1597	1
3.79105846133607	3.85239367345410	1598	1
3.76080182120345	3.84379078696395	1599	1
3.79631027961902	3.82287131358504	1600	1
3.77687291028434	3.87001642218555	1601	1
3.78810531798416	3.84952113910730	1602	1
3.76422496406634	3.88571285364344	1603	1
3.78578694360771	3.86007371552257	1604	1
3.78080340758314	3.86520834753090	1605	1
3.79176079201005	3.82726804628531	1606	1
3.76792916852716	3.85754722957207	1607	1
3.78605371332814	3.83481642683104	1608	1
3.77563032796653	3.87859456918138	1609	1
3.78626250903322	3.86695467221087	1610	1
3.76855782781442	3.85522267839164	1611	1
3.78809803500342	3.83628581864374	1612	1
3.78297749642114	3.88248686046100	1613	1
3.78240671381953	3.85197460780145	1614	1
3.76700633162783	3.85470078383470	1615	1
3.79075229554301	3.85722702281120	1616	1
3.78328410159140	3.87068645038583	1617	1
3.77678144621005	3.85423350673194	1618	1
3.77718045946245	3.84778550816768	1619	1
3.78816303913764	3.86606829140636	1620	1
3.78964124690835	3.89101670893061	1621	1
3.77569106789009	3.86238818054998	1622	1
3.77308646616763	3.84524272647876	1623	1
3.78661751608231	3.86540021503561	1624	1
3.79141942409083	3.91077270896356	1625	1
3.77795511076971	3.89096015303788	1626	1
3.77661491036289	3.87692818547599	1627	1
3.77997739589761	3.84931250495774	1628	1
3.78648538795685	3.89140986630102	1629	1
3.78280543402397	3.86954777064547	1630	1
3.76894588875158	3.85277834438349	1631	1
3.77557670693531	3.83057136608704	1632	1
3.79194383373768	3.83970212850037	1633	1
3.78287899742731	3.87981483290261	1634	1
3.77892021969381	3.86458458619262	1635	1
3.76876918661603	3.84906073301744	1636	1
3.79089854291217	3.89091553097988	1637	1
3.78438818003907	3.90882325040312	1638	1
3.77951391631196	3.86633059821641	1639	1
3.77179426931713	3.86287102319676	1640	1
3.79001338039892	3.87608130347038	1641	1
3.77191085249813	3.87716456446810	1642	1
3.78784770137421	3.85443776708127	1643	1
3.77456117979182	3.85042545118501	1644	1
3.79063769206783	3.87848276385897	1645	1
3.77733513342045	3.89259840160012	1646	1
3.78884537681119	3.85740467560216	1647	1
3.77115868609085	3.87272068758419	1648	1
3.78739070465378	3.87501300040279	1649	1
3.76652309437374	3.88457847640726	1650	1
3.79600773833036	3.85343331886407	1651	1
3.77747303941445	3.86079767410510	1652	1
3.78489287016374	3.85805099055113	1653	1
3.77304702235303	3.90318964524778	1654	1
3.79300104336605	3.85068611613597	1655	1
3.77774404906191	3.87018264072642	1656	1
3.78267867819570	3.86129229149416	1657	1
3.77270145786361	3.86236836172908	1658	1
3.79392910503271	3.85855516338813	1659	1
3.77832130493476	3.88315027673398	1660	1
3.78297524057774	3.89991403340001	1661	1
3.76634029174689	3.90308056858749	1662	1
3.79228684617316	3.88231439624152	1663	1
3.78103813477481	3.88727166130316	1664	1
3.78373509432358	3.88189392183971	1665	1
3.76943631460838	3.88777447722919	1666	1
3.78620628803832	3.85351974739657	1667	1
3.77985162086396	3.86449092444000	1668	1
3.77705992635116	3.88919292140020	1669	1
3.77905832713584	3.87885595929695	1670	1
3.78019524330120	3.86709742169603	1671	1
3.78869318267758	3.87125795702790	1672	1
3.77511473562176	3.88239677362335	1673	1
3.77476113286215	3.86280000548703	1674	1
3.77545571461438	3.85460334773314	1675	1
3.78255861582341	3.83598961027906	1676	1
3.78337450678294	3.84231168152896	1677	1
3.78266951949782	3.86179385285181	1678	1
3.77279699094723	3.84724288512363	1679	1
3.78518375376852	3.86004450110812	1680	1
3.77930888093577	3.87143201763902	1681	1
3.78461999818138	3.89558851681460	1682	1
3.77359542739765	3.90792489885932	1683	1
3.78599279731298	3.89046532549865	1684	1
3.78654942950100	3.87031264491863	1685	1
3.77660247266598	3.87346326046386	1686	1
3.77059501629798	3.87153490584160	1687	1
3.78242520852720	3.86893612336429	1688	1
3.78518552415020	3.88722623478393	1689	1
3.78674090967533	3.87554910519651	1690	1
3.77704472580182	3.89587245292947	1691	1
3.77512675873679	3.89524009829599	1692	1
3.78128063342048	3.89814439746649	1693	1
3.77832520653811	3.90549362182860	1694	1
3.77932322526008	3.87820755931951	1695	1
3.78015430447154	3.85096014746094	1696	1
3.77798370502954	3.86967406292452	1697	1
3.78601885736540	3.87956714817588	1698	1
3.78277945240535	3.87365241249737	1699	1
3.77491949391746	3.83876658129227	1700	1
3.77701524741842	3.85256785991670	1701	1
3.78689902155112	3.86359320219809	1702	1
3.78504491917872	3.89280819633957	1703	1
3.78697888415282	3.84319111472870	1704	1
3.77272573647267	3.85458505340510	1705	1
3.77324988036505	3.84958665004001	1706	1
3.78934057909083	3.86153332306141	1707	1
3.78249798835352	3.88269948383024	1708	1
3.77767322429053	3.89911362297956	1709	1
3.78124346074514	3.87621712904058	1710	1
3.78727638979868	3.86972715061222	1711	1
3.78117174776263	3.84682274052404	1712	1
3.77764059454628	3.87387716859235	1713	1
3.77101845860628	3.88273805118431	1714	1
3.78324576888108	3.88738141195081	1715	1
3.78601904581375	3.88802969457711	1716	1
3.78161277307835	3.88377097263380	1717	1
3.77468564298325	3.87919483042364	1718	1
3.78249936491761	3.85642908637645	1719	1
3.78566667341943	3.88143259137393	1720	1
3.78736676653483	3.89090904557063	1721	1
3.77224076069780	3.88375979508588	1722	1
3.78051685906989	3.86268479982443	1723	1
3.78436319569745	3.86505521759244	1724	1
3.79593695448954	3.86340649195387	1725	1
3.76535093496527	3.87675187184260	1726	1
3.77984488870186	3.88043280507012	1727	1
3.77600664753423	3.87991152577299	1728	1
3.79275302584192	3.88314538248339	1729	1
3.77633350665212	3.88460799480127	1730	1
3.77602401480691	3.85605655167573	1731	1
3.77361605859382	3.84368286698028	1732	1
3.78936235266462	3.84882763285354	1733	1
3.77742837573002	3.88195739752864	1734	1
3.77717580964424	3.85173471588763	1735	1
3.77943594044680	3.86898265608447	1736	1
3.79272951509578	3.89793448336760	1737	1
3.78096336829855	3.89319935668465	1738	1
3.78043813326614	3.86886698887274	1739	1
3.77362290970042	3.85773055487417	1740	1
3.78278217250760	3.88227518874363	1741	1
3.78768478889976	3.87673730130137	1742	1
3.78424043421816	3.85527266655348	1743	1
3.77217963867871	3.87765549429199	1744	1
3.78066459852759	3.87922114313807	1745	1
3.78994921687726	3.87451971497496	1746	1
3.77278971497875	3.86059574055651	1747	1
3.78135872498538	3.85046294522641	1748	1
3.78019626608950	3.86187569997079	1749	1
3.79214585725990	3.87194466362664	1750	1
3.77692294703198	3.87710683112727	1751	1
3.77723322925474	3.89909852084725	1752	1
3.77562809849256	3.88769726630029	1753	1
3.79691692838253	3.88799120003211	1754	1
3.77201743547431	3.88233222993172	1755	1
3.78674858922042	3.85421441559791	1756	1
3.77673807234854	3.87693978891955	1757	1
3.79619350241759	3.90355517843644	1758	1
3.76696167434921	3.90824103146791	1759	1
3.78354617738344	3.85970869186807	1760	1
3.77670080866139	3.86775240664615	1761	1
3.79613091563382	3.87178427995010	1762	1
3.77320454600305	3.89172120848226	1763	1
3.78428366037140	3.87778556377516	1764	1
3.77498306530377	3.88097429357852	1765	1
3.78760689502507	3.89944696347530	1766	1
3.77070949338181	3.90091238029054	1767	1
3.79090370674517	3.88176472687762	1768	1
3.78069557184438	3.87768222434032	1769	1
3.78522822631909	3.86577414158751	1770	1
3.76808583081085	3.88972533672037	1771	1
3.78045784535164	3.84856691294611	1772	1
3.78122573826773	3.87295712876392	1773	1
3.79017337760268	3.88713826488707	1774	1
3.76628742258506	3.88106745646541	1775	1
3.78377567652166	3.87513350739279	1776	1
3.77933739085529	3.88312046244404	1777	1
3.79367464132576	3.87605461700736	1778	1
3.76140687237997	3.87110168003932	1779	1
3.78226049801837	3.85299121086768	1780	1
3.78728294685987	3.87208697605364	1781	1
3.79410770174362	3.87847046677035	1782	1
3.76442192181253	3.86061209124495	1783	1
3.77738512777223	3.84189415762549	1784	1
3.77326711772720	3.86944743945927	1785	1
3.79524303075698	3.88553034258689	1786	1
3.76896073738946	3.89006735902514	1787	1
3.78076125261539	3.86978291096040	1788	1
3.77852791670765	3.87988398653294	1789	1
3.79501900434336	3.89593690767861	1790	1
3.77083941141266	3.89770499227023	1791	1
3.77360277221656	3.86947869999179	1792	1
3.77868521953488	3.87144697885812	1793	1
3.79006365853637	3.86162076912193	1794	1
3.77950136482204	3.88072873628854	1795	1
3.77646277906130	3.87461392139013	1796	1
3.77561396512928	3.88181165720406	1797	1
3.79429979803185	3.90722977304843	1798	1
3.78192525839629	3.89216576477212	1799	1
3.77177363778445	3.88727059837323	1800	1
3.77949718817536	3.88669316879881	1801	1
3.78856173876594	3.88939971071994	1802	1
3.78935373265935	3.86099270727781	1803	1
3.76610576212818	3.86589883075440	1804	1
3.77898404116143	3.88040687594244	1805	1
3.78047171473940	3.87060016170173	1806	1
3.78958363141285	3.85559734065163	1807	1
3.77456696954437	3.84867928471498	1808	1
3.78720760222169	3.86197839388249	1809	1
3.77311727482615	3.89115716177955	1810	1
3.77812080786333	3.88279186265624	1811	1
3.77104529133941	3.87714123263008	1812	1
3.79574602841970	3.87670204641860	1813	1
3.76943027880319	3.86993094223315	1814	1
3.78929692968651	3.88762152934558	1815	1
3.77208804670906	3.86486375234473	1816	1
3.79258567865720	3.87548745563146	1817	1
3.77118641045597	3.88648700139582	1818	1
3.78458147055645	3.88700058155075	1819	1
3.77204205045613	3.89066832698541	1820	1
3.79544834664374	3.86475438278422	1821	1
3.77420966051403	3.88239080101145	1822	1
3.78662494104060	3.89203763924888	1823	1
3.77012575812222	3.87692922326942	1824	1
3.79039033360983	3.87961582001203	1825	1
3.77358531263101	3.86807693617027	1826	1
3.78711596631453	3.85601754404106	1827	1
3.77370030918994	3.88157751904786	1828	1
3.79453007937881	3.86750448718088	1829	1
3.76809099894591	3.90006026136178	1830	1
3.78559263385825	3.88236188854505	1831	1
3.77276064593728	3.86267454889232	1832	1
3.78855117068886	3.84958675301058	1833	1
3.77685168225694	3.87621660019788	1834	1
3.78692863954374	3.87361732233221	1835	1
3.76755770369572	3.88771739209770	1836	1
3.78267058006005	3.88294467101450	1837	1
3.77832174480817	3.87622915655330	1838	1
3.78977550018693	3.86437770198213	1839	1
3.77550249901266	3.85731812513361	1840	1
3.77915662248509	3.87984305707711	1841	1
3.77809223170636	3.90142199766739	1842	1
3.79330914557605	3.86949610662981	1843	1
3.77411879719385	3.87607419118828	1844	1
3.77496723369384	3.85112142862570	1845	1
3.78199398275568	3.88070482911588	1846	1
3.79048069307420	3.86973811617892	1847	1
3.77091658663864	3.91396951534640	1848	1
3.78303391725644	3.88152270424697	1849	1
3.77268894100577	3.91068122787002	1850	1
3.78692468033762	3.90940669586034	1851	1
3.78249754509913	3.88747459048760	1852	1
3.78415324317041	3.85630909010872	1853	1
3.77083021190980	3.86802267967035	1854	1
3.78289475959904	3.88088988963547	1855	1
3.77862861650405	3.88817436362766	1856	1
3.78483526374288	3.87666096080979	1857	1
3.77298577285988	3.87528032642058	1858	1
3.77823570106059	3.87481131845851	1859	1
3.78854208433238	3.86077996352508	1860	1
3.77336803329474	3.85983117165510	1861	1
3.77889499112854	3.88951030438306	1862	1
3.78208298420026	3.89214074704203	1863	1
3.78196827744033	3.85861820345218	1864	1
3.77538509409649	3.87956692933078	1865	1
3.78219848999726	3.90977065449170	1866	1
3.78103787692569	3.87046388681740	1867	1
3.79063224812484	3.85139648766773	1868	1
3.77297430157290	3.86395899173176	1869	1
3.78147428055156	3.89226166341526	1870	1
3.76763583050482	3.88992299234520	1871	1
3.79548664455255	3.86900276386264	1872	1
3.77563072834524	3.88656020212137	1873	1
3.78430194926939	3.90059894192343	1874	1
3.76416895612507	3.88440521596054	1875	1
3.78950776537820	3.86288127636297	1876	1
3.77236604821173	3.84931109900659	1877	1
3.78600643183474	3.87819905641085	1878	1
3.77279578181015	3.88118564183547	1879	1
3.79483611202713	3.86160940548134	1880	1
3.76576998625362	3.89347827839476	1881	1
3.78987373432617	3.90997120265434	1882	1
3.77007609306447	3.90877597550551	1883	1
3.79339709303105	3.87964520455274	1884	1
3.76486947495869	3.88326059412777	1885	1
3.78596987344983	3.83585205817859	1886	1
3.77637745448885	3.85031543370534	1887	1
3.79845108111443	3.85785037946034	1888	1
3.76352993816069	3.90232149014995	1889	1
3.78564876903499	3.87599076819894	1890	1
3.77236679437434	3.87223550017233	1891	1
3.79069636137450	3.86482447924111	1892	1
3.77761518857429	3.84013131384781	1893	1
3.78342915066402	3.83352526720309	1894	1
3.76525437194426	3.87024192297986	1895	1
3.78452254550033	3.83490083149699	1896	1
3.77425187875291	3.87183616848688	1897	1
3.79029097199557	3.89933623351951	1898	1
3.77012340583482	3.89802177465146	1899	1
3.79106489710755	3.87343869244068	1900	1
3.77323230950713	3.89303115144063	1901	1
3.78615107854508	3.87656396245428	1902	1
3.77234432536181	3.88080588308220	1903	1
3.78498683368199	3.83487449220404	1904	1
3.77880325971810	3.87865290827651	1905	1
3.78840489613415	3.86155314667547	1906	1
3.77392280687713	3.86637435126336	1907	1
3.78776313103054	3.85033127798511	1908	1
3.77724767895473	3.85036068997511	1909	1
3.78330155243673	3.85660069930379	1910	1
3.76944911377114	3.87813757340353	1911	1
3.78671420488831	3.84967095176968	1912	1
3.78402390506122	3.88874306280457	1913	1
3.78824549274311	3.90970529653492	1914	1
3.77093096395017	3.90904481302985	1915	1
3.77247117187810	3.88170920207238	1916	1
3.79012331071594	3.88997148443626	1917	1
3.78086648155427	3.87690574504140	1918	1
3.78278306474160	3.86952105211482	1919	1
3.77428576432513	3.87084278266637	1920	1
3.78695578749574	3.87343087755678	1921	1
3.78410271774660	3.89304024073775	1922	1
3.78481999942470	3.88562234932327	1923	1
3.76366814180787	3.84602424348410	1924	1
3.78702556726505	3.87106550415296	1925	1
3.78008503069992	3.89232976634618	1926	1
3.79336476957906	3.90900246821767	1927	1
3.76481172805368	3.88925442769942	1928	1
3.78431874234782	3.89209884634757	1929	1
3.78120866680673	3.89786052397658	1930	1
3.79604804618838	3.89399617915544	1931	1
3.76049717725688	3.86302908458870	1932	1
3.79115475965537	3.86590778634263	1933	1
3.77239752932043	3.85772077018345	1934	1
3.79830450226462	3.86833955944291	1935	1
3.75202113469652	3.87324150109146	1936	1
3.79079320811116	3.86851439129627	1937	1
3.78387026875317	3.88245663851309	1938	1
3.79232888051246	3.89266183588675	1939	1
3.75475739051553	3.90106007331708	1940	1
3.78880014596838	3.85096932384099	1941	1
3.77869423283120	3.87391834523687	1942	1
3.79552250293082	3.87897499333557	1943	1
3.75969181310480	3.86776079349028	1944	1
3.78389396872059	3.84995651137611	1945	1
3.77757635082806	3.86630972139017	1946	1
3.80384711670238	3.88298365819393	1947	1
3.75979382489759	3.86894688149221	1948	1
3.78128637734638	3.86125076400278	1949	1
3.77534068063283	3.90327113395945	1950	1
3.79954042269477	3.87789555722392	1951	1
3.77277020265795	3.87829102353607	1952	1
3.77647937108720	3.85353088227196	1953	1
3.78031610806295	3.89709744433525	1954	1
3.78846148341285	3.89423544032849	1955	1
3.77347007179016	3.88177047313401	1956	1
3.78171807144494	3.83511339684720	1957	1
3.78380272927019	3.85392023487170	1958	1
3.78783160783826	3.88614166641222	1959	1
3.76571599259066	3.90542860605571	1960	1
3.77144096526949	3.84121413552862	1961	1
3.78090996601599	3.87469574352568	1962	1
3.79566293544410	3.89882984673532	1963	1
3.77311693719165	3.91940382126887	1964	1
3.77476120928681	3.85924847904208	1965	1
3.78078881778659	3.84613288535799	1966	1
3.79047442630380	3.86680211093506	1967	1
3.77482745622468	3.87602597588276	1968	1
3.78075763514444	3.84594731827158	1969	1
3.78252004371508	3.87548072834189	1970	1
3.78547526359815	3.90392481360229	1971	1
3.77894815022826	3.89969178270323	1972	1
3.77610828171614	3.86721371368389	1973	1
3.78224839998328	3.86747513580403	1974	1
3.78181201511904	3.85968011031463	1975	1
3.77175589308919	3.86378781403108	1976	1
3.77744425475430	3.84485441784185	1977	1
3.78994982217120	3.83873509838946	1978	1
3.78355444403228	3.85046819289423	1979	1
3.77306016578389	3.88497297393486	1980	1
3.76532642305360	3.85474024040845	1981	1
3.79466492663394	3.83955924573766	1982	1
3.78017400993919	3.88833414578149	1983	1
3.78639831386787	3.90441906104066	1984	1
3.76517228789709	3.90043571734672	1985	1
3.79040516317935	3.90387529010482	1986	1
3.77974282789464	3.92131814950224	1987	1
3.79055881699455	3.88706981169427	1988	1
3.76691248092489	3.85516833872513	1989	1
3.79185620764923	3.87202443040787	1990	1
3.77555866013315	3.92223980536321	1991	1
3.79465692959783	3.91921967534218	1992	1
3.76808466098198	3.88615382873282	1993	1
3.78120041788072	3.86249729959544	1994	1
3.77313841591477	3.88916343205212	1995	1
3.79424017872844	3.87225519685123	1996	1
3.76269304626980	3.85813289842322	1997	1
3.79570286089457	3.84760731986704	1998	1
3.77117893105685	3.90870828083521	1999	1
3.79078016567734	3.87866006825903	2000	1
[truncated: 3,000 more rows]
