# Supplementary material for: Reversibility and Viscoelastic Properties of Micropillar Supported and Oriented Magnesium Bundled F-Actin
Source: PLoS One. 2015 Aug 31;10(8):e0136432. doi: 10.1371/journal.pone.0136432 (PMC4556452; doi:10.1371/journal.pone.0136432)
Supplement: S1 Data — See the Readme.txt file within. (ZIP) [file pone.0136432.s004.zip › Rheology-raw-data/120916 02mM/fov2023noDD/fov2023noDD.txt]

3.71439543542444	3.64456503247879	1	1
3.70894927610437	3.63119347323279	2	1
3.72805750811250	3.64076935117893	3	1
3.71284590019614	3.63787057824541	4	1
3.71529962544651	3.64486557129235	5	1
3.71901063620611	3.66045801542136	6	1
3.71920669316804	3.64528197805312	7	1
3.72224386290248	3.63218804524127	8	1
3.70939366907412	3.62177364685537	9	1
3.70425966580308	3.62861041569398	10	1
3.71717355947049	3.63969392885753	11	1
3.73087726154360	3.63158375513805	12	1
3.71508298578560	3.66512606165798	13	1
3.71590935161799	3.66359712574040	14	1
3.70621656720342	3.64842695389420	15	1
3.73642343625536	3.65098917392729	16	1
3.72548968535556	3.67657342042491	17	1
3.71952462602392	3.66084905341483	18	1
3.70110130989271	3.66269194876025	19	1
3.72850616715768	3.66149483796899	20	1
3.71115763925359	3.65376265986997	21	1
3.73197766294070	3.64086177625154	22	1
3.70475533464264	3.62831710350840	23	1
3.72176096799256	3.59964678599542	24	1
3.71429475411313	3.61784129816779	25	1
3.73864668467137	3.64031565525100	26	1
3.70230355257959	3.62852077099315	27	1
3.71417425036099	3.61430499604632	28	1
3.71472042746812	3.65664091557098	29	1
3.74075867683448	3.65383537934936	30	1
3.70686738951485	3.65048433188835	31	1
3.71883260264077	3.62634099383223	32	1
3.70542619600866	3.62606016108356	33	1
3.73226839134571	3.63914347637493	34	1
3.70553397272415	3.64631628929277	35	1
3.71788725554859	3.62039257871645	36	1
3.71043821777095	3.65655148228651	37	1
3.74518209130642	3.65084589531090	38	1
3.70371374309688	3.66639698135167	39	1
3.71830462436737	3.61800248093450	40	1
3.70429538865916	3.68147130189427	41	1
3.73590622697386	3.67800698289630	42	1
3.71376097136193	3.65466108596057	43	1
3.72340354569030	3.62208110586474	44	1
3.69677811942240	3.63868411486074	45	1
3.73283258274732	3.67093452198397	46	1
3.70778698149374	3.66789950572684	47	1
3.72428901985157	3.63901689541086	48	1
3.69424963045887	3.65127127971424	49	1
3.73073729118571	3.67131428705730	50	1
3.72698727234325	3.67107557562409	51	1
3.72511263829904	3.63359064366132	52	1
3.69354078057975	3.65897080961430	53	1
3.72919195961103	3.64280768819833	54	1
3.70152218164945	3.64814579664113	55	1
3.73215693713444	3.63767424779285	56	1
3.71313392668904	3.64718181859595	57	1
3.72453389631313	3.65212632643070	58	1
3.70662763249020	3.65614288001968	59	1
3.71436661280860	3.64040558747187	60	1
3.70991918582258	3.61193854744939	61	1
3.73268023636971	3.65377092077582	62	1
3.70874924735836	3.67893896979396	63	1
3.70994658377875	3.63956837461096	64	1
3.71850110830610	3.65235724471071	65	1
3.72533536856604	3.65986386897400	66	1
3.71860075358045	3.69484249359923	67	1
3.70428882486983	3.65550614254045	68	1
3.71600262766640	3.63947484582186	69	1
3.73136447226224	3.64359417212269	70	1
3.72034789962286	3.66590535581112	71	1
3.69609886982670	3.63671985892087	72	1
3.72412899952589	3.62938785651000	73	1
3.72401425801894	3.64721451452744	74	1
3.71971818117791	3.64590285416266	75	1
3.70245058774705	3.64808263385050	76	1
3.72226799211160	3.62158750378481	77	1
3.71864131417063	3.64096824261116	78	1
3.72691486180711	3.65247684331832	79	1
3.69968096746423	3.63198201564913	80	1
3.72092421308485	3.60789728997523	81	1
3.71191901349609	3.63102312440848	82	1
3.73908650802826	3.63698982254375	83	1
3.71425096752028	3.64970719072268	84	1
3.71638541857220	3.63328995661379	85	1
3.69934619959239	3.62810774564347	86	1
3.73667095165437	3.66261675793482	87	1
3.71421989471664	3.65307442486565	88	1
3.72485996167892	3.64491207368887	89	1
3.70962353161685	3.66605306507117	90	1
3.72820054814489	3.64045213954448	91	1
3.70728264712033	3.63247388789418	92	1
3.72587943856035	3.62165372477851	93	1
3.69790353009439	3.61341054494023	94	1
3.72375364047512	3.62503832858543	95	1
3.70694402329332	3.64170914612115	96	1
3.73562053455002	3.61341374204858	97	1
3.71409425295213	3.64785974746226	98	1
3.71344540478602	3.64377638873646	99	1
3.70923416084902	3.65485958224324	100	1
3.73032017161794	3.60426493357087	101	1
3.70955205434568	3.64251957452335	102	1
3.72995237710258	3.66272209718115	103	1
3.70667220277942	3.67152930985150	104	1
3.72098715382040	3.62906079373769	105	1
3.71063567368084	3.65394821338979	106	1
3.72454689557939	3.64428715296234	107	1
3.70734487272077	3.65932390265400	108	1
3.73182741957730	3.63259664577118	109	1
3.70256214693107	3.64512450882794	110	1
3.72228767279702	3.63676313772183	111	1
3.70448666379800	3.65136837072480	112	1
3.73505543788732	3.61067716443085	113	1
3.70207479248293	3.65141092336533	114	1
3.72238003339171	3.63896224886959	115	1
3.71515960123857	3.64382769885235	116	1
3.72967182061114	3.62657929042284	117	1
3.70752470325810	3.66948706519147	118	1
3.71176058259709	3.65240123210986	119	1
3.71305645382071	3.65738227395686	120	1
3.72906718924909	3.63624911528048	121	1
3.71518020329175	3.66637756051961	122	1
3.71996032524004	3.66819270156327	123	1
3.71935058723052	3.68100458917523	124	1
3.71428948258599	3.64948939987136	125	1
3.71414189935882	3.65200377779914	126	1
3.71628982326028	3.62786581706339	127	1
3.71902546712794	3.63000702351807	128	1
3.71567584977568	3.61259544000807	129	1
3.71551572389577	3.62921478426692	130	1
3.70911581546321	3.64591557813536	131	1
3.72746025401055	3.65457903688457	132	1
3.71632975572005	3.65625360995072	133	1
3.72073218528241	3.63071538376414	134	1
3.71432149265229	3.64639577232535	135	1
3.72833958741790	3.66217427123349	136	1
3.71526883211881	3.64393978848256	137	1
3.71809538232410	3.65087448794985	138	1
3.70255457614526	3.63773082529914	139	1
3.73374943149774	3.61882978376293	140	1
3.71758790669536	3.66342956184798	141	1
3.72749851922841	3.65347083529799	142	1
3.70302568946299	3.65614193323803	143	1
3.73289846809080	3.63815317536155	144	1
3.70097134754129	3.61331653337940	145	1
3.72379727633218	3.62061701308814	146	1
3.70391875848759	3.63942764128027	147	1
3.72308335352582	3.62121790385816	148	1
3.71099636993895	3.61954591850691	149	1
3.72022111006330	3.62061900816228	150	1
3.70077523352426	3.65175457145292	151	1
3.72770332389589	3.66146615898353	152	1
3.71573885941222	3.65961322106180	153	1
3.72532252231334	3.66183987924361	154	1
3.70358424785450	3.68134363646869	155	1
3.72407097381812	3.61958571825364	156	1
3.71045322747131	3.62854596070670	157	1
3.72529702558479	3.60980350420813	158	1
3.70684082484818	3.65129382123490	159	1
3.72700878346498	3.64409167935220	160	1
3.71298745232461	3.65957113478225	161	1
3.72899685246604	3.65005138466499	162	1
3.71112868038393	3.67258775947648	163	1
3.71818325970811	3.63276521172983	164	1
3.70513508058286	3.66758056593757	165	1
3.73282183342153	3.63179641641032	166	1
3.70783886487752	3.66551744283448	167	1
3.72974197028028	3.65383186695595	168	1
3.70970550817855	3.65353374064163	169	1
3.72253259875639	3.61857666582916	170	1
3.70823164475931	3.63731169557998	171	1
3.72921521662999	3.61445017121870	172	1
3.71218104445615	3.64482163908090	173	1
3.73232316412496	3.65896600154494	174	1
3.70866036940913	3.67079819340162	175	1
3.73368945686320	3.64324998471662	176	1
3.71769746225790	3.64992515358176	177	1
3.71367165889923	3.63058754265556	178	1
3.71061855302670	3.65423297940938	179	1
3.72234800051227	3.62745154412521	180	1
3.71875859533211	3.65016528326765	181	1
3.72372125671933	3.63558570245190	182	1
3.71484449152533	3.66141201717588	183	1
3.71084671319285	3.63115007459073	184	1
3.71683599211489	3.64292721614830	185	1
3.72673486666469	3.65567926481944	186	1
3.72007065473594	3.65925262549762	187	1
3.71564826992263	3.66295909236305	188	1
3.71577387932545	3.66557414446123	189	1
3.72205123721364	3.61988179754069	190	1
3.72695505024819	3.66738204652678	191	1
3.69394517903293	3.62751499767255	192	1
3.72401633774312	3.61812757351201	193	1
3.72274716211291	3.63249683785423	194	1
3.73021490716868	3.65210514775437	195	1
3.70516776457018	3.65659800517711	196	1
3.71117545798869	3.62141745778173	197	1
3.71786697096706	3.62922692540562	198	1
3.73613612405274	3.66763068744127	199	1
3.70145709512719	3.64345904180646	200	1
3.72141240749577	3.62955264323326	201	1
3.71443276972621	3.64807648082345	202	1
3.74001169183241	3.63977080598892	203	1
3.71062905106372	3.63919184975589	204	1
3.70529450301627	3.62542924677963	205	1
3.70982746815631	3.63099184498312	206	1
3.74952534681402	3.63073193097260	207	1
3.71315420584556	3.65608082650110	208	1
3.71272576262805	3.62922200958728	209	1
3.70041415265503	3.67008373812310	210	1
3.73869432192581	3.65106742637449	211	1
3.71518773717087	3.64907225387118	212	1
3.70974818911357	3.61668208445395	213	1
3.70531338802454	3.66505764472305	214	1
3.73405373892236	3.66228485704973	215	1
3.71160784680038	3.65191151547594	216	1
3.71696879846627	3.63081361944495	217	1
3.70778342142007	3.65054802949514	218	1
3.72551145047247	3.65259423398757	219	1
3.71822235067176	3.66134482474015	220	1
3.71639889982444	3.63633107335295	221	1
3.71306210460764	3.63676852837497	222	1
3.72050441779575	3.65076466723597	223	1
3.71191655675704	3.67872051219491	224	1
3.71914057448999	3.65718893932609	225	1
3.71051079455607	3.65071590474340	226	1
3.72434496808916	3.61940780484910	227	1
3.71009773773301	3.64057496389720	228	1
3.71186918546528	3.59453163615027	229	1
3.71512584274745	3.65130544395804	230	1
3.72836954610358	3.63321703302438	231	1
3.71375008855515	3.65113933127131	232	1
3.71809003683656	3.63535835793010	233	1
3.71406364111750	3.62924019603434	234	1
3.73344473170397	3.62322409293413	235	1
3.71590600154063	3.66014710420893	236	1
3.70781136435904	3.64074989443919	237	1
3.72482104741530	3.66683207764439	238	1
3.72941988242481	3.64898905960056	239	1
3.71680415663491	3.65529918045913	240	1
3.70457007839873	3.64073326100074	241	1
3.71636630178521	3.63377359945970	242	1
3.71755476113993	3.62515750768498	243	1
3.71951930177607	3.67056038700816	244	1
3.71250949696916	3.64660288709690	245	1
3.72576098086903	3.64336597917206	246	1
3.72330035008240	3.65877538006450	247	1
3.72243020541635	3.67730034437113	248	1
3.70926604149016	3.61865525017607	249	1
3.71400980755452	3.60166416568907	250	1
3.71608008336538	3.62327302316505	251	1
3.72853733151623	3.61764252146701	252	1
3.70962028278379	3.62958675207579	253	1
3.71714719664483	3.61292835530369	254	1
3.71350876802541	3.62296775771429	255	1
3.71479316831928	3.63820498574846	256	1
3.70883953594271	3.63888386426105	257	1
3.72365945991918	3.63013328967138	258	1
3.71593806396906	3.63338710535408	259	1
3.72441868789901	3.65679858898542	260	1
3.70978572158267	3.65898079228249	261	1
3.71831477236091	3.64267399786746	262	1
3.71835674051164	3.65050796028179	263	1
3.72684604408858	3.65412191528082	264	1
3.71617562977730	3.64932084419775	265	1
3.71913206925441	3.61247995308587	266	1
3.71965425407206	3.64953224737735	267	1
3.71993951870653	3.65105409960390	268	1
3.71373911692934	3.65622793307828	269	1
3.71408159708421	3.63943161346320	270	1
3.72608769722327	3.63321255017068	271	1
3.71647320465554	3.63213011058591	272	1
3.72278304016241	3.61277343840517	273	1
3.70474787453356	3.61988400451128	274	1
3.71788138907708	3.62896183117264	275	1
3.72290116280435	3.67023707988230	276	1
3.72370155939988	3.65350852154547	277	1
3.71152442717138	3.62805406487803	278	1
3.71467807214758	3.62240672086221	279	1
3.71982588383855	3.63142865882261	280	1
3.72404412392063	3.65755422332836	281	1
3.71377903752823	3.64356291566091	282	1
3.71213828106209	3.62958113765011	283	1
3.71739471469833	3.63736023071287	284	1
3.72962328839411	3.64798176858128	285	1
3.71674974889175	3.63651183704230	286	1
3.70886421772291	3.62419883064370	287	1
3.70268275828527	3.63877061819090	288	1
3.72897941718094	3.64161003261147	289	1
3.72427422221771	3.63548121396562	290	1
3.70714270103117	3.63039044098570	291	1
3.71878986882278	3.62879228132344	292	1
3.72164582654542	3.64544578527219	293	1
3.71311715619440	3.61449461252833	294	1
3.70773279681171	3.63300491841089	295	1
3.72403155074466	3.64552928621860	296	1
3.71549576091988	3.63510919611581	297	1
3.71188790054368	3.61520799972889	298	1
3.71787930894962	3.60750945733668	299	1
3.72520000501182	3.62787534601566	300	1
3.71287271437189	3.66179552899994	301	1
3.70450321552481	3.65454010283394	302	1
3.70745275619161	3.63199046186197	303	1
3.73380038208435	3.60891429733788	304	1
3.72101182872025	3.63538485583717	305	1
3.70894815441572	3.62765987432289	306	1
3.70510159185842	3.62103333380045	307	1
3.72731139815961	3.63669503112671	308	1
3.72058388595763	3.65606279663449	309	1
3.71718349346340	3.63119321792431	310	1
3.70965168258452	3.64577515470463	311	1
3.71913261217367	3.64472759852514	312	1
3.72648908234800	3.65010147066293	313	1
3.72155518995832	3.62316085877942	314	1
3.70591719882894	3.62871929233692	315	1
3.71237853858265	3.60947421064705	316	1
3.72131197327610	3.63125387199088	317	1
3.72855727751847	3.61902437749959	318	1
3.71177638607694	3.64075479678684	319	1
3.71307993172013	3.64465487917523	320	1
3.71331930819136	3.68527272706719	321	1
3.73627561108506	3.67240439672535	322	1
3.71329413438647	3.65581121930759	323	1
3.72593035609865	3.67815977185885	324	1
3.71797746999053	3.68956516663500	325	1
3.73426606751971	3.65239912788745	326	1
3.70640585433720	3.65204523452447	327	1
3.72152502444085	3.66391009949118	328	1
3.71987404201482	3.64832599907990	329	1
3.72861818560793	3.61411882277116	330	1
3.70718257007545	3.63174053614968	331	1
3.72108968917250	3.66062281218594	332	1
3.71539263915817	3.65023289310710	333	1
3.73337823458267	3.64886917518773	334	1
3.70740115249598	3.66596986749573	335	1
3.71900751465831	3.63825169133035	336	1
3.71797216814380	3.63693020522234	337	1
3.72746249799692	3.63480325125843	338	1
3.71069739543516	3.65853319933125	339	1
3.72063169617290	3.64335935122474	340	1
3.71150208646799	3.65072699614730	341	1
3.72124912746771	3.64864518219327	342	1
3.72130204865914	3.63451881086345	343	1
3.72226256082296	3.63941151953332	344	1
3.71529330169916	3.64823717928669	345	1
3.71675239088222	3.66466959975742	346	1
3.71266953721610	3.64513010294644	347	1
3.72539078721751	3.62098392914193	348	1
3.71354841656912	3.60449776829225	349	1
3.71198661952680	3.62594990425461	350	1
3.72034516121573	3.65449623210900	351	1
3.72197989464746	3.64920045090097	352	1
3.71805297761471	3.64837607873886	353	1
3.71126039095869	3.65675773755284	354	1
3.72402777055774	3.66667479634656	355	1
3.72721911798066	3.65825501177490	356	1
3.71447743689929	3.64843000146634	357	1
3.71367431181257	3.63671162802618	358	1
3.73185563352563	3.59309084194818	359	1
3.71703736963414	3.64229503853442	360	1
3.71333535749625	3.65364455509012	361	1
3.71120798073089	3.63505954477649	362	1
3.73420825807199	3.64563680193953	363	1
3.73095857253025	3.64541873296782	364	1
3.71350494826082	3.63845494572883	365	1
3.70325654116474	3.62382691617592	366	1
3.73076189063095	3.63167183915223	367	1
3.71835658885298	3.65477182642547	368	1
3.72691676216392	3.66157553209238	369	1
3.71576566272860	3.64635825916373	370	1
3.72059787972399	3.64221181276130	371	1
3.72160859087457	3.65652698686053	372	1
3.71754397797744	3.64793636796170	373	1
3.70788152693939	3.66794302087252	374	1
3.72643616081162	3.67592810706558	375	1
3.71392605263384	3.66510276179518	376	1
3.72464674386275	3.67334981112628	377	1
3.71541732928538	3.67816751106757	378	1
3.72071057305704	3.68502545864695	379	1
3.71279870302843	3.66313575086466	380	1
3.72138624440277	3.63537114626043	381	1
3.70226316338529	3.66166196444054	382	1
3.73336766083780	3.65299580462973	383	1
3.70855826882951	3.65678898374806	384	1
3.71902514428735	3.63199100105175	385	1
3.71968285686333	3.67168739455822	386	1
3.72188922836623	3.64823590810282	387	1
3.70901407769236	3.65235340332788	388	1
3.72615044843739	3.66629768945358	389	1
3.71306543306326	3.64668526056344	390	1
3.73362048927406	3.62849379880272	391	1
3.70705620187039	3.64635925551667	392	1
3.71360540528236	3.64843226822129	393	1
3.70916282484704	3.65744956968110	394	1
3.73147165064440	3.67462766162247	395	1
3.72750392471691	3.69837632315986	396	1
3.72297082613750	3.65931788559363	397	1
3.69537913118440	3.63934405168375	398	1
3.73483897677863	3.66371482588003	399	1
3.72347894088657	3.64949069238638	400	1
3.71656692764676	3.64211819771659	401	1
3.69695765061379	3.62201928325493	402	1
3.73477219493336	3.61162439053277	403	1
3.72398178362301	3.64741563947431	404	1
3.71961679263165	3.66313597430184	405	1
3.69489193244130	3.59593408980497	406	1
3.72678921059340	3.59344945376103	407	1
3.73294932209599	3.64376798849896	408	1
3.72361257113427	3.62950034429977	409	1
3.70876820124577	3.64864084096107	410	1
3.71760848277364	3.64979452625084	411	1
3.71833006283609	3.65829378301355	412	1
3.72029096814704	3.64567953054528	413	1
3.71686883422372	3.62803311861487	414	1
3.71563975011261	3.63256940636165	415	1
3.72244531310426	3.64709957303154	416	1
3.71671523036882	3.65439514593304	417	1
3.71524810541316	3.64737939911927	418	1
3.70854875856263	3.61106832964864	419	1
3.72765047760588	3.63808638440609	420	1
3.72337637116886	3.67551311083684	421	1
3.71678871198913	3.64019804981865	422	1
3.71193257500166	3.63730468541768	423	1
3.73536692288177	3.67064720737014	424	1
3.71952831241389	3.67415955274948	425	1
3.71124818083117	3.66089830286339	426	1
3.70526189170185	3.62033049101710	427	1
3.72698682845180	3.61691775165348	428	1
3.71896485704195	3.65920667660891	429	1
3.71695286822859	3.64937963321960	430	1
3.70826037325588	3.64614306414624	431	1
3.71116384254812	3.61422156540115	432	1
3.71691375647692	3.66226435178115	433	1
3.73251770386970	3.63480019219117	434	1
3.70923683233825	3.60946352660098	435	1
3.71279368758485	3.62058438386703	436	1
3.71109993388256	3.64744204063781	437	1
3.72184178816534	3.65739230810346	438	1
3.71120051426561	3.62563487703688	439	1
3.72523952578092	3.60744074932286	440	1
3.70749962980663	3.65032600729046	441	1
3.72338039275489	3.62081464477865	442	1
3.70963626220414	3.60842793815576	443	1
3.72356862643535	3.63247315112769	444	1
3.70999074419900	3.67708060021482	445	1
3.72336551494523	3.62671849507015	446	1
3.71469793832627	3.62648690676896	447	1
3.74357316250354	3.62570116360407	448	1
3.70292332016056	3.64209394086301	449	1
3.73157059302808	3.63428519124553	450	1
3.70206458224642	3.63111274928409	451	1
3.72891698316158	3.64299003202532	452	1
3.71112739850510	3.69785691366650	453	1
3.73451750631826	3.62870385241349	454	1
3.70721867383659	3.65116915751328	455	1
3.73675041542637	3.62955511564689	456	1
3.70363113615482	3.66776402103387	457	1
3.72717156479304	3.63548626493548	458	1
3.70585414368974	3.63455741492989	459	1
3.73028004460290	3.62990597324623	460	1
3.70986115924055	3.67685968079324	461	1
3.72675406239959	3.62926310819512	462	1
3.70099421239756	3.61964464225995	463	1
3.72647346154339	3.60897237483907	464	1
3.71561673510210	3.65495297414251	465	1
3.71190587447486	3.63540328623886	466	1
3.71344126090937	3.62282638786285	467	1
3.72193997934451	3.62997277147774	468	1
3.72667599439543	3.66134566620493	469	1
3.72725401649275	3.63261967966842	470	1
3.70013255775918	3.62284230092877	471	1
3.71286660106095	3.59992792305913	472	1
3.73554118598960	3.65053248200102	473	1
3.72048386300470	3.66083088311343	474	1
3.71726726038890	3.62977806726030	475	1
3.70404589919685	3.63534784887615	476	1
3.73159815257458	3.67769315890069	477	1
3.72412383675695	3.66178144987112	478	1
3.72033353185054	3.64571765642005	479	1
3.70713722710576	3.63604889349119	480	1
3.73064782564800	3.63095667820209	481	1
3.71206035486493	3.67204816428944	482	1
3.72868569085219	3.62801792196075	483	1
3.70203555753594	3.62706552900357	484	1
3.72847781215265	3.65838208232126	485	1
3.71488274545130	3.65734264631156	486	1
3.72553925922751	3.62609405846804	487	1
3.70800291704147	3.59948344158871	488	1
3.73186144174072	3.61305455776138	489	1
3.69749288426777	3.62414454789473	490	1
3.72632402860104	3.62648928284484	491	1
3.70924162148436	3.64658924569441	492	1
3.73022208824782	3.65117912105916	493	1
3.71044611443772	3.66955309577442	494	1
3.72793779631015	3.62563045387357	495	1
3.71538045474006	3.65801761537493	496	1
3.72635311531552	3.63534497363548	497	1
3.70023407830585	3.65016562259088	498	1
3.72903913880421	3.61898038026847	499	1
3.71904271192577	3.60853158561269	500	1
3.72826762779238	3.64279991052930	501	1
3.69952807484716	3.66791960128348	502	1
3.72348402955930	3.62184674707838	503	1
3.71122609113117	3.65782388884259	504	1
3.73258106306677	3.63688326806180	505	1
3.69909289636585	3.66947880296505	506	1
3.72403304145389	3.60786256328612	507	1
3.71505914182492	3.62421846613858	508	1
3.73913544273541	3.63270396864161	509	1
3.70742413296476	3.66815198050702	510	1
3.71325965902821	3.61568250576511	511	1
3.71001767249921	3.65937868206829	512	1
3.74390401258511	3.66256960846139	513	1
3.71575614744812	3.67212939077256	514	1
3.72006123306921	3.65194617665345	515	1
3.70696599424101	3.68013407576920	516	1
3.73179328633364	3.66608747475849	517	1
3.72013749784168	3.69227072146616	518	1
3.72011433721960	3.68822827383102	519	1
3.71836708732647	3.65884114570899	520	1
3.73146760245151	3.63981459898014	521	1
3.71792673297514	3.65350580480147	522	1
3.70551067329345	3.63286093045837	523	1
3.71919108262001	3.64950223349173	524	1
3.72226063149760	3.62987573550670	525	1
3.72752327309004	3.67679482440118	526	1
3.71111627810558	3.64115902365877	527	1
3.71831096279215	3.63320176434341	528	1
3.72068936447959	3.65068690245834	529	1
3.73167829046491	3.65710288733933	530	1
3.70678760260628	3.65249378961228	531	1
3.72052641336997	3.64556206807471	532	1
3.72026996215741	3.65831233099091	533	1
3.72985809271705	3.64291079143475	534	1
3.70950506274886	3.64562249795023	535	1
3.72660314081107	3.63957270728322	536	1
3.70621917024623	3.67306414012170	537	1
3.73216463488330	3.67024849734790	538	1
3.71148594540542	3.66257175925709	539	1
3.74314031011275	3.66379109992896	540	1
3.70011846650829	3.66502144969906	541	1
3.71745379819649	3.63127022535843	542	1
3.70586453504952	3.62232540140116	543	1
3.73671625164956	3.62582314469859	544	1
3.71220474829426	3.65111278891718	545	1
3.72128463585425	3.63904324152271	546	1
3.70160279712988	3.63961493779828	547	1
3.74237612848308	3.63259601880588	548	1
3.71143828192807	3.65165302125925	549	1
3.71741888367326	3.63793516147700	550	1
3.70186728401790	3.64145448687679	551	1
3.73447478938750	3.65186876211258	552	1
3.72962453187745	3.67560632520258	553	1
3.71900405976390	3.65340648132603	554	1
3.69364907784957	3.63910266229400	555	1
3.73073984740407	3.63901653068933	556	1
3.72100996158196	3.64864363994069	557	1
3.71677305258862	3.63686345487200	558	1
3.70752766207952	3.64507459709362	559	1
3.72258635170370	3.62790954653151	560	1
3.72229433920954	3.63310272570465	561	1
3.71950454247651	3.62017215140189	562	1
3.69914978049257	3.64876208788623	563	1
3.72710718367243	3.64918713906971	564	1
3.72702287904676	3.66289096482172	565	1
3.72244876035982	3.62786972632179	566	1
3.70408151640223	3.64647077371438	567	1
3.71581782741384	3.64132839444172	568	1
3.72444836781175	3.65564283170428	569	1
3.72487556326143	3.64760479231345	570	1
3.70337575386251	3.62845078363330	571	1
3.71617152714847	3.62559743837057	572	1
3.72120108937506	3.64550472151240	573	1
3.72534267670371	3.66858042299085	574	1
3.71752205385776	3.64988396648175	575	1
3.70887984099109	3.63078647963444	576	1
3.71198539720973	3.63696885432295	577	1
3.72740313309679	3.65311985564558	578	1
3.72846830870602	3.65471381991503	579	1
3.71653539740659	3.62669919351627	580	1
3.71158377385896	3.66247147697566	581	1
3.71649724590924	3.67816372485803	582	1
3.73886725271665	3.65379594502530	583	1
3.71427057250323	3.62172427633178	584	1
3.71881439349875	3.62911689148404	585	1
3.71547035815495	3.66090480707016	586	1
3.72745893248682	3.66032043420059	587	1
3.71659721238195	3.64646457249937	588	1
3.72285120669312	3.63553198467001	589	1
3.69994561913511	3.64564036801986	590	1
3.73052679902672	3.61601003785508	591	1
3.71138407954146	3.63575477600172	592	1
3.71625399641845	3.62161451611566	593	1
3.71181842928297	3.67036205486353	594	1
3.71708500435853	3.67278935794317	595	1
3.71427761621499	3.66753471361752	596	1
3.72865145666302	3.61691978046380	597	1
3.70071439667555	3.62088846563937	598	1
3.73511948015122	3.63129184909667	599	1
3.71612059793177	3.62806523208459	600	1
3.71555409784043	3.63818406868098	601	1
3.70806449109898	3.64947533125726	602	1
3.72374532532166	3.63991914662512	603	1
3.72624255164867	3.63748801368548	604	1
3.72389904315639	3.65514756721188	605	1
3.71471513922345	3.65178076838956	606	1
3.72844465391443	3.66166287137386	607	1
3.72374604471879	3.65028160132425	608	1
3.71909936115499	3.62664065760870	609	1
3.72326800426227	3.65453899375989	610	1
3.70842160847535	3.63642078091545	611	1
3.71777728986704	3.61857869938981	612	1
3.72643529383778	3.64202888897770	613	1
3.70954097651111	3.65450702399492	614	1
3.70992461794466	3.65183282879079	615	1
3.72494949737086	3.63280980620356	616	1
3.72491081934960	3.64595682660308	617	1
3.71636129161682	3.66146265051420	618	1
3.71263605114259	3.64556278596491	619	1
3.72179987315475	3.64575832443990	620	1
3.71727523438185	3.63565301448335	621	1
3.71771136561088	3.65517856043164	622	1
3.71211409806899	3.64095622129553	623	1
3.72026683417076	3.64426461089516	624	1
3.72099911057091	3.63496145582393	625	1
3.71549392613608	3.65124429329234	626	1
3.71257139381091	3.66355710767783	627	1
3.71333648883098	3.65425308876080	628	1
3.72274632990826	3.62846067462229	629	1
3.72481488647455	3.64034462520374	630	1
3.71741192378504	3.63313912127884	631	1
3.70468383232640	3.63494736897296	632	1
3.72090860121003	3.65048840715603	633	1
3.72342232409034	3.66427007514660	634	1
3.71690428299431	3.64089013145771	635	1
3.71426854177366	3.62011743922202	636	1
3.71650397595958	3.62906151849500	637	1
3.72430560568109	3.65426533850035	638	1
3.71770358833532	3.61054706219718	639	1
3.70533850523384	3.60537339469054	640	1
3.71909843980765	3.66497250788433	641	1
3.72376914180200	3.66734676902638	642	1
3.72524552713893	3.68123005669650	643	1
3.71836412594389	3.64178532173356	644	1
3.71796026029426	3.63878726211277	645	1
3.71714650039725	3.64216881737546	646	1
3.71158898317544	3.64469453774251	647	1
3.72056788075410	3.63807341299513	648	1
3.71176067448920	3.62066904425890	649	1
3.73101902795426	3.64504258894757	650	1
3.71647164694777	3.63443010975193	651	1
3.71086105524952	3.65470034447591	652	1
3.72238256068509	3.63038762780222	653	1
3.71999046560865	3.62734392755463	654	1
3.71749657965355	3.64475910825162	655	1
3.71801357281206	3.63472714905569	656	1
3.72286141389479	3.64344403139552	657	1
3.72515445183880	3.64079680101376	658	1
3.70895702590973	3.61344819299515	659	1
3.71344173163905	3.63861589060548	660	1
3.71859971469347	3.62663711234693	661	1
3.72458706004006	3.63805890182279	662	1
3.71759546192536	3.65501375445665	663	1
3.71727677076315	3.65273698553261	664	1
3.72753480120502	3.66262050330388	665	1
3.72138150146360	3.69774057827791	666	1
3.71340518477554	3.66932074943342	667	1
3.70813727750356	3.65283650777747	668	1
3.72945942422982	3.65184413233489	669	1
3.72804019505108	3.66581443705388	670	1
3.71858333847159	3.65896322523172	671	1
3.70583982501402	3.63793003903240	672	1
3.71831776127983	3.62900252671256	673	1
3.72546652286019	3.64276176895709	674	1
3.72097867754617	3.64900825376298	675	1
3.70223887199916	3.64832952591080	676	1
3.72482877430250	3.65771771770684	677	1
3.73009208825643	3.68063026742440	678	1
3.71903340550633	3.65807053279872	679	1
3.70647509964213	3.64143127179174	680	1
3.71355192999583	3.66128033105439	681	1
3.72455806151857	3.64413628135475	682	1
3.73398202306947	3.64668907683876	683	1
3.70502257174857	3.62416092932985	684	1
3.71317103800195	3.63507553137057	685	1
3.72609328225119	3.64487660003973	686	1
3.72522911045909	3.64406981061795	687	1
3.71472214018420	3.66806676833532	688	1
3.71397788885763	3.66455762914588	689	1
3.72809998553270	3.63935052208432	690	1
3.71856282860271	3.64379075740700	691	1
3.70805681790021	3.64558699317579	692	1
3.70997030896607	3.63893968562337	693	1
3.72460203869894	3.64054492093162	694	1
3.71478186024031	3.64545873473159	695	1
3.71200520501262	3.65747965039966	696	1
3.72266524292575	3.63917489121692	697	1
3.72246637540916	3.67782479804497	698	1
3.71427637621576	3.66050744665899	699	1
3.71357570222960	3.64575824937236	700	1
3.71512764695397	3.63028520686289	701	1
3.72497942463002	3.66270885409554	702	1
3.71416064456508	3.63675815759252	703	1
3.71703405557249	3.64088191311788	704	1
3.71228630293697	3.63936570017320	705	1
3.71329943976873	3.62131100713585	706	1
3.70608880921179	3.61733497549563	707	1
3.72425095735408	3.60729608202461	708	1
3.71776169364970	3.64047831890425	709	1
3.71702758042552	3.66628948525266	710	1
3.70944111444557	3.64610918877432	711	1
3.72131526354683	3.63815369471701	712	1
3.71365211792411	3.66312187030992	713	1
3.72057881976328	3.66915396102255	714	1
3.71343023232462	3.64708634988804	715	1
3.72257080489934	3.63108980632507	716	1
3.72366044951417	3.66867262091552	717	1
3.72302190230377	3.66370739142678	718	1
3.71257587427869	3.67431051351340	719	1
3.72477738619237	3.64604439503177	720	1
3.71710238943159	3.65082424334491	721	1
3.73216754657414	3.67370478870903	722	1
3.70736482830572	3.65879311745486	723	1
3.71424902838960	3.64703010176272	724	1
3.71598076081724	3.64639507590305	725	1
3.72456672959721	3.63098216294630	726	1
3.71269025876304	3.64126428484856	727	1
3.71814359024045	3.60805287649289	728	1
3.70337089479672	3.60208812556864	729	1
3.73652855725864	3.66225076093718	730	1
3.70644350140733	3.64766713398708	731	1
3.71883987965631	3.63394764268936	732	1
3.70725967069851	3.63982644401077	733	1
3.72784153949749	3.65435386583797	734	1
3.71573981231511	3.66191919875910	735	1
3.73061846500351	3.63346213807865	736	1
3.71595430654901	3.65026898831919	737	1
3.72532394989265	3.65474916134916	738	1
3.70687151352357	3.65107167266557	739	1
3.72274284464501	3.62214119542996	740	1
3.71784488882861	3.64979494243837	741	1
3.72231722627914	3.64387598694913	742	1
3.71384158168417	3.66251804353812	743	1
3.72595140805782	3.63818227753204	744	1
3.71080103076434	3.64877178787079	745	1
3.71592215135916	3.66179479752120	746	1
3.71525151493982	3.65844733585549	747	1
3.73791756658608	3.67772657519289	748	1
3.71991572485048	3.66670509705730	749	1
3.71929971365845	3.67710510506908	750	1
3.70419451290517	3.67949571324680	751	1
3.72084178937575	3.63970681569834	752	1
3.72732445922653	3.66761086510985	753	1
3.72391374178887	3.66245106370299	754	1
3.71707791018102	3.66262950894374	755	1
3.72510687643614	3.65577054051651	756	1
3.73009219988201	3.67652375117544	757	1
3.71653684737908	3.68215979755132	758	1
3.71279326680954	3.68304286361486	759	1
3.71694446194454	3.65603416582006	760	1
3.73688227428160	3.65466358499164	761	1
3.71932861511090	3.64346203623837	762	1
3.69806128557976	3.65371502487886	763	1
3.71806849808742	3.65822438686690	764	1
3.73670686865469	3.65761451342029	765	1
3.71180303010525	3.68344758446758	766	1
3.72319424917821	3.68030179966379	767	1
3.72129870672245	3.65904885112472	768	1
3.72718242425760	3.66104130579552	769	1
3.71520583706732	3.66394890176888	770	1
3.72156986420369	3.66498530432604	771	1
3.70449849363398	3.62773667384581	772	1
3.72639511654270	3.61852835345805	773	1
3.71613082533471	3.63735546040556	774	1
3.72287353615620	3.64837805133320	775	1
3.70861355185235	3.63937703221232	776	1
3.71587080687299	3.63816994258679	777	1
3.71142960814343	3.64663213591393	778	1
3.72724581310039	3.63980915253087	779	1
3.70112717887551	3.61669558747463	780	1
3.72027361809663	3.60166315456068	781	1
3.71088087287269	3.64929312733893	782	1
3.72720498213397	3.63934725974770	783	1
3.71088423412997	3.63315599824947	784	1
3.72423450768375	3.61736017521765	785	1
3.70474877886732	3.63965108383616	786	1
3.73957247667381	3.63848856695792	787	1
3.71146755126275	3.65196135269575	788	1
3.72381210874915	3.63334008003972	789	1
3.70136584015875	3.64542361823414	790	1
3.73236494464343	3.63086051769569	791	1
3.71077854209300	3.66423926746858	792	1
3.73494050633857	3.64966484613935	793	1
3.70075416463532	3.65432912927453	794	1
3.73495554930831	3.62969798657473	795	1
3.70838061985019	3.63329272926964	796	1
3.72186519494966	3.60987119937533	797	1
3.70123560731678	3.66398349238155	798	1
3.72596866700243	3.67742632246980	799	1
3.71978296605188	3.67216869882513	800	1
3.73934783086111	3.63129861858204	801	1
3.70502472999134	3.66229234158712	802	1
3.71217032970206	3.63391440035583	803	1
3.70928524100271	3.65737179240487	804	1
3.72635689684287	3.63392689803442	805	1
3.71476038598578	3.65255050049638	806	1
3.71820106658933	3.63385496048392	807	1
3.70971266215357	3.64290566618872	808	1
3.71746906385155	3.64032683613408	809	1
3.71219969552333	3.64022342302902	810	1
3.72166609814297	3.64318537793472	811	1
3.70893570356279	3.65071820142373	812	1
3.71361918164376	3.64005534460827	813	1
3.73149856236540	3.65721401987218	814	1
3.71317268101842	3.65493701551935	815	1
3.71651169998542	3.69746671127359	816	1
3.70743158492585	3.66745217679954	817	1
3.73058934231455	3.65310183423681	818	1
3.72584500147872	3.66009707049754	819	1
3.70845834442046	3.64014837732586	820	1
3.70905443256679	3.65276495820105	821	1
3.73674728983012	3.65379355600865	822	1
3.71135377669584	3.65207811596326	823	1
3.71880191643715	3.65895260402254	824	1
3.70020248424478	3.64536722718348	825	1
3.73455286934166	3.65902897534738	826	1
3.73035770457933	3.67008219370995	827	1
3.72294908557566	3.68678729448986	828	1
3.69676535890166	3.67276704765766	829	1
3.73454044218894	3.66612206422032	830	1
3.71641747955474	3.64484703951094	831	1
3.73466930286672	3.63755910643783	832	1
3.69826865685131	3.66655576370872	833	1
3.71916559751950	3.64005023919561	834	1
3.72085614449124	3.65118157009114	835	1
3.72620602568179	3.65062921939560	836	1
3.69812027551817	3.65190648936152	837	1
3.72659687001715	3.63043852693620	838	1
3.70888337858343	3.65128490153558	839	1
3.73547797729361	3.67151779197073	840	1
3.70375132306006	3.67438434993433	841	1
3.72206375986372	3.63399795685655	842	1
3.71069894458253	3.66782032452954	843	1
3.73419629919551	3.64188970171867	844	1
3.70009563755401	3.63232147693751	845	1
3.73289035347971	3.62085144425068	846	1
3.70825545020777	3.64620731160265	847	1
3.72021298177592	3.64261701735930	848	1
3.70244362443381	3.66688396629636	849	1
3.73176343116878	3.65144143329287	850	1
3.71982757469063	3.67104398242220	851	1
3.73650206465238	3.68522348430130	852	1
3.70992302589653	3.70733004237748	853	1
3.73426488869097	3.67103890458003	854	1
3.71171927161959	3.68340502045318	855	1
3.72392905178288	3.66886981654751	856	1
3.70418529417860	3.66691676599076	857	1
3.73174239832452	3.66734238182715	858	1
3.71673988252332	3.68755041927122	859	1
3.72233513198137	3.66472085877210	860	1
3.71097809493399	3.69197387831043	861	1
3.72619321882720	3.66482786538037	862	1
3.71507320360903	3.68045831566069	863	1
3.71095277074862	3.67210715868168	864	1
3.71260499124227	3.63929144680083	865	1
3.72745845927942	3.62266995211681	866	1
3.72710268600765	3.65096319796470	867	1
3.71276348755686	3.65036610106072	868	1
3.70903337690708	3.67197046774812	869	1
3.73360639242790	3.67819987750816	870	1
3.73071809322949	3.68664086857446	871	1
3.71927885971998	3.67994588917090	872	1
3.71845693981194	3.64433652832480	873	1
3.70383848145186	3.59531141393526	874	1
3.72736933338147	3.61965375092324	875	1
3.71067209451577	3.64331250879620	876	1
3.72378471218209	3.64512769491215	877	1
3.71227710247843	3.64022417782632	878	1
3.72786008274490	3.66360300356884	879	1
3.71107247899582	3.68258518903138	880	1
3.72939283394510	3.65335027650768	881	1
3.70488892992142	3.64356408027075	882	1
3.73030656556364	3.66846984896007	883	1
3.70339228251855	3.65382469565786	884	1
3.73067766823885	3.64317761275598	885	1
3.72159827024062	3.62809943460267	886	1
3.72499632137699	3.64303530943228	887	1
3.69873750326580	3.65801749490890	888	1
3.72280749316554	3.65890132786716	889	1
3.71481239556175	3.65697411044003	890	1
3.73208419930401	3.64796232898559	891	1
3.71239402257238	3.65892578046172	892	1
3.71928432338981	3.61914742801122	893	1
3.69903586850523	3.63249850207898	894	1
3.73168356866840	3.64780270852592	895	1
3.71950513905011	3.66093325493820	896	1
3.72194155753316	3.65288381618389	897	1
3.70396030509652	3.65482020075898	898	1
3.73128454418258	3.66227752837465	899	1
3.72078249307657	3.66212761617172	900	1
3.71848344557331	3.65412189687164	901	1
3.70297381335258	3.63726866445395	902	1
3.72946806410042	3.65585197641027	903	1
3.71995217320101	3.66947860087647	904	1
3.73070671441277	3.63535107776887	905	1
3.69487548473493	3.62301745225833	906	1
3.72345767886612	3.62656097630266	907	1
3.71784831529009	3.65118393038376	908	1
3.72431591357969	3.63867695136599	909	1
3.70447131770752	3.63826615384521	910	1
3.72420794737209	3.65399663740974	911	1
3.71427749435614	3.65979711821270	912	1
3.72633395959060	3.64270504250704	913	1
3.70458915228333	3.62399165767022	914	1
3.71400287249062	3.63575884719025	915	1
3.71049846881750	3.64607151559790	916	1
3.73597641642505	3.63799582102775	917	1
3.71822118249541	3.63473634733399	918	1
3.70620905636913	3.64740864933076	919	1
3.70400659730498	3.63778201814883	920	1
3.72255465478689	3.63179077336872	921	1
3.72562684116272	3.63464711824814	922	1
3.71257985164496	3.64805193038121	923	1
3.70599373609339	3.67357656645061	924	1
3.72192453647208	3.65398588856096	925	1
3.73787892942229	3.64490542744544	926	1
3.71130701674217	3.64725358441451	927	1
3.70734264933883	3.64967907173531	928	1
3.70871887952984	3.64585750802525	929	1
3.73048837756459	3.64819473244722	930	1
3.72725505845173	3.67358770549984	931	1
3.71270652199053	3.67970459964964	932	1
3.70884802453625	3.64995529082926	933	1
3.72414438460903	3.63303645135233	934	1
3.71217855393433	3.63120477013276	935	1
3.71989467471595	3.62356274325073	936	1
3.71355552730544	3.63440848268014	937	1
3.72080188912393	3.63090368132428	938	1
3.71208146655044	3.66594003588409	939	1
3.71942764600628	3.64400363172507	940	1
3.70870728029463	3.66142516278456	941	1
3.73245401735556	3.63675564166927	942	1
3.70402732538329	3.64288097994233	943	1
3.72225542535669	3.67050473873463	944	1
3.71543004310171	3.64936222614055	945	1
3.71660061746124	3.64579241405914	946	1
3.71007281415267	3.66137998472712	947	1
3.72545628865661	3.67026347294589	948	1
3.71104029484854	3.64889360150186	949	1
3.72400470559055	3.65571748192013	950	1
3.71417688610753	3.64157736995390	951	1
3.72065153016470	3.63098845236400	952	1
3.72270017361852	3.65038885438636	953	1
3.70972400327406	3.65505607808981	954	1
3.71777150039800	3.66710126734581	955	1
3.72721835897256	3.64353995033131	956	1
3.72436579183092	3.63710766707689	957	1
3.71340409284261	3.64166751919055	958	1
3.70735496496464	3.62842847955294	959	1
3.72191951415283	3.67742083878348	960	1
3.72361764347684	3.66699702516726	961	1
3.71856561628307	3.65258401466479	962	1
3.71591576437548	3.66094880342181	963	1
3.72354941305167	3.65841967815504	964	1
3.71269720411750	3.64297188711256	965	1
3.72136887106673	3.63271918601235	966	1
3.71877888116860	3.64393556391199	967	1
3.70822015889200	3.67492179543043	968	1
3.71376049833919	3.63666397219842	969	1
3.72745885310422	3.63209522910884	970	1
3.72395534969505	3.66461179207210	971	1
3.71651120304654	3.64610953137721	972	1
3.70106633520414	3.64142180109400	973	1
3.72155568404037	3.65432057975937	974	1
3.72057103486430	3.63855889299182	975	1
3.72712117981362	3.65041680435515	976	1
3.70839747945401	3.65806046695578	977	1
3.71084328274657	3.64785326117118	978	1
3.72004252862730	3.63865385116618	979	1
3.72265371586040	3.63193986127317	980	1
3.70789501516334	3.64620320485727	981	1
3.71402672082346	3.66260909790940	982	1
3.73010058481665	3.65582047410565	983	1
3.73380404609760	3.65890020438787	984	1
3.70572378985410	3.67226981066611	985	1
3.71871452026863	3.66984875556793	986	1
3.72745068351370	3.64912159829661	987	1
3.73047157492272	3.64517830222867	988	1
3.71266443958373	3.63675346062991	989	1
3.70968712881966	3.65202173401311	990	1
3.72347190889663	3.65137007161206	991	1
3.73158737407984	3.64530358604256	992	1
3.71213428096685	3.67073706956134	993	1
3.70363171910050	3.66195604321482	994	1
3.71817297489810	3.65738207954134	995	1
3.73183386919591	3.65743687538878	996	1
3.71742480469198	3.66626774163480	997	1
3.70138867402498	3.66879810273190	998	1
3.71504124475037	3.64149403467256	999	1
3.72993539203950	3.64380110428291	1000	1
3.73087223238651	3.65301702192887	1001	1
3.71257893647303	3.64309674153408	1002	1
3.70467016448981	3.64042899191701	1003	1
3.73161939625233	3.62885509404461	1004	1
3.72394007263392	3.66905978872071	1005	1
3.71081617346783	3.65418188514476	1006	1
3.71185539608156	3.66601265711349	1007	1
3.72665815862590	3.68082894891112	1008	1
3.71962497282414	3.67325744129801	1009	1
3.71529851944852	3.66402792387956	1010	1
3.71377680290716	3.61941869921953	1011	1
3.72503611438921	3.64329551952065	1012	1
3.71479071322224	3.64587103839915	1013	1
3.71375593612625	3.65680978740401	1014	1
3.71368915387201	3.65950905445424	1015	1
3.73143068983501	3.65926010756616	1016	1
3.71245304349287	3.66357026427429	1017	1
3.72215034124471	3.64575691888927	1018	1
3.70674952031804	3.64428545288754	1019	1
3.72558929594389	3.64612807207575	1020	1
3.71474607504106	3.64832882635181	1021	1
3.72349970582256	3.65336590635622	1022	1
3.72719050818097	3.66387485729435	1023	1
3.71647904092076	3.65589792929619	1024	1
3.70962005293126	3.67566891007693	1025	1
3.72446146989958	3.67149338694043	1026	1
3.72735072049885	3.64876031531534	1027	1
3.72959548120365	3.65664899150970	1028	1
3.71724991712861	3.64441969470749	1029	1
3.71302564561819	3.64493863210363	1030	1
3.73130503447920	3.62810319385399	1031	1
3.71737354362720	3.63166922504070	1032	1
3.70545238202408	3.62246027167448	1033	1
3.71413311330674	3.62995443505182	1034	1
3.72400369101126	3.62651830380130	1035	1
3.72514159550278	3.64512261390647	1036	1
3.71448474362429	3.64890469076685	1037	1
3.70011114107197	3.65220567482646	1038	1
3.72574627575788	3.67734392208412	1039	1
3.71829833165609	3.63877352714969	1040	1
3.72034953191768	3.63150795220685	1041	1
3.71177035237063	3.60928323726957	1042	1
3.70740131035243	3.60793506768154	1043	1
3.72016201840466	3.63993522360135	1044	1
3.72471043446344	3.64764697781546	1045	1
3.70736009450124	3.64099329946874	1046	1
3.72090685452259	3.65036460181746	1047	1
3.72720090882788	3.65696372604111	1048	1
3.72181435195871	3.68767612909799	1049	1
3.71015853926997	3.65396404219798	1050	1
3.70976707394553	3.65863498326714	1051	1
3.71533397659376	3.65889449171505	1052	1
3.73112652442936	3.64332888830421	1053	1
3.71071746186776	3.64462222552451	1054	1
3.72191568549711	3.64298602401355	1055	1
3.71962281940947	3.64439500213497	1056	1
3.72072020762292	3.65513990926112	1057	1
3.71635084736838	3.64033002110384	1058	1
3.71473446972870	3.64765243241827	1059	1
3.71219988158925	3.63751484185727	1060	1
3.72931454876425	3.64610177605974	1061	1
3.71772781671582	3.64386207384448	1062	1
3.71388915135174	3.62727955466147	1063	1
3.70398480853513	3.63336147920209	1064	1
3.72438404983482	3.66051949173907	1065	1
3.71406689125782	3.66965227134173	1066	1
3.73464496449896	3.66059849012303	1067	1
3.70409379315198	3.66359134421819	1068	1
3.72711744663835	3.66703038459016	1069	1
3.71280706789542	3.66554658082048	1070	1
3.72701551983094	3.62505513651202	1071	1
3.71003610356819	3.64997081255352	1072	1
3.72337652585511	3.63879251209308	1073	1
3.70978542376507	3.64742006024422	1074	1
3.73070474226113	3.66224988465371	1075	1
3.70816818760461	3.66651017287560	1076	1
3.72468503874837	3.66510888662383	1077	1
3.70767746921131	3.64196144780577	1078	1
3.72764481001749	3.66178145403277	1079	1
3.71037669630140	3.70923135156831	1080	1
3.73377198155647	3.67704035834441	1081	1
3.70978436486696	3.64438209648354	1082	1
3.72766401457773	3.65963082604835	1083	1
3.70686678514675	3.69048883290861	1084	1
3.72819059268709	3.66133031959740	1085	1
3.72207953894630	3.67192937809454	1086	1
3.72696362123935	3.61965536283196	1087	1
3.71321705824215	3.64044012161776	1088	1
3.72076742733320	3.65542959096566	1089	1
3.72065387891153	3.64750531337028	1090	1
3.72034873789030	3.64094591215791	1091	1
3.71735332771286	3.67026865610411	1092	1
3.72697618573238	3.67095822343379	1093	1
3.71773725424461	3.67945121357773	1094	1
3.72142233575574	3.64692489224316	1095	1
3.71504423676302	3.63447899605251	1096	1
3.72032682885536	3.64860017006494	1097	1
3.71576591240487	3.64821686869544	1098	1
3.71146807180658	3.63550194060320	1099	1
3.71519624033910	3.63502208230711	1100	1
3.72548848445141	3.65443264386422	1101	1
3.72315955269320	3.64082723897880	1102	1
3.70536462172333	3.62315923542904	1103	1
3.71217643142692	3.66504150019190	1104	1
3.72734598055711	3.66992127996352	1105	1
3.73407542583218	3.64146710609519	1106	1
3.71059660573906	3.64169902284766	1107	1
3.70771740813954	3.64719570074932	1108	1
3.71207575817462	3.65575534938277	1109	1
3.73096492684236	3.62845026949165	1110	1
3.71184383731942	3.62625113514573	1111	1
3.71326643741544	3.64705323118263	1112	1
3.71082328157873	3.64631508671254	1113	1
3.73235380474925	3.65361298034674	1114	1
3.70674002204490	3.66363713949305	1115	1
3.72028536081916	3.66882458271519	1116	1
3.70943386494424	3.65674830864634	1117	1
3.73143022935312	3.64981414203767	1118	1
3.70960864779862	3.64918386444914	1119	1
3.72339886194005	3.66481243261661	1120	1
3.70869775780766	3.67497240060999	1121	1
3.72123443470676	3.67092721934363	1122	1
3.70300181827532	3.65620692624706	1123	1
3.72894129766371	3.63662461739074	1124	1
3.70286066218920	3.66068271697665	1125	1
3.72568322400888	3.65995879514726	1126	1
3.70528424337668	3.67873242530739	1127	1
3.73407485315141	3.65215374169593	1128	1
3.69956775372425	3.67776597628999	1129	1
3.72457822362609	3.64874600160397	1130	1
3.70774533646904	3.65298801392487	1131	1
3.73667376177152	3.65567563469901	1132	1
3.70443572271643	3.66537517113307	1133	1
3.72640760294232	3.66405789853145	1134	1
3.70056942194401	3.65599094396847	1135	1
3.74049458531994	3.65290570097119	1136	1
3.69857498833724	3.68108086056591	1137	1
3.72543592289737	3.64891590296439	1138	1
3.70598636453208	3.65800192156789	1139	1
3.73833143305098	3.66751608921912	1140	1
3.70945498864232	3.70884183054864	1141	1
3.72038558211150	3.65676788208787	1142	1
3.70540216938993	3.68872444422469	1143	1
3.74361485672452	3.68446380645382	1144	1
3.71280333702882	3.68653562001064	1145	1
3.72796408799800	3.65703788875214	1146	1
3.71133797257189	3.62885156439022	1147	1
3.73321111074520	3.63257128701436	1148	1
3.71921654758606	3.65647711472056	1149	1
3.71280466618927	3.62273400132015	1150	1
3.70651965790712	3.62701778496205	1151	1
3.72833466584379	3.61408952838620	1152	1
3.72289084820874	3.65835036778253	1153	1
3.71428338746899	3.66834691837630	1154	1
3.71200060784278	3.66369482860637	1155	1
3.72647688570455	3.67549507573952	1156	1
3.71906278149303	3.66247758026317	1157	1
3.71425172024604	3.63260788572195	1158	1
3.71662152844391	3.64644214333891	1159	1
3.71401006524971	3.66406995477218	1160	1
3.72837186407657	3.65572052009571	1161	1
3.70388953106940	3.61483272540688	1162	1
3.71755305552879	3.63496987966002	1163	1
3.71261911090220	3.67077094108516	1164	1
3.72886591247323	3.65399174505761	1165	1
3.71529688755459	3.67079240947312	1166	1
3.71557080316631	3.65782598150247	1167	1
3.71295744301625	3.67376678369532	1168	1
3.72941833644594	3.66648819497622	1169	1
3.70784655826252	3.66536348840768	1170	1
3.72231407407907	3.63724723503372	1171	1
3.71186382681463	3.64902040735746	1172	1
3.72823133812659	3.63691656735994	1173	1
3.70960684615575	3.64358055952827	1174	1
3.72329258991945	3.64833349347833	1175	1
3.70491006216654	3.64729952877363	1176	1
3.72402345883454	3.63014115197559	1177	1
3.70434705996807	3.63591143239972	1178	1
3.73163254791131	3.64387177238347	1179	1
3.71605554427690	3.64467041021563	1180	1
3.71710450909872	3.64978950284105	1181	1
3.70200951207696	3.66725132869014	1182	1
3.72543432582123	3.64113493858777	1183	1
3.72040992929963	3.66424631310943	1184	1
3.73362110357007	3.64831138277265	1185	1
3.69408632235730	3.65709003516197	1186	1
3.72767000752569	3.64592232794122	1187	1
3.71457696531174	3.66854570578210	1188	1
3.72906659106219	3.64245369979059	1189	1
3.69223402926242	3.63012495046443	1190	1
3.72908515730783	3.65444860628883	1191	1
3.72116894948994	3.66752961969833	1192	1
3.73717246492008	3.64658093595740	1193	1
3.69400039308502	3.66645330625365	1194	1
3.72034631532477	3.64791681923230	1195	1
3.71469212098750	3.69423979682236	1196	1
3.73387024712373	3.65817462578128	1197	1
3.73038921397195	3.65199866097147	1198	1
3.70310176998901	3.66471484256479	1199	1
3.72409679309923	3.61995025414105	1200	1
3.71573899701239	3.64043044879351	1201	1
3.73537400932613	3.65936414057537	1202	1
3.70915714406051	3.67951702094693	1203	1
3.71056980564610	3.63787230604312	1204	1
3.70958977737097	3.64872988427330	1205	1
3.73388421443003	3.66072089885181	1206	1
3.71946541173919	3.67815861350292	1207	1
3.71014199782637	3.65160557752343	1208	1
3.71947411537704	3.66267831941127	1209	1
3.72522765117092	3.67729844015066	1210	1
3.71830082048799	3.69795151938817	1211	1
3.71476774589155	3.65484772784132	1212	1
3.72132241882065	3.66907740296352	1213	1
3.72405390296478	3.67321665658448	1214	1
3.72588506561993	3.66004929127381	1215	1
3.71387699190701	3.62120577123800	1216	1
3.71894085944407	3.61444583076252	1217	1
3.71985862692263	3.64896703029025	1218	1
3.72219655682566	3.65899908339326	1219	1
3.71486128922821	3.64241289607747	1220	1
3.72496761854442	3.61994559403670	1221	1
3.71762351368900	3.66217628507892	1222	1
3.71537563730871	3.65462655843708	1223	1
3.70823439850668	3.65622139647638	1224	1
3.71913048426867	3.61625703643385	1225	1
3.71803225198034	3.63348802073480	1226	1
3.72231836327798	3.63126649919500	1227	1
3.70798492594443	3.62860448248756	1228	1
3.71991469520354	3.64308089588386	1229	1
3.71154976039188	3.66776467707335	1230	1
3.72781884190649	3.67603820188823	1231	1
3.71707418873512	3.67142847855436	1232	1
3.71687796364964	3.65804202604352	1233	1
3.72137881066754	3.66812431009019	1234	1
3.73286788757689	3.65722539820845	1235	1
3.70265517547894	3.67120390029211	1236	1
3.72527665826050	3.66654003058894	1237	1
3.71291968509084	3.68512313029133	1238	1
3.73362593782677	3.69559105515035	1239	1
3.71129340894325	3.66841219676249	1240	1
3.72181194088825	3.61721875923592	1241	1
3.71715562769299	3.65149708461771	1242	1
3.72384367718270	3.64370193604274	1243	1
3.69790726373427	3.63675412554854	1244	1
3.72084483706029	3.62522356041397	1245	1
3.71246456410010	3.67487672247427	1246	1
3.73510703688294	3.68565342521216	1247	1
3.70789306839195	3.66707445560317	1248	1
3.71934410848160	3.63318030938776	1249	1
3.70530947427044	3.64790825231044	1250	1
3.73417390556844	3.65176636948216	1251	1
3.70325121623348	3.67300585140853	1252	1
3.72942379545156	3.60727728247670	1253	1
3.70602008796377	3.63283402097348	1254	1
3.73241752996673	3.66553387039992	1255	1
3.71085255044881	3.65576163836057	1256	1
3.71053436011499	3.62134230037399	1257	1
3.71013106603040	3.67922443553453	1258	1
3.73861407730225	3.68180795925073	1259	1
3.71291224165330	3.67712622569220	1260	1
3.71846563929362	3.63231039900294	1261	1
3.70892360976279	3.67281049446924	1262	1
3.73106069396445	3.64704369339140	1263	1
3.71580091979664	3.66006000167221	1264	1
3.70702094955896	3.65150201863833	1265	1
3.71869601235106	3.68723622052469	1266	1
3.73800139421998	3.66718578360950	1267	1
3.71155604212795	3.64194396124477	1268	1
3.70882599963484	3.60080346418444	1269	1
3.70994768728615	3.64510946792603	1270	1
3.72646986705976	3.64278053302761	1271	1
3.71938745325020	3.64277899483911	1272	1
3.70241816616985	3.61883331057946	1273	1
3.72488741232908	3.67005984079526	1274	1
3.72647395161770	3.66110942132808	1275	1
3.71767297912272	3.62683867608919	1276	1
3.70437744151567	3.61187047922382	1277	1
3.71769289885981	3.64642489511798	1278	1
3.72120273956998	3.64357475244282	1279	1
3.72715482922597	3.66703883417501	1280	1
3.70672172515693	3.68438607730848	1281	1
3.71905179548840	3.67981801145130	1282	1
3.71782332127928	3.69287498778257	1283	1
3.72514617384146	3.68209847515990	1284	1
3.71292240142807	3.68535215480826	1285	1
3.72369265798484	3.67701738939998	1286	1
3.71250021617970	3.66486180333621	1287	1
3.72738482630442	3.63600157267785	1288	1
3.70655961550272	3.63995663036203	1289	1
3.71802595025295	3.63625763979464	1290	1
3.71623749043904	3.66773974156160	1291	1
3.73247732861522	3.68241419106964	1292	1
3.71600547721228	3.65429196106330	1293	1
3.71892639732695	3.64987715158529	1294	1
3.71458899136170	3.67111213259702	1295	1
3.72533448566128	3.65194748054283	1296	1
3.71201128318029	3.64673131221660	1297	1
3.72333464100944	3.64522244096446	1298	1
3.71261210596487	3.64775135431215	1299	1
3.72552264510996	3.63876342264917	1300	1
3.71047813314329	3.61904720153060	1301	1
3.72142604748895	3.61069537124543	1302	1
3.70348574548106	3.67279698546886	1303	1
3.72069022702574	3.68193348606137	1304	1
3.71107089765100	3.66494421141297	1305	1
3.73503887344050	3.61901029578609	1306	1
3.71157729128157	3.65467969125797	1307	1
3.72012139147230	3.62703536022239	1308	1
3.71174150248302	3.64582803857715	1309	1
3.72733396217436	3.63793225235429	1310	1
3.70867078383948	3.63419498830347	1311	1
3.72404817879089	3.62735492489069	1312	1
3.70281075094944	3.66150397222986	1313	1
3.72354357980766	3.65141035312961	1314	1
3.72024368104248	3.67622093532421	1315	1
3.71829098698213	3.65008736170560	1316	1
3.70531345049882	3.63797542528161	1317	1
3.73175485383306	3.64430428423947	1318	1
3.71548545987280	3.66165802195996	1319	1
3.72579127197374	3.63883322168128	1320	1
3.70892778624443	3.63308188317739	1321	1
3.71602380081756	3.65666477541547	1322	1
3.71389210243155	3.64313007501018	1323	1
3.72026474285201	3.64668432776795	1324	1
3.72167183778239	3.63845470982349	1325	1
3.72462232476814	3.66478581087127	1326	1
3.71370709005608	3.64297460559237	1327	1
3.71670052974466	3.63277710674890	1328	1
3.71648504755357	3.64581224017041	1329	1
3.71236577322147	3.61995256803611	1330	1
3.72222626095349	3.63490634045253	1331	1
3.71586489143181	3.60897761189438	1332	1
3.71747340214762	3.61207836229920	1333	1
3.71505578272261	3.61477552893988	1334	1
3.71200252517455	3.62996865422443	1335	1
3.71379590703326	3.64459029864467	1336	1
3.73283233417514	3.65825027287540	1337	1
3.72765747743040	3.65828318034377	1338	1
3.71500896546048	3.65206263509954	1339	1
3.71404809352916	3.66205702601747	1340	1
3.73040612398107	3.65175445709135	1341	1
3.72889777840674	3.65437656637204	1342	1
3.71113484915877	3.63199719463835	1343	1
3.70515896309724	3.64571184234101	1344	1
3.72763940874040	3.66037274684391	1345	1
3.73813693981835	3.64753119272025	1346	1
3.71224106594710	3.66002085231053	1347	1
3.70250672787481	3.66886048722932	1348	1
3.71368008865521	3.65005868215489	1349	1
3.74092456216598	3.65595595979449	1350	1
3.72128740872528	3.65355629136604	1351	1
3.70437266460976	3.63995724326059	1352	1
3.70103715093137	3.62662029170107	1353	1
3.73142243162947	3.67591438538656	1354	1
3.72350216599644	3.63774870129517	1355	1
3.70627366596824	3.68540685902394	1356	1
3.70514535992837	3.67695858408038	1357	1
3.73452318901637	3.65116726641766	1358	1
3.72877201365565	3.66759106315402	1359	1
3.71125141341489	3.67704424804300	1360	1
3.70297741362471	3.64461580120263	1361	1
3.72409120607927	3.65033583578559	1362	1
3.72681356879180	3.67644949389752	1363	1
3.71916881308408	3.68534250222314	1364	1
3.70680661067597	3.66985250472204	1365	1
3.72372576845657	3.65200060950153	1366	1
3.71609431776418	3.65291110156372	1367	1
3.71251596960167	3.63507103994737	1368	1
3.70941243348642	3.61755720212210	1369	1
3.71432560462918	3.63762017525290	1370	1
3.72844203054417	3.66045054955221	1371	1
3.72460203822160	3.65705571986284	1372	1
3.70679583445306	3.64515505962632	1373	1
3.71394680323091	3.65091505300067	1374	1
3.72416136092011	3.63710892292350	1375	1
3.72269171444735	3.62935549845574	1376	1
3.71252463499960	3.61215214349667	1377	1
3.72366088848976	3.62287398553704	1378	1
3.71530589743583	3.65167272071074	1379	1
3.72068354489913	3.65871452988922	1380	1
3.71435877466865	3.64309647173642	1381	1
3.71126246558274	3.66810010921026	1382	1
3.71769847708092	3.66102001854105	1383	1
3.72007408989442	3.65313623512554	1384	1
3.71705123606115	3.65806152990648	1385	1
3.72632561855105	3.64798871068330	1386	1
3.70825521430585	3.64998928052927	1387	1
3.71193079007436	3.64241691311869	1388	1
3.71791757507521	3.65331190084803	1389	1
3.72349255212896	3.65438926835263	1390	1
3.71892903578335	3.65142042762306	1391	1
3.71673370386380	3.65655829495589	1392	1
3.70639863290952	3.64495523112360	1393	1
3.71991009735906	3.62707711326724	1394	1
3.71870650662570	3.64394070699214	1395	1
3.71858387279743	3.65827445723971	1396	1
3.71671940859145	3.66070881089586	1397	1
3.71887742163760	3.65398627320084	1398	1
3.72868176576594	3.67277638081859	1399	1
3.71294305504916	3.64008344016770	1400	1
3.70925157076253	3.65386631272056	1401	1
3.71634551684812	3.64882110031197	1402	1
3.72469796875998	3.65862515832621	1403	1
3.71766511414479	3.68431510031885	1404	1
3.71778284131326	3.65483546752678	1405	1
3.70923044736112	3.64367354418308	1406	1
3.72121466788216	3.64194096599222	1407	1
3.70828058304542	3.63915879169295	1408	1
3.71904386396713	3.61672446307651	1409	1
3.70551644714405	3.61985508563366	1410	1
3.73175484036578	3.63694325198380	1411	1
3.71430791752225	3.64540328736934	1412	1
3.72342548800700	3.64313382825697	1413	1
3.69211686574762	3.62346274409952	1414	1
3.74114320488294	3.66112737060363	1415	1
3.71731422484259	3.67600596082351	1416	1
3.72075591806838	3.65062735283328	1417	1
3.69806815570060	3.69208105760535	1418	1
3.72960990650446	3.67811988246738	1419	1
3.71646742505992	3.66216627309392	1420	1
3.72955776972889	3.63533513243905	1421	1
3.69253347678634	3.64114963635449	1422	1
3.73714985267657	3.67400354686235	1423	1
3.71952174301692	3.67840246596821	1424	1
3.72548744685784	3.66375782041453	1425	1
3.69699946378138	3.64506927809435	1426	1
3.72917353770206	3.63371463038094	1427	1
3.72062639822586	3.64168832583979	1428	1
3.73049568352208	3.61609719422454	1429	1
3.69835301382494	3.63558921296513	1430	1
3.72802217263353	3.64553278007324	1431	1
3.72208852523615	3.66906542621179	1432	1
3.71711177653448	3.64280515588528	1433	1
3.70386658820051	3.66867033269448	1434	1
3.72495212986348	3.65415005977672	1435	1
3.73090846878640	3.64893009987345	1436	1
3.72482470173949	3.65331570271343	1437	1
3.70814968777426	3.65843060379649	1438	1
3.71275710077230	3.66245340661536	1439	1
3.71476179975532	3.64081470443369	1440	1
3.73372180779034	3.62794106599324	1441	1
3.71308874299332	3.65680317746156	1442	1
3.71608746512587	3.66422754155475	1443	1
3.72463623531974	3.67722189155239	1444	1
3.72575464486308	3.61263883637410	1445	1
3.71623944855612	3.62829529767829	1446	1
3.71454353357028	3.64522177763309	1447	1
3.71390578327337	3.64940098664721	1448	1
3.72637151926713	3.63354667396504	1449	1
3.72626169218108	3.64330993691330	1450	1
3.70835288851522	3.65322982098871	1451	1
3.71734556924849	3.67189115717597	1452	1
3.71546814415815	3.66316536143184	1453	1
3.71561595611161	3.64395130166338	1454	1
3.72077754989718	3.66081810705657	1455	1
3.72608395881891	3.65861093277289	1456	1
3.71197261296826	3.68143889226186	1457	1
3.72260133619235	3.68627161357094	1458	1
3.71635151537672	3.67011838911144	1459	1
3.73066814305694	3.66756084518452	1460	1
3.70477972808711	3.64954202553255	1461	1
3.72134861917108	3.63611598637065	1462	1
3.71521005978486	3.65488093728130	1463	1
3.73042492851262	3.64400210812932	1464	1
3.70421955240701	3.66437630666557	1465	1
3.71926845284871	3.62376091528569	1466	1
3.71272526786795	3.63323251039161	1467	1
3.73426830804382	3.64638640466908	1468	1
3.70232487031487	3.66953045913069	1469	1
3.73121811877264	3.66298465382295	1470	1
3.71086420388195	3.65091661376115	1471	1
3.73878513411304	3.63919216754196	1472	1
3.70653277245170	3.65410125695882	1473	1
3.72693183645273	3.63209864092697	1474	1
3.71179115446283	3.65462578322809	1475	1
3.74007980402510	3.66029868729207	1476	1
3.70384695730703	3.67316584873438	1477	1
3.72152359063945	3.63586812713555	1478	1
3.70611759424633	3.66406978561842	1479	1
3.73571424768990	3.63809941037634	1480	1
3.71378174545550	3.65576209836267	1481	1
3.72884522856305	3.65686047165684	1482	1
3.70796921443444	3.65975005325540	1483	1
3.72530543757891	3.62883449976553	1484	1
3.71174482649020	3.64973909716102	1485	1
3.73380755820307	3.64127109805326	1486	1
3.71009936594415	3.67151385629461	1487	1
3.72141383220236	3.64781293860592	1488	1
3.70955530548484	3.66222339082954	1489	1
3.73029335753207	3.62579150640724	1490	1
3.71385825115795	3.66510279026073	1491	1
3.71240108846092	3.63139119902148	1492	1
3.71574214333732	3.65117892078069	1493	1
3.72748144174086	3.63302447279564	1494	1
3.71849324349959	3.66756076935538	1495	1
3.72529655128139	3.63893852795332	1496	1
3.70891436483669	3.65123302694888	1497	1
3.72013035951255	3.63876366994023	1498	1
3.71950822614055	3.66530092862056	1499	1
3.71731841526110	3.65067497700498	1500	1
3.71445557852093	3.66460099117664	1501	1
3.72195912653463	3.63450179054267	1502	1
3.72375916326011	3.64390552875960	1503	1
3.71864687226251	3.61822329307763	1504	1
3.69958034178246	3.60717926305795	1505	1
3.72151462645600	3.61651279971214	1506	1
3.72685907986354	3.63919511590280	1507	1
3.70882344812040	3.63017342799274	1508	1
3.70974006184242	3.64645624352358	1509	1
3.72288433738640	3.60859339224617	1510	1
3.72455436609242	3.64200547656752	1511	1
3.70694897140925	3.65032118133445	1512	1
3.70581041054538	3.65311242612698	1513	1
3.72267940356261	3.65615327849953	1514	1
3.73399681090758	3.65734067793062	1515	1
3.71594324265529	3.65329711012518	1516	1
3.70431333954573	3.67096900458878	1517	1
3.71559694150597	3.65896112148082	1518	1
3.73101582623671	3.68891625473679	1519	1
3.72288862842879	3.69358684452236	1520	1
3.72657206365734	3.65846644246527	1521	1
3.70142906635548	3.62740179292810	1522	1
3.72722134786325	3.66641677705722	1523	1
3.71857993984339	3.67792470016603	1524	1
3.72720241122298	3.69120480379964	1525	1
3.70921915564287	3.68101705481023	1526	1
3.72878114631864	3.66852803931366	1527	1
3.71106246982025	3.66382962343087	1528	1
3.72510837234316	3.64380353559634	1529	1
3.69801455428968	3.63542385809540	1530	1
3.73373968044900	3.64441726512339	1531	1
3.70821950465417	3.65261757619262	1532	1
3.72883017383899	3.64524181037580	1533	1
3.70480482050998	3.64853552939284	1534	1
3.73644571001589	3.65024700506522	1535	1
3.69913831451538	3.65202869890574	1536	1
3.72642933893120	3.64486681234938	1537	1
3.70681068380419	3.65475108842147	1538	1
3.73281008420589	3.66162563249072	1539	1
3.70773496309218	3.69208162582970	1540	1
3.72871337491062	3.65840709152447	1541	1
3.70829645540791	3.65589878291785	1542	1
3.72475444926662	3.66171747291439	1543	1
3.70860985897788	3.69260994937434	1544	1
3.73116082827902	3.65904920554101	1545	1
3.71004562309952	3.64634346494943	1546	1
3.72736933810417	3.61952068420646	1547	1
3.70678418664325	3.65379032571741	1548	1
3.71638566813436	3.64420708302669	1549	1
3.70274322777210	3.64882376517191	1550	1
3.73064317168916	3.64261368453324	1551	1
3.71232483917097	3.66426395364355	1552	1
3.71616360989397	3.65634719862912	1553	1
3.70739495862488	3.64783209980462	1554	1
3.72890243537809	3.65198012475040	1555	1
3.72062783044330	3.68320489224557	1556	1
3.71503039000003	3.66725804415529	1557	1
3.70335979427482	3.68270824116503	1558	1
3.72370666614881	3.64732740391748	1559	1
3.72907662906614	3.70132112201161	1560	1
3.72067588152936	3.63758831476398	1561	1
3.70308421416616	3.63845233789708	1562	1
3.71656691260824	3.63164710470595	1563	1
3.72365612949550	3.64939824026331	1564	1
3.72793389355230	3.65339141120972	1565	1
3.70142476634413	3.65143326247893	1566	1
3.71380518521819	3.64198735533063	1567	1
3.72613830356940	3.69856743039218	1568	1
3.72175441255334	3.68233832281851	1569	1
3.70573508210923	3.63755168348838	1570	1
3.70736018315128	3.60912337091565	1571	1
3.71993844946347	3.63767602736385	1572	1
3.72320887407409	3.64627798853831	1573	1
3.71579778417680	3.62366107627346	1574	1
3.69837924967568	3.63035737853597	1575	1
3.72387567207894	3.69024702046877	1576	1
3.72824089746695	3.67214416461238	1577	1
3.70842233975919	3.63038007497086	1578	1
3.70012479872108	3.62637009617997	1579	1
3.72869400590354	3.64322106084232	1580	1
3.72956579760709	3.66572236031556	1581	1
3.71885208354453	3.64862089365793	1582	1
3.68593153393614	3.62017554586014	1583	1
3.73105622368919	3.66303853582227	1584	1
3.72411655118512	3.66535487665941	1585	1
3.72812991289847	3.65212066733501	1586	1
3.70172118204428	3.65256193047846	1587	1
3.73112864531390	3.66249616446521	1588	1
3.71297029455005	3.67060279100231	1589	1
3.72917824539354	3.65271752701646	1590	1
3.69632144292342	3.65528487755520	1591	1
3.72696873998709	3.66001311051773	1592	1
3.71710071716717	3.67788997231903	1593	1
3.72871091580607	3.63414172219543	1594	1
3.69581413165842	3.62527261576422	1595	1
3.72170949207005	3.63367697296135	1596	1
3.70851794616495	3.65816131288004	1597	1
3.72934883222765	3.62896106240453	1598	1
3.69463330727155	3.66214361737480	1599	1
3.73312912379215	3.65641028878698	1600	1
3.71399965606355	3.66619968214369	1601	1
3.71917693217753	3.61243375917353	1602	1
3.69695766390276	3.62228493886663	1603	1
3.72283061208711	3.64154506286343	1604	1
3.71516183535402	3.67364896920277	1605	1
3.72970173303390	3.66073424759577	1606	1
3.70544958227774	3.66898300955517	1607	1
3.72078116808840	3.65034067148324	1608	1
3.71376847981007	3.67333738074477	1609	1
3.71808069465050	3.62594039010818	1610	1
3.70180320268975	3.61555605952758	1611	1
3.72417479444147	3.63504243477767	1612	1
3.71946107339501	3.67510058642627	1613	1
3.71596902866902	3.64019297604951	1614	1
3.69956322077046	3.65188130109088	1615	1
3.72463689530504	3.65564945211346	1616	1
3.71663157082832	3.66958468860622	1617	1
3.71019709830457	3.65326627681871	1618	1
3.71574240920522	3.65802046491385	1619	1
3.72493202778842	3.65617092036668	1620	1
3.72155191643396	3.69524475012602	1621	1
3.71005798371201	3.67077540265822	1622	1
3.70357805030395	3.63790019967467	1623	1
3.72153016684445	3.63015830480940	1624	1
3.72920252384385	3.67987966936331	1625	1
3.71115831615104	3.65674569350553	1626	1
3.70362409211002	3.63545487523106	1627	1
3.71109974034423	3.64265793441006	1628	1
3.72835585191242	3.65953506009892	1629	1
3.71851155988652	3.67039282534970	1630	1
3.70711462805333	3.64373432395293	1631	1
3.71162534520309	3.64887371568762	1632	1
3.73203678981533	3.67067003713671	1633	1
3.71653967136940	3.68509632433670	1634	1
3.71322291231340	3.65705432528313	1635	1
3.70374485263092	3.64962390887728	1636	1
3.72568796403527	3.63076170063874	1637	1
3.72080861225944	3.66847102033484	1638	1
3.71616254092933	3.62653259051082	1639	1
3.70907510331464	3.64018538216794	1640	1
3.72610672554154	3.63141879196630	1641	1
3.70987395821453	3.65966631639136	1642	1
3.72543712031685	3.63246565356519	1643	1
3.71091212176454	3.64370496048569	1644	1
3.72420800787383	3.65877149922983	1645	1
3.71541693702889	3.66077369324314	1646	1
3.72685384173302	3.61213062776218	1647	1
3.70470190635574	3.63222700351258	1648	1
3.72052509045533	3.67239413230137	1649	1
3.70293933537149	3.67286161121556	1650	1
3.73755129829061	3.66213450354016	1651	1
3.71526134310330	3.68209380891436	1652	1
3.72021701449557	3.67402227764193	1653	1
3.70860507889310	3.66117554619453	1654	1
3.72914285243827	3.63467567467132	1655	1
3.71595927135257	3.65760498354397	1656	1
3.71952230016664	3.66851693972164	1657	1
3.70895252169033	3.65393760770806	1658	1
3.72917466711281	3.63017201143563	1659	1
3.72040315497435	3.67869951510812	1660	1
3.71681287948505	3.68478519088134	1661	1
3.70816330747606	3.69662750100200	1662	1
3.73213636410834	3.67577224330478	1663	1
3.72246422806425	3.67936126242481	1664	1
3.71778886644731	3.68183414665276	1665	1
3.70785113864181	3.66787307191529	1666	1
3.72161783542621	3.64290755788227	1667	1
3.71625239791677	3.65984029022033	1668	1
3.71574073054695	3.66350449938096	1669	1
3.71352401188335	3.64733336018735	1670	1
3.71563148150202	3.67427984568123	1671	1
3.72765904382093	3.64532835528520	1672	1
3.70977029672318	3.62046916681786	1673	1
3.70750925213517	3.62803080389201	1674	1
3.71512861826467	3.63804901094209	1675	1
3.72970419946953	3.68943844894786	1676	1
3.72266244655212	3.65268969932335	1677	1
3.71889895566224	3.65810997217587	1678	1
3.71046233372722	3.66935872779546	1679	1
3.71811778243076	3.61273266599071	1680	1
3.70997442470880	3.64681165580125	1681	1
3.71956991435678	3.65257866512081	1682	1
3.70811541533168	3.66285392080535	1683	1
3.71729091284656	3.62325062059758	1684	1
3.71867900621280	3.64612842980229	1685	1
3.71546264023772	3.66988618306563	1686	1
3.70402868944323	3.65578993564269	1687	1
3.71950618081363	3.63919470363963	1688	1
3.71899863239408	3.64985075804775	1689	1
3.72456743091936	3.66923578345539	1690	1
3.71468987392758	3.65388907722058	1691	1
3.70988506243631	3.62657009136303	1692	1
3.72009200442629	3.65788152819080	1693	1
3.71595870853013	3.65033899960259	1694	1
3.72361966060612	3.66228534423595	1695	1
3.71836711541828	3.68150282106043	1696	1
3.71576284399617	3.68742651693566	1697	1
3.72860152976253	3.67044862781101	1698	1
3.72326372990251	3.67228833792311	1699	1
3.71062476986854	3.65268728198274	1700	1
3.70797057851566	3.65432333369710	1701	1
3.71811319955934	3.63544756979191	1702	1
3.72261797194052	3.61961067185399	1703	1
3.71853987410916	3.64970182702847	1704	1
3.70896652353033	3.64118931776046	1705	1
3.70982446085132	3.66252867139505	1706	1
3.72714868949095	3.66673376071084	1707	1
3.72027822531670	3.63823658376374	1708	1
3.71290004875155	3.64711206594579	1709	1
3.70724868641188	3.63567575337373	1710	1
3.72325535150658	3.64888045868015	1711	1
3.71894542884581	3.64855920937802	1712	1
3.71238983202833	3.65005977567941	1713	1
3.71099294509141	3.65849269521144	1714	1
3.72425136449457	3.66385079373823	1715	1
3.72890870716251	3.68043957487671	1716	1
3.72500391490740	3.67400977501152	1717	1
3.70629902507368	3.64905106829101	1718	1
3.72076157348070	3.64405349319503	1719	1
3.71822938005035	3.63967154637096	1720	1
3.71976059934683	3.63608295053067	1721	1
3.70612390567959	3.66323656488758	1722	1
3.71874549670704	3.65274543339274	1723	1
3.71989674057281	3.65070958140959	1724	1
3.72853780992947	3.66176314986050	1725	1
3.69929840520362	3.64100990183939	1726	1
3.71547632979553	3.63516591734045	1727	1
3.71852142489731	3.65797756634535	1728	1
3.73668782795537	3.68960838155295	1729	1
3.71561525619625	3.68076439067600	1730	1
3.71659194850134	3.66736746587150	1731	1
3.70968480876312	3.63298644506580	1732	1
3.72703970331710	3.65766309281113	1733	1
3.71213616727448	3.65056909818416	1734	1
3.71485241447017	3.63669288786636	1735	1
3.71970797812343	3.64375688127418	1736	1
3.73326453878958	3.65844462956298	1737	1
3.71859957570042	3.63312372984995	1738	1
3.71569628324126	3.60884614383553	1739	1
3.70389193306421	3.63099217398474	1740	1
3.72212114276760	3.65541279844563	1741	1
3.72517686949101	3.63888130392957	1742	1
3.71840559616695	3.66009367860041	1743	1
3.70811885790249	3.63988807689314	1744	1
3.71345699400438	3.63474513891800	1745	1
3.72898299226673	3.66809519683364	1746	1
3.70418080874133	3.63018794578314	1747	1
3.72272321557013	3.64654027698219	1748	1
3.71542168323210	3.63580295671821	1749	1
3.72647785570464	3.62971979389213	1750	1
3.70629140199474	3.63860098611305	1751	1
3.71185577849437	3.63102698578306	1752	1
3.71024982059400	3.65099566367070	1753	1
3.72710624325115	3.65156189384859	1754	1
3.70080733988409	3.64167978071800	1755	1
3.72366227107137	3.64483642227980	1756	1
3.71145170348048	3.64920807712816	1757	1
3.72208871877078	3.62785848606375	1758	1
3.70426516901025	3.65800971740068	1759	1
3.71842983692358	3.66487160178472	1760	1
3.71486782569072	3.68646897247805	1761	1
3.73629225906428	3.68097435471863	1762	1
3.70807786891198	3.67447439150881	1763	1
3.72015397616067	3.64764815796511	1764	1
3.71036823240604	3.64558218783947	1765	1
3.71820673457394	3.64137018458054	1766	1
3.70390443487751	3.65979522516643	1767	1
3.72848254027303	3.67106877420346	1768	1
3.71879879494897	3.68320667489351	1769	1
3.72458732166881	3.66522742940168	1770	1
3.70318399427682	3.65910044343232	1771	1
3.71934924776065	3.64228135848607	1772	1
3.71507701524308	3.65691123423258	1773	1
3.72921218967948	3.66297298800525	1774	1
3.70211107917057	3.66816172524002	1775	1
3.72098293302011	3.63312534785458	1776	1
3.72253634700333	3.65731817866854	1777	1
3.73312427875844	3.64946313170582	1778	1
3.69347192649592	3.66726081861127	1779	1
3.71731077375871	3.66297366376424	1780	1
3.72467806209591	3.67071645345219	1781	1
3.73514005164795	3.67102731085567	1782	1
3.70263620246743	3.65253833337764	1783	1
3.71688082653673	3.65737890882892	1784	1
3.71295885474987	3.68435709661298	1785	1
3.73284628674542	3.68084806232214	1786	1
3.70815468190589	3.68591684262117	1787	1
3.71501957034550	3.65698659860183	1788	1
3.71587080896345	3.65211687007797	1789	1
3.73119144250588	3.66925852573549	1790	1
3.70335708135795	3.66433948288534	1791	1
3.70779633888263	3.62959021940050	1792	1
3.71629888478715	3.64880827033296	1793	1
3.72852100326323	3.67625344508141	1794	1
3.71403393980674	3.66802321619465	1795	1
3.70581500464822	3.63893181246037	1796	1
3.70884185247823	3.63998228203954	1797	1
3.72926949863632	3.66017584561518	1798	1
3.71649001102907	3.68205497660070	1799	1
3.70560934722748	3.65484595557695	1800	1
3.71530805014994	3.65467078754965	1801	1
3.72958488904142	3.68197970785605	1802	1
3.73073609246469	3.70595897877537	1803	1
3.70681651522008	3.67280545385803	1804	1
3.71542960261001	3.65155698299929	1805	1
3.71880622098507	3.66295544386172	1806	1
3.72687556618490	3.66240630457880	1807	1
3.71036167902870	3.67221318163419	1808	1
3.72199164648978	3.65982509198771	1809	1
3.71027981698850	3.66871656569801	1810	1
3.71652900102370	3.65357774575458	1811	1
3.71004211964993	3.64170844691835	1812	1
3.72926425609346	3.63015451635301	1813	1
3.69995185107427	3.62780776373723	1814	1
3.72337572465537	3.62536099738718	1815	1
3.70490877119410	3.63369983809459	1816	1
3.72208694864444	3.65036195853353	1817	1
3.70030067008501	3.66451152501453	1818	1
3.71976287389128	3.64243246201730	1819	1
3.70776297555514	3.65637340973924	1820	1
3.73246617186690	3.67292936808354	1821	1
3.71187674559528	3.69982359465596	1822	1
3.71920310042221	3.67163043872946	1823	1
3.70624937791011	3.68198819167584	1824	1
3.73045639860755	3.65847093289761	1825	1
3.71037568956539	3.66108218134777	1826	1
3.72046922505981	3.63727591292109	1827	1
3.70723341583096	3.62453496763299	1828	1
3.72814252001778	3.63796187222302	1829	1
3.70123939578615	3.63875931869530	1830	1
3.72103566413490	3.64277233395451	1831	1
3.70532604324903	3.65403264571240	1832	1
3.72511080160511	3.63513324160276	1833	1
3.71737147267052	3.66629691998361	1834	1
3.72238596668322	3.67171014240661	1835	1
3.70158823810276	3.67217407849641	1836	1
3.71780693658691	3.66352740820122	1837	1
3.71826623261143	3.69209303035152	1838	1
3.73115821497294	3.70552363750304	1839	1
3.71172781882256	3.69581360086553	1840	1
3.71201274974416	3.66161614082180	1841	1
3.71270137476801	3.66535182721187	1842	1
3.72753160940043	3.63095053630077	1843	1
3.70557835713949	3.65058199309059	1844	1
3.71230452230216	3.65203250914808	1845	1
3.71420083831627	3.65324722612752	1846	1
3.73393742991503	3.65459789488973	1847	1
3.71335860991728	3.69068412772582	1848	1
3.72097919620371	3.65053732119004	1849	1
3.69980458165968	3.65089180511286	1850	1
3.72016558645378	3.63489942916504	1851	1
3.71721365202108	3.65052803727791	1852	1
3.72129104935952	3.64929379331470	1853	1
3.70653643811837	3.68425393855162	1854	1
3.71861913934876	3.65844811301549	1855	1
3.71587937493283	3.65350524415687	1856	1
3.71641553076733	3.64197657711561	1857	1
3.71002285122068	3.68369149299045	1858	1
3.71405252640697	3.64873623425830	1859	1
3.72583303973306	3.64457745920747	1860	1
3.70844215227259	3.66729705128764	1861	1
3.71463367848498	3.66323419696717	1862	1
3.72106934258412	3.63997917180250	1863	1
3.72061701846775	3.65289812708684	1864	1
3.70870742740928	3.68849076769405	1865	1
3.71468280534221	3.66557995767781	1866	1
3.71371311597114	3.65347347179717	1867	1
3.73208289965380	3.68494238608516	1868	1
3.70976009950872	3.67291676159715	1869	1
3.71037032708515	3.67335207983699	1870	1
3.70008133417498	3.66959242045690	1871	1
3.73463145800639	3.67364353798455	1872	1
3.71152885896821	3.65254849797896	1873	1
3.71875174609182	3.67300980940428	1874	1
3.69846945732433	3.62956853081831	1875	1
3.72687421293759	3.62600582345540	1876	1
3.71035897263397	3.65828299419460	1877	1
3.72238902665150	3.66312842518596	1878	1
3.70465162324837	3.65997570037776	1879	1
3.72951378333269	3.60436157959895	1880	1
3.69988144389846	3.63095847709967	1881	1
3.72538061323224	3.64822906638906	1882	1
3.70463863965885	3.65785450286668	1883	1
3.72760793533125	3.64748831093927	1884	1
3.70727224625690	3.67930114650207	1885	1
3.72224490726467	3.67233173144745	1886	1
3.70872477052266	3.64565861541140	1887	1
3.73263078398604	3.63062104798150	1888	1
3.70164061778938	3.66958010252365	1889	1
3.72116408919656	3.69009098525134	1890	1
3.70883909356419	3.66716674685252	1891	1
3.73041525704960	3.65270497797354	1892	1
3.71695340117363	3.65872226557720	1893	1
3.72289278140205	3.65495676146689	1894	1
3.70453669501107	3.67052104802205	1895	1
3.72601566065107	3.62938644605791	1896	1
3.70832196154392	3.64344691227816	1897	1
3.72872524674068	3.65303100357450	1898	1
3.70660389057541	3.64491085439327	1899	1
3.72709485910690	3.66104094797397	1900	1
3.71814457727738	3.66111462627997	1901	1
3.71962535965085	3.64703018687761	1902	1
3.71095932598651	3.66987237357905	1903	1
3.72589086928862	3.63660487656957	1904	1
3.71443603665290	3.65391832935229	1905	1
3.72857234338930	3.63904913213666	1906	1
3.71262882101724	3.66673173608461	1907	1
3.72291144884348	3.61594471635945	1908	1
3.71206635791754	3.61733592748371	1909	1
3.71671687077822	3.62200457921655	1910	1
3.71253370964944	3.65065911409661	1911	1
3.72542534615505	3.64005599569103	1912	1
3.71704451138672	3.66391618802915	1913	1
3.72659522212768	3.66234923635685	1914	1
3.70719206493049	3.64680783665261	1915	1
3.70768242499617	3.63786294383575	1916	1
3.72198427098671	3.64189884177555	1917	1
3.71649796324791	3.63893730274222	1918	1
3.71873665618486	3.66104818269996	1919	1
3.70481484205217	3.65191572753036	1920	1
3.71994116076555	3.66692136029791	1921	1
3.71942449141495	3.64922866868353	1922	1
3.72044501884976	3.65577919462913	1923	1
3.69977752119702	3.64673261872840	1924	1
3.72113686651284	3.65556185083503	1925	1
3.71669165967699	3.67249653497303	1926	1
3.72987840415527	3.64573422472268	1927	1
3.69892129239451	3.66960241655731	1928	1
3.71577580737685	3.66500510196674	1929	1
3.71303929895755	3.68176375592095	1930	1
3.73293154164692	3.67453856617343	1931	1
3.69801811954264	3.67149943515016	1932	1
3.72604522356202	3.62487562989949	1933	1
3.70787180182978	3.65195536724830	1934	1
3.73532875831791	3.66348079727637	1935	1
3.68525693403416	3.63614268414596	1936	1
3.72050539569166	3.61983991497497	1937	1
3.72397850784064	3.68766856796467	1938	1
3.72703014682504	3.67217464436475	1939	1
3.69162044890863	3.65759155765294	1940	1
3.72187984657684	3.62766068109057	1941	1
3.71551987910854	3.64127290418829	1942	1
3.73414095613968	3.66020290627549	1943	1
3.70042146919078	3.64995032104947	1944	1
3.71809380999852	3.60611384358290	1945	1
3.71700369612676	3.67759490050085	1946	1
3.73931103614353	3.68348464698318	1947	1
3.69219993073698	3.67160609006714	1948	1
3.71022411196382	3.61939987170884	1949	1
3.71275713860842	3.65623084217272	1950	1
3.73341909734923	3.64395675743381	1951	1
3.70694909924091	3.66657408477699	1952	1
3.71596576983964	3.64608334920029	1953	1
3.72128438394924	3.66410033616951	1954	1
3.72512768602358	3.67642662668458	1955	1
3.70646638888976	3.67439149178589	1956	1
3.71554328712176	3.63670974731436	1957	1
3.72194888850546	3.66158984068319	1958	1
3.73058722405228	3.65382873086623	1959	1
3.70390047870291	3.67568734207169	1960	1
3.71154403921602	3.65037002116383	1961	1
3.72074548178881	3.67594897102794	1962	1
3.73256637871430	3.67409010371069	1963	1
3.70720867234777	3.66301505852602	1964	1
3.70848920209625	3.63650386361064	1965	1
3.71958765220927	3.67280337968024	1966	1
3.72610273023178	3.64043196120496	1967	1
3.70640664654118	3.66047047474040	1968	1
3.70872712140641	3.62709105930662	1969	1
3.71951094607969	3.61402191502416	1970	1
3.72164626289592	3.63195497041548	1971	1
3.71568679129270	3.65810815967305	1972	1
3.71019090838679	3.64507914918470	1973	1
3.72038873203444	3.64440483764555	1974	1
3.72008197524904	3.67890201929706	1975	1
3.71064218901715	3.66252270701650	1976	1
3.71455735507683	3.61313421522657	1977	1
3.72643905249417	3.62458619986592	1978	1
3.72217160217029	3.67613644048733	1979	1
3.71027262226776	3.65487142610016	1980	1
3.70374125951133	3.63383027655737	1981	1
3.73157533012464	3.63634514679521	1982	1
3.71522498921201	3.64684732527168	1983	1
3.72827383512193	3.66486209623192	1984	1
3.69495172895281	3.63420139928277	1985	1
3.72376238075085	3.63168808377686	1986	1
3.71384272888766	3.68737892977986	1987	1
3.72527663342526	3.65832997589518	1988	1
3.69814820821930	3.63367036847653	1989	1
3.72343505871743	3.63814632817999	1990	1
3.71269913565229	3.66247983669094	1991	1
3.72683597190354	3.63685684277587	1992	1
3.69723029461320	3.61310848232970	1993	1
3.71828918710637	3.62025982811907	1994	1
3.71290369255754	3.66198354534916	1995	1
3.73397421735810	3.67674050296925	1996	1
3.70015593278352	3.65652776517094	1997	1
3.72937935524080	3.62846034851676	1998	1
3.71225309344484	3.67910513719079	1999	1
3.72501081270241	3.67243005104824	2000	1
[truncated: 3,000 more rows]
