# Supplementary material for: Reversibility and Viscoelastic Properties of Micropillar Supported and Oriented Magnesium Bundled F-Actin
Source: PLoS One. 2015 Aug 31;10(8):e0136432. doi: 10.1371/journal.pone.0136432 (PMC4556452; doi:10.1371/journal.pone.0136432)
Supplement: S1 Data — See the Readme.txt file within. (ZIP) [file pone.0136432.s004.zip › Rheology-raw-data/120916 02mM/fov2031noDD/fov2031noDD.txt]

3.48814567331795	3.37867612189153	1	1
3.48938549264031	3.40803012122196	2	1
3.48482266751532	3.35934252378235	3	1
3.48702806280351	3.37752105171600	4	1
3.48981074021447	3.39022493168965	5	1
3.49255828077093	3.41563181781045	6	1
3.48625814473393	3.41034679188648	7	1
3.48606948135968	3.41084400635547	8	1
3.49618000383983	3.44827577678750	9	1
3.49074578766463	3.44383290363099	10	1
3.48528978148399	3.42206962098092	11	1
3.49075941951517	3.44066970113121	12	1
3.48634920569808	3.42883606425221	13	1
3.49690135721700	3.44192765800997	14	1
3.49733973261583	3.44465004859916	15	1
3.48533989614505	3.43929707302234	16	1
3.48630610639061	3.41886073274351	17	1
3.48694360366531	3.41106444345765	18	1
3.48724369962534	3.37636812435028	19	1
3.48528991617421	3.37001149526074	20	1
3.48386706933682	3.32375650105847	21	1
3.49052258257057	3.36328743202786	22	1
3.48789597787443	3.37784721355608	23	1
3.49020695652995	3.41332786775566	24	1
3.48835351959858	3.37893660079526	25	1
3.48951863588239	3.39130458138975	26	1
3.48756932573775	3.40701244111287	27	1
3.48045992233907	3.40024467877278	28	1
3.48850163708990	3.39093002611753	29	1
3.48968464826251	3.39227989404845	30	1
3.47943582711816	3.38379243825677	31	1
3.48765029835878	3.36242057617572	32	1
3.48972076205471	3.37846923886390	33	1
3.49660648134428	3.42574970826800	34	1
3.49029887947383	3.41820745904892	35	1
3.48568984742475	3.42836071073709	36	1
3.48606219522016	3.45259224891881	37	1
3.48486852712244	3.42078277192285	38	1
3.49093984204225	3.39543113869754	39	1
3.48421554599842	3.36106454694829	40	1
3.49232569807042	3.38261950776186	41	1
3.48634763282960	3.39923755168030	42	1
3.48910080378240	3.41919613888387	43	1
3.49189820557533	3.43031962091736	44	1
3.48929810114264	3.40461031506065	45	1
3.47941807351299	3.39056353030366	46	1
3.48391306170903	3.38399992972430	47	1
3.49285389667053	3.39753496244356	48	1
3.49684271826297	3.43132804986462	49	1
3.48910170524617	3.42964067868612	50	1
3.48571503403112	3.40380662990360	51	1
3.48996042796235	3.40649402495609	52	1
3.48740414850285	3.41672304423455	53	1
3.48746039013745	3.41685600003087	54	1
3.48775515326116	3.40232876241540	55	1
3.48562955810353	3.41473618029927	56	1
3.48827348088930	3.41732467409888	57	1
3.48545319364663	3.38050770562130	58	1
3.48528552535347	3.39358066318946	59	1
3.48275123358238	3.38179449942817	60	1
3.48515824055593	3.38857149015605	61	1
3.48349367359065	3.41107477405125	62	1
3.47827769608281	3.39705919392292	63	1
3.48989985428371	3.41091338206412	64	1
3.49628317045438	3.46066120371767	65	1
3.48461194770265	3.46935053124397	66	1
3.48337468646083	3.42029418607615	67	1
3.49319379694599	3.43109383057118	68	1
3.49633130251166	3.42105524654764	69	1
3.49191871150800	3.41399490721647	70	1
3.49132196154044	3.44623384933382	71	1
3.49754038850956	3.45195691085129	72	1
3.49604872919020	3.44076488086647	73	1
3.49018570103561	3.40764189403799	74	1
3.49159182052596	3.43968089182063	75	1
3.48414548086720	3.40761770938304	76	1
3.48548785233430	3.41168878073368	77	1
3.49031435087699	3.40233449778341	78	1
3.49421344506841	3.40821740601166	79	1
3.48894397427021	3.41395924668666	80	1
3.48735772227897	3.41385423419920	81	1
3.49090000846626	3.41770348221261	82	1
3.48371750736229	3.39801196419950	83	1
3.49521278741395	3.40796319829956	84	1
3.47920045079551	3.36641016301902	85	1
3.48811934211769	3.40375722550066	86	1
3.48543913737228	3.39580367891673	87	1
3.48335146645622	3.40707396577244	88	1
3.47718336202162	3.39428949254096	89	1
3.48798338540763	3.41189048143583	90	1
3.48417368558337	3.46318706659918	91	1
3.48688322514847	3.44437278125833	92	1
3.48423357566986	3.42686811462673	93	1
3.49275625361815	3.41660396032583	94	1
3.48585635681036	3.44032227521070	95	1
3.48864917522804	3.44845278518938	96	1
3.48686582141315	3.43758105926697	97	1
3.48876507930729	3.44669298543012	98	1
3.47915239854353	3.39575576126033	99	1
3.48333507883799	3.41026643997781	100	1
3.48573976625898	3.40025358023110	101	1
3.48893530539606	3.40155148775379	102	1
3.49321474973893	3.39189148723531	103	1
3.48239470022330	3.38453652098814	104	1
3.49227553593087	3.38805261063207	105	1
3.48987947753332	3.38421389069103	106	1
3.48094619877664	3.41203471855989	107	1
3.48706185481738	3.42166157259161	108	1
3.48675766481909	3.38950411346225	109	1
3.49395602861911	3.41521324179177	110	1
3.49052056113968	3.41042935454873	111	1
3.49407125329892	3.42165181904178	112	1
3.49071589237423	3.41170737396135	113	1
3.49237306879392	3.43957437120676	114	1
3.49374668212662	3.41745186353720	115	1
3.48975042746883	3.42319832101721	116	1
3.48729268177510	3.40106264513885	117	1
3.49129886712310	3.40220949133931	118	1
3.48123187681257	3.39709258181131	119	1
3.48792469640920	3.42217918273239	120	1
3.48960048149246	3.42283781057519	121	1
3.48774620456142	3.41363754025710	122	1
3.49074255608538	3.43742751010025	123	1
3.49296914420670	3.42932208295009	124	1
3.48664569206139	3.42198683900208	125	1
3.48174863541347	3.40925697936316	126	1
3.49047690525110	3.45020404876852	127	1
3.49025580032064	3.41128158598532	128	1
3.48246088946337	3.39330698988541	129	1
3.48477480610467	3.39063657997688	130	1
3.48474467893374	3.40774049695714	131	1
3.48360807681986	3.40368056390900	132	1
3.48574583528806	3.39172950967179	133	1
3.49390675508120	3.38956016137615	134	1
3.48464508764043	3.38264370680947	135	1
3.49733853359900	3.41959776260989	136	1
3.49976450958846	3.43474871185004	137	1
3.49715081806762	3.48054953102970	138	1
3.49244112391602	3.44726151106036	139	1
3.49080799499709	3.40318287411102	140	1
3.48905044903840	3.41669094870672	141	1
3.49319149673911	3.43512532005820	142	1
3.49761753423775	3.42638787103474	143	1
3.49662338775968	3.44407134754348	144	1
3.49695780998837	3.44859671770467	145	1
3.49723673955075	3.44399074763411	146	1
3.48879811764394	3.40161679421122	147	1
3.49564999757289	3.42600769921669	148	1
3.49421458502783	3.41659655315145	149	1
3.48774892077235	3.39063426775796	150	1
3.49115791335627	3.45066190180738	151	1
3.48389250687153	3.44140007491410	152	1
3.48675698383090	3.40597886463706	153	1
3.48567588269151	3.40517285850556	154	1
3.49084741863835	3.41684687442485	155	1
3.48561634859868	3.41347723650599	156	1
3.48696367690088	3.40386604140939	157	1
3.48771357495206	3.43029894052957	158	1
3.48714764457504	3.46943162647431	159	1
3.49231266986307	3.45700467382303	160	1
3.48643333876800	3.42885390069457	161	1
3.49197658882184	3.41870056874954	162	1
3.48569290687418	3.39570769712168	163	1
3.48291924898320	3.37449758201677	164	1
3.48411860989762	3.41218649157938	165	1
3.48461930110262	3.41433131202473	166	1
3.48632037570975	3.39186521195323	167	1
3.47942096374417	3.40581132182586	168	1
3.47710550259525	3.41438628176927	169	1
3.48140501632109	3.37455272121667	170	1
3.47914590999920	3.37480371433345	171	1
3.48335115494385	3.42601866544925	172	1
3.48786045829594	3.42790172375929	173	1
3.48743208420634	3.41687177738798	174	1
3.48551710822975	3.41423782148656	175	1
3.49333466542068	3.43223990605396	176	1
3.49284409747639	3.44693339975963	177	1
3.49517021694746	3.48329405241744	178	1
3.49048289398617	3.44700545673294	179	1
3.49023239558263	3.42663410766233	180	1
3.48893547412726	3.42310557690750	181	1
3.49157481841885	3.44116142450533	182	1
3.48820134461226	3.43346167081402	183	1
3.49030530878304	3.43506826143902	184	1
3.48382620480450	3.44951494459306	185	1
3.48493498355773	3.41649735496033	186	1
3.48629809635276	3.40377539023637	187	1
3.48552432036385	3.38792508482496	188	1
3.48644868427446	3.38746380772865	189	1
3.47614864386052	3.37164519131489	190	1
3.48276869772984	3.39563286759535	191	1
3.48606790599385	3.41051430447098	192	1
3.48683276471460	3.39835093603074	193	1
3.48322704617363	3.39194687286209	194	1
3.48850697841086	3.41672984214634	195	1
3.48967800775963	3.40844214077784	196	1
3.49172518352042	3.44021033563023	197	1
3.48439384650878	3.41453943470927	198	1
3.49154160070621	3.43092685783478	199	1
3.49340983566377	3.41317440400904	200	1
3.48731106102829	3.41197844477237	201	1
3.49032866562889	3.38277979338605	202	1
3.49080833767997	3.40630737301888	203	1
3.49372579004969	3.42451243248206	204	1
3.49023165576996	3.42573676191792	205	1
3.48924128765857	3.43673888667657	206	1
3.48481041871150	3.41367280776313	207	1
3.49054050173483	3.43421600418548	208	1
3.49310694358678	3.42243975747453	209	1
3.49291174398212	3.41706497590984	210	1
3.49256332365486	3.42837434357347	211	1
3.48641741162012	3.42736886706415	212	1
3.48873722469628	3.45197782810290	213	1
3.48760799115719	3.44207421801407	214	1
3.48565855995837	3.40848810806820	215	1
3.47790293963432	3.37797670379451	216	1
3.48465596508292	3.43638005834038	217	1
3.48878796733952	3.45663330105180	218	1
3.48620012359917	3.41359453199844	219	1
3.48755486078866	3.40727490304818	220	1
3.48367475503361	3.38579048774674	221	1
3.48966402775839	3.39548929271911	222	1
3.48995254730343	3.40762919812125	223	1
3.49348013896511	3.43202335725693	224	1
3.49354654719799	3.40195803552934	225	1
3.48255684461022	3.37688922677325	226	1
3.49120935026687	3.40187921796588	227	1
3.49273322407688	3.42493677882548	228	1
3.48545590500066	3.43251173513301	229	1
3.49622007982865	3.46387964364801	230	1
3.49010815261026	3.44681887627434	231	1
3.48964797367463	3.42120565915923	232	1
3.48676451368428	3.42017112248890	233	1
3.48933161189152	3.41806056598642	234	1
3.48981535889683	3.41026712516653	235	1
3.48329248461960	3.42636843467488	236	1
3.47949638395423	3.39202662418020	237	1
3.48604245813475	3.39728238481054	238	1
3.48290887103682	3.41074243520183	239	1
3.48238795026890	3.38669597660023	240	1
3.48083745092196	3.37819360985618	241	1
3.48482936696354	3.43487309257310	242	1
3.48303952181008	3.41754237838070	243	1
3.49025461165034	3.40726195117952	244	1
3.48276050576415	3.41246448888892	245	1
3.48741812672709	3.40226632614282	246	1
3.48733078566023	3.37488416896434	247	1
3.48821027430193	3.39729639155735	248	1
3.48276999932283	3.40245948768492	249	1
3.47969530893054	3.37497992353691	250	1
3.47910408454591	3.37846074687296	251	1
3.48874527202398	3.42659572269858	252	1
3.49163478265852	3.44137894825043	253	1
3.48621417571155	3.44357590410170	254	1
3.48997024635880	3.40090268841049	255	1
3.48333842323612	3.43217535569809	256	1
3.48343611064947	3.44300183814881	257	1
3.48186064363376	3.41635257812131	258	1
3.48236211836623	3.41282547049981	259	1
3.48551518976749	3.40657252411625	260	1
3.48058915080753	3.37211794771846	261	1
3.48021204448040	3.35581103279954	262	1
3.47747122407464	3.36921982128993	263	1
3.47809437631274	3.37637815162723	264	1
3.48919244205905	3.41377929981593	265	1
3.48366923384073	3.43808055754840	266	1
3.48048392014489	3.38060271287109	267	1
3.48016814640546	3.37633772798619	268	1
3.47867122072019	3.36879282129746	269	1
3.48099248069526	3.38934521377216	270	1
3.48849059602422	3.41725842030226	271	1
3.48634758799995	3.41286890044459	272	1
3.48787422607997	3.44450177374493	273	1
3.48566655449628	3.40860265069703	274	1
3.48491952075056	3.42797668744105	275	1
3.48900342456373	3.43507009428492	276	1
3.48221337510693	3.44690511431420	277	1
3.48625368680961	3.42854086691585	278	1
3.48395956676521	3.43176836602590	279	1
3.47917529176964	3.42065286175053	280	1
3.47408168843046	3.40549654097278	281	1
3.48060466247873	3.42391697240913	282	1
3.47871142230667	3.39466963232065	283	1
3.47485201519496	3.41816142101128	284	1
3.48210604505222	3.42812403321569	285	1
3.48181085554736	3.43631595538278	286	1
3.48741941701474	3.44758260898057	287	1
3.48193051313072	3.44143065168992	288	1
3.47935270671492	3.40025408649059	289	1
3.48233963367579	3.37621474774703	290	1
3.47739399563150	3.37928283478383	291	1
3.47760430921379	3.37707890614771	292	1
3.47945903508803	3.38548486825553	293	1
3.47672059492515	3.40847073849825	294	1
3.48481541832993	3.40999540377432	295	1
3.48058583601432	3.41649187178751	296	1
3.48037603575342	3.42667725134158	297	1
3.48236014986466	3.42690054855172	298	1
3.47791371666254	3.43682378783111	299	1
3.47943033588136	3.41212483974613	300	1
3.47830134876649	3.39931405055583	301	1
3.47804558524273	3.41712621452451	302	1
3.48427908049219	3.40015402806756	303	1
3.48166311836139	3.37128885599495	304	1
3.48159210215837	3.39237821814832	305	1
3.48327952412782	3.35547502286700	306	1
3.47865145074840	3.38589542565185	307	1
3.48372488166904	3.43813647886148	308	1
3.48069726739604	3.45509835833663	309	1
3.48290227346512	3.45132997719362	310	1
3.48223554266518	3.39575093955027	311	1
3.48133211565004	3.37612534126254	312	1
3.48333930081397	3.40363696576805	313	1
3.47783941406693	3.40949988830643	314	1
3.47516233305311	3.41719660465066	315	1
3.48084504319567	3.40085076841877	316	1
3.48280370066620	3.41104459034883	317	1
3.47584345311732	3.39327940942295	318	1
3.47835384665601	3.37299710693006	319	1
3.48589025987176	3.41447537675890	320	1
3.47594375018374	3.40175655928825	321	1
3.48630839959565	3.41568548487767	322	1
3.47719651591306	3.43023096277589	323	1
3.48299015550829	3.42086680270169	324	1
3.48682294036959	3.40987542308857	325	1
3.48392914650985	3.39909787498390	326	1
3.48095782168910	3.43102294559091	327	1
3.47905518261915	3.42728346480859	328	1
3.47944368754865	3.41987816172620	329	1
3.47457942973441	3.37264598945280	330	1
3.47794268838852	3.40723109020682	331	1
3.48568591162572	3.42137811481827	332	1
3.47958678198410	3.39015179369854	333	1
3.47803148153686	3.40672469070717	334	1
3.47807546583090	3.40117474665884	335	1
3.48395223193996	3.39862539652754	336	1
3.49075486366236	3.42053310459062	337	1
3.49032249607176	3.44596437390151	338	1
3.48079198226420	3.43058990009109	339	1
3.47722911881089	3.41020544854961	340	1
3.47807686219225	3.38690719651122	341	1
3.47936386738024	3.39573812106353	342	1
3.47739114982100	3.38598042720677	343	1
3.47859551215968	3.44118547569611	344	1
3.48702577407100	3.45658916085082	345	1
3.48262625076921	3.45752404137220	346	1
3.48715850521695	3.43177672417498	347	1
3.48389492905645	3.43775537561685	348	1
3.48079395482885	3.44767428679449	349	1
3.47757615036415	3.42180947145296	350	1
3.47792316708713	3.40550635131649	351	1
3.47876742258317	3.39816966851421	352	1
3.47256228591563	3.41756016576315	353	1
3.48146303189947	3.45106946942674	354	1
3.47305658451674	3.44719525267018	355	1
3.47609701313221	3.42543907312271	356	1
3.47679489989708	3.44041609294601	357	1
3.48376532296434	3.43332388146439	358	1
3.48552453370401	3.44278653403793	359	1
3.48303825699612	3.46658596179043	360	1
3.47890672791779	3.44101996626122	361	1
3.48090970162230	3.43067577942193	362	1
3.48017912439663	3.38528399319679	363	1
3.47011047057772	3.36565871273284	364	1
3.46912481457115	3.38551879282976	365	1
3.48091593261093	3.38029996600693	366	1
3.47280256667325	3.39057594507668	367	1
3.47112955473175	3.39982333010173	368	1
3.47397442069822	3.40177568719172	369	1
3.46963698596624	3.37515271558592	370	1
3.47031520339422	3.37490827558948	371	1
3.46877551755023	3.39254918701145	372	1
3.47658725516702	3.41743244609107	373	1
3.47688047083880	3.40196352282691	374	1
3.47659936279607	3.36734254362447	375	1
3.47474905100268	3.36507852190007	376	1
3.48085063205736	3.39652553176226	377	1
3.48064084180164	3.41522524825843	378	1
3.48062543926343	3.41020942022249	379	1
3.47643042047262	3.41613465795535	380	1
3.48240091644233	3.45535732042390	381	1
3.47980487430580	3.45110427758674	382	1
3.47625446893079	3.45750477006894	383	1
3.47572223247043	3.43023016251130	384	1
3.47160480834166	3.41616213289608	385	1
3.47215607900484	3.38864571215051	386	1
3.47374973661765	3.40904417469849	387	1
3.47300245606647	3.38923905279799	388	1
3.47566282692026	3.38332300337342	389	1
3.47367470949746	3.39571781057862	390	1
3.48011942255153	3.39518257458717	391	1
3.47617600022477	3.38659305303569	392	1
3.48290032324159	3.41218068058888	393	1
3.47693908615938	3.41443843211702	394	1
3.47921695275663	3.41098681713911	395	1
3.47181239838430	3.37067748277485	396	1
3.47651016660331	3.38860036153844	397	1
3.47877396195367	3.40776373118673	398	1
3.47544158720747	3.40176982868317	399	1
3.47498735095486	3.41908876464469	400	1
3.47850580652960	3.43038957720717	401	1
3.47744148965910	3.41142138072921	402	1
3.47869319517355	3.41172878789619	403	1
3.47316179702377	3.39693589283655	404	1
3.47867819489462	3.42752595535929	405	1
3.47415486574700	3.44685191239730	406	1
3.48074692303471	3.45248122792316	407	1
3.47860327532799	3.43367713577832	408	1
3.47851605572961	3.41791060128916	409	1
3.48066610141525	3.43162194823742	410	1
3.47634941699734	3.42386929900928	411	1
3.47436386678191	3.39669937234842	412	1
3.47179518464832	3.41299870126369	413	1
3.47030128125044	3.41635758565836	414	1
3.47131963044401	3.42125773410202	415	1
3.47212411694380	3.41997106932391	416	1
3.46920693573536	3.39882228216327	417	1
3.47174418424333	3.38552682375120	418	1
3.47898403535267	3.42740388970417	419	1
3.47764313514902	3.43055031881784	420	1
3.47976503076770	3.39681929183468	421	1
3.47959680654351	3.39642124486373	422	1
3.47589761020926	3.38011325620435	423	1
3.47797545750945	3.39396402882256	424	1
3.47051557339158	3.39810251224422	425	1
3.47363150309076	3.39426415237182	426	1
3.46897510294634	3.42708737323508	427	1
3.47648397637462	3.43475193768887	428	1
3.47493765491358	3.39462617921069	429	1
3.47466808699284	3.42745616351179	430	1
3.47429413738725	3.42912476144010	431	1
3.47438691705747	3.42189146565871	432	1
3.47284153991005	3.38924133373469	433	1
3.47529517560818	3.38344950466280	434	1
3.47177803368311	3.38793902323788	435	1
3.46590916105118	3.37878326904420	436	1
3.46905005990641	3.39343587160371	437	1
3.47358359906589	3.40865776738030	438	1
3.47331570492959	3.40045477449791	439	1
3.47254486183256	3.39738361316092	440	1
3.46378962371113	3.41135675059223	441	1
3.47108087846370	3.43080415580722	442	1
3.47734975930872	3.45116361944781	443	1
3.47662579411964	3.41931185999659	444	1
3.46711645211377	3.42067440795345	445	1
3.46752441163463	3.35785432202554	446	1
3.47175772548579	3.36502396797915	447	1
3.46785801579018	3.38113998950847	448	1
3.47775580187988	3.41004590863615	449	1
3.47309063634584	3.37688094745938	450	1
3.46745134228060	3.36478807562270	451	1
3.47289044794355	3.41266173721588	452	1
3.47431512491453	3.41441834193678	453	1
3.47439422237343	3.42650287026566	454	1
3.47215786766053	3.41621018562054	455	1
3.46810307538919	3.39582307868110	456	1
3.46698032446678	3.36921708003378	457	1
3.47119008497861	3.41010948833232	458	1
3.47001545141249	3.41854298917549	459	1
3.47486385021692	3.42940085949826	460	1
3.46607350892957	3.40364025091220	461	1
3.46976435963756	3.41333146016386	462	1
3.47307429617828	3.40254188102043	463	1
3.47037273217489	3.40601186441841	464	1
3.46976284756315	3.40536840935279	465	1
3.46949373842751	3.40526590418905	466	1
3.46975883183534	3.40100082622523	467	1
3.47000350007718	3.41318195601581	468	1
3.46855278740783	3.39805347284577	469	1
3.46387938832837	3.35768868562928	470	1
3.47309933433261	3.37322372923285	471	1
3.46665922488685	3.38746313052428	472	1
3.46683643522256	3.39402902347844	473	1
3.47176451390084	3.39058917258523	474	1
3.47366298171513	3.38700350230380	475	1
3.46979371912246	3.38131774577324	476	1
3.47217597196493	3.40834878024224	477	1
3.47203899108299	3.40491970549144	478	1
3.47466615282642	3.41660050485902	479	1
3.46831398668109	3.38608203821788	480	1
3.45995308475304	3.34702218541207	481	1
3.46855143975065	3.36943668782870	482	1
3.46557569513616	3.38527683421403	483	1
3.47474809833177	3.41028689434515	484	1
3.47922704827005	3.45683756226155	485	1
3.47998377098401	3.42601085607282	486	1
3.47376506194802	3.39526828133480	487	1
3.47611921164995	3.40746601454729	488	1
3.47263577256196	3.40976814272730	489	1
3.47446013029478	3.42396833220761	490	1
3.46770010309632	3.39571180575172	491	1
3.46454367773999	3.41512040548449	492	1
3.47097836515928	3.44155747674798	493	1
3.47082367154057	3.43108942858441	494	1
3.46786282116386	3.41563235574994	495	1
3.46059154063285	3.40236415736662	496	1
3.46597341055579	3.43053396547472	497	1
3.46312337917990	3.40270914387092	498	1
3.45629999384420	3.38898983254289	499	1
3.46916144240201	3.40011057555858	500	1
3.47045056893179	3.38114631522923	501	1
3.46294816730655	3.38505341425427	502	1
3.46784995374408	3.39031129762574	503	1
3.46452662551005	3.41883958050434	504	1
3.47001104154467	3.45051263763475	505	1
3.46040423708445	3.40308083653790	506	1
3.46341586697261	3.38567118811919	507	1
3.46419333624385	3.37695882869567	508	1
3.47037331880419	3.37403734635508	509	1
3.46703885702846	3.37702314420565	510	1
3.45865963879028	3.38625457575822	511	1
3.46227213274113	3.38113356330487	512	1
3.45810725300853	3.36101583414159	513	1
3.46198728124065	3.37104586176382	514	1
3.47327295091011	3.40713201321696	515	1
3.46779176489815	3.42629988341442	516	1
3.46619422250342	3.44052853925451	517	1
3.46191685560481	3.41608405158077	518	1
3.46551562674643	3.39490498881126	519	1
3.46129747311205	3.38638117211086	520	1
3.46081888863593	3.40830551777525	521	1
3.45713504754314	3.41727979717569	522	1
3.46218167476216	3.39868570892706	523	1
3.45882250412804	3.39384934229742	524	1
3.46216388079523	3.37089643803296	525	1
3.45858009861011	3.37555999540762	526	1
3.46331192465962	3.39827474895629	527	1
3.45780089425711	3.39478401133800	528	1
3.46912489852978	3.40143701846377	529	1
3.46215632436145	3.39728076443633	530	1
3.46909603731538	3.39958172540704	531	1
3.46369726532855	3.41734934167771	532	1
3.46376094382206	3.42814407313153	533	1
3.46015122385670	3.43133640724994	534	1
3.46958686572734	3.40893250408129	535	1
3.45776877821270	3.42602620264421	536	1
3.46505223553489	3.41054561598684	537	1
3.47420135979621	3.45651833440480	538	1
3.47118966564192	3.45490908486076	539	1
3.47047742288622	3.41363121659706	540	1
3.46750086244408	3.44513369812987	541	1
3.47124427242814	3.45124834065712	542	1
3.46650502251781	3.42587132961128	543	1
3.46587361846846	3.43700798111030	544	1
3.46324252569923	3.41088678760148	545	1
3.46041753654351	3.37852062497750	546	1
3.46058675109447	3.38035502227644	547	1
3.46464412542242	3.37380922265059	548	1
3.46247450132053	3.35118303198293	549	1
3.46533714285862	3.39438983492777	550	1
3.46656813303356	3.41816310033513	551	1
3.46082327033585	3.40033573263902	552	1
3.46166028822736	3.40787084518401	553	1
3.46954363563469	3.41640127149271	554	1
3.47041878699309	3.41255473084982	555	1
3.47240759001593	3.37902743996097	556	1
3.46779133888009	3.35323616144903	557	1
3.46595206304508	3.39584712059858	558	1
3.46904109915205	3.40001388671593	559	1
3.46497674244513	3.40435450380529	560	1
3.46723879352206	3.37792804637350	561	1
3.46419145452796	3.37037216261234	562	1
3.46560893004358	3.38330811206076	563	1
3.45828483461590	3.39222216154054	564	1
3.46763602994939	3.39367370553735	565	1
3.47010899237198	3.39160783340293	566	1
3.46232690810078	3.37965079770393	567	1
3.46201357597787	3.37607731713153	568	1
3.46325899031380	3.37477113997697	569	1
3.46200696593641	3.37317562858558	570	1
3.46491071673423	3.39979622102676	571	1
3.45784326631355	3.40450457888750	572	1
3.45396380556631	3.39695825676780	573	1
3.46348893841950	3.42063665402303	574	1
3.46658835119662	3.43511503800042	575	1
3.46232075459899	3.42847958830863	576	1
3.45262725824779	3.38876904286534	577	1
3.45742738412947	3.40324321778360	578	1
3.46042539741047	3.41645915917200	579	1
3.45608647307993	3.40801595181510	580	1
3.45905492292620	3.40398179890435	581	1
3.45977290098247	3.40562653950914	582	1
3.45986618481897	3.38632790882926	583	1
3.45801140015690	3.38199998503290	584	1
3.46740551912422	3.37198227756970	585	1
3.45720821216662	3.38106707911670	586	1
3.45798315968734	3.37647423568292	587	1
3.45748135596524	3.39467332201901	588	1
3.45767471499166	3.38764470804076	589	1
3.45944685160890	3.41803576502323	590	1
3.46421323942870	3.44821849738128	591	1
3.46214775535269	3.42588573587481	592	1
3.46604255792462	3.42303036767687	593	1
3.46542938986676	3.40553489949162	594	1
3.46378270823122	3.38783054364625	595	1
3.45879533015104	3.41259911277081	596	1
3.45773467273006	3.40654179300258	597	1
3.45671401120299	3.39062906909544	598	1
3.46065386491703	3.39509366664883	599	1
3.46242135273102	3.40817455555253	600	1
3.46089116466163	3.35571939522867	601	1
3.45905943360229	3.41103893610849	602	1
3.46547558861717	3.46539488636351	603	1
3.46778442882156	3.42377366402436	604	1
3.46472370953041	3.38549633129745	605	1
3.46275821648039	3.40535557495813	606	1
3.46494985248464	3.41681202757600	607	1
3.46488252993978	3.41043369885723	608	1
3.46000426920004	3.41293419843348	609	1
3.45746305517219	3.41281918827754	610	1
3.45844549385453	3.39196870071236	611	1
3.45890757482651	3.38836181321838	612	1
3.46385332652911	3.39242713712509	613	1
3.45817141858508	3.35876913972589	614	1
3.45683203199559	3.34547062739236	615	1
3.45704844951292	3.36108370515188	616	1
3.46111445346256	3.41247238445461	617	1
3.45722712479628	3.40501805767006	618	1
3.46263281358605	3.39794350903826	619	1
3.45697680183050	3.38227944653452	620	1
3.45964286821616	3.34849154646225	621	1
3.46193400348003	3.34607239964641	622	1
3.46283618616323	3.37349895821414	623	1
3.46373796511744	3.37251975744692	624	1
3.45964995205569	3.38322229538110	625	1
3.45700007389554	3.37792221137548	626	1
3.46548094080663	3.41258261776484	627	1
3.46273891307150	3.37801025943089	628	1
3.45739847838360	3.36746595163620	629	1
3.45461958525364	3.35715079693081	630	1
3.45508955480648	3.37002328580198	631	1
3.46034741363879	3.37661517592765	632	1
3.45933223283601	3.36953675674784	633	1
3.45970812666630	3.35928823351421	634	1
3.45245501636598	3.33217981000323	635	1
3.45501602795928	3.33307500744304	636	1
3.45776296948081	3.35522176102747	637	1
3.46043097377971	3.37048137408250	638	1
3.45905038414065	3.35859957101572	639	1
3.45537595330018	3.36478104472861	640	1
3.45134972080813	3.35466491848599	641	1
3.45446616793361	3.34842674861237	642	1
3.46290075239428	3.38396701726229	643	1
3.45963983424622	3.36867057430759	644	1
3.45893766693361	3.35499728335067	645	1
3.45653459243396	3.37425497449432	646	1
3.45649580958467	3.36873784540736	647	1
3.45637824313254	3.36624516956678	648	1
3.45056239810176	3.37375897987118	649	1
3.45590728655210	3.40020820004277	650	1
3.45902461333507	3.40296751725897	651	1
3.45942316220246	3.38512484664986	652	1
3.45862991250711	3.38211782650180	653	1
3.46697671866991	3.42040114813334	654	1
3.45988360145233	3.38113290400365	655	1
3.45611230666731	3.36233253026408	656	1
3.45580053725394	3.36736438836053	657	1
3.46002741509094	3.34545452998186	658	1
3.45862414839971	3.35934114898149	659	1
3.45917340532518	3.36932152945722	660	1
3.45822382090528	3.35754913040290	661	1
3.45436024017775	3.35076738076682	662	1
3.45589757575978	3.33641588800916	663	1
3.45941073882250	3.34824573234234	664	1
3.46280725782073	3.38038446048244	665	1
3.45674225465427	3.36742614436666	666	1
3.45699318281740	3.37591238994214	667	1
3.46425511835033	3.39816368555326	668	1
3.46176737538598	3.41571564067882	669	1
3.46589046144130	3.42631800036958	670	1
3.46500867045234	3.39377586869215	671	1
3.46533570690854	3.39605320644939	672	1
3.45869470998061	3.39654432582283	673	1
3.45306006253654	3.36501572226437	674	1
3.45544222694297	3.36484638129344	675	1
3.46186398154085	3.34842897812869	676	1
3.45874468247992	3.37038221905677	677	1
3.45898052515044	3.36402096065356	678	1
3.46118315110016	3.39804227389570	679	1
3.46234053849658	3.37212451311843	680	1
3.45834026164240	3.37914105879270	681	1
3.45588207904150	3.44916958072584	682	1
3.45983807393851	3.43094845215481	683	1
3.45700433977339	3.40231563711259	684	1
3.45838434104741	3.39642656776740	685	1
3.46040661630503	3.37839937145410	686	1
3.45540988945704	3.36112451783322	687	1
3.45373086942440	3.35732249959688	688	1
3.45512226923587	3.36221902863563	689	1
3.46324701129537	3.39718991534217	690	1
3.45622497789815	3.35234801287691	691	1
3.44979356693845	3.33650474425242	692	1
3.45152615579449	3.33870437458329	693	1
3.45319159812493	3.35621151837331	694	1
3.45485704045537	3.37371866216334	695	1
3.45635128205480	3.38535304496163	696	1
3.45634663091048	3.37725304214540	697	1
3.45143109949357	3.39722114898040	698	1
3.45120634462866	3.40519777547309	699	1
3.45751563324903	3.37522019084126	700	1
3.44988232927970	3.36387576667457	701	1
3.45092166375359	3.37740593194585	702	1
3.44886865683078	3.36868289770475	703	1
3.45105071658720	3.35411667739533	704	1
3.45061101716813	3.32857842172275	705	1
3.45128687769264	3.33829100380604	706	1
3.45273113507479	3.33575681564523	707	1
3.45307153912182	3.35276231546427	708	1
3.45333090510365	3.35542593379289	709	1
3.44873488757972	3.34714205851063	710	1
3.45099863916177	3.37488478252238	711	1
3.45413605092462	3.35152597557371	712	1
3.44951376747263	3.38320734844316	713	1
3.46216800001019	3.38385779944701	714	1
3.46125926474877	3.37311537896076	715	1
3.46161364139012	3.37064255937830	716	1
3.45801337180239	3.39706101442459	717	1
3.45815008114694	3.40026809600186	718	1
3.45280942457230	3.37102755776773	719	1
3.45425621002045	3.38808872353426	720	1
3.45577279932800	3.37381848736087	721	1
3.45382455942501	3.37758650208080	722	1
3.45468115969516	3.35122912799852	723	1
3.45008083029265	3.34969013442356	724	1
3.45042469868939	3.36922345547345	725	1
3.44429106389271	3.33079322766975	726	1
3.45434518627271	3.34027251122612	727	1
3.45640567766513	3.37229887187611	728	1
3.45552113382639	3.40094652942532	729	1
3.45913813661653	3.43094386682718	730	1
3.45667894293035	3.37473648105702	731	1
3.44793349194752	3.34815752970939	732	1
3.44564057727300	3.33428292337035	733	1
3.45430315548401	3.34572443278935	734	1
3.44955414737106	3.36659550965411	735	1
3.45502793381400	3.38748798519062	736	1
3.45074452467711	3.36422065487435	737	1
3.44553295220006	3.32357240192160	738	1
3.44250114871129	3.32027275811013	739	1
3.44448497286302	3.35441126003623	740	1
3.44801599002332	3.35303725060757	741	1
3.45332424242068	3.36790130136443	742	1
3.45338866231839	3.36374272771942	743	1
3.45252124652994	3.33344827311102	744	1
3.44581975234414	3.33317650712202	745	1
3.44675777967458	3.34289367517767	746	1
3.45238569316355	3.34290754675076	747	1
3.45956043794384	3.35732582645984	748	1
3.45768434066168	3.36940594008378	749	1
3.45956776453490	3.34970510088575	750	1
3.45705477745801	3.37043337412622	751	1
3.45815808528019	3.36289672781430	752	1
3.45464479089062	3.35463353310583	753	1
3.45069172607127	3.35223176075143	754	1
3.45776875293175	3.40979390037664	755	1
3.45901091164339	3.42179971057162	756	1
3.46644539656463	3.39769788988831	757	1
3.45479638711916	3.35910262273985	758	1
3.45597191567599	3.34227890370916	759	1
3.45258932705298	3.31597018853072	760	1
3.44219139177468	3.31257031894133	761	1
3.45417132686299	3.34296128349277	762	1
3.45411149511824	3.37812141634603	763	1
3.45261164877002	3.37380611423477	764	1
3.44904083587985	3.32870118306724	765	1
3.44583028641231	3.32780937935137	766	1
3.45145216467152	3.32301235168381	767	1
3.44321555602070	3.32795579194402	768	1
3.44778230397036	3.35969774735903	769	1
3.44874614166060	3.36162722701855	770	1
3.45407690644467	3.37284140187782	771	1
3.44787935634466	3.34976662653681	772	1
3.45233706191247	3.31582685592036	773	1
3.44521698875310	3.30645747271086	774	1
3.44469832505145	3.30320930882694	775	1
3.44936169936186	3.32522034782036	776	1
3.43890738034426	3.32210380444928	777	1
3.44496409069506	3.34393176670810	778	1
3.44669324217551	3.37768856985868	779	1
3.45656193693139	3.35831774946061	780	1
3.45227477767858	3.37056411036016	781	1
3.45220501051050	3.37800756578910	782	1
3.45552069123255	3.36510284641912	783	1
3.45010374732395	3.34175013210277	784	1
3.44862434064593	3.35890953308843	785	1
3.44931277163052	3.36503475230056	786	1
3.45294213147070	3.34955682112845	787	1
3.44897716862377	3.36864453747161	788	1
3.44841541833507	3.34617351476900	789	1
3.44776318963180	3.35467029900783	790	1
3.44522663836522	3.33177439650068	791	1
3.44813946956547	3.37800538087675	792	1
3.45892838174822	3.39185830547815	793	1
3.45196315331785	3.38306910579963	794	1
3.45017606139719	3.34748160571723	795	1
3.44657573190395	3.36245659850921	796	1
3.44628757571304	3.34918090246888	797	1
3.44313162263215	3.34211432869204	798	1
3.45424018055163	3.37112420882127	799	1
3.44787834616310	3.34449910785063	800	1
3.44723650649011	3.33146740562390	801	1
3.45162206168934	3.32132046621350	802	1
3.45012681931207	3.34683180204638	803	1
3.45324358113274	3.40190868972632	804	1
3.45008973258472	3.39871783967752	805	1
3.45148898637903	3.40012756239115	806	1
3.45095730682229	3.36853407631896	807	1
3.45195904679467	3.37013921567070	808	1
3.44209314565446	3.34341127277989	809	1
3.45380590412472	3.34526619678912	810	1
3.45390859656853	3.34904949635699	811	1
3.45200251415084	3.37960523960340	812	1
3.46410868926424	3.39585625382466	813	1
3.45465791997794	3.38083687491266	814	1
3.44847899324144	3.34425692240522	815	1
3.43760160882016	3.30396082165245	816	1
3.44124342572614	3.33232139767494	817	1
3.43879347727083	3.34354347420209	818	1
3.44416055210917	3.35821151861181	819	1
3.44567276030305	3.34127981635012	820	1
3.45039567877087	3.32971274758609	821	1
3.43958759051023	3.33344416940349	822	1
3.44095151909395	3.34381079291872	823	1
3.44869761441668	3.34161764679035	824	1
3.43554649507072	3.34072363416997	825	1
3.43994294651763	3.33485668551071	826	1
3.44217139186894	3.35210466932256	827	1
3.44336385916373	3.28991961465358	828	1
3.44084026016783	3.29847064554083	829	1
3.43710102511949	3.30730736360365	830	1
3.43715904721389	3.33301944187152	831	1
3.43920454491717	3.33863357333038	832	1
3.44162958074181	3.35871149569720	833	1
3.43989244521880	3.37231700880876	834	1
3.44725134458639	3.36836431094519	835	1
3.43935253214137	3.34458426294546	836	1
3.44066303408700	3.35296322882159	837	1
3.44172104448851	3.31819679227727	838	1
3.43948939020114	3.30297046095454	839	1
3.44230088290880	3.30542373268445	840	1
3.44008059963319	3.33116690215507	841	1
3.44303085535024	3.34817948933274	842	1
3.44190040480558	3.34453782017027	843	1
3.44248533572549	3.33879633093126	844	1
3.44575414320021	3.34423876486242	845	1
3.44538142419252	3.35437645607495	846	1
3.44252192010082	3.34537956687625	847	1
3.44317185951956	3.34323463031502	848	1
3.44834288937071	3.33846166977932	849	1
3.44410592571578	3.35103368681147	850	1
3.43773477521513	3.31107068643756	851	1
3.44019849423658	3.29840237160026	852	1
3.44111043160033	3.32850496628884	853	1
3.44363016091803	3.35975854707951	854	1
3.44153012621724	3.34347062658386	855	1
3.43852438066609	3.37757600605623	856	1
3.43365983271959	3.33032346713998	857	1
3.44366465684230	3.34190636205235	858	1
3.44035732527174	3.35899636763551	859	1
3.43793600128209	3.33847544377416	860	1
3.44083065761694	3.33169240677858	861	1
3.44251661815433	3.33994987494179	862	1
3.44667445939783	3.31685900021196	863	1
3.43910116855765	3.31880218450330	864	1
3.44302626409272	3.31541676021013	865	1
3.43629596893798	3.30086076857657	866	1
3.44078506642107	3.32350036317316	867	1
3.44220327503024	3.35555045165487	868	1
3.44286695310424	3.34478588299421	869	1
3.43937717486384	3.32621511155754	870	1
3.44960563922278	3.36356103757076	871	1
3.44874166273962	3.35033102455107	872	1
3.44415326585550	3.30657367487372	873	1
3.44306959815867	3.29127507248292	874	1
3.44300636112316	3.29744845341263	875	1
3.43081208856677	3.30818652356185	876	1
3.43694477374456	3.30376215946647	877	1
3.43909854867333	3.29963872056093	878	1
3.44223651690056	3.34504510418792	879	1
3.43966753427043	3.30611194746276	880	1
3.43586755561599	3.30277775492067	881	1
3.43933101572075	3.30870303776134	882	1
3.43437993219148	3.35612310075086	883	1
3.44918698720518	3.35641908209365	884	1
3.44525446198040	3.33974643657227	885	1
3.44623728365468	3.34715989105014	886	1
3.44135473846465	3.34648742135083	887	1
3.44659145171098	3.37081633205269	888	1
3.44516253032751	3.36907018656966	889	1
3.44085101655252	3.35861150318690	890	1
3.44198031883016	3.32819549141196	891	1
3.44090993228417	3.33335253166187	892	1
3.43811642390999	3.33112387039743	893	1
3.43878260438143	3.32363361484603	894	1
3.43273155025249	3.27375279694359	895	1
3.43393941307751	3.27763456058663	896	1
3.42635218464002	3.28146382543713	897	1
3.43745335792477	3.29988954713343	898	1
3.43090243985658	3.27975361809405	899	1
3.43594152105998	3.30866949363575	900	1
3.43962621096645	3.30858736804592	901	1
3.43669690598748	3.28019302439723	902	1
3.43697095750540	3.31029542083163	903	1
3.43498809719598	3.30775544596978	904	1
3.44198529950025	3.32678005983111	905	1
3.43986421905409	3.34176235740449	906	1
3.43641916961577	3.33481125224086	907	1
3.44136907522080	3.33206323633630	908	1
3.43508733541652	3.31477432302335	909	1
3.44445012235129	3.31469033351940	910	1
3.44319556444524	3.30273839655545	911	1
3.43966228556884	3.32140576795591	912	1
3.43587483905836	3.34459483129693	913	1
3.43625315118290	3.29827798759111	914	1
3.43647675237434	3.28519157537371	915	1
3.44314879548142	3.31265774291369	916	1
3.44223146772615	3.29676123874883	917	1
3.44087269551719	3.26357226162311	918	1
3.43341017338740	3.32899621820059	919	1
3.43819466802012	3.35976731418811	920	1
3.44442898166991	3.34395524111955	921	1
3.44207707023100	3.31743947694356	922	1
3.44219631338127	3.29722893164177	923	1
3.43472865568873	3.30880046913260	924	1
3.43477942466433	3.33490294810407	925	1
3.43586629334849	3.29052869466694	926	1
3.43120539603802	3.27447757780171	927	1
3.43525466858901	3.25893982559693	928	1
3.43650162770598	3.28398848137491	929	1
3.43961479224818	3.29673459377135	930	1
3.43918176655396	3.27754439389515	931	1
3.43648093835222	3.27521114871092	932	1
3.43716657950614	3.26094795487630	933	1
3.44084495109780	3.30560065210566	934	1
3.43822422598335	3.30715553734718	935	1
3.43207987563242	3.26150219384577	936	1
3.42958317047737	3.31168495393380	937	1
3.43559082624776	3.32092496523767	938	1
3.43648048151350	3.32898972350574	939	1
3.44287808800633	3.33322647567985	940	1
3.44606915264093	3.33777636567799	941	1
3.44034557592811	3.30891497084979	942	1
3.43414782891811	3.31632245817396	943	1
3.43902213954708	3.29829520002750	944	1
3.43439779897686	3.26620099405872	945	1
3.43228908234229	3.26181227225514	946	1
3.44080163787792	3.29237737736120	947	1
3.44130371694618	3.29262069615861	948	1
3.44211090810574	3.32128509186384	949	1
3.44681480796287	3.31475751112773	950	1
3.44515789942164	3.33349592456629	951	1
3.44789245225931	3.33441381912430	952	1
3.44089442795631	3.32787860418362	953	1
3.44451734724577	3.31359525020645	954	1
3.44275953498535	3.30694486173886	955	1
3.44407011163210	3.31190785653017	956	1
3.44966642752396	3.32430797928428	957	1
3.43915230588290	3.30528748308732	958	1
3.44320679520491	3.31540859747132	959	1
3.43686343107959	3.33531475387139	960	1
3.44507454716305	3.35910185634358	961	1
3.43692011942745	3.32653829957319	962	1
3.44510033079605	3.34599511452399	963	1
3.45049624485770	3.34984206054471	964	1
3.44331764792959	3.32926016684043	965	1
3.44217529639253	3.32377578044665	966	1
3.43802820896403	3.27920749751845	967	1
3.44079845159156	3.29554703657498	968	1
3.44326289627240	3.32705000786539	969	1
3.43687088139412	3.30190414635087	970	1
3.43712077141966	3.31983136108589	971	1
3.44022341142637	3.35612214743032	972	1
3.44020619340531	3.34026921808839	973	1
3.43904020602200	3.29644788206137	974	1
3.44697129928981	3.32078983732743	975	1
3.44470120021579	3.34389703837700	976	1
3.43587719813910	3.30709671767545	977	1
3.43538141393447	3.30100404362428	978	1
3.44000341973952	3.35920544777176	979	1
3.44684489533466	3.34803599805097	980	1
3.44126205821612	3.33948451921403	981	1
3.44418301033343	3.32922181445336	982	1
3.43670869589623	3.31578697914693	983	1
3.44103859829244	3.31823641314350	984	1
3.44377113017264	3.31952465150521	985	1
3.44128244782033	3.32876558490425	986	1
3.44410545528127	3.32757700578396	987	1
3.44308519831146	3.29396357363456	988	1
3.44149875107861	3.30878018211661	989	1
3.44831008239565	3.34029777885699	990	1
3.44166141253946	3.35700246995181	991	1
3.44049795549185	3.33213092248505	992	1
3.44696017346354	3.30047466863508	993	1
3.44534670810193	3.30915460136138	994	1
3.44566759360148	3.31752632951722	995	1
3.43844701943982	3.29089548204837	996	1
3.44518390934331	3.30259492891922	997	1
3.44429792365478	3.30854864905590	998	1
3.44607554146617	3.31519057695604	999	1
3.44547484212059	3.31116343322152	1000	1
3.44108094916815	3.29111276794264	1001	1
3.44040518196492	3.30635954437046	1002	1
3.44571132511076	3.34369357857900	1003	1
3.44982523462946	3.35383886094046	1004	1
3.44002953947967	3.36950795273366	1005	1
3.43776443128181	3.32481153133834	1006	1
3.44355575062991	3.30904432931163	1007	1
3.44275583416875	3.30380614661908	1008	1
3.44087020926654	3.28702419183841	1009	1
3.44258406095722	3.29888745120367	1010	1
3.44054088874353	3.32789455343331	1011	1
3.44417405573562	3.34232346022024	1012	1
3.44784909136066	3.35233213926542	1013	1
3.44602921997057	3.35486827683894	1014	1
3.44956586308876	3.35891115895824	1015	1
3.44215251962331	3.33046604558604	1016	1
3.44143699554870	3.35716945859785	1017	1
3.44440033497407	3.32793150617833	1018	1
3.44074091706331	3.32495635320420	1019	1
3.44972148084325	3.35356760979698	1020	1
3.44645100082600	3.35826034055212	1021	1
3.44643710645248	3.35871733180496	1022	1
3.44422692121207	3.34038264462016	1023	1
3.44240188538341	3.36453882864855	1024	1
3.44569983841383	3.35458746308409	1025	1
3.44041341901790	3.34696642916115	1026	1
3.44046773250151	3.33842198966738	1027	1
3.44937302859973	3.35678197974839	1028	1
3.44697353862493	3.32339547865312	1029	1
3.45217124680956	3.35438726020333	1030	1
3.45085151872071	3.32929828711348	1031	1
3.44679266699337	3.28274066085525	1032	1
3.44647236386501	3.30692829674602	1033	1
3.44441641379534	3.30530487688691	1034	1
3.44330556253904	3.29395801450080	1035	1
3.44899048095229	3.31921951032737	1036	1
3.44662853546149	3.33349918179841	1037	1
3.44767041967970	3.35549627499903	1038	1
3.44235083927428	3.34112702256497	1039	1
3.44214685186277	3.32190478877893	1040	1
3.44084620853013	3.32411516932985	1041	1
3.44212123856499	3.30902090720649	1042	1
3.44059028260944	3.29746059772758	1043	1
3.44430032148009	3.28498125251879	1044	1
3.43601879338436	3.28341978436616	1045	1
3.43779998893276	3.28028947566559	1046	1
3.43905089405398	3.29879239720884	1047	1
3.44106293194963	3.30512437204046	1048	1
3.44268198051399	3.29191262226981	1049	1
3.43494466190960	3.29304317070244	1050	1
3.44110139160684	3.36993184838597	1051	1
3.44490407709964	3.37595148746038	1052	1
3.44816888171958	3.35178860869240	1053	1
3.44003735916234	3.34673519536473	1054	1
3.44150721398834	3.31013677421014	1055	1
3.43857425727702	3.33370336915151	1056	1
3.44308032142893	3.31251464159467	1057	1
3.44055979845392	3.29245433040681	1058	1
3.43846765741082	3.26167824480315	1059	1
3.43812803355796	3.27628013659985	1060	1
3.43691983603517	3.26721884209916	1061	1
3.43744218791865	3.28046281394630	1062	1
3.44066713604846	3.28418994053926	1063	1
3.43368079843559	3.26875415149339	1064	1
3.43405080741441	3.28232678540303	1065	1
3.43871130101700	3.27570475038843	1066	1
3.43839378114691	3.28106635363820	1067	1
3.44234255621921	3.27687553241641	1068	1
3.44141035378875	3.26971975414099	1069	1
3.43370232707673	3.28518067972017	1070	1
3.44141026659387	3.29695996823430	1071	1
3.44622540947434	3.31425870594287	1072	1
3.44261006398941	3.32283460227754	1073	1
3.43841068589894	3.29263600240830	1074	1
3.44519511949211	3.31024688852893	1075	1
3.44165576875381	3.32484401199311	1076	1
3.44715252631690	3.31405721910055	1077	1
3.44520315422082	3.32922767431533	1078	1
3.45143651160871	3.32168618260484	1079	1
3.44031320265046	3.31680036794603	1080	1
3.43844182180659	3.31675383921923	1081	1
3.43419046933453	3.28086553164692	1082	1
3.43757786838676	3.27871312692061	1083	1
3.44327360501155	3.31501948877331	1084	1
3.44333464020232	3.29061394002464	1085	1
3.44203130884861	3.28249024428669	1086	1
3.43621937785809	3.25836008364170	1087	1
3.43346949038866	3.25106112673713	1088	1
3.43934541262946	3.26163668401077	1089	1
3.44061648585394	3.27401925805617	1090	1
3.44202998918274	3.27811806668002	1091	1
3.44647617522664	3.29266541938208	1092	1
3.44151507041423	3.27924342026229	1093	1
3.44877928905292	3.29001109963656	1094	1
3.44602967708649	3.30910285438349	1095	1
3.44944243658794	3.28243647455999	1096	1
3.44448010078172	3.29779881971668	1097	1
3.43870166701032	3.28088227036280	1098	1
3.43034862783759	3.27636017678857	1099	1
3.43794376322439	3.31687993447863	1100	1
3.44645432302596	3.33854237939657	1101	1
3.44577231567786	3.34071800829184	1102	1
3.44551939691801	3.32783537070660	1103	1
3.44078693464622	3.31904084827541	1104	1
3.43798319897725	3.29681402786037	1105	1
3.44824165279576	3.34067046256577	1106	1
3.44008885316052	3.33787243340348	1107	1
3.44457948341546	3.33840932179115	1108	1
3.43907582040304	3.29320811702465	1109	1
3.43714783831966	3.30155865513382	1110	1
3.44160807552192	3.30957425636174	1111	1
3.44154442201563	3.28414801100558	1112	1
3.44106298361317	3.30351091843876	1113	1
3.43648867601195	3.29871951762850	1114	1
3.43966917427608	3.33027815544241	1115	1
3.43872957510769	3.30852620964112	1116	1
3.43571992861644	3.29936767354842	1117	1
3.43886660566169	3.29598679746745	1118	1
3.43862694401638	3.27589298531240	1119	1
3.44529676602664	3.28434539483932	1120	1
3.44905935434613	3.27841679243017	1121	1
3.44747484144317	3.29695686821070	1122	1
3.44424689934685	3.29389067165654	1123	1
3.44108873065389	3.30487124078995	1124	1
3.43325006730117	3.31247574925726	1125	1
3.44457343279990	3.34874059393160	1126	1
3.44329511918938	3.35077526723098	1127	1
3.44544263278280	3.33453069798279	1128	1
3.44072122525996	3.30760060365970	1129	1
3.43962255104367	3.28488605906590	1130	1
3.43863025022007	3.27766390419881	1131	1
3.44452203337656	3.27694475582110	1132	1
3.44207888879834	3.28711767148711	1133	1
3.43897581585465	3.26131741856645	1134	1
3.43690029269760	3.25643671387300	1135	1
3.44184302767978	3.28753075091191	1136	1
3.45222999596856	3.30401426712317	1137	1
3.44926931829717	3.27842589928951	1138	1
3.44142362438448	3.29282641842789	1139	1
3.44290465926928	3.32171488042285	1140	1
3.44345550545129	3.32644252469459	1141	1
3.44300708488180	3.31600764764471	1142	1
3.44721218736144	3.34615037607637	1143	1
3.44846066657857	3.35818682272572	1144	1
3.44538668373872	3.34553969354302	1145	1
3.44494172173304	3.30902708767984	1146	1
3.44576522108193	3.28693831436099	1147	1
3.44934991498223	3.32353453781911	1148	1
3.44751444132774	3.29615896190636	1149	1
3.44366541960688	3.32156164097322	1150	1
3.44773862898930	3.36049525242221	1151	1
3.44067774640708	3.35924764578242	1152	1
3.44243615848658	3.32581169778325	1153	1
3.43257201293784	3.28134505474778	1154	1
3.43444414512099	3.30756927229573	1155	1
3.43762118628082	3.33299126885262	1156	1
3.44070548015350	3.34075803439456	1157	1
3.44138152101478	3.33286836713290	1158	1
3.43544002859941	3.31309809536656	1159	1
3.43845141650920	3.29867120141234	1160	1
3.43690473110853	3.27771281507279	1161	1
3.43876978644428	3.31986630650505	1162	1
3.44319996825037	3.29362930585831	1163	1
3.44252125256029	3.32065139655170	1164	1
3.44281473945494	3.31503663411156	1165	1
3.44899893516236	3.31811796656252	1166	1
3.44525037261244	3.33251386988850	1167	1
3.44493021536652	3.32144608540558	1168	1
3.44633703450258	3.34581969159973	1169	1
3.44672984879515	3.30696077887110	1170	1
3.43942174138287	3.30231278556734	1171	1
3.44088322062822	3.31868556290997	1172	1
3.44721726877262	3.30033393373461	1173	1
3.44728895198132	3.33173266214583	1174	1
3.44614726511309	3.33368324056986	1175	1
3.44577662869540	3.30950788421318	1176	1
3.44680096826149	3.29657238620572	1177	1
3.44232617223547	3.27099066380670	1178	1
3.44125428798382	3.28186574268719	1179	1
3.44187626547835	3.28512700447683	1180	1
3.44668724250295	3.32043883629024	1181	1
3.44383708609838	3.34199138308638	1182	1
3.45066592364789	3.34454491190699	1183	1
3.44251696450574	3.31766697126683	1184	1
3.44195748722415	3.32461578646207	1185	1
3.43613029264288	3.31925526014189	1186	1
3.44177091213101	3.33038858777344	1187	1
3.44330674965038	3.31704856428056	1188	1
3.44070648759234	3.32478452038862	1189	1
3.44356832918860	3.31423519958695	1190	1
3.43921765617000	3.31957041437921	1191	1
3.44740495294286	3.34685653116647	1192	1
3.44666239396790	3.28791497620801	1193	1
3.44446612313375	3.26126105828368	1194	1
3.43627904309545	3.26567604863209	1195	1
3.43706796904967	3.26340779534887	1196	1
3.44362922390569	3.32654809301909	1197	1
3.44549298336732	3.32997472505272	1198	1
3.44859864891031	3.31321080628662	1199	1
3.44681781511541	3.32401606082140	1200	1
3.44603745626509	3.32091206158329	1201	1
3.43852266154761	3.32217795122098	1202	1
3.43607861302867	3.32174665228100	1203	1
3.43672369149699	3.32075797266288	1204	1
3.43912286851013	3.31704599501150	1205	1
3.44135578545126	3.30930148126055	1206	1
3.43846159623537	3.30007690937073	1207	1
3.44161565816750	3.31062872025485	1208	1
3.44705256936543	3.31677076250291	1209	1
3.44672386338916	3.32540276924542	1210	1
3.43644753822796	3.30585184128513	1211	1
3.44260156807524	3.31395217099235	1212	1
3.44448253210081	3.30829169982547	1213	1
3.43412327369148	3.29869995830384	1214	1
3.44519559078598	3.32945567022354	1215	1
3.44329038370300	3.30396417429060	1216	1
3.44258317627941	3.29463210228694	1217	1
3.44088907063669	3.28777775145491	1218	1
3.43690863916308	3.31669449835270	1219	1
3.44160026171495	3.36819187544519	1220	1
3.43847922138839	3.32346593275172	1221	1
3.43873591730075	3.30911550941779	1222	1
3.43797397082653	3.31702660840944	1223	1
3.43997486802242	3.31365390271911	1224	1
3.44129428737994	3.32640634465569	1225	1
3.44013420335076	3.32360733713473	1226	1
3.43975009882192	3.34715698663736	1227	1
3.44587756705114	3.30576319531679	1228	1
3.44051096250785	3.27348818408195	1229	1
3.43762104923554	3.29515131464866	1230	1
3.44370909810347	3.28985075991591	1231	1
3.43861427743600	3.29181045873102	1232	1
3.43663297993621	3.30299877427383	1233	1
3.43882962702160	3.30820989928592	1234	1
3.44106451729651	3.31392853065840	1235	1
3.44236682074039	3.31651806048219	1236	1
3.43522470938007	3.29349672501559	1237	1
3.43702881638021	3.29095454013248	1238	1
3.44115117557740	3.28073810900037	1239	1
3.43791567943260	3.30245124182689	1240	1
3.44070154334406	3.31742708792369	1241	1
3.44604560032798	3.32096165922858	1242	1
3.44216083186937	3.30579979492596	1243	1
3.43863770027551	3.30087469418070	1244	1
3.43817015744056	3.28225865797075	1245	1
3.44107245324965	3.28933541524098	1246	1
3.44701131989896	3.31436534563039	1247	1
3.44160132393465	3.33487310663428	1248	1
3.44162346074694	3.35586881541707	1249	1
3.44577249076910	3.31484663684547	1250	1
3.44436332610838	3.29101124227052	1251	1
3.43461796938557	3.28401559346871	1252	1
3.43883039220948	3.29327348227322	1253	1
3.44042829345625	3.32022122044177	1254	1
3.44481248374396	3.32553607682651	1255	1
3.44386287372362	3.32834687170483	1256	1
3.44388768860471	3.32110690876734	1257	1
3.44190394768464	3.31224512131761	1258	1
3.44304612931234	3.29796319572922	1259	1
3.44707877144372	3.33465896406994	1260	1
3.45078026864502	3.34125558079803	1261	1
3.44793575712157	3.36515737546797	1262	1
3.45012131413911	3.35775377994415	1263	1
3.44783697833665	3.37202558896177	1264	1
3.44702712349529	3.35660599290986	1265	1
3.43278277515586	3.27868479038262	1266	1
3.43694837543443	3.24839704212464	1267	1
3.43326693962614	3.27854166421788	1268	1
3.44229418619667	3.31811640205297	1269	1
3.44387474829594	3.32618125348934	1270	1
3.43978159741052	3.30713475999159	1271	1
3.44376723944067	3.28837632209050	1272	1
3.44109467890508	3.30007824041018	1273	1
3.43629522539788	3.30108409120239	1274	1
3.43402634059472	3.31887473702054	1275	1
3.43490861005297	3.29556887199198	1276	1
3.44259261775145	3.31015673367355	1277	1
3.44297202583143	3.31979858120653	1278	1
3.43893959507238	3.31142156576792	1279	1
3.43882404073102	3.29362593135233	1280	1
3.43538783044459	3.28317670054188	1281	1
3.43876576924012	3.27533089674896	1282	1
3.43507654110088	3.31147878505525	1283	1
3.44184140376995	3.27366178326718	1284	1
3.43524898184249	3.31055842749489	1285	1
3.43814532772853	3.27823951386788	1286	1
3.43867657654121	3.27827733547344	1287	1
3.43816397523072	3.29245567632603	1288	1
3.44049931058885	3.28959089186874	1289	1
3.44451624479156	3.28361730050290	1290	1
3.43889247815830	3.27180305344097	1291	1
3.43809991291684	3.28019220335694	1292	1
3.43745596377171	3.32212439354241	1293	1
3.43414234225673	3.31244740687675	1294	1
3.44319011657579	3.31693860305067	1295	1
3.44242678097195	3.30925426953744	1296	1
3.43433656808634	3.25832617491887	1297	1
3.43338852505542	3.26941172815081	1298	1
3.44035329530590	3.28025130834772	1299	1
3.44739168661217	3.31315481848900	1300	1
3.44571633271366	3.31890717716787	1301	1
3.44888514514487	3.32822416327807	1302	1
3.44090245656152	3.32990240679330	1303	1
3.44610806556958	3.33563008186518	1304	1
3.44578344491221	3.34302510207313	1305	1
3.43835871382944	3.31790524744849	1306	1
3.44070676101387	3.28523884542055	1307	1
3.43885878150123	3.27539002046959	1308	1
3.43315758292064	3.23508268943038	1309	1
3.43804438874480	3.24603216334963	1310	1
3.44234314998604	3.28748197586954	1311	1
3.43469795165551	3.30119497894369	1312	1
3.44078401613675	3.29720981431643	1313	1
3.43778564651829	3.28796142259300	1314	1
3.43700168130979	3.28956383026998	1315	1
3.44175355905333	3.28233733250518	1316	1
3.43525495689359	3.25504192516354	1317	1
3.44052049711372	3.29003464291534	1318	1
3.43922814398287	3.29369825833010	1319	1
3.44189088328135	3.30609557138654	1320	1
3.44515121926549	3.31514546441949	1321	1
3.44520281833580	3.31332055828685	1322	1
3.43534713708172	3.29676880144690	1323	1
3.44372319982518	3.30460166517672	1324	1
3.43956468945991	3.29542962242170	1325	1
3.44072324989876	3.31233625870917	1326	1
3.43888370100468	3.33026404999311	1327	1
3.44708045447272	3.36652901968963	1328	1
3.44509567983188	3.35188532931111	1329	1
3.44703511784691	3.33961060587373	1330	1
3.44202199345571	3.32028285694444	1331	1
3.44141198441573	3.29723696999288	1332	1
3.43833916806891	3.31614062630582	1333	1
3.44035016243793	3.31356355136603	1334	1
3.43468515952754	3.28727505011514	1335	1
3.43312362896498	3.31580402619821	1336	1
3.43818944091128	3.29837311685108	1337	1
3.43258366273520	3.29501246828409	1338	1
3.43760323831027	3.31792354861486	1339	1
3.44409238861026	3.29383815464587	1340	1
3.43742982996119	3.31143544053308	1341	1
3.43913898501794	3.30832574356424	1342	1
3.44217875547678	3.31049220263654	1343	1
3.44622173382993	3.35370430308941	1344	1
3.44323385940026	3.34772546842324	1345	1
3.44948777793853	3.34010388532451	1346	1
3.44602857552691	3.34340900660121	1347	1
3.43968233697055	3.33532631115508	1348	1
3.44597774202844	3.35688184394551	1349	1
3.44706024336966	3.33362184055942	1350	1
3.44964640068584	3.34558466216489	1351	1
3.44054081766330	3.32630399356335	1352	1
3.43517671359109	3.26977437645496	1353	1
3.43358955375036	3.28804857346540	1354	1
3.44026056681768	3.29431146809198	1355	1
3.44058446330494	3.30791696482368	1356	1
3.43623225456227	3.31472873699867	1357	1
3.44412899644766	3.34135887902934	1358	1
3.45065713047661	3.32399458771906	1359	1
3.44310710950132	3.30984342475390	1360	1
3.43995771256621	3.32624097990610	1361	1
3.43511362118868	3.28907701899060	1362	1
3.43599729029747	3.29005769727267	1363	1
3.43168695130101	3.27551173734681	1364	1
3.43522538523822	3.25871849246469	1365	1
3.43629699839391	3.29462817856957	1366	1
3.43182304819746	3.26575964843177	1367	1
3.43822276927779	3.25253081772110	1368	1
3.44158803977336	3.28680194851630	1369	1
3.43888463588997	3.30634334962057	1370	1
3.43665067860746	3.31870111104187	1371	1
3.44171426180859	3.32550905024592	1372	1
3.43359527407358	3.30530749961239	1373	1
3.43605752328374	3.31720257477170	1374	1
3.43953240253768	3.35571422863364	1375	1
3.43945349973626	3.31754339265655	1376	1
3.43875636267750	3.28536508694853	1377	1
3.42738107431982	3.27950788379331	1378	1
3.43305674745963	3.30556622520714	1379	1
3.43824015078297	3.34975009559484	1380	1
3.44220064161383	3.31909119766065	1381	1
3.43894224182575	3.29187231981895	1382	1
3.44085922841430	3.30426837030366	1383	1
3.43757521670770	3.29615410365025	1384	1
3.43846702954962	3.30261947832967	1385	1
3.44712816593162	3.32486609971810	1386	1
3.44120911727921	3.31420256841510	1387	1
3.43637452564832	3.32568486248252	1388	1
3.44132288891054	3.29880973634290	1389	1
3.43842217912275	3.31216709610689	1390	1
3.43563584455894	3.32066140928279	1391	1
3.44020726288915	3.27788245088647	1392	1
3.44077587917401	3.26446488197918	1393	1
3.43792374685513	3.29676682729181	1394	1
3.44300564660518	3.30128764161918	1395	1
3.44454894266471	3.31811963872710	1396	1
3.43950694958833	3.28370774398402	1397	1
3.43738563665937	3.29342821396753	1398	1
3.43582701607138	3.28238192365103	1399	1
3.43712468293658	3.26710062842260	1400	1
3.44089557511149	3.29302862447102	1401	1
3.43909622646390	3.30465652621859	1402	1
3.44030152943482	3.30764238157386	1403	1
3.43581600495065	3.32240322987722	1404	1
3.43602361628025	3.31884872676381	1405	1
3.43688911697612	3.27845179026462	1406	1
3.43609641198118	3.31744898041208	1407	1
3.43641827978781	3.30361205095940	1408	1
3.44061119579234	3.31740998601920	1409	1
3.44074872746284	3.32825641304235	1410	1
3.43892306262658	3.32196563654009	1411	1
3.44214532242316	3.32822497066754	1412	1
3.43623787568905	3.27990121458007	1413	1
3.43818841310421	3.30033308388805	1414	1
3.43727394568227	3.33068866823748	1415	1
3.44169075010858	3.34830575459211	1416	1
3.44172463709046	3.35975859154842	1417	1
3.44400385441541	3.36054841153228	1418	1
3.44613742903710	3.34873179157081	1419	1
3.44084910099192	3.30899995403500	1420	1
3.43582943959972	3.30913005860366	1421	1
3.43815606243721	3.31702347731618	1422	1
3.43482330682390	3.30428008972108	1423	1
3.44174675949832	3.32476059387121	1424	1
3.43654889895538	3.30439026840251	1425	1
3.43389171370096	3.28463843777800	1426	1
3.43497908490643	3.33603195167907	1427	1
3.43571533272843	3.32297230003329	1428	1
3.44061275367125	3.31909313504789	1429	1
3.44359961674638	3.31866847715996	1430	1
3.44029056904373	3.32445457863309	1431	1
3.43869321799925	3.34439551515909	1432	1
3.44562734708185	3.37856813233880	1433	1
3.43944944764893	3.34676115401811	1434	1
3.44324117455123	3.31978281663289	1435	1
3.44194475162274	3.30900900168321	1436	1
3.43533964755596	3.28925819630260	1437	1
3.44041169736051	3.33842118836808	1438	1
3.43712513855167	3.32489170671266	1439	1
3.43156986096169	3.30710283877017	1440	1
3.43872405521912	3.31619534314752	1441	1
3.43532117601571	3.26845020642864	1442	1
3.43605625273108	3.29147536445142	1443	1
3.43190033602070	3.27496944918765	1444	1
3.43607683426493	3.30369997867279	1445	1
3.44159578525704	3.32463880020429	1446	1
3.44000616624696	3.33474694937723	1447	1
3.44561273936988	3.32046349394685	1448	1
3.43847544150437	3.31057182537931	1449	1
3.43871142955448	3.29161210771720	1450	1
3.43860553554881	3.30612748850818	1451	1
3.44042240917000	3.31986048061847	1452	1
3.44035743899306	3.30169180752422	1453	1
3.43174906273096	3.28565531392005	1454	1
3.43501767128663	3.26563678355832	1455	1
3.43865420757743	3.28468237616793	1456	1
3.43661444675827	3.29491786002346	1457	1
3.43266519977397	3.28908086543019	1458	1
3.43650238520638	3.32509575197905	1459	1
3.44101432881692	3.34215971512404	1460	1
3.44505757861685	3.31543782453669	1461	1
3.44336089401114	3.32656392069650	1462	1
3.44429333487531	3.35541261542779	1463	1
3.44650693141036	3.37913733932552	1464	1
3.43882685281092	3.36760926131404	1465	1
3.43697725612416	3.32454609698735	1466	1
3.43769202205111	3.31072775738097	1467	1
3.44030402660328	3.32201901109065	1468	1
3.43645750558744	3.29822360853174	1469	1
3.43728875252423	3.31308063911758	1470	1
3.43460901261433	3.30171806001898	1471	1
3.43904861357042	3.31299902021513	1472	1
3.44025576424871	3.28140069242611	1473	1
3.43208379158468	3.27867964143993	1474	1
3.43477361648173	3.31748699942452	1475	1
3.43482313909274	3.32070255731941	1476	1
3.43823768052855	3.35184555539394	1477	1
3.43400471917113	3.35961005222618	1478	1
3.44332629060250	3.34645418060196	1479	1
3.44573929353786	3.35340865867756	1480	1
3.43904580239938	3.34988376928373	1481	1
3.44262906461149	3.36506467893063	1482	1
3.44054661157724	3.33987647664380	1483	1
3.43546220604074	3.30588676737546	1484	1
3.44462241108902	3.29466758410433	1485	1
3.43805858449086	3.34159258930908	1486	1
3.44752715635976	3.33570310750777	1487	1
3.44306027335929	3.33040481152431	1488	1
3.44552961881331	3.29868677008157	1489	1
3.44396178897146	3.25773825540454	1490	1
3.44280342702698	3.24342111022000	1491	1
3.42831420398126	3.28574833034714	1492	1
3.43334874128765	3.27689700763697	1493	1
3.43612064820183	3.30613016641798	1494	1
3.44492697287010	3.33117976666522	1495	1
3.43255451005845	3.31271727824971	1496	1
3.44300330932593	3.34755987794659	1497	1
3.43885266021971	3.32531401747802	1498	1
3.43563178200676	3.31153211680794	1499	1
3.43716307085790	3.33934656805703	1500	1
3.44114189117205	3.31054681827490	1501	1
3.43801511332316	3.34648498086309	1502	1
3.43242645114279	3.31168178083867	1503	1
3.43607275938460	3.31403983960696	1504	1
3.43502876974503	3.29530636750439	1505	1
3.43812333732868	3.30723071547567	1506	1
3.44167993276745	3.30111235985188	1507	1
3.43397308753885	3.30006336582605	1508	1
3.43647454480697	3.29160669648995	1509	1
3.43970662714111	3.30892692197812	1510	1
3.44496732994792	3.33283686368586	1511	1
3.44130835675682	3.33770810527208	1512	1
3.43936474351095	3.31323913100285	1513	1
3.43576316976567	3.32235753596699	1514	1
3.43983891306708	3.30328536933820	1515	1
3.43680543459732	3.28999779389110	1516	1
3.43770695142985	3.31392257364660	1517	1
3.43527012940628	3.32386068800250	1518	1
3.43939304623156	3.28704632904183	1519	1
3.43372605014183	3.27942319972497	1520	1
3.43397345607201	3.28903595619603	1521	1
3.43823477386879	3.31119915741930	1522	1
3.43415207320304	3.31609291654754	1523	1
3.44020508238616	3.33475594806526	1524	1
3.43886825618407	3.31528577861893	1525	1
3.43769833487281	3.28984326262337	1526	1
3.42427487439463	3.26362787875860	1527	1
3.43084348549364	3.28078592843801	1528	1
3.43997172650814	3.32734532826813	1529	1
3.43855874914693	3.32807554438566	1530	1
3.44018633865593	3.33390057156278	1531	1
3.43552802298037	3.32319128045190	1532	1
3.43675419349329	3.30356333442821	1533	1
3.43529607464662	3.31473366113805	1534	1
3.44128474905773	3.32047414344357	1535	1
3.43723976371705	3.32311769580652	1536	1
3.43013919094330	3.32023175293183	1537	1
3.43685026051828	3.32867776486735	1538	1
3.43689306868162	3.31597723334319	1539	1
3.44433606084672	3.33681725465967	1540	1
3.43646022817910	3.32601217713638	1541	1
3.43586970689034	3.29421888354463	1542	1
3.43964006450607	3.29442377197002	1543	1
3.43388055420278	3.26673964676484	1544	1
3.43247814821315	3.26295327378321	1545	1
3.43210174287899	3.26798579725283	1546	1
3.42788119861209	3.24517085998849	1547	1
3.43293828770975	3.25169061156984	1548	1
3.43543540170865	3.28496107392988	1549	1
3.44277873226377	3.28060728993278	1550	1
3.43544761138336	3.29207773034100	1551	1
3.43889725857623	3.27889992967245	1552	1
3.43842778826897	3.31115741101373	1553	1
3.43886253177542	3.33046631862562	1554	1
3.43635799746906	3.30979581660424	1555	1
3.43767197821643	3.31100149480520	1556	1
3.43874075305514	3.31154311542301	1557	1
3.43573766602829	3.29128020491415	1558	1
3.44024680171647	3.30165187881024	1559	1
3.43782144319315	3.28688597705452	1560	1
3.43919180212577	3.29832606058556	1561	1
3.44168893340246	3.29693608862208	1562	1
3.43854921107856	3.32135814141034	1563	1
3.43148886663421	3.31606050383230	1564	1
3.44188802199706	3.31696798244138	1565	1
3.43450750265736	3.29662898640761	1566	1
3.43272687894745	3.30969215276701	1567	1
3.43692035217683	3.31509335135496	1568	1
3.43813900734278	3.29926600189539	1569	1
3.43403453450527	3.29707448208049	1570	1
3.43936996392516	3.26184363122511	1571	1
3.43374075015646	3.27661071312636	1572	1
3.43890140795287	3.31453299932589	1573	1
3.44052033775415	3.32813839448360	1574	1
3.44033083562277	3.30409060250661	1575	1
3.44371423465792	3.32197440683686	1576	1
3.43665108677027	3.29580748468409	1577	1
3.43778890348670	3.30353610473303	1578	1
3.44501796642877	3.32017691853806	1579	1
3.44246227516373	3.31353907097518	1580	1
3.43379639212609	3.30030032167549	1581	1
3.43327956324169	3.30456226383307	1582	1
3.43628752073017	3.32560291028448	1583	1
3.43789608709286	3.32764466899974	1584	1
3.43817656931510	3.33557125742740	1585	1
3.44038553900228	3.33691326609570	1586	1
3.44765145636843	3.31658174115675	1587	1
3.44385886812102	3.31046932120500	1588	1
3.43932583882610	3.29780353961836	1589	1
3.44255377042840	3.31470241170180	1590	1
3.43877047283909	3.29828652643890	1591	1
3.44433979261253	3.31415850646716	1592	1
3.43180526150734	3.34159623498528	1593	1
3.43960579782038	3.32510535197003	1594	1
3.43663116528287	3.30599451447057	1595	1
3.43438365687251	3.31079515219290	1596	1
3.44088019503667	3.30561110113255	1597	1
3.43733333176229	3.28130719305482	1598	1
3.43625049729988	3.27201259723073	1599	1
3.43309613041076	3.28171607130644	1600	1
3.44263491502231	3.31804617686949	1601	1
3.43645652988266	3.29063487749383	1602	1
3.43353958017443	3.26467574241491	1603	1
3.43780324705092	3.28831042783488	1604	1
3.43799358953767	3.32124269332204	1605	1
3.44396207854663	3.33461741523347	1606	1
3.44385360788935	3.30827161873420	1607	1
3.44078031312880	3.27200916544574	1608	1
3.43408174690498	3.27640831893981	1609	1
3.44026628661394	3.28866482486359	1610	1
3.44079946677991	3.30214702796828	1611	1
3.43578984740115	3.30028889298077	1612	1
3.44124952687284	3.29945824253512	1613	1
3.43798038619918	3.29047171807179	1614	1
3.44221401247689	3.30983138728231	1615	1
3.44078490651896	3.30748826528734	1616	1
3.44018278305794	3.30393768863538	1617	1
3.43809228261923	3.29919576503374	1618	1
3.43479675471723	3.27643979764183	1619	1
3.44098757310359	3.32867727033328	1620	1
3.43576018933600	3.31178886879065	1621	1
3.43235160233604	3.29889101033128	1622	1
3.44141899825449	3.29317715601255	1623	1
3.43542435940830	3.31981715034329	1624	1
3.43417043832714	3.28990375500581	1625	1
3.43392914107488	3.29766745316023	1626	1
3.43748074788352	3.27066764037449	1627	1
3.43893425841879	3.28553685943208	1628	1
3.44111798885584	3.26969859305308	1629	1
3.44316836204244	3.27878191878341	1630	1
3.44046520086226	3.29368346594105	1631	1
3.43276456185152	3.26729786440192	1632	1
3.43729664890662	3.29911711290680	1633	1
3.43666091833349	3.30708560921397	1634	1
3.44122103081229	3.30946697847041	1635	1
3.43799555089027	3.33831261538283	1636	1
3.43563623278812	3.29737141728962	1637	1
3.43895388874980	3.26358626037980	1638	1
3.43446405500107	3.26406255214273	1639	1
3.43600184421368	3.28328815540250	1640	1
3.43855650702586	3.30082237904915	1641	1
3.43665375856247	3.34259409832413	1642	1
3.44283646454732	3.34299566138184	1643	1
3.44486756979732	3.34263407059572	1644	1
3.44257012791674	3.32769152884861	1645	1
3.43983133297921	3.28873170662254	1646	1
3.43813769530789	3.29055469807116	1647	1
3.43881633222411	3.31209439324684	1648	1
3.43672974559680	3.30516029515715	1649	1
3.43861745384026	3.31006024716760	1650	1
3.43813761159773	3.30125891302916	1651	1
3.44003213117022	3.30613198303374	1652	1
3.44419532368728	3.34208058839997	1653	1
3.44534562368316	3.36075927635820	1654	1
3.43648890033101	3.32047137647560	1655	1
3.43474764980344	3.30674802742474	1656	1
3.43726860025371	3.28869779205697	1657	1
3.43435263116774	3.26731910455437	1658	1
3.43587056427795	3.27989413859615	1659	1
3.43935148783882	3.29898585230567	1660	1
3.43652459424677	3.29657083222253	1661	1
3.43349738196674	3.30222727966009	1662	1
3.44067741321927	3.29418341219980	1663	1
3.43903822455965	3.29498640118283	1664	1
3.44433559023415	3.31673346385408	1665	1
3.44326620210597	3.30353823367015	1666	1
3.44081337063772	3.27182260397013	1667	1
3.43684820529217	3.29196526065587	1668	1
3.44452462830066	3.27490738314838	1669	1
3.43426373789730	3.27731921345666	1670	1
3.44048281420498	3.28715158239817	1671	1
3.43972530059190	3.32305819629551	1672	1
3.44498611223324	3.33782693286322	1673	1
3.44407876106548	3.29283391203462	1674	1
3.44140611428188	3.30584546160946	1675	1
3.44019255608555	3.27384399278866	1676	1
3.43544598963279	3.27804865724251	1677	1
3.44013588592907	3.30620662063177	1678	1
3.44488778682001	3.30555513398842	1679	1
3.44189604777222	3.32415642227123	1680	1
3.44319318035041	3.34363084610240	1681	1
3.43478006335088	3.30388837058897	1682	1
3.43509074854876	3.28637786112976	1683	1
3.43420666298578	3.27402037017498	1684	1
3.43513113044986	3.30124704798101	1685	1
3.44079891774004	3.31473190281011	1686	1
3.44270210244645	3.33084562548045	1687	1
3.44499246192858	3.31840577665642	1688	1
3.44079106771092	3.29243809797554	1689	1
3.43764142620530	3.29526856168652	1690	1
3.44356047777935	3.28973807650428	1691	1
3.43494777199305	3.31278671254562	1692	1
3.44146548067442	3.31537298701229	1693	1
3.43770884924583	3.30992521849669	1694	1
3.44400622728900	3.33948902699181	1695	1
3.43607818038672	3.31495152339901	1696	1
3.44500016567745	3.31745041460852	1697	1
3.44411561675806	3.29908771392088	1698	1
3.44111793926484	3.30813663742649	1699	1
3.44967392653662	3.30940929477154	1700	1
3.44609841394340	3.32804377353862	1701	1
3.44214092487282	3.33913460860730	1702	1
3.43851285436575	3.35975158322730	1703	1
3.44141266221668	3.31660098295514	1704	1
3.44039874996361	3.35135340468711	1705	1
3.44183590678910	3.34561063260759	1706	1
3.43711482127211	3.29494430751076	1707	1
3.43287159478355	3.27826779926773	1708	1
3.43862013927800	3.27492232541848	1709	1
3.44629063536655	3.29081508875213	1710	1
3.44442689397781	3.28597212046540	1711	1
3.43957824279908	3.27572913539627	1712	1
3.43607058386420	3.28574718288412	1713	1
3.43505293761788	3.31027584636344	1714	1
3.43565648380335	3.30823472779659	1715	1
3.43640066198841	3.30531230501995	1716	1
3.43586813734304	3.27948927789462	1717	1
3.43575063091251	3.26940476388318	1718	1
3.43704816271995	3.30260139479125	1719	1
3.43803465020866	3.30154123243292	1720	1
3.43950987731503	3.31798635908257	1721	1
3.43184954735972	3.31031971205700	1722	1
3.43626664486567	3.32214750857155	1723	1
3.43791859444132	3.33529337718641	1724	1
3.44204565926903	3.32760255886242	1725	1
3.43926747571401	3.33603495082532	1726	1
3.43661783110047	3.32636273589484	1727	1
3.43837428548397	3.32648439404016	1728	1
3.43831252037251	3.30137474255663	1729	1
3.44095651047024	3.27442330880418	1730	1
3.42959450129355	3.27468117486509	1731	1
3.43938090143383	3.31681284877676	1732	1
3.43597293155501	3.29969521263990	1733	1
3.43604598763395	3.30032673485383	1734	1
3.43502825691939	3.26200422089395	1735	1
3.44335622303485	3.25196713220495	1736	1
3.43610705983170	3.28156181714081	1737	1
3.43983169891609	3.26596300140327	1738	1
3.43409814732174	3.28366348563316	1739	1
3.43422219921660	3.25938529965004	1740	1
3.43642118112583	3.28382216823366	1741	1
3.43409545516516	3.27908705420115	1742	1
3.43434781961757	3.24698813591674	1743	1
3.43704496242538	3.27219970409154	1744	1
3.43870327682994	3.29319879800067	1745	1
3.43997822073753	3.31023657877085	1746	1
3.43637079669324	3.29705863508639	1747	1
3.43310470992607	3.27327504206508	1748	1
3.44426149477700	3.31882903207238	1749	1
3.43269315791174	3.32446540906768	1750	1
3.43346023266470	3.26620275926375	1751	1
3.43244512197267	3.27741754806642	1752	1
3.44076601300711	3.29734811182509	1753	1
3.43828352021326	3.29631650863540	1754	1
3.43683252034496	3.30175109797897	1755	1
3.43263814963314	3.27783970697340	1756	1
3.43158096796392	3.28128277936641	1757	1
3.44521734950756	3.27718456854393	1758	1
3.43912832282798	3.26277550492637	1759	1
3.43802290632996	3.25426423034891	1760	1
3.43377557027324	3.29858213989912	1761	1
3.44122862938477	3.28294337571799	1762	1
3.43687316244427	3.27896096039871	1763	1
3.43777884990582	3.25551580363434	1764	1
3.43499155201084	3.26161574462222	1765	1
3.43320347269910	3.26766635968615	1766	1
3.44297295234133	3.30957629093483	1767	1
3.43627017452584	3.34434156172964	1768	1
3.44547863931950	3.35751480995464	1769	1
3.43997526440157	3.32846217609471	1770	1
3.43423683523105	3.31425304009075	1771	1
3.43176017486428	3.29638835033240	1772	1
3.43627110119068	3.29851190608088	1773	1
3.44047291889509	3.29786625684156	1774	1
3.43269945309819	3.30394058071943	1775	1
3.44104588893515	3.34380978189351	1776	1
3.44039090623107	3.33071717128065	1777	1
3.43221443492597	3.29882105416066	1778	1
3.43911534112033	3.29784706224079	1779	1
3.42451362606029	3.28093385158946	1780	1
3.43243936602746	3.27209885438834	1781	1
3.43580337739242	3.26912686538975	1782	1
3.42818932005620	3.25321279460765	1783	1
3.43434439496616	3.28279923188362	1784	1
3.43376185497622	3.28726095300903	1785	1
3.43490674338312	3.29580396168656	1786	1
3.44048612647907	3.33162745737946	1787	1
3.43767697830649	3.31076158660807	1788	1
3.43663978323844	3.31256927798190	1789	1
3.43874211861546	3.28659759295849	1790	1
3.43863356874624	3.30007355013590	1791	1
3.43811141827060	3.27393059116145	1792	1
3.43543238621136	3.28336485993608	1793	1
3.43557442978742	3.30862850602666	1794	1
3.43318846496329	3.30306619506203	1795	1
3.43212791436799	3.28657469789446	1796	1
3.43804517588543	3.28299042206686	1797	1
3.44098676034269	3.30452906867631	1798	1
3.44746703615030	3.28362584938130	1799	1
3.44277442418625	3.28156488321762	1800	1
3.43649081897212	3.29035012996759	1801	1
3.43918710846355	3.32788932446999	1802	1
3.44464590622679	3.29954112304409	1803	1
3.44346551756459	3.28271359140130	1804	1
3.43511582242767	3.29524158178643	1805	1
3.43337310056539	3.29352161430993	1806	1
3.43630158950071	3.28681308923277	1807	1
3.43170439366813	3.30419319384725	1808	1
3.43517907110033	3.30512574829147	1809	1
3.44144201576813	3.32147593524536	1810	1
3.43724128123361	3.30743092461037	1811	1
3.43436557914334	3.30428301022145	1812	1
3.43609028375268	3.29277475053718	1813	1
3.43906995148857	3.30618614108915	1814	1
3.44108123352047	3.32852924048516	1815	1
3.44304935118610	3.31646409924620	1816	1
3.43700833879022	3.30394203665478	1817	1
3.43760672940546	3.30210032569298	1818	1
3.44232239619023	3.30341764964706	1819	1
3.44143007893972	3.30127084261385	1820	1
3.43910252685769	3.30583356736587	1821	1
3.44182662513707	3.29007066860745	1822	1
3.44306782668593	3.27145362942809	1823	1
3.43998180120944	3.25972744916455	1824	1
3.44195153228976	3.31317223144151	1825	1
3.44153280250107	3.29156784352843	1826	1
3.44038779448683	3.28999654912425	1827	1
3.43947178871684	3.29558144906541	1828	1
3.43964686332483	3.27581948268291	1829	1
3.43463411234802	3.27733790087780	1830	1
3.43013735352137	3.28101931826430	1831	1
3.43502947094308	3.33292355410158	1832	1
3.43518778341456	3.34568886537277	1833	1
3.43862773378094	3.32395914282184	1834	1
3.44253833692158	3.28013460186637	1835	1
3.43778188300180	3.28552160705068	1836	1
3.42566398590590	3.27587069368002	1837	1
3.43267485773436	3.31622582036588	1838	1
3.44428166856806	3.32295376314407	1839	1
3.44319223376067	3.30933010702118	1840	1
3.43889784500837	3.31695970184689	1841	1
3.43608933800487	3.30875058618003	1842	1
3.43638230187530	3.28402442525086	1843	1
3.43702328291012	3.27090237245674	1844	1
3.43718655480394	3.30033600519638	1845	1
3.43576861104669	3.30699420259118	1846	1
3.43370585555005	3.30775720845502	1847	1
3.43087328234363	3.27237602894038	1848	1
3.43342985412445	3.27035659457882	1849	1
3.43768290731320	3.27386027866608	1850	1
3.43423374021939	3.25953886322831	1851	1
3.43600534138670	3.26489420776057	1852	1
3.43481096418213	3.26368859540797	1853	1
3.44009261497358	3.29420287805717	1854	1
3.43981267470950	3.30919057650244	1855	1
3.43375617079491	3.29017876578908	1856	1
3.43998150241286	3.27507353407481	1857	1
3.44027744143347	3.27987662960658	1858	1
3.44021087877399	3.28792543340074	1859	1
3.43185375982844	3.27309898344590	1860	1
3.43403339162162	3.29245731069835	1861	1
3.43710712155590	3.31955301455782	1862	1
3.43700873556720	3.34444821236398	1863	1
3.44204936748611	3.34144125488712	1864	1
3.45090222197375	3.33360976749459	1865	1
3.44215875520817	3.29125987854400	1866	1
3.43963723949703	3.30543383026690	1867	1
3.43345126654183	3.31013482599846	1868	1
3.43110081373331	3.27677701567007	1869	1
3.42925399342501	3.26901337860146	1870	1
3.43645705377012	3.29981034555799	1871	1
3.43475415108255	3.32427393127587	1872	1
3.43431545016266	3.28924341174943	1873	1
3.43733123107446	3.30981077019321	1874	1
3.43982375452424	3.29629722000321	1875	1
3.43805533217253	3.28186231516416	1876	1
3.43337551589177	3.31478866445171	1877	1
3.43344598774135	3.32934355292789	1878	1
3.44597675548159	3.35157434015075	1879	1
3.43319451668959	3.31850527103394	1880	1
3.43673931651329	3.31428481443834	1881	1
3.43177848216954	3.29024463322362	1882	1
3.43433001805734	3.33382076096664	1883	1
3.43791921331469	3.34425915691820	1884	1
3.43662442166970	3.30467636411629	1885	1
3.43897219430035	3.30352438712015	1886	1
3.43669713709652	3.28055151860599	1887	1
3.43443070595317	3.30207059316542	1888	1
3.43914638291699	3.32701781480154	1889	1
3.43058336445153	3.29052432204758	1890	1
3.43741917326682	3.31063963023529	1891	1
3.43279077703215	3.32230446148624	1892	1
3.43798108663922	3.29131627317664	1893	1
3.42945240851418	3.27386757556906	1894	1
3.43772720360228	3.27402620881633	1895	1
3.44097992320890	3.30495828288239	1896	1
3.43979111815190	3.28879242523919	1897	1
3.44500756701596	3.27871058114380	1898	1
3.43580123256271	3.26330597550664	1899	1
3.43437785151496	3.27375698761387	1900	1
3.42840412145555	3.24548115501297	1901	1
3.42933438139002	3.24691444917669	1902	1
3.43399633393902	3.27210827780833	1903	1
3.43450524784038	3.26915706677854	1904	1
3.43589163366795	3.27576212354013	1905	1
3.43187653031087	3.26438773253164	1906	1
3.44272125837923	3.30994377088479	1907	1
3.43811240639011	3.30997992598937	1908	1
3.43104965718138	3.27484335189858	1909	1
3.43522562587856	3.28355184172224	1910	1
3.43471596692259	3.28224371545955	1911	1
3.42987279722837	3.25711507180821	1912	1
3.43774474224128	3.26406365833082	1913	1
3.42966058509168	3.24724834986267	1914	1
3.43889410580570	3.25919080217926	1915	1
3.43487390011624	3.27470759586296	1916	1
3.43455297330505	3.26888241756998	1917	1
3.43431647547498	3.29201362179834	1918	1
3.43650036568666	3.33035977723098	1919	1
3.43609049971844	3.31229304304101	1920	1
3.43395527518462	3.26792170575289	1921	1
3.43376508805940	3.30027424847464	1922	1
3.43884493616241	3.29058220711935	1923	1
3.44158101095452	3.32643943623322	1924	1
3.44190266724626	3.33518768090019	1925	1
3.43505739425279	3.28925232609770	1926	1
3.43288073277452	3.28182538318338	1927	1
3.43714276694882	3.29826330434720	1928	1
3.44851323541129	3.32713111327581	1929	1
3.44163759027372	3.27575340592549	1930	1
3.44649065350406	3.25027562671095	1931	1
3.42948036120120	3.25882080586795	1932	1
3.43063467339794	3.27460703290644	1933	1
3.43502921693758	3.29608476064350	1934	1
3.43553795066460	3.26829094535846	1935	1
3.43766438305875	3.23332922489207	1936	1
3.43726763594563	3.27241850082856	1937	1
3.43334639474932	3.28400407104798	1938	1
3.42907910026837	3.22733177321422	1939	1
3.43211968692355	3.22696470821896	1940	1
3.42836311606198	3.28774098219412	1941	1
3.43267790876101	3.31101896891067	1942	1
3.43791644689452	3.29951709385432	1943	1
3.44072755267180	3.33588662923803	1944	1
3.43711711309942	3.32711556763668	1945	1
3.43561258490490	3.28559581869219	1946	1
3.43709448284599	3.31121333246940	1947	1
3.43999797525323	3.29043567572831	1948	1
3.43185289984518	3.28919602488952	1949	1
3.42666549189985	3.29146853866149	1950	1
3.42859697839220	3.26379636533977	1951	1
3.43096673685996	3.29151109497751	1952	1
3.42351919084205	3.25769383525662	1953	1
3.43100527877860	3.26230061269524	1954	1
3.43478399183557	3.26492095827270	1955	1
3.43839496556759	3.26211995762215	1956	1
3.43935137738624	3.28874916364630	1957	1
3.43749830889363	3.29834256535566	1958	1
3.43717770546789	3.29248450291173	1959	1
3.43778726842244	3.30117663715577	1960	1
3.43742267852392	3.32528343417785	1961	1
3.43283438269589	3.30457661560307	1962	1
3.43859672352232	3.28722306140433	1963	1
3.43769990850525	3.30890449747178	1964	1
3.43501301980859	3.30858219089757	1965	1
3.44050842692515	3.32582508456170	1966	1
3.44962220619384	3.32778765886305	1967	1
3.43500663916469	3.32281747482129	1968	1
3.43920732845405	3.32167591531986	1969	1
3.43268760873931	3.32642173927645	1970	1
3.43277843855761	3.32123524349717	1971	1
3.43706901419712	3.32293787375114	1972	1
3.43886506013209	3.31868590413860	1973	1
3.43841177154081	3.34313136058115	1974	1
3.43421134866204	3.32377980943419	1975	1
3.43229445801260	3.31591695636422	1976	1
3.43958574327499	3.31350642418923	1977	1
3.44398329143563	3.32104605657610	1978	1
3.43532554014397	3.33289513922606	1979	1
3.44121898378929	3.30860065714935	1980	1
3.43097723394935	3.29638755447868	1981	1
3.43686081691208	3.29297807055561	1982	1
3.43185715547145	3.29413233395753	1983	1
3.43614397349483	3.29185199333055	1984	1
3.43553571420483	3.28758868378550	1985	1
3.43951195511928	3.32616810489696	1986	1
3.43766451283995	3.34109863528460	1987	1
3.43866872044128	3.31259618025407	1988	1
3.43269466194534	3.29423023904457	1989	1
3.44198455845955	3.29551557540785	1990	1
3.43781306504503	3.32633757569777	1991	1
3.43490028315262	3.31784030464102	1992	1
3.43144449289825	3.32777179219147	1993	1
3.43457541482197	3.32124040223812	1994	1
3.43362114041412	3.32086445712136	1995	1
3.43536164801377	3.29103745979148	1996	1
3.43375891474257	3.32304553091028	1997	1
3.43638974418635	3.30838807498373	1998	1
3.43810366450579	3.31501671828594	1999	1
3.43166330410289	3.28910864137421	2000	1
[truncated: 3,000 more rows]
