# Supplementary material for: Reversibility and Viscoelastic Properties of Micropillar Supported and Oriented Magnesium Bundled F-Actin
Source: PLoS One. 2015 Aug 31;10(8):e0136432. doi: 10.1371/journal.pone.0136432 (PMC4556452; doi:10.1371/journal.pone.0136432)
Supplement: S1 Data — See the Readme.txt file within. (ZIP) [file pone.0136432.s004.zip › Rheology-raw-data/120916 02mM/fov2031noDD/config.txt]

#Autogenerated config from original config.bak
ForceJ0 = 0.0

Hnorm = 2.0

InsertN = 100.0

KelvinStart = 1.0

MKD_k = 4.0

MSDfile = "MSD-with-overlap-1.dat"

OverSampling = -1.0

Temp = 24.0

bead = 1.0

dimension = 2.0

dir = "./"

dpi = 150.0

epsilon = 5e-05

ext = ".png"

fill = 0.8

mathfile = "fov2031noDD.txt"

order = 1.0

outdir = "./process-1"

overlap = 1.0

radius = 0.945

scale = 1.0

scaler = 100.0

smoothing = 50.0

t0 = 0.2

tend = 8.0

timestamp = "timestamp.dat"

tscale = 0.01

command = "reorient"
command = "MSD"
command = "powerfit"
