# Supplementary material for: Reversibility and Viscoelastic Properties of Micropillar Supported and Oriented Magnesium Bundled F-Actin
Source: PLoS One. 2015 Aug 31;10(8):e0136432. doi: 10.1371/journal.pone.0136432 (PMC4556452; doi:10.1371/journal.pone.0136432)
Supplement: S1 Data — See the Readme.txt file within. (ZIP) [file pone.0136432.s004.zip › Rheology-raw-data/120916 02mM/fov2032noDD/fov2032noDD.txt]

3.43268489020364	3.12689927827124	1	1
3.43352520567078	3.11033264977250	2	1
3.43281828785905	3.08575574193729	3	1
3.43120332076429	3.07619037266583	4	1
3.43443970998876	3.11862089559361	5	1
3.43074999487637	3.14373975919290	6	1
3.43517921239489	3.13570960914903	7	1
3.43296445779940	3.11328909357447	8	1
3.43438602755700	3.13317203231523	9	1
3.43581052231006	3.11085426930072	10	1
3.43179770968053	3.12245809433944	11	1
3.43431433191896	3.12909680040795	12	1
3.43486900228859	3.13311771824383	13	1
3.43385928203282	3.13026050377301	14	1
3.43400465745054	3.12869897739592	15	1
3.43535992606573	3.13124771725221	16	1
3.43490328446587	3.14277527850521	17	1
3.43803579826054	3.13549770933159	18	1
3.43723184362579	3.11848403235679	19	1
3.43756710896007	3.11931730851854	20	1
3.43396499051730	3.11799312157677	21	1
3.43175389826243	3.13330660859625	22	1
3.43435256267771	3.13462572122809	23	1
3.43720248456855	3.15954387506604	24	1
3.43483986709970	3.14228370621125	25	1
3.43398250567835	3.14385566389090	26	1
3.43130427930966	3.13506125387881	27	1
3.43570725633794	3.13132622076764	28	1
3.43459274179427	3.11226930370644	29	1
3.43400340376611	3.13288010017005	30	1
3.42964553800686	3.12897488285159	31	1
3.43174513884406	3.11780003651670	32	1
3.43617274120736	3.13951921176389	33	1
3.43308906679116	3.13558362056690	34	1
3.43116847060965	3.11889777791723	35	1
3.43114456876328	3.11968885204480	36	1
3.43241807406928	3.13448733288241	37	1
3.43034561623936	3.12677820083237	38	1
3.43476757539595	3.12486058291919	39	1
3.43071072312328	3.12220108205493	40	1
3.43273713590339	3.10381282985506	41	1
3.43047607974998	3.13163071983204	42	1
3.43312262620798	3.15621409464430	43	1
3.43128367119921	3.11461978922434	44	1
3.43352872256978	3.10078413256893	45	1
3.43126487240936	3.12361311072145	46	1
3.43215234164599	3.12506032476022	47	1
3.43155786449686	3.10617685755041	48	1
3.43169301788925	3.08632616133105	49	1
3.43135915973000	3.10523263303200	50	1
3.43456785601151	3.10421548006162	51	1
3.43243672339735	3.10877100643389	52	1
3.43666086304476	3.09425551607241	53	1
3.43287870961480	3.08432425423399	54	1
3.42777954039444	3.08058180348551	55	1
3.43265393766241	3.07840341239196	56	1
3.43480974896070	3.09555765483205	57	1
3.43140899678296	3.09838239377798	58	1
3.43257771879819	3.10677992494370	59	1
3.43364992112664	3.12531639341878	60	1
3.43631697039933	3.12481524230842	61	1
3.43290258995472	3.12938067866407	62	1
3.43364601498942	3.11408276210911	63	1
3.43442644711727	3.12360746527905	64	1
3.43630151396575	3.13268738895006	65	1
3.43313172850853	3.11309498829715	66	1
3.43273401871971	3.11742364151413	67	1
3.43509020369106	3.13126886971877	68	1
3.43348202772939	3.13890455887762	69	1
3.42955910147119	3.14614980629873	70	1
3.43313992100105	3.15479615334380	71	1
3.43585071272519	3.11582477532852	72	1
3.43382047960612	3.12348678399022	73	1
3.43873810203413	3.14989014071349	74	1
3.43416139240217	3.15558346788680	75	1
3.43032310809823	3.12974816360060	76	1
3.43494003432840	3.12153752393649	77	1
3.43354387897549	3.13343081629957	78	1
3.43475778429690	3.11409638310074	79	1
3.43356141911845	3.12366308612134	80	1
3.43177947561447	3.11177616969771	81	1
3.43008723019037	3.11435057437598	82	1
3.43024572045897	3.11205748369258	83	1
3.43320828808524	3.11098237919347	84	1
3.43293350514525	3.12663726886527	85	1
3.42998355707330	3.12662248404991	86	1
3.43510431160457	3.12291515007525	87	1
3.43204266988001	3.13213016187662	88	1
3.43348809839427	3.14240077774379	89	1
3.43199917564186	3.09024011048861	90	1
3.42809654049432	3.09914577806911	91	1
3.43174255648185	3.09568568407683	92	1
3.43620081709921	3.12614427210780	93	1
3.43352850533808	3.12233086793174	94	1
3.43247847582366	3.10640849568295	95	1
3.43176245136956	3.10479566911115	96	1
3.43248591360415	3.13791332798868	97	1
3.43387824165998	3.14385071104442	98	1
3.43193936248555	3.12649182688204	99	1
3.43231134075087	3.12111880581568	100	1
3.42896734427366	3.11525207910602	101	1
3.43194126869446	3.11312318882294	102	1
3.43342024395425	3.13714633227998	103	1
3.43371314094880	3.14461687096664	104	1
3.43242518125496	3.12066629783583	105	1
3.43410447189979	3.09967016094727	106	1
3.43259061070809	3.14442734449422	107	1
3.43696291820718	3.12977083043566	108	1
3.43046971897677	3.11359696545468	109	1
3.43492297018111	3.11056660829176	110	1
3.43218698897606	3.15198554195495	111	1
3.43638832830396	3.14341189369293	112	1
3.43048275373304	3.10945599640880	113	1
3.43282608963420	3.08945650782092	114	1
3.43268911327313	3.12869512169759	115	1
3.43037201616091	3.11005417967681	116	1
3.43367827777947	3.12739721862705	117	1
3.43110934831557	3.12766339251968	118	1
3.43484481908699	3.12426156086038	119	1
3.43527444379968	3.11712550774933	120	1
3.43105622270648	3.13934634738944	121	1
3.43610129016521	3.14257847551259	122	1
3.43328619973019	3.13207090781825	123	1
3.43028694345161	3.15554309306786	124	1
3.43342782289234	3.15014705929463	125	1
3.43211884334228	3.13260588954316	126	1
3.43396790974844	3.13635410264929	127	1
3.43042022965471	3.13860004441904	128	1
3.43191133636752	3.12040353005253	129	1
3.43018314593219	3.11549230010237	130	1
3.43215722065363	3.12094547432762	131	1
3.43304838045287	3.12240750152607	132	1
3.43504363254600	3.11870557992446	133	1
3.43667527815907	3.14953435167872	134	1
3.43501135046512	3.15272535064032	135	1
3.43092123850420	3.12808008136131	136	1
3.42585357097973	3.13688894811381	137	1
3.42970454562472	3.12118188076180	138	1
3.43155425072593	3.11782322113720	139	1
3.43344040377162	3.11922551165343	140	1
3.43298986687618	3.11857157348739	141	1
3.43407740329986	3.13501304751932	142	1
3.42918131726589	3.13831167394389	143	1
3.43192387074485	3.14333069014856	144	1
3.43369878510953	3.14283133027720	145	1
3.43059768730504	3.13705757096883	146	1
3.43311177328718	3.13588269135171	147	1
3.43398970828002	3.11983300233927	148	1
3.43183430292043	3.10516089264194	149	1
3.42968597255266	3.12243723149349	150	1
3.43170852453581	3.12581908438352	151	1
3.43658575682699	3.14657991505224	152	1
3.43219670972799	3.13364647332050	153	1
3.43084404574913	3.16326469657224	154	1
3.43132653792018	3.13399167099387	155	1
3.43299240391658	3.13789454853064	156	1
3.43186695646990	3.12877064900828	157	1
3.43051090152450	3.12596049443223	158	1
3.43208685802815	3.10400519327767	159	1
3.42827813362456	3.11171318125864	160	1
3.43131702292821	3.15557752893803	161	1
3.43309244064002	3.10786210842499	162	1
3.43275370349225	3.11489669816132	163	1
3.43132768726806	3.11448380351604	164	1
3.43277672220102	3.13687535772703	165	1
3.42956630655928	3.13356085822397	166	1
3.43241285213501	3.10533373044118	167	1
3.42754563614633	3.10527990279853	168	1
3.42906507208636	3.11621838536966	169	1
3.43352190446278	3.12270913843757	170	1
3.43328576208969	3.12473502152213	171	1
3.43307832984542	3.12367906837600	172	1
3.42847100570413	3.12416932658866	173	1
3.43056775530456	3.11290467451318	174	1
3.43179543660800	3.10202084270763	175	1
3.43349875451623	3.10818689617241	176	1
3.43276133173497	3.11153295666262	177	1
3.42909899595332	3.11097629816150	178	1
3.43220397226346	3.13129993020269	179	1
3.43474908554865	3.13408206932859	180	1
3.42932064386178	3.13221564921806	181	1
3.43050696173889	3.13011481873250	182	1
3.43247623445582	3.12051998845372	183	1
3.42951320015569	3.11262859118094	184	1
3.43297010441931	3.12034384821764	185	1
3.43100725706251	3.12133674579343	186	1
3.43219506319750	3.13347487217588	187	1
3.42923415611493	3.13348437499518	188	1
3.43184776261048	3.13510696516421	189	1
3.42981233555468	3.13679130545042	190	1
3.43268175451566	3.12349730302539	191	1
3.43273049152922	3.15119792101925	192	1
3.43313720393768	3.14844401467125	193	1
3.43164278294030	3.13861108539149	194	1
3.43318206532281	3.14939553045561	195	1
3.43269099452094	3.12347082650673	196	1
3.43071765154536	3.16171986552247	197	1
3.43657816580216	3.14549687132339	198	1
3.43061066638149	3.11858387296017	199	1
3.42680561508731	3.12887220556896	200	1
3.42955224664964	3.13158532536603	201	1
3.43102776075470	3.09187004479002	202	1
3.42987562006583	3.09821630485359	203	1
3.43053895144703	3.10627260120541	204	1
3.43220353029169	3.14658785159841	205	1
3.43222826077588	3.12307423926258	206	1
3.43186324316837	3.12510517052148	207	1
3.43365741709486	3.12375539302055	208	1
3.43082946135279	3.11528546856670	209	1
3.43227858653572	3.13972495785873	210	1
3.43183849301226	3.12352060080712	211	1
3.42891053784346	3.11286413340775	212	1
3.43010649663697	3.12082725676280	213	1
3.43279830803030	3.13213312038440	214	1
3.43315565045624	3.11886201466522	215	1
3.43354807408291	3.13038820162436	216	1
3.43037461177556	3.10800237855396	217	1
3.43313128553886	3.12764510075678	218	1
3.43071817813175	3.14780295938725	219	1
3.42927442907699	3.13693571909332	220	1
3.42886976316553	3.12158676779523	221	1
3.43076399237819	3.12932441272144	222	1
3.43148185697128	3.12634660650979	223	1
3.43279027372547	3.11373785499173	224	1
3.43652583453088	3.11944439289156	225	1
3.43376134175932	3.12254938966127	226	1
3.43466244666247	3.12908580616264	227	1
3.43265212374684	3.10663594940324	228	1
3.43079672799291	3.12120337203993	229	1
3.42791238888819	3.12343955463767	230	1
3.43156292534648	3.12278988255042	231	1
3.43046595816760	3.11656203971833	232	1
3.42962648177716	3.10492451072396	233	1
3.42988958645800	3.12601898949389	234	1
3.42690286810922	3.12782994538855	235	1
3.42503741731595	3.10438194728370	236	1
3.42552847911383	3.11504375510534	237	1
3.43025071728904	3.12463738160370	238	1
3.42688005761446	3.13754006615838	239	1
3.43025353211616	3.15110914387025	240	1
3.43232899283977	3.14193998618845	241	1
3.42778937055037	3.10482521995231	242	1
3.43001687687275	3.09879995087962	243	1
3.42793914080718	3.11038368529971	244	1
3.42905123023436	3.11528614835622	245	1
3.42575258193098	3.14015594146746	246	1
3.42956443872877	3.12637752702006	247	1
3.43212725986486	3.13962855272142	248	1
3.43551986746720	3.13322683621839	249	1
3.43415071284349	3.17567411611976	250	1
3.43304449905840	3.15438800914895	251	1
3.43026548285018	3.14411563711702	252	1
3.43089807113601	3.12152222738761	253	1
3.42528742434076	3.10869048457732	254	1
3.42932718515184	3.09999301067128	255	1
3.43092827932222	3.11622221149060	256	1
3.43083077868978	3.11262050683165	257	1
3.43138256745186	3.12829075414864	258	1
3.42997193434719	3.11001264372585	259	1
3.42384574833061	3.11754632854129	260	1
3.42409810938740	3.11011703881765	261	1
3.42764627003954	3.11900536170611	262	1
3.42761690441654	3.09506356795269	263	1
3.42516770326654	3.11580987961156	264	1
3.42592659127649	3.11306243255444	265	1
3.42803963662027	3.11224187209902	266	1
3.42628257207957	3.09035509291886	267	1
3.42828902762232	3.10245675532625	268	1
3.42778634452100	3.13895015910267	269	1
3.42953469581977	3.13298608706163	270	1
3.43369856502854	3.12930237549915	271	1
3.42820378994939	3.11024547150428	272	1
3.43283440344003	3.12526223712924	273	1
3.43107582562536	3.13758008470456	274	1
3.43111812855949	3.13222618293869	275	1
3.43087922996211	3.13890884703542	276	1
3.42729725090603	3.14892531809608	277	1
3.43038985955410	3.14401608806296	278	1
3.42537429365453	3.13931403867814	279	1
3.42896994815449	3.12102742638481	280	1
3.42119509832123	3.13777644636402	281	1
3.42819939908632	3.12335672657311	282	1
3.42606155924448	3.11174736628713	283	1
3.42911040647445	3.11172263167868	284	1
3.42319152882904	3.11459893345681	285	1
3.42157131929460	3.11405320694080	286	1
3.42267344488903	3.10666632067974	287	1
3.42492132832944	3.11154696238229	288	1
3.42406821685898	3.10175657497012	289	1
3.42318958248912	3.09487086012772	290	1
3.42764956117344	3.10265657644048	291	1
3.42708978238301	3.11162206196033	292	1
3.42635108354403	3.11258316868767	293	1
3.42647685621997	3.10644132102299	294	1
3.42334570535708	3.10969083097560	295	1
3.42770802764848	3.11938846644086	296	1
3.42584382900234	3.13567335100157	297	1
3.42855518894808	3.12418220098088	298	1
3.43071263265685	3.10310644406214	299	1
3.42675637754549	3.10441058771347	300	1
3.42720780232898	3.11543341531921	301	1
3.42663308158438	3.10817970167062	302	1
3.42712373786908	3.09043222833492	303	1
3.42206484510424	3.10035584835970	304	1
3.42500606840710	3.11300747527514	305	1
3.42544263253246	3.11640672091105	306	1
3.42253039505499	3.11160994611796	307	1
3.42238446871802	3.12606265240441	308	1
3.42520405811559	3.11812714212172	309	1
3.42335538975773	3.11345513729284	310	1
3.42424366546381	3.11305345008787	311	1
3.42629539172083	3.12299077668505	312	1
3.42370941496731	3.11818923487736	313	1
3.42354909878910	3.11234233152227	314	1
3.42235939884409	3.11603603477112	315	1
3.42284863227937	3.11291316108577	316	1
3.42148746326900	3.10972947033808	317	1
3.42377247142093	3.12590020963091	318	1
3.42333187050277	3.13443897559338	319	1
3.42089255042338	3.12108892826401	320	1
3.42460537557995	3.11211106426322	321	1
3.42527150477182	3.12498474290824	322	1
3.42185699981017	3.10949070043324	323	1
3.42215138035740	3.13051007292849	324	1
3.42371993707960	3.12852908584780	325	1
3.42239403716199	3.10993902239852	326	1
3.42495282296479	3.11293664397287	327	1
3.42226134507147	3.11487403279131	328	1
3.41659564027770	3.08771100860604	329	1
3.41930203870815	3.07621355930022	330	1
3.42105891559445	3.09972851746373	331	1
3.42150212315032	3.09587123882668	332	1
3.42342190177087	3.09981559752324	333	1
3.42425237308620	3.10297897145578	334	1
3.42204777004120	3.09082437976994	335	1
3.41895117085709	3.09913428108725	336	1
3.42213352489437	3.10685841283378	337	1
3.42375375456475	3.14358340824925	338	1
3.42419432640713	3.14273682739495	339	1
3.42239830160505	3.11100809090078	340	1
3.42145240170405	3.09824178527750	341	1
3.42250201746704	3.10365742165721	342	1
3.42086141711340	3.10686801208417	343	1
3.41944666160636	3.12843875149200	344	1
3.41923485344429	3.12605645079037	345	1
3.42361743444795	3.11879301563472	346	1
3.42561292344328	3.12434685913383	347	1
3.42102845781400	3.13183720395706	348	1
3.42054410931098	3.11962727475373	349	1
3.42381606488525	3.10451780429506	350	1
3.42104591160329	3.10043472733417	351	1
3.42313417492716	3.10671912198551	352	1
3.41946814660350	3.09488195187852	353	1
3.42162501696859	3.08073701584721	354	1
3.41737278615943	3.10498501944942	355	1
3.42234725234087	3.12897303197041	356	1
3.42027186289450	3.11233814490190	357	1
3.41927812998951	3.10498949000143	358	1
3.41947236445689	3.14065416126126	359	1
3.41856347358168	3.13178505038477	360	1
3.41813370416709	3.11135183824037	361	1
3.42013107939819	3.08762348285777	362	1
3.41722781247048	3.09298142180430	363	1
3.41767773056465	3.11337732775031	364	1
3.41670854512119	3.11961269713810	365	1
3.42156705644029	3.10678273136008	366	1
3.41908857609525	3.10621118577932	367	1
3.41665048746283	3.11967705153056	368	1
3.41828985082857	3.13646913906090	369	1
3.41978086105198	3.14129105288816	370	1
3.41518072311848	3.11338006781220	371	1
3.41593725829806	3.08252337560874	372	1
3.41790841365018	3.09327905639513	373	1
3.42018630182608	3.09801655050923	374	1
3.42012291538711	3.08726079733381	375	1
3.41783456483848	3.10582909234257	376	1
3.41799980852547	3.08385293515593	377	1
3.41878674579362	3.08470407358126	378	1
3.41921566945684	3.10036452862719	379	1
3.41734380115732	3.09485493547636	380	1
3.42061706939849	3.11148385618556	381	1
3.41886776305446	3.11553793608904	382	1
3.42080510316015	3.09311599106749	383	1
3.41781307663490	3.09412945097451	384	1
3.41425288563160	3.09049469300384	385	1
3.41542319118324	3.12247431611569	386	1
3.41629422765487	3.13128934864714	387	1
3.41867566913977	3.13670425155789	388	1
3.41661168862630	3.12007655920215	389	1
3.41426985291231	3.11184490174621	390	1
3.41671800365700	3.12298136061140	391	1
3.41737766167603	3.13671004825913	392	1
3.41621184456617	3.11774856070575	393	1
3.41538622220635	3.09410449217704	394	1
3.41391559002532	3.08601073280650	395	1
3.41501704195240	3.10464692206670	396	1
3.41966462575873	3.10187704671560	397	1
3.41711593439792	3.11367330198401	398	1
3.41628252688667	3.10959897320777	399	1
3.41195018214147	3.11185365726863	400	1
3.41470374978453	3.08548228872978	401	1
3.41381005904410	3.10100574088546	402	1
3.41645963711808	3.10224970268024	403	1
3.41618673563656	3.11067624345187	404	1
3.41785682820315	3.11395857370867	405	1
3.41229754256808	3.11218494789285	406	1
3.41804025070892	3.09174622814129	407	1
3.41737771146439	3.11729042064116	408	1
3.41228244724096	3.11351521200540	409	1
3.41884133913376	3.09858653365096	410	1
3.41924397264324	3.09092756490754	411	1
3.41394754117367	3.09240376604976	412	1
3.41429556675898	3.08249608844954	413	1
3.41192239238751	3.08000200828154	414	1
3.41709891604385	3.08492203822671	415	1
3.41695220884921	3.12633158064491	416	1
3.41639693583376	3.11949754637457	417	1
3.41224635408661	3.11714958154281	418	1
3.41817420750855	3.11931825483463	419	1
3.41748078420982	3.10786035022872	420	1
3.41410328278492	3.11017721111259	421	1
3.41431232662600	3.12776368554425	422	1
3.41614301351242	3.15187007433936	423	1
3.41420019744419	3.12959065864005	424	1
3.41716188050303	3.10091247248249	425	1
3.41348537835247	3.11232274718781	426	1
3.41088643964675	3.09564274296975	427	1
3.40981490188415	3.07984734369130	428	1
3.41199490548844	3.08867212901238	429	1
3.41082491391748	3.08322848017132	430	1
3.41092449946281	3.06699153359281	431	1
3.41111354485773	3.06516151329919	432	1
3.40936688124813	3.08832292950760	433	1
3.41123159034202	3.09183606011919	434	1
3.40994947729370	3.07544624188244	435	1
3.41515154963455	3.08372150030608	436	1
3.41221141273521	3.08805132908096	437	1
3.41149313632498	3.09419736358816	438	1
3.41096907063487	3.09213929249557	439	1
3.40797512940575	3.09407590980223	440	1
3.41269707751938	3.11418238020980	441	1
3.40996990613677	3.09758713571061	442	1
3.41070833988103	3.10603255320840	443	1
3.41294119063675	3.10074883584122	444	1
3.40954322141032	3.10011243381231	445	1
3.41101629346768	3.10179375962866	446	1
3.41148235594763	3.12456348191137	447	1
3.40613471166087	3.12635441892762	448	1
3.41163705744682	3.12496085890828	449	1
3.40993434680643	3.11701968755858	450	1
3.41443416992245	3.12255525593867	451	1
3.40972767533499	3.11103105792671	452	1
3.40951109291338	3.09547189227179	453	1
3.40948967629181	3.08083750506101	454	1
3.41048305027202	3.08546626200014	455	1
3.40973210151207	3.07292681784180	456	1
3.41040968990921	3.08166459598937	457	1
3.40890135423350	3.10098560770844	458	1
3.40584005759654	3.12739423622987	459	1
3.41144616920288	3.12644451572654	460	1
3.41017802847121	3.10002966218535	461	1
3.40974289171671	3.10590910106367	462	1
3.40920997653405	3.08549677168717	463	1
3.40945792084500	3.08593632543222	464	1
3.40853670969724	3.07748832815550	465	1
3.40940578284240	3.08939340637278	466	1
3.41059197525196	3.10775710582444	467	1
3.41037336314545	3.09366513552151	468	1
3.40639248061606	3.09481870915983	469	1
3.41269939007108	3.10120896302913	470	1
3.41009883657749	3.10403828293774	471	1
3.40604663396373	3.12369065521905	472	1
3.41208847605052	3.10649551751632	473	1
3.40890289992078	3.10166153562691	474	1
3.40983092296483	3.11921452260259	475	1
3.40797035738919	3.11362556301848	476	1
3.41003259309152	3.11269046748280	477	1
3.40751694554931	3.10053816989395	478	1
3.40734896533986	3.09277999008843	479	1
3.40982289100535	3.09331543761134	480	1
3.40822723915453	3.10363962932189	481	1
3.40742618917522	3.11321065924507	482	1
3.41005672548914	3.09967201845663	483	1
3.40963067524461	3.12386779301905	484	1
3.41104005899140	3.11797283145256	485	1
3.41091082235675	3.11520067081108	486	1
3.41141388625827	3.08581656968548	487	1
3.40775330029588	3.12491374386908	488	1
3.40906992921355	3.13147047811530	489	1
3.40526086813543	3.10377806691108	490	1
3.41036244903139	3.11923677724954	491	1
3.40964281078156	3.12137943894381	492	1
3.40807099487978	3.11005259897650	493	1
3.40604504129081	3.10056394029603	494	1
3.40921353700667	3.10226897592334	495	1
3.40392273416838	3.08747282547986	496	1
3.40258036643953	3.08930350540686	497	1
3.40491474860046	3.10412330780259	498	1
3.40454520480230	3.09613222629019	499	1
3.40587749011319	3.09941832429440	500	1
3.40431545622615	3.09939153826510	501	1
3.40368400595025	3.09684748423073	502	1
3.40673085773933	3.09165187406893	503	1
3.40640842690945	3.10994352191918	504	1
3.40335488903528	3.11299037267961	505	1
3.40545415451563	3.12822276727548	506	1
3.40683555205810	3.11640020941073	507	1
3.40690992125356	3.10946744642624	508	1
3.40687424509420	3.11597920213668	509	1
3.40639943180890	3.09440497723381	510	1
3.40974443021728	3.12129490785943	511	1
3.40825858769302	3.12333329206089	512	1
3.40601621182737	3.11001571303468	513	1
3.40669912118428	3.08974549281373	514	1
3.40505554336241	3.10093643261667	515	1
3.40560554353217	3.10791577700869	516	1
3.40268847508610	3.10472109999016	517	1
3.40589011425192	3.11985627102101	518	1
3.40630019571095	3.12056015954596	519	1
3.40289626751986	3.11353658963303	520	1
3.40186287792597	3.11190347304286	521	1
3.40550371104458	3.09354003998930	522	1
3.40671990656676	3.09893793824382	523	1
3.40007211355325	3.10897423794133	524	1
3.40288762341415	3.10742821046623	525	1
3.40416290944750	3.10320629468824	526	1
3.40498157438064	3.10042856346938	527	1
3.40604440041205	3.09414363427188	528	1
3.40445747956788	3.10204474827372	529	1
3.40403551810113	3.09556392697464	530	1
3.40337939014911	3.08914005831746	531	1
3.40378759500882	3.09403132509815	532	1
3.40364450991539	3.08446070930580	533	1
3.40748671475410	3.08158432343666	534	1
3.40483953010030	3.09260154881172	535	1
3.40655056966147	3.11186070350325	536	1
3.40576408092695	3.11310261152744	537	1
3.40749322114955	3.12404215219062	538	1
3.40483908792445	3.09811188887208	539	1
3.40502064267995	3.09200489542467	540	1
3.40168457350144	3.08020270130441	541	1
3.40147306663459	3.08657038271380	542	1
3.40339908120613	3.06805093153356	543	1
3.40354608446423	3.09965561871600	544	1
3.40287039022362	3.10388304555079	545	1
3.40309011068315	3.09970501623464	546	1
3.40362797559956	3.08986585736361	547	1
3.40270725067606	3.10841428028178	548	1
3.40531563256924	3.12238562058416	549	1
3.40303615450155	3.10961807927148	550	1
3.40203103110406	3.08751087564831	551	1
3.40026168390247	3.07515641454817	552	1
3.40053787490699	3.07456442736285	553	1
3.40267421640501	3.06982622737961	554	1
3.40643371350155	3.06455768670639	555	1
3.40171082818689	3.08265433537172	556	1
3.40497639347764	3.09153539781587	557	1
3.40305702329970	3.10295011769132	558	1
3.40427908529804	3.07741316851307	559	1
3.40182958662341	3.08620637928303	560	1
3.40189122454761	3.10951459124335	561	1
3.40188537573221	3.08556621900495	562	1
3.40154990823949	3.10532437546006	563	1
3.40386428068881	3.09417151382443	564	1
3.40094660075797	3.09082342065184	565	1
3.40064629875630	3.09448313929443	566	1
3.40092820501777	3.10580672713978	567	1
3.40284543715114	3.10030596033830	568	1
3.39914106481176	3.07385334446070	569	1
3.39850487607886	3.09798041946062	570	1
3.40125029437371	3.10559339198270	571	1
3.40362484513924	3.08977663272983	572	1
3.39887388848074	3.09194648160466	573	1
3.39850106057880	3.08069196555741	574	1
3.39975571049784	3.06205849376512	575	1
3.40143035744446	3.08271205116346	576	1
3.40018260503612	3.05470337444099	577	1
3.40122468381612	3.06474882339281	578	1
3.39829714914032	3.09220048798969	579	1
3.40063439244088	3.07410363679865	580	1
3.39964307324922	3.06076921928861	581	1
3.39885485439396	3.07487694099586	582	1
3.40428912430006	3.09813302534658	583	1
3.39979802542460	3.09698584584335	584	1
3.40182218643965	3.10959574367832	585	1
3.39998509683962	3.08300213579138	586	1
3.39820781411878	3.07553868099083	587	1
3.39743890351768	3.07365203742553	588	1
3.39853335988489	3.08740410533132	589	1
3.39913556711603	3.07127221373354	590	1
3.39925166095632	3.07230952961144	591	1
3.40099443261431	3.09371776042278	592	1
3.39695651974115	3.08784398737041	593	1
3.39883667812120	3.11786765110539	594	1
3.39996134336037	3.08785599021299	595	1
3.39379005988522	3.06738480752863	596	1
3.39777888037785	3.07475476879126	597	1
3.39681780970497	3.07408756688896	598	1
3.39678098276759	3.10000189313506	599	1
3.39758554154211	3.11991897171767	600	1
3.39737978593782	3.09138606145835	601	1
3.39790880494203	3.07767871892335	602	1
3.40116578088260	3.09250376308438	603	1
3.39986280164279	3.07937770826566	604	1
3.40092876308075	3.08046389880427	605	1
3.39494802367297	3.07602290412201	606	1
3.39961829657865	3.07374628258770	607	1
3.40093114498966	3.07205241624241	608	1
3.39966739891141	3.08983154366293	609	1
3.40185790154096	3.09840965694089	610	1
3.39682935956657	3.08932093012056	611	1
3.39709577592105	3.07097691018955	612	1
3.39578940547335	3.08054273035187	613	1
3.40057082221848	3.09770657768791	614	1
3.39665291231989	3.09743437447197	615	1
3.40148672405955	3.10271840349648	616	1
3.39897928303248	3.10193748632524	617	1
3.39804682887554	3.08820396627635	618	1
3.40196576790272	3.08494053521720	619	1
3.40113816106497	3.08801303598888	620	1
3.39986146681374	3.11464335425723	621	1
3.40003335711194	3.08509061188051	622	1
3.40221785083513	3.07901649510908	623	1
3.39637764647082	3.07440817634230	624	1
3.39681847139492	3.06839047246838	625	1
3.39980639982267	3.05456333799431	626	1
3.39927285157151	3.07667126580198	627	1
3.39866624069323	3.08298269534470	628	1
3.39805222827435	3.07124406015360	629	1
3.40246257856313	3.07208914921499	630	1
3.40004781681414	3.07294618964191	631	1
3.40113825421880	3.08013641177285	632	1
3.39820638729732	3.07890895497568	633	1
3.40226332406021	3.07069607807152	634	1
3.39971643100310	3.08515022794006	635	1
3.39872337355845	3.08217156321915	636	1
3.39897188835054	3.07618192582515	637	1
3.39768090378089	3.09072173616140	638	1
3.39685086784465	3.10048714327463	639	1
3.39596498888389	3.11855601383117	640	1
3.40174812050513	3.09306290501459	641	1
3.39794322017101	3.08433743326527	642	1
3.39348800055783	3.06709234773294	643	1
3.39784894945604	3.07138233843889	644	1
3.39582368960275	3.06536585937768	645	1
3.39776688181387	3.05607817686400	646	1
3.39957029505566	3.05641484609709	647	1
3.39596174369279	3.07057370109369	648	1
3.39535278092709	3.08050813118709	649	1
3.39537981437663	3.11012915753488	650	1
3.39674206483182	3.11054641282380	651	1
3.39745334429273	3.09871764004369	652	1
3.39517354698562	3.09946286289831	653	1
3.39659909292857	3.09905236804667	654	1
3.39530304415969	3.09948460841989	655	1
3.39769552497004	3.12156195968580	656	1
3.39751476500301	3.09019422398885	657	1
3.40192676574697	3.08918217495847	658	1
3.39505039672241	3.10133497849328	659	1
3.39674196676507	3.08916028143887	660	1
3.39229073721753	3.08084847599091	661	1
3.39649864207323	3.07624266459688	662	1
3.39582088962492	3.05748034620858	663	1
3.39313940131085	3.07958738927146	664	1
3.39635654569655	3.07588221140243	665	1
3.39361217447133	3.06636944568793	666	1
3.39410342066087	3.05808035327673	667	1
3.39662600768304	3.03239480416508	668	1
3.39219485164820	3.03609045433974	669	1
3.39934932609314	3.04590930952866	670	1
3.39459506539732	3.04609786648005	671	1
3.39657065168322	3.06408154482582	672	1
3.39664205021428	3.07643060871176	673	1
3.39370324730517	3.04281836255433	674	1
3.39398634964351	3.04714603081045	675	1
3.39577298737500	3.06121301139661	676	1
3.39240014647549	3.07576877592189	677	1
3.39145675600057	3.03849615501273	678	1
3.39531500631889	3.05858804877440	679	1
3.39359911745710	3.06618601071708	680	1
3.39446514815203	3.06540450017960	681	1
3.39616850279626	3.07420422266390	682	1
3.39317940942555	3.05153323961732	683	1
3.39476693376515	3.05096570520219	684	1
3.39201636595466	3.05088420691892	685	1
3.39403200723387	3.04690372061492	686	1
3.39407189122418	3.04739207278337	687	1
3.39502088677500	3.05058407530947	688	1
3.39160788777377	3.05413709759232	689	1
3.39144523915907	3.03493861851014	690	1
3.39354260878189	3.07671676303457	691	1
3.39640182860435	3.09127796695684	692	1
3.39476767360343	3.07942962988569	693	1
3.39323188560191	3.05569632656899	694	1
3.39169609760038	3.03196302325228	695	1
3.39479507888019	3.06084565235165	696	1
3.39762754076328	3.07275392326792	697	1
3.39972158268843	3.07934235300537	698	1
3.39181117374599	3.06074653269583	699	1
3.39405343464431	3.06956606168883	700	1
3.39497375935097	3.09690807290446	701	1
3.39408241152851	3.08093366479839	702	1
3.39086084722736	3.06009886173666	703	1
3.39126309526579	3.04903359941702	704	1
3.39641663919702	3.09140255693994	705	1
3.38694976177903	3.10084596425492	706	1
3.39207363656523	3.08155449855466	707	1
3.38978811010767	3.07653249405134	708	1
3.39410484965806	3.07461647522145	709	1
3.39287334508628	3.09265951245230	710	1
3.39074438801736	3.07677604460643	711	1
3.39019537103446	3.05878104607680	712	1
3.39252106109196	3.07420713616686	713	1
3.39388033557180	3.08325096987243	714	1
3.39203511200208	3.07202923326362	715	1
3.39136536537104	3.05876239658342	716	1
3.39096183088785	3.05567383950008	717	1
3.39463079538811	3.04436468546748	718	1
3.39559704142630	3.06923736602383	719	1
3.38984145996423	3.05364109429794	720	1
3.39092720743314	3.04997757297758	721	1
3.39237841907512	3.04921570443065	722	1
3.39387140053065	3.06646697110157	723	1
3.39527893099121	3.08682748780564	724	1
3.39357202849990	3.10286521162536	725	1
3.39208097096402	3.10085810611325	726	1
3.39185027198674	3.07182428553697	727	1
3.39026217778918	3.05946453281792	728	1
3.39188970557269	3.05093695273889	729	1
3.39186478410248	3.06262798306692	730	1
3.39334003325850	3.09209231527440	731	1
3.39105886448140	3.07014841900619	732	1
3.38885166448290	3.06963191749078	733	1
3.39007001799437	3.09072068910367	734	1
3.39382765000944	3.07562753215692	735	1
3.39118437993523	3.08633012125638	736	1
3.39288404023797	3.06165491034903	737	1
3.39074628118566	3.07005728502285	738	1
3.38933175223057	3.05867912999805	739	1
3.39110792055405	3.05885572934059	740	1
3.39164251964044	3.05062293375719	741	1
3.39136959563851	3.06179068343893	742	1
3.39117663644256	3.07470862910721	743	1
3.38909566463985	3.07131313678268	744	1
3.39258129614457	3.05704295843155	745	1
3.39300918578001	3.06172547357371	746	1
3.39377509919917	3.04665888815096	747	1
3.39109996645678	3.05219657798232	748	1
3.39150493343017	3.05450811300109	749	1
3.38920979422085	3.04099420279799	750	1
3.39127757392293	3.04361529038831	751	1
3.39086536294757	3.06405231697309	752	1
3.39026921070128	3.06678125691950	753	1
3.39379879267707	3.06037390049072	754	1
3.38587548491542	3.06336142454768	755	1
3.39230311370734	3.04761815923823	756	1
3.38853846480142	3.06243711735786	757	1
3.38965201713078	3.08227765340790	758	1
3.38909100924389	3.07092622374803	759	1
3.38885308583786	3.06408768383192	760	1
3.38892879855270	3.08099654282578	761	1
3.38648229341213	3.06183045302228	762	1
3.38513666586973	3.06117733461755	763	1
3.38663788933635	3.06959311208200	764	1
3.38748981968411	3.05932071296593	765	1
3.38956912185294	3.06907659788549	766	1
3.38703115241637	3.05912891235819	767	1
3.39204556337270	3.04977905807423	768	1
3.38762235800010	3.04995557515629	769	1
3.38921620886439	3.05106290288887	770	1
3.38727939429018	3.03776989351763	771	1
3.38892495941290	3.04789779774938	772	1
3.38938524082055	3.06555769497646	773	1
3.38521707922546	3.04647200772593	774	1
3.38436013895833	3.05347414709973	775	1
3.38775947965451	3.05106547536333	776	1
3.38731378097291	3.06931488490542	777	1
3.38972783789777	3.05834739524734	778	1
3.38624454962563	3.02519936029382	779	1
3.38697314748543	3.03763746217657	780	1
3.39086588160545	3.04962595267878	781	1
3.38803194597451	3.06331915231855	782	1
3.38704506286794	3.05358849561422	783	1
3.38600940657649	3.06042747348021	784	1
3.38564696232930	3.05769275691234	785	1
3.38670415281132	3.06604043747835	786	1
3.38883288192718	3.05127823416733	787	1
3.38888888613272	3.05629967902977	788	1
3.38793855413525	3.06513278883427	789	1
3.38678993346220	3.05909954106293	790	1
3.38864344516055	3.06375828961588	791	1
3.38607983731901	3.06664732327280	792	1
3.38480423489503	3.07089798073698	793	1
3.38656781881371	3.06535003044891	794	1
3.38929704059439	3.05928619123080	795	1
3.38648078814548	3.06624238412498	796	1
3.38399069064117	3.07697597046971	797	1
3.38846213383528	3.07328949822342	798	1
3.39036765547864	3.06032984242055	799	1
3.38990846418733	3.05007482322525	800	1
3.38762383148794	3.04715411532695	801	1
3.38388700485824	3.05294883170858	802	1
3.38707679194379	3.06124155027805	803	1
3.38499876037136	3.04729594527239	804	1
3.38225579862983	3.01670362963287	805	1
3.38770956920666	3.04701280904661	806	1
3.38899080984347	3.06764608585635	807	1
3.38634372940019	3.07081721088517	808	1
3.38808213567714	3.05976199494206	809	1
3.38599926073148	3.06385174588615	810	1
3.38717767395116	3.03379015179390	811	1
3.38676528907317	3.05189036202612	812	1
3.38651014619752	3.04011693127720	813	1
3.38731660647833	3.06425406509122	814	1
3.39041131043925	3.05911152939735	815	1
3.38617700910577	3.06211614035305	816	1
3.38556393131480	3.06114159696669	817	1
3.38253733411197	3.05421839676977	818	1
3.38293553664972	3.05112864032482	819	1
3.38618384164126	3.05313042129249	820	1
3.38607198526499	3.05649486930412	821	1
3.38459999911985	3.06307922677176	822	1
3.38775316112997	3.04956705386558	823	1
3.38431672346614	3.02791915171101	824	1
3.38570265343455	3.04065159880108	825	1
3.38659293828413	3.00777598236319	826	1
3.38031118870018	3.01516393679966	827	1
3.38361224694564	3.02957299065393	828	1
3.38465766742478	3.04896506691832	829	1
3.38534634216869	3.05406635874094	830	1
3.38249382651243	3.05199851133711	831	1
3.38202310672090	3.02222375230162	832	1
3.37921649896540	3.03994421159152	833	1
3.37986417143106	3.02111023040827	834	1
3.38731381720642	3.03293545544690	835	1
3.38329741241165	3.02605730575102	836	1
3.38249514567440	3.01124589836735	837	1
3.38455358901196	3.05908125340983	838	1
3.38353787180078	3.06015440636196	839	1
3.38853744396620	3.05806377440049	840	1
3.38330160942240	3.08093639735445	841	1
3.38411134686527	3.08012372090219	842	1
3.38524143369979	3.06579864131243	843	1
3.38470132052482	3.04747437432137	844	1
3.38108260544761	3.04959266074840	845	1
3.38224037037470	3.04668396120935	846	1
3.37910942727481	3.03186282488100	847	1
3.38130827796216	3.00056120273279	848	1
3.38157486078307	2.98873569024237	849	1
3.38094442778407	2.99458416020028	850	1
3.38388218363983	3.02197367684342	851	1
3.38330030566803	3.03469969699697	852	1
3.38403969406334	3.04042930391231	853	1
3.38285885721763	3.04215619407672	854	1
3.38211066682751	3.02985406961469	855	1
3.38168867899988	3.04779245827284	856	1
3.37831393695342	3.03283513894784	857	1
3.38625928306631	3.04133286316067	858	1
3.38394954429701	3.04227704126246	859	1
3.38269405978310	3.03578947288518	860	1
3.37927627451412	3.00882907373119	861	1
3.38120642888441	3.03173307033418	862	1
3.38400014014757	3.03256808303844	863	1
3.38398440504605	3.03843174807521	864	1
3.38188264961497	3.00745949972646	865	1
3.38020372435289	3.01898044097884	866	1
3.38083384622935	3.05219409834871	867	1
3.38101353621161	3.05127626290348	868	1
3.38422291423044	3.05520148750266	869	1
3.38027591048745	3.01558792554728	870	1
3.37938009877198	3.01464595105528	871	1
3.38161521514445	3.04097424188907	872	1
3.38180841258252	3.02377769590809	873	1
3.38113367254872	3.03390939539734	874	1
3.38282875439592	3.05040865607724	875	1
3.38139527938193	3.03659586300036	876	1
3.38006476219406	3.00088059946712	877	1
3.38424292509020	3.00849785209093	878	1
3.38022209509848	2.99932894855583	879	1
3.38002098464049	3.04003173830868	880	1
3.38274762319434	3.02588149774947	881	1
3.38406061235048	3.05259367951995	882	1
3.37636295732080	3.02998915113099	883	1
3.38120500057310	2.99213844531551	884	1
3.38087908703324	3.00283814019202	885	1
3.38141060815970	3.01949965100280	886	1
3.38141010744944	3.02545404995964	887	1
3.37982745750076	3.03166728700480	888	1
3.38180123048862	3.04383973538159	889	1
3.38162744913338	3.05087203287020	890	1
3.38189353258035	3.05883603336243	891	1
3.37614627528170	3.04481745783889	892	1
3.38324365878186	3.06797291117480	893	1
3.37662841538937	3.01167204394579	894	1
3.37852587775009	3.01839753851535	895	1
3.37519461695750	3.01173643425068	896	1
3.38059883301322	3.03383688332042	897	1
3.37958810759898	3.03119259836359	898	1
3.38027653734575	3.03432943328787	899	1
3.37758484712651	3.02675715058274	900	1
3.37679915990135	3.02481377141400	901	1
3.38238409003686	3.04049436786795	902	1
3.38207572766197	3.05758127073109	903	1
3.37755741158521	3.02094268340986	904	1
3.38313538915215	3.05184340703027	905	1
3.38056024241664	3.05093524136509	906	1
3.37826602935480	3.04435430388248	907	1
3.37822600426465	3.04073372831735	908	1
3.38034901944267	3.02184759472157	909	1
3.38003377530697	3.01124450848137	910	1
3.37719715089012	3.02597867417247	911	1
3.37968750833115	3.02119917731517	912	1
3.38065405408771	3.00042813071250	913	1
3.37940841639642	3.00572085987923	914	1
3.38084533586542	3.05036623368663	915	1
3.38047918053274	3.03983738775611	916	1
3.37927668252734	3.03764296288348	917	1
3.38098226758448	3.03133659087081	918	1
3.38306747910913	3.04603024180569	919	1
3.38021210057393	3.05531977612722	920	1
3.37829668387787	3.02434450331084	921	1
3.38066395811214	3.03305598479097	922	1
3.37647974384046	3.00258001456557	923	1
3.37845463921420	3.03126536275576	924	1
3.38025548346824	3.03146702783521	925	1
3.37584235178992	3.03147251425410	926	1
3.38247657040511	3.04254450369410	927	1
3.38270866200846	3.04200745445929	928	1
3.37882345992444	3.05181115203469	929	1
3.37922501899807	3.03327388727134	930	1
3.37829672170748	3.02003714432630	931	1
3.37762359727907	3.00748940708995	932	1
3.37907930207317	2.99866435511780	933	1
3.37986665806161	3.01270233800615	934	1
3.37749999320166	3.00026538255137	935	1
3.37916754986478	3.02241922344584	936	1
3.38097134109829	3.03889710653643	937	1
3.38099853805041	3.02913345405987	938	1
3.37557674978187	3.02315531723818	939	1
3.37718175592336	3.01091184117841	940	1
3.37848261757338	3.00444082163493	941	1
3.37846928182079	3.02488326868392	942	1
3.38290928010237	3.03209476395676	943	1
3.37952875120698	3.03272684406960	944	1
3.38160530528424	3.04442017892418	945	1
3.38112384215776	3.03563771218612	946	1
3.38116123650132	3.03260189360657	947	1
3.37994172827692	3.03538364338675	948	1
3.37910808298030	3.03168922831750	949	1
3.38383949298578	3.03011100190900	950	1
3.38356502132968	3.03292272850563	951	1
3.38074574913736	3.01595806203952	952	1
3.37669371986765	3.00334125365135	953	1
3.38177534997444	3.02414904041296	954	1
3.37595224848943	2.99528201174188	955	1
3.37871349637749	3.00401778274084	956	1
3.37819541907400	3.01197270139047	957	1
3.38272887243747	3.03616059605192	958	1
3.37942299745964	3.01300736028661	959	1
3.37967889911451	3.01567453051848	960	1
3.37909040473865	3.02648233301270	961	1
3.38421846131578	3.00782963480828	962	1
3.37922197368580	3.03414622171526	963	1
3.37814778564817	3.02648297236579	964	1
3.38237847071614	3.02173401702442	965	1
3.37885108792264	3.01764974498237	966	1
3.38201943030365	3.02323408890129	967	1
3.38132186929693	3.00824602517970	968	1
3.38114704283161	3.02143072493278	969	1
3.38173272214542	3.02342344421056	970	1
3.37803882111420	3.02380409462607	971	1
3.38273832036054	3.03528043731488	972	1
3.38317876469149	3.05519698160785	973	1
3.38160138221332	3.04903491201986	974	1
3.38112154056949	3.04630889416858	975	1
3.37943506336096	3.04726196138292	976	1
3.37736241413242	3.01845222290544	977	1
3.37861955744347	3.01925739516636	978	1
3.38001221048159	3.00925175794099	979	1
3.38048015467264	2.99069371101174	980	1
3.38005819737079	3.00905187643958	981	1
3.37949175576102	3.02119515446298	982	1
3.37744553473963	3.00593770369122	983	1
3.37927876172713	2.98900981279848	984	1
3.37728587219313	2.97835292243972	985	1
3.37968694381106	2.98853787699871	986	1
3.37936235023134	2.99904449055837	987	1
3.38188025114965	2.99105845882490	988	1
3.38199239143691	2.99485370132491	989	1
3.37946548691887	3.01849473247929	990	1
3.38310337187754	3.02096268061757	991	1
3.38351110063908	3.04054400522807	992	1
3.38284517237104	3.06076195712221	993	1
3.38360672379970	3.03258198325330	994	1
3.38045651907179	3.02187281694369	995	1
3.37974943425957	3.04011505003421	996	1
3.38314651120325	3.04188476915777	997	1
3.38156704342714	3.03858063256690	998	1
3.38459552515208	3.05260923732347	999	1
3.38062330080310	3.04698871430817	1000	1
3.37948729212571	3.01273279460323	1001	1
3.37551475145213	3.00420993649631	1002	1
3.38071454419171	3.00239639068122	1003	1
3.37747598745850	3.03906162968658	1004	1
3.37887001329515	3.01518813566997	1005	1
3.38039487375167	2.98770945597457	1006	1
3.37710929411123	2.97922482827832	1007	1
3.38218581410541	3.01214625441698	1008	1
3.38057254065959	3.04423015957019	1009	1
3.38325543730308	3.02853988499287	1010	1
3.38152221881163	3.00760260195353	1011	1
3.38169151444281	2.98958758075036	1012	1
3.38440343495375	2.97264799587854	1013	1
3.38151678510807	2.97263077386252	1014	1
3.37768596295836	2.99179874376348	1015	1
3.37961076660845	3.01803265719328	1016	1
3.38255154215630	3.04517243422535	1017	1
3.38158127536443	3.02916243743494	1018	1
3.38118934170246	3.04147851761948	1019	1
3.38202658471927	3.04478777147227	1020	1
3.38307412491289	3.05171246666530	1021	1
3.38463418215152	3.04204317641815	1022	1
3.38263295338105	3.02531217580866	1023	1
3.38217033835492	3.01416838222110	1024	1
3.38269749497174	3.02638776901914	1025	1
3.37936182595959	3.01290776101860	1026	1
3.38292243695185	3.04848590199234	1027	1
3.38240373789867	3.02335035526910	1028	1
3.38208775017112	3.04150717381625	1029	1
3.38427563658419	3.03285249794852	1030	1
3.37970601678391	3.02455199276530	1031	1
3.38185158654378	3.03354626817868	1032	1
3.38467254173789	3.05344020142435	1033	1
3.38200034431298	3.04612535188413	1034	1
3.38299394719959	3.04143936323987	1035	1
3.38154145721431	3.02009802731818	1036	1
3.38118155445504	3.02753264681075	1037	1
3.38148184659584	3.00174494352575	1038	1
3.37869177115873	3.03248198798615	1039	1
3.38148319310681	3.01285084172737	1040	1
3.37823347758452	3.02060657510045	1041	1
3.38071743085857	3.03584211906636	1042	1
3.38131105142787	3.04499851826838	1043	1
3.38234699678106	3.02516354345034	1044	1
3.37786407040050	3.00466190461514	1045	1
3.38168215131417	2.99926745024971	1046	1
3.37911506092333	3.02291403261784	1047	1
3.38012446884248	3.02955379322376	1048	1
3.38142028281847	3.00025226516625	1049	1
3.37981686047411	2.99473293748574	1050	1
3.37849897525439	3.00073806946020	1051	1
3.38214525914127	3.01992898866934	1052	1
3.38170060722422	3.01407204790311	1053	1
3.37642645726978	3.00861121703819	1054	1
3.37806857587364	3.02270572788314	1055	1
3.38292689639920	3.03999409869393	1056	1
3.38264921775939	3.03687468345047	1057	1
3.38339735587473	3.05771668434537	1058	1
3.38056105720401	3.01657341057584	1059	1
3.38125768539227	3.01257602759180	1060	1
3.38136337666603	3.01415870500526	1061	1
3.38080012048492	3.02633085352745	1062	1
3.38269320657833	3.04334951684947	1063	1
3.38367516160618	3.04742762263914	1064	1
3.38445926990844	3.04315972950369	1065	1
3.38317594856452	3.02500207945262	1066	1
3.37834826029760	3.02365430600541	1067	1
3.37968201087245	3.02255762234013	1068	1
3.38152627529629	3.02534452821597	1069	1
3.37995173632941	3.00528455865119	1070	1
3.38291362002759	3.02440105642945	1071	1
3.37961740783221	2.99922240613818	1072	1
3.37978975888224	3.00003713389743	1073	1
3.38167595552131	2.97647595841519	1074	1
3.38061020667772	3.01351374276372	1075	1
3.38079334590233	3.01801053775645	1076	1
3.38226137099608	3.00439267085685	1077	1
3.38065276504449	2.99229111360545	1078	1
3.38356314731959	2.98653228892575	1079	1
3.37808128339731	3.01501967317713	1080	1
3.38169497916958	3.03407976832097	1081	1
3.38191472651343	3.00954749084781	1082	1
3.38116744015509	3.00896841372355	1083	1
3.38014958937709	3.00495166697316	1084	1
3.38066768224165	3.02592066112190	1085	1
3.38125651552960	3.02461267847330	1086	1
3.38125526018700	3.01069920219307	1087	1
3.38017251519498	3.02207956165792	1088	1
3.38184574528892	3.03946374154313	1089	1
3.37982048728339	3.02560455943866	1090	1
3.38403908251377	3.00584208041018	1091	1
3.38016121166989	3.00729606745140	1092	1
3.38048377099172	3.00989822818088	1093	1
3.38096826987760	3.00007495520761	1094	1
3.37926915355494	3.00225150430220	1095	1
3.38063396111620	3.00955467544374	1096	1
3.38157309047637	3.01410508830914	1097	1
3.38147114245751	3.01563054697001	1098	1
3.38110682732992	3.02386839658431	1099	1
3.38065509941508	3.02732581524716	1100	1
3.38174123863576	3.02551506131372	1101	1
3.37962617662893	3.03804523325712	1102	1
3.38155675483064	3.01165848672241	1103	1
3.37853858041518	3.01107090815071	1104	1
3.38026512784297	3.00744374614221	1105	1
3.38075859502734	3.02063307336732	1106	1
3.37912565416064	2.99872332971732	1107	1
3.38149759711617	3.01461992001976	1108	1
3.37944627735770	3.01480140197753	1109	1
3.38095881111504	3.00442052276717	1110	1
3.38118318770387	3.04099163203874	1111	1
3.38448082444069	3.02154591998060	1112	1
3.38144172292660	3.02494185855664	1113	1
3.38475775001316	3.01356792285027	1114	1
3.38139584472485	3.00953166721894	1115	1
3.37992055852771	3.01541670774213	1116	1
3.37750065043802	3.00261026402517	1117	1
3.38164634909237	3.03122857303565	1118	1
3.37901773761807	3.01093339825765	1119	1
3.37856359346858	3.01421816694284	1120	1
3.37933876458918	3.02140365832252	1121	1
3.38285479701086	3.04459576967393	1122	1
3.38206199772099	3.02724376423550	1123	1
3.38206915649834	3.02712948529392	1124	1
3.38405446827116	3.01687862676837	1125	1
3.38027987251471	3.01834666140362	1126	1
3.38183096350453	2.99969710471714	1127	1
3.38261936606032	3.00424665562713	1128	1
3.38063362069197	3.01725065293045	1129	1
3.38106650279330	3.02484782069763	1130	1
3.38226949947345	3.02116786051872	1131	1
3.38167961460661	3.03293478099711	1132	1
3.38368104716163	3.05325213793245	1133	1
3.38661723375568	3.04648132363286	1134	1
3.38391895421868	3.03008145653564	1135	1
3.38041766883611	3.03196375894756	1136	1
3.38148507631899	3.03556414575058	1137	1
3.37979060639057	2.98596380744220	1138	1
3.38087410879456	2.97957977760364	1139	1
3.37918000544686	3.01124983026169	1140	1
3.38039608867755	3.02186445464388	1141	1
3.38268283343900	3.04602753708313	1142	1
3.38236002624022	3.03409569538762	1143	1
3.38159725198877	3.02339530630794	1144	1
3.37797209215974	3.02035555229804	1145	1
3.38088598802276	3.01113836308101	1146	1
3.38127711567754	3.02212970415976	1147	1
3.37995776207413	3.01977042564160	1148	1
3.38113735020865	3.04140551157385	1149	1
3.38488972454073	3.03591312309398	1150	1
3.38595991918753	3.04171286602787	1151	1
3.38270874920926	3.03906806170881	1152	1
3.38171594406350	3.03589975643915	1153	1
3.38252104886179	3.02962374861582	1154	1
3.37952350484134	3.02626838113379	1155	1
3.38272926422009	3.02905623200101	1156	1
3.38138624083684	3.02040187063891	1157	1
3.38154649059995	3.01448710035221	1158	1
3.38125239378770	3.01178694919735	1159	1
3.37905221176938	2.98155859122546	1160	1
3.38015925801721	2.99261981010160	1161	1
3.38311493162581	2.99521006782494	1162	1
3.38224202522975	3.01797958509012	1163	1
3.38393259353267	2.99543142703503	1164	1
3.38265420926911	3.02564096568020	1165	1
3.37903050602215	3.00319576173042	1166	1
3.38274911781974	3.02640157762339	1167	1
3.38190284351124	3.01254572719318	1168	1
3.38168691676114	3.02777881080319	1169	1
3.38312958429746	3.02627987045131	1170	1
3.38199954896716	3.00842442928048	1171	1
3.38205726329483	3.00237196545052	1172	1
3.38053634589239	3.01244606347325	1173	1
3.38047766383771	3.01274623930895	1174	1
3.37813955722239	2.98631372462725	1175	1
3.37611960433087	3.00491273185601	1176	1
3.37796209567092	3.02143722606702	1177	1
3.38116923392394	3.03078060575244	1178	1
3.38127175191986	3.03172786936699	1179	1
3.38060449420705	3.01409502353528	1180	1
3.37993884809842	3.00070247923071	1181	1
3.38217235108218	3.00206412805006	1182	1
3.38321181831532	2.99821405235302	1183	1
3.37629441713912	2.98657761983427	1184	1
3.38275750985339	2.99889725727842	1185	1
3.38197204247968	3.00759653197421	1186	1
3.38181587634858	2.98047283596464	1187	1
3.38401939485535	2.99908769427111	1188	1
3.37903555710600	3.00419247362303	1189	1
3.37819414364992	3.03821176816163	1190	1
3.38292068951168	3.03815002824809	1191	1
3.38131293589841	3.01297866509973	1192	1
3.37851161883652	3.01960385348142	1193	1
3.38068936691970	3.01219244488055	1194	1
3.38322074163019	3.02646474720575	1195	1
3.38227511602620	3.03576188053746	1196	1
3.38215311113985	3.02127871567956	1197	1
3.38393247025299	3.02157949887309	1198	1
3.38248127920486	3.03917389201428	1199	1
3.38613455951912	3.02728723976283	1200	1
3.38194761699417	3.01690422774769	1201	1
3.38308406061554	3.02340670696096	1202	1
3.38269216921207	3.03744652014228	1203	1
3.38257138871958	3.03412445383728	1204	1
3.38165944839858	3.02295191891339	1205	1
3.37986079106645	3.01151329380990	1206	1
3.38211304814374	2.99349291743778	1207	1
3.37893632147139	3.00450939657203	1208	1
3.38060708899723	3.00515574617969	1209	1
3.38288819344123	3.02358475293102	1210	1
3.38290781224935	3.03227692078783	1211	1
3.38001274071924	3.01217009452836	1212	1
3.38622414792463	3.03236770180760	1213	1
3.38223432514938	3.03581895871924	1214	1
3.38218575011223	3.04294006255287	1215	1
3.37951899601267	3.02000568939880	1216	1
3.38435288419351	3.00979371287178	1217	1
3.38180206938567	2.99179382476033	1218	1
3.38344573055129	3.01146800798789	1219	1
3.38112638726297	3.01915555198349	1220	1
3.38175108238144	3.01991447954168	1221	1
3.38242510481473	2.99412179133431	1222	1
3.38357968626824	3.01850003571736	1223	1
3.38116501117150	3.02767592435520	1224	1
3.38558000634754	3.02805058627992	1225	1
3.38054798104350	3.04632548593723	1226	1
3.38100063359289	3.03358283312723	1227	1
3.38205743137390	3.02301792727167	1228	1
3.38005476279089	3.04756167848182	1229	1
3.38337604548277	3.04543656788842	1230	1
3.37987295703927	3.03204939265122	1231	1
3.38358962733572	3.02097427289477	1232	1
3.37817587490627	3.00201706243813	1233	1
3.38229701982422	3.00239760339029	1234	1
3.38494025514244	3.02563768600758	1235	1
3.37806648420970	3.02593942083109	1236	1
3.38166735517275	3.03769218336599	1237	1
3.38058719451791	3.03733022589905	1238	1
3.38308217888779	3.03393505992599	1239	1
3.37834303324679	3.03577926621219	1240	1
3.37957909317402	3.02188109352006	1241	1
3.38183021798283	3.04538938540700	1242	1
3.38334325314959	3.04270301909761	1243	1
3.38057756005332	3.03777868911875	1244	1
3.38091755920096	3.04076428802173	1245	1
3.38217525638646	3.04095456935706	1246	1
3.38168864327232	3.01761270243059	1247	1
3.38049075043737	3.00362719121587	1248	1
3.37692076456856	3.01331767692585	1249	1
3.37925568719277	3.00212485002234	1250	1
3.37950496815116	2.99225945595971	1251	1
3.37849207221105	3.02899436238955	1252	1
3.38291045692220	3.03771557735726	1253	1
3.38158628486001	3.00992372908241	1254	1
3.38070643335060	3.03042716448990	1255	1
3.38066599166203	3.04926611459155	1256	1
3.38209946903935	3.03643486528519	1257	1
3.38258066582580	3.02860485298298	1258	1
3.38026446200995	3.03028743936105	1259	1
3.37748495163896	2.99706130532973	1260	1
3.38143403059020	2.99171823632403	1261	1
3.38121041832610	2.98568297237824	1262	1
3.37653346820841	2.97505833890909	1263	1
3.37845958350776	2.95863791910328	1264	1
3.38075167768763	3.01198817664133	1265	1
3.38311028437487	3.01975404797068	1266	1
3.38538212195044	3.04866547414935	1267	1
3.38231226222273	3.02194550267972	1268	1
3.38036373281664	3.01859053757503	1269	1
3.38017403343981	3.02179529140433	1270	1
3.38212743066811	3.03831225115623	1271	1
3.38124992264032	3.01489159815774	1272	1
3.38148543919180	3.02392096035843	1273	1
3.38126770098152	3.00636888216035	1274	1
3.38032606488238	3.00803452667458	1275	1
3.37921322814209	3.00198824182294	1276	1
3.38102448346744	3.02543727160132	1277	1
3.38388727541148	3.00571625710606	1278	1
3.38307656369484	2.99414694985071	1279	1
3.37757903535196	3.01309310540646	1280	1
3.38051297317333	2.98996598564185	1281	1
3.37832203500556	3.00856976731540	1282	1
3.38206890501702	3.02961396280718	1283	1
3.38174718773781	3.02862034558388	1284	1
3.38400281802998	3.00174450480719	1285	1
3.37925746484821	2.98552114166898	1286	1
3.38028715847967	2.99349013071630	1287	1
3.37984508411632	3.01072075264943	1288	1
3.38058531613230	2.99532536384824	1289	1
3.37993935475591	3.01739098731201	1290	1
3.38048498988048	2.99274964864980	1291	1
3.38069078309471	2.99113150248826	1292	1
3.38061449951192	3.00321303516596	1293	1
3.37969713279125	3.01062361781136	1294	1
3.37774797217901	3.00122016188474	1295	1
3.37738773636002	2.99020435482252	1296	1
3.37983002711040	3.02741595500240	1297	1
3.38103867955368	3.01966997624597	1298	1
3.38141453399392	3.04014933329812	1299	1
3.38197392620099	3.05996329701988	1300	1
3.38245032687159	3.03915400698529	1301	1
3.38075150925955	3.00973368541259	1302	1
3.38005494675993	3.00039624823717	1303	1
3.38198471333646	2.98270629741738	1304	1
3.38071047057933	3.00601559375371	1305	1
3.37986279213092	3.01949472903807	1306	1
3.38076670071488	2.98638785904513	1307	1
3.38181151610001	3.00543413416772	1308	1
3.38152803113346	3.01538397740885	1309	1
3.38032201098602	3.01767427977360	1310	1
3.37985227878099	3.02473974740851	1311	1
3.38235375884937	3.02420624133832	1312	1
3.38287416092770	3.01753348581665	1313	1
3.37891029073954	3.01942876279107	1314	1
3.38104854347860	3.01471226907968	1315	1
3.37834418080117	2.99504560284888	1316	1
3.38150761011703	2.98804241434158	1317	1
3.37966202097746	2.99918183522061	1318	1
3.38017189463204	3.00682594892750	1319	1
3.38342824068522	3.05332033736443	1320	1
3.38491868197229	3.02918825197644	1321	1
3.37968548179678	3.04642461833822	1322	1
3.38216367038528	3.04488945134083	1323	1
3.38223691205404	3.03659563611958	1324	1
3.37991562193280	3.03549413828238	1325	1
3.38056569028608	3.02259736977781	1326	1
3.38217205883618	3.03076136324141	1327	1
3.38134077340450	3.02308070780945	1328	1
3.38169277950682	3.02624726250803	1329	1
3.37760381908634	3.04852429666309	1330	1
3.38370480067798	3.02267493356732	1331	1
3.38194986010922	3.04988448143381	1332	1
3.38167531852747	3.05545378410319	1333	1
3.38359703649637	3.05153897653553	1334	1
3.38206267991656	3.02249152477293	1335	1
3.38110572750495	3.03690186590990	1336	1
3.38513232356679	3.05000237099317	1337	1
3.37907964216266	3.01616018342272	1338	1
3.38365605004786	3.02193805206833	1339	1
3.38020240192625	3.02648042344845	1340	1
3.38331712250870	3.03683034919358	1341	1
3.38277082560275	3.05112027979266	1342	1
3.38562008444750	3.05282474426947	1343	1
3.38354989790502	3.02268593389206	1344	1
3.38160126439552	3.03054082875161	1345	1
3.38603791492387	3.02018918191741	1346	1
3.38419098329808	3.02726001674998	1347	1
3.38230791664556	3.00193163092739	1348	1
3.38093583974371	3.01351818744174	1349	1
3.38140753200937	3.00255545016246	1350	1
3.38110084150403	3.00818691864235	1351	1
3.38136192599300	3.03149615397271	1352	1
3.38302926554710	3.03101902472998	1353	1
3.38274238705581	3.04197895385002	1354	1
3.38145418472572	3.02168284150872	1355	1
3.38263578475221	3.01491419014448	1356	1
3.38005139859337	2.99980509844559	1357	1
3.38158032406045	2.96055715440465	1358	1
3.38158745601301	2.97353368957240	1359	1
3.38119487275085	2.99836163159853	1360	1
3.38009450102132	3.02028569219999	1361	1
3.38280089651044	3.00391143798590	1362	1
3.37777707257974	3.00178006190232	1363	1
3.38014443757331	3.01051013242137	1364	1
3.38189763339605	3.03075163680672	1365	1
3.38231043742457	3.01804797582562	1366	1
3.38145743788390	3.03187470509750	1367	1
3.38340586414047	3.03756861532873	1368	1
3.38236213571583	3.05019224839870	1369	1
3.38289494657329	3.04361048550267	1370	1
3.38029791805889	3.03565376993510	1371	1
3.37994960048660	3.01970227373511	1372	1
3.38275807012090	3.03751619495234	1373	1
3.38045088839197	3.03554785860617	1374	1
3.37982242067548	3.03694927494469	1375	1
3.37997630050705	3.01343600450535	1376	1
3.38227406931103	3.01347233725861	1377	1
3.38061674654949	3.00347382956470	1378	1
3.37725725763376	3.01043485260195	1379	1
3.37919635340659	2.99108265958471	1380	1
3.37898971895478	2.98470283398522	1381	1
3.37733373066627	2.98317163750676	1382	1
3.38122216250226	2.98155054234643	1383	1
3.37879973373263	3.02152525687822	1384	1
3.37821001195698	3.00145151389239	1385	1
3.38004138911347	3.01994819753262	1386	1
3.38530537082641	3.04459322450049	1387	1
3.38143215733190	3.01289814998195	1388	1
3.38079805630070	2.99815994085411	1389	1
3.38363703686019	2.99422109520700	1390	1
3.38072637582879	2.99176957904290	1391	1
3.38115112588822	3.01650024437064	1392	1
3.37869645439408	2.99721890666824	1393	1
3.37924626085583	2.99261886351853	1394	1
3.38063872392440	2.98398533599716	1395	1
3.38123946660491	3.02277979853770	1396	1
3.37922101062453	3.02208924533783	1397	1
3.38166754324969	3.00002971370740	1398	1
3.38080602349551	2.98316969711889	1399	1
3.38263669929828	2.99907684027822	1400	1
3.38039836703414	3.00768622554491	1401	1
3.38201768025029	3.01536518176389	1402	1
3.38167743769291	3.05116661488728	1403	1
3.37961823002237	3.04396431029904	1404	1
3.38004578116779	3.01205672321116	1405	1
3.38181208365753	3.01426237440103	1406	1
3.38180955018848	3.00100962524441	1407	1
3.38038186303026	2.99692597040392	1408	1
3.37876679785132	2.97935980616631	1409	1
3.37783370453808	2.97710235362462	1410	1
3.38051943977597	3.00233996410208	1411	1
3.37965111686041	2.99739140581925	1412	1
3.38246119399652	2.98985970332510	1413	1
3.38017890648872	2.99561745854292	1414	1
3.37936814551991	2.99165238359914	1415	1
3.37919597310353	3.02073876188355	1416	1
3.38744732457338	3.06077935772047	1417	1
3.37911128935998	3.01610176405569	1418	1
3.38152849438656	3.01880727358185	1419	1
3.37936493388121	3.01041456046420	1420	1
3.37897840600336	2.98452674686093	1421	1
3.38267119124709	3.01070532257833	1422	1
3.38096739394442	3.01217364413177	1423	1
3.37911898446208	2.98417610012824	1424	1
3.38309742565157	2.97663679705625	1425	1
3.38116320718655	3.00999863900724	1426	1
3.38291232306012	3.03503664399190	1427	1
3.38055150183709	3.04049593143544	1428	1
3.37992338103430	2.99576230608142	1429	1
3.37774360162991	3.00665673515234	1430	1
3.38077842369124	3.01699373229919	1431	1
3.38371348820346	3.00788413390140	1432	1
3.37882440093939	2.99677930146192	1433	1
3.38323472231464	3.00359379475231	1434	1
3.38085893855938	3.02418917061714	1435	1
3.38336875981347	3.02842390201110	1436	1
3.38307468389359	3.04598391345655	1437	1
3.38288339653809	3.02486477158403	1438	1
3.38051064467794	3.03377142335790	1439	1
3.38254972006093	3.01819852782362	1440	1
3.37838732439547	3.03413311770839	1441	1
3.38331748584968	2.99715966657504	1442	1
3.38219581293861	3.00553758971461	1443	1
3.38244628194406	3.01629933893193	1444	1
3.38210783020710	3.05373908425390	1445	1
3.38491268920214	3.02129652107898	1446	1
3.38209975839968	3.01370083085616	1447	1
3.38227503466685	3.00653944488861	1448	1
3.38295603199680	2.98306635228875	1449	1
3.37957391307230	3.01885789910860	1450	1
3.38348407292500	3.00771832031754	1451	1
3.38211044901342	2.99863725305919	1452	1
3.38012269799441	3.00651220224616	1453	1
3.38210709773776	3.00363016089940	1454	1
3.37767442181346	3.01793594715274	1455	1
3.37956977890249	3.01577570944408	1456	1
3.38238790347196	2.99061421911852	1457	1
3.37985256745918	2.99304258915217	1458	1
3.38054506356131	3.01171377656953	1459	1
3.38075889270916	3.00795666294287	1460	1
3.38271752665857	3.00210417890386	1461	1
3.38493230084755	2.99802566723158	1462	1
3.38369338412425	3.02168324177089	1463	1
3.38146441945087	3.03117783353484	1464	1
3.38461958759986	3.03369313533329	1465	1
3.38325010027108	3.02014066813187	1466	1
3.38277481169901	3.01005323510304	1467	1
3.38043084480206	3.02202158856412	1468	1
3.38477892421804	2.98540458551142	1469	1
3.38082241525306	2.98345522191758	1470	1
3.38216200199081	3.00384031495569	1471	1
3.38207823798753	2.99904176183580	1472	1
3.37989988454104	3.01942192235329	1473	1
3.38195004161878	3.02494919619864	1474	1
3.38257251034864	3.02062076316162	1475	1
3.38149727636503	2.99785602504322	1476	1
3.38363437729426	3.02677582358620	1477	1
3.38298685484888	3.02294682004209	1478	1
3.38355533254318	3.03197182878074	1479	1
3.38196212922256	3.02915924025624	1480	1
3.38131944175727	3.01316458997767	1481	1
3.38070814213818	3.01091656879345	1482	1
3.38369934452233	3.02370655703325	1483	1
3.38352931126218	3.03256363691215	1484	1
3.37926322420723	2.99987424784983	1485	1
3.38145819098536	2.99321369206761	1486	1
3.38192448794045	3.04362874707358	1487	1
3.38488678309126	3.03086621254717	1488	1
3.38231713139409	3.00823409585238	1489	1
3.38499525420457	3.01803877752073	1490	1
3.37935184989983	3.04104721020867	1491	1
3.38152783818514	3.03303906072671	1492	1
3.38197866371396	3.01865196325729	1493	1
3.38397231095291	2.98383622574008	1494	1
3.38487649176083	3.01366171171500	1495	1
3.38270697483754	3.02726830153725	1496	1
3.37895992856001	3.00351116115733	1497	1
3.37954689179588	3.01583278061487	1498	1
3.37724803751553	3.02651082898364	1499	1
3.37750070124970	3.00886817861324	1500	1
3.38465446615869	3.00956477444380	1501	1
3.38371835100426	3.01749153449378	1502	1
3.38445347282016	3.03492290543743	1503	1
3.38286812338758	3.02036791489861	1504	1
3.38524419876568	3.03112137694638	1505	1
3.38218064541864	3.03398082250489	1506	1
3.38175482807416	3.02214042528255	1507	1
3.38345104904666	3.01274893478903	1508	1
3.38003243956183	2.98441600188447	1509	1
3.37975468847280	3.00622280896079	1510	1
3.37963661017135	3.01417036752497	1511	1
3.38296936661000	3.02031300041318	1512	1
3.38013443713332	3.02547689843551	1513	1
3.38096682278154	3.01309811780546	1514	1
3.38320702490112	3.01292005926133	1515	1
3.38213328841689	3.00457578313034	1516	1
3.38336746265061	3.01484951702286	1517	1
3.38245542932473	3.03370136165234	1518	1
3.38251553940428	3.03271976164718	1519	1
3.38290791487071	3.05144176691825	1520	1
3.38387344934076	3.05810641351880	1521	1
3.38268361956601	3.05052571875369	1522	1
3.38138196403487	3.03347122176821	1523	1
3.38198449183093	3.01698280923627	1524	1
3.38239258552904	3.00341971656415	1525	1
3.38398233076409	2.97143170726354	1526	1
3.38418238754299	2.98812730208007	1527	1
3.38368836820510	3.02525502484173	1528	1
3.38300521528751	2.99130401228874	1529	1
3.37982210759013	3.00600336416552	1530	1
3.38361769889497	3.01963301259606	1531	1
3.38478461748746	3.03744452752984	1532	1
3.38372271844842	3.01240006354927	1533	1
3.38446812759869	3.02024157401884	1534	1
3.38015270962972	3.00234943245259	1535	1
3.38347243962079	3.00957363099483	1536	1
3.38168643893098	3.03234104799810	1537	1
3.37899647682132	3.01445966760474	1538	1
3.37840782135057	3.00282462481042	1539	1
3.38452172626219	3.01096434780802	1540	1
3.38353308571051	3.02255083358500	1541	1
3.38487040993686	3.00283332817009	1542	1
3.38220458938610	3.00848049591269	1543	1
3.38201209975830	3.02219793125794	1544	1
3.38247795530316	3.03941156214890	1545	1
3.38365817075320	3.02986294589666	1546	1
3.38151293100684	3.01356156687702	1547	1
3.38197275626944	3.03039318098264	1548	1
3.38611069470083	3.05560348714586	1549	1
3.38427247950693	3.03086453773987	1550	1
3.38239206667158	3.03228201404428	1551	1
3.38473860488554	3.04062217492901	1552	1
3.38130249962572	3.03469051022269	1553	1
3.38499941604226	3.03553354669789	1554	1
3.38058901219273	3.01330254689392	1555	1
3.38226454139451	3.00937716983876	1556	1
3.38202782540948	3.02000834068186	1557	1
3.38492240770192	3.00020864399847	1558	1
3.38344737701990	3.01242019327976	1559	1
3.38527387119656	3.01577003271360	1560	1
3.38353639838637	3.02499596207745	1561	1
3.38413311679016	3.02914178447497	1562	1
3.38242620734599	3.01965635398537	1563	1
3.38283622083239	3.00194556332289	1564	1
3.38259950542871	3.01350045311924	1565	1
3.38252081771960	3.01312229674630	1566	1
3.38234981668964	3.04556807994395	1567	1
3.38480402240482	3.03264712328663	1568	1
3.38269820642644	3.00401556681991	1569	1
3.38178821249066	3.01826633033202	1570	1
3.38315617607629	3.01282933557420	1571	1
3.38438561890762	3.06118653837181	1572	1
3.38179880719538	3.05532255314998	1573	1
3.38179398719268	3.01885917459199	1574	1
3.38353408181915	3.03176622965747	1575	1
3.38504859463737	3.04054666040437	1576	1
3.38128000115568	3.01329028661011	1577	1
3.38452850133930	2.99898948425556	1578	1
3.38052070957866	3.00119247832103	1579	1
3.38317842908759	3.00175564760928	1580	1
3.38553719941327	3.02838004845291	1581	1
3.38180157435012	3.03982966682028	1582	1
3.38493978781355	3.02353211669135	1583	1
3.38037679156548	3.01878743876421	1584	1
3.38293479881880	3.05143706088423	1585	1
3.37990539434194	3.01788564451035	1586	1
3.38103661244760	3.00452451826808	1587	1
3.38183399228356	3.03496759340093	1588	1
3.38450320175306	3.04890190317441	1589	1
3.38280089690584	3.02973071498208	1590	1
3.38205356437437	3.00868745324531	1591	1
3.38467525191935	2.99573982955820	1592	1
3.38075379564869	3.02548688687983	1593	1
3.38342281669747	3.02864966717571	1594	1
3.38426050220598	3.01383120072336	1595	1
3.38270578928407	2.99832079723620	1596	1
3.38311848012575	2.98557874705550	1597	1
3.38361876522556	2.99531794389198	1598	1
3.37879406131660	2.98947810875855	1599	1
3.38286263278542	3.03019232906964	1600	1
3.38246126044174	3.04652873684246	1601	1
3.38046775684224	3.02135609846649	1602	1
3.38203302029301	3.02671765257421	1603	1
3.37958690241964	3.03807857030974	1604	1
3.38362689524536	3.05028605397695	1605	1
3.38392419333029	3.04798746203829	1606	1
3.38253039781200	3.01518334845910	1607	1
3.37906954565329	3.02115136993531	1608	1
3.38524290743470	3.02529696153024	1609	1
3.38416206825872	3.01642034509528	1610	1
3.38104294421766	3.00006708575230	1611	1
3.38054801790004	2.99664703431353	1612	1
3.38292768876086	3.00959712732916	1613	1
3.38366159643608	2.97706395327528	1614	1
3.38256568625115	3.00302384024321	1615	1
3.38011007179293	2.99619116976662	1616	1
3.37908988015108	3.00220710107494	1617	1
3.38287263569762	3.00399312612062	1618	1
3.38257150111650	3.00850452351789	1619	1
3.38526943452270	3.02637665800333	1620	1
3.38577184974072	3.02886308614199	1621	1
3.38008741988002	2.98998171005160	1622	1
3.37991584433773	2.97367373689144	1623	1
3.37989786477813	2.99649985776404	1624	1
3.38211301495252	3.00590860681948	1625	1
3.38226678524161	3.02167173048981	1626	1
3.38141877026883	3.00497446751723	1627	1
3.38123551025006	2.98633037703755	1628	1
3.38275265220782	2.99277044300289	1629	1
3.38205330802067	3.01470030300593	1630	1
3.38262285627147	3.03037930113507	1631	1
3.37946480556995	3.01948581588538	1632	1
3.38144177471534	3.01454785357213	1633	1
3.38097427813209	3.01649835422122	1634	1
3.38358609053101	3.01325582268843	1635	1
3.38120427472770	3.02555332823376	1636	1
3.38110785323876	3.01071683977713	1637	1
3.37982635116614	3.01566509565136	1638	1
3.37747678117891	3.01007409583731	1639	1
3.38026493974861	3.00362221495168	1640	1
3.38267032328681	3.02730883106801	1641	1
3.38249216404734	3.02655844268696	1642	1
3.38314400328006	3.03749428928028	1643	1
3.38203074885321	3.03367132182071	1644	1
3.38377356796252	3.05338836221084	1645	1
3.38031371545337	3.02441800807860	1646	1
3.38090685915841	3.01882330412267	1647	1
3.38069020342450	3.02197512854173	1648	1
3.38163158552551	3.03037371487808	1649	1
3.38326428660233	3.02257920103780	1650	1
3.38170211522283	3.01688546916108	1651	1
3.37993892664810	3.02784869496728	1652	1
3.38460205590185	3.02925031847148	1653	1
3.38105211819371	3.01266714878042	1654	1
3.37997954731023	2.98945301270235	1655	1
3.38025769096808	3.02465390833898	1656	1
3.38220725400007	3.02623348772073	1657	1
3.38053575088187	3.03426590475824	1658	1
3.38293494825592	3.02918821449351	1659	1
3.38242898401236	3.04657251518707	1660	1
3.38331297711578	3.03399994157687	1661	1
3.38130950045202	3.02165250041463	1662	1
3.38111057136009	3.02484719114275	1663	1
3.38081915488310	3.03060018621810	1664	1
3.38631764117355	3.03581264757043	1665	1
3.37841215602883	2.99930129377046	1666	1
3.38435746925537	2.98477982067318	1667	1
3.38241092995099	2.99432683442724	1668	1
3.38028454589520	2.99010842810980	1669	1
3.38262043851897	2.99805236305032	1670	1
3.38025881051383	3.02176170295988	1671	1
3.38136601610606	3.00878296993769	1672	1
3.38443432369205	3.02428305928449	1673	1
3.37952890940083	3.03725276319040	1674	1
3.38668456897585	3.01970505835450	1675	1
3.38112826938513	3.01612544490504	1676	1
3.38060321852634	3.00352271688395	1677	1
3.37923674013813	2.99046980105807	1678	1
3.38366247223242	3.00822542387396	1679	1
3.38462122997235	3.03612583119476	1680	1
3.38191415264379	3.04251408127702	1681	1
3.38411022986353	3.02988999634667	1682	1
3.37913826671518	2.99995638718343	1683	1
3.38430173228244	3.00283865578366	1684	1
3.38509056943329	3.03322926642395	1685	1
3.38094114947560	3.02950758364081	1686	1
3.38354568162002	3.01729705498744	1687	1
3.38319027597537	3.02441501126579	1688	1
3.38461884722568	3.04084346871438	1689	1
3.38321032403518	3.01822253263913	1690	1
3.38027524959843	3.00327702822690	1691	1
3.38031243395639	3.02893130373689	1692	1
3.38381355981203	3.03745512238022	1693	1
3.38568757942973	3.04650441627782	1694	1
3.38155348914179	3.02843864690934	1695	1
3.38083823053476	3.04268696762422	1696	1
3.38154340622850	3.03009356428108	1697	1
3.38284966921606	3.03470331549717	1698	1
3.38263259700110	3.01884750019883	1699	1
3.38174972410243	3.00527843089687	1700	1
3.38126709294416	3.01806663661777	1701	1
3.37665981244592	3.01639796690995	1702	1
3.38084092186354	3.02951443427548	1703	1
3.38537087590022	3.01567172090204	1704	1
3.38213644474490	3.01561089841887	1705	1
3.37727967833917	2.98349050735760	1706	1
3.38657026407608	3.01806391333827	1707	1
3.38025517281668	3.01400563954973	1708	1
3.38331166944577	2.99905127534798	1709	1
3.38190698881608	2.99270046998675	1710	1
3.38203468280861	3.00153215307367	1711	1
3.38200502387764	3.02196601053742	1712	1
3.38182865593517	3.01715610941724	1713	1
3.38103784899139	3.01061779414713	1714	1
3.38757612096557	3.04134068985573	1715	1
3.38050522453455	3.01871194931325	1716	1
3.38360924177200	3.02479009756306	1717	1
3.37957050849584	3.03591808133797	1718	1
3.38107082345879	3.04461821633239	1719	1
3.38250215598893	3.00905717255504	1720	1
3.38303909267217	2.99399378216041	1721	1
3.37794647690144	2.99909026497617	1722	1
3.37877715578806	3.00969812762320	1723	1
3.38068692078923	3.02996775801904	1724	1
3.38058834639818	3.02174853425725	1725	1
3.38090124160638	3.02488374759573	1726	1
3.37909003871031	3.00734176101843	1727	1
3.38213102248829	3.00586186906556	1728	1
3.38361558874517	2.97429472794837	1729	1
3.38036469543076	2.99324770511719	1730	1
3.38104588124027	3.01053558910732	1731	1
3.37786762503836	3.00163205960285	1732	1
3.38106768730804	2.99884973667134	1733	1
3.38324634604724	3.01650662527728	1734	1
3.38284112721138	3.02513284051312	1735	1
3.38115311276548	3.02295795621676	1736	1
3.37932459331123	2.99845009735119	1737	1
3.38142024315235	2.99564847264998	1738	1
3.38248566952236	3.00099481115429	1739	1
3.38259166861017	3.00004455558003	1740	1
3.37895531607908	2.99585453633975	1741	1
3.38242749912916	3.03199922006995	1742	1
3.38223060505544	3.04101782710356	1743	1
3.38092661074606	3.02725010212463	1744	1
3.38154083658925	3.02174271391760	1745	1
3.38079535610547	3.01352249981903	1746	1
3.37779464345920	3.01533075449407	1747	1
3.38077686333137	3.00995307581601	1748	1
3.38150883431626	3.02220376627111	1749	1
3.38468432598111	3.03437350994912	1750	1
3.38370171282170	3.03734508854084	1751	1
3.38537785794897	2.99360563782876	1752	1
3.38084446171364	3.00918928578776	1753	1
3.37995747467696	3.00673092599159	1754	1
3.38170748706651	3.00161223773603	1755	1
3.38153819590562	2.98899203662042	1756	1
3.38066394208102	3.00526355408394	1757	1
3.38398713774232	3.03684366337466	1758	1
3.38177078902004	3.01555671734835	1759	1
3.38460445736720	3.03546726401529	1760	1
3.38214265399729	3.06130199744312	1761	1
3.38194498972974	3.03540319935338	1762	1
3.38159582572778	3.01157116934091	1763	1
3.37991668614853	3.02152016751779	1764	1
3.37890353938946	3.02456013005327	1765	1
3.38060900625709	3.02820436239156	1766	1
3.38486396635531	3.03292786814325	1767	1
3.38254825961138	3.02282769090651	1768	1
3.38680836191706	3.02794190244209	1769	1
3.38183574831984	3.03832190213419	1770	1
3.38278475886474	3.01099746095119	1771	1
3.38100229043778	2.99832866792355	1772	1
3.37922941141293	2.99938152010892	1773	1
3.38370204643617	3.00279935228836	1774	1
3.38049475084508	3.05095051346418	1775	1
3.38294331112774	3.01878951912703	1776	1
3.38145889829741	3.01109195401740	1777	1
3.38281631820880	3.00586909556369	1778	1
3.38128101319061	3.00626029850433	1779	1
3.38006040344845	3.02595745323538	1780	1
3.38559833558640	3.03609457369442	1781	1
3.37922537751583	3.04727126912890	1782	1
3.37778455497488	3.03873881001796	1783	1
3.38212036292842	3.02149971917049	1784	1
3.38219400555083	3.03158917174102	1785	1
3.38126233661301	3.01807164369093	1786	1
3.38038118736278	3.00709774584639	1787	1
3.38162866119131	3.01021026214977	1788	1
3.38162629168836	3.00157810186284	1789	1
3.37932360553305	3.01647216480391	1790	1
3.38278637639441	3.03660567457224	1791	1
3.38143107922279	3.04417310928884	1792	1
3.37973083423468	3.00277044074776	1793	1
3.38112934632684	3.03005007296194	1794	1
3.38288138007375	3.04036734099777	1795	1
3.38180222039793	3.01204275034705	1796	1
3.38248116630783	3.00311766114192	1797	1
3.38295655637287	3.01669246545948	1798	1
3.37995464420838	3.03396524991384	1799	1
3.38245465835817	3.03467417452053	1800	1
3.38046717376990	3.03286576590153	1801	1
3.38477844996833	3.02965227369319	1802	1
3.38469366890795	3.02026647022709	1803	1
3.38382664128587	3.03544044575386	1804	1
3.38094080385925	3.03192766454067	1805	1
3.38056082658668	3.01121738394388	1806	1
3.38492036127957	3.03092818274061	1807	1
3.38344379401746	3.02886168814706	1808	1
3.38276659255991	3.03941486573744	1809	1
3.37934195355681	3.01699568924762	1810	1
3.38095237917006	3.03694558862120	1811	1
3.38205113879123	2.99311965073279	1812	1
3.38227917501887	3.01618621818157	1813	1
3.38033472640855	3.00008437057068	1814	1
3.38186455963578	3.01260437185809	1815	1
3.38392603936998	3.00746371656403	1816	1
3.38176212159118	3.01110314439169	1817	1
3.38121648022677	3.03302489458851	1818	1
3.38280320069669	3.05626036394341	1819	1
3.38496040767169	3.02512977476950	1820	1
3.38012410356690	3.01606709774670	1821	1
3.38414132804154	3.02551038750056	1822	1
3.37888135174417	3.02185340548002	1823	1
3.37956266504779	2.99663570890390	1824	1
3.37871706329253	2.99367028405021	1825	1
3.37990798160149	2.99878145741940	1826	1
3.38156854472612	3.01632987454011	1827	1
3.38069509178213	3.02761659461077	1828	1
3.38238944395483	3.03666600959980	1829	1
3.38122855947789	3.01680845386708	1830	1
3.37874472105243	3.02112646584074	1831	1
3.38292635503081	3.02791274080366	1832	1
3.38294221036014	3.02797972109363	1833	1
3.38245074964251	3.04365834048956	1834	1
3.38357780140966	3.01849481345726	1835	1
3.38007766931758	2.99193032966862	1836	1
3.38292278275430	2.99252935405200	1837	1
3.38247032764444	3.00467661404096	1838	1
3.38071480249311	2.99866646054516	1839	1
3.38184087747884	2.98916829353255	1840	1
3.38090198925761	3.00688674968162	1841	1
3.38396850666018	3.01753526658727	1842	1
3.38131124785489	3.03644124069021	1843	1
3.38390299881670	3.03430174546449	1844	1
3.38049033367761	3.04909581067039	1845	1
3.38373435707436	3.04165414730098	1846	1
3.38182723419256	3.02738519184236	1847	1
3.37949834037789	3.01444932455957	1848	1
3.37922049394726	3.01519746032641	1849	1
3.37889616618967	3.01653073449695	1850	1
3.37674911575275	3.00893444411901	1851	1
3.37933513999589	3.00593504158957	1852	1
3.38324780817099	3.02263896023144	1853	1
3.37888671912024	3.03526246171575	1854	1
3.38220094433849	3.04423315767246	1855	1
3.38055454725161	3.02840581550518	1856	1
3.38194283064429	3.04123382714578	1857	1
3.38355521561680	3.03453238817915	1858	1
3.37985076894182	3.02533888586633	1859	1
3.37866326528620	3.02206519197725	1860	1
3.37889389022193	3.02540620204053	1861	1
3.37868557249627	3.01571083465837	1862	1
3.38036907919371	3.00532602376168	1863	1
3.38133037984075	3.01248145940863	1864	1
3.38263286256067	3.03119176348938	1865	1
3.38136684876485	3.01620013216747	1866	1
3.37802342316894	3.00566463567503	1867	1
3.37804960179991	3.01087798933607	1868	1
3.38125889963350	3.01688067654055	1869	1
3.38193701582087	3.04018597186916	1870	1
3.38096682571699	3.02115846913687	1871	1
3.38293404343612	3.02199788259845	1872	1
3.38380657447249	3.00477633248367	1873	1
3.37680268334605	2.99718029136392	1874	1
3.37986249405825	2.99115956051352	1875	1
3.38055638664249	2.99616161068548	1876	1
3.37851911218260	3.02183466387679	1877	1
3.38176510626963	3.02487813875101	1878	1
3.38151648844531	3.03790271300708	1879	1
3.37806388367147	3.01046757733124	1880	1
3.37995447350954	2.99669508197461	1881	1
3.37766808298055	3.03047546736533	1882	1
3.38048117931361	3.01240046803073	1883	1
3.38196789902987	3.01114945594162	1884	1
3.38033658435524	3.03138875487747	1885	1
3.38137783711953	3.02906589063405	1886	1
3.37781032132444	3.01270717292202	1887	1
3.38311438580411	3.03272935233914	1888	1
3.37949995717144	3.02910606585072	1889	1
3.38065820316294	3.03045224007870	1890	1
3.37936453188291	2.99981210086134	1891	1
3.38174189284460	2.99249121860909	1892	1
3.38279904657631	2.99608997602773	1893	1
3.37682618723987	3.00386226656942	1894	1
3.37940637387033	3.01571982834787	1895	1
3.38300747261533	3.01945485090859	1896	1
3.38343289223102	3.03332952071772	1897	1
3.38238174777586	3.03307815280359	1898	1
3.37955152685582	3.01645433722100	1899	1
3.37880010296757	3.01979849677632	1900	1
3.38044100882612	3.02387480780010	1901	1
3.37874356728762	3.02082002464154	1902	1
3.38183543183013	3.02921613203114	1903	1
3.38057542894539	3.01630841538107	1904	1
3.38080833735487	3.01330137107472	1905	1
3.37909534846069	3.00542985737461	1906	1
3.38178460266525	3.01457341429542	1907	1
3.37923655974638	3.03888076952712	1908	1
3.37953789571364	3.02963696580212	1909	1
3.38062653193852	3.00378321234044	1910	1
3.37936214561329	2.98066925816508	1911	1
3.38059987821662	2.98651329394732	1912	1
3.38265130249790	3.01253890358325	1913	1
3.38290111684076	3.01541888643762	1914	1
3.37964634796857	3.03194867242042	1915	1
3.38079668563424	3.01888153811266	1916	1
3.38146155551774	3.01649148800963	1917	1
3.38151930277429	3.01369144666354	1918	1
3.37860700355589	2.99596121818191	1919	1
3.37987974063502	3.00079630264271	1920	1
3.38014267863604	3.01362205046514	1921	1
3.38099032380296	2.98820653548535	1922	1
3.38324542603061	3.00918838133097	1923	1
3.38389484500717	3.00514304423799	1924	1
3.38310182958443	3.03316586141467	1925	1
3.38239968028716	3.00638536322660	1926	1
3.38144959773728	3.00135247540614	1927	1
3.38307364028332	3.01066578770512	1928	1
3.38196890798240	3.00993885330764	1929	1
3.38006894385830	2.97882434265044	1930	1
3.38359700058114	3.00898920884189	1931	1
3.38099686573701	3.01928737862165	1932	1
3.38311172536641	3.02102672553510	1933	1
3.37877388808137	3.01006693458837	1934	1
3.38486617723337	3.02892654622284	1935	1
3.38141456554189	3.02743471478547	1936	1
3.38269465890055	3.03805603541775	1937	1
3.38215262902886	3.04973230236197	1938	1
3.38172453815123	3.01630332558711	1939	1
3.38170667051340	3.00915425112685	1940	1
3.37856713013351	3.01788803472056	1941	1
3.37988130174467	3.00469051953839	1942	1
3.38097069515343	3.00132064375783	1943	1
3.37930429148864	2.98375788978461	1944	1
3.38339659024782	2.99422202085723	1945	1
3.38066142777972	2.99771357580831	1946	1
3.37972307920036	2.98027768261647	1947	1
3.37980948903787	3.00194673260591	1948	1
3.38213049681348	3.00351744540586	1949	1
3.38095485974018	3.02683924577738	1950	1
3.38046607618072	3.03305966868250	1951	1
3.38077024689235	3.01061467533236	1952	1
3.38243548993035	2.99172621204834	1953	1
3.37991952546731	2.99416216262656	1954	1
3.38003740300888	3.01122138911407	1955	1
3.37787497150591	2.99734229508306	1956	1
3.37995449133087	3.01622456955835	1957	1
3.38131852290144	3.02594148338998	1958	1
3.37918944045308	3.03109354219749	1959	1
3.37894037703447	2.99904892756226	1960	1
3.37817915809719	3.00721297172217	1961	1
3.38057898413193	2.98934318353084	1962	1
3.38135632881631	3.03150448169118	1963	1
3.38211615486502	3.03585313754630	1964	1
3.37703089233276	3.01228347865606	1965	1
3.37920770676748	3.00656788418761	1966	1
3.37849593473518	3.03413741832225	1967	1
3.37903270256362	3.02686905910562	1968	1
3.37934283606691	3.02052909960379	1969	1
3.38128128648606	3.00652323278211	1970	1
3.38123839556574	3.04259004486933	1971	1
3.37971792869397	3.03396775992946	1972	1
3.38037310835922	3.05352333898036	1973	1
3.38076752883866	3.02402626066646	1974	1
3.37885165301294	3.02074994820122	1975	1
3.37756816545621	3.00488536780555	1976	1
3.37433608253938	2.99266948040833	1977	1
3.37666297253380	3.00382913158973	1978	1
3.38034696557710	3.00561837893392	1979	1
3.37925178987667	2.99594139569244	1980	1
3.37737062858835	2.99569443704064	1981	1
3.37856183647353	3.00317374076467	1982	1
3.38036327505598	3.01563298616550	1983	1
3.38135002454620	3.00499091856534	1984	1
3.37964797052291	3.02888864828874	1985	1
3.38053019139246	3.02580655367328	1986	1
3.38176608459867	3.01548757935165	1987	1
3.38003093455553	3.01758178576959	1988	1
3.37740326496953	2.99297513608782	1989	1
3.37897387957800	3.00005245500355	1990	1
3.37824474875464	3.02520764534081	1991	1
3.38398860215317	3.05433442960269	1992	1
3.38016013413168	3.02420506796705	1993	1
3.38100668683010	3.02958197641003	1994	1
3.38093896777126	3.03638887307284	1995	1
3.38105022797845	3.02265607698596	1996	1
3.38015744407943	3.02296239975183	1997	1
3.37901997148903	3.00146156310043	1998	1
3.37719648004384	3.01635035495105	1999	1
3.38058820442420	3.03120738909664	2000	1
[truncated: 3,000 more rows]
