# Supplementary material for: Reversibility and Viscoelastic Properties of Micropillar Supported and Oriented Magnesium Bundled F-Actin
Source: PLoS One. 2015 Aug 31;10(8):e0136432. doi: 10.1371/journal.pone.0136432 (PMC4556452; doi:10.1371/journal.pone.0136432)
Supplement: S1 Data — See the Readme.txt file within. (ZIP) [file pone.0136432.s004.zip › Rheology-raw-data/120916 02mM/fov2033noDD/fov2033noDD.txt]

3.52464080782823	3.34714818558315	1	1
3.52175781031761	3.36878530479710	2	1
3.52499805915319	3.37789110286978	3	1
3.52753269706402	3.38499540606227	4	1
3.51906050994715	3.37172972902374	5	1
3.51753608938156	3.35536460611673	6	1
3.51976932597783	3.35825894775725	7	1
3.51926996063662	3.37559198737170	8	1
3.52654602395281	3.37715093822247	9	1
3.51870402629057	3.34086221422050	10	1
3.52141324176998	3.35293029100692	11	1
3.51864353270717	3.32636430647123	12	1
3.51727725498857	3.32404178730919	13	1
3.51324492543453	3.32522254428641	14	1
3.51520398063651	3.31545772114459	15	1
3.51589900861689	3.34780301540110	16	1
3.51883478802932	3.35363562787384	17	1
3.52004192848864	3.34602143523178	18	1
3.51748050486468	3.33497785755973	19	1
3.52288756767403	3.34591974861901	20	1
3.52136585499363	3.37660242590770	21	1
3.52086010956993	3.37596368702273	22	1
3.52054508097781	3.35566630511313	23	1
3.52287004711808	3.35369414745587	24	1
3.51836497283260	3.35980417077548	25	1
3.51588976284944	3.36233002920337	26	1
3.52219777927498	3.37015089595654	27	1
3.52221116543321	3.36646390630481	28	1
3.51790785837800	3.35918466513624	29	1
3.52037549113511	3.36623059654944	30	1
3.51975891015956	3.35615221568449	31	1
3.51730217581755	3.34964820239321	32	1
3.51993945275347	3.35295438630594	33	1
3.52300095951231	3.36101649042241	34	1
3.51819652046073	3.34702227440821	35	1
3.51825809108219	3.36095018449279	36	1
3.52229014658121	3.38177221320442	37	1
3.51919952115766	3.36447840217391	38	1
3.51899038712451	3.37499187614463	39	1
3.52037590234961	3.36981941592184	40	1
3.51661226702725	3.35763149492010	41	1
3.51928205479062	3.37202348944106	42	1
3.52133124480416	3.35035370176769	43	1
3.52185877871487	3.36002408915164	44	1
3.52217302290762	3.35882359082442	45	1
3.51635842303267	3.36630863603300	46	1
3.52032665992485	3.35559334188615	47	1
3.51663948000484	3.34462738611210	48	1
3.51647381128414	3.33798412986627	49	1
3.51280582424841	3.32284243064315	50	1
3.51264972794898	3.33556251940197	51	1
3.51820371243967	3.34773802466461	52	1
3.51648643328664	3.34366000857962	53	1
3.51312011782305	3.33836529080619	54	1
3.51522684573767	3.34074179463389	55	1
3.51600584679698	3.36165396473889	56	1
3.52176274619939	3.36927143955947	57	1
3.51856263626152	3.36386316709907	58	1
3.51824819482252	3.35969779528830	59	1
3.52271227555750	3.35687863273548	60	1
3.51873090985334	3.35292002327081	61	1
3.51664548627968	3.35120737707595	62	1
3.52028336951589	3.38009548233880	63	1
3.52333424472181	3.38259735114116	64	1
3.52188147595873	3.36272616299844	65	1
3.51770076408661	3.34919882616139	66	1
3.52007340713654	3.37038020091150	67	1
3.51648065833691	3.34775629338350	68	1
3.52330653284322	3.36353680163262	69	1
3.51780500769141	3.35060055112785	70	1
3.51828098972021	3.35938744234562	71	1
3.51880724125720	3.37322433171380	72	1
3.51832873544961	3.35941387861334	73	1
3.52294495950962	3.37689475697975	74	1
3.52391970931087	3.36810378200453	75	1
3.52226671354224	3.37142176211418	76	1
3.51680999835650	3.36202045306765	77	1
3.51965187160583	3.38791908478696	78	1
3.52002558546721	3.37157776387359	79	1
3.51975956679470	3.34079433168826	80	1
3.51432021203092	3.34421257456566	81	1
3.52323520750832	3.35018960763985	82	1
3.51669645646307	3.34533838168104	83	1
3.51912608821892	3.34214321061039	84	1
3.51672569131865	3.35326951546225	85	1
3.52098193233982	3.35800550649802	86	1
3.52379789754157	3.37835839156898	87	1
3.51992895180752	3.36151538760330	88	1
3.52015258945160	3.35603597236248	89	1
3.51966444168591	3.35297958109148	90	1
3.51862327489670	3.36131592773490	91	1
3.51926415612456	3.34493745675930	92	1
3.51194031648333	3.34363953277332	93	1
3.51943117781386	3.34857490719362	94	1
3.52653274450795	3.36248471139389	95	1
3.52734192140861	3.36247131975573	96	1
3.51893536303785	3.36806744151170	97	1
3.52343684071671	3.35539118782627	98	1
3.51569597647933	3.35240447473413	99	1
3.51866658488740	3.36736078923140	100	1
3.51656561811893	3.37409211800373	101	1
3.51818524091314	3.36334842254288	102	1
3.52242848085826	3.35345398111087	103	1
3.52019811101000	3.35799805000651	104	1
3.52660636110973	3.39467660939358	105	1
3.52609399308688	3.38251263605687	106	1
3.51975677838901	3.35383708901260	107	1
3.52107355674415	3.35370579518031	108	1
3.51923386792862	3.36295331987025	109	1
3.51635500076701	3.35229185480365	110	1
3.51721269760942	3.35982957033549	111	1
3.52033781071548	3.37232965000709	112	1
3.52545428631810	3.38247228959107	113	1
3.52447412282768	3.37757555992501	114	1
3.52052249690028	3.38829371624902	115	1
3.51931717163227	3.35606628054951	116	1
3.51431462438172	3.33677194461085	117	1
3.52012892268819	3.35042604670928	118	1
3.51941845466803	3.34858735441889	119	1
3.52090518527541	3.36726256570621	120	1
3.52132467677709	3.37725299873086	121	1
3.51757769083432	3.35642158583884	122	1
3.51800208297951	3.36785373437492	123	1
3.52175212285479	3.36374781543568	124	1
3.51726714960092	3.35910921864542	125	1
3.51921131840501	3.35728753065248	126	1
3.51968178485531	3.37484489805566	127	1
3.52053081323309	3.34495937131251	128	1
3.52152653097055	3.33531252492685	129	1
3.52289317183452	3.36413602231192	130	1
3.51848901898127	3.37560729849791	131	1
3.51935199353601	3.37697703894365	132	1
3.52110826144995	3.36427860096405	133	1
3.51832569272539	3.33952563934616	134	1
3.51261940759778	3.33733634708824	135	1
3.51547492587463	3.33506538838645	136	1
3.51952310860704	3.36365664017483	137	1
3.52373637246947	3.37865512024802	138	1
3.51912795295744	3.35983733003751	139	1
3.52206799927243	3.35902665425748	140	1
3.51948044401628	3.36507721829418	141	1
3.52005782648319	3.36031815901575	142	1
3.52208942789448	3.36162722957405	143	1
3.52135653332883	3.35087279331074	144	1
3.51644380259420	3.35404445839865	145	1
3.51860518466722	3.35693831300493	146	1
3.51727211839863	3.35184773373377	147	1
3.51862334229167	3.33969642355996	148	1
3.51940668933005	3.35452918708655	149	1
3.52006116452651	3.36059925147595	150	1
3.51733680071221	3.36240081500411	151	1
3.51825168196361	3.38897213378208	152	1
3.51865434598663	3.37948246355110	153	1
3.52300383158167	3.37116470175453	154	1
3.51221079724991	3.36390230507013	155	1
3.51514430454615	3.34311709335407	156	1
3.51675735137296	3.34803754280870	157	1
3.51304543054157	3.34093859945236	158	1
3.51588726543173	3.34681582648730	159	1
3.51443961788704	3.32812710914272	160	1
3.51205290236819	3.34952351426904	161	1
3.52228270814378	3.34219840415450	162	1
3.52479478219523	3.37226982590647	163	1
3.51606801472272	3.35200180858049	164	1
3.51403559167038	3.34604543227561	165	1
3.51845958342179	3.36370140508349	166	1
3.52004249872310	3.37937560263030	167	1
3.51385987721087	3.35752342545142	168	1
3.51758579878176	3.34469484361831	169	1
3.51443917535553	3.36529516845755	170	1
3.51803965749491	3.34391160945109	171	1
3.51684614367774	3.36730145189624	172	1
3.51687116741614	3.36165777137856	173	1
3.51719936628482	3.35604256310221	174	1
3.51683538508635	3.34580385505854	175	1
3.52106398311302	3.35335547572738	176	1
3.51952949885014	3.36047413298751	177	1
3.51521576057891	3.33836896699625	178	1
3.51531945664272	3.35303402405319	179	1
3.51598151251028	3.34496129194777	180	1
3.51667670524702	3.36096067025832	181	1
3.51812681005723	3.34646452700254	182	1
3.51805963343668	3.33615956548903	183	1
3.51350768716511	3.33274562205071	184	1
3.51469985445845	3.33413851087068	185	1
3.51580831131488	3.35752750075821	186	1
3.51775898297108	3.34048087157636	187	1
3.51390759560735	3.35516664260507	188	1
3.51529962165802	3.34863212379266	189	1
3.51643774872757	3.33780145769488	190	1
3.51789872606034	3.34751387984586	191	1
3.52102190765925	3.36513654442900	192	1
3.51974731172421	3.33510586639073	193	1
3.51673609554411	3.33931213076081	194	1
3.51410277931259	3.32849120619905	195	1
3.51477881247527	3.35117536967712	196	1
3.51741938219353	3.36040682108886	197	1
3.51667850501378	3.35085341531063	198	1
3.52152728185750	3.36779100512081	199	1
3.51554062114015	3.35069632444364	200	1
3.52406131251212	3.37072542797651	201	1
3.51873203647317	3.36818786817959	202	1
3.51877519066348	3.35732173858551	203	1
3.51620510674033	3.33747066999359	204	1
3.52334796590840	3.36725866598342	205	1
3.51836821423114	3.35997560849279	206	1
3.52044874889049	3.35027754379299	207	1
3.51422184633448	3.30594059535258	208	1
3.51750870845616	3.34361705541387	209	1
3.51947781795219	3.33109133216541	210	1
3.52080914528589	3.32609864847811	211	1
3.51798800919510	3.35060010732132	212	1
3.52239427506527	3.36334125991775	213	1
3.51952037798875	3.36076491765687	214	1
3.51980645795046	3.35558234515001	215	1
3.51781689167667	3.34331686342410	216	1
3.51425583782237	3.33678364824185	217	1
3.51984237467880	3.34498308826588	218	1
3.51990867201367	3.36426824617070	219	1
3.52071574448647	3.37656574578373	220	1
3.51452395451567	3.34022467110723	221	1
3.51723017259889	3.34276777170359	222	1
3.51401195048796	3.35014045054595	223	1
3.52116960772018	3.36506274995811	224	1
3.52317417911948	3.36793363910220	225	1
3.51848530885461	3.35879962414168	226	1
3.51995950272315	3.37561333082563	227	1
3.51887812259878	3.36134398188669	228	1
3.51865562016605	3.35668082943073	229	1
3.51564302927285	3.34832083023955	230	1
3.51603030931490	3.35925829344221	231	1
3.51422871050806	3.34596390153339	232	1
3.51155109980504	3.33822663348654	233	1
3.51536222305849	3.35852132603782	234	1
3.51277000472878	3.36645675697896	235	1
3.51337713475802	3.34219198705172	236	1
3.51048075184169	3.36527778967654	237	1
3.51786884436640	3.36142230838918	238	1
3.51554759217795	3.36770609834289	239	1
3.51796517990775	3.37085172340520	240	1
3.51978166728160	3.35898458656701	241	1
3.51945836641280	3.34936251744616	242	1
3.51431388959068	3.34900208987686	243	1
3.51503058225085	3.35185757881299	244	1
3.51653855086412	3.34733934909541	245	1
3.51713630194914	3.36043276378043	246	1
3.52179525057880	3.37473139519405	247	1
3.51713330556461	3.35807053968857	248	1
3.51763221401141	3.36244703132716	249	1
3.51561705537952	3.36618960238568	250	1
3.51617398789464	3.35146850150542	251	1
3.51732600863528	3.36125113749512	252	1
3.51724462232840	3.35643760519789	253	1
3.52025061900275	3.38289127785250	254	1
3.51896407668796	3.38597116854805	255	1
3.51693090271010	3.38003191244129	256	1
3.51755821384117	3.34958763199088	257	1
3.51753978020746	3.36428483127799	258	1
3.51334750114006	3.35359440707529	259	1
3.51860446088611	3.36807653348636	260	1
3.51675708091646	3.38396876521702	261	1
3.51847884071156	3.36738930835817	262	1
3.51951457228420	3.38004588935955	263	1
3.51521069986457	3.36746682431064	264	1
3.50969899948183	3.34955424203059	265	1
3.51294988314321	3.35118418192035	266	1
3.51642116094625	3.38881867936677	267	1
3.51847860967099	3.38889970987842	268	1
3.51208093705174	3.37320728850789	269	1
3.51335670964952	3.36697913907256	270	1
3.51578175131437	3.33247771107515	271	1
3.50997904039733	3.31700148196157	272	1
3.51382679644302	3.33683264293945	273	1
3.51633938827775	3.35686121344917	274	1
3.52178518682673	3.35696736610567	275	1
3.51670157717983	3.36768765002810	276	1
3.51349732462899	3.36350657349556	277	1
3.51599882333247	3.36851830808950	278	1
3.51437344965721	3.37404952392869	279	1
3.51060818760949	3.34388917306280	280	1
3.50922004156480	3.33598768221742	281	1
3.51154030559977	3.34728323175430	282	1
3.51298014353369	3.36558876082694	283	1
3.50860069018792	3.32997567986833	284	1
3.50836624405579	3.36213243066170	285	1
3.50695018067817	3.35156209619452	286	1
3.51366050048598	3.34974346901125	287	1
3.51143632678234	3.34657125140191	288	1
3.51132656320076	3.33805970165811	289	1
3.50887546298718	3.34234252923246	290	1
3.51399466942750	3.35317882469200	291	1
3.51722794479969	3.36878521238052	292	1
3.51611652667714	3.37375363297737	293	1
3.51764045258968	3.36818972833892	294	1
3.51245651988343	3.35189629977025	295	1
3.51206484442511	3.36177098507046	296	1
3.50992782312633	3.36294642125441	297	1
3.51433393699288	3.38559180132224	298	1
3.51013562693239	3.36080394271451	299	1
3.50977898842861	3.36577750204379	300	1
3.51020472221737	3.35698035604169	301	1
3.51545774816947	3.37499675905627	302	1
3.51205543377224	3.35102739376175	303	1
3.51082955886309	3.36084333987396	304	1
3.51073793646456	3.38941493119065	305	1
3.51563613773366	3.39833028395736	306	1
3.51460786098231	3.35827192284731	307	1
3.50570513408632	3.34429277575169	308	1
3.50854365667672	3.33069733310976	309	1
3.50753382833479	3.32319810119223	310	1
3.50675823160359	3.32737951693911	311	1
3.50732130234864	3.32933254454734	312	1
3.50798846988882	3.34184201234260	313	1
3.50561605000370	3.35622821545014	314	1
3.50593408940022	3.35856442613820	315	1
3.50784969683803	3.35392862444420	316	1
3.50816861243995	3.34294452649973	317	1
3.50998703258157	3.33844205060554	318	1
3.50569057069132	3.31991323204802	319	1
3.50825242548250	3.34039206346046	320	1
3.50727542820550	3.32534455072874	321	1
3.50865893116050	3.34553646987651	322	1
3.51026433333526	3.35600583555798	323	1
3.50825946392239	3.35636550585132	324	1
3.50799745947103	3.35576257840424	325	1
3.51013361180633	3.35247115715839	326	1
3.50990406518566	3.33594225972837	327	1
3.51393724388733	3.33906317102100	328	1
3.51074869491886	3.34810691852110	329	1
3.51071993505304	3.34607364025941	330	1
3.50607094133964	3.33475330577687	331	1
3.50657635680547	3.35739663387125	332	1
3.50940413902322	3.36407167747248	333	1
3.50960086998896	3.35427690138399	334	1
3.50870931940263	3.35953110588359	335	1
3.51003413017875	3.34957325322456	336	1
3.51170122770893	3.35779821031937	337	1
3.51312426124714	3.35509025571504	338	1
3.51116739160179	3.35414814350099	339	1
3.50850050131751	3.34496489042285	340	1
3.51068211974251	3.34143556074220	341	1
3.51516930319416	3.35592733881587	342	1
3.50441547272479	3.33111565198456	343	1
3.50917334264429	3.35819408270811	344	1
3.51157129154795	3.34402024499898	345	1
3.50694727556408	3.35093391461847	346	1
3.51187086779064	3.35652804017678	347	1
3.51174407717351	3.35406450285773	348	1
3.50699667285121	3.34628683365930	349	1
3.51191360402290	3.35578232626415	350	1
3.51183297743617	3.35943270259033	351	1
3.50404046895563	3.33326642958871	352	1
3.50656901326370	3.35078529397021	353	1
3.50920104426474	3.34539190037042	354	1
3.50709445084951	3.38050495961677	355	1
3.50722557510621	3.37006752988431	356	1
3.51392831450318	3.37949857429115	357	1
3.51298067182925	3.37301645259226	358	1
3.50798039249140	3.35253053827532	359	1
3.51032733791054	3.36431452062620	360	1
3.50836087993377	3.37000480449320	361	1
3.50646563068250	3.35365852540110	362	1
3.50753389523108	3.34476898765070	363	1
3.50378091122491	3.34595162992487	364	1
3.50764562774840	3.35607805485124	365	1
3.50719354629847	3.34471789694021	366	1
3.50745867025150	3.34910600070602	367	1
3.50384295202976	3.34517542660888	368	1
3.50316008678249	3.33222670971483	369	1
3.50545218838231	3.33888540480558	370	1
3.50713875371493	3.34304929153176	371	1
3.50534713182730	3.33738956518057	372	1
3.50253157764807	3.31535573541330	373	1
3.49975061996292	3.31954655143608	374	1
3.50203048520982	3.32830014486666	375	1
3.50648901754180	3.35705443717194	376	1
3.50735612789116	3.34161295077194	377	1
3.50491264522599	3.33459211833973	378	1
3.50876954304730	3.35470495048522	379	1
3.50514780676197	3.36051004946920	380	1
3.50255894081387	3.36230733967336	381	1
3.49949014116919	3.32644311669421	382	1
3.50484528975509	3.34115839649519	383	1
3.50505518262111	3.34927731225491	384	1
3.50515068342470	3.33671024673812	385	1
3.50279182472871	3.31407958887959	386	1
3.50759596325516	3.33878997619431	387	1
3.50341099659564	3.33641045061190	388	1
3.50090426493373	3.31388164416378	389	1
3.50145453817876	3.33833797691880	390	1
3.50526923331359	3.33548666041028	391	1
3.50213024953181	3.34229923222587	392	1
3.50372572289877	3.35846680209965	393	1
3.50199067593974	3.35632725670167	394	1
3.50147817198062	3.33456805125966	395	1
3.50380119384758	3.32464035104370	396	1
3.50304778537656	3.36661866395752	397	1
3.50369805066943	3.35699076635058	398	1
3.50474681042768	3.35483586905215	399	1
3.50348234324927	3.35005764884800	400	1
3.50364175104293	3.32880154649472	401	1
3.50253869599915	3.31899999025244	402	1
3.50396542601409	3.35334385420911	403	1
3.49990100949195	3.33536491965966	404	1
3.50353572221500	3.33318417741270	405	1
3.50387002960438	3.34814341162966	406	1
3.49822431422360	3.34080868787549	407	1
3.50271793084556	3.37423813190882	408	1
3.49984832116100	3.33516834535250	409	1
3.50333005418572	3.33899364461821	410	1
3.49987672891162	3.32821347849153	411	1
3.50426676074977	3.32908886336063	412	1
3.50500650046097	3.34187645777615	413	1
3.49979767745559	3.34083130594988	414	1
3.50454273074272	3.35494605467485	415	1
3.50196376944200	3.35318731967757	416	1
3.50371176371784	3.34073616405651	417	1
3.49898867886857	3.32995929306960	418	1
3.50783586455452	3.34185776564450	419	1
3.49712986878809	3.34211108782578	420	1
3.50148686804091	3.33661105677131	421	1
3.49624606506272	3.33552692923990	422	1
3.50078476613731	3.32552683979694	423	1
3.50290731743440	3.33623237415664	424	1
3.50274137130588	3.35709527273797	425	1
3.49866388047982	3.34430123509860	426	1
3.50125530904381	3.35726936028806	427	1
3.49711538299592	3.33115664423302	428	1
3.49598658289939	3.32381672201508	429	1
3.49945816046868	3.32562552325906	430	1
3.50024758936332	3.34540900912183	431	1
3.49508009153038	3.31244485655632	432	1
3.49624993665031	3.32058311000540	433	1
3.50138591911046	3.34801623231488	434	1
3.49380230867037	3.34089739925909	435	1
3.49612072781427	3.31959143237344	436	1
3.49616529880529	3.32931022805788	437	1
3.49782705470778	3.34590383321927	438	1
3.50404278603269	3.35903479249993	439	1
3.50273073632706	3.35536393306453	440	1
3.50260117279579	3.37038987533078	441	1
3.49855057618542	3.34869499603797	442	1
3.49941926518246	3.33372958216175	443	1
3.49578587879071	3.33288791603656	444	1
3.49392887453676	3.33073634395121	445	1
3.49747577586706	3.33490620844862	446	1
3.49537274922825	3.31034051406375	447	1
3.49321941244776	3.33178653589930	448	1
3.49594687943327	3.34796473399920	449	1
3.49757923033460	3.35151216423188	450	1
3.49956020512284	3.36485397366326	451	1
3.49916891326563	3.34207161326927	452	1
3.49847340364960	3.34103891923682	453	1
3.49597487602331	3.34631763079272	454	1
3.49507394292106	3.34254877864559	455	1
3.49799450173112	3.33545469285841	456	1
3.49325601289019	3.33655057421126	457	1
3.49573359277846	3.33507677972823	458	1
3.49979005097305	3.37226853470153	459	1
3.50025759909476	3.35639324957451	460	1
3.50003038169524	3.35245846595295	461	1
3.49758710827700	3.36267088609687	462	1
3.49987151546103	3.34408034933520	463	1
3.49511348410329	3.34974413258783	464	1
3.49890828236056	3.35723265051245	465	1
3.49613292481367	3.33449979652620	466	1
3.49403216820596	3.34313034549366	467	1
3.49402042076882	3.33000691457100	468	1
3.49504217356239	3.33025362195219	469	1
3.50111739062347	3.34403591266290	470	1
3.49590267610867	3.36303741691752	471	1
3.49902276853163	3.36810642127193	472	1
3.49672683951236	3.37091740425628	473	1
3.49936856769185	3.34834608399165	474	1
3.50305486420209	3.34251504856764	475	1
3.50047629160511	3.34095036447363	476	1
3.49685509002457	3.35628164857510	477	1
3.49503702575661	3.33248198894101	478	1
3.49553929285728	3.31436433230763	479	1
3.49785339957020	3.33530057380735	480	1
3.49256357460035	3.31802673550581	481	1
3.49610700806185	3.31949210457530	482	1
3.49581146164059	3.30555006910783	483	1
3.49616888928001	3.33454546814014	484	1
3.49825113281266	3.33440932176514	485	1
3.49314420168654	3.34189487621704	486	1
3.49571228599062	3.34726413744982	487	1
3.49221523377746	3.35532116813063	488	1
3.49862859824468	3.35288847750193	489	1
3.49701514016505	3.35159818138960	490	1
3.49425392110942	3.33515241597613	491	1
3.49880087483726	3.33853418605549	492	1
3.49917982580040	3.34811228196010	493	1
3.49119206037726	3.32535599573065	494	1
3.49507582722939	3.34315824292558	495	1
3.49593560423178	3.34168079034412	496	1
3.49457723038710	3.35787433188164	497	1
3.49283953514611	3.35062363066360	498	1
3.49585000036255	3.34283137093544	499	1
3.49198949524519	3.34051532682204	500	1
3.49322221383632	3.35296796089471	501	1
3.49018883088062	3.32403847906484	502	1
3.49026801405789	3.31915812259991	503	1
3.49229689771040	3.33316785808550	504	1
3.49278704884796	3.34487589208570	505	1
3.49031516510771	3.33851555396127	506	1
3.49344621216880	3.33500906063306	507	1
3.49202378492026	3.31983464393791	508	1
3.49590230203374	3.33712429608648	509	1
3.49099855578749	3.33381180824895	510	1
3.48596068440591	3.32055219531062	511	1
3.49192418293492	3.34317213887169	512	1
3.49121877868523	3.34983665427313	513	1
3.49126275971282	3.33739751585218	514	1
3.49336238185585	3.34364183793192	515	1
3.48905561472759	3.35401472871831	516	1
3.49066978299136	3.32973115442055	517	1
3.48750049361184	3.31812106126446	518	1
3.49103562942604	3.31632905453690	519	1
3.48903004225995	3.32804227405586	520	1
3.48981488753352	3.33347426088179	521	1
3.49002452858791	3.33252912355358	522	1
3.48656142302225	3.34429335453309	523	1
3.48687358289355	3.33290720653489	524	1
3.49184542178969	3.35083118692221	525	1
3.48797038219241	3.34470155675026	526	1
3.48758620130058	3.32309025899544	527	1
3.49221597001668	3.34597525524347	528	1
3.48702742441533	3.31668161294323	529	1
3.49042315166746	3.31361138974909	530	1
3.49519818578899	3.35439404439478	531	1
3.48878067157173	3.35091709460705	532	1
3.49153605471397	3.35989786340242	533	1
3.48773757002155	3.35556261882747	534	1
3.49112954388128	3.33677434814125	535	1
3.48783063958683	3.31221082552153	536	1
3.48685324650126	3.30735643844357	537	1
3.48828707649477	3.31071222675725	538	1
3.48942353266180	3.32540176024951	539	1
3.48869120033874	3.32229310028324	540	1
3.48816450607511	3.32794290961320	541	1
3.48884129604668	3.31712348841984	542	1
3.48806803673933	3.33600334739919	543	1
3.48742750942174	3.33285740044470	544	1
3.48696397102212	3.29538308547686	545	1
3.48596420245511	3.30449548665707	546	1
3.48824346655360	3.30634401267523	547	1
3.48960303130490	3.31404213415876	548	1
3.48802385247717	3.32343967964061	549	1
3.48659322101057	3.31925551356744	550	1
3.48568622630084	3.33471576328515	551	1
3.48842365072390	3.33649613230493	552	1
3.49280745909925	3.33727229125750	553	1
3.48996466862488	3.34029717923524	554	1
3.49314105454696	3.35057443304097	555	1
3.48892256635297	3.33834027980570	556	1
3.48936891558033	3.32574585495801	557	1
3.48606042858624	3.32309937362703	558	1
3.49116583849497	3.32364680709901	559	1
3.48661823002024	3.31684009469648	560	1
3.48803479792204	3.32786622584129	561	1
3.48557917227821	3.32745794754047	562	1
3.48767258900232	3.32280860176112	563	1
3.48238947188260	3.32049041823665	564	1
3.48714350698372	3.31685829758310	565	1
3.48874402569245	3.33939917442813	566	1
3.48496819319471	3.32369620792822	567	1
3.48370694220082	3.30287398428326	568	1
3.48285958598306	3.32265935390578	569	1
3.48493203995589	3.33220466775687	570	1
3.48752241648648	3.34326634740835	571	1
3.48760088040287	3.33557379057887	572	1
3.48949973052200	3.31005183219164	573	1
3.48675440638639	3.33347314060967	574	1
3.48866537268125	3.32933351945099	575	1
3.49139042493573	3.33398984742653	576	1
3.48235686244328	3.32774405588717	577	1
3.48540333575923	3.32717615799572	578	1
3.48661551923362	3.32515377194302	579	1
3.48635026415382	3.31351115670638	580	1
3.48563417265341	3.31321947170154	581	1
3.48845741386344	3.34711091378164	582	1
3.48629156207229	3.32601885019787	583	1
3.48518773106531	3.32613916591916	584	1
3.49087215725847	3.33494104341015	585	1
3.48754125429966	3.34200928187479	586	1
3.48220257249641	3.31036585780358	587	1
3.48513870717997	3.31668438950922	588	1
3.48277590336455	3.30518124440376	589	1
3.48542219871468	3.32528493005271	590	1
3.48797787001612	3.33562587274609	591	1
3.48909283935053	3.33491753341374	592	1
3.49106057086217	3.32959483494205	593	1
3.48762475903855	3.33802868206578	594	1
3.48581850792653	3.34420604271170	595	1
3.48772317346674	3.32023515357651	596	1
3.48622804458457	3.31959002242347	597	1
3.48584932012497	3.33842995272399	598	1
3.48378340999064	3.31851559412380	599	1
3.48592731413460	3.30820325854450	600	1
3.48859413735038	3.31631094020946	601	1
3.48752979655162	3.35173049258225	602	1
3.48417167914939	3.31399604205083	603	1
3.48251980969112	3.30904158794452	604	1
3.48627112716475	3.32953051756762	605	1
3.48903049683231	3.32760066451859	606	1
3.48566824084229	3.33040405067993	607	1
3.48427756773139	3.31663112335282	608	1
3.48628983946300	3.30775987578491	609	1
3.48409648540200	3.31305936831217	610	1
3.48640146011942	3.31993913995266	611	1
3.48802417154882	3.32873100014338	612	1
3.48505725729562	3.32014726415242	613	1
3.48459902253911	3.31633786640732	614	1
3.48395523125791	3.33217649268568	615	1
3.48688497040579	3.32977007968356	616	1
3.49082239415179	3.34854230247363	617	1
3.48589696718671	3.33781137150013	618	1
3.48368423229075	3.32585157175319	619	1
3.48357068778446	3.32322116859890	620	1
3.48595069389683	3.32876815648154	621	1
3.48383723976959	3.31845505168811	622	1
3.48215300114590	3.32162404211694	623	1
3.47913762571860	3.31058528175992	624	1
3.48571390242249	3.32258712896014	625	1
3.48398443008138	3.32791033245447	626	1
3.48232276384986	3.32764434602557	627	1
3.48753405861147	3.34027564343122	628	1
3.48628166238058	3.31498556177412	629	1
3.48723246721120	3.31399108721537	630	1
3.48528396171272	3.31030297587802	631	1
3.48493796209706	3.31895405877997	632	1
3.48190489748706	3.31360588757502	633	1
3.48471648532919	3.32900770055595	634	1
3.48713189856006	3.34926533702533	635	1
3.48435448311591	3.34160658064033	636	1
3.48219344541117	3.31510575602931	637	1
3.48142448993111	3.31282367676442	638	1
3.48433945769198	3.31942285553561	639	1
3.48517554900677	3.30943970030082	640	1
3.48520694698571	3.32106839482611	641	1
3.48218000797418	3.31289347954241	642	1
3.47940994798973	3.30045821034458	643	1
3.48298886458346	3.29391661196693	644	1
3.48551098093386	3.30875186221029	645	1
3.48667231749612	3.32054667488894	646	1
3.48823548369794	3.33969212213400	647	1
3.48547293155926	3.31927560848256	648	1
3.48397549661138	3.31767678394382	649	1
3.48316211409091	3.31121125481516	650	1
3.48546085353689	3.32446137718501	651	1
3.48258807190510	3.32761634000916	652	1
3.47820209818992	3.29837895778923	653	1
3.47875508951774	3.28258481553548	654	1
3.48233157439366	3.30437365885108	655	1
3.48573973063272	3.31969769961081	656	1
3.48248476335817	3.32162353758347	657	1
3.49538644141649	3.34225308136977	658	1
3.48461553543935	3.32750872495941	659	1
3.48648350609396	3.33140784626145	660	1
3.48093828325796	3.29546149660010	661	1
3.48230766707874	3.31567970315735	662	1
3.48871265261271	3.31135942256519	663	1
3.47933861249992	3.30764092097352	664	1
3.48279577119585	3.31146900167469	665	1
3.48081441564215	3.30304574639535	666	1
3.48550303394183	3.32416877928681	667	1
3.48645727939872	3.31655379255299	668	1
3.48640764465673	3.33955270198948	669	1
3.48245918004890	3.33286401331340	670	1
3.48134984471638	3.29872909933160	671	1
3.48704703948990	3.30792557519971	672	1
3.48119685761929	3.30784512837276	673	1
3.48165183893525	3.30581212952791	674	1
3.48320736276980	3.29394491238227	675	1
3.48199566915453	3.29775050254423	676	1
3.47941752538895	3.30888801628866	677	1
3.47986016584530	3.30588666627748	678	1
3.47796982880899	3.32253684481063	679	1
3.47939041641412	3.31642327678017	680	1
3.48129214303420	3.30005041274096	681	1
3.47674478689006	3.29077669856612	682	1
3.47751429341526	3.32131905227755	683	1
3.48340363584161	3.32494532051388	684	1
3.48524903370571	3.31075450476578	685	1
3.48009616743273	3.30120876506369	686	1
3.47952921117866	3.28791479195127	687	1
3.48203697567200	3.29989893156887	688	1
3.48440102605952	3.30590672740816	689	1
3.48877069028830	3.30534362871692	690	1
3.48536879971006	3.31707423021805	691	1
3.48592003648711	3.29612059485935	692	1
3.48052381190964	3.30658685741242	693	1
3.47872555133148	3.30701687745106	694	1
3.47692729075332	3.30744689748969	695	1
3.48012631356323	3.29660736060605	696	1
3.48618391541388	3.30718754621840	697	1
3.48608393220386	3.32222984286806	698	1
3.48306923600224	3.29711593875969	699	1
3.48226607929104	3.30962054363666	700	1
3.48276031254378	3.31233093831611	701	1
3.47955604267559	3.30418476727379	702	1
3.48118633031137	3.32223733533146	703	1
3.48410909340560	3.29168899317170	704	1
3.47847043432112	3.28093827068683	705	1
3.47781304951656	3.29234819381662	706	1
3.47563154104870	3.28447225229717	707	1
3.47510556910492	3.28802105016279	708	1
3.48116403585931	3.31667224142544	709	1
3.47833256571446	3.30926049293502	710	1
3.47909886999468	3.29521591385923	711	1
3.48263686017955	3.30316636150873	712	1
3.47948570419367	3.31002861076993	713	1
3.47771675332440	3.32557334585518	714	1
3.47621423978465	3.31779435557117	715	1
3.47621538763906	3.29769721202759	716	1
3.47854781221296	3.29812122823349	717	1
3.48068283780353	3.29589374407298	718	1
3.48140337635273	3.31490559150195	719	1
3.47567887489433	3.29982375942172	720	1
3.48041452909822	3.29025360115418	721	1
3.48415171538333	3.31335673492414	722	1
3.48044033914144	3.31101728151407	723	1
3.47880961705715	3.30434144502602	724	1
3.48141499871077	3.31087587132122	725	1
3.47884705305518	3.30872243669865	726	1
3.48334849949116	3.31785414362632	727	1
3.48189918034740	3.30785247768350	728	1
3.47929000456426	3.30217181019021	729	1
3.47763947946447	3.27695030644658	730	1
3.47694667258082	3.29591987820165	731	1
3.47380810695317	3.28759544826212	732	1
3.47191894823238	3.28387965786343	733	1
3.47648683125954	3.29485910356938	734	1
3.48013156475646	3.29895263702693	735	1
3.47347138844891	3.26617251177814	736	1
3.47595032920813	3.27432163334348	737	1
3.47696113588244	3.29784642214571	738	1
3.47668533058112	3.27646750811986	739	1
3.48248819836723	3.29146164134013	740	1
3.47826486636970	3.29138831481594	741	1
3.48078734657759	3.30003242182499	742	1
3.47817465077390	3.28453673574299	743	1
3.48016397561572	3.30956271828346	744	1
3.48156363416453	3.30602849488917	745	1
3.48046448816028	3.32601823685230	746	1
3.48132341968072	3.31768050902832	747	1
3.47815528790263	3.29502713711257	748	1
3.47928756556517	3.27419094166277	749	1
3.48184549461148	3.28068422582227	750	1
3.48050991215604	3.27343893730004	751	1
3.47803295935274	3.28729128813722	752	1
3.47086101818094	3.32330996565877	753	1
3.47540496861852	3.28744042688637	754	1
3.47863776938471	3.29768779872865	755	1
3.47442972007157	3.28510335667600	756	1
3.47530904060320	3.28327073278976	757	1
3.47981026702660	3.29802481852779	758	1
3.48168486620739	3.28951120902392	759	1
3.47838011002004	3.29261014425820	760	1
3.47634511685732	3.30720522739813	761	1
3.47361845852838	3.31599566866549	762	1
3.47404470649337	3.30200702146996	763	1
3.47626220697811	3.28197448798665	764	1
3.47138335979207	3.30872831557842	765	1
3.47835895175628	3.31350268233653	766	1
3.47718131050745	3.30612606759446	767	1
3.47742299574404	3.29426090223662	768	1
3.47618450200398	3.28155612077626	769	1
3.47512725132113	3.29223832058268	770	1
3.47483559176443	3.29791392081460	771	1
3.47333675733522	3.28997194537649	772	1
3.47235463962059	3.27961460611944	773	1
3.47671013405647	3.28670239389380	774	1
3.47580345977550	3.28296077899328	775	1
3.47507546334953	3.27293554787870	776	1
3.47124484123014	3.26185857076436	777	1
3.47564057101802	3.28315946675023	778	1
3.47066490076910	3.28036837767362	779	1
3.47311564976802	3.31776423141358	780	1
3.47541865726221	3.30036650605230	781	1
3.47452953935976	3.30631096271476	782	1
3.47468536360179	3.31139389012498	783	1
3.47737640209436	3.30680245361066	784	1
3.47444598977066	3.30771312967622	785	1
3.47146207045969	3.29666688990848	786	1
3.47096380083145	3.29481534158097	787	1
3.47552122108079	3.30160791394030	788	1
3.47128112920663	3.28652280144056	789	1
3.47373482677455	3.29611230122032	790	1
3.46916004915459	3.28410042603348	791	1
3.47277046381749	3.27662316397707	792	1
3.47002688755538	3.28816976116049	793	1
3.47281068126010	3.28805567187841	794	1
3.47262379552807	3.28886765395691	795	1
3.46674849318019	3.29835763931809	796	1
3.46959175664482	3.27907191646627	797	1
3.47149837735356	3.27552547230340	798	1
3.47224785897394	3.26357195912578	799	1
3.47401157331568	3.29528317017963	800	1
3.47440818974889	3.31415559042086	801	1
3.47257436551510	3.27619599265772	802	1
3.47498396354426	3.27407788478973	803	1
3.47217325584133	3.27190869894348	804	1
3.46846006423326	3.26580424134172	805	1
3.47325777630514	3.29186790809697	806	1
3.47120745007442	3.25993224615338	807	1
3.46788055930422	3.26301745081211	808	1
3.46714965139732	3.26482405558639	809	1
3.47409302430581	3.27561121972655	810	1
3.47115471249429	3.28790457522742	811	1
3.47560995033696	3.29131317615680	812	1
3.47532493616499	3.31217473862092	813	1
3.47736631904325	3.29578717934604	814	1
3.47745934767152	3.28214331297535	815	1
3.46670735366873	3.29336525736532	816	1
3.47286373508467	3.28350698012103	817	1
3.46681643896264	3.25699240570182	818	1
3.47363123331703	3.27704423550950	819	1
3.46832568463030	3.28666577319116	820	1
3.47491367490025	3.30911124041991	821	1
3.47098161752640	3.30073757328357	822	1
3.46747075074400	3.29761000087853	823	1
3.46789276556457	3.26969301257299	824	1
3.46729868779060	3.26456343576861	825	1
3.46352776677520	3.27742303757805	826	1
3.47121530467815	3.28408985281968	827	1
3.46954409836421	3.27346417831444	828	1
3.47267350413637	3.27558317683079	829	1
3.46892728154901	3.25705755157367	830	1
3.46733917175086	3.25003725323424	831	1
3.46520084284922	3.24174847723461	832	1
3.46866234112715	3.25549665902286	833	1
3.46784080862634	3.26904154271753	834	1
3.46765562668339	3.26757737524894	835	1
3.46962478549981	3.27459543172706	836	1
3.46739183132995	3.26572107725964	837	1
3.46393118859138	3.26980788493378	838	1
3.46805678103152	3.29034355078771	839	1
3.47338356399017	3.28523248713068	840	1
3.47049792036101	3.26403746379394	841	1
3.46476451676257	3.24359262865670	842	1
3.46739171856707	3.25243816260507	843	1
3.46646629236380	3.26903045088630	844	1
3.46896751587393	3.28668624307483	845	1
3.47046168034877	3.30917098229532	846	1
3.47274243570336	3.30566143485327	847	1
3.47156051203764	3.30858849169005	848	1
3.47254654462485	3.28062670819006	849	1
3.46885008502818	3.26443871592116	850	1
3.47207486589249	3.27714866044761	851	1
3.47392872737678	3.28911206230471	852	1
3.47412469863683	3.27819944280696	853	1
3.46758854456414	3.26746098650558	854	1
3.47075964484867	3.28301713228942	855	1
3.47507083335488	3.29672888922330	856	1
3.46682742400337	3.28625082125041	857	1
3.47091871145146	3.28296168892735	858	1
3.46919972452804	3.27644523021134	859	1
3.46464569692610	3.23198398751989	860	1
3.46069242497534	3.24201612712936	861	1
3.46472859973174	3.24257735196197	862	1
3.47033382583662	3.26759134257921	863	1
3.46831964950847	3.27493471699083	864	1
3.47263710514153	3.28119902664032	865	1
3.47198634879882	3.30325352523459	866	1
3.46840977032886	3.28310259849586	867	1
3.46660428564254	3.25781248084437	868	1
3.46911861045175	3.25359631731426	869	1
3.46640744289727	3.27107847406146	870	1
3.46522823749156	3.25657707784037	871	1
3.46508234000068	3.24486236983039	872	1
3.46783824868494	3.26185796871622	873	1
3.46734564588319	3.26162142729384	874	1
3.46816584025638	3.28641299775386	875	1
3.46647464301260	3.26663165657891	876	1
3.47430321306522	3.26501873161848	877	1
3.46703082190308	3.27737060854047	878	1
3.46711108226254	3.26065989562314	879	1
3.46860977953075	3.26923558246125	880	1
3.46515022482214	3.24737694694401	881	1
3.46712154411652	3.23987175542523	882	1
3.46496067110944	3.25845017649591	883	1
3.46577627758749	3.24241355436600	884	1
3.46553495922807	3.23572878426670	885	1
3.46556641871747	3.23965525500966	886	1
3.46371563400056	3.24427109069150	887	1
3.46385864615045	3.24626176956095	888	1
3.46629082610098	3.26447288993882	889	1
3.46837816340489	3.27203005781735	890	1
3.46291350483513	3.25763845099159	891	1
3.46460822632190	3.23663314864798	892	1
3.47015100578377	3.25516515867564	893	1
3.46577737562890	3.24634933234787	894	1
3.46707562073709	3.25559674599933	895	1
3.46323970006110	3.25477941018149	896	1
3.45905633712581	3.22595011532680	897	1
3.46354437652545	3.24519407201664	898	1
3.46726823271163	3.26164234147198	899	1
3.46469440654806	3.25561804039158	900	1
3.46477267110241	3.25409211626602	901	1
3.46612466484924	3.24714601276093	902	1
3.46404654906232	3.26107543368457	903	1
3.46376135638522	3.25380279079733	904	1
3.46610970862939	3.24739648855858	905	1
3.46682516080040	3.24744708300343	906	1
3.46401700859785	3.24172950621619	907	1
3.46445804182754	3.26460941458096	908	1
3.46758358799683	3.26055756914743	909	1
3.46469980936459	3.24142584940192	910	1
3.46476389552077	3.24995869700632	911	1
3.46627304507209	3.26609635493091	912	1
3.46728948767671	3.27412598773540	913	1
3.46733895113353	3.26133889275628	914	1
3.46641398539324	3.25929490805572	915	1
3.46473744035761	3.25906259022042	916	1
3.46452959683491	3.24032678209402	917	1
3.46559145739586	3.25018342015168	918	1
3.46700822675041	3.25588485179333	919	1
3.46948752787576	3.28038942981435	920	1
3.46582319856912	3.25267983719618	921	1
3.46598957026237	3.26328441352418	922	1
3.46545717942630	3.28591673446844	923	1
3.46351511282120	3.24784938448697	924	1
3.46478977770768	3.26386880694157	925	1
3.46885022926038	3.28326088503616	926	1
3.46202514543497	3.26481833451837	927	1
3.45959668984101	3.24376342666567	928	1
3.46227769868965	3.24248482373904	929	1
3.46520223120780	3.24475843113243	930	1
3.46276147556323	3.24567727054985	931	1
3.46628081954530	3.26111152357592	932	1
3.46562364477729	3.27635899236933	933	1
3.46595281258568	3.28062388584560	934	1
3.46113373431062	3.23998680963116	935	1
3.45949091788673	3.24719380152906	936	1
3.46502700183166	3.24942798137891	937	1
3.46009891003220	3.22277103513601	938	1
3.45958522456700	3.21192109881964	939	1
3.46651401673281	3.24707036715408	940	1
3.46275247019743	3.24798270021357	941	1
3.46555794956728	3.24836591497835	942	1
3.46461704504337	3.26507933107755	943	1
3.46242943313744	3.25708192263039	944	1
3.46267093011440	3.24067132151311	945	1
3.46430709460595	3.24400200852471	946	1
3.46725198252091	3.26342840136214	947	1
3.46548912618984	3.23813674685625	948	1
3.46619414962354	3.25722968007164	949	1
3.46694888788631	3.26057179584450	950	1
3.46535210952568	3.24697126403836	951	1
3.46552950083496	3.25651577952656	952	1
3.46782891099863	3.26397831102804	953	1
3.46393931570135	3.24047949415688	954	1
3.46456484727989	3.23427384141196	955	1
3.46272695186537	3.24841916661159	956	1
3.45915657513352	3.23745347756627	957	1
3.46549531533056	3.26033816888681	958	1
3.46990705042423	3.26228947192581	959	1
3.46880238619035	3.25803480997640	960	1
3.46926699072968	3.28288268042788	961	1
3.46565181715898	3.26933626374226	962	1
3.46868571765888	3.27087957790613	963	1
3.46387233349813	3.23372030245389	964	1
3.46383413257607	3.24775594618783	965	1
3.46499117064751	3.24250402606079	966	1
3.46422660627305	3.22194433617439	967	1
3.46732151549995	3.23138670770887	968	1
3.46380342005359	3.22657399576009	969	1
3.46435075337898	3.25762951278989	970	1
3.46824998407781	3.27963341952411	971	1
3.46637046714356	3.27009766922105	972	1
3.46914712592593	3.29897247623541	973	1
3.46593486287142	3.27201899759774	974	1
3.46713212383943	3.25465095594029	975	1
3.47072638966581	3.27746232559657	976	1
3.46590044331308	3.25456308730746	977	1
3.46947168782676	3.25426630389298	978	1
3.46574168769514	3.25581143289887	979	1
3.46683053441965	3.25609720502670	980	1
3.46707813901573	3.24826387070302	981	1
3.46319568025128	3.24917383634023	982	1
3.46204025916888	3.22650168781856	983	1
3.46266045076914	3.23892054640038	984	1
3.46517840948424	3.22203348953285	985	1
3.46324769524070	3.24237557741321	986	1
3.46359042743198	3.24694273135510	987	1
3.46661040757077	3.24455077827547	988	1
3.46526362189827	3.25569791395885	989	1
3.46667215420820	3.25700158231560	990	1
3.46788267813678	3.25869076937950	991	1
3.46959580546817	3.24760659673713	992	1
3.47017392541824	3.25204603972893	993	1
3.46889053192351	3.25981390001469	994	1
3.46874071255087	3.27912736264446	995	1
3.46365821434496	3.25970574024678	996	1
3.46777127282104	3.25669853931059	997	1
3.46968136547599	3.26557240697705	998	1
3.46396457763839	3.24580672774859	999	1
3.46601114187687	3.24188112930512	1000	1
3.46507509337968	3.24919826806806	1001	1
3.46248774893824	3.23343802937527	1002	1
3.47206239709963	3.26464431294542	1003	1
3.47000016548966	3.26688794538407	1004	1
3.46650854583596	3.26051657030858	1005	1
3.46031249741659	3.22783549633289	1006	1
3.46585797471619	3.23963525187539	1007	1
3.46409200538452	3.25440471413131	1008	1
3.46849886254040	3.26090593117876	1009	1
3.46874559334614	3.25935280741250	1010	1
3.46713295835396	3.27044791890816	1011	1
3.46740425745876	3.25171075770886	1012	1
3.46781927663225	3.24769492502047	1013	1
3.46645938110049	3.26921322128840	1014	1
3.46821217580622	3.27063843587483	1015	1
3.46305262502865	3.25855474964465	1016	1
3.46433274439892	3.24607629691676	1017	1
3.46303249490701	3.24779431617254	1018	1
3.46677442124653	3.23457278139898	1019	1
3.46297051698366	3.22886411915859	1020	1
3.46426015683407	3.23907087732349	1021	1
3.46495576116988	3.24948312678584	1022	1
3.46980326172414	3.26002534338639	1023	1
3.47026083361414	3.24384786214168	1024	1
3.46668328621568	3.23415307891239	1025	1
3.46431254686619	3.22075213085569	1026	1
3.46181298786836	3.21984055757153	1027	1
3.46718612234150	3.22960559393285	1028	1
3.46568475912928	3.24522613460389	1029	1
3.46678738118207	3.24532333935201	1030	1
3.46472826449083	3.25852257608313	1031	1
3.46720294404497	3.25383910844302	1032	1
3.46403666171837	3.23017740391011	1033	1
3.46356315985002	3.21816649476093	1034	1
3.45876411412351	3.21649961159991	1035	1
3.46152297147886	3.23318609502085	1036	1
3.46069375130584	3.24639669430259	1037	1
3.46404945643468	3.24448277794718	1038	1
3.46566563142490	3.23753363168096	1039	1
3.46392181473660	3.24926580555262	1040	1
3.45813705732982	3.22839448333359	1041	1
3.46129930688033	3.23112164296311	1042	1
3.46817385198219	3.24852017164505	1043	1
3.46806171950866	3.24623253806209	1044	1
3.46899189088615	3.25570730728588	1045	1
3.46340788417799	3.26185398069678	1046	1
3.46627583039145	3.26170111764819	1047	1
3.46806497846256	3.26127903148228	1048	1
3.46667646364674	3.25792926781153	1049	1
3.46744661230390	3.24464173154678	1050	1
3.46298149643255	3.23423325922755	1051	1
3.46517229715341	3.26231367633903	1052	1
3.46916627323752	3.25180545318365	1053	1
3.46863479102574	3.25916445893710	1054	1
3.46688614648610	3.26286029867858	1055	1
3.46305184235376	3.25438434026854	1056	1
3.47089193821336	3.24294358988235	1057	1
3.46892437737115	3.25461727852955	1058	1
3.47213297772383	3.27687831203363	1059	1
3.46699989749775	3.26591922630794	1060	1
3.46884316911324	3.27259610083589	1061	1
3.46922921692491	3.25774547157605	1062	1
3.46983794202988	3.24832008807194	1063	1
3.46738900844420	3.24961343703166	1064	1
3.46679020640489	3.25776610731044	1065	1
3.46784470918644	3.25574553011148	1066	1
3.46709337274298	3.27234409869299	1067	1
3.47124955375642	3.27342925267000	1068	1
3.46470272242332	3.23000120256622	1069	1
3.46587823519330	3.23578067440625	1070	1
3.46819357500352	3.24001425160986	1071	1
3.46909614994339	3.26069393771909	1072	1
3.46577292368496	3.26035296631567	1073	1
3.46492661848201	3.24428846795233	1074	1
3.46757723672693	3.26178593059207	1075	1
3.46370685183494	3.25231783121259	1076	1
3.46828218157910	3.26255245629484	1077	1
3.46725126453372	3.26061794749996	1078	1
3.46308836649865	3.26248932794757	1079	1
3.46459768497752	3.27075545257457	1080	1
3.46707088952912	3.25524875932145	1081	1
3.46714566040009	3.23401015311914	1082	1
3.46829636200380	3.25687149199254	1083	1
3.46659745099502	3.24823893064701	1084	1
3.47160562134243	3.25952918497106	1085	1
3.47504449485710	3.27584565447895	1086	1
3.46823420321804	3.24559490677862	1087	1
3.46379887093591	3.24618692514795	1088	1
3.47222159367704	3.26481360159518	1089	1
3.46895649522365	3.25998796681175	1090	1
3.46694033577300	3.23830719218902	1091	1
3.46403293728106	3.23276145675018	1092	1
3.46367480042552	3.23706355732629	1093	1
3.46958816269268	3.27428838972633	1094	1
3.46793056612706	3.25545476826877	1095	1
3.47152633171530	3.25977650769405	1096	1
3.47161040706845	3.26541301027341	1097	1
3.46619460273097	3.24091237672892	1098	1
3.46965641660613	3.24370492529646	1099	1
3.46380579150855	3.25633492221504	1100	1
3.46929634228401	3.26295982409999	1101	1
3.47469453620008	3.29298155990882	1102	1
3.47209560840743	3.25243991301531	1103	1
3.47041068601432	3.26987254997640	1104	1
3.47541385206342	3.26260217248651	1105	1
3.46622350379246	3.25142699135260	1106	1
3.46788310572344	3.23670701295169	1107	1
3.46401145368023	3.24320519371169	1108	1
3.46660658351348	3.24649302581113	1109	1
3.46535880898663	3.24719656778235	1110	1
3.46562867654986	3.23667927152407	1111	1
3.46885206218524	3.23744563745079	1112	1
3.46855892165119	3.24546181944200	1113	1
3.46557164519977	3.23925519480084	1114	1
3.46481093297855	3.23774644530403	1115	1
3.47157062560808	3.26325006735410	1116	1
3.47040162102916	3.25414746860765	1117	1
3.47093616664114	3.24275338684397	1118	1
3.46919555631510	3.26134527219846	1119	1
3.47219977695770	3.25408121830350	1120	1
3.46657548550680	3.24713436446653	1121	1
3.46764145600466	3.23595563525670	1122	1
3.46917878421572	3.24103776003562	1123	1
3.46704874322305	3.22165593492146	1124	1
3.47066907376057	3.26656984677388	1125	1
3.46510254824185	3.24203451395524	1126	1
3.46928606042713	3.25183152664794	1127	1
3.46879117588007	3.25206387119323	1128	1
3.46452623066939	3.22846250698002	1129	1
3.46548194989493	3.23424277928126	1130	1
3.47052810627999	3.26446519619213	1131	1
3.46934653231818	3.26001773275462	1132	1
3.46861001500204	3.25967324469565	1133	1
3.46579557928597	3.26206532355225	1134	1
3.46399875530467	3.25069968110154	1135	1
3.46410217896065	3.24320193845296	1136	1
3.46375260576047	3.23306822826290	1137	1
3.46474421304212	3.23310647385996	1138	1
3.46521532293951	3.23060621164078	1139	1
3.46689881613628	3.25339141857851	1140	1
3.46593418662437	3.24326899587841	1141	1
3.47008602367487	3.26152695713412	1142	1
3.46705033952803	3.27622134526552	1143	1
3.47098144051390	3.26714379744376	1144	1
3.46556219935946	3.25694292828887	1145	1
3.46226025275098	3.23589045620613	1146	1
3.46728234880106	3.24899153380842	1147	1
3.46148177854640	3.21449124193673	1148	1
3.46558489298471	3.22296201005558	1149	1
3.46734008886372	3.25135391873521	1150	1
3.47132838594975	3.26399577432487	1151	1
3.46894124939867	3.25287773769958	1152	1
3.46652643631464	3.22239098168314	1153	1
3.46463121877711	3.20993672495101	1154	1
3.46779494188873	3.23060980082805	1155	1
3.47267235289107	3.25927198842833	1156	1
3.46923473086698	3.27048828808916	1157	1
3.46996766887778	3.27413301723468	1158	1
3.46986242007901	3.25377626687610	1159	1
3.47051462855153	3.26749705029278	1160	1
3.46678259799295	3.24636638971441	1161	1
3.46887590468314	3.24519635458000	1162	1
3.47003987605048	3.24923152138672	1163	1
3.46549732488685	3.24199725396849	1164	1
3.46310498416451	3.22625925107920	1165	1
3.46619552879390	3.23777223633190	1166	1
3.46727000617575	3.22830271214828	1167	1
3.46904797138262	3.24812783038272	1168	1
3.47154038526579	3.25675712695084	1169	1
3.47031569123828	3.26821356585814	1170	1
3.46836882887079	3.25655923270136	1171	1
3.47013417775633	3.27572827785541	1172	1
3.47187113326199	3.27678248353276	1173	1
3.46822595737730	3.25739514727756	1174	1
3.46614588187514	3.24659872915816	1175	1
3.46732716645373	3.25400910856960	1176	1
3.46750951235598	3.25635316291948	1177	1
3.46594329092145	3.22694325637458	1178	1
3.46461140018317	3.23867952934474	1179	1
3.46507375941251	3.21121101442355	1180	1
3.46423757067590	3.23512368466556	1181	1
3.46937363105870	3.25486265532404	1182	1
3.47038004707341	3.25761493593349	1183	1
3.47248354681087	3.25778882790024	1184	1
3.46601680506497	3.25554519542887	1185	1
3.46420671795211	3.23599346109944	1186	1
3.46687158511342	3.23710175595137	1187	1
3.46674763489076	3.23931833306520	1188	1
3.47026757882544	3.25216393065938	1189	1
3.47093293301109	3.25781927622029	1190	1
3.46722545753151	3.24753783924256	1191	1
3.46769174837449	3.24142198710737	1192	1
3.46570799409227	3.23110570729489	1193	1
3.46375446557223	3.24514890240373	1194	1
3.46668347823608	3.23565352899477	1195	1
3.46510349290935	3.22901943941422	1196	1
3.46714444032494	3.25767842051414	1197	1
3.46714573697280	3.23396878110455	1198	1
3.46963135342329	3.23351880440954	1199	1
3.46735492701958	3.26040970584124	1200	1
3.46877207169830	3.24310008458993	1201	1
3.46700581476914	3.23771942009362	1202	1
3.46991845892989	3.24704536309278	1203	1
3.47105652747813	3.24745766217912	1204	1
3.46487262722038	3.24702590378127	1205	1
3.46342045357693	3.23691979693434	1206	1
3.46586600696713	3.23130690984258	1207	1
3.46338426335464	3.23495434366170	1208	1
3.47135011114524	3.25164680731242	1209	1
3.47238702709815	3.27309853535328	1210	1
3.47559761580850	3.28240487878001	1211	1
3.47373372341343	3.27934778172614	1212	1
3.47358146325411	3.26241689921437	1213	1
3.47230420807213	3.28774326621520	1214	1
3.46654406275953	3.24332447789563	1215	1
3.46716822312913	3.25006758261159	1216	1
3.46647389279094	3.24198564200932	1217	1
3.46308115850381	3.22889222404195	1218	1
3.46303709712921	3.22752985139364	1219	1
3.46899881867821	3.25389359418128	1220	1
3.46496723214124	3.24049698367009	1221	1
3.46488960158386	3.25266334228307	1222	1
3.46820767144770	3.25327935438877	1223	1
3.46807507763778	3.26720807572900	1224	1
3.46874311094685	3.26633408217202	1225	1
3.46996889604034	3.27576720403214	1226	1
3.46542414393917	3.25520055579510	1227	1
3.46546689039529	3.25616059918001	1228	1
3.46504737757282	3.25852379742904	1229	1
3.46570298030407	3.26545464994885	1230	1
3.46329741734698	3.25111433026987	1231	1
3.46502808438561	3.23835068593197	1232	1
3.46239274101324	3.21600106120242	1233	1
3.46410089211453	3.24094831337792	1234	1
3.46136778680323	3.25703206733126	1235	1
3.47478554968421	3.27364900058450	1236	1
3.47020133191097	3.25209274499660	1237	1
3.47169909409855	3.25011999801812	1238	1
3.46857461084461	3.24888900249874	1239	1
3.46480982194003	3.23756392208029	1240	1
3.46439583361306	3.25027492895607	1241	1
3.46914360467745	3.25852925056907	1242	1
3.47323849513929	3.26106920182642	1243	1
3.46622601135341	3.24728592649093	1244	1
3.46436334092922	3.24806295638408	1245	1
3.46941678027213	3.23004330828209	1246	1
3.46751440044017	3.22601574357695	1247	1
3.47105736770096	3.25114932895245	1248	1
3.46441757442187	3.24497867873039	1249	1
3.47211042351327	3.25800350654435	1250	1
3.46721096526218	3.23874964285764	1251	1
3.46583771931727	3.24933870356402	1252	1
3.46754294841749	3.24869125336290	1253	1
3.46862636749816	3.26166406148552	1254	1
3.46760705207157	3.26819102053342	1255	1
3.46532877630331	3.24108970685033	1256	1
3.46942355926883	3.25381663007652	1257	1
3.46734109169801	3.23797039898000	1258	1
3.46237026987592	3.24028576765594	1259	1
3.46745094658576	3.25620447721466	1260	1
3.46367893314330	3.23836477374888	1261	1
3.46713533525040	3.26078812483068	1262	1
3.46482282447506	3.24395088507384	1263	1
3.46329417616076	3.24495313050415	1264	1
3.46468895915227	3.24675776827610	1265	1
3.46474698957536	3.24012189692832	1266	1
3.46890214415509	3.25802200887381	1267	1
3.46927493273744	3.27357066993417	1268	1
3.46798909865568	3.26637809663631	1269	1
3.46753617332171	3.27856038656940	1270	1
3.47004259498060	3.26129609057267	1271	1
3.46745217789159	3.25661598209661	1272	1
3.46850266456628	3.25019506846694	1273	1
3.46577251557884	3.24341436884011	1274	1
3.46655791070042	3.24307650156744	1275	1
3.46614222753814	3.25150316210382	1276	1
3.46585964551129	3.25498861413790	1277	1
3.46846575421359	3.26666576717613	1278	1
3.46607339808481	3.25825963553380	1279	1
3.46743732765561	3.25199052368469	1280	1
3.46865833565761	3.25741889061368	1281	1
3.46826193922984	3.25479560818545	1282	1
3.46571150236763	3.25333328792550	1283	1
3.46356171855814	3.25031181629182	1284	1
3.46535893433087	3.24360082403531	1285	1
3.47051114710331	3.25922464708129	1286	1
3.46805890957641	3.26029869083238	1287	1
3.46686676341018	3.25333557038802	1288	1
3.46694455199809	3.25841676779660	1289	1
3.46536664033609	3.25722334908097	1290	1
3.47056685924628	3.25480102213977	1291	1
3.46880429409875	3.25072787932817	1292	1
3.46955152417062	3.26298479862524	1293	1
3.46185081548884	3.22745342194779	1294	1
3.47183364417765	3.25290931197612	1295	1
3.46834992875461	3.26723423978559	1296	1
3.46763804296349	3.25302109866420	1297	1
3.46618051782158	3.24949457083895	1298	1
3.46522112772924	3.23013551166894	1299	1
3.46945279054271	3.28114144831731	1300	1
3.46655805724401	3.27442928140666	1301	1
3.46773120217947	3.27540501519328	1302	1
3.47015012426908	3.26566497795505	1303	1
3.46475424388723	3.25151057907345	1304	1
3.46761732098730	3.24224503354458	1305	1
3.46615207530225	3.25323415050699	1306	1
3.46693792630059	3.24614618355363	1307	1
3.46228308003618	3.22080990616337	1308	1
3.45926782404760	3.21604698765482	1309	1
3.46316089965722	3.24369368419326	1310	1
3.46735395688274	3.26166790701645	1311	1
3.46721187543297	3.25748016634263	1312	1
3.46619659472088	3.25858276195403	1313	1
3.46571591042344	3.26324489852243	1314	1
3.47055080679342	3.25887435075964	1315	1
3.46860438379261	3.27042406585267	1316	1
3.46345891842328	3.23387587258544	1317	1
3.46492431853775	3.24842092572735	1318	1
3.46765615337012	3.26746927081262	1319	1
3.47062271250432	3.26474207787507	1320	1
3.47013581755341	3.25773268398379	1321	1
3.46496266845575	3.26375496911300	1322	1
3.46831815541509	3.28554883237549	1323	1
3.47204393627639	3.26717300363219	1324	1
3.47034683033557	3.25669814337786	1325	1
3.47398210629656	3.25646354260064	1326	1
3.47068706484792	3.25877914279690	1327	1
3.46760195928886	3.24755659390290	1328	1
3.46950771271520	3.27192363237047	1329	1
3.46817394610287	3.26112433707969	1330	1
3.46269462468952	3.24164703637246	1331	1
3.47212775870157	3.26603399068551	1332	1
3.47229991458704	3.28809991535067	1333	1
3.46577279320243	3.26212169483784	1334	1
3.46677005789229	3.25399575825319	1335	1
3.46499268277347	3.24399455835801	1336	1
3.46301794822229	3.24274045624591	1337	1
3.46398971895945	3.25519913599407	1338	1
3.46322754910967	3.24182368196482	1339	1
3.46204749856808	3.24524378008534	1340	1
3.46388803122782	3.22499500332867	1341	1
3.46483257946049	3.24674447889045	1342	1
3.46349715510332	3.25661554042149	1343	1
3.46608732837366	3.25007486451131	1344	1
3.46433459141142	3.22660110552185	1345	1
3.46766090577228	3.23857897639467	1346	1
3.46724943853348	3.23838819395892	1347	1
3.46703321475668	3.23497818006165	1348	1
3.46288801670611	3.22982850060822	1349	1
3.46667721053254	3.25090724303141	1350	1
3.46492919332168	3.25426906829906	1351	1
3.47025808212178	3.27033349687177	1352	1
3.46430051305645	3.24052641791780	1353	1
3.46826059168234	3.24024973715126	1354	1
3.46435368443395	3.23897092300221	1355	1
3.46582945616071	3.23683731379152	1356	1
3.46585231408746	3.23249892436083	1357	1
3.46366469986418	3.23973013436591	1358	1
3.46678981687846	3.25892958327594	1359	1
3.46453930529993	3.24667561649063	1360	1
3.46342182472445	3.24891305015840	1361	1
3.46955827143539	3.25540115674117	1362	1
3.46533331171957	3.25210006665363	1363	1
3.46312299594007	3.22795191531163	1364	1
3.46710401069676	3.25058890228774	1365	1
3.47113300999012	3.27715102171727	1366	1
3.47062115770080	3.29276277013984	1367	1
3.46634685307528	3.28761603450061	1368	1
3.47576455736779	3.27245237039945	1369	1
3.46554803446954	3.23528344752637	1370	1
3.46632422063307	3.22784582732021	1371	1
3.46893806920463	3.22802369506464	1372	1
3.46556642747413	3.23771010292446	1373	1
3.46616540721180	3.24363079410479	1374	1
3.46843315016244	3.26200951637542	1375	1
3.46623798937603	3.24060002994027	1376	1
3.46544079554453	3.23387587830868	1377	1
3.46627165368811	3.22920023977148	1378	1
3.46560047600530	3.24581192356206	1379	1
3.46371532603711	3.25769586103256	1380	1
3.46412688876083	3.23571437260460	1381	1
3.46608990741752	3.25096637038458	1382	1
3.46602406952251	3.23734287280445	1383	1
3.46716519259241	3.25195984738143	1384	1
3.46479517263511	3.24283362177665	1385	1
3.46641129392196	3.25856577250742	1386	1
3.46690321298456	3.26236683215269	1387	1
3.47211361404838	3.27418240928964	1388	1
3.46411109080229	3.25049338386718	1389	1
3.46909273036892	3.25996945510750	1390	1
3.46328877066738	3.25201529443193	1391	1
3.46730233927539	3.25603534043401	1392	1
3.46480089859986	3.24259450110587	1393	1
3.46572547649205	3.25436354457698	1394	1
3.46645639133771	3.27751085439360	1395	1
3.47158907557704	3.28043487939955	1396	1
3.46981019035379	3.26179374045989	1397	1
3.46862845858930	3.26592931746509	1398	1
3.46749159385187	3.26910657760227	1399	1
3.46669025116070	3.26306617768411	1400	1
3.46403522067153	3.24175848244230	1401	1
3.47005071374625	3.25957218133011	1402	1
3.46587644914483	3.25670319173142	1403	1
3.46720620691345	3.26724358774842	1404	1
3.46310009553413	3.23962257107035	1405	1
3.46049457446417	3.21785071932011	1406	1
3.46647793430536	3.25545750448354	1407	1
3.46746672330894	3.24086426392531	1408	1
3.46338035028737	3.25868046922265	1409	1
3.46726524562513	3.26379471580779	1410	1
3.46656335291978	3.27128814139520	1411	1
3.46750755302563	3.26316850857272	1412	1
3.46967295827589	3.26430171484747	1413	1
3.46395519292285	3.24808622081609	1414	1
3.47060802821311	3.26606773166870	1415	1
3.47006497086382	3.26900324969789	1416	1
3.46841529172906	3.27391152120598	1417	1
3.46817627049178	3.23582253733758	1418	1
3.46844466028303	3.25884449354325	1419	1
3.46518816741710	3.24858262192777	1420	1
3.46695877295289	3.25536157409803	1421	1
3.46586112560133	3.26165133151392	1422	1
3.46889342650329	3.25663507539059	1423	1
3.46980088176774	3.26338695780770	1424	1
3.47142122144902	3.26485386750492	1425	1
3.47042352602177	3.26240595479150	1426	1
3.46789617083774	3.26384684856968	1427	1
3.46559212515896	3.25057013273358	1428	1
3.46471106568014	3.27238226021736	1429	1
3.47041583251714	3.27335757686236	1430	1
3.46952582586490	3.25812687720774	1431	1
3.46891266253240	3.26050642379653	1432	1
3.46734602343684	3.26340934343267	1433	1
3.46567463991914	3.25338530719578	1434	1
3.46585335015762	3.24886522793997	1435	1
3.46479188436700	3.24393712906457	1436	1
3.46608169578576	3.25670784597817	1437	1
3.46840655500267	3.26844509669987	1438	1
3.46052792758905	3.25004786247162	1439	1
3.46524369376721	3.25584738482408	1440	1
3.46366020233456	3.24962962474439	1441	1
3.46967514791046	3.24861550017568	1442	1
3.46312478104500	3.24929777456799	1443	1
3.46248552850070	3.24769158672570	1444	1
3.47071796558919	3.26576343598968	1445	1
3.46649695454076	3.27598707357758	1446	1
3.46480677076323	3.25540281312606	1447	1
3.46836798838350	3.26655732205796	1448	1
3.46653160620682	3.26458539534982	1449	1
3.46581895066401	3.23557110777746	1450	1
3.46377227765484	3.22667181123917	1451	1
3.46200569333066	3.22608849628550	1452	1
3.46163011435212	3.22051524037538	1453	1
3.46483674744916	3.22307417268727	1454	1
3.46714571852421	3.23702761403350	1455	1
3.46716670254522	3.22145881341386	1456	1
3.46180948423153	3.22197964512255	1457	1
3.46595070259121	3.26215242289929	1458	1
3.46739516739351	3.26158509695249	1459	1
3.46591955642581	3.25126974924470	1460	1
3.46918703287563	3.24109521972146	1461	1
3.46440440337235	3.23544555222453	1462	1
3.46219437471649	3.22813758859261	1463	1
3.46334512211545	3.23574179962530	1464	1
3.46964810080944	3.24444200536794	1465	1
3.46637401370473	3.24716245761586	1466	1
3.46544593584853	3.24202614686626	1467	1
3.46492730672741	3.24671228842865	1468	1
3.46450128227931	3.24151316603650	1469	1
3.46734011997164	3.25621683092514	1470	1
3.46962702359332	3.27723821916784	1471	1
3.46825682216125	3.25546303370883	1472	1
3.46770312942492	3.25879665001904	1473	1
3.47033179895692	3.26352148122964	1474	1
3.46574931577903	3.24376591186367	1475	1
3.46549488212145	3.26074987077338	1476	1
3.46571568588209	3.26969558767720	1477	1
3.46376569413695	3.25243286924794	1478	1
3.46592234999221	3.24594344228920	1479	1
3.47057132679955	3.25326380926700	1480	1
3.47003755451294	3.27004623877022	1481	1
3.46746695700892	3.24455923892900	1482	1
3.46853580297218	3.24763798053564	1483	1
3.47028642885793	3.25943632722026	1484	1
3.46846611346269	3.25230891724520	1485	1
3.46734620923177	3.24499191154152	1486	1
3.47221230660439	3.26924993102929	1487	1
3.47118943263795	3.26011509252653	1488	1
3.46382481779846	3.23068167152012	1489	1
3.46297554696775	3.23913218970823	1490	1
3.46866953035067	3.25764503975719	1491	1
3.46305818187053	3.23373562048646	1492	1
3.46964336247258	3.24363616032561	1493	1
3.47116012770244	3.26327224414924	1494	1
3.46724923185486	3.24469109818436	1495	1
3.46736270083895	3.24939664174903	1496	1
3.46809931843700	3.23275079026502	1497	1
3.46141974872617	3.22403107857365	1498	1
3.46426240405480	3.23847544033388	1499	1
3.46632485992120	3.24639308390483	1500	1
3.46345785502855	3.25369572737580	1501	1
3.46905830699635	3.24863616407237	1502	1
3.47072323351196	3.24634726048326	1503	1
3.46667954605245	3.24821235097704	1504	1
3.46959435239125	3.26040442146060	1505	1
3.46594712236508	3.25511686143469	1506	1
3.46697674514611	3.25253326493329	1507	1
3.46575240879531	3.24581882511872	1508	1
3.46440053948813	3.22114255929929	1509	1
3.46493976764820	3.24234911870897	1510	1
3.46969387658158	3.27853913063153	1511	1
3.46774554030464	3.26570306569543	1512	1
3.47059720968863	3.25067729077711	1513	1
3.46982966075105	3.26240647806784	1514	1
3.47349758414805	3.27683475364742	1515	1
3.46829178312805	3.26838416715754	1516	1
3.46529135284839	3.25335007370321	1517	1
3.46774240714592	3.25729041967853	1518	1
3.46859744890785	3.25716628274547	1519	1
3.46582254901028	3.26525676409772	1520	1
3.46454996885744	3.26691228167215	1521	1
3.46422679360625	3.25468729051431	1522	1
3.46526154981292	3.24688392219939	1523	1
3.46221234588821	3.23654405830748	1524	1
3.46648055040982	3.22286193059441	1525	1
3.47140254478763	3.27570636042933	1526	1
3.47020170023672	3.25976694051055	1527	1
3.46540542910538	3.27854419235063	1528	1
3.46406119292646	3.25865837693172	1529	1
3.46761688875000	3.24061104533611	1530	1
3.46896890917882	3.23630599321303	1531	1
3.46661719136801	3.23266391112481	1532	1
3.46589079114945	3.23480214652454	1533	1
3.46576565939017	3.26047463149080	1534	1
3.46731336671385	3.24944255284266	1535	1
3.46762765730726	3.26199680452431	1536	1
3.46948859518820	3.25364738454632	1537	1
3.46355330769372	3.23399870353606	1538	1
3.46345216353637	3.24557706811650	1539	1
3.46435438083598	3.22630461388573	1540	1
3.46638953816013	3.23474385941064	1541	1
3.46798947129478	3.25635539137945	1542	1
3.46561491397046	3.24861985094799	1543	1
3.46452426952341	3.23496819047677	1544	1
3.46468831687115	3.24419903917842	1545	1
3.46507681990132	3.24273577682491	1546	1
3.46965182336142	3.25892606187503	1547	1
3.46588345852525	3.25649775277187	1548	1
3.47042589118845	3.25360314455877	1549	1
3.46915640635770	3.27045194459165	1550	1
3.46874939732647	3.26725140379305	1551	1
3.47030315554582	3.25751113289313	1552	1
3.46888947549826	3.22839906527003	1553	1
3.46317109822559	3.22991892765379	1554	1
3.46566501203245	3.24893652210425	1555	1
3.46753228450266	3.24836976177208	1556	1
3.47134242472703	3.25596190951974	1557	1
3.46824502648757	3.24822731145296	1558	1
3.46750774247007	3.24315215253462	1559	1
3.46567000216631	3.24359162463872	1560	1
3.46448088700316	3.22996545561713	1561	1
3.46849762651472	3.24908788921894	1562	1
3.46788544902406	3.26974903914149	1563	1
3.47028937485161	3.26340403662451	1564	1
3.46784628713201	3.25589718824485	1565	1
3.46834067632908	3.23168551272817	1566	1
3.46826161190150	3.25264204358991	1567	1
3.46681042569737	3.25029922031557	1568	1
3.46582915290641	3.24449695163430	1569	1
3.46797655765655	3.25594325130420	1570	1
3.46895345020022	3.25533297759339	1571	1
3.46640283868322	3.25027066609246	1572	1
3.46654001539714	3.25167116642250	1573	1
3.46890271312697	3.25853350851629	1574	1
3.46774343733856	3.29701725051150	1575	1
3.47159260307378	3.27894372493276	1576	1
3.46591187147242	3.24521700580616	1577	1
3.46520805994649	3.24701775262443	1578	1
3.46828297664631	3.23914796945725	1579	1
3.46806363556015	3.24060102591043	1580	1
3.47126495053943	3.26093074364322	1581	1
3.46669197269630	3.25721607695342	1582	1
3.46655551240870	3.25690281022589	1583	1
3.46484970474486	3.24545263146487	1584	1
3.46576265354579	3.24901479874019	1585	1
3.46421692321333	3.26799291761155	1586	1
3.46599843731108	3.27344311987844	1587	1
3.46952464801466	3.27329283887259	1588	1
3.46782760680125	3.26642733703770	1589	1
3.46540944889134	3.25991936724270	1590	1
3.46561596965807	3.25643224683851	1591	1
3.46784249313520	3.25995800261599	1592	1
3.46956712397100	3.25873573031649	1593	1
3.46894975217881	3.27194095590602	1594	1
3.46532145309007	3.25026572584071	1595	1
3.46807712812045	3.25801213498527	1596	1
3.46497137413054	3.25054835077812	1597	1
3.46621192014793	3.26160883654787	1598	1
3.46626823838810	3.24378868983449	1599	1
3.46474790323241	3.22940015551533	1600	1
3.46601907793470	3.24843339323832	1601	1
3.46654803494573	3.25449077796994	1602	1
3.46850361082421	3.27089736752624	1603	1
3.46683435686993	3.26203675609501	1604	1
3.46924484828445	3.26963282781607	1605	1
3.47394802250934	3.29012641397858	1606	1
3.46999781828179	3.25860873409444	1607	1
3.46790476557735	3.27335614887259	1608	1
3.47050745775153	3.26288539674636	1609	1
3.46816838171223	3.24690855546353	1610	1
3.47096003414392	3.24339577431004	1611	1
3.46672536445977	3.26015411321362	1612	1
3.47168709007805	3.26241321534063	1613	1
3.47123129297404	3.26691013124291	1614	1
3.46681438678485	3.26168548433269	1615	1
3.46911097975344	3.24540359137496	1616	1
3.47002205966290	3.27558587585205	1617	1
3.47235396573593	3.27540666851014	1618	1
3.46586786546675	3.24265613192245	1619	1
3.46794880630530	3.25577299357988	1620	1
3.46693985654645	3.26697223213888	1621	1
3.46595481339320	3.27075929108417	1622	1
3.46394133511951	3.25002301954006	1623	1
3.46563470155104	3.25726793739082	1624	1
3.46770755018293	3.26960327318506	1625	1
3.46614010087512	3.27145929559961	1626	1
3.47114885629177	3.27605614700543	1627	1
3.46207616903334	3.25250961837756	1628	1
3.46235403000635	3.23293254124547	1629	1
3.46925307470975	3.25603097413854	1630	1
3.46403916372311	3.24103339589261	1631	1
3.46425149163995	3.24581208196033	1632	1
3.46563729970950	3.25079512436235	1633	1
3.46718785904352	3.24771777731401	1634	1
3.46972107492436	3.27086789148287	1635	1
3.46788994757684	3.27605007200069	1636	1
3.47031557987258	3.28079743195858	1637	1
3.47039486214726	3.27590898054605	1638	1
3.46526263297703	3.24699588150933	1639	1
3.46247667942795	3.22612131128099	1640	1
3.46605346471457	3.24014601808580	1641	1
3.46262580648435	3.24883246962177	1642	1
3.47136008756308	3.25904333246779	1643	1
3.46541453216790	3.26313382194739	1644	1
3.46864035790059	3.26876948639257	1645	1
3.46873593610451	3.25261252862034	1646	1
3.46503671496757	3.25649870780039	1647	1
3.46683598494862	3.27527927271217	1648	1
3.46767782034575	3.27023183465924	1649	1
3.46398467600985	3.25323076187141	1650	1
3.46288398179047	3.24051114368456	1651	1
3.46842798984970	3.25624612518776	1652	1
3.47080841245765	3.25735942716008	1653	1
3.46833689321571	3.24059701086979	1654	1
3.46782791268709	3.24401635273314	1655	1
3.46555047007580	3.23495559331925	1656	1
3.46150572216299	3.23430961553129	1657	1
3.46411723149751	3.23794364311940	1658	1
3.46453814150268	3.24231524235020	1659	1
3.46393387298003	3.23349296133100	1660	1
3.47110086549987	3.26620974330690	1661	1
3.46950702761356	3.25745538587689	1662	1
3.46469187679538	3.24175935767499	1663	1
3.46420539921035	3.24219161073081	1664	1
3.46715112845992	3.24131961021807	1665	1
3.46318461283987	3.24334129284583	1666	1
3.46835047269889	3.26739592794281	1667	1
3.46511526668359	3.25620504039608	1668	1
3.47259747802138	3.28465390094923	1669	1
3.46737428022839	3.25934041780089	1670	1
3.46418622589784	3.24711634795984	1671	1
3.46364957813046	3.24878196595789	1672	1
3.46505675314292	3.23908606320817	1673	1
3.46666296907183	3.25214202063722	1674	1
3.46881557540549	3.24785763336604	1675	1
3.46551952539945	3.24930266298529	1676	1
3.46592062336517	3.24672230832882	1677	1
3.46998610458730	3.23547488764890	1678	1
3.46789605051570	3.25324284608513	1679	1
3.46913251340573	3.23812923315818	1680	1
3.46715481055629	3.25848924875731	1681	1
3.46892829362128	3.26084807270386	1682	1
3.46753843796694	3.24397369252465	1683	1
3.46805345798773	3.24892867190489	1684	1
3.46948152481712	3.25248016882088	1685	1
3.46835303744034	3.25067492788295	1686	1
3.46745668320358	3.24249169691977	1687	1
3.46492811544981	3.25210812724271	1688	1
3.46965356490376	3.25243485708297	1689	1
3.47413363976539	3.28631939084354	1690	1
3.46921236095677	3.27206224239223	1691	1
3.46551705682093	3.26961109217796	1692	1
3.46315620970736	3.26267813413876	1693	1
3.46678378572804	3.25250872253728	1694	1
3.46462800145913	3.24966816188923	1695	1
3.46988269938096	3.26848104918770	1696	1
3.46577518605426	3.25933299182982	1697	1
3.46422944671291	3.23044129501584	1698	1
3.46677599023103	3.24239375455681	1699	1
3.46595031624935	3.24217622007455	1700	1
3.46668015621147	3.23228957106260	1701	1
3.46700687128940	3.24560499186553	1702	1
3.46481890878704	3.25657397922938	1703	1
3.46710079312437	3.25160174373189	1704	1
3.46695097947863	3.23808667825375	1705	1
3.46126656378754	3.23425024143432	1706	1
3.46274610831992	3.24372941493247	1707	1
3.46789729567938	3.25082707096221	1708	1
3.46851348017210	3.25041433641327	1709	1
3.46474319794783	3.23892203205302	1710	1
3.46509881047819	3.26861602433301	1711	1
3.46536572822932	3.26058287658839	1712	1
3.46388402311267	3.25494756811812	1713	1
3.46921375922554	3.25496043949983	1714	1
3.46742529870102	3.24904036582228	1715	1
3.46238478940487	3.22576296644791	1716	1
3.46139959954839	3.22233498929360	1717	1
3.46767356432182	3.22654052980632	1718	1
3.46557587889335	3.24223667810720	1719	1
3.46829577541367	3.24839474104175	1720	1
3.46960916897616	3.25592993234739	1721	1
3.47228919865454	3.27286964740626	1722	1
3.47026869459369	3.26218927725611	1723	1
3.47136030390532	3.26886744174557	1724	1
3.47217963287080	3.24791871907744	1725	1
3.46781503428036	3.25980428321176	1726	1
3.47003736439004	3.27378673886038	1727	1
3.46826277832366	3.26106607574370	1728	1
3.46440059321757	3.23498876121160	1729	1
3.46603204324559	3.25511027843255	1730	1
3.46781850554631	3.25900799899132	1731	1
3.46468140950681	3.23934282893553	1732	1
3.46953337248307	3.27724710799994	1733	1
3.46944191529437	3.28587712295248	1734	1
3.46702406024875	3.25611786872013	1735	1
3.46777238892461	3.26775538623058	1736	1
3.47153893205796	3.26823465137553	1737	1
3.46896049902941	3.25745980527224	1738	1
3.46936948392604	3.26182846368318	1739	1
3.46733407904604	3.23689194785336	1740	1
3.46929183325114	3.25217278180056	1741	1
3.47168882398515	3.26795483685601	1742	1
3.47150431889986	3.26628908951295	1743	1
3.47165600836339	3.25236702701526	1744	1
3.46763838644184	3.22872818215225	1745	1
3.46836763044689	3.24777234619329	1746	1
3.46599526598799	3.24378856395229	1747	1
3.46772914713726	3.24091372384056	1748	1
3.46830424165041	3.22753146492754	1749	1
3.46582602341759	3.25297929329159	1750	1
3.46846776433554	3.27214250041012	1751	1
3.46116349796744	3.23522266974467	1752	1
3.46340224501033	3.22247794213122	1753	1
3.46495593405481	3.24236167439489	1754	1
3.46910245396225	3.25989623081736	1755	1
3.46571765757277	3.25151049160960	1756	1
3.46267374667050	3.24721136039552	1757	1
3.46794625763708	3.25256665732612	1758	1
3.46970823827919	3.26425121132608	1759	1
3.47121669415443	3.28220364652266	1760	1
3.47269759588974	3.27550839547438	1761	1
3.46573418426903	3.27060755332215	1762	1
3.46747273691007	3.25100848535884	1763	1
3.46256757591819	3.23803383259384	1764	1
3.46609315819660	3.24035985127510	1765	1
3.46596301866405	3.25691510118560	1766	1
3.46707444055483	3.27542950566765	1767	1
3.46387573551246	3.25044569346755	1768	1
3.46864027357430	3.26675897595560	1769	1
3.46982987130987	3.25959960631944	1770	1
3.46572053095465	3.26045835943057	1771	1
3.46923996221352	3.29033250752254	1772	1
3.46707292825884	3.24753812027907	1773	1
3.46265609351107	3.23320652415065	1774	1
3.46826586283834	3.25285128393898	1775	1
3.46811559424022	3.26081386807612	1776	1
3.46401017329621	3.25539310302067	1777	1
3.46619936360903	3.28664076479531	1778	1
3.46840857732381	3.25486739584945	1779	1
3.46769825935789	3.25880336299820	1780	1
3.46707397544864	3.27603835146398	1781	1
3.46444837756336	3.27249390358707	1782	1
3.46948111193819	3.26740212049677	1783	1
3.46580110517444	3.25967825186493	1784	1
3.46601948197525	3.25844598717165	1785	1
3.46939935840584	3.25037910619597	1786	1
3.46623441964841	3.24916805820849	1787	1
3.46563165539053	3.25415862265626	1788	1
3.46600241793294	3.23389845808095	1789	1
3.47029693781244	3.26953042742273	1790	1
3.46737071828603	3.24862582263081	1791	1
3.46976931926884	3.27266587885692	1792	1
3.46789802382477	3.23164382667439	1793	1
3.46939102262351	3.25277765702297	1794	1
3.46636324428639	3.23571986126753	1795	1
3.46865996774413	3.25223642874164	1796	1
3.47093586706874	3.25856214962671	1797	1
3.46872579307087	3.23999951360511	1798	1
3.46649383468886	3.25083386959326	1799	1
3.46993057047812	3.24620850536411	1800	1
3.46422888974401	3.23953404549011	1801	1
3.46287868435336	3.23961458217476	1802	1
3.46465003046681	3.22347649489835	1803	1
3.46871923453763	3.25234503888739	1804	1
3.46656546716362	3.27124921115090	1805	1
3.46653470544552	3.24808044455547	1806	1
3.47001130949419	3.25980781027106	1807	1
3.46580628281315	3.23514397267286	1808	1
3.46539568722081	3.22941711953774	1809	1
3.46501340039400	3.23958436727018	1810	1
3.46378336702293	3.23574711048291	1811	1
3.46918635793775	3.24568123444942	1812	1
3.46611937145564	3.24734410167586	1813	1
3.46737022034002	3.23696164859967	1814	1
3.46537054209210	3.22426487895920	1815	1
3.46256344929868	3.23408765623552	1816	1
3.46326248326516	3.22587855781555	1817	1
3.46338668535225	3.22758688932129	1818	1
3.46794193855548	3.25281614399097	1819	1
3.46564818799513	3.22987743253417	1820	1
3.46675569880896	3.25781062012175	1821	1
3.46691383121328	3.25896932870443	1822	1
3.46540616075964	3.26274534896960	1823	1
3.46850630671950	3.27473969258163	1824	1
3.46798145565016	3.26256379085443	1825	1
3.47042845685246	3.25706138141543	1826	1
3.46682647850926	3.26259343608184	1827	1
3.46609089078771	3.25938284508105	1828	1
3.46630741438416	3.26977093813240	1829	1
3.46533691803868	3.25938075313629	1830	1
3.46402737896180	3.24945728759023	1831	1
3.46917134927663	3.24176635781675	1832	1
3.47051564142215	3.25797697589751	1833	1
3.46338247233130	3.25937930838007	1834	1
3.46749797427432	3.26407322299891	1835	1
3.46647352331520	3.25456490702927	1836	1
3.46870280489506	3.26560552829866	1837	1
3.46743276213399	3.25778356916057	1838	1
3.46863740618005	3.25767224639335	1839	1
3.46825778710792	3.27043105564670	1840	1
3.46841191870353	3.26010339266932	1841	1
3.46536413363048	3.24886920121461	1842	1
3.46908717105043	3.23911331241528	1843	1
3.46186652564035	3.23862483311479	1844	1
3.46511397118124	3.23765910024248	1845	1
3.46761023620310	3.24850392277690	1846	1
3.46497575415578	3.24812870602675	1847	1
3.46268653746051	3.24625116470585	1848	1
3.46185253435412	3.23707786354510	1849	1
3.46400165092921	3.24806303469471	1850	1
3.46656867339432	3.26400603675060	1851	1
3.47272811354030	3.25925008200366	1852	1
3.47014096023372	3.25050883952264	1853	1
3.46758394064978	3.25487283325435	1854	1
3.46703013033569	3.23225735970519	1855	1
3.46392450234216	3.24096092804942	1856	1
3.46529241542013	3.25343125717585	1857	1
3.46446758853972	3.25123943975678	1858	1
3.46563992513790	3.27039566844851	1859	1
3.46512224096770	3.25854552308531	1860	1
3.46432020109047	3.26379069430614	1861	1
3.46205565567799	3.26088862142788	1862	1
3.46596112711273	3.24350313489212	1863	1
3.46301198522505	3.25258067070913	1864	1
3.46291478394623	3.24526639600946	1865	1
3.46838082046258	3.28272286948178	1866	1
3.46618208742086	3.26124105676551	1867	1
3.46660820628532	3.22888598570710	1868	1
3.46432797739838	3.23409918606953	1869	1
3.46293775799928	3.24216075787324	1870	1
3.46440443282824	3.23186704455990	1871	1
3.46318859831801	3.24403836453141	1872	1
3.46726430435319	3.25350349599959	1873	1
3.46750296485165	3.25105070901059	1874	1
3.46538394565496	3.24772894530687	1875	1
3.46856282218596	3.26038054848540	1876	1
3.46961381968907	3.27308744190070	1877	1
3.46825170440732	3.29369167890194	1878	1
3.46671993636211	3.26242514331788	1879	1
3.46573115348526	3.24055807155836	1880	1
3.46619988426284	3.25031549078903	1881	1
3.46769305916305	3.25864688781964	1882	1
3.47088095043182	3.25788056460212	1883	1
3.46694469981898	3.25740286830208	1884	1
3.46879810578357	3.25483909330176	1885	1
3.46362648197144	3.23828915806278	1886	1
3.46779488357359	3.26113219852228	1887	1
3.46847166078876	3.28493481559982	1888	1
3.46957174932924	3.25884329364492	1889	1
3.46904728272631	3.25237713231228	1890	1
3.46670076976443	3.24201327864291	1891	1
3.46293243911206	3.23031065053574	1892	1
3.46623051770054	3.23445270853073	1893	1
3.46643312202760	3.25554921660483	1894	1
3.46166549732228	3.24048682054036	1895	1
3.46502594012173	3.24281076061680	1896	1
3.46660990419260	3.25332180275111	1897	1
3.46355404669231	3.26035043235516	1898	1
3.46362242230038	3.25645023518947	1899	1
3.46702237469473	3.25023562506898	1900	1
3.46612624312774	3.23776526932337	1901	1
3.46658239019252	3.22343088120856	1902	1
3.46754900128649	3.24351487040888	1903	1
3.46579088326277	3.24540683578498	1904	1
3.46167905592471	3.25540496884796	1905	1
3.47223636605865	3.28490954284400	1906	1
3.46945983207307	3.27046213722795	1907	1
3.47017415041857	3.24794822005807	1908	1
3.46324543982084	3.25218133448131	1909	1
3.46468357765223	3.26676588683969	1910	1
3.46678978830123	3.26143709804542	1911	1
3.46629823534035	3.26228048373689	1912	1
3.46386238454858	3.24262516326100	1913	1
3.46750993688539	3.25921831381145	1914	1
3.46683288327216	3.25822271174694	1915	1
3.46744258537413	3.24703417800852	1916	1
3.47224243443355	3.26077528265678	1917	1
3.47035789001677	3.25946249292141	1918	1
3.46473468908007	3.24119078657629	1919	1
3.46445099848486	3.25277975488874	1920	1
3.46731419852543	3.22759064628464	1921	1
3.46322696785068	3.23228876345938	1922	1
3.46555540255504	3.25657988291893	1923	1
3.46839942427888	3.26775609239691	1924	1
3.46317532015347	3.25488952244541	1925	1
3.46500414770523	3.25881395994834	1926	1
3.46666054286824	3.27018785641122	1927	1
3.46252191677310	3.25300081204892	1928	1
3.47053352978372	3.24256891841157	1929	1
3.46912229749003	3.26352444091696	1930	1
3.46880648845015	3.27107378908710	1931	1
3.46793476271792	3.25552086985780	1932	1
3.46424071638102	3.23037481930035	1933	1
3.46054444674577	3.22768902812085	1934	1
3.46299368404386	3.23894143849244	1935	1
3.46738290509938	3.23893620447646	1936	1
3.46652639017839	3.26336803100844	1937	1
3.46501855937497	3.24698580577862	1938	1
3.46211920700241	3.22331769729415	1939	1
3.46290496289368	3.23371284021974	1940	1
3.46619434935652	3.25993406267630	1941	1
3.46753185706826	3.25648039650272	1942	1
3.46359468518187	3.24804735308437	1943	1
3.46298052330319	3.25594805657169	1944	1
3.46725822575006	3.26310514451960	1945	1
3.46208046788204	3.26129077390376	1946	1
3.46397704561169	3.24730032489766	1947	1
3.46631322786824	3.25799737082941	1948	1
3.46862917639937	3.26633834210440	1949	1
3.47156721737503	3.28252017288007	1950	1
3.46807150383087	3.25730298538818	1951	1
3.46294339625041	3.22006556395667	1952	1
3.46796589953717	3.25540666935084	1953	1
3.46576636439677	3.25038024189464	1954	1
3.46153951792740	3.23812095452933	1955	1
3.46172131569549	3.24327310403580	1956	1
3.46247591049888	3.23621736850863	1957	1
3.46811280213554	3.24637797504151	1958	1
3.46668646134011	3.25812521546973	1959	1
3.47180167321006	3.28460805807490	1960	1
3.46740285101034	3.27918904986497	1961	1
3.46657667298962	3.24870701564229	1962	1
3.46424160605896	3.24871163829666	1963	1
3.45897703433241	3.24981759120490	1964	1
3.46733428086124	3.26633195772092	1965	1
3.46443629921153	3.25337892079175	1966	1
3.46283830798375	3.23600279321744	1967	1
3.46704338172514	3.23490296523372	1968	1
3.46492858837443	3.24240985370895	1969	1
3.47062774885254	3.24799044961151	1970	1
3.47033977722147	3.27470394617287	1971	1
3.46719344798184	3.26584816169271	1972	1
3.47148663020453	3.26311138293492	1973	1
3.46474785011161	3.25710050745475	1974	1
3.46228251481197	3.22122922514425	1975	1
3.46356459591839	3.23682180856014	1976	1
3.46263651446006	3.24038165797487	1977	1
3.46568091111567	3.25727921146882	1978	1
3.46779415443800	3.25614229675963	1979	1
3.46343515870603	3.24255031684203	1980	1
3.46311497879794	3.23725500803603	1981	1
3.46154902895997	3.24352361019048	1982	1
3.46285509846723	3.24684844669577	1983	1
3.46645226184153	3.25643140711981	1984	1
3.46414552126040	3.23961655544536	1985	1
3.46372509991049	3.23525989662442	1986	1
3.46237273894247	3.23736933977910	1987	1
3.46495953159464	3.25120788889953	1988	1
3.46392115304110	3.24232155990471	1989	1
3.46865438438222	3.27062978361860	1990	1
3.46442745282953	3.25440406185047	1991	1
3.46553625416483	3.26082295936356	1992	1
3.46168726571520	3.23645694381927	1993	1
3.46384100215027	3.25738929209557	1994	1
3.46767840917422	3.27159238330504	1995	1
3.46907400357723	3.28008164403797	1996	1
3.46783167653011	3.27171357616091	1997	1
3.46781092170548	3.28642951612637	1998	1
3.46752016538257	3.26532388029820	1999	1
3.46639862679473	3.26062177993962	2000	1
[truncated: 3,000 more rows]
