# Supplementary material for: Reversibility and Viscoelastic Properties of Micropillar Supported and Oriented Magnesium Bundled F-Actin
Source: PLoS One. 2015 Aug 31;10(8):e0136432. doi: 10.1371/journal.pone.0136432 (PMC4556452; doi:10.1371/journal.pone.0136432)
Supplement: S1 Data — See the Readme.txt file within. (ZIP) [file pone.0136432.s004.zip › Rheology-raw-data/120916 02mM/fov2041noDD/fov2041noDD.txt]

3.08500880604261	3.00359321518074	1	1
3.08669305839467	2.97166701218455	2	1
3.08240130608308	2.91814004033188	3	1
3.08725945296777	2.94168710815259	4	1
3.08521978312078	2.96828902758096	5	1
3.08310944423585	2.95711212624116	6	1
3.08175691997171	2.93537465100747	7	1
3.07930769734359	2.92858696850016	8	1
3.08016828085644	2.92525973650260	9	1
3.08675866424618	2.95952558351578	10	1
3.08508662196766	2.95423077190241	11	1
3.08592845331452	2.94232240160323	12	1
3.08286817812063	2.98047134564002	13	1
3.08305978801259	2.97319521796424	14	1
3.08738542159708	2.92777593723375	15	1
3.08508455463633	2.94226330507782	16	1
3.08238831318260	2.95487247431060	17	1
3.09279484315514	2.96090974173373	18	1
3.08987431304703	2.98853955980944	19	1
3.08464385874702	2.94106116818461	20	1
3.07936495986901	2.96224172512076	21	1
3.08170361255430	2.94204463708522	22	1
3.08009579659039	2.94440312016417	23	1
3.07867609961091	2.93765732674738	24	1
3.07847267116067	2.92963494324225	25	1
3.07741645135357	2.93944428719659	26	1
3.08595617290769	2.93582378062479	27	1
3.08510990912081	2.94844952389495	28	1
3.08483587422433	2.90814604773415	29	1
3.08058368976255	2.92931950315282	30	1
3.07877727333526	2.94281338782056	31	1
3.08175884284340	2.93419790956042	32	1
3.07903802029387	2.93528970634847	33	1
3.07819083217246	2.92170974724188	34	1
3.08130394755594	2.91564591757806	35	1
3.07695852527534	2.96017123730999	36	1
3.08904795718143	2.97508693879569	37	1
3.09209719721639	2.98932667010285	38	1
3.09115548414630	2.98312699981237	39	1
3.08700540253013	2.96610332645682	40	1
3.08472313587124	2.94414625752685	41	1
3.08621383618630	2.92984992687760	42	1
3.08735590900551	2.94974867943996	43	1
3.08228543424719	2.93776598018791	44	1
3.08154419887893	2.91099895095938	45	1
3.08910152687981	2.92813125468202	46	1
3.08088771751518	2.91524178970660	47	1
3.09072988516312	2.94405355711581	48	1
3.08734715023276	2.96922547504905	49	1
3.08057050334324	2.95192532325114	50	1
3.08119487970246	2.96018073688754	51	1
3.08310628190977	2.96781668947687	52	1
3.08458379000965	2.94340728618955	53	1
3.08168010847487	2.93254498979091	54	1
3.08286550205992	2.92523446443158	55	1
3.09093930437802	2.95490970615386	56	1
3.08883156451902	2.95816896856683	57	1
3.08129969466824	2.96175053017305	58	1
3.07900050603612	2.92982374412383	59	1
3.08912949149991	2.95533221833880	60	1
3.08780025617371	2.95232543713760	61	1
3.09186953042246	2.96842320822286	62	1
3.08894714369540	2.94968109268777	63	1
3.08731639763041	2.94963615462782	64	1
3.08775885807106	2.93052314540612	65	1
3.08242975513617	2.90654668994351	66	1
3.08291423379725	2.96651082331197	67	1
3.08479288744479	2.97803437451356	68	1
3.08418503756668	2.97456652733338	69	1
3.08007081134601	2.94565919202802	70	1
3.08752154557018	2.95319590935929	71	1
3.08752273613665	2.95681777907636	72	1
3.08368722779793	2.95170863094905	73	1
3.08191793693700	2.96091870903312	74	1
3.08520316870472	2.97538359062146	75	1
3.08743292677866	2.95735738257207	76	1
3.07835178083235	2.93983955223880	77	1
3.08248659664556	2.96861918885168	78	1
3.07949792481763	2.94641475368199	79	1
3.08260258101918	2.93727974622262	80	1
3.08625562922408	2.93950957537763	81	1
3.08922324725711	2.92705995803421	82	1
3.08044685462530	2.94049225391071	83	1
3.08569508700059	2.94749059020966	84	1
3.08846680700646	2.95787155039137	85	1
3.08838526519616	2.96454610053808	86	1
3.08384093475328	2.96167799035552	87	1
3.08997468146917	2.94163882241751	88	1
3.08326126806915	2.91254196435811	89	1
3.07852805740711	2.90124367393461	90	1
3.07285641907817	2.89865676657073	91	1
3.08495289157130	2.95227897715277	92	1
3.08379291025024	2.93825775496218	93	1
3.07786334513161	2.93731349957455	94	1
3.08284492161963	2.96960003974474	95	1
3.08062802706157	3.00078465969786	96	1
3.08928779697638	2.99050442136362	97	1
3.08587664153827	2.98447904282059	98	1
3.08905213001331	2.97300277978602	99	1
3.08448543304990	2.94967143867965	100	1
3.08442791936605	2.92350046981399	101	1
3.08545226630684	2.94230981342650	102	1
3.08204805820857	2.94044916140056	103	1
3.08368696526075	2.95941725810665	104	1
3.08680263324626	2.96646226287891	105	1
3.08155896851619	2.97979545153304	106	1
3.08309778173381	2.95480979993957	107	1
3.08301903661821	2.96842254910294	108	1
3.08513365110593	2.97927084170715	109	1
3.09128768537122	2.95638947533718	110	1
3.08763605773991	2.97452964112551	111	1
3.08413354447682	2.92178477798829	112	1
3.08029474802812	2.87729195684911	113	1
3.08615092987403	2.90755907315354	114	1
3.08174306107053	2.91946476769137	115	1
3.08395939492750	2.94138589977624	116	1
3.07778978722886	2.95489047885443	117	1
3.09022843396997	2.97827126565321	118	1
3.08852995755906	2.99002509633360	119	1
3.08886747330203	2.97254702890669	120	1
3.08385480929402	2.97985944335260	121	1
3.08759637972405	2.97912372381458	122	1
3.09197116286230	2.99646281043439	123	1
3.09490365832824	2.99985457877665	124	1
3.08640637222018	2.99141629767146	125	1
3.08030954045524	2.95508422983677	126	1
3.08141905135589	2.93826023734265	127	1
3.08736813737350	2.97359425851334	128	1
3.08534246418174	2.98213612141654	129	1
3.09046325482265	2.98644505953001	130	1
3.07988975957948	2.98678547476605	131	1
3.08295378209643	2.95320744973690	132	1
3.09303523916055	2.97185925672205	133	1
3.08903476033363	2.97744159395692	134	1
3.08151424901428	2.95424369002635	135	1
3.07678162156316	2.96216746248603	136	1
3.08635482240685	2.95393022898852	137	1
3.08360609206332	2.94220426410972	138	1
3.08502842102231	2.93446067135287	139	1
3.08475630993628	2.92981439185210	140	1
3.08569556852222	2.95043160959539	141	1
3.09447780552848	2.99312720501369	142	1
3.09433358481297	2.98963973224491	143	1
3.09103306927463	2.96950260545274	144	1
3.08277365536460	2.96199448217416	145	1
3.08918244518428	2.95656777777099	146	1
3.08035222129692	2.91817641187890	147	1
3.08464841478735	2.94156878960050	148	1
3.08770790065026	2.97223601770059	149	1
3.08444500470083	2.95119570167572	150	1
3.07846536478740	2.97903959746595	151	1
3.08346129427105	2.99310765440447	152	1
3.08594202302155	2.97920030834780	153	1
3.08708872929702	2.98188046648421	154	1
3.08911278050612	2.96157098170650	155	1
3.08801102549892	2.98939839007058	156	1
3.08465874441933	2.96552113831915	157	1
3.08444913133305	2.95085025558633	158	1
3.07674945686656	2.93324092294524	159	1
3.08831497515604	2.90780019552014	160	1
3.08425887195035	2.92200725897348	161	1
3.08658371832483	2.96266356593451	162	1
3.08255853484621	2.95999643431420	163	1
3.09207766952520	2.97079134898442	164	1
3.08550368000687	2.98583714214954	165	1
3.08878544482942	2.95452351793981	166	1
3.08531603717609	2.91556987600740	167	1
3.08610106543693	2.95838041032292	168	1
3.08963035573255	2.99096842302953	169	1
3.09383145106165	3.00362757540561	170	1
3.09238369181489	2.98796180602181	171	1
3.07869901582550	2.95650867382832	172	1
3.08059311742013	2.97023993315216	173	1
3.07788167666118	2.91249088129523	174	1
3.08047876310089	2.91501704501419	175	1
3.08700431251633	2.95701847022561	176	1
3.08471035462763	2.96468021446383	177	1
3.08205683857669	2.98406849131517	178	1
3.08735806838748	3.01509054387045	179	1
3.09140510626685	3.02480502079293	180	1
3.08661802365390	2.98550861347877	181	1
3.08364485870405	2.98061965413002	182	1
3.08599650309046	2.95755505176249	183	1
3.08254365071374	2.94884182898800	184	1
3.07943995225689	2.91836200541620	185	1
3.08377859799685	2.96397517694482	186	1
3.08704065469931	2.96714765708856	187	1
3.08045815338902	2.94822129711768	188	1
3.07601042231877	2.93715744685276	189	1
3.07014492958744	2.91995360019368	190	1
3.08584132288474	2.90246202510244	191	1
3.08551999584668	2.92527853049092	192	1
3.08075365764026	2.93856787014283	193	1
3.08848114498535	2.96953835661235	194	1
3.08702971406066	2.96141468547922	195	1
3.08204524363537	2.94196551968758	196	1
3.08274510909611	2.94547339597532	197	1
3.08485129325712	2.96376429705516	198	1
3.08324662383069	2.95441826207695	199	1
3.07916967380519	2.94097994188964	200	1
3.08787042090161	2.94214639459646	201	1
3.08082364043995	2.90769676231465	202	1
3.08062417627314	2.92542368429942	203	1
3.08408285702062	2.93778936443237	204	1
3.07530814848020	2.96123583407561	205	1
3.08370897580928	2.93712613949558	206	1
3.08210453802269	2.95084099390716	207	1
3.08483061067404	2.96799498762900	208	1
3.08169675001008	2.94578174702461	209	1
3.07666723482905	2.93459235800043	210	1
3.08003953710129	2.95281142147284	211	1
3.07997516409089	2.95571066222084	212	1
3.08337210095404	2.98059919787959	213	1
3.08143688692244	2.95140283004618	214	1
3.08696487311153	2.95659943318553	215	1
3.08337437650520	2.95331316636880	216	1
3.08064698647581	2.95931020868413	217	1
3.08249904390316	2.96922969481070	218	1
3.07968083581027	2.95353054500724	219	1
3.09010913875693	2.95725809734776	220	1
3.08116330223059	2.93578938228144	221	1
3.08603969766338	2.94954499021181	222	1
3.08692478901525	2.96702398849958	223	1
3.08955091985608	2.98805321694885	224	1
3.09038514996670	2.97337412408198	225	1
3.08264113508137	2.95514190464800	226	1
3.08451522098469	2.95867294488615	227	1
3.08773969568549	2.95516690365809	228	1
3.08591675354408	2.94041368793549	229	1
3.07956295049346	2.93103537680647	230	1
3.08338897785970	2.93412723040671	231	1
3.09051178184883	2.95315253496811	232	1
3.08367439450381	2.92050206238155	233	1
3.08192643332609	2.94283851333454	234	1
3.08539886982513	2.93814476948668	235	1
3.08613114358292	2.94919234888119	236	1
3.08301490515239	2.96059324766280	237	1
3.09075615704954	2.97817569809268	238	1
3.08647251745227	2.97708865790944	239	1
3.08483687887350	2.94750903826359	240	1
3.07905804443004	2.93175970921174	241	1
3.07924091021143	2.92188614643967	242	1
3.07917175235484	2.92125494781534	243	1
3.08110459879128	2.96241443998916	244	1
3.08682164552315	2.95388721338725	245	1
3.08805550553803	2.96114376026645	246	1
3.08391796581037	2.96444536612203	247	1
3.07970927162504	2.98767394583807	248	1
3.08587497143285	3.01214744526203	249	1
3.09453672099304	3.01229830172867	250	1
3.08426890861027	2.98767414212197	251	1
3.07995656784003	2.96537678779186	252	1
3.07934860420660	2.96149270008399	253	1
3.08326958701658	2.94725672066669	254	1
3.07862828118381	2.92895586476606	255	1
3.08454909267311	2.97022661329736	256	1
3.08256178563950	2.97087894427417	257	1
3.09208238499672	2.95728606634173	258	1
3.08519093765543	2.94840950353234	259	1
3.08326534589487	2.94603692783031	260	1
3.08585156152898	2.95332226197706	261	1
3.08359423712816	2.95066351208037	262	1
3.08052843573661	2.91281771752343	263	1
3.08661584104181	2.90661901269303	264	1
3.08480940739499	2.91642689845162	265	1
3.08503554370816	2.92437518801778	266	1
3.08961580899814	2.91730472933332	267	1
3.08299787657336	2.93330084922664	268	1
3.08723968919177	2.96856989896111	269	1
3.09238541681237	2.97142079230655	270	1
3.08519593830657	2.97181662817567	271	1
3.08443646429812	2.95965284292222	272	1
3.08200119442072	2.97636930781412	273	1
3.08863324933224	2.96426774906682	274	1
3.08936887107776	2.93857984135536	275	1
3.08879066797801	2.96027179890944	276	1
3.08249415704178	2.96184063529989	277	1
3.08369093724939	2.96593797672288	278	1
3.07771690845585	2.97314715915267	279	1
3.08478150921099	2.97555917015064	280	1
3.08555111012805	2.98839218549789	281	1
3.08080876096619	2.95262588851215	282	1
3.07791423614966	2.96783090438730	283	1
3.08226646688582	2.97052395940001	284	1
3.07711965061339	2.96459465503007	285	1
3.08042233441914	2.97719842890065	286	1
3.08022218293229	2.96967487181642	287	1
3.07447960259774	2.97592264775519	288	1
3.08510442870296	2.95825238077981	289	1
3.08024593772022	2.92004981145814	290	1
3.08501595196984	2.95684777266409	291	1
3.08998180846155	2.97537827376108	292	1
3.08476753438418	2.93107623721068	293	1
3.08488176060976	2.92665673567141	294	1
3.08413851225332	2.91777120253134	295	1
3.08135785668417	2.94901871212136	296	1
3.07999488060563	2.95478226479873	297	1
3.07970930741666	2.94443373471057	298	1
3.08629688597738	2.94557409122840	299	1
3.08678558264875	2.95880278109591	300	1
3.07867528196641	2.95321257111248	301	1
3.08368234392361	2.95840856777450	302	1
3.08172642188772	2.93501610826190	303	1
3.08746005116431	2.95593835264597	304	1
3.08893110834810	2.99064552286056	305	1
3.09069018364738	3.02583733639881	306	1
3.09134008108836	2.99595127577336	307	1
3.08234181562528	2.96660613203153	308	1
3.08349860023357	2.97908924170490	309	1
3.08983157321111	2.99811501721050	310	1
3.08040293313155	2.96787863596578	311	1
3.08254616273925	2.95555989082838	312	1
3.08716799788424	2.94822628824111	313	1
3.08671040248136	2.95008986706001	314	1
3.08761625193490	2.94299175319033	315	1
3.08066177219914	2.93210957952899	316	1
3.08011123032744	2.94220486836584	317	1
3.08448771981008	2.95316937636144	318	1
3.08488356421990	2.94232925520048	319	1
3.08766643919973	2.96109323332406	320	1
3.09459543550556	2.96776828977081	321	1
3.08453753201414	2.96687251063966	322	1
3.08701939808130	2.95444063174255	323	1
3.08581267803556	2.95358390243668	324	1
3.08221811256867	2.94220520516113	325	1
3.08434053686377	2.96192328040071	326	1
3.08613099418006	2.97465314652743	327	1
3.08963770770520	2.97893145316857	328	1
3.09470578254406	3.01172936229077	329	1
3.08426209712208	2.95384434404132	330	1
3.08308712507811	2.96243787898309	331	1
3.08696162689483	2.95975409179342	332	1
3.08021282291457	2.95031054084385	333	1
3.08694601179173	2.96389550377536	334	1
3.08648221334342	2.94088325726263	335	1
3.08976976022266	2.95800439884029	336	1
3.08275220776491	2.95681885881737	337	1
3.08327507707325	2.93854295200561	338	1
3.08056631964973	2.95097988404288	339	1
3.07902171027104	2.92580399540582	340	1
3.07832621694328	2.95428885902198	341	1
3.08622743927175	2.97635643827100	342	1
3.08236249009781	2.97907624847641	343	1
3.08937568933134	2.97038776482989	344	1
3.08449287095411	2.98317523510522	345	1
3.08574585056431	2.97123653180960	346	1
3.08376663086977	2.91784598520160	347	1
3.08149484704535	2.94065701396012	348	1
3.08037031671425	2.93717846317893	349	1
3.08431965146348	2.95459899690083	350	1
3.08055124883668	2.98151067052405	351	1
3.07599003873777	2.95520058717888	352	1
3.07995662523656	2.94609301740331	353	1
3.07833729000683	2.93931014962379	354	1
3.08483012296710	2.92142042411094	355	1
3.09551019810260	2.97411126724381	356	1
3.08825091471954	2.98717936879628	357	1
3.08989792327096	2.98872899773765	358	1
3.08451172324330	3.00254078776532	359	1
3.08693326662716	2.95558539382867	360	1
3.08421201573800	2.95233966080557	361	1
3.08717202679295	2.94750712252885	362	1
3.08261624619389	2.96116267891761	363	1
3.08383305338913	2.96506065629344	364	1
3.08074063861891	2.96302497961856	365	1
3.08576930402611	2.96792298061674	366	1
3.08595824878462	2.97320381396639	367	1
3.09131141754307	2.96447805981205	368	1
3.08755576278999	2.94988013599046	369	1
3.08616871304674	2.95263582221464	370	1
3.08445504138254	2.94027138088796	371	1
3.08046375729935	2.95031055580908	372	1
3.09038672616549	2.98019207799422	373	1
3.08457179864198	2.95560411800218	374	1
3.08187072597282	2.93056187711505	375	1
3.08343851814073	2.92139175041446	376	1
3.08842073507604	2.94267692883439	377	1
3.07934444188669	2.93089927158218	378	1
3.08820592895346	2.94709799431167	379	1
3.07842557386783	2.92164366798183	380	1
3.08170279820976	2.95229808277254	381	1
3.08698401868040	2.95606111920505	382	1
3.07622166716174	2.90906636997558	383	1
3.08508430516539	2.93586680994793	384	1
3.08321908132587	2.97962038255336	385	1
3.08066342432489	2.94589502777118	386	1
3.08305317366057	2.92165740868230	387	1
3.08285602285154	2.94767928665253	388	1
3.08174300615180	2.95344100399846	389	1
3.07716427957677	2.94482343366722	390	1
3.07900397887692	2.92478539297678	391	1
3.08907180606537	2.94250208055299	392	1
3.08493945848506	2.94301742745453	393	1
3.08464761645923	2.97192742162191	394	1
3.08557959481857	2.98112978289572	395	1
3.08338423979476	2.96253008115252	396	1
3.08557537449530	2.98906676390037	397	1
3.08460472215763	2.96092627072906	398	1
3.08856944665362	2.96842397994040	399	1
3.08607011169841	2.97359098735735	400	1
3.08573848267122	2.97208119761054	401	1
3.08620644916442	2.95803272788323	402	1
3.08852768191427	2.98296859152335	403	1
3.08610433258771	2.98182628025521	404	1
3.08247744726129	2.97666736040608	405	1
3.08119381423337	2.97438690914885	406	1
3.08120806504371	2.96236392360308	407	1
3.08542210845388	2.97311119607583	408	1
3.08300285487256	2.96140211391276	409	1
3.08557898775415	2.95445628117853	410	1
3.08737181261347	2.97444963280558	411	1
3.08546614026382	2.98117197900385	412	1
3.08547731155058	2.97816006995954	413	1
3.07853240050306	2.96722873619599	414	1
3.08113209018463	2.93474948140233	415	1
3.08579357810693	2.96099756663311	416	1
3.08589365928610	3.00950892509980	417	1
3.08684573057841	2.94833878862137	418	1
3.08657102173440	2.96152498519157	419	1
3.08222205865791	2.95845942106790	420	1
3.08549381982090	2.96531029893868	421	1
3.09136895114444	2.94911422980087	422	1
3.08379833110658	2.93420430816145	423	1
3.07782977242173	2.91475316961061	424	1
3.08159512843172	2.95172115319598	425	1
3.08605167087323	2.94661137840994	426	1
3.08994046898104	2.94789897194982	427	1
3.08830108697558	2.94008251180566	428	1
3.09347880927703	2.98596401979935	429	1
3.08339859421110	2.97159152040900	430	1
3.08045037445034	2.97988074228115	431	1
3.08519678208395	2.95356818034553	432	1
3.08117576208237	2.89458726858291	433	1
3.08127588090487	2.90707934228078	434	1
3.08633275788890	2.92987184054397	435	1
3.08012243436897	2.90392876825694	436	1
3.08331665668233	2.91676195840363	437	1
3.08274146910227	2.95103152832055	438	1
3.07999588665689	2.95472990412772	439	1
3.07994475946044	2.95884199881377	440	1
3.08425232714923	2.95561111672026	441	1
3.08815732845663	2.95964105566110	442	1
3.08180206928302	2.94532857360712	443	1
3.08348654580055	2.93465895146618	444	1
3.07820676998898	2.91611048923775	445	1
3.07941973915346	2.93232578129889	446	1
3.07702275101275	2.93024557459393	447	1
3.08184722861008	2.94813194924145	448	1
3.07713096394947	2.90613289003181	449	1
3.07748018719820	2.92235933464254	450	1
3.08399920318437	2.95131607865906	451	1
3.08114799462005	2.91744918764612	452	1
3.07660405615412	2.89533565667287	453	1
3.08365200105188	2.89950231387376	454	1
3.08605028047554	2.93749101358011	455	1
3.08403438090629	2.96902847401870	456	1
3.08408022145496	2.94167432040697	457	1
3.08323524545509	2.91954841121841	458	1
3.08244542653735	2.93734324105987	459	1
3.07976345133667	2.93478101793244	460	1
3.08103159308654	2.93861211744944	461	1
3.08556085149652	2.98221744931446	462	1
3.08203851384093	2.94689389121256	463	1
3.07936894699929	2.93596156099461	464	1
3.08480117763666	2.97014881329443	465	1
3.07263694201927	2.95690914421767	466	1
3.08307286157176	2.96704395360912	467	1
3.07844876328031	2.89776247628003	468	1
3.07683058661868	2.89308109075840	469	1
3.07980688308777	2.95374973385625	470	1
3.08592837863396	2.95059553287359	471	1
3.08476619929929	2.93170183238851	472	1
3.08239103592475	2.95615812861375	473	1
3.07995532084990	2.96366891049118	474	1
3.08483378193425	2.95995571431069	475	1
3.09060681557555	2.94433831813933	476	1
3.08055426896012	2.92226548922248	477	1
3.07677328967140	2.91819773549173	478	1
3.08095309907823	2.91752411449276	479	1
3.08556991098081	2.95689385372377	480	1
3.08077422735552	2.95287934352595	481	1
3.08336938777219	2.95754000114734	482	1
3.07940667435588	2.94739855770455	483	1
3.07743207490642	2.95615803759315	484	1
3.07731130618159	2.94656731591433	485	1
3.08317419580298	2.94615023715393	486	1
3.08371934470023	2.94116031026392	487	1
3.08361431443880	2.93346868559697	488	1
3.08042908333296	2.93391854608626	489	1
3.07752921426634	2.94368386329600	490	1
3.08079925198098	2.96315480123760	491	1
3.08665247154108	2.94493027092307	492	1
3.08565519400785	2.96615389469346	493	1
3.08465791647462	2.98737751846384	494	1
3.08554004109661	3.00300692750279	495	1
3.07610344501553	2.97860494741887	496	1
3.07882325612519	2.93961839250522	497	1
3.08055111476839	2.92770249733130	498	1
3.08723986502159	2.94510503368176	499	1
3.08606744711620	2.94719720293421	500	1
3.08836293575304	2.93381273780637	501	1
3.08149792924631	2.92390061040650	502	1
3.08552378146563	2.97753615420432	503	1
3.08334498034911	2.94646516872582	504	1
3.08567064931933	2.93798487368260	505	1
3.07585222286992	2.93579882900682	506	1
3.08059182635087	2.94969580268460	507	1
3.07684584812801	2.95350884690986	508	1
3.08575109270900	2.99939685676835	509	1
3.08577164019185	2.98492949915881	510	1
3.08520066921655	2.98573912473287	511	1
3.08406633934111	2.96850603742454	512	1
3.08491850218610	2.96257978950121	513	1
3.08198057287803	2.94652100373207	514	1
3.08346367538260	2.94748765308582	515	1
3.08778574271880	2.93707887787682	516	1
3.08223626772095	2.92812874583267	517	1
3.07706245669227	2.92294139983405	518	1
3.08161149217026	2.92264938261001	519	1
3.08363070304463	2.94979806201741	520	1
3.08606416562804	2.92316386684712	521	1
3.08385841854283	2.92903747130883	522	1
3.08350942071056	2.95907601099983	523	1
3.07327685437545	2.91304324155294	524	1
3.07924464963288	2.89813455466247	525	1
3.08104529455263	2.94237101493964	526	1
3.08130969933911	2.94095495217478	527	1
3.07928745199480	2.92939024455363	528	1
3.08265215934364	2.94609215601757	529	1
3.08631296023356	2.92595500661210	530	1
3.08919905098164	2.97197058562473	531	1
3.09035973646740	2.98734917559661	532	1
3.08610997850211	2.95931298447399	533	1
3.08652081445255	2.97160882902445	534	1
3.08324187566054	2.98674319654597	535	1
3.07722231627052	2.97139688960941	536	1
3.07989580904419	2.94308179716689	537	1
3.08051755185883	2.95950145378579	538	1
3.08616209197701	2.94086333257932	539	1
3.08383548612280	2.91292043675669	540	1
3.07808464580190	2.91105434892768	541	1
3.07267058554216	2.91524370192669	542	1
3.08669180027439	2.93743307376199	543	1
3.08666944562317	2.96443698966028	544	1
3.07944715602892	2.94952674044148	545	1
3.08705648858532	2.96384887726300	546	1
3.08182516931213	2.95259314899892	547	1
3.08019198844381	2.96586302729930	548	1
3.07495096081038	2.95316580257845	549	1
3.08697321054029	2.90293734005936	550	1
3.08169289377986	2.92680721301356	551	1
3.07806726190098	2.92010316718033	552	1
3.08495187105796	2.93019409527248	553	1
3.08725565323891	2.95163103985550	554	1
3.09020113056214	2.97776231569734	555	1
3.08051862157596	2.95828037923659	556	1
3.07696322255408	2.96094138233296	557	1
3.08535570675725	2.96984391519220	558	1
3.08585487056904	2.96398657694255	559	1
3.08012104328270	2.93092731410302	560	1
3.08013125461277	2.94348984023992	561	1
3.08189660830032	2.95577618314040	562	1
3.08424976836240	2.91283904146478	563	1
3.08887065144760	2.91993943669908	564	1
3.08166267871641	2.94070801106910	565	1
3.08642264049797	2.95339318704938	566	1
3.07838507510121	2.92675779194259	567	1
3.08418992975679	2.92684510365916	568	1
3.08358549981112	2.93099998079815	569	1
3.08168981683806	2.91995010505485	570	1
3.08370385753750	2.95747490976375	571	1
3.08760220039990	2.99480811915328	572	1
3.08488450057801	2.98281883143664	573	1
3.08236116505255	2.95557239393921	574	1
3.08346481383916	2.93726435875477	575	1
3.08383991441635	2.98432156189703	576	1
3.08483152009522	2.97197918044422	577	1
3.08763972999549	3.00333987699519	578	1
3.08437951133358	2.99459110929150	579	1
3.08428997695582	2.98859765841898	580	1
3.08536786001767	2.96722389629508	581	1
3.08859863973681	2.94406729741226	582	1
3.08346182608552	2.95439280095049	583	1
3.08522593486591	2.95726713018307	584	1
3.08522791446511	2.94397363288193	585	1
3.08040638410275	2.95355647068489	586	1
3.08355728322981	2.94910361669917	587	1
3.08740784435996	2.97318470067289	588	1
3.08184287654843	2.97400517331094	589	1
3.08478649269236	3.00972491595190	590	1
3.08293819258213	2.95901217114826	591	1
3.08240613666497	2.93581902505966	592	1
3.08124886189838	2.94949320800546	593	1
3.07316377854808	2.94036852762734	594	1
3.08217842343553	2.94733791341405	595	1
3.07881761818018	2.92270585265792	596	1
3.08122275750382	2.92557745488470	597	1
3.08033382808082	2.93366722144318	598	1
3.07874165464972	2.88990713961394	599	1
3.07956530329092	2.90583446406836	600	1
3.08491863855371	2.94020243410161	601	1
3.08303490263507	2.95277635782987	602	1
3.08325417587882	2.95066924442814	603	1
3.08520895750367	2.94593033814174	604	1
3.08300861711336	2.92987011382252	605	1
3.08526012945406	2.92616277756278	606	1
3.08221339636529	2.90883578553007	607	1
3.08265997951395	2.95225530110604	608	1
3.08152899694289	2.91820449644167	609	1
3.08382897538366	2.93715841041955	610	1
3.08357782998074	2.95625873820145	611	1
3.08426841416813	2.97157078749375	612	1
3.08096133756746	2.94860113198772	613	1
3.07943511672187	2.94733993819986	614	1
3.08535562874086	2.95077146696616	615	1
3.08736197053229	2.93963268890784	616	1
3.08765230007177	2.92758640584533	617	1
3.07839956084096	2.94084764472750	618	1
3.08135424034911	2.94994651325987	619	1
3.08550914470991	2.97233451501298	620	1
3.08598457517858	2.99056147779840	621	1
3.08169924334223	2.98414495553423	622	1
3.08286860761435	2.99680856206949	623	1
3.08577769519367	2.97635735212390	624	1
3.08305575268379	2.99549240592541	625	1
3.08377877313679	2.98942031260104	626	1
3.08812914136329	2.97716106454615	627	1
3.08390496220540	2.96409738323852	628	1
3.08379956652489	2.95400171253156	629	1
3.08188239003134	2.94025825217699	630	1
3.08610172112394	2.94348451845580	631	1
3.08614686524670	2.94357352708134	632	1
3.08721546681062	2.95312197680381	633	1
3.08019281411513	2.94760103510815	634	1
3.07867464593717	2.91801132220703	635	1
3.08250527948223	2.95017426212512	636	1
3.08775372620856	2.94688459265294	637	1
3.08534835709341	2.94279307979725	638	1
3.08040600681750	2.95040272081212	639	1
3.07881374327766	2.90929956850203	640	1
3.08382988898060	2.95073823520233	641	1
3.07478709263967	2.93954909983743	642	1
3.08291202796159	2.90961744168728	643	1
3.07807952227372	2.92563622765393	644	1
3.07755093881863	2.95210584910785	645	1
3.08134162058833	2.92461022225850	646	1
3.08054262036188	2.92002254586340	647	1
3.08135432430908	2.91904702102862	648	1
3.07711254702630	2.93869108579220	649	1
3.07743742606416	2.96805861053078	650	1
3.08090184288735	2.95098626370943	651	1
3.08071659119241	2.95353597108398	652	1
3.08900544966201	2.98940720961904	653	1
3.08346807187314	2.97083958357757	654	1
3.08983060360230	2.98008071952284	655	1
3.08938430696558	2.96823670078474	656	1
3.08712957587746	2.95169979657401	657	1
3.08371033119076	2.96012756927486	658	1
3.08080638260941	2.90520299648932	659	1
3.08266868935857	2.91129850863956	660	1
3.08537721007198	2.95734507459214	661	1
3.08445898947450	2.97357296113301	662	1
3.08176604046370	2.93785039250754	663	1
3.08688135839376	2.95924826388073	664	1
3.08089430116566	2.99248844040482	665	1
3.07841544544133	2.96276497276985	666	1
3.08103744120463	2.95000813374878	667	1
3.08328336269621	2.93413734798621	668	1
3.08044513621386	2.93855376216375	669	1
3.08187893622794	2.97431941943774	670	1
3.08857090670719	2.94825234971238	671	1
3.07854038224074	2.97267487246146	672	1
3.08942512213529	2.99019628563074	673	1
3.08716836405614	2.97849034607535	674	1
3.08622941483789	2.99839743280945	675	1
3.08982315328726	3.00575466739710	676	1
3.08786814025779	3.02116800130701	677	1
3.08769345957082	3.01844707881635	678	1
3.08578760077820	3.03815917687789	679	1
3.08087553800178	2.99495098312931	680	1
3.08659197462157	2.99740588773926	681	1
3.08620974179447	2.99686794788987	682	1
3.08378764443860	2.96730200844563	683	1
3.08488367328271	2.98408947892466	684	1
3.08949153284459	2.98538496030671	685	1
3.07982920122015	2.96024302853118	686	1
3.08776606714922	2.93408450182045	687	1
3.08027478290786	2.95010130511602	688	1
3.07816582385354	2.94566927153138	689	1
3.08112998863867	2.95258215357301	690	1
3.07665319585744	2.93918828571854	691	1
3.07869258629767	2.97177753957864	692	1
3.08262455806234	2.98746829673313	693	1
3.08598333707136	2.99760705301897	694	1
3.08712863776578	2.97576830905445	695	1
3.08419775808659	2.98232199822724	696	1
3.08955350604579	2.99762762208494	697	1
3.08490162700216	2.96980070834481	698	1
3.08784523705729	2.97943099477642	699	1
3.08059556772684	2.97054300993299	700	1
3.08425250788805	2.93988854341281	701	1
3.08434106737675	2.95701773611409	702	1
3.08510046583644	2.95619604373605	703	1
3.08266947916216	2.96570398166099	704	1
3.08340295760253	2.95980992551758	705	1
3.08056072989493	2.95280171492151	706	1
3.08060093316942	2.93741734346790	707	1
3.08508686812601	2.91844780676360	708	1
3.08484889788314	2.90769845682620	709	1
3.08081258323967	2.95063841171095	710	1
3.07909423456095	2.96727773174421	711	1
3.08915908238899	2.97892065897203	712	1
3.08251180968908	2.95405276796360	713	1
3.08578075740261	2.94488107474825	714	1
3.08901004962595	2.95202688423858	715	1
3.08579875402062	2.97888769600301	716	1
3.08283629976225	2.97176339265327	717	1
3.08184045930341	2.94536779246622	718	1
3.08233325497666	2.94376959734041	719	1
3.08041383527821	2.92960685385117	720	1
3.08148162656299	2.94743543505800	721	1
3.08078197718833	2.95611787125539	722	1
3.08670780135434	2.94022378644748	723	1
3.08469864113224	2.94177577037046	724	1
3.08357694121654	2.93063084177042	725	1
3.08175334915374	2.93027624193711	726	1
3.07741517245893	2.92414770626881	727	1
3.07398748925513	2.91958266585622	728	1
3.08268746897240	2.94114790364491	729	1
3.07752494678585	2.96435310436676	730	1
3.07653064901648	2.96572152167995	731	1
3.08067318559032	2.97810693402001	732	1
3.08148054046052	2.95616434186777	733	1
3.08283420710531	2.93595126103995	734	1
3.07785852470893	2.92426041494014	735	1
3.07778373844407	2.91473750019824	736	1
3.07772137041223	2.94667941030001	737	1
3.08177402164611	2.95642371836294	738	1
3.07520097938419	2.94853891507852	739	1
3.07439668464950	2.93041817960349	740	1
3.08531157057721	2.97066026161762	741	1
3.08258712007542	2.98946157866181	742	1
3.07877318295119	2.95758322637759	743	1
3.07623785596354	2.96330323778704	744	1
3.06958285318412	2.95260667821310	745	1
3.08606836640907	2.94696672311138	746	1
3.08351185687281	2.97391867270611	747	1
3.07725451877315	2.93554893218295	748	1
3.08114163827092	2.92358115061820	749	1
3.08209270256814	2.92100926473456	750	1
3.08128208301799	2.93336602815945	751	1
3.07676587658595	2.91741392893864	752	1
3.07781670814876	2.94001438421832	753	1
3.07537933552271	2.89740055408660	754	1
3.07465981255009	2.90273206147664	755	1
3.07381384023883	2.90939823663230	756	1
3.07803353499956	2.89748301755856	757	1
3.07894921983582	2.91386121716022	758	1
3.07918223867149	2.91350641383571	759	1
3.07889137376889	2.90614229579710	760	1
3.07947199613293	2.96464423560190	761	1
3.07643511022751	2.98006383040157	762	1
3.08252733974635	2.95510057609646	763	1
3.08120491759346	2.95824788323295	764	1
3.07921511874497	2.95376477841243	765	1
3.07177387712834	2.92868324887171	766	1
3.07547416467445	2.92306430764230	767	1
3.07987617593013	2.95307370492292	768	1
3.07757617543498	2.95937668813340	769	1
3.08119226497926	2.95801026036159	770	1
3.07852418656993	2.95305510064273	771	1
3.07903692680360	2.93144393523025	772	1
3.08084782495140	2.95111146555882	773	1
3.07868665865277	2.94193919602531	774	1
3.07560849972911	2.96233606400704	775	1
3.08431364385699	3.00526018803760	776	1
3.08322040012860	2.97170171407452	777	1
3.07864675285972	2.96493952060412	778	1
3.08238345665672	2.95589625777281	779	1
3.07991465953745	2.93105123719062	780	1
3.07829792273449	2.94099665965086	781	1
3.08442620192883	3.00395912124161	782	1
3.08855019445761	3.00614402684553	783	1
3.08316986138260	2.98720818236220	784	1
3.08276417883064	2.96724957635868	785	1
3.07902015582186	2.98662380482618	786	1
3.08196653655842	2.99337836294547	787	1
3.08188655746314	2.94397276957049	788	1
3.07942215254503	2.93119376152602	789	1
3.07702322218262	2.95993253472723	790	1
3.08242342369554	2.97273871630013	791	1
3.08499275848280	2.96103510677832	792	1
3.07923736257076	2.93922447287329	793	1
3.08563393895972	2.94970677026598	794	1
3.08001781371069	2.98782820874159	795	1
3.08001874466476	2.95940529725190	796	1
3.08059273867536	2.95890094373821	797	1
3.08197648339976	2.92625034136685	798	1
3.07298425344519	2.93887867682531	799	1
3.07795857557767	2.95459669339054	800	1
3.08062670310103	2.96927717460008	801	1
3.08163810746480	3.00023170985109	802	1
3.07971942863364	2.99981884280694	803	1
3.08216206451773	2.98513218133749	804	1
3.07697312592264	2.99654176200691	805	1
3.08546486066139	3.01639157380962	806	1
3.07938372774347	2.99653646558271	807	1
3.08611082409990	2.98474897967628	808	1
3.07639331608345	2.95758519848367	809	1
3.07421603963979	2.98262909591079	810	1
3.07250133123329	2.94864836362068	811	1
3.07967032890128	2.97528051240228	812	1
3.07915299602499	2.95593563868309	813	1
3.07640223147118	2.94272207719667	814	1
3.08340347193250	2.96045443972369	815	1
3.08871884113818	2.98142513210020	816	1
3.07900481078419	2.95323785936853	817	1
3.08656038807289	2.95777250428811	818	1
3.07713062801231	2.94281072400451	819	1
3.08099358143634	2.99143933830092	820	1
3.07243383704343	2.96343813081317	821	1
3.07828177836974	2.94638549449460	822	1
3.07857598373616	2.98801917245067	823	1
3.07762835329833	2.96334852989901	824	1
3.07894002940706	2.96638640368820	825	1
3.07423860308040	2.95120499439806	826	1
3.08289079611391	2.97809327728521	827	1
3.08131700211741	2.95677300431177	828	1
3.07470515511313	2.94799138288538	829	1
3.07653072813544	2.96277776077426	830	1
3.07677241016021	2.96772063902743	831	1
3.07640309371902	2.96318834863159	832	1
3.08647399082839	2.98864276900060	833	1
3.08985003989688	2.98998419388257	834	1
3.07651009074302	2.97127763400870	835	1
3.08501470846755	2.97915469420130	836	1
3.08349847276884	2.97041796763667	837	1
3.08288406216706	2.93586934585910	838	1
3.08007353075121	2.95135848771763	839	1
3.07421558448528	2.94380167284166	840	1
3.07340409213082	2.91582745651583	841	1
3.07047163428826	2.90776945947595	842	1
3.08161774950720	2.89637749387522	843	1
3.07952845245135	2.93823329489046	844	1
3.07755784394950	2.96375443174708	845	1
3.08208891685387	2.96065209301585	846	1
3.08329942944825	2.95910005277908	847	1
3.08381765018297	2.97887950310765	848	1
3.08273519824978	2.99676091619723	849	1
3.08687097409718	2.98078964673006	850	1
3.08481148775777	2.99907661122862	851	1
3.08323633390592	2.99058606199094	852	1
3.08934705467757	3.01427274190861	853	1
3.08082934571778	2.98565433466307	854	1
3.08097519572158	2.98064933070789	855	1
3.09099515939768	2.98936693072798	856	1
3.07789590996610	2.95829475263821	857	1
3.08540502066723	2.99426007676805	858	1
3.07965243702347	2.95911933294315	859	1
3.08461435153166	2.96338972441983	860	1
3.07664610407054	2.93858855412176	861	1
3.08169174056626	2.97251282357823	862	1
3.07970712760884	2.96029262191866	863	1
3.07764238310192	2.95728660138880	864	1
3.07285128903066	2.96528227762530	865	1
3.07303118339153	2.97684792143802	866	1
3.08633909282225	2.99682160391647	867	1
3.08007822575862	2.97355091923712	868	1
3.08242187304667	2.98828390670036	869	1
3.08533977222184	2.98378214221538	870	1
3.08377912628114	3.00068784818795	871	1
3.08587097127070	3.00754847565516	872	1
3.07904267379023	2.96571827624089	873	1
3.08255606537337	2.93086433071311	874	1
3.08092162306103	2.96612216528129	875	1
3.07915131359375	2.96534036567806	876	1
3.07766656794632	2.94804976697678	877	1
3.08244127543329	2.95955618734384	878	1
3.08923154593705	2.99611185326421	879	1
3.08428077540475	2.95487963633384	880	1
3.07460911064132	2.94582436631814	881	1
3.07908310661726	2.95421980558789	882	1
3.08273950622244	2.96761348063243	883	1
3.08315226935500	2.98274711600112	884	1
3.08217641824316	2.97797212195855	885	1
3.08256322890788	2.98573806990576	886	1
3.08156208392642	2.97744380685893	887	1
3.08038058292099	2.95169337018632	888	1
3.07626735479182	2.94594851952013	889	1
3.08075207986780	2.98268878783235	890	1
3.07684135756170	2.97519263364578	891	1
3.08083115982409	2.93584101599361	892	1
3.08277533000636	2.96319871511728	893	1
3.08159473355104	2.98907912453930	894	1
3.07569697976937	2.94037184469386	895	1
3.07286706377058	2.91137237297549	896	1
3.06941446377722	2.90366823010554	897	1
3.07365423592567	2.91030836274401	898	1
3.08229549962782	2.98392868932339	899	1
3.07962619198000	2.94948635460216	900	1
3.08259640236573	2.96945958728178	901	1
3.08360295207503	2.98549297659816	902	1
3.07702904849038	2.94887102596851	903	1
3.07694459849230	2.94084582305335	904	1
3.07386023338432	2.95426987676652	905	1
3.07300187732663	2.96399367279265	906	1
3.08113575024132	2.96715813868827	907	1
3.08053802882173	2.94732541822731	908	1
3.07870984539852	2.96651280072177	909	1
3.07466745541552	2.97222036312132	910	1
3.08447760032599	2.97156812321338	911	1
3.07928849225423	2.96997920791999	912	1
3.08020551111259	2.94798727024934	913	1
3.07994263775144	2.95112282518517	914	1
3.08587503218396	2.97071820329257	915	1
3.08467030552451	2.98562196215783	916	1
3.08470534477801	2.96850483722120	917	1
3.08425224536649	2.96763119867694	918	1
3.07918693306875	2.94958107322829	919	1
3.07447609643239	2.91910154480520	920	1
3.07696888418541	2.93851426844314	921	1
3.07865088197383	2.94032738970664	922	1
3.08549824034253	2.95820902578872	923	1
3.08072136211860	2.96062956929896	924	1
3.07574671144371	2.96442699532632	925	1
3.07878429535529	2.95482919274807	926	1
3.08594021146012	2.95458955647174	927	1
3.07385687833438	2.97900531708550	928	1
3.07767113528743	2.96357851209412	929	1
3.07950580904184	2.92263102395158	930	1
3.07632835490913	2.92827111145762	931	1
3.08093768732676	2.96864192748016	932	1
3.08288431729223	2.98502114636499	933	1
3.08407696320680	2.97213354973549	934	1
3.08715586157802	2.98504561612306	935	1
3.08012520962018	2.98530444608356	936	1
3.08658692320845	3.00080155449664	937	1
3.08064538331803	2.96064360138928	938	1
3.08314269491503	2.95901740106999	939	1
3.07262695695943	2.91037063381580	940	1
3.08316769042555	2.93344592395139	941	1
3.07967181897155	2.95047494521689	942	1
3.07826548793472	2.95950107306892	943	1
3.08583877525153	2.96753455754465	944	1
3.07596673463257	2.97351690026225	945	1
3.07879552396938	2.95355423892846	946	1
3.08555546208561	3.01523255485370	947	1
3.08992737045308	3.03389817961677	948	1
3.08564648758333	3.01493864906739	949	1
3.08087835534032	2.99145559059514	950	1
3.08470934921905	2.98179171316574	951	1
3.08270233377450	2.97900679198179	952	1
3.07117512131236	2.96411300678797	953	1
3.08047088758575	2.97762636405309	954	1
3.08227822287168	2.94591704994369	955	1
3.08195595036879	2.91841840400738	956	1
3.08159656741417	2.91848707259412	957	1
3.07498177679326	2.94408049702506	958	1
3.07308303837843	2.94455835522735	959	1
3.07704405939857	2.91497547545157	960	1
3.07952811748094	2.94534165785418	961	1
3.07954892228631	2.96643471383326	962	1
3.08162884561215	2.96924788094532	963	1
3.08540211540291	2.94830408231295	964	1
3.08363460586982	2.95404344995800	965	1
3.08201630292972	2.96100517904664	966	1
3.08571778713895	2.95020327988554	967	1
3.08224234516647	2.96030615377486	968	1
3.07553932442592	2.96679358512990	969	1
3.07987974337931	2.97832490340719	970	1
3.07502350382764	2.97567630355268	971	1
3.07955065737016	2.98404811335931	972	1
3.07874303248072	2.98137754670937	973	1
3.08254061974469	2.98322098118667	974	1
3.08100216368127	3.00593694340365	975	1
3.09135134507752	3.02657898948000	976	1
3.08478848578582	3.05137487692051	977	1
3.08651726188945	3.03382542831637	978	1
3.08696332152220	3.00312556460273	979	1
3.08762158970233	2.99485960795950	980	1
3.08371584069982	2.98395411276568	981	1
3.07956280098879	2.97274478083546	982	1
3.08355599654858	2.95540336316658	983	1
3.08123791460551	2.96009167503512	984	1
3.07734864381399	2.93998691362174	985	1
3.07228743027797	2.92885695422993	986	1
3.07519186786828	2.94816709395703	987	1
3.08158165746860	2.94907937710467	988	1
3.08464290877193	2.94498031263876	989	1
3.07889261963551	2.97166174634759	990	1
3.08145621978481	2.99154667338317	991	1
3.08270867917156	3.00254601629002	992	1
3.07708278561302	2.98573940182376	993	1
3.07918026207732	2.97001091082068	994	1
3.08388637689683	2.96783001673334	995	1
3.07894239224509	2.94353253006388	996	1
3.07959678597193	2.94448994110989	997	1
3.08120682587142	2.94522711506771	998	1
3.07710457005665	2.93889466946106	999	1
3.07654587239575	2.93701442009009	1000	1
3.08363093237473	2.96985156538312	1001	1
3.08663166868626	2.96748854496384	1002	1
3.08474905432420	2.96618516636503	1003	1
3.08344515998925	2.95420031711374	1004	1
3.08376245637690	2.94904727894809	1005	1
3.08114287610877	2.99544595105467	1006	1
3.08025326811917	2.99815308411082	1007	1
3.07505971726375	2.97808318239919	1008	1
3.07842413400645	2.95827304028228	1009	1
3.07815517641341	2.95089764909365	1010	1
3.08393261508431	2.94004841853306	1011	1
3.07465282632541	2.91904344972259	1012	1
3.07666367925531	2.93087260378683	1013	1
3.07609301474725	2.94692812020222	1014	1
3.08075618556780	2.96703586176301	1015	1
3.08364526774748	2.99829526183726	1016	1
3.08474996765178	3.00120373478261	1017	1
3.07687551781889	2.96151310664042	1018	1
3.07513078640431	2.98550149429642	1019	1
3.08067223845161	2.98391847564848	1020	1
3.07584733062722	2.96281674386552	1021	1
3.08547625428920	2.96237178824160	1022	1
3.07844501610278	2.95659782795070	1023	1
3.08487145281485	2.95037480379538	1024	1
3.07670708368607	2.94608262458594	1025	1
3.08442546004909	2.97871640042505	1026	1
3.08209426549199	2.96617430216568	1027	1
3.08429976381684	2.98217690135680	1028	1
3.08932828325745	2.96279533030974	1029	1
3.08371673248752	2.93711238777543	1030	1
3.07360094982044	2.93208918061963	1031	1
3.08040216173200	2.95523809931600	1032	1
3.07937878514738	2.97502871277578	1033	1
3.08159527067189	2.96845847247232	1034	1
3.08071796765886	2.94779894140226	1035	1
3.07834573346988	2.96968935033722	1036	1
3.08393829112251	2.97709811676879	1037	1
3.08624265255477	2.98256503086680	1038	1
3.07912061107472	2.97807023739923	1039	1
3.07714463128082	2.94741418569837	1040	1
3.08129185709731	2.98313859883698	1041	1
3.07279221682260	2.95785328561739	1042	1
3.08612288490101	2.96641614221283	1043	1
3.08256581790840	2.97172045727419	1044	1
3.07904706117947	2.97661100970962	1045	1
3.07806873204067	2.93600552942860	1046	1
3.08407737654542	2.95003308424933	1047	1
3.08081957538263	2.96154609532517	1048	1
3.07623890328631	2.93436375776107	1049	1
3.08070852784060	2.94111715251375	1050	1
3.08251417328590	2.96106791769158	1051	1
3.08453432289190	2.99076134447598	1052	1
3.07968899007715	2.96809935967947	1053	1
3.07780650454944	2.97066912472148	1054	1
3.08684102998417	2.97548249453833	1055	1
3.08065890729828	2.98352205344755	1056	1
3.08447048271066	2.99743821926301	1057	1
3.08219463795099	2.98266816313110	1058	1
3.08144886951265	2.96790863307648	1059	1
3.08433798726872	2.95681168415349	1060	1
3.08152545473564	2.95793548488510	1061	1
3.08024985361299	2.97405329755796	1062	1
3.07893300736423	2.96909813877560	1063	1
3.08378776145153	2.99586759448490	1064	1
3.08679836230185	2.96450437304384	1065	1
3.07364520113784	2.95220700301247	1066	1
3.08403311976797	2.96280674546125	1067	1
3.08934865555122	2.96095049523171	1068	1
3.08351834739530	2.99081589495574	1069	1
3.08114397111982	2.95981041965490	1070	1
3.07509136630954	2.94786331439970	1071	1
3.07896871090871	2.96856289830001	1072	1
3.08617267767344	2.96969585921427	1073	1
3.07892970661894	2.96061389014802	1074	1
3.07720635126373	2.97248605757827	1075	1
3.07978870415244	2.97623387703360	1076	1
3.07942906135712	2.94017517367598	1077	1
3.07653395141775	2.93974796216682	1078	1
3.07334332746479	2.93666233590409	1079	1
3.08185090876936	2.93003503721254	1080	1
3.07725130007564	2.94286245204569	1081	1
3.08802191087416	2.97171114367782	1082	1
3.08593953649874	2.97773941284890	1083	1
3.08026999136675	2.98245298336020	1084	1
3.08273665087980	2.94830565866436	1085	1
3.07843566657561	2.97007628607863	1086	1
3.08391035434934	3.00603562242020	1087	1
3.08481202957613	3.01526455024779	1088	1
3.08018085864095	2.98949103780434	1089	1
3.08553203753308	2.98077006170656	1090	1
3.08895801429867	3.03171015122911	1091	1
3.09085428331690	3.04642674720649	1092	1
3.08261904752990	2.99195936817394	1093	1
3.07906598722399	2.98524633864080	1094	1
3.08462980358949	2.99105068395736	1095	1
3.08247395287089	2.97529541041784	1096	1
3.07819595228516	2.98457543923551	1097	1
3.08402458036810	2.97191075739753	1098	1
3.08902899782504	2.99933650631267	1099	1
3.07689507216249	2.99241838732496	1100	1
3.08076628793601	2.99282960453662	1101	1
3.08185775797148	2.97039460067487	1102	1
3.07539291729898	2.93270701787748	1103	1
3.06769296289945	2.95266789994704	1104	1
3.08257791810385	2.96862265506415	1105	1
3.08421927803753	2.95752246093621	1106	1
3.08499299217009	2.97389400975512	1107	1
3.08173105358203	2.98185334909046	1108	1
3.08468706670354	2.95598022928576	1109	1
3.08168938560354	2.95624059180733	1110	1
3.08387391427974	2.97074017628120	1111	1
3.08726102614459	2.98466104322781	1112	1
3.08460182630438	2.99746231403556	1113	1
3.08301712437646	2.97597967801240	1114	1
3.08212306694346	2.99998091329760	1115	1
3.07922754214225	2.98620234522942	1116	1
3.08421484733805	2.98090749898358	1117	1
3.07948841074178	2.96446273085985	1118	1
3.07979149124283	2.98030031745164	1119	1
3.07918709296109	2.98319882821283	1120	1
3.08111039646963	2.95205076020435	1121	1
3.07382165620091	2.94184818029565	1122	1
3.07186553304921	2.92312937647761	1123	1
3.08125148834247	2.94103540613205	1124	1
3.07802498795754	2.94615724300208	1125	1
3.08278643861723	2.97872464425346	1126	1
3.07934741087374	2.95203773572571	1127	1
3.08592646172217	2.98995825578052	1128	1
3.08652455910644	2.98360576546047	1129	1
3.08390685214648	3.02023972266489	1130	1
3.08843737238916	3.03022165013608	1131	1
3.08787116934433	3.00712477955209	1132	1
3.08367990898595	2.98722401662540	1133	1
3.07623275587852	2.96914610107688	1134	1
3.07954795449863	2.97751414651657	1135	1
3.08176528984638	2.94808628658982	1136	1
3.08123026324027	2.91064849455722	1137	1
3.08527736583881	2.90976679895545	1138	1
3.08537348011972	2.95717379191800	1139	1
3.08844293386409	2.96568076772212	1140	1
3.08246412154372	2.94910418513223	1141	1
3.09241843573822	2.98054982911452	1142	1
3.08551007936467	3.01737188476535	1143	1
3.08080655914672	2.97750345906945	1144	1
3.08117787060954	2.95348314663925	1145	1
3.07759902135177	2.96704740133602	1146	1
3.07283064457371	2.93150614368242	1147	1
3.08132137989515	2.94834928308331	1148	1
3.08336554842896	2.94463298918243	1149	1
3.08179916733172	2.94472717442863	1150	1
3.08492182119647	2.93949020475999	1151	1
3.08000746392433	2.96182412355018	1152	1
3.08732146627142	2.99501351641610	1153	1
3.08119069982932	2.96175336184207	1154	1
3.08547831895741	2.96403574036523	1155	1
3.07849019802008	2.95224659549478	1156	1
3.08191071876270	2.90972483692702	1157	1
3.08649605424391	2.96138400751811	1158	1
3.08926409030212	2.96152056777134	1159	1
3.08022728609156	2.95422998711627	1160	1
3.08310329657542	2.96440523223378	1161	1
3.08159419534284	2.95078472259781	1162	1
3.08067936484257	2.95608913393829	1163	1
3.08312109912104	2.96381149272817	1164	1
3.07889421212249	2.94228388363794	1165	1
3.08055961791560	2.93794490959063	1166	1
3.07813319363331	2.90403397126408	1167	1
3.06827430462650	2.90069986983836	1168	1
3.07459423709348	2.93840398566572	1169	1
3.08317192462677	2.95408778513290	1170	1
3.08160905861725	2.97826629372692	1171	1
3.07908522354807	2.95655438379810	1172	1
3.08087685237947	2.94675916475908	1173	1
3.08065875281365	2.93897067873674	1174	1
3.08269942401356	2.96018356937844	1175	1
3.08297649354583	2.92675946674218	1176	1
3.07989523098996	2.93943653354776	1177	1
3.08163086773299	2.96478815832572	1178	1
3.07997664156366	2.94988722262571	1179	1
3.08601240189438	2.98649360585957	1180	1
3.08385140158846	2.97891921125117	1181	1
3.08166668003259	2.95541522939972	1182	1
3.07735802496124	2.94755233051090	1183	1
3.08490440168330	2.95711397048953	1184	1
3.08563113976439	2.96953286150722	1185	1
3.07876733174589	2.95808475266964	1186	1
3.08440087250918	2.95898420083965	1187	1
3.08386189838425	2.97308328719133	1188	1
3.07679736308877	2.96358485366169	1189	1
3.08442168491056	2.96257257649248	1190	1
3.07995781948752	2.95943467678358	1191	1
3.07810283002423	2.96289637520557	1192	1
3.07842405509177	2.96412381232400	1193	1
3.08066741891767	2.98012267667418	1194	1
3.08396802255866	2.99843039113355	1195	1
3.09093942343600	3.00148452630231	1196	1
3.08878896208078	2.98331593959331	1197	1
3.08220524301629	2.98436235938405	1198	1
3.08941871644642	2.98935617848739	1199	1
3.08096748697074	2.98094663032881	1200	1
3.07668660811220	2.97843355573019	1201	1
3.07933875636115	2.96849005845548	1202	1
3.07502624326514	2.95961994505590	1203	1
3.08108510747015	2.94899315675734	1204	1
3.07989389068851	2.96505689831055	1205	1
3.07907158556201	2.97032371622354	1206	1
3.08064398288725	3.00507721803258	1207	1
3.07903272907625	2.96980651610167	1208	1
3.08181494991004	2.97001299940835	1209	1
3.08269532836319	2.94534434434759	1210	1
3.08765708825414	2.97059329555962	1211	1
3.07878827804738	2.96482448216079	1212	1
3.08230865150405	2.99195264055545	1213	1
3.08320039374508	3.02674085298017	1214	1
3.08875635622899	3.02280023914154	1215	1
3.08669753481061	3.01985701121227	1216	1
3.08155843129958	2.99068034394807	1217	1
3.07651843922037	2.97803655678130	1218	1
3.07720895410706	2.95016381123264	1219	1
3.07734253391639	2.94402940241157	1220	1
3.07474412077424	2.92433157591749	1221	1
3.07839569979976	2.96399216725840	1222	1
3.07387623407351	2.93444628447232	1223	1
3.08334066851729	2.97390423182912	1224	1
3.07799297683289	2.96654650514205	1225	1
3.07776596535351	2.95887040180066	1226	1
3.08140685396778	2.98201303733073	1227	1
3.08226491013385	2.99393731611745	1228	1
3.08676613281146	3.00198011277102	1229	1
3.09596327310928	3.03066933012554	1230	1
3.08392798325429	2.98709514891767	1231	1
3.08685106870402	2.97321851975193	1232	1
3.08574927701027	2.96698569866652	1233	1
3.08260666933134	2.94577593732744	1234	1
3.08051652633408	2.97338030635762	1235	1
3.08555671853750	2.98528765898818	1236	1
3.07842059985857	2.96201421759466	1237	1
3.07941143804630	2.94753616308641	1238	1
3.08536507788565	2.98448602436531	1239	1
3.08770798117245	2.97644538831707	1240	1
3.08268863056452	2.96343259197810	1241	1
3.08124261077289	2.95956931585074	1242	1
3.07362164135344	2.94286034650763	1243	1
3.08037965657034	2.95088325445026	1244	1
3.08141451739320	2.97332962121059	1245	1
3.08638486618011	3.00348384392367	1246	1
3.07461337693831	2.99352982193849	1247	1
3.07913723438107	2.97644395141279	1248	1
3.08712975124588	3.01862326403872	1249	1
3.08297613973911	2.97359095082981	1250	1
3.08120219090833	2.96704938784351	1251	1
3.07748545903994	2.97550197640479	1252	1
3.07618973665622	3.00704105749092	1253	1
3.08781775187557	2.98404479212964	1254	1
3.08550827024147	2.97634849668008	1255	1
3.08817468980089	2.98147036998815	1256	1
3.08142216704644	2.99014068098924	1257	1
3.08211729318585	2.99145640490469	1258	1
3.08174823651245	2.96358459686792	1259	1
3.08031985309198	2.97008705170879	1260	1
3.07718111123460	2.95842903436851	1261	1
3.07468568810660	2.94069053188735	1262	1
3.08126207344682	2.93311386297535	1263	1
3.08740286952941	2.96613467976619	1264	1
3.08097088605460	2.94400173952891	1265	1
3.07907495277559	2.97535839745989	1266	1
3.07944312255975	2.94383511034874	1267	1
3.07411477724733	2.93574888332621	1268	1
3.08015741503777	2.95707902778503	1269	1
3.07909953560712	2.95460522263525	1270	1
3.07473510240346	2.96297185205837	1271	1
3.07700753608863	2.98143812255714	1272	1
3.07621514034306	2.97032531673429	1273	1
3.07887092506764	2.99333108945828	1274	1
3.08325268353381	2.98278122562490	1275	1
3.07663947234775	2.95270267411943	1276	1
3.07212934193798	2.95260626883484	1277	1
3.07221192515699	2.94050500700643	1278	1
3.07037449750164	2.91870797547932	1279	1
3.07291628068571	2.95071124683037	1280	1
3.07643964546303	2.91863033946153	1281	1
3.07730035356296	2.92268290622842	1282	1
3.07940013515123	2.92728638086871	1283	1
3.07165314226076	2.95591574399204	1284	1
3.07599869234251	2.93259879303482	1285	1
3.08136533201480	2.93510924436327	1286	1
3.07615867734420	2.98322695143582	1287	1
3.08361915475780	2.99517670955951	1288	1
3.08291649102793	2.96320898201883	1289	1
3.07920348602313	2.93886250313796	1290	1
3.07687411848708	2.95692807729811	1291	1
3.07709399603292	2.95594386986297	1292	1
3.08277955662615	2.96945664540611	1293	1
3.07932707479536	2.97344778653497	1294	1
3.08244819195958	2.97394991377890	1295	1
3.07625805929869	2.96924564080780	1296	1
3.06986359254134	2.95312641517482	1297	1
3.08030923301409	2.95362299270244	1298	1
3.07086129800110	2.93669105556540	1299	1
3.08243888935611	2.96261927054800	1300	1
3.08490982773092	2.99514986300562	1301	1
3.07912703998998	2.99660319647613	1302	1
3.07825844991608	2.95396509663430	1303	1
3.08031623170590	2.95300922673576	1304	1
3.07651644359540	2.95518344219335	1305	1
3.07790460611927	2.96265555508000	1306	1
3.07819140553865	2.96705522627354	1307	1
3.07585775867096	2.93960284678442	1308	1
3.08173774580765	2.94785420926729	1309	1
3.07651934930677	2.96256646361118	1310	1
3.08267528092990	3.02085432157296	1311	1
3.07635296531317	2.96741942662640	1312	1
3.06818522983333	2.95583857628717	1313	1
3.07963826924311	2.94932325522104	1314	1
3.06948069448347	2.94472711785452	1315	1
3.07667667796393	2.94961838721698	1316	1
3.06741397944018	2.97523800546184	1317	1
3.07728312568023	2.92887278879269	1318	1
3.07651760209112	2.94400027995406	1319	1
3.08224435625686	2.98597267642869	1320	1
3.08418089431717	2.96770752624158	1321	1
3.07348637956783	2.94960652611548	1322	1
3.07567895108948	2.95774633045467	1323	1
3.07884309494337	2.94350839459279	1324	1
3.07836433029542	2.90081032137050	1325	1
3.07776038522807	2.92967476276497	1326	1
3.08034016405594	2.96137603988516	1327	1
3.08225952255333	2.95722136038560	1328	1
3.08461979426128	2.95213591944941	1329	1
3.07603239273336	2.93079355235360	1330	1
3.07628454167948	2.93658086880534	1331	1
3.07555427478515	2.94419493145971	1332	1
3.07863353518334	2.97126931585503	1333	1
3.07400025467830	2.94730777422342	1334	1
3.07782724576855	2.97190560800907	1335	1
3.07919169613436	2.92552101694399	1336	1
3.07407341104497	2.92183333781286	1337	1
3.07962971402786	2.93945953190735	1338	1
3.07294708249386	2.90650530060493	1339	1
3.07369275457186	2.92980612762614	1340	1
3.07345321679105	2.94039030664143	1341	1
3.07858495515325	2.95765673030406	1342	1
3.08134505013054	2.97667558338078	1343	1
3.08582328828438	2.97718693987339	1344	1
3.07504199976642	2.98562288890260	1345	1
3.07989683010624	2.98326517740149	1346	1
3.08120694563133	2.95874372797601	1347	1
3.07892884894188	2.92581272053581	1348	1
3.07500578427144	2.94031791504966	1349	1
3.07235367063228	2.96998419643309	1350	1
3.08352164982555	2.96881553195913	1351	1
3.07889902696653	2.98996734863698	1352	1
3.08094444291898	3.00012921303349	1353	1
3.08757827226232	2.99691930808745	1354	1
3.08171191752467	3.00364400832274	1355	1
3.08172319842954	2.99707193009062	1356	1
3.08036347979817	2.98978060044779	1357	1
3.08310096466866	3.01746289135142	1358	1
3.08277005722438	2.99802951365771	1359	1
3.07994769933268	2.97248247787290	1360	1
3.07848352909748	2.95973493048471	1361	1
3.09070736631334	2.99948265001907	1362	1
3.07974453759080	2.99137964131119	1363	1
3.07775840158755	2.95253378614748	1364	1
3.07753633545540	2.93608135644662	1365	1
3.07175672002346	2.91980373247770	1366	1
3.08058499340657	2.95648883407954	1367	1
3.07792742666002	2.97038860838896	1368	1
3.07764530270990	2.93507158659144	1369	1
3.08296814474019	2.93438665309323	1370	1
3.08226060225031	2.94906254536450	1371	1
3.08031824428116	2.94678177942808	1372	1
3.08253826476904	2.97236849911981	1373	1
3.07320510869783	2.96083275148819	1374	1
3.07971722274217	2.97113261127344	1375	1
3.07460561490629	2.96234177927651	1376	1
3.08653960048841	3.00335227664254	1377	1
3.08277910680215	2.98645938327878	1378	1
3.08332589821193	2.98432267468519	1379	1
3.08259288862996	2.98550212218949	1380	1
3.08543308208725	2.98782806564218	1381	1
3.08125331772891	2.96888174974144	1382	1
3.08654905970030	2.97952608372381	1383	1
3.07667222967161	2.98848489995455	1384	1
3.08597804233170	2.99941858279960	1385	1
3.08059242963629	2.98065599755094	1386	1
3.08786232869591	3.01092439862561	1387	1
3.08405006971759	2.97921506750949	1388	1
3.08187110064214	2.98394323412938	1389	1
3.08396898713985	3.00334828069667	1390	1
3.08032778579652	2.96703725389051	1391	1
3.07155270793155	2.92955333996651	1392	1
3.08019229542926	2.96591929809929	1393	1
3.08468547247529	2.97354934955770	1394	1
3.07542684770582	2.95583136816801	1395	1
3.07356282003985	2.94009159813103	1396	1
3.08177708900412	2.95224513840006	1397	1
3.07696104905244	2.95581618370184	1398	1
3.08396203494425	2.95621803123636	1399	1
3.07943522239802	2.97939642737657	1400	1
3.08080160394546	2.95849742844480	1401	1
3.08159592314063	2.97493040106731	1402	1
3.07457962735389	2.93192410622230	1403	1
3.08048868740571	2.97576053244997	1404	1
3.08269612730156	2.98963830413280	1405	1
3.08192407971120	2.98988976900036	1406	1
3.08343176750075	2.97415030620466	1407	1
3.08376816305638	2.95188664458742	1408	1
3.08795437932816	2.99002621192503	1409	1
3.08314498873073	2.98846602416781	1410	1
3.08372196049638	2.98259902617487	1411	1
3.08036144414376	2.99184802750575	1412	1
3.09070214830633	3.00175030492538	1413	1
3.08014923058081	2.98557382618579	1414	1
3.08056015089030	2.97201567879784	1415	1
3.08348476879130	3.00525905036827	1416	1
3.07235683429425	2.98789794767759	1417	1
3.08327609596738	2.96924123596752	1418	1
3.08549518431767	2.99710686877081	1419	1
3.07989868133630	2.98944822804121	1420	1
3.08054021382291	2.98291078438483	1421	1
3.08284111482007	3.02425768363778	1422	1
3.08043821708634	2.97459129919597	1423	1
3.07943057466030	2.97672013737279	1424	1
3.08787171955993	2.96854315134037	1425	1
3.08669582191116	2.98100983603963	1426	1
3.08315140218285	2.98485472064904	1427	1
3.08573760858582	2.96916086706194	1428	1
3.07581341505309	2.93604822524752	1429	1
3.08007102346451	2.93971270276387	1430	1
3.07938768752811	2.98698895793487	1431	1
3.08943446187555	2.99177397068105	1432	1
3.08390235370852	3.02036507714108	1433	1
3.08289780532693	3.00043726167290	1434	1
3.08221173261867	2.97370076686812	1435	1
3.07883441306931	2.96732242345927	1436	1
3.08097589376774	2.96968107243619	1437	1
3.08882380449601	2.98256434174869	1438	1
3.07819467828650	2.96002224014451	1439	1
3.07870816939857	2.97045137841682	1440	1
3.08385294173233	2.97272927083246	1441	1
3.08785288261663	2.96476766730204	1442	1
3.08229022463053	2.94382635019444	1443	1
3.07437387616061	2.95033664271662	1444	1
3.07971411790837	2.96792371366433	1445	1
3.07955225021439	2.96066034539895	1446	1
3.07645947315053	2.93869480559870	1447	1
3.08432341714794	2.94816355011014	1448	1
3.08044735159208	2.95874826844028	1449	1
3.07577272150364	2.95623272082036	1450	1
3.07966063202635	2.96000702422526	1451	1
3.08195714291419	2.93396003578422	1452	1
3.07974318556347	2.92006688044327	1453	1
3.08152577017926	2.94575667942150	1454	1
3.08942152191946	2.96715718300584	1455	1
3.08316162108093	2.97536228791400	1456	1
3.08319841389044	2.95611665085020	1457	1
3.07596433224422	2.92194282095989	1458	1
3.07889617047581	2.93052785978132	1459	1
3.09127935264554	2.98912320594184	1460	1
3.08418277584486	2.97867529954919	1461	1
3.08519578873800	2.99216527360543	1462	1
3.08179753529925	2.98323712821221	1463	1
3.08069589788991	2.99414217074469	1464	1
3.08068245559106	2.97479288199713	1465	1
3.08088089307565	2.94961888281675	1466	1
3.08538137786734	2.95953602769875	1467	1
3.08013297042145	2.96007097135174	1468	1
3.08196302385780	2.96233952722098	1469	1
3.08098848538088	2.97429488995974	1470	1
3.07623564956062	2.95792369595053	1471	1
3.08325824328443	2.93905758801551	1472	1
3.07382178678535	2.90383259404261	1473	1
3.07703183126888	2.94916648227077	1474	1
3.08038230523051	2.92889600916797	1475	1
3.08095085713232	2.93391679004471	1476	1
3.08246933771800	2.95387327967201	1477	1
3.07821626145664	2.93747252325091	1478	1
3.07677196759075	2.94669239603200	1479	1
3.07956633253127	2.95432085660670	1480	1
3.08067116474106	2.95818093834226	1481	1
3.08710921013800	2.93856239809490	1482	1
3.07633175449099	2.95922689245786	1483	1
3.08824081560398	2.97041419673917	1484	1
3.08878219925922	2.99207908521049	1485	1
3.08818534187040	3.01967276047586	1486	1
3.08118772727284	3.02091713729379	1487	1
3.08901546815646	3.01180941283019	1488	1
3.08364161060829	2.96588786378461	1489	1
3.07939820330301	2.94450941956496	1490	1
3.08139462905142	2.97159646032923	1491	1
3.08706806919206	3.00623411213465	1492	1
3.07894798066253	2.97769028663431	1493	1
3.08149324102219	2.95869517159449	1494	1
3.07953218150702	2.95358932359592	1495	1
3.08385403831934	2.96907658818709	1496	1
3.08361513040653	2.97740967019294	1497	1
3.08473419885524	3.01133090899636	1498	1
3.08240399023352	3.00802075201313	1499	1
3.07843956860866	2.98796347477448	1500	1
3.07968964335530	2.98197360234603	1501	1
3.08197112841424	2.98749968159708	1502	1
3.08272108721339	2.97744339861250	1503	1
3.08402465282591	2.94318295846458	1504	1
3.08080744467176	2.94115412017334	1505	1
3.07947017576142	2.92899575187691	1506	1
3.07586153100405	2.92519647112490	1507	1
3.07373313501564	2.95561343298233	1508	1
3.07069733764570	2.96084722408255	1509	1
3.08300471012603	2.96623014808131	1510	1
3.07446691072972	2.94038741348134	1511	1
3.07161410764469	2.91625448464786	1512	1
3.07591836953574	2.92505535734109	1513	1
3.07708245247916	2.95627303159131	1514	1
3.08235904209432	2.97900877937795	1515	1
3.08322110722175	2.96454228721324	1516	1
3.07880695849602	2.93963175044770	1517	1
3.07454726719099	2.91740670661084	1518	1
3.07788081638829	2.94625008677851	1519	1
3.08002023430058	2.95742991729622	1520	1
3.08042916000390	2.99563492664160	1521	1
3.08053049012086	2.98879093283752	1522	1
3.08161430593997	2.98859975433632	1523	1
3.08060427391479	3.00276170715138	1524	1
3.08066077467534	2.97365635917279	1525	1
3.07902632499113	2.94009727468595	1526	1
3.07638181684109	2.92545249723096	1527	1
3.07647641648188	2.94352148370972	1528	1
3.08085042566363	2.95961624939245	1529	1
3.07526977443812	2.94858616175939	1530	1
3.07813363205876	2.93589879754385	1531	1
3.07970407736571	2.95213767994994	1532	1
3.07971412115052	2.93931563726960	1533	1
3.07891930299285	2.93241885351656	1534	1
3.08115299040323	2.95378386375470	1535	1
3.07667163640359	2.96191526079496	1536	1
3.08016313142450	2.97847436989975	1537	1
3.08262062429658	2.96797540233756	1538	1
3.08084932456801	2.94538600908258	1539	1
3.07306795807787	2.94686173876438	1540	1
3.07067996280336	2.98288913578780	1541	1
3.07696733800297	2.96720277172527	1542	1
3.08014401675059	2.97823926239032	1543	1
3.07965614603961	2.94867489322798	1544	1
3.08237687068596	2.94208722819096	1545	1
3.08259199647537	2.93817929292962	1546	1
3.07647212973483	2.97131168245770	1547	1
3.07778347141486	2.99065766144372	1548	1
3.08654286103650	2.97803496017512	1549	1
3.08911616746067	2.97575523044242	1550	1
3.08276627867817	2.98216888862744	1551	1
3.08909024151019	2.99132870543381	1552	1
3.07832134594947	2.95856702987811	1553	1
3.07839445035416	2.92785085650783	1554	1
3.08025473062109	2.94641843369689	1555	1
3.08578488964035	2.95061406140334	1556	1
3.08154358927655	2.98059292089585	1557	1
3.07863660146416	2.97834225911545	1558	1
3.07206445763469	2.93935485636666	1559	1
3.08385210584393	2.96378473104819	1560	1
3.08118618988153	2.97048933974353	1561	1
3.07381915114183	2.96821703779557	1562	1
3.07882915190925	2.96460740381296	1563	1
3.07865515578405	2.97233001054118	1564	1
3.07458073010070	2.98405541867810	1565	1
3.07780079981933	2.97826229029299	1566	1
3.07708628664930	2.94543769617458	1567	1
3.07466590858032	2.91214035322163	1568	1
3.07440709088294	2.92965266348403	1569	1
3.07083029108022	2.92437707954851	1570	1
3.07397394509435	2.95277692834324	1571	1
3.07558420474972	2.96660669301206	1572	1
3.08390013069206	2.98754241019853	1573	1
3.08353505453882	2.99451181916810	1574	1
3.07761049063927	2.97463504726929	1575	1
3.08066460079035	2.95448351584320	1576	1
3.07903249703287	2.96666360719500	1577	1
3.08150170859024	2.95401671785027	1578	1
3.07408140426751	2.92690662045685	1579	1
3.07957605398694	2.92539945947433	1580	1
3.08062052479461	2.92158228912111	1581	1
3.08012791192248	2.97179743511234	1582	1
3.07668624746323	2.98319945318274	1583	1
3.07759764916907	2.98822851508960	1584	1
3.08113017480100	2.96813225522573	1585	1
3.07674223727892	2.95871382143448	1586	1
3.08292923894163	2.96192343014123	1587	1
3.08026139977014	2.97162564045715	1588	1
3.07745133402910	2.95721469761246	1589	1
3.08017169464924	2.96137903023751	1590	1
3.07231054796384	2.95611014598542	1591	1
3.07533855042583	2.96665242236113	1592	1
3.07486157569564	2.93345628839687	1593	1
3.07369293881952	2.92856002902612	1594	1
3.06821277782713	2.93732715214923	1595	1
3.07541497262948	2.97215914146892	1596	1
3.07651960966421	2.97630434963253	1597	1
3.07531475859421	2.96379766296695	1598	1
3.08010188384918	2.96396101068045	1599	1
3.07624900310862	2.93911851697111	1600	1
3.07495511136808	2.96428812312386	1601	1
3.08088866835957	2.96713869674009	1602	1
3.07840718395850	2.95412170047281	1603	1
3.07429192134970	2.95731420512695	1604	1
3.07024899326656	2.91948091179149	1605	1
3.07852369775998	2.91660350332184	1606	1
3.07546510151029	2.94289134298643	1607	1
3.07738417045520	2.97877222933836	1608	1
3.07537055723631	2.94204755450168	1609	1
3.07274921609261	2.95222322304090	1610	1
3.07626876581479	2.97788640685671	1611	1
3.08373704168798	2.95787632079622	1612	1
3.08032540343713	2.95498280619411	1613	1
3.08201958755484	2.96838622184642	1614	1
3.08301967522525	2.97190681890242	1615	1
3.07923749739944	2.96721428781096	1616	1
3.07239708615914	2.94204085482711	1617	1
3.07986486803423	2.94179469019869	1618	1
3.08076287332375	2.97137482068487	1619	1
3.08220893799805	2.96324664775062	1620	1
3.07824080118825	2.97457217440370	1621	1
3.08269112988280	2.94751560958638	1622	1
3.07428081710887	2.95294187458552	1623	1
3.07976294041779	2.97330831031071	1624	1
3.07787557492511	2.99148962038016	1625	1
3.08224970077013	3.00008901103695	1626	1
3.07952054378739	2.96772251599619	1627	1
3.07986930890988	2.95710137139716	1628	1
3.08111934967541	2.96207029736629	1629	1
3.08189353229600	2.95570237270297	1630	1
3.07802012867003	2.94519714616143	1631	1
3.07704601878648	2.94740519708435	1632	1
3.07735470603842	2.94270671459371	1633	1
3.08411118768134	2.95963085671278	1634	1
3.08017996713125	2.96913723054266	1635	1
3.08387369083058	2.96967787335688	1636	1
3.07682988198746	2.96741981605673	1637	1
3.07655220807228	2.96335363028044	1638	1
3.08440367088482	2.92506731203218	1639	1
3.07553687827437	2.90868612602106	1640	1
3.07746587094303	2.92190917976649	1641	1
3.07262849048253	2.92866479955905	1642	1
3.07292340920412	2.91963630910695	1643	1
3.07896095326484	2.95913302475331	1644	1
3.07668148865627	2.94809469560760	1645	1
3.07571728335770	2.92139913731589	1646	1
3.07558536543348	2.97081465201375	1647	1
3.07769122603180	2.96665898071372	1648	1
3.07425351534531	2.96304499917482	1649	1
3.07876537994059	2.97552590960013	1650	1
3.07452189665568	2.94576828059111	1651	1
3.07632166930867	2.96055958571751	1652	1
3.07718554738241	2.96322168545094	1653	1
3.08315560751886	2.98721873785225	1654	1
3.07627283686559	2.97152376103975	1655	1
3.07647994994194	2.97738459804336	1656	1
3.07371907168044	2.93657938444105	1657	1
3.07521859600956	2.94269308479475	1658	1
3.07257632396046	2.94276365395875	1659	1
3.07635646938322	2.91902245022494	1660	1
3.07466200138936	2.91966235685106	1661	1
3.07550762940572	2.96263861854782	1662	1
3.07520234463156	2.94406487076733	1663	1
3.08503166514528	2.94984804851061	1664	1
3.07715176113198	2.96398169269378	1665	1
3.07989305935443	2.95040430310105	1666	1
3.07907469058207	2.92445569072187	1667	1
3.07307227601460	2.91698020806700	1668	1
3.07641064150075	2.95072627475272	1669	1
3.08463027070726	3.01052053701925	1670	1
3.08154916265036	2.99277332044937	1671	1
3.07505801767629	2.96905619608083	1672	1
3.07815908437876	2.98929386290859	1673	1
3.08010742155688	2.97583872273614	1674	1
3.08231199254453	2.96254190698056	1675	1
3.07841446401406	2.95585544736354	1676	1
3.07350145045546	2.95705348087973	1677	1
3.07538481602400	2.96813418850875	1678	1
3.07924295306714	3.00264646295654	1679	1
3.07638400008251	3.00248868408024	1680	1
3.07778350306296	2.99738273264126	1681	1
3.07962058906379	2.99013273547497	1682	1
3.06964628240584	2.96248099537316	1683	1
3.07713574757336	2.96889495317719	1684	1
3.08070162708918	2.99168333246209	1685	1
3.08318223129755	2.98102874647643	1686	1
3.08056638156165	2.98251311246362	1687	1
3.07663054064155	2.97692634258854	1688	1
3.08095914395468	2.98372088290798	1689	1
3.07342595981546	2.93296534365923	1690	1
3.07193186048580	2.93009624377151	1691	1
3.07492075047692	2.93862467153765	1692	1
3.07435661295272	2.93286536627237	1693	1
3.07870834886044	2.95614873669806	1694	1
3.07716636367144	2.97038532554816	1695	1
3.07832772175428	2.95138342324567	1696	1
3.07320225053284	2.93910245636786	1697	1
3.07814153184177	2.93891206357152	1698	1
3.08046483663626	2.94961898209554	1699	1
3.06973305823811	2.95322682658100	1700	1
3.07202849213136	2.91923012399983	1701	1
3.07309877247888	2.95723445439351	1702	1
3.07512781992660	2.98158214896098	1703	1
3.07251403880969	2.96150201325511	1704	1
3.08070476884626	2.94831547640540	1705	1
3.07841176269041	2.95973971210774	1706	1
3.07803954188414	2.95822629737505	1707	1
3.08254266359969	2.95534190559677	1708	1
3.07896577164802	2.96663051675110	1709	1
3.07851462440215	2.93768689861902	1710	1
3.07041372163899	2.90539699110836	1711	1
3.07222868671956	2.93308526670379	1712	1
3.07834092361259	2.93618482886968	1713	1
3.07590103391509	2.96508197196774	1714	1
3.08330498758133	2.97734445578265	1715	1
3.08254068470615	2.99054464594544	1716	1
3.07011743326377	2.98328480582123	1717	1
3.07728639241820	2.95920013399385	1718	1
3.07769791961098	2.94103623785242	1719	1
3.07722406525042	2.95235472627348	1720	1
3.07666001869977	2.96534563609360	1721	1
3.07645270618965	2.95337061378728	1722	1
3.07253736258267	2.93692601417961	1723	1
3.07500035212954	2.95481289734946	1724	1
3.08301329259879	2.98519022623094	1725	1
3.07870456664728	2.98026077555094	1726	1
3.08652927974017	2.98037898336714	1727	1
3.07393095921122	2.94757215011529	1728	1
3.07570003545054	2.96892807000326	1729	1
3.07528277272176	2.93587037084361	1730	1
3.07485549750244	2.94440765767635	1731	1
3.07944213488636	2.96529502855474	1732	1
3.07895410341227	2.96643494112985	1733	1
3.07530031709861	2.94792093639170	1734	1
3.08141446818221	2.97397222828545	1735	1
3.08287768983505	2.99414979335451	1736	1
3.07488965229729	2.98168012978027	1737	1
3.07850370621762	2.94121475376035	1738	1
3.07753287809357	2.97184667291210	1739	1
3.07099620760783	2.94861272988687	1740	1
3.06589946223987	2.92021135431294	1741	1
3.07437723824739	2.93131330653532	1742	1
3.07812897552912	2.96021071996848	1743	1
3.07591753640487	2.97822114585685	1744	1
3.07695210889114	2.96017894980105	1745	1
3.07823390389046	2.94287128235626	1746	1
3.07359377359902	2.94949455886853	1747	1
3.07957323181492	2.94140410986560	1748	1
3.07820661079184	2.95545045967667	1749	1
3.07121181750593	2.94021103819899	1750	1
3.08309425602747	2.98594813385193	1751	1
3.07942293251892	2.98442692127584	1752	1
3.07910028022491	2.94161343663288	1753	1
3.07324624206135	2.94430561066383	1754	1
3.08049102873466	2.94566915110534	1755	1
3.07990506333807	2.97864501378086	1756	1
3.07136216753253	2.91319226797806	1757	1
3.07722170056779	2.92792467713282	1758	1
3.07570662916457	2.93196745989844	1759	1
3.07588626520581	2.91761838877743	1760	1
3.07853356695570	2.94734242315983	1761	1
3.07861259953179	2.95126913050931	1762	1
3.07406707304054	2.93738138478625	1763	1
3.07186696142353	2.95464592357434	1764	1
3.07629200197686	2.93688054934242	1765	1
3.08258982056251	2.92154238703235	1766	1
3.07820522195457	2.95478910835170	1767	1
3.07762742587299	2.93595960899541	1768	1
3.07815008522550	2.97649886203454	1769	1
3.07096713472822	2.95699037736408	1770	1
3.07730102808815	2.96046528211830	1771	1
3.08074829401279	2.95363079325260	1772	1
3.07511525580251	2.92829019545183	1773	1
3.07688189360045	2.91711926503064	1774	1
3.07265613589805	2.93884973701951	1775	1
3.07511187012111	2.93799441246145	1776	1
3.07905797662479	2.91664890011063	1777	1
3.08170891670130	2.91701472178985	1778	1
3.07273101500785	2.91420655778851	1779	1
3.07237983733053	2.92124587190038	1780	1
3.07568101802444	2.93105379439964	1781	1
3.07329591581841	2.93049246964700	1782	1
3.08298888757871	2.96843550172543	1783	1
3.08198929218092	2.98199187563511	1784	1
3.07691119366325	3.00058458124699	1785	1
3.08135532005618	2.99634576216553	1786	1
3.07798973621036	2.94195658701360	1787	1
3.07851617459144	2.94149841015953	1788	1
3.07442189992471	2.96481393824477	1789	1
3.08084549641765	2.95752693786107	1790	1
3.07728853028942	2.94724699653323	1791	1
3.07645213458253	2.95956641723756	1792	1
3.07991068043814	2.96764598151151	1793	1
3.08118100709193	2.96067306471333	1794	1
3.07999990964065	2.95980118319465	1795	1
3.07786721792497	2.94765132263936	1796	1
3.08394376078693	2.97004274602485	1797	1
3.07845066641773	2.96667039008538	1798	1
3.07293114813626	2.95120022080519	1799	1
3.07316641658955	2.92473213710009	1800	1
3.07233642204886	2.90416551899623	1801	1
3.07806899636576	2.93350368692227	1802	1
3.08545184594246	2.93891765663002	1803	1
3.08529117559003	2.95641480745098	1804	1
3.07638963152827	2.97445910557071	1805	1
3.08222094205384	2.96831005772876	1806	1
3.08122783710337	2.96303411387108	1807	1
3.08183319620139	2.95891201125728	1808	1
3.08268750663738	2.96265976046959	1809	1
3.07749493393091	2.96720784779845	1810	1
3.08248697250382	2.98039827056573	1811	1
3.07898375042046	2.97594480452576	1812	1
3.08417775890859	2.95733438607963	1813	1
3.07475595115404	2.93991263636147	1814	1
3.07890707975678	2.94380524203723	1815	1
3.08057050066483	2.95890339562526	1816	1
3.08090698270819	2.96749237250207	1817	1
3.07924893065072	2.97000659716333	1818	1
3.07725167575499	2.98849923191335	1819	1
3.07750291765133	2.95024078494393	1820	1
3.07742063017764	2.97296080011734	1821	1
3.08392692832434	2.97406431928858	1822	1
3.08636853440947	2.94459264334565	1823	1
3.08223590536077	3.00364419881937	1824	1
3.09138720485422	3.00993626781821	1825	1
3.09274116647373	3.03599458937332	1826	1
3.08366879640959	3.01182466012895	1827	1
3.08245210585692	2.98667339206120	1828	1
3.08187251322831	2.97523745014669	1829	1
3.07628364299296	2.95705696907377	1830	1
3.08211890714561	2.95982983677644	1831	1
3.07995470605409	2.96156530869146	1832	1
3.07966099405626	2.97138076181698	1833	1
3.07988538089005	2.98104150740529	1834	1
3.07395486850323	2.97269865329806	1835	1
3.07566222851127	2.92782001238711	1836	1
3.08508523803095	2.93183857167758	1837	1
3.07305563091115	2.93429297671417	1838	1
3.07243092214760	2.90103166504813	1839	1
3.08294809045519	2.92141461413454	1840	1
3.08437833151703	2.94440217700422	1841	1
3.08300647248412	2.95515677781507	1842	1
3.08084212129571	2.94141376600352	1843	1
3.08564244018356	2.96866425713201	1844	1
3.08323527232305	2.95231191344949	1845	1
3.08776607939044	2.96533990954270	1846	1
3.08368154315220	2.97686366255987	1847	1
3.08462975466256	2.98572545521713	1848	1
3.07410413579313	2.96764006047218	1849	1
3.08111554833777	2.95960161209892	1850	1
3.07769070086827	2.95344889203099	1851	1
3.07652383635271	2.95370074635747	1852	1
3.07632456042548	2.96058377444413	1853	1
3.08147380817897	2.97593834817455	1854	1
3.07481787267488	2.97869071937607	1855	1
3.07697722165824	2.97451562092524	1856	1
3.07861873335654	2.93648142395011	1857	1
3.07766474784791	2.94667692895795	1858	1
3.07981613243394	2.98167793757908	1859	1
3.08321611952529	2.99234851639089	1860	1
3.07465632503701	2.97271197986150	1861	1
3.07834715086910	2.94445852664865	1862	1
3.07845044598038	2.96095316102266	1863	1
3.08128542120595	2.96221366273491	1864	1
3.08027846868198	2.97249796862504	1865	1
3.08029213003735	2.96199646193715	1866	1
3.07931578503623	2.95138207799136	1867	1
3.07795661258489	2.96266276536728	1868	1
3.07735683795848	2.98238556049083	1869	1
3.07951558589484	2.99571580092091	1870	1
3.07866575585697	2.99069758644376	1871	1
3.08017411893461	2.98249530166568	1872	1
3.08642486668287	2.97101792698191	1873	1
3.08409617893327	2.96385943201996	1874	1
3.07499581853853	2.97767728137651	1875	1
3.07774079764072	2.97916789943661	1876	1
3.08061378176307	2.96614159301359	1877	1
3.07893262258154	2.96695160090295	1878	1
3.08363495411986	2.96318644427740	1879	1
3.08012607059191	2.98502812914792	1880	1
3.07937673511030	2.94882796067733	1881	1
3.08167666119257	2.97317406897719	1882	1
3.07599861600841	2.97228678655766	1883	1
3.08373479165128	2.99276065320505	1884	1
3.07420233239439	2.97280421490014	1885	1
3.07673527291896	2.93375099590286	1886	1
3.07113344466024	2.91544035070694	1887	1
3.07299767380431	2.92787941661622	1888	1
3.07828378955489	2.93810670878636	1889	1
3.07805292335884	2.94611538288451	1890	1
3.07528176286294	2.94148531548630	1891	1
3.07592512355078	2.97942780383884	1892	1
3.07605674176259	2.96000934587994	1893	1
3.08447036961447	2.99206945751685	1894	1
3.08022875135184	2.97911616671273	1895	1
3.07643128810241	2.95524288846481	1896	1
3.09006962232885	2.98915081150315	1897	1
3.08676988454829	2.97907486365546	1898	1
3.08193930811628	2.98060182496343	1899	1
3.08030307144075	2.97482846386339	1900	1
3.08259322920617	2.98299025319455	1901	1
3.08079882587978	2.97919256255554	1902	1
3.08127333552552	2.96888801579065	1903	1
3.07523399232641	3.00717666786437	1904	1
3.08004483907360	2.99309197152047	1905	1
3.07912703302589	2.98224274151868	1906	1
3.08551683863104	2.92191270205665	1907	1
3.07959772413017	2.89736979181577	1908	1
3.07589802282233	2.89819162713264	1909	1
3.07492819219193	2.92130745244617	1910	1
3.07433741223904	2.92118367940555	1911	1
3.07259218912055	2.94841016131971	1912	1
3.07954367566374	2.96715254637187	1913	1
3.08139402280573	2.95166342236603	1914	1
3.07808236608690	2.91577896317440	1915	1
3.08160045792416	2.93725575127355	1916	1
3.07845920420994	2.90616794010711	1917	1
3.07726173886880	2.95671590996662	1918	1
3.08057343363203	2.96066969922326	1919	1
3.07119923075091	2.92594877237925	1920	1
3.07649869540690	2.92074598404069	1921	1
3.08171512707352	2.95123537296089	1922	1
3.08519986868550	2.99364351751671	1923	1
3.07771800020815	2.97727116560305	1924	1
3.08385205699190	2.97306346406702	1925	1
3.07877834225757	2.96952349539953	1926	1
3.08146055540003	2.96177929014011	1927	1
3.08002270669464	2.99699318744258	1928	1
3.08407817128782	2.98633956944726	1929	1
3.07428950912079	2.96703990440376	1930	1
3.07474400318861	2.95036589201240	1931	1
3.07930804317664	2.96111768799380	1932	1
3.07381549712184	2.95790005503721	1933	1
3.07784685020930	2.95990825638447	1934	1
3.08421907541097	2.98430236796850	1935	1
3.08712465100235	2.97179647536194	1936	1
3.08487932279994	2.96903913686308	1937	1
3.08461571847150	2.97949373472868	1938	1
3.08484292141272	2.96924254945311	1939	1
3.08782181077966	3.00366822870892	1940	1
3.07786794763029	2.94080720068459	1941	1
3.07927577220184	2.93467422344044	1942	1
3.08461594449987	2.92707393582461	1943	1
3.07904669404344	2.94921764837999	1944	1
3.07711369993378	2.97883145205944	1945	1
3.07601136819385	2.97354620277547	1946	1
3.07573270029799	2.95775269171097	1947	1
3.07758442154987	2.96937598843347	1948	1
3.08422310096843	2.94176702063611	1949	1
3.07750630572086	2.94364769444620	1950	1
3.07765763367175	2.94043970823002	1951	1
3.07393602919577	2.91482162272352	1952	1
3.06933908098652	2.92521220400316	1953	1
3.07689543331042	2.95586451644182	1954	1
3.08305866329634	2.93845314590116	1955	1
3.07802348592409	2.92568597336065	1956	1
3.07421761119544	2.92482318545731	1957	1
3.07568737002071	2.94338891623330	1958	1
3.07884699012940	2.93738732794801	1959	1
3.07564464694249	2.95051409965618	1960	1
3.08315848471868	2.98716788744673	1961	1
3.08558304272083	2.98696656546400	1962	1
3.07492071446984	2.95344894445275	1963	1
3.08036233291494	2.94816465523203	1964	1
3.07490927978693	2.94828380618547	1965	1
3.07074747304239	2.95679109818941	1966	1
3.08410234104480	2.94800898425496	1967	1
3.08222728881714	2.97923000858687	1968	1
3.07918593571733	2.96419422034668	1969	1
3.07555435146013	2.94953248490525	1970	1
3.08042514642384	2.96707941588826	1971	1
3.08079432963572	2.96575672978076	1972	1
3.08025720590574	2.98125462852987	1973	1
3.08046898200056	2.99294349883027	1974	1
3.07837649052543	2.97014817556822	1975	1
3.08315771384435	2.96302784997639	1976	1
3.08576556302544	2.97542486645732	1977	1
3.09052971139880	3.00143345102137	1978	1
3.08414782977525	2.98409047329529	1979	1
3.08288850288053	2.94964124221428	1980	1
3.07468100628132	2.93514626580994	1981	1
3.07571978139139	2.95373434544454	1982	1
3.07806998498146	2.95482350971314	1983	1
3.07451915008757	2.94549277124072	1984	1
3.07203516333951	2.96152725080497	1985	1
3.07391182180543	2.96882711615402	1986	1
3.07987381576239	2.97651393068614	1987	1
3.08283872984165	3.00262593704101	1988	1
3.08053050146283	2.94491084827563	1989	1
3.08143196285761	2.94678783630371	1990	1
3.07904254035081	2.98288308196121	1991	1
3.08323912430696	2.99650871568477	1992	1
3.08130193579289	2.95400017035424	1993	1
3.08239844956427	2.96498434350524	1994	1
3.08708828723210	2.96077888163060	1995	1
3.08802644516173	2.99112583863652	1996	1
3.08538072618787	2.98997552248037	1997	1
3.08507698539438	3.02587683217046	1998	1
3.08723543415904	3.00788981343330	1999	1
3.08673069519888	3.01186220342330	2000	1
[truncated: 3,000 more rows]
