# Supplementary material for: Reversibility and Viscoelastic Properties of Micropillar Supported and Oriented Magnesium Bundled F-Actin
Source: PLoS One. 2015 Aug 31;10(8):e0136432. doi: 10.1371/journal.pone.0136432 (PMC4556452; doi:10.1371/journal.pone.0136432)
Supplement: S1 Data — See the Readme.txt file within. (ZIP) [file pone.0136432.s004.zip › Rheology-raw-data/120916 02mM/fov2042noDD/fov2042noDD.txt]

3.45105897547430	3.57604714480363	1	1
3.44611699045102	3.55671375937869	2	1
3.45079383000494	3.56665509378070	3	1
3.45117185037056	3.56671938741145	4	1
3.44992718355681	3.58357763520674	5	1
3.45216047105253	3.57690737127302	6	1
3.44959661583501	3.58294630481195	7	1
3.45194730660303	3.56821133368125	8	1
3.44951190977953	3.55658965211700	9	1
3.44502268349768	3.54838329253242	10	1
3.44903125112358	3.55695288616076	11	1
3.45212157900532	3.57344326741469	12	1
3.45008950145080	3.58645512530431	13	1
3.45081186595016	3.56141240271484	14	1
3.45010182481360	3.55537530298283	15	1
3.44944746954918	3.56050793635422	16	1
3.44776237449543	3.55471573883720	17	1
3.44798577029401	3.56819877518769	18	1
3.44967631216943	3.58626679258686	19	1
3.45242330390609	3.55415579302650	20	1
3.44960954104933	3.53134712908955	21	1
3.44823066356891	3.56268788166526	22	1
3.44764729498130	3.57806328246857	23	1
3.45000072119164	3.56538789982666	24	1
3.44926286185180	3.55467262035334	25	1
3.44830037486010	3.53505288644582	26	1
3.44608102381637	3.57223847197123	27	1
3.45088928384217	3.56716175172885	28	1
3.44665729067417	3.57100973302251	29	1
3.44761431267849	3.54383357410594	30	1
3.44960450600171	3.57586520429456	31	1
3.44917540556013	3.58479386243348	32	1
3.44966480176956	3.59128422752027	33	1
3.44809598207997	3.57045720818954	34	1
3.45162185259047	3.57340273770652	35	1
3.45252919633944	3.58410462281674	36	1
3.44908328185512	3.58368306499951	37	1
3.44715189173029	3.59725711326133	38	1
3.45514872303134	3.57966324290327	39	1
3.44743893137602	3.56597662183912	40	1
3.44570933623052	3.57306792819604	41	1
3.44663208560316	3.57825667192453	42	1
3.45036367108534	3.58169182381033	43	1
3.44541777279458	3.56934297467402	44	1
3.44838801427036	3.56307644566751	45	1
3.44822973267001	3.57657961988039	46	1
3.44732360044795	3.55834777443942	47	1
3.44437672987386	3.53416548104068	48	1
3.44773055968824	3.54291379497489	49	1
3.44805747349920	3.55519640201299	50	1
3.44854261974195	3.54761276624944	51	1
3.45193606287030	3.53481659785839	52	1
3.44471435032289	3.54485215988538	53	1
3.44823979559882	3.54468084530532	54	1
3.45183239014243	3.55854324898298	55	1
3.44907112469050	3.54307785914334	56	1
3.44900179232453	3.55626860722249	57	1
3.44807553645036	3.53763031794661	58	1
3.44837777016977	3.53158362230353	59	1
3.44551704159975	3.52033641533022	60	1
3.44903278015060	3.53993665331218	61	1
3.44905866279643	3.54804855646208	62	1
3.45104866260528	3.55664837683510	63	1
3.45149995083470	3.53313971416048	64	1
3.44702869750734	3.52132765561021	65	1
3.44954969544986	3.55337502001811	66	1
3.44733632033087	3.55983334073062	67	1
3.44867139728100	3.54683019625455	68	1
3.44630558818170	3.54423248775263	69	1
3.44776097340286	3.56723609485512	70	1
3.44560971792778	3.59238515515208	71	1
3.44865003019647	3.57197290036709	72	1
3.44794892210721	3.56301873469843	73	1
3.44813922190916	3.55959212379172	74	1
3.44996649608670	3.58349408864401	75	1
3.45083976016207	3.58361745787105	76	1
3.45257034054195	3.58436177826288	77	1
3.44550335912204	3.58393628192820	78	1
3.44416618931253	3.57712914600478	79	1
3.44990552245086	3.55678697348117	80	1
3.45024542053827	3.56099141908238	81	1
3.44568199565883	3.53818855555969	82	1
3.44816884986744	3.53293772348164	83	1
3.44851457052730	3.54480948587484	84	1
3.44810167308384	3.55837974868755	85	1
3.44930682582431	3.54777948989803	86	1
3.45089413980581	3.54214119815138	87	1
3.45179462174205	3.56694613630342	88	1
3.44969714623079	3.59505636357635	89	1
3.45173557139564	3.59916097577334	90	1
3.44847339936662	3.57196137954965	91	1
3.44914302526076	3.56154021121874	92	1
3.45113224345886	3.56793245422928	93	1
3.44550672453389	3.56765883499934	94	1
3.44828516610609	3.53952365929480	95	1
3.45069848947713	3.53049200704410	96	1
3.44840711874106	3.52877839617391	97	1
3.44628585122140	3.54415848669477	98	1
3.44991989452695	3.55930773386026	99	1
3.44692634494856	3.55145615776554	100	1
3.44654610024589	3.55716918174731	101	1
3.44814303875956	3.55916895916338	102	1
3.45015656723930	3.55782796122011	103	1
3.44616223301779	3.58132871832834	104	1
3.44580309520777	3.57239898152639	105	1
3.44879085538471	3.55037793219203	106	1
3.45378942700976	3.57285472301016	107	1
3.44754781983748	3.56882275042043	108	1
3.44769128348572	3.57248787941855	109	1
3.44616206099156	3.57660696011654	110	1
3.44919460020796	3.55574452985057	111	1
3.44856444254949	3.57953671061628	112	1
3.44704853643675	3.55727147521703	113	1
3.44912329017069	3.56447285913526	114	1
3.44917145984734	3.56658719343182	115	1
3.44684376131420	3.56675660848501	116	1
3.44749003078733	3.58717517831309	117	1
3.45065352438915	3.58483821377744	118	1
3.45234519744474	3.52944398500597	119	1
3.44771352951833	3.52693011361668	120	1
3.44882294562946	3.53462078949702	121	1
3.44983793988025	3.53378247148838	122	1
3.44971449660476	3.53785727209549	123	1
3.44838819298327	3.53244649519442	124	1
3.44984435850853	3.55131352379737	125	1
3.44876175459728	3.56139444118974	126	1
3.44904023592855	3.55470108909110	127	1
3.45168871809003	3.55102374402274	128	1
3.44736260267890	3.55173108964281	129	1
3.44773943493220	3.56149082200316	130	1
3.44734720542294	3.54263069569100	131	1
3.44849384700470	3.56734893971303	132	1
3.44891269122983	3.56289076279346	133	1
3.44777191152809	3.58401229104649	134	1
3.44943877571123	3.56706413868016	135	1
3.45323110973042	3.56215373812564	136	1
3.45118932168617	3.54831882647357	137	1
3.44724025164808	3.57242499363543	138	1
3.45009435132879	3.58257320071094	139	1
3.45026793119437	3.57734183381948	140	1
3.45053031287664	3.56152603108902	141	1
3.44999443119979	3.55186442146164	142	1
3.44710861161528	3.54706039542467	143	1
3.44515860353218	3.54107690012253	144	1
3.44768370169313	3.54359040514093	145	1
3.44748712398985	3.53924752871252	146	1
3.45122300255502	3.55131885260125	147	1
3.44650180405436	3.53259376286179	148	1
3.44881778272803	3.52263547350232	149	1
3.44752506306932	3.53747320068092	150	1
3.44946736089917	3.53840325481580	151	1
3.44646900453757	3.54611663744852	152	1
3.44573238143693	3.51903833373068	153	1
3.44420647945138	3.53256929140560	154	1
3.44607446962697	3.55925811070285	155	1
3.44799964512629	3.57536781528043	156	1
3.44903288579341	3.55803111378385	157	1
3.44825701352396	3.55919723298551	158	1
3.44731837237757	3.56635568562296	159	1
3.44886494701999	3.55731696311879	160	1
3.44678410750003	3.54432535326807	161	1
3.44584265729751	3.54924314199302	162	1
3.44800977248380	3.54744872836045	163	1
3.44676293225003	3.54277054872668	164	1
3.44680116966377	3.55576437595198	165	1
3.44730062093830	3.55292256546036	166	1
3.44570147092056	3.54889808994528	167	1
3.44919354443918	3.53294818903067	168	1
3.44862573352851	3.54771039151356	169	1
3.44684436898332	3.56830122014662	170	1
3.44744961456854	3.56696151048468	171	1
3.44620897108188	3.57159795888104	172	1
3.44842747119592	3.53161390453021	173	1
3.44372272958941	3.52876424716100	174	1
3.44739874076287	3.55497085178539	175	1
3.44696148224890	3.56193825063718	176	1
3.44969845085167	3.56696175422794	177	1
3.44450317101370	3.54402617271013	178	1
3.44466804408437	3.56786298219779	179	1
3.44528530103563	3.58473336511071	180	1
3.44459643460865	3.57442082993269	181	1
3.44689363900060	3.56281653076942	182	1
3.44766538335426	3.53259236029305	183	1
3.44695833086798	3.53035705351306	184	1
3.44569307513971	3.53156065896506	185	1
3.44599107780962	3.54830051009321	186	1
3.44919050389875	3.54241117521545	187	1
3.44864988305561	3.53399278621999	188	1
3.44548366373931	3.53724009352939	189	1
3.44429217607620	3.54868313596752	190	1
3.44462996384453	3.54911777282950	191	1
3.44415552936890	3.55149833006984	192	1
3.44959890138243	3.54150744509773	193	1
3.44530293493155	3.54638426760208	194	1
3.44581079872242	3.52553459762675	195	1
3.44753920961260	3.54515313917068	196	1
3.44578287972794	3.53753531055394	197	1
3.44954171985594	3.53862114180613	198	1
3.43975964782512	3.53083758492908	199	1
3.43930662976180	3.51863803006388	200	1
3.44530211231732	3.51969259802284	201	1
3.44427614230283	3.52441675080291	202	1
3.45013813847413	3.52068409218054	203	1
3.44379085778458	3.52757948231373	204	1
3.44888010252160	3.53030306838063	205	1
3.44924145579371	3.54472772980614	206	1
3.44852422300313	3.54173058380416	207	1
3.44372141615111	3.56580961956664	208	1
3.44616127624096	3.53310823439547	209	1
3.44938255723436	3.54831415481647	210	1
3.44583275698654	3.54338881807166	211	1
3.44637307151454	3.56265264247684	212	1
3.44509245873430	3.56569227938284	213	1
3.44540094592953	3.55238557331789	214	1
3.44590556079870	3.54704020015246	215	1
3.44328143356873	3.54962235813931	216	1
3.44595640995583	3.55759260139964	217	1
3.44373158785729	3.56012874836191	218	1
3.44319699299052	3.55219883583507	219	1
3.44845311165939	3.54758436175712	220	1
3.44682382094933	3.56852935332148	221	1
3.44710471608407	3.57062465446193	222	1
3.44729226311251	3.57222269355529	223	1
3.45073954753857	3.57438502116383	224	1
3.44955612053693	3.55057999054730	225	1
3.44624260540733	3.55304113566726	226	1
3.44770545900615	3.53157819527146	227	1
3.44537106559916	3.55065875115982	228	1
3.45017250027266	3.54314928009577	229	1
3.44714196152360	3.54512949837749	230	1
3.44518724262240	3.52761920630464	231	1
3.44516482880715	3.56436999258087	232	1
3.44661075562035	3.56698810881491	233	1
3.44782995324083	3.55917427987356	234	1
3.45321572050247	3.56211530908921	235	1
3.44580370734614	3.56176733994371	236	1
3.44512694274992	3.57125173320299	237	1
3.44378800686052	3.55097275386259	238	1
3.44489482538158	3.52953970024845	239	1
3.44933823377002	3.51673583757020	240	1
3.44577020941801	3.54080647741883	241	1
3.44346398007138	3.54680834586754	242	1
3.44484506460371	3.54516218985730	243	1
3.44252761583465	3.54108470201853	244	1
3.44764083282641	3.54816008071955	245	1
3.44646205922307	3.55044592789461	246	1
3.44541962297402	3.56920157050727	247	1
3.44684107387931	3.54779990274658	248	1
3.44479281620095	3.54916067628117	249	1
3.45248861453354	3.56926669397889	250	1
3.44918259232495	3.55894145139609	251	1
3.44584338674635	3.56064247356115	252	1
3.44649147919054	3.56190156913457	253	1
3.44560761545501	3.53881333595049	254	1
3.44793603704015	3.56072225423606	255	1
3.44559798858648	3.55770698503138	256	1
3.44801843512710	3.56622618541053	257	1
3.44685024931772	3.56247890348975	258	1
3.44596385721827	3.53585780488307	259	1
3.45000733029457	3.53644139692421	260	1
3.44616663693910	3.55653852891980	261	1
3.44176568748824	3.53963194307933	262	1
3.44260725524204	3.54255709807265	263	1
3.44554210615542	3.56661595913612	264	1
3.44743637072672	3.53199521465400	265	1
3.44739175335942	3.54028237874061	266	1
3.44948078494992	3.53350222733611	267	1
3.44572585434746	3.54601649907539	268	1
3.44884891056971	3.55706867009420	269	1
3.44530699484759	3.55507941794029	270	1
3.44531090429475	3.53743424297038	271	1
3.43969746650279	3.54749031947337	272	1
3.44694433270990	3.58849529901912	273	1
3.44767532762725	3.57162239047889	274	1
3.44957145643399	3.56721600815978	275	1
3.44777416058535	3.58197025330618	276	1
3.44639494926785	3.56139999732201	277	1
3.44684860245328	3.55604074446978	278	1
3.44907804630945	3.57388489654827	279	1
3.44843957686230	3.58936091259734	280	1
3.44822681579282	3.57709173089546	281	1
3.44551513036683	3.53693478866897	282	1
3.44484406987303	3.55945393351352	283	1
3.44792207023692	3.57278101506122	284	1
3.44819756013410	3.53806669710790	285	1
3.44825940049750	3.55613152134189	286	1
3.44908104111753	3.55425508440787	287	1
3.44761335411591	3.52417845201051	288	1
3.44683569824157	3.52831040663715	289	1
3.44746876185538	3.54874822117832	290	1
3.44443498360027	3.56077115069007	291	1
3.44718772703009	3.56384437220340	292	1
3.44627821446880	3.55671318897284	293	1
3.44710112662427	3.55392521494495	294	1
3.44612754902865	3.55626687662304	295	1
3.45017337819719	3.56520995610691	296	1
3.44918654952492	3.56380116386675	297	1
3.44605581207952	3.54452085356729	298	1
3.44833400796608	3.53775956864962	299	1
3.44655490495702	3.54161324050064	300	1
3.44579576001056	3.55668810118099	301	1
3.44905944931739	3.53036036821138	302	1
3.44490196237848	3.53439886891620	303	1
3.44336171231253	3.55451366238324	304	1
3.44923672442853	3.52895424113466	305	1
3.44746608148811	3.54334614602188	306	1
3.44850588896691	3.57928859379252	307	1
3.44635542824098	3.55950566183622	308	1
3.44542337648117	3.55470125542146	309	1
3.44313482903670	3.54717887722541	310	1
3.44605649408401	3.53722402402773	311	1
3.44701118712429	3.54740233208079	312	1
3.45053221040692	3.54601286750752	313	1
3.44681464529771	3.56285581456143	314	1
3.44395517914239	3.54617688807817	315	1
3.44547188110208	3.55435398146006	316	1
3.44762661217208	3.54333210122449	317	1
3.44766825262310	3.53850098633157	318	1
3.44690497981884	3.57488977271287	319	1
3.44663186586329	3.54991432356511	320	1
3.44300161100020	3.56542032584235	321	1
3.44686246982077	3.55216677370129	322	1
3.44439150705953	3.55473488489911	323	1
3.44727664833194	3.52921424637660	324	1
3.44182833130236	3.54258088633104	325	1
3.44684057435230	3.55413629783002	326	1
3.44626454955346	3.55001989551816	327	1
3.44734535735599	3.56228742935011	328	1
3.44848023281996	3.57679366242497	329	1
3.44863565661564	3.54898856922467	330	1
3.44334445133778	3.55261843426681	331	1
3.44678747748051	3.56181321807661	332	1
3.44418959072889	3.56011854182450	333	1
3.44683904862751	3.56286480176112	334	1
3.44762004920130	3.57972037885937	335	1
3.44839186203813	3.59098393001036	336	1
3.44823874161560	3.56059469444115	337	1
3.44835926062793	3.56301920078149	338	1
3.45041932710236	3.56752953644759	339	1
3.44924955865666	3.55893178269163	340	1
3.45032626466741	3.52901166674967	341	1
3.44650578641598	3.52411006102296	342	1
3.44749094926574	3.53356734636068	343	1
3.44559828712213	3.53088703423733	344	1
3.44837724356921	3.53523465175627	345	1
3.44352407612589	3.53293654987749	346	1
3.44822376248856	3.55715204054324	347	1
3.44933045552568	3.56039848195026	348	1
3.44703338948032	3.56170172777409	349	1
3.44842847618575	3.56930435564403	350	1
3.44909144677960	3.56211739846345	351	1
3.44590123221185	3.55561021994717	352	1
3.44456246008885	3.55013681375980	353	1
3.44551358346044	3.55388633072657	354	1
3.44529893301917	3.55132763062663	355	1
3.44500592928887	3.58256650984843	356	1
3.44568497792402	3.58339650986017	357	1
3.44677017711475	3.56600835242282	358	1
3.44572220562883	3.55632661703664	359	1
3.44739140423207	3.54094494652973	360	1
3.44606463512741	3.52698768268194	361	1
3.44608275559571	3.52749562296006	362	1
3.44391278615177	3.55447861171456	363	1
3.44907982043988	3.56536172822266	364	1
3.44818303372011	3.55925962310078	365	1
3.44801403394864	3.58667061532683	366	1
3.44770718533363	3.56924619087408	367	1
3.44681912255257	3.56610322601306	368	1
3.44945982076188	3.58210339589797	369	1
3.44791917850268	3.57186036173611	370	1
3.44636508119563	3.57473231880661	371	1
3.44893282109807	3.57645264113964	372	1
3.44693705073903	3.56316044621215	373	1
3.44371676230587	3.56803894880634	374	1
3.44826242152652	3.56953317877151	375	1
3.44854480653639	3.53360802043605	376	1
3.44566217778305	3.55795015371589	377	1
3.44669846601964	3.57326740489427	378	1
3.44856300069298	3.55902320274552	379	1
3.44449666391571	3.54254131674957	380	1
3.44700731409395	3.54812974809212	381	1
3.44484445331453	3.56485758953902	382	1
3.44819830744943	3.55522201580790	383	1
3.44358222349628	3.55775457817836	384	1
3.44642051614871	3.55393940677862	385	1
3.44427763123776	3.56562662964723	386	1
3.44448427848440	3.57786881605468	387	1
3.44572991066699	3.55687177265449	388	1
3.44775038668592	3.55036827507902	389	1
3.44591106878522	3.53458285392083	390	1
3.44671142143402	3.53797380474231	391	1
3.44517540764313	3.53671854631415	392	1
3.44751271573752	3.57056840582331	393	1
3.44856335613420	3.58308348776207	394	1
3.45053757684086	3.58126838732951	395	1
3.44952553827895	3.53970954489328	396	1
3.44468900375818	3.53350322649668	397	1
3.44787516491569	3.55377443099487	398	1
3.44765363897529	3.54762554090622	399	1
3.44487360626569	3.55654730250682	400	1
3.44098052202162	3.54049304969136	401	1
3.44458174990465	3.54390253137032	402	1
3.44657490455321	3.55026610826424	403	1
3.44481749922012	3.54183141932940	404	1
3.44179564825692	3.54021915160845	405	1
3.44831813237475	3.52802154829668	406	1
3.44510648068593	3.54825363814058	407	1
3.45205522634315	3.55600957391384	408	1
3.44702185088704	3.55550057984104	409	1
3.44672872152409	3.57543628185549	410	1
3.44622018645809	3.57048866809860	411	1
3.44407428614726	3.54340956356766	412	1
3.44928048524171	3.55686984443927	413	1
3.44586681421302	3.57498931826758	414	1
3.44531582769569	3.56819429611473	415	1
3.44991470158905	3.56884935903170	416	1
3.44721483838914	3.55615624706767	417	1
3.44769338609236	3.59210334247039	418	1
3.44773064007613	3.58419684661781	419	1
3.44864776366552	3.56258828145113	420	1
3.44948390845715	3.56695235493488	421	1
3.44513754172486	3.54202226712680	422	1
3.44495336444989	3.55601323482346	423	1
3.44652665198586	3.56384857750731	424	1
3.44743797677041	3.57776524320583	425	1
3.44270047436068	3.54593922905895	426	1
3.44608511004963	3.55997662921848	427	1
3.44813727998064	3.57224161560684	428	1
3.44891944795366	3.57336034675715	429	1
3.44856008327548	3.55433939957664	430	1
3.44786095578025	3.56139482437326	431	1
3.44531467962411	3.54040784438337	432	1
3.44626975603547	3.53765116486194	433	1
3.44795757554699	3.52893059966701	434	1
3.44690730652465	3.53022884443380	435	1
3.44658273991695	3.55195713022722	436	1
3.44686446156922	3.53031664334757	437	1
3.44760438634073	3.55797895314563	438	1
3.44184464479737	3.55739957960421	439	1
3.44572199054731	3.56963901946711	440	1
3.44880588334010	3.57870098248270	441	1
3.44891425027053	3.55427360507847	442	1
3.44713578299432	3.56984896706034	443	1
3.44645255722619	3.56204748466524	444	1
3.45259285447882	3.56509118079654	445	1
3.44514406480432	3.56502002703990	446	1
3.44326339909022	3.53675725059606	447	1
3.44693935031677	3.54143974548315	448	1
3.44949938800930	3.54927003818875	449	1
3.44785880303343	3.55924406937196	450	1
3.44576699841877	3.56055232337233	451	1
3.44805834604405	3.56342355550875	452	1
3.45086949262062	3.56210164856920	453	1
3.44505412051428	3.56344362354666	454	1
3.44811915093980	3.54804176922788	455	1
3.44503027903724	3.57021565959964	456	1
3.44747401991185	3.57819787293571	457	1
3.44589515915928	3.56847094695071	458	1
3.44435661494629	3.55884951612932	459	1
3.44124731841221	3.53761432996847	460	1
3.44820944863801	3.54773788418526	461	1
3.44080578226373	3.54955063925862	462	1
3.44862013840972	3.56560001393479	463	1
3.44888112325304	3.58660303099903	464	1
3.44667355343540	3.56165529010362	465	1
3.44332994616352	3.56255502929023	466	1
3.44498162437356	3.55549024485849	467	1
3.44542197136994	3.54392407262754	468	1
3.44639432451860	3.55039883289293	469	1
3.44705273923158	3.56426195235232	470	1
3.44347889050810	3.54370171976643	471	1
3.44691654198930	3.56569287194466	472	1
3.44845568385812	3.57077001159793	473	1
3.44704251080837	3.58254764985744	474	1
3.44441667017228	3.55341323276214	475	1
3.44423744735763	3.55889214530183	476	1
3.44283503812196	3.56425149740816	477	1
3.44497668790011	3.55604186675852	478	1
3.44595635838363	3.55188240886583	479	1
3.44567822058967	3.56963322241998	480	1
3.44361167082752	3.53912696753571	481	1
3.44831689650930	3.56170008376388	482	1
3.44410684527443	3.57948056249065	483	1
3.44882600428641	3.55804779022238	484	1
3.44558501027334	3.55563733963975	485	1
3.44537651623589	3.57014504959903	486	1
3.44921306839536	3.55962437632251	487	1
3.44510701695569	3.55063242263324	488	1
3.44482573971690	3.53995365674736	489	1
3.44486343371169	3.57501875840739	490	1
3.44395239859690	3.56512505369965	491	1
3.44908614945243	3.56539683922465	492	1
3.44802608228218	3.56588935082782	493	1
3.44696601511193	3.56638186243100	494	1
3.44612937290692	3.55058183533833	495	1
3.44927527434465	3.56029238577091	496	1
3.44364036956742	3.56433501611599	497	1
3.44726716456263	3.54493078154600	498	1
3.44667659956274	3.55854057335480	499	1
3.44626961364134	3.54527258956935	500	1
3.44563587745806	3.55400911289727	501	1
3.44639308739206	3.53666266171414	502	1
3.44661612452793	3.52724473736402	503	1
3.44423503212287	3.52570064517225	504	1
3.44865924261575	3.52885145017340	505	1
3.44817497351715	3.54282162830752	506	1
3.44778983184046	3.53699383290203	507	1
3.44433211569867	3.54982946531349	508	1
3.44628505867593	3.56236705070663	509	1
3.44892565124125	3.55427734191767	510	1
3.44735073407546	3.53825163630402	511	1
3.45005313002436	3.55559883117251	512	1
3.44287227985190	3.57013017263399	513	1
3.44899582069204	3.59091433661866	514	1
3.44639141588481	3.57019785281092	515	1
3.44750026391464	3.55002373275088	516	1
3.44408816524817	3.56662228882363	517	1
3.44385200556282	3.55716529809983	518	1
3.44200076065410	3.54165997121876	519	1
3.44720451873593	3.54006809715055	520	1
3.44393673056786	3.54971862504221	521	1
3.44702609758592	3.55798799976481	522	1
3.44649795588615	3.56237750748821	523	1
3.44839849160485	3.54601163956744	524	1
3.44528172011953	3.53164711148138	525	1
3.44914901666900	3.53446681153846	526	1
3.44430825440911	3.53821807390951	527	1
3.44666991799747	3.54306464468177	528	1
3.44597593947739	3.52923846871300	529	1
3.44675959477678	3.53537924090573	530	1
3.44739605445153	3.55069547329657	531	1
3.44549466844537	3.54005701678109	532	1
3.44582865077645	3.53952466638116	533	1
3.44525716293231	3.55202344590202	534	1
3.44585377132815	3.57436868735794	535	1
3.44513726558483	3.58000549273774	536	1
3.44692260425220	3.55421769595174	537	1
3.44538723883831	3.54807582654818	538	1
3.44348512170944	3.53553704947395	539	1
3.44704931105352	3.53131673790903	540	1
3.44715089300217	3.53784221411576	541	1
3.44904574519533	3.56894916244387	542	1
3.44463397746107	3.57339176827934	543	1
3.44650754366327	3.56408793194063	544	1
3.44772521774128	3.57135276012640	545	1
3.44411106782840	3.55561440580615	546	1
3.44293878436343	3.56208406152767	547	1
3.44568324471975	3.55292158025106	548	1
3.44956106979574	3.56401266678687	549	1
3.44628102605308	3.56032617508662	550	1
3.44597946793595	3.55261107974758	551	1
3.44581302985307	3.56584154747487	552	1
3.44329859609141	3.54768536265240	553	1
3.44813040052810	3.53405955363257	554	1
3.44502635164235	3.54257609718333	555	1
3.44538872995567	3.56481544147553	556	1
3.44512081170846	3.57501171383598	557	1
3.44779876719042	3.57641878121396	558	1
3.44050977272027	3.56011005550503	559	1
3.44814615281556	3.57458928042238	560	1
3.44744984572722	3.56494320238436	561	1
3.44647090596900	3.55650756374650	562	1
3.44993066683653	3.57987074995518	563	1
3.44843527729518	3.57244678307627	564	1
3.44541005681569	3.55005939750535	565	1
3.44145454181072	3.55364835781628	566	1
3.44508679535410	3.55022177505127	567	1
3.44419980620354	3.55711935583170	568	1
3.44540381901837	3.55497422904337	569	1
3.44268954343078	3.55545913369149	570	1
3.44295156671578	3.53579949916083	571	1
3.44285266388228	3.54842498166705	572	1
3.44214548229549	3.55187275304577	573	1
3.44913477741140	3.55524871279274	574	1
3.44562491090504	3.55043135426722	575	1
3.44330623395166	3.54956095828474	576	1
3.44440303388634	3.55845719261200	577	1
3.44852316059613	3.55636256523201	578	1
3.44648508334844	3.54478508890295	579	1
3.44754860652155	3.54267444254637	580	1
3.44430892021685	3.55630363569532	581	1
3.44461091121038	3.55408091348665	582	1
3.44688748938531	3.56628171014792	583	1
3.44335755597617	3.58314541640308	584	1
3.44513246393714	3.55988341735309	585	1
3.44390774857431	3.55097028056215	586	1
3.44308071492661	3.55284328526505	587	1
3.44452486315563	3.54928191966571	588	1
3.44385909515349	3.55037843893516	589	1
3.44796828648869	3.56191194897995	590	1
3.44272595631765	3.56205180334392	591	1
3.44312637149491	3.56780246569941	592	1
3.44447159854898	3.57484132204556	593	1
3.44747060677690	3.55308361178840	594	1
3.44764272348728	3.57212455858409	595	1
3.44642364571127	3.56976058234597	596	1
3.44781093690904	3.57275667364224	597	1
3.44649045025420	3.55579977777296	598	1
3.44429302686346	3.56416829346329	599	1
3.44231643538164	3.56560258135164	600	1
3.44512781937141	3.57891379942975	601	1
3.44745338997325	3.56846190857088	602	1
3.44552534846187	3.56221984810118	603	1
3.44693435509573	3.55641341434237	604	1
3.44640977560994	3.55239005207873	605	1
3.44575024296689	3.55366598012369	606	1
3.44804355510323	3.56725784302064	607	1
3.44772359730356	3.58745432233540	608	1
3.44702292999784	3.58573601280311	609	1
3.44231181319719	3.56755499949975	610	1
3.44685297561686	3.56516410331068	611	1
3.44450450252192	3.57820253873786	612	1
3.44477791006849	3.57300089368383	613	1
3.44287579207070	3.56811874205498	614	1
3.44223758091848	3.57073912159730	615	1
3.44515992291379	3.57212452879481	616	1
3.44698633307023	3.54782326319832	617	1
3.44608013766941	3.55602646953038	618	1
3.44362429970249	3.54268355142049	619	1
3.44340220794184	3.54319569468787	620	1
3.44338439204741	3.57752604487111	621	1
3.44589877386388	3.57684005863530	622	1
3.44341704164511	3.56281644729051	623	1
3.44526523201582	3.54961176700812	624	1
3.44507329482217	3.57758518271506	625	1
3.44634172567790	3.56899142723406	626	1
3.44642938833210	3.54937923624438	627	1
3.44496827830507	3.54641732518454	628	1
3.44372488790452	3.56579913361023	629	1
3.44930273588975	3.55862751325371	630	1
3.44432919303550	3.56156778277161	631	1
3.44607097226100	3.53989239249830	632	1
3.44518643585295	3.55260672530504	633	1
3.44439056494848	3.57727891387139	634	1
3.44880370865109	3.58058101340807	635	1
3.44688380890207	3.58329192572210	636	1
3.44828670296982	3.53129118460456	637	1
3.44303565487270	3.54766233215574	638	1
3.44755811149471	3.54393832120557	639	1
3.44538746480864	3.52897749071526	640	1
3.44468108930563	3.54656039646117	641	1
3.44428262505149	3.55453399679195	642	1
3.44125232835095	3.54348469241656	643	1
3.44379423122731	3.55012611816044	644	1
3.44511544949971	3.57305557121616	645	1
3.44888332209864	3.56863600559569	646	1
3.44622176832285	3.55740473751442	647	1
3.44743904490317	3.55406900287545	648	1
3.44776270538828	3.56843187882075	649	1
3.44461741569327	3.57769047659696	650	1
3.44633348446291	3.57600794292730	651	1
3.44829891041665	3.55915251520721	652	1
3.44204519249765	3.55224132600996	653	1
3.44575254034212	3.56553554292541	654	1
3.44162348991288	3.57573060883892	655	1
3.44346057378134	3.54566252228584	656	1
3.44389423769192	3.53434290551309	657	1
3.44672689970698	3.53615289122155	658	1
3.44421635040566	3.55761645688976	659	1
3.44664183916451	3.58242091228642	660	1
3.44356429920851	3.57124265982396	661	1
3.44585238428341	3.58790965876266	662	1
3.44623374102071	3.55853811948870	663	1
3.44662548601678	3.54810278418178	664	1
3.44582552213222	3.56503403480132	665	1
3.44525030216612	3.55577603256379	666	1
3.44501647859733	3.56971025244445	667	1
3.44018630626156	3.55728522811794	668	1
3.44408586051384	3.54811701007417	669	1
3.44364056628235	3.54111962194871	670	1
3.44368963053002	3.56693588810682	671	1
3.44702280817631	3.54879837566197	672	1
3.44878587301939	3.54801789981741	673	1
3.44518829260052	3.55253212575889	674	1
3.44520037826928	3.56188384253242	675	1
3.44453423225670	3.57052078567243	676	1
3.44681138158507	3.57051058446390	677	1
3.44469054866842	3.56151660603001	678	1
3.44405678345172	3.55337749190940	679	1
3.44295550717387	3.57210539391709	680	1
3.44612315135365	3.58939523539713	681	1
3.44604557978329	3.57083882024396	682	1
3.44488737284445	3.55084203770147	683	1
3.44358009484143	3.55676726662057	684	1
3.44502055769434	3.55836123666425	685	1
3.44718770936835	3.54902771525377	686	1
3.44881102502075	3.55577683305824	687	1
3.44743890678965	3.55383729921790	688	1
3.45009992815323	3.53264161348104	689	1
3.45067813885674	3.53533474983527	690	1
3.44532632639764	3.55472009258337	691	1
3.44791146234784	3.53857282102688	692	1
3.44541494201052	3.55228333564659	693	1
3.44287762014416	3.54805460083575	694	1
3.44452758695633	3.54041617796959	695	1
3.44179517745705	3.55805593389264	696	1
3.44504550278215	3.54276715303844	697	1
3.44480190972608	3.54493202099407	698	1
3.44508010409030	3.52115728955112	699	1
3.44789771523246	3.55733215580711	700	1
3.44506831649273	3.55899840964179	701	1
3.44267202248907	3.55273990034031	702	1
3.44607410494118	3.56052391176405	703	1
3.44412368087060	3.54436278797347	704	1
3.44478226518898	3.54235715751257	705	1
3.44471087542557	3.54040114959059	706	1
3.44399628375302	3.56539227206610	707	1
3.44449343725454	3.57832356412724	708	1
3.44589777982147	3.56243748347596	709	1
3.44354241018497	3.56270059763154	710	1
3.44715543223742	3.57558725272537	711	1
3.44528404977490	3.55427230737175	712	1
3.44423126154009	3.57019337886395	713	1
3.44547344463482	3.53292781123050	714	1
3.44425291340337	3.55990395202847	715	1
3.44544862416687	3.56960385011900	716	1
3.44195589613705	3.57147415502558	717	1
3.44294764576938	3.56796416201831	718	1
3.44339093400895	3.57629703625467	719	1
3.44140571671658	3.56232344388243	720	1
3.44210664862702	3.58224544521367	721	1
3.44742765894431	3.58015570257046	722	1
3.44548109630249	3.56846799240818	723	1
3.44145506885323	3.55831942128907	724	1
3.44051937014394	3.55286684696185	725	1
3.44716539758349	3.54787939613998	726	1
3.44721491658211	3.57954045423340	727	1
3.44267799453051	3.56714863167061	728	1
3.44543358596063	3.55638338357447	729	1
3.44426728196921	3.55211888970284	730	1
3.44676694893169	3.56781397342336	731	1
3.44286417829382	3.55683220148067	732	1
3.44482188962936	3.58205538306313	733	1
3.44323619592978	3.56933863587468	734	1
3.44133296322468	3.56591953762844	735	1
3.44620917642777	3.53401585122390	736	1
3.44405037555337	3.55326998458890	737	1
3.44416802187787	3.54766003459822	738	1
3.44770576290071	3.53696634915472	739	1
3.44516102565695	3.52783521293269	740	1
3.44544372154314	3.55374259828547	741	1
3.44695538450147	3.54105392307166	742	1
3.44926887741221	3.57256934411799	743	1
3.44357670286401	3.56755314977946	744	1
3.44637413497657	3.55658718792561	745	1
3.44408370002601	3.54748740229021	746	1
3.44096731858000	3.54300148866181	747	1
3.44649297720816	3.54370978204754	748	1
3.44379627749254	3.57076984434790	749	1
3.44369461974421	3.59004610386415	750	1
3.44601657431277	3.56222915016242	751	1
3.44648890073743	3.56779878077197	752	1
3.44306942848018	3.55539471863654	753	1
3.44477122473048	3.56377205020812	754	1
3.44473597689778	3.57465707051662	755	1
3.44388579108604	3.56270529617140	756	1
3.44914268377168	3.56819237889633	757	1
3.44586412143527	3.56747569975392	758	1
3.44752398373965	3.58652661502034	759	1
3.44274324853329	3.56308681412997	760	1
3.44416431615747	3.56686879738927	761	1
3.44172450150784	3.54953370288735	762	1
3.44472103933845	3.55963865212071	763	1
3.44500648715100	3.55868837507413	764	1
3.44393949146750	3.54974921225591	765	1
3.44350225935331	3.55432579603379	766	1
3.44490252469217	3.54357357390989	767	1
3.44776033026745	3.57941498924982	768	1
3.44437258847205	3.54865890967453	769	1
3.43988020865406	3.56451994991016	770	1
3.44066023547592	3.57786571376061	771	1
3.44427163305049	3.55054958514679	772	1
3.44596896431820	3.57014959362196	773	1
3.44239504169289	3.55770074212692	774	1
3.44585831713071	3.55135115497965	775	1
3.44346027412474	3.54188721997250	776	1
3.44371761488862	3.55812180078032	777	1
3.44390417959919	3.55842147706609	778	1
3.44796807988824	3.56618556586165	779	1
3.44344271326695	3.57590546220252	780	1
3.44275687060027	3.55686406981549	781	1
3.44399870666776	3.56602573746080	782	1
3.44458113433537	3.59579598262967	783	1
3.44821262782567	3.57213305603830	784	1
3.44565832716667	3.57030308164660	785	1
3.44866698152141	3.54759316426627	786	1
3.44686333989545	3.54598752723081	787	1
3.44297150304631	3.53668902226758	788	1
3.44427901161151	3.54827134321918	789	1
3.44382896477207	3.54352453391609	790	1
3.44485515872320	3.55857234659734	791	1
3.44518153572703	3.55349706175930	792	1
3.44551052092781	3.55157357573836	793	1
3.44511482340023	3.56313379878977	794	1
3.44338347009138	3.55593255548608	795	1
3.44224170269105	3.54397161183000	796	1
3.44725468018309	3.56288324613151	797	1
3.44560006846115	3.55014953420334	798	1
3.44710649208239	3.57441410843118	799	1
3.44427034360224	3.59325478639034	800	1
3.44459061351461	3.55909705874938	801	1
3.44470685946894	3.53329632066889	802	1
3.44012998795168	3.55017595668016	803	1
3.44603102990744	3.55815330103026	804	1
3.44319777455035	3.56911483693983	805	1
3.44239012914823	3.55832612407033	806	1
3.44873870888520	3.56425788757796	807	1
3.44374104336493	3.57871482384650	808	1
3.44607372598755	3.54286162423100	809	1
3.44281224446795	3.55174307901821	810	1
3.44528430729480	3.55616860764647	811	1
3.44631219635140	3.53408724105058	812	1
3.44699121136514	3.55733275577627	813	1
3.44449325665127	3.56585361608846	814	1
3.44126473498420	3.56653423540403	815	1
3.43832171891564	3.54765594280704	816	1
3.44589203660112	3.55312107006498	817	1
3.44577538471613	3.56061329341428	818	1
3.44650546155927	3.56015029326628	819	1
3.44660634459726	3.57443814786662	820	1
3.44289807436153	3.56600930480988	821	1
3.44504407642323	3.55500341861986	822	1
3.44354778699085	3.56629035138092	823	1
3.44252108128082	3.57411083916086	824	1
3.44121055816053	3.56621425916382	825	1
3.44687049569802	3.56063167169294	826	1
3.44995568940613	3.54887582826739	827	1
3.44547524113546	3.54493002805883	828	1
3.44514610147899	3.54764610639712	829	1
3.44140231708371	3.56307859520321	830	1
3.44176334550826	3.56723318386479	831	1
3.44171413132888	3.55254226774801	832	1
3.44152403139983	3.55869143816556	833	1
3.44225264296530	3.57231866885387	834	1
3.44143267103220	3.57424887936087	835	1
3.44709003013508	3.57024869337744	836	1
3.44916211435735	3.56964956450400	837	1
3.44542397839740	3.58500627948383	838	1
3.44354857437462	3.56305829184757	839	1
3.44194003442820	3.56465278012550	840	1
3.43927934990877	3.56258761915188	841	1
3.44437987390494	3.54823285555554	842	1
3.44276460127701	3.56098719369474	843	1
3.44749157458548	3.55053469807187	844	1
3.44623791864576	3.55177204065560	845	1
3.44365491032887	3.55533753858640	846	1
3.44768680484768	3.56698816788243	847	1
3.44200197558730	3.55231117503085	848	1
3.44384669370326	3.57631546042314	849	1
3.44253218742985	3.58075068508489	850	1
3.44218018775808	3.56954234645041	851	1
3.44576305830081	3.55759104136626	852	1
3.44528522538818	3.54612146721969	853	1
3.44217707200564	3.53867404392090	854	1
3.44372863890290	3.53739088607761	855	1
3.44325207973218	3.54320149055786	856	1
3.44443964632174	3.56728569267649	857	1
3.44660051972335	3.55975316919470	858	1
3.44460719207802	3.56137404875855	859	1
3.44214791385316	3.55785034897558	860	1
3.44362517720915	3.54900448674739	861	1
3.44577369331148	3.57522952522135	862	1
3.44637132108470	3.55294010148992	863	1
3.44384341673799	3.54748090819039	864	1
3.44355541614709	3.55808582284529	865	1
3.44416031341856	3.55013573012369	866	1
3.44467646593713	3.55715744547379	867	1
3.44411224248172	3.56693334846202	868	1
3.44392922231356	3.56956138685534	869	1
3.44529168944498	3.57501029892183	870	1
3.44697558214870	3.57550677545768	871	1
3.44432304411890	3.56496625176292	872	1
3.44845523069661	3.58569094325918	873	1
3.44707219833246	3.56961462428528	874	1
3.44396874974411	3.55957938186865	875	1
3.44385138601604	3.54925286812516	876	1
3.44273300873075	3.53654983904060	877	1
3.44204467924331	3.53490359669470	878	1
3.44498063233914	3.54149655790216	879	1
3.44231289215216	3.54397910787244	880	1
3.44489081891887	3.51888327995214	881	1
3.43887498393987	3.53723108414888	882	1
3.44478050105508	3.57104965609751	883	1
3.44369900103316	3.57390450081736	884	1
3.44473194593671	3.56086714514784	885	1
3.44480389303449	3.57402879526209	886	1
3.44425097084370	3.55512022081548	887	1
3.44250718030253	3.56858923063813	888	1
3.44376876895490	3.57687009131498	889	1
3.44416903104083	3.58929880502124	890	1
3.44577778243036	3.58408870295125	891	1
3.44300662078306	3.55502456592022	892	1
3.44443983960612	3.54301219853240	893	1
3.44812270454101	3.55843890714991	894	1
3.44481030434393	3.55325862151900	895	1
3.44806607546320	3.56136056072292	896	1
3.44545294263681	3.56381001594266	897	1
3.44645846276186	3.56204443151907	898	1
3.44247336318095	3.57227974141555	899	1
3.44463769068968	3.56461252041312	900	1
3.44647816485128	3.56188244193302	901	1
3.44580697581617	3.56813773255864	902	1
3.44567831266821	3.56952454151748	903	1
3.44655105994212	3.54437364495780	904	1
3.44632809152805	3.55024450115684	905	1
3.44356353070594	3.56561385503767	906	1
3.43987837885352	3.56038969812045	907	1
3.44399058664437	3.56622529939167	908	1
3.44491515067301	3.57526459019972	909	1
3.44323415336195	3.56837075849954	910	1
3.44623266871222	3.53897480626391	911	1
3.44331608023773	3.55783409911448	912	1
3.44263308856163	3.56406828472465	913	1
3.44877387882180	3.58191435815337	914	1
3.44642163647800	3.59179179541702	915	1
3.44789687261682	3.57905330331960	916	1
3.44193247108416	3.55670595549901	917	1
3.44498145413618	3.58112416778841	918	1
3.44407342159232	3.55797897956631	919	1
3.44161673634591	3.55027288026323	920	1
3.44273735041022	3.56387904261682	921	1
3.44328089051301	3.54844144889974	922	1
3.44280321901038	3.55000116396365	923	1
3.44297989627440	3.56215752169793	924	1
3.44522243655000	3.57324299643612	925	1
3.44628839478561	3.57443537032681	926	1
3.44634233545349	3.55124737630681	927	1
3.44364811682549	3.57438865705318	928	1
3.44214352198431	3.57997886847235	929	1
3.44053465518653	3.56461635709829	930	1
3.44388839658337	3.55670658771354	931	1
3.44931518388325	3.57289316780710	932	1
3.44324635808281	3.55922492080766	933	1
3.44437006466689	3.54452373710673	934	1
3.44216501828482	3.55286721839887	935	1
3.44151859422583	3.54984877902808	936	1
3.44748135845375	3.54346917519876	937	1
3.44391069422773	3.53478751165457	938	1
3.44375642216717	3.55825087634320	939	1
3.44403159543381	3.55762068298499	940	1
3.44260900635257	3.57408313607187	941	1
3.44562078632650	3.56438801015942	942	1
3.44127219786901	3.52935175719929	943	1
3.44196397386592	3.56393513787707	944	1
3.44363631241185	3.56315128999750	945	1
3.44904466553348	3.59319274104348	946	1
3.44264490111501	3.54686344676737	947	1
3.44401229089458	3.54903764018594	948	1
3.44385347148133	3.54087020718902	949	1
3.44266806915177	3.54874025088010	950	1
3.44332890621296	3.54159953229053	951	1
3.44294699103985	3.55258118789168	952	1
3.44077400440102	3.55699452464589	953	1
3.44566465811589	3.55743265016301	954	1
3.44238049424174	3.55723007396600	955	1
3.43984410346801	3.54772251634388	956	1
3.44512258727995	3.56581906967943	957	1
3.44515574444930	3.55549274230689	958	1
3.44620725463272	3.55324355527118	959	1
3.44469329523140	3.56043910308965	960	1
3.44264064552912	3.54763528818241	961	1
3.44330470066521	3.53741644084598	962	1
3.44318997173054	3.56523545432760	963	1
3.44299149441816	3.56840898837805	964	1
3.44403500307163	3.55813089472748	965	1
3.44544823256634	3.55341748127695	966	1
3.44499137572328	3.56956126350254	967	1
3.44459676661409	3.56384525095677	968	1
3.44281282719127	3.55481533376983	969	1
3.44400720098212	3.57968518489153	970	1
3.44921045670536	3.58535090021066	971	1
3.44406840314471	3.57501131853955	972	1
3.44434417527891	3.56348138737313	973	1
3.44442392550983	3.56163711079976	974	1
3.44104698706503	3.56182738583797	975	1
3.44298634770780	3.54422495923122	976	1
3.44435438762332	3.55466071004125	977	1
3.44226267512724	3.55654589537989	978	1
3.44077374082051	3.56441594971601	979	1
3.44622871516990	3.54797451560809	980	1
3.44263577077990	3.56547071635153	981	1
3.44676189123292	3.56154202631398	982	1
3.44507231140037	3.55909229980811	983	1
3.44520981743357	3.57358419425562	984	1
3.44680025362854	3.58069045432610	985	1
3.44416034994193	3.55830343632557	986	1
3.44264985274642	3.56282374057192	987	1
3.44094613525035	3.55837196987983	988	1
3.44372601173534	3.56502710580891	989	1
3.44483440545786	3.57019805414111	990	1
3.44356676869365	3.58313274264438	991	1
3.44738351261472	3.58346566759784	992	1
3.44274341483607	3.57572144020606	993	1
3.44682476078451	3.58310406038706	994	1
3.44297455185092	3.57427480010017	995	1
3.44344874247060	3.56682199554709	996	1
3.44650061130467	3.58052952448285	997	1
3.44482772144353	3.56632380767600	998	1
3.44758194138986	3.59831226472556	999	1
3.44555992513353	3.59133839232768	1000	1
3.44910789959133	3.58472017890064	1001	1
3.44656246754792	3.58808779453202	1002	1
3.44480162522808	3.55205957131939	1003	1
3.44413018648665	3.55566345153585	1004	1
3.44447332987470	3.56091674906758	1005	1
3.44508522752575	3.55517180513974	1006	1
3.44367902150656	3.55637071288250	1007	1
3.44640135831207	3.58217986144527	1008	1
3.44312955485148	3.59759788302448	1009	1
3.43973431707120	3.55405306705518	1010	1
3.44474287952851	3.55657932496274	1011	1
3.44190111677487	3.57247040011090	1012	1
3.44180027679815	3.56478653219999	1013	1
3.44495970042551	3.55702037386434	1014	1
3.44578698642775	3.57430579843703	1015	1
3.44207597774410	3.55410633278701	1016	1
3.44582495067727	3.55730616025156	1017	1
3.44493161470742	3.56062067309489	1018	1
3.44315515382691	3.58213701061670	1019	1
3.44544081908613	3.55628807958175	1020	1
3.44368454276335	3.55294873217044	1021	1
3.44474427584147	3.55490993380610	1022	1
3.44832089737255	3.55915334309979	1023	1
3.44514629887450	3.56557785889953	1024	1
3.44789519381118	3.56843153626481	1025	1
3.44470414387919	3.56819166293415	1026	1
3.44749346538712	3.56510641435045	1027	1
3.44184566580750	3.55580531866320	1028	1
3.44293510043012	3.55603057955497	1029	1
3.44672526538070	3.54419377044753	1030	1
3.44748380591488	3.55301933442141	1031	1
3.44549467087978	3.56216314600311	1032	1
3.44170208778228	3.55414644929361	1033	1
3.44591418077062	3.57020294300916	1034	1
3.44404908608096	3.56924787702890	1035	1
3.44283215948108	3.57142167457094	1036	1
3.44403349485637	3.56570112483230	1037	1
3.44235413813423	3.56207370158337	1038	1
3.44148280639584	3.55882856312455	1039	1
3.44128848173619	3.56213871099542	1040	1
3.44397759921631	3.57521759327927	1041	1
3.44561707768453	3.55744728508230	1042	1
3.44603719114589	3.57120438774486	1043	1
3.44674103111647	3.58363419874432	1044	1
3.44663853600866	3.57876930619701	1045	1
3.44776669200645	3.56642462265017	1046	1
3.44389578240409	3.54856747199082	1047	1
3.44614582809963	3.53496560364183	1048	1
3.44640457429776	3.54989606354300	1049	1
3.44753879251632	3.58228621384974	1050	1
3.44536566450130	3.58579930075549	1051	1
3.44371982304166	3.56105585547525	1052	1
3.44222781388303	3.54376660920298	1053	1
3.44422142501894	3.57136075168620	1054	1
3.44568739945639	3.55790012033446	1055	1
3.44308203450825	3.56073580137253	1056	1
3.44186570619692	3.55887683381675	1057	1
3.44688769598784	3.56039958377623	1058	1
3.44805172007516	3.55212067056169	1059	1
3.44823961655560	3.58897448898356	1060	1
3.44640792945941	3.57860772027601	1061	1
3.44442491459207	3.55934629651303	1062	1
3.44264207901576	3.53802294832460	1063	1
3.44983606681888	3.54426014586163	1064	1
3.44391844609447	3.55093161426553	1065	1
3.44122090013609	3.56237431429047	1066	1
3.44496237863469	3.55087846349315	1067	1
3.44677404065039	3.56330991417566	1068	1
3.44376123912190	3.56477033518554	1069	1
3.44833418250036	3.56400429569749	1070	1
3.44106485809128	3.57034035486606	1071	1
3.44901498807756	3.57736695808692	1072	1
3.44079486059281	3.57032482305014	1073	1
3.44408292272407	3.56373102447407	1074	1
3.44311230527176	3.54770014715527	1075	1
3.44315830330364	3.54534754470830	1076	1
3.44473765998107	3.54805827539199	1077	1
3.44807789686103	3.56483681754638	1078	1
3.44227897018724	3.56461521930954	1079	1
3.44693591504167	3.54829570709813	1080	1
3.44441578064095	3.55696908126621	1081	1
3.44401417325722	3.56013890671549	1082	1
3.44345556964773	3.57244783676796	1083	1
3.44478040324325	3.55580890718138	1084	1
3.44384299776659	3.54588675248555	1085	1
3.44535332478117	3.55660469770823	1086	1
3.44861422074070	3.55046127557543	1087	1
3.44633347675236	3.55531800388698	1088	1
3.44397769126421	3.54459832558173	1089	1
3.44387991012630	3.54506361985572	1090	1
3.44482078522630	3.56990467332489	1091	1
3.44302860374747	3.55033231264479	1092	1
3.44477717594653	3.56239724985980	1093	1
3.44172923723998	3.56623849150270	1094	1
3.44181735019323	3.55654191254977	1095	1
3.44258221265603	3.56881981056664	1096	1
3.44512167502073	3.56594358739692	1097	1
3.44524647453484	3.56531755625039	1098	1
3.44900554797977	3.59202760484397	1099	1
3.44419476840854	3.56009141297526	1100	1
3.43975200712271	3.55630545658476	1101	1
3.44064863176346	3.53194145445612	1102	1
3.44170376299371	3.53099139327096	1103	1
3.44218644340723	3.52525346890603	1104	1
3.44556773795485	3.54293723718319	1105	1
3.44400597813783	3.54543024647616	1106	1
3.44629334708677	3.55607606493021	1107	1
3.44590534017596	3.56350752491323	1108	1
3.44519773314177	3.56585526784531	1109	1
3.44468847825846	3.55541515938570	1110	1
3.44225723303894	3.56763477495020	1111	1
3.44500475765011	3.58097318398277	1112	1
3.44215639705634	3.56648638051769	1113	1
3.44420742058841	3.54608419013632	1114	1
3.44362474695769	3.54569228583581	1115	1
3.44639511435232	3.57519200946222	1116	1
3.44252157012686	3.55690660725084	1117	1
3.44368207935355	3.56262937570896	1118	1
3.44365034709045	3.55682467243894	1119	1
3.44448315060758	3.55979058583960	1120	1
3.44554830920692	3.57645645018839	1121	1
3.44766834413319	3.53832442441169	1122	1
3.44253201055887	3.53832777089630	1123	1
3.44155532202277	3.54260370587185	1124	1
3.44541717481533	3.54238394820606	1125	1
3.44299273043781	3.55894249938115	1126	1
3.44220821810178	3.58042941199504	1127	1
3.44217297261646	3.56990041284989	1128	1
3.44379461426197	3.56351479994539	1129	1
3.44486314956013	3.55711743608414	1130	1
3.44223808279096	3.55656035143798	1131	1
3.44315348447997	3.55820486658543	1132	1
3.44578834908431	3.57029725987603	1133	1
3.44511706480357	3.57123189142590	1134	1
3.44675402058725	3.58088130269149	1135	1
3.44386339001132	3.58025604355134	1136	1
3.44610813552827	3.58678962450257	1137	1
3.44565451859954	3.56833217733227	1138	1
3.44665026332807	3.57566954954798	1139	1
3.44969735331305	3.57158232759626	1140	1
3.44104339711202	3.55843670005570	1141	1
3.44411751394331	3.55753139107960	1142	1
3.44329849425718	3.57931915155073	1143	1
3.44354322248990	3.54936210933262	1144	1
3.44848443680423	3.55238680651277	1145	1
3.44766033336018	3.55509936824811	1146	1
3.44270831979612	3.57450547364487	1147	1
3.44576735027930	3.56538363774074	1148	1
3.44559513336440	3.57535284405964	1149	1
3.44223383487078	3.57672486734991	1150	1
3.44328620003621	3.58192985034034	1151	1
3.44259919893790	3.58088456461732	1152	1
3.44390992323043	3.56135679945391	1153	1
3.44189558979306	3.55983282935150	1154	1
3.44316957672417	3.54582090812976	1155	1
3.44159106746623	3.57859724926834	1156	1
3.44628034923704	3.60942060313157	1157	1
3.44540004484106	3.57707283979237	1158	1
3.44359083923257	3.55279775229994	1159	1
3.44602343147175	3.54843760728323	1160	1
3.44454268700529	3.52573839488805	1161	1
3.44413993085065	3.54880841077541	1162	1
3.44671650106577	3.57446369418637	1163	1
3.44573232871099	3.56723499517413	1164	1
3.44373638841426	3.56938776407876	1165	1
3.44464032525499	3.57038120221182	1166	1
3.44505887205988	3.56048927823307	1167	1
3.44362405087682	3.55851694651392	1168	1
3.44458280785341	3.54213261554396	1169	1
3.44742538354407	3.56188903947753	1170	1
3.44290731689129	3.57755489175633	1171	1
3.44796372809520	3.59372303491314	1172	1
3.44197668798475	3.57853617886238	1173	1
3.44612932989462	3.54863493023293	1174	1
3.44626677994784	3.53837850417748	1175	1
3.44361230515072	3.55953243735218	1176	1
3.44768033942702	3.58661324550731	1177	1
3.44748749217363	3.57399945571664	1178	1
3.44270411386403	3.56093704634769	1179	1
3.44470416778180	3.55995806038297	1180	1
3.44398893556955	3.55423821524904	1181	1
3.43978551931711	3.54541791208097	1182	1
3.44385277858215	3.54498425787933	1183	1
3.44281196919152	3.55810667056730	1184	1
3.44405335885769	3.56025552385307	1185	1
3.44153691530073	3.53510186982722	1186	1
3.44333626476049	3.53769859579271	1187	1
3.44913738473779	3.55065943831841	1188	1
3.44841797706277	3.57554163394352	1189	1
3.44710322554525	3.57488755768205	1190	1
3.44180669146987	3.55888580118813	1191	1
3.44216928893111	3.55397221313698	1192	1
3.44575575144668	3.56104642000076	1193	1
3.44242000163248	3.57001117005981	1194	1
3.44718302402373	3.56472838708750	1195	1
3.44568814505544	3.57663151816613	1196	1
3.44720482865471	3.56659924383784	1197	1
3.44756518834048	3.56842806870689	1198	1
3.44647904884981	3.57828922426230	1199	1
3.44630759998906	3.54354226125293	1200	1
3.44480917383115	3.54214661896994	1201	1
3.44350459388592	3.54108116136335	1202	1
3.44363837118901	3.54052395112753	1203	1
3.44409036361129	3.57256943199847	1204	1
3.44630473768662	3.57642705090058	1205	1
3.44744971233962	3.57214421349836	1206	1
3.44295290472586	3.56508521226226	1207	1
3.44206805048895	3.56231189945882	1208	1
3.44385157916790	3.55768849667565	1209	1
3.44384165024703	3.55938268353050	1210	1
3.44567226808905	3.55506950821619	1211	1
3.44498558534211	3.55068293029790	1212	1
3.44645422383579	3.54662908892822	1213	1
3.44630371652431	3.53565058359673	1214	1
3.44109818213646	3.54559898727922	1215	1
3.44382928386936	3.55317048416011	1216	1
3.44307865256400	3.55873370286989	1217	1
3.44220630544026	3.57008933208319	1218	1
3.44511024435247	3.54434591589009	1219	1
3.44346637690875	3.56118246370188	1220	1
3.44104994949452	3.56762498723675	1221	1
3.44342676880259	3.58039330953386	1222	1
3.44145873041174	3.56909523117079	1223	1
3.44511705145451	3.56788082972592	1224	1
3.44224742376289	3.56729052948706	1225	1
3.44230365800364	3.55944193487805	1226	1
3.44665111059906	3.56368497331926	1227	1
3.44355702485632	3.55990647929539	1228	1
3.44006059433962	3.54925168546557	1229	1
3.44462566813740	3.58309918502137	1230	1
3.44342969758544	3.57734765008841	1231	1
3.44343119258584	3.57732740618880	1232	1
3.44782974926541	3.55819339842515	1233	1
3.44431120620733	3.55854642926765	1234	1
3.44138566192856	3.55515889677238	1235	1
3.43985816763616	3.56808627718899	1236	1
3.44605561388659	3.54514909511033	1237	1
3.44525493495594	3.55026347781482	1238	1
3.44622480453832	3.53960378786900	1239	1
3.44179720434500	3.55316304523540	1240	1
3.44170045610072	3.55700940312247	1241	1
3.44340661188925	3.55430002789922	1242	1
3.44454286490263	3.54715584424436	1243	1
3.44626509249479	3.56930167256007	1244	1
3.44575400474244	3.57204469249002	1245	1
3.44110440304537	3.55131351600844	1246	1
3.44488582919529	3.55298872861457	1247	1
3.44285420149222	3.54318998776258	1248	1
3.44502332093785	3.54121350147714	1249	1
3.44632805929592	3.54745904886258	1250	1
3.44705354497386	3.54631451785271	1251	1
3.44680382948307	3.52599152792296	1252	1
3.44692302464516	3.53030456857137	1253	1
3.44332516440131	3.52059204922670	1254	1
3.44809105402784	3.52625940251998	1255	1
3.44508629663968	3.57248000668644	1256	1
3.44236584240775	3.57537720119261	1257	1
3.44311097795689	3.57794342912821	1258	1
3.44677294736012	3.58821280189268	1259	1
3.44253899729179	3.59414719325043	1260	1
3.44384336073165	3.56202523377548	1261	1
3.44551901054721	3.56231220291802	1262	1
3.44426422574283	3.54001359829870	1263	1
3.44351217595482	3.57293373099807	1264	1
3.44881611068929	3.58664709269812	1265	1
3.44499235179959	3.57509295005387	1266	1
3.44300204297154	3.58558961618712	1267	1
3.44286491911944	3.54784315933165	1268	1
3.44175457230106	3.56493024441165	1269	1
3.44719480258751	3.54661623027581	1270	1
3.44401762260513	3.57250862918429	1271	1
3.44429583574093	3.56101574335923	1272	1
3.44492378478919	3.56483867342951	1273	1
3.44515480092207	3.56429870427230	1274	1
3.44320026608103	3.56708635048712	1275	1
3.44737176151201	3.57493417881813	1276	1
3.44695016148277	3.58979182051191	1277	1
3.44552950583823	3.58955729397760	1278	1
3.44419648813060	3.59009686514121	1279	1
3.44571931166148	3.58477887404426	1280	1
3.44544739640964	3.58548926028262	1281	1
3.44434996496376	3.57713994861369	1282	1
3.44284927073228	3.57644013493628	1283	1
3.44235662050980	3.55474827137335	1284	1
3.44668572256550	3.55614030609566	1285	1
3.44702115945798	3.56314178897214	1286	1
3.44062898908289	3.55994653614740	1287	1
3.44573799257524	3.56771183597233	1288	1
3.44487697074043	3.54929970930843	1289	1
3.44603109066913	3.55876415943159	1290	1
3.44663440940945	3.56073888052380	1291	1
3.44631096486330	3.55988375157868	1292	1
3.44352750258715	3.55818830170725	1293	1
3.44414134056947	3.54828464529255	1294	1
3.44534530840748	3.56735953288894	1295	1
3.44690869332288	3.57661146579218	1296	1
3.44408499451222	3.56359539774425	1297	1
3.44533482411097	3.57011381416395	1298	1
3.44837739972302	3.55871277541482	1299	1
3.44499825835595	3.56648852756470	1300	1
3.44630957117018	3.58640247018937	1301	1
3.44418305141674	3.58196296322655	1302	1
3.44457857584717	3.58124983102641	1303	1
3.44247391744487	3.54260643299045	1304	1
3.44585527081282	3.53817032496158	1305	1
3.44546607637614	3.53146001677860	1306	1
3.44492924602706	3.55416282814877	1307	1
3.44691111300007	3.54424328880477	1308	1
3.44318436370082	3.55946451909645	1309	1
3.44312267576547	3.58396982774774	1310	1
3.44328681635459	3.57856641969361	1311	1
3.44254268399096	3.59384514729179	1312	1
3.44786540730245	3.58111403576631	1313	1
3.44646345667538	3.58259621991544	1314	1
3.44641834629579	3.58155861309707	1315	1
3.44500514074895	3.56957057504504	1316	1
3.44303412668875	3.54312327249838	1317	1
3.44045891486543	3.54311449236043	1318	1
3.44429540703315	3.57360752777106	1319	1
3.44217982294842	3.56385093975020	1320	1
3.44280847693217	3.55554830112538	1321	1
3.44209638126397	3.55992133745895	1322	1
3.44552607163005	3.58133284466147	1323	1
3.44702718393836	3.56839148191713	1324	1
3.44462059368175	3.54606019204186	1325	1
3.44223724998335	3.54122496227326	1326	1
3.44160388546058	3.55209425367457	1327	1
3.44544935294134	3.55788733088695	1328	1
3.44258989828986	3.54647535569548	1329	1
3.44837173028966	3.54919498830976	1330	1
3.44720417323231	3.56084338443933	1331	1
3.44436957669154	3.57711445930048	1332	1
3.44330661903401	3.55641195781808	1333	1
3.44618849992250	3.57800553253636	1334	1
3.44818192710680	3.58219422272500	1335	1
3.44613695421434	3.58389270495005	1336	1
3.44775861375128	3.54924987672009	1337	1
3.44077701625505	3.54561434222394	1338	1
3.44579021162118	3.54572190881974	1339	1
3.44678325127204	3.58161267653791	1340	1
3.44375340735805	3.57889778554694	1341	1
3.44433120540251	3.57350790522331	1342	1
3.44282441098941	3.53652470119915	1343	1
3.44482306852568	3.54081995112954	1344	1
3.44260525051834	3.54398230940442	1345	1
3.44061696494569	3.55750781321326	1346	1
3.44516814516554	3.55612131773348	1347	1
3.44214691581443	3.56295176863359	1348	1
3.44612592651796	3.57493493843984	1349	1
3.44534632743778	3.57165291936015	1350	1
3.44583211248988	3.57114547781351	1351	1
3.44342665733277	3.56550387383581	1352	1
3.44468168765774	3.57189222057470	1353	1
3.44517260499038	3.58549201680787	1354	1
3.44723842539024	3.58216209830947	1355	1
3.44073497838694	3.55686387174728	1356	1
3.44533302027117	3.56476694057735	1357	1
3.44439425763376	3.55438441187386	1358	1
3.44700270748270	3.56546648760422	1359	1
3.44470358598142	3.57347629417156	1360	1
3.44798273907495	3.56177822965788	1361	1
3.44105161306938	3.56815305515609	1362	1
3.44495457117857	3.54589146770486	1363	1
3.44581263158221	3.57148679599690	1364	1
3.44419340380702	3.55125335839567	1365	1
3.44451826223672	3.54877133921014	1366	1
3.44734804420532	3.56674654464686	1367	1
3.44288533160823	3.57416124569358	1368	1
3.44946687863154	3.55989504262655	1369	1
3.44321988411582	3.52706407004016	1370	1
3.44268696638843	3.53119243178594	1371	1
3.44650201495493	3.55190226722099	1372	1
3.44582131515155	3.55774529685570	1373	1
3.44353271989480	3.57618932847734	1374	1
3.44594297550993	3.54529620271216	1375	1
3.44595583604373	3.54345869776463	1376	1
3.43933170815855	3.53416691544251	1377	1
3.44244560083863	3.57223930298215	1378	1
3.44806247267161	3.56196981902094	1379	1
3.44679768221036	3.55894238401002	1380	1
3.44803566575374	3.56667009196432	1381	1
3.44849993452615	3.55995198384382	1382	1
3.44759551856910	3.56845359013637	1383	1
3.44349532034091	3.56908488494844	1384	1
3.44830336004061	3.57658114610255	1385	1
3.44456704243272	3.57752083408001	1386	1
3.44820510022242	3.57422408002783	1387	1
3.44368413193861	3.54879286714925	1388	1
3.44373659514528	3.54318478485662	1389	1
3.44567995266673	3.54932146283298	1390	1
3.44416334545653	3.56163183107298	1391	1
3.44685022211674	3.56964657093619	1392	1
3.44884775704485	3.58280433561391	1393	1
3.44770541024079	3.59195259679230	1394	1
3.44493394391184	3.54756150698343	1395	1
3.44596895485824	3.54095887934670	1396	1
3.44755439250263	3.55071691509985	1397	1
3.44524129972585	3.56417161520104	1398	1
3.44369267293885	3.55219378105420	1399	1
3.44672024283600	3.55240857842454	1400	1
3.44463631886279	3.56901614417949	1401	1
3.44551680688735	3.54969487471083	1402	1
3.44471919366490	3.55479227644449	1403	1
3.44534163956760	3.58360256948241	1404	1
3.44323356740131	3.59521147074784	1405	1
3.44676604103773	3.57480930218715	1406	1
3.44442984742565	3.56045368844518	1407	1
3.44458633399365	3.54996634897031	1408	1
3.44222109019696	3.55465614048835	1409	1
3.44654441569232	3.55239105583435	1410	1
3.44280108340757	3.55110897986347	1411	1
3.44840312717658	3.54663092350365	1412	1
3.44487622570512	3.56660471200415	1413	1
3.44308683837446	3.57202089672609	1414	1
3.44595534541953	3.56971092688539	1415	1
3.44533036096906	3.57360832806146	1416	1
3.44244778071023	3.57516843476897	1417	1
3.44622746633192	3.55338132851607	1418	1
3.44481570953917	3.56616870703495	1419	1
3.44370652604950	3.55158146386015	1420	1
3.44397113607677	3.56452920832139	1421	1
3.44863265605720	3.56406319168752	1422	1
3.44298480288790	3.57454699135235	1423	1
3.44682394193329	3.58891305108491	1424	1
3.44717787027967	3.57960994750600	1425	1
3.44476431610708	3.57055684848702	1426	1
3.44630450746511	3.58086737795864	1427	1
3.44513180038752	3.56729593718488	1428	1
3.44632602516282	3.55464131709100	1429	1
3.44532361380444	3.55086845865258	1430	1
3.44567712190443	3.56435107780054	1431	1
3.44331861911938	3.56029367893844	1432	1
3.44468430865987	3.57413005173181	1433	1
3.44398850325760	3.55957187187808	1434	1
3.44369165901429	3.54894338760100	1435	1
3.44713593445531	3.51876506922611	1436	1
3.44285457380495	3.56119790692614	1437	1
3.44594809171579	3.55679105810331	1438	1
3.44538751867914	3.56040416278903	1439	1
3.44494412104968	3.55118723964298	1440	1
3.44006145138387	3.55833785586018	1441	1
3.44539030788645	3.57492779938619	1442	1
3.45034989971057	3.57779757684071	1443	1
3.44518441894725	3.56782462389178	1444	1
3.44373124983731	3.54872213242650	1445	1
3.44620865818466	3.56939945167942	1446	1
3.44637463962335	3.58117509695964	1447	1
3.44663369656726	3.57397328131871	1448	1
3.44549440436007	3.57380932897332	1449	1
3.44191268911243	3.56449597069216	1450	1
3.44339365235501	3.55697887322919	1451	1
3.44414316028353	3.56427758985159	1452	1
3.44032788580623	3.53895863669258	1453	1
3.43845686739424	3.55344081926788	1454	1
3.44727055722049	3.57826758106253	1455	1
3.44593028276972	3.56349622684563	1456	1
3.44602513825364	3.57394788405415	1457	1
3.44505384613613	3.56476281045283	1458	1
3.44671609492119	3.58411650946671	1459	1
3.44467161118304	3.58785046513904	1460	1
3.44185720933790	3.57123634579089	1461	1
3.44514678281584	3.56246204585983	1462	1
3.44495352909063	3.56384698899309	1463	1
3.44721289380568	3.56752085795512	1464	1
3.44610587737954	3.55734051553174	1465	1
3.44376090114574	3.55419845440956	1466	1
3.44795367186419	3.57382995830557	1467	1
3.44259928486606	3.56776261409628	1468	1
3.44651900385473	3.55310179940179	1469	1
3.44394124873178	3.55703325904115	1470	1
3.44493515941943	3.56158018484647	1471	1
3.44425858287106	3.54681746893972	1472	1
3.44362643582668	3.56362243649260	1473	1
3.44621985044236	3.55649610418401	1474	1
3.44283154166511	3.54340794987321	1475	1
3.44219191976411	3.56655908816296	1476	1
3.44666195023635	3.55613486226024	1477	1
3.44332218500647	3.56368862998000	1478	1
3.44730043802818	3.56466195921456	1479	1
3.44347766976735	3.57458203028892	1480	1
3.44649970062472	3.57413808129430	1481	1
3.44446417080275	3.56448140378111	1482	1
3.44360198593297	3.56796739032168	1483	1
3.44414377627806	3.55472874479518	1484	1
3.44478885357590	3.57060314358242	1485	1
3.44190986162150	3.56864855131656	1486	1
3.44407571471237	3.54887949943936	1487	1
3.44250657377947	3.54843660234420	1488	1
3.44311301084476	3.54874781584678	1489	1
3.44512790292378	3.54540615034808	1490	1
3.44785313717680	3.55583756752994	1491	1
3.44563695237723	3.55273245405392	1492	1
3.44751486119058	3.57830293395624	1493	1
3.44499108776038	3.56751171355060	1494	1
3.43995653660542	3.54984914454930	1495	1
3.44743279177761	3.58298196734130	1496	1
3.44796877016091	3.58760747775585	1497	1
3.44483253674750	3.57808338713930	1498	1
3.44713401410857	3.56154796132370	1499	1
3.44513014532550	3.57135138586489	1500	1
3.44508107838830	3.56999377975932	1501	1
3.44812760860559	3.57759184415346	1502	1
3.44530223584557	3.57156863734874	1503	1
3.44509065266427	3.56622935919814	1504	1
3.44425507704365	3.59292568447349	1505	1
3.44109531538629	3.53989032399542	1506	1
3.44497359553890	3.54474341304229	1507	1
3.44449891910032	3.56707428141215	1508	1
3.44390126693989	3.56824649858939	1509	1
3.44277077931777	3.57834003989259	1510	1
3.44394348687423	3.54562198179168	1511	1
3.44678725427285	3.56771551299943	1512	1
3.44450108301758	3.54203990400940	1513	1
3.44273665886764	3.55263164810526	1514	1
3.44218722954703	3.54652810189015	1515	1
3.44343279710499	3.57844665281449	1516	1
3.44346858577102	3.55317472902172	1517	1
3.44599760499451	3.56244565900189	1518	1
3.44235363854123	3.57115673377144	1519	1
3.44438505562356	3.56357824691276	1520	1
3.44536884198619	3.57786800556209	1521	1
3.44750856206726	3.56422976575172	1522	1
3.44647361348448	3.55386449596640	1523	1
3.44643609878374	3.54263905047679	1524	1
3.44567053357766	3.55574851193368	1525	1
3.44381027880769	3.55897709541035	1526	1
3.44579862528629	3.57071567564497	1527	1
3.44282706181322	3.57797613790891	1528	1
3.44179254331886	3.57462232847653	1529	1
3.44295290675099	3.57388235147108	1530	1
3.44374768425594	3.55407028626923	1531	1
3.44202644849075	3.52941939681397	1532	1
3.44509258171450	3.53962771289628	1533	1
3.44591172267771	3.54972242175426	1534	1
3.44795693718551	3.56003551727742	1535	1
3.44655068289000	3.56591496642143	1536	1
3.44366572815269	3.54975245782241	1537	1
3.44520383088517	3.54210547484281	1538	1
3.44456883733323	3.55081630435750	1539	1
3.44294433411140	3.56747374827948	1540	1
3.44647575642381	3.55214147302259	1541	1
3.44664385816408	3.57468932950519	1542	1
3.44777142664021	3.58876770165674	1543	1
3.44440141290985	3.58138487398817	1544	1
3.44614033677604	3.57032930427457	1545	1
3.44606378575020	3.54796192647850	1546	1
3.44973659673384	3.55955796674417	1547	1
3.44404373037853	3.57120201325912	1548	1
3.44588144297452	3.56584352523200	1549	1
3.44686792904269	3.55191004159472	1550	1
3.44584777798659	3.58236483829940	1551	1
3.44550173501338	3.57827817793130	1552	1
3.44343143678983	3.56616013243275	1553	1
3.44357329487285	3.56168412179886	1554	1
3.44622548306155	3.55772350124580	1555	1
3.44253942952129	3.55152436637238	1556	1
3.44169891021427	3.56096943684087	1557	1
3.44516343157758	3.56141380341505	1558	1
3.44265661126494	3.56189909726812	1559	1
3.44245815493381	3.57218595955864	1560	1
3.44353841444788	3.55513653703707	1561	1
3.44304437384312	3.55994977572447	1562	1
3.44660074793261	3.55774973996412	1563	1
3.44569063814548	3.55031492122797	1564	1
3.44663502002902	3.55235622168503	1565	1
3.44573877529497	3.54705085368909	1566	1
3.44518712992164	3.54248709123010	1567	1
3.44597123653245	3.56232078585642	1568	1
3.44763709741259	3.55624872023100	1569	1
3.44643165272581	3.54895770757291	1570	1
3.44820651576880	3.55711880659661	1571	1
3.44844745193434	3.56037525763311	1572	1
3.44574815402274	3.58134726807631	1573	1
3.44671792553001	3.55974225178649	1574	1
3.44397639535959	3.55040541093958	1575	1
3.44978407185029	3.59666127018166	1576	1
3.44499150961130	3.59074557885961	1577	1
3.44047447115957	3.56653764749792	1578	1
3.44535492757402	3.56691161036635	1579	1
3.44438903796246	3.56126471689209	1580	1
3.44506367814729	3.55366930455715	1581	1
3.44598295713500	3.55668996119702	1582	1
3.44207980598446	3.56234916037024	1583	1
3.44378031175860	3.55012564081233	1584	1
3.44065220730090	3.56398575467402	1585	1
3.44512914562859	3.56821346125215	1586	1
3.44641722043817	3.54871056260835	1587	1
3.44684343461122	3.55688197565895	1588	1
3.44524754078343	3.57348836850723	1589	1
3.44639994817954	3.56480450595812	1590	1
3.44380484868613	3.54493674359904	1591	1
3.44393154590848	3.54299629419549	1592	1
3.44678905522538	3.56037463122579	1593	1
3.44261069747323	3.55459286858307	1594	1
3.44089109580731	3.55953154178021	1595	1
3.44494449119252	3.55846005171909	1596	1
3.44608736579204	3.54484491895708	1597	1
3.44427720142662	3.53783952673667	1598	1
3.44603281766178	3.55688676915760	1599	1
3.44464728390881	3.55636889603245	1600	1
3.44585435757085	3.56437082005576	1601	1
3.44761170656641	3.55604393498089	1602	1
3.44475153585114	3.55981864634380	1603	1
3.44130104201535	3.55175628618000	1604	1
3.44234685557391	3.55762391060694	1605	1
3.44539222866543	3.58017594304203	1606	1
3.44295825418932	3.57421765412530	1607	1
3.44332820605505	3.57339865021349	1608	1
3.44544936821566	3.58402651446444	1609	1
3.44610017982932	3.53319212492429	1610	1
3.44450088071751	3.52495193204640	1611	1
3.44177448496088	3.54890149085080	1612	1
3.44187137098515	3.53702617258806	1613	1
3.44539096127680	3.55576700253037	1614	1
3.44496575018521	3.55912452620386	1615	1
3.44471286882809	3.55205004376883	1616	1
3.44377929771598	3.55588463912635	1617	1
3.44454452065369	3.55683556318789	1618	1
3.44269841053805	3.59098449276989	1619	1
3.44797267711235	3.56759229874871	1620	1
3.44253847263543	3.55658372148795	1621	1
3.44681746913493	3.55250862430268	1622	1
3.44817938500325	3.54474314123276	1623	1
3.44731595258433	3.55615083018927	1624	1
3.44256331256560	3.55296917909413	1625	1
3.44710069157627	3.55375568079244	1626	1
3.44445305477374	3.53458248200971	1627	1
3.44128993970302	3.55320305583592	1628	1
3.44714057614705	3.57783337253015	1629	1
3.44864084340336	3.56978714376151	1630	1
3.44368932273577	3.57561577465346	1631	1
3.44524126705400	3.56579041575936	1632	1
3.44601065336861	3.57230757012767	1633	1
3.44051595883946	3.55749284509195	1634	1
3.44656664343498	3.55580375333377	1635	1
3.44448908362758	3.55710429077146	1636	1
3.44372510031254	3.55301986192929	1637	1
3.44323124181296	3.54866914293604	1638	1
3.44515582609957	3.57603671520318	1639	1
3.44740599006581	3.57170367441853	1640	1
3.44795236466133	3.56543545683759	1641	1
3.44623673496269	3.54533565440953	1642	1
3.44747121062380	3.56958951344970	1643	1
3.44716882297771	3.58076013899713	1644	1
3.44362283193244	3.56871755880475	1645	1
3.44410145483635	3.54739561886488	1646	1
3.44226943764146	3.52748810015399	1647	1
3.44457917392249	3.55566195102578	1648	1
3.44482280606828	3.56813852900430	1649	1
3.44579618643762	3.53374357801929	1650	1
3.44651336852984	3.55531659691160	1651	1
3.44543478684622	3.56192317324712	1652	1
3.44074008901966	3.56159723317023	1653	1
3.44547196838222	3.55006924420178	1654	1
3.44129254568550	3.56394221336618	1655	1
3.43984398407188	3.56339309717077	1656	1
3.44282915411712	3.58621485663009	1657	1
3.44576501212414	3.58140813100073	1658	1
3.44768730566410	3.58339018433483	1659	1
3.44463703000498	3.57120355280522	1660	1
3.44319274601214	3.56514327912193	1661	1
3.44753985595949	3.53703902652810	1662	1
3.44486168703741	3.57169038356780	1663	1
3.44428888514785	3.56282304728954	1664	1
3.44432183630420	3.58098409979703	1665	1
3.44395206393335	3.57287082862830	1666	1
3.44309509575237	3.57316580713391	1667	1
3.44253660656686	3.55909317378463	1668	1
3.44330249436095	3.55706138422295	1669	1
3.44067520273050	3.57658040331013	1670	1
3.44408660263741	3.58128208607351	1671	1
3.44349421291243	3.57764837252253	1672	1
3.44263842777564	3.57150216222072	1673	1
3.44231066141720	3.56493909888686	1674	1
3.44291635020878	3.56706239340573	1675	1
3.44164020470157	3.55364325081987	1676	1
3.44684373446174	3.56448051948609	1677	1
3.44359870080122	3.56250947535773	1678	1
3.44362622990109	3.58062985949877	1679	1
3.44721810498013	3.55642192632082	1680	1
3.44322973612383	3.53982907553997	1681	1
3.44322798059385	3.55432766120628	1682	1
3.44592918241457	3.59158199923002	1683	1
3.44266739400572	3.57928065693261	1684	1
3.43968216977656	3.53988714086114	1685	1
3.44465069958864	3.55266891790956	1686	1
3.44446426142826	3.53054031848667	1687	1
3.44360137970480	3.53620932627333	1688	1
3.44369801789841	3.56370659365934	1689	1
3.44253386698232	3.56912424176651	1690	1
3.44535006679032	3.57073101555395	1691	1
3.44777786544498	3.56596313740900	1692	1
3.44371444438265	3.56312529540099	1693	1
3.44395103093464	3.55051884205356	1694	1
3.44292210453191	3.55129964614582	1695	1
3.44549653171985	3.57567405192352	1696	1
3.44416475199069	3.58025667098221	1697	1
3.44402325718726	3.58611348263566	1698	1
3.44645734186462	3.56791864653224	1699	1
3.44391372730452	3.55481178224871	1700	1
3.44482414421914	3.55636732524744	1701	1
3.44210226285366	3.57059984430337	1702	1
3.44541845973599	3.56333856013999	1703	1
3.44557818249568	3.55049991723649	1704	1
3.44529879007464	3.57078450241960	1705	1
3.44257695383339	3.53217903959689	1706	1
3.44491918826411	3.54527276725509	1707	1
3.44530356114385	3.55046507566368	1708	1
3.44199528340793	3.54963109961534	1709	1
3.44192476833087	3.56242290339876	1710	1
3.44465543287073	3.52414539375855	1711	1
3.44571161827405	3.53996169427090	1712	1
3.44513619536452	3.56074546133855	1713	1
3.44637896180703	3.55369481257984	1714	1
3.44626606822066	3.58062686396697	1715	1
3.44356962963409	3.55625382555995	1716	1
3.44384265314689	3.56709823093815	1717	1
3.44807326209289	3.58566281371856	1718	1
3.44778289071429	3.59784251746323	1719	1
3.44577561722555	3.60203812692602	1720	1
3.44552693888685	3.56890596572106	1721	1
3.44283589855597	3.55525166681194	1722	1
3.44657912660399	3.55478164764571	1723	1
3.44580268128976	3.56623820775571	1724	1
3.44312346665245	3.55465613319464	1725	1
3.44380345230450	3.54944934653356	1726	1
3.44343833495796	3.56545311133363	1727	1
3.44495342222563	3.57337592931363	1728	1
3.44616307623892	3.57619012211458	1729	1
3.44327648351021	3.57945154999474	1730	1
3.43998413767628	3.54593879695755	1731	1
3.44185303276943	3.57592043967938	1732	1
3.43973082911559	3.58505659967777	1733	1
3.44513962690230	3.57121209507009	1734	1
3.44210666692174	3.55718995868278	1735	1
3.44391926104334	3.55373423457801	1736	1
3.44267342370161	3.54550185522318	1737	1
3.44417503932689	3.52995091839311	1738	1
3.44447322330222	3.54664311225230	1739	1
3.44543958502795	3.58183432245305	1740	1
3.44761000633853	3.58207755754408	1741	1
3.44179948356397	3.57802865512202	1742	1
3.44691506788332	3.57141576254027	1743	1
3.45041647323532	3.57413326430388	1744	1
3.44499647416217	3.55152248632710	1745	1
3.44685905910584	3.55302896412046	1746	1
3.44539626169999	3.56089704105053	1747	1
3.44902046631094	3.55235174747310	1748	1
3.44236807242765	3.55754943363058	1749	1
3.44015672505174	3.55198900937721	1750	1
3.44117803504572	3.56040494325305	1751	1
3.44545754875808	3.56666507179655	1752	1
3.44450270495435	3.56265148011114	1753	1
3.44533381752682	3.56189428540245	1754	1
3.44531389827667	3.54092444954094	1755	1
3.44294537916737	3.57465642357712	1756	1
3.44568531615075	3.55870035305908	1757	1
3.44162114236503	3.56125216025737	1758	1
3.44277010877926	3.56823023497786	1759	1
3.44507405336239	3.56381448532721	1760	1
3.44468914152319	3.55973364378743	1761	1
3.44310174840750	3.53897164659085	1762	1
3.44613137216342	3.54277853572486	1763	1
3.44652497810857	3.53373521193475	1764	1
3.44502923501712	3.54901865110349	1765	1
3.44465582753076	3.54484352227277	1766	1
3.44385976697939	3.54215102030422	1767	1
3.44347625704025	3.55919746369941	1768	1
3.44581595784380	3.56054149103951	1769	1
3.44631673236896	3.56722529816085	1770	1
3.44262008941572	3.55599404572747	1771	1
3.44331893355211	3.53323194618235	1772	1
3.44692125538443	3.53966779313558	1773	1
3.44493138882909	3.55721238025913	1774	1
3.44014870110015	3.55391349590713	1775	1
3.44196905782553	3.52169864611296	1776	1
3.44386650416128	3.52533570914545	1777	1
3.44216551015571	3.53548423764414	1778	1
3.44416501078205	3.50637646604670	1779	1
3.44228096963241	3.55153686461060	1780	1
3.44526981282415	3.55418861054021	1781	1
3.44522526297829	3.53865124629789	1782	1
3.44433183291910	3.54190705725735	1783	1
3.44387868161866	3.54088435480879	1784	1
3.44335862616463	3.55940325278450	1785	1
3.44427470566465	3.56507318785599	1786	1
3.44513479308697	3.53566367301022	1787	1
3.44548883216315	3.56249934030434	1788	1
3.44291620555625	3.56956841434737	1789	1
3.44311745995751	3.55431426362869	1790	1
3.44420295432422	3.56018003449062	1791	1
3.44528478949700	3.55946873344703	1792	1
3.44579816239078	3.52868265636603	1793	1
3.44469537659036	3.54773810114196	1794	1
3.44319319559135	3.54389874775850	1795	1
3.44599709203987	3.54140934389480	1796	1
3.45077790862735	3.56370908519892	1797	1
3.44481686414230	3.57796334216996	1798	1
3.44663930888377	3.57348478309283	1799	1
3.44397947673966	3.56564953466150	1800	1
3.44320662631852	3.53580711108608	1801	1
3.44345985595103	3.54296957638991	1802	1
3.44349712577220	3.54893796444609	1803	1
3.44535606434389	3.54509812093240	1804	1
3.45311310040410	3.54767383702128	1805	1
3.44353014135552	3.56842892067988	1806	1
3.44583466014235	3.59094439690719	1807	1
3.44666574831365	3.56083476583746	1808	1
3.44404883271127	3.56264538238116	1809	1
3.44471984569165	3.54971693821526	1810	1
3.44279184734540	3.54194097097041	1811	1
3.44392223472131	3.56146342445864	1812	1
3.44128505330234	3.57323226465822	1813	1
3.44425765033556	3.54576388227899	1814	1
3.44437640432839	3.54773237690988	1815	1
3.44591310419993	3.56059527325487	1816	1
3.44105513222981	3.55503927711371	1817	1
3.44177889513840	3.56100916682798	1818	1
3.44430525753266	3.54378135464712	1819	1
3.44295624550784	3.53658862406010	1820	1
3.45087618521362	3.56027810801420	1821	1
3.44520081354872	3.55239029535412	1822	1
3.44414651935155	3.55376969663379	1823	1
3.44287491560866	3.56213261061312	1824	1
3.44498296717947	3.57583681798391	1825	1
3.44782109484459	3.57618735269474	1826	1
3.44571988195070	3.55915990916570	1827	1
3.44274703254223	3.57894317827956	1828	1
3.44630701172849	3.56404153295304	1829	1
3.44074730439962	3.55847177111438	1830	1
3.44145077287521	3.55907542304952	1831	1
3.44262980841083	3.57777046053099	1832	1
3.44937565877046	3.56370035840811	1833	1
3.44397069172067	3.56854504298807	1834	1
3.44390851884820	3.55417141656918	1835	1
3.44297933987170	3.52462395361284	1836	1
3.44893485836128	3.54499729178994	1837	1
3.44371706424454	3.57748280293046	1838	1
3.44563026068151	3.57604835158019	1839	1
3.44634027496001	3.58024764255162	1840	1
3.44040394006661	3.57193760582511	1841	1
3.44328346882590	3.57118458318981	1842	1
3.44257949491496	3.54709569325062	1843	1
3.44015630513396	3.53609336629464	1844	1
3.44324850270852	3.55913390375494	1845	1
3.44090417674828	3.57698441448563	1846	1
3.44587136153604	3.55698260326770	1847	1
3.43930444867068	3.55956709410823	1848	1
3.44276643550790	3.57066392970359	1849	1
3.44288001892343	3.56312124848680	1850	1
3.44390346346349	3.56875264721607	1851	1
3.44575357903455	3.55863397256141	1852	1
3.44535810118169	3.55894102277853	1853	1
3.44581043773242	3.56964674891392	1854	1
3.44535960127361	3.55808763529900	1855	1
3.44437787191533	3.57879922362092	1856	1
3.44646183733532	3.58418152348673	1857	1
3.44193459008744	3.58543144119215	1858	1
3.44382305948091	3.59108660053272	1859	1
3.44481960846205	3.57755356429820	1860	1
3.44266318012797	3.57217933187690	1861	1
3.44562300026800	3.55097144190637	1862	1
3.43930360078979	3.54067112257758	1863	1
3.44226132689854	3.55628049526094	1864	1
3.44393935005275	3.57186682144069	1865	1
3.44169205677142	3.55466612125602	1866	1
3.44324908571072	3.54679584383199	1867	1
3.44338826819861	3.55004659059954	1868	1
3.43928884204154	3.56431632009922	1869	1
3.44067653695659	3.56806396925992	1870	1
3.44291736879601	3.57424403483605	1871	1
3.44554882881217	3.55174541967448	1872	1
3.44262684478216	3.53504118499498	1873	1
3.44478688681327	3.54546463368490	1874	1
3.44328663281288	3.56739984980394	1875	1
3.44433654085815	3.56903254378771	1876	1
3.44304876844715	3.58017351482762	1877	1
3.43996947760480	3.56602610760155	1878	1
3.44144845112095	3.55937356737090	1879	1
3.44308364152772	3.55074186640803	1880	1
3.44481467406628	3.53311663018070	1881	1
3.44265974552186	3.55663217008247	1882	1
3.44186307408083	3.56292329918571	1883	1
3.43960997749675	3.56994331279267	1884	1
3.44460023061320	3.54848266509201	1885	1
3.44114880271746	3.55948516183668	1886	1
3.44421476221964	3.56282874835637	1887	1
3.44430966573041	3.56303555438969	1888	1
3.44775568180020	3.57928209582823	1889	1
3.44027062627489	3.58137214385964	1890	1
3.43779960693224	3.57123402179042	1891	1
3.44510628962619	3.57364268517780	1892	1
3.44383691700968	3.57412459885155	1893	1
3.44262289095342	3.56926676459633	1894	1
3.44304407622666	3.60013202808545	1895	1
3.44651223573454	3.59728159032381	1896	1
3.44577380213322	3.55819062526106	1897	1
3.44185369909614	3.55871061666803	1898	1
3.44345666839373	3.56306092678228	1899	1
3.44545250735666	3.57096980596697	1900	1
3.44115156598121	3.55924949663779	1901	1
3.44485235023901	3.58342791731362	1902	1
3.44288341692822	3.54502422266130	1903	1
3.44269308488489	3.57310566212054	1904	1
3.44435288963276	3.57710794151462	1905	1
3.44172351481861	3.56344094369607	1906	1
3.44202452920858	3.55618400613617	1907	1
3.44411033061233	3.55421785324437	1908	1
3.44439379041966	3.54736493901363	1909	1
3.44638993875820	3.55008444175954	1910	1
3.43979008223040	3.55660167868351	1911	1
3.44511100462704	3.53002109623106	1912	1
3.44551638204685	3.55064839343153	1913	1
3.44471986362093	3.56559919696587	1914	1
3.44546010658870	3.55480255030225	1915	1
3.44199523823355	3.57335154099504	1916	1
3.44179926467136	3.57538523499240	1917	1
3.44315013172107	3.56055273318100	1918	1
3.44205784252244	3.56936326618695	1919	1
3.44401094247805	3.55551372438946	1920	1
3.44107175629664	3.56099516500454	1921	1
3.44203868277239	3.58045594286622	1922	1
3.44252198431516	3.56712526150523	1923	1
3.44464899093886	3.57558293864323	1924	1
3.44186642920446	3.57125355141675	1925	1
3.44402119312890	3.58696691782329	1926	1
3.44098055404715	3.58128660819400	1927	1
3.44118594634472	3.57449673080326	1928	1
3.44551564601109	3.58085667945752	1929	1
3.44249226328611	3.56223133820686	1930	1
3.44342782389661	3.56540605270937	1931	1
3.44316233889539	3.57378756164054	1932	1
3.44196341265829	3.56402163823598	1933	1
3.44290292703226	3.57730155399717	1934	1
3.44053018270573	3.56223968432488	1935	1
3.44184530270527	3.54716189072219	1936	1
3.44336668876919	3.57097293090081	1937	1
3.44464759497833	3.57895530896189	1938	1
3.44200541700556	3.56810530690557	1939	1
3.44066906126234	3.58425812716449	1940	1
3.44351814647799	3.57881840637255	1941	1
3.44573885265057	3.58987200950201	1942	1
3.44353076761517	3.59311179660403	1943	1
3.44695687394416	3.59901391141844	1944	1
3.44237759189025	3.55212103923219	1945	1
3.44185253355784	3.54363059109249	1946	1
3.44544638775656	3.57058381575176	1947	1
3.44194531113915	3.57226459522138	1948	1
3.44091072341891	3.55508594157676	1949	1
3.44078018723244	3.53938829339683	1950	1
3.44687024129440	3.57315478966491	1951	1
3.44495961548336	3.54417671323857	1952	1
3.44131496245286	3.56358083300081	1953	1
3.44351241732330	3.54901819757756	1954	1
3.44312860482751	3.55448491864621	1955	1
3.44472804976223	3.58930065348187	1956	1
3.43984396141408	3.55921327604080	1957	1
3.44315532194475	3.54858180932653	1958	1
3.44438776162877	3.52655054435654	1959	1
3.44287246283851	3.53053840049675	1960	1
3.44826764141894	3.55992223962519	1961	1
3.44246592284232	3.56471538911890	1962	1
3.44403660287845	3.56567312169005	1963	1
3.44161017923148	3.55719763693369	1964	1
3.44370460386543	3.55216724329324	1965	1
3.44400803599402	3.57421203683575	1966	1
3.44286484681417	3.57886014197831	1967	1
3.44444681952782	3.56959262857645	1968	1
3.44033853907503	3.55992108312768	1969	1
3.44322302992480	3.57246969002461	1970	1
3.44459325048721	3.58611162616802	1971	1
3.44783326349095	3.58652620445478	1972	1
3.44682824850222	3.57391417401041	1973	1
3.44676225400205	3.57640186965827	1974	1
3.44071001511110	3.57055874130358	1975	1
3.44125901957222	3.57749424967402	1976	1
3.44678078280013	3.55359058570799	1977	1
3.43830293510483	3.55825344545536	1978	1
3.44067671413532	3.55762502326502	1979	1
3.44039382191671	3.56494356506561	1980	1
3.44478171361415	3.54194799785502	1981	1
3.44364643251316	3.56988006001395	1982	1
3.44297116391337	3.57366780051385	1983	1
3.44378344153168	3.57339751555284	1984	1
3.44505308796831	3.54456887143066	1985	1
3.44319580345236	3.55254572135559	1986	1
3.44332412102059	3.56186901826753	1987	1
3.44205845928771	3.56293912239641	1988	1
3.44377488969168	3.54593844847040	1989	1
3.44642770394680	3.57446860337912	1990	1
3.44183707142013	3.58679801458678	1991	1
3.44268436995930	3.56807931393926	1992	1
3.44716866438722	3.56010702382258	1993	1
3.44208576818129	3.57437781212424	1994	1
3.44033730339781	3.56164159466202	1995	1
3.43982284826905	3.54734137668150	1996	1
3.44298319603564	3.57553821848969	1997	1
3.44553970311361	3.54428440313678	1998	1
3.44123653227060	3.53065382231656	1999	1
3.44269995620222	3.53903940019167	2000	1
[truncated: 3,000 more rows]
