# Supplementary material for: Reversibility and Viscoelastic Properties of Micropillar Supported and Oriented Magnesium Bundled F-Actin
Source: PLoS One. 2015 Aug 31;10(8):e0136432. doi: 10.1371/journal.pone.0136432 (PMC4556452; doi:10.1371/journal.pone.0136432)
Supplement: S1 Data — See the Readme.txt file within. (ZIP) [file pone.0136432.s004.zip › Rheology-raw-data/120916 02mM/fov2043noDD/fov2043noDD.txt]

3.26029400886068	3.22798595489647	1	1
3.25796534252522	3.22217812403840	2	1
3.26082336779831	3.25075242156971	3	1
3.26405214196789	3.25574376726483	4	1
3.26664607504256	3.25516920127816	5	1
3.26477056994042	3.25162299095832	6	1
3.26445336037780	3.25006644504413	7	1
3.25967095775990	3.23331186597415	8	1
3.26039396390043	3.23423170531212	9	1
3.26226402879943	3.23632105290961	10	1
3.25993402706987	3.22733495114279	11	1
3.26447270590993	3.22446652620012	12	1
3.26083903550296	3.23421257780447	13	1
3.26076197964476	3.24390365679675	14	1
3.25874164809659	3.23387261103349	15	1
3.26174274100542	3.23573014648838	16	1
3.26204090026787	3.22656707913587	17	1
3.26234657445814	3.23627023823741	18	1
3.26195584153933	3.22625006906746	19	1
3.26547364868735	3.22930475970382	20	1
3.26361249711186	3.22158051953970	21	1
3.25930157829522	3.21338859919990	22	1
3.26537183655427	3.23412918881331	23	1
3.26355654494685	3.24434383652121	24	1
3.26080801771617	3.23352458967845	25	1
3.26144385656814	3.23822687917559	26	1
3.26201444329545	3.23308629156997	27	1
3.25868578178819	3.24351340239838	28	1
3.26636970873647	3.24024123128452	29	1
3.25988288606832	3.21496614559581	30	1
3.26382208447654	3.24604318993032	31	1
3.26143484313557	3.22769760287754	32	1
3.26324887661342	3.22361886239774	33	1
3.26353884811462	3.24502591760540	34	1
3.26587767842439	3.24464796583020	35	1
3.26585916458892	3.23027470087995	36	1
3.25888899866335	3.23186025604575	37	1
3.26054269606977	3.22529255021623	38	1
3.26412096376145	3.24154265770634	39	1
3.26640225785150	3.23432728580423	40	1
3.26346592736233	3.24505478446178	41	1
3.25876058224735	3.23041115810276	42	1
3.26470789288806	3.22606676720179	43	1
3.26178244801522	3.22205152811943	44	1
3.26225148743691	3.22360458721721	45	1
3.26048410729666	3.21921832095013	46	1
3.26320096271168	3.22408139995090	47	1
3.26041346469291	3.22919843617878	48	1
3.26402046564839	3.25121667831683	49	1
3.25919663567422	3.22893559472808	50	1
3.26018912733550	3.24940025604884	51	1
3.26313809263955	3.24479176055839	52	1
3.26345511758063	3.25055341351484	53	1
3.26351921514143	3.24518226280079	54	1
3.26314912482241	3.27424497908133	55	1
3.25855074112270	3.23370413339029	56	1
3.26136142682018	3.23688744031578	57	1
3.26147327760915	3.23248440494410	58	1
3.25755883879331	3.23596176961331	59	1
3.26289005175164	3.23523388455240	60	1
3.26157882387676	3.23364014914064	61	1
3.26452235237734	3.21511884706010	62	1
3.26760186145682	3.24182586649856	63	1
3.26709236618952	3.24648334656909	64	1
3.26034321846604	3.22841664246525	65	1
3.25989070168929	3.23388005114745	66	1
3.26498647477018	3.25358749670141	67	1
3.26712651825484	3.25831976431447	68	1
3.26808654335254	3.25431450544506	69	1
3.26449434107805	3.24021193916247	70	1
3.26237303754611	3.22966053010558	71	1
3.26620643809806	3.24358246127525	72	1
3.26275138500878	3.23540786482382	73	1
3.25778155475563	3.21747373469864	74	1
3.25454163534543	3.20758354040549	75	1
3.25563112730713	3.20964627385701	76	1
3.26295965934833	3.23133824854099	77	1
3.25895675738106	3.22176851253270	78	1
3.26101735739454	3.22829410752451	79	1
3.26081312698592	3.23725422375428	80	1
3.26227373102129	3.22509322778329	81	1
3.25661605805915	3.20277200508510	82	1
3.25925331783342	3.23145969759182	83	1
3.26130941452902	3.23393214833350	84	1
3.26138237334950	3.22433233936492	85	1
3.26570613907150	3.24488793773579	86	1
3.26256725091822	3.23208470611284	87	1
3.26567083131027	3.23017149620816	88	1
3.26093210620425	3.22485613320472	89	1
3.26136231394761	3.23260375853072	90	1
3.26116226946191	3.22567876522348	91	1
3.26320893149435	3.23783935940318	92	1
3.26522328024469	3.22555425188401	93	1
3.26556191520096	3.23982979798855	94	1
3.26505082439020	3.23103091815972	95	1
3.26333053296420	3.23238651756570	96	1
3.25958333849182	3.22811756681634	97	1
3.25904674690633	3.22965663811273	98	1
3.26444868406711	3.24560082151760	99	1
3.26598867266253	3.23753516561639	100	1
3.26566399142309	3.23975099166304	101	1
3.26265405198173	3.22099935040197	102	1
3.25961817695808	3.20999494354321	103	1
3.26043128748320	3.21381155405709	104	1
3.25958196667499	3.20427346790764	105	1
3.25820630383825	3.21973818002944	106	1
3.26356673932793	3.23765657852827	107	1
3.25804979022333	3.23618836503709	108	1
3.26377591616465	3.22477606835965	109	1
3.26425104155094	3.22261049866078	110	1
3.26416629771551	3.22386847230115	111	1
3.26816448346312	3.24769795214296	112	1
3.26293639940395	3.23997941297891	113	1
3.26270570025574	3.22443232929061	114	1
3.26387464573859	3.22072326844589	115	1
3.25755622237731	3.21339533007091	116	1
3.26138900595345	3.21541443697966	117	1
3.26378070431649	3.22931409002955	118	1
3.26682032033612	3.23951345730481	119	1
3.25996105659171	3.24595567846466	120	1
3.25745729258092	3.23491002855143	121	1
3.25986649752623	3.23116490757287	122	1
3.26228979741511	3.22777765502369	123	1
3.25969895244694	3.21640871678355	124	1
3.26065951248291	3.22773672547576	125	1
3.26221005669514	3.21919186253832	126	1
3.25857889049337	3.21975037549599	127	1
3.26205223544899	3.21989183340635	128	1
3.25856588685864	3.21957934848894	129	1
3.25675071667112	3.21582535111008	130	1
3.25780641738700	3.20458455627476	131	1
3.26027016903147	3.22823713277250	132	1
3.25958393871202	3.23470781137009	133	1
3.26594466627019	3.25037411679352	134	1
3.26493658713507	3.25755972272817	135	1
3.26926874934292	3.25706361347975	136	1
3.26562940558506	3.24534291952569	137	1
3.26397809827749	3.24012175548881	138	1
3.26310646626589	3.23838524293195	139	1
3.26202442429935	3.23117930762564	140	1
3.26173253726664	3.21838204077988	141	1
3.26050404900972	3.22675089133438	142	1
3.26321585937587	3.22383361009203	143	1
3.26849603350331	3.25896124980776	144	1
3.26497136070772	3.25144299729712	145	1
3.26366223224708	3.23962410963249	146	1
3.26263602229763	3.21770132899484	147	1
3.26510234158405	3.23669480899609	148	1
3.26120562898420	3.21469019617814	149	1
3.27002308266585	3.24843857562756	150	1
3.26153021806717	3.24113273525474	151	1
3.25782774694120	3.23978671796073	152	1
3.25677912778840	3.23098696189718	153	1
3.26379665746741	3.24742963348043	154	1
3.26658702133976	3.26169724796815	155	1
3.26466094503306	3.25266303407216	156	1
3.25923095221789	3.22775449502192	157	1
3.26155567449833	3.21535375307245	158	1
3.26328905193434	3.25041372256896	159	1
3.25923760705456	3.23409497219064	160	1
3.25910783971531	3.22882573993352	161	1
3.26282037603655	3.22824357219036	162	1
3.26451136873758	3.23027444778012	163	1
3.26186666194024	3.24540814643169	164	1
3.26596335690018	3.24529008608806	165	1
3.26309821601625	3.25614384551515	166	1
3.26747645974578	3.26037613155808	167	1
3.26633420068881	3.25800455510622	168	1
3.26586883800660	3.24218701456597	169	1
3.26490111107488	3.25043698131234	170	1
3.26450177459737	3.24709017482226	171	1
3.26173870317923	3.22889091119985	172	1
3.26156250837617	3.20990854134751	173	1
3.26546886133873	3.23674597638945	174	1
3.26642265506399	3.24316199980347	175	1
3.26532459104694	3.23848582011119	176	1
3.26534557046549	3.25446406936732	177	1
3.26541524463826	3.27087689308050	178	1
3.26777492598338	3.25559325693530	179	1
3.26355748904220	3.24828939377827	180	1
3.26162963551412	3.22157689108338	181	1
3.26477941244154	3.22928134258976	182	1
3.26542095573827	3.24975568564728	183	1
3.26239028774371	3.24048395762980	184	1
3.26279096506886	3.24423709738431	185	1
3.26088100458804	3.24230336358179	186	1
3.25895132115898	3.23155262895879	187	1
3.26830916479293	3.27004632792169	188	1
3.26516998579856	3.26028296035941	189	1
3.25973833179174	3.22361716397188	190	1
3.25805876144811	3.19818582422196	191	1
3.25712495665178	3.21495113798462	192	1
3.26575678975975	3.23811513227873	193	1
3.26113972780209	3.22842695652512	194	1
3.26525721143335	3.24616719318065	195	1
3.25875228397251	3.23297904372907	196	1
3.26492699962734	3.25106970166998	197	1
3.26322820510003	3.24907247346385	198	1
3.26404391384166	3.25072728244381	199	1
3.25983883610046	3.24743035003963	200	1
3.26136204523149	3.23713798147467	201	1
3.25857778209661	3.21559641417194	202	1
3.26177142958969	3.21664947810743	203	1
3.26261239562574	3.22862529024624	204	1
3.25836568008936	3.21871968861075	205	1
3.26446682791112	3.24037177931817	206	1
3.25957334992187	3.20317018400066	207	1
3.25988724620674	3.21560373470984	208	1
3.25706100897844	3.21913541857932	209	1
3.26369424571285	3.23641599227499	210	1
3.26372272599720	3.23842108425588	211	1
3.26418582999429	3.24527564360035	212	1
3.26130914120434	3.22559021971488	213	1
3.26159220242515	3.24069386971749	214	1
3.25800311254298	3.21603217003480	215	1
3.26457106703316	3.25324490169362	216	1
3.26141206681304	3.22527207793649	217	1
3.26192105965838	3.23435468892079	218	1
3.26729791780726	3.24783412317753	219	1
3.26362367696426	3.22011296700735	220	1
3.26355096896460	3.23127491854082	221	1
3.26076386290419	3.24501958390587	222	1
3.26439291810698	3.24389406567303	223	1
3.25875805812498	3.22249201992253	224	1
3.26051692430910	3.22422558577746	225	1
3.26043848594496	3.21954061225452	226	1
3.26236467692436	3.22579434294822	227	1
3.26069934058910	3.21584680374049	228	1
3.26496558741795	3.24134287432272	229	1
3.26655344311879	3.25498888066558	230	1
3.26547121455453	3.23695623642267	231	1
3.25820020530306	3.22394134890448	232	1
3.25903434759209	3.22977148313120	233	1
3.26072014436482	3.23169619830709	234	1
3.26056051574901	3.23175607205791	235	1
3.26409574210799	3.23736183955296	236	1
3.26223249099179	3.24632312852026	237	1
3.26138562746726	3.22982823734279	238	1
3.26293896782618	3.22509164996446	239	1
3.26340177171561	3.21711686413227	240	1
3.26302260231751	3.23699716761352	241	1
3.26479943847953	3.24906875806064	242	1
3.26246504392419	3.23422846747385	243	1
3.25858123106190	3.22984235882660	244	1
3.26152344515212	3.22610379814413	245	1
3.25820102880963	3.22903967786323	246	1
3.26337669529371	3.25589847666395	247	1
3.26613851351188	3.24769187370695	248	1
3.26294163414511	3.22019772229483	249	1
3.26377374616943	3.22611025673168	250	1
3.25839612767052	3.21630233401231	251	1
3.26234702206093	3.25261492898561	252	1
3.25983192153775	3.24025463343503	253	1
3.26042559228485	3.22114873936063	254	1
3.26354458461717	3.23898043727365	255	1
3.26341755735638	3.21753032184417	256	1
3.26371053314878	3.22746590566351	257	1
3.26982281610824	3.25667039241863	258	1
3.26093642220054	3.22765522184384	259	1
3.26742325108852	3.25420113007600	260	1
3.26378785320789	3.22898942524315	261	1
3.26163997222990	3.23751882723499	262	1
3.25871904729334	3.20923328188822	263	1
3.26363960631097	3.22875128477176	264	1
3.26285132341315	3.24350116325467	265	1
3.26637518792302	3.23723311916334	266	1
3.26620364751102	3.23085114420011	267	1
3.26392838200005	3.23564218376553	268	1
3.25562321277976	3.20956659682656	269	1
3.26099501488650	3.22817569887876	270	1
3.26409783241996	3.25047424757568	271	1
3.26582973254729	3.25453951988706	272	1
3.26588710266610	3.22858528739478	273	1
3.26369396555193	3.25404691010101	274	1
3.26289356785304	3.24977415682670	275	1
3.26119466880633	3.24143154032167	276	1
3.26626942188139	3.24277759270138	277	1
3.26347801344292	3.23864141300468	278	1
3.25753963793556	3.19736193429274	279	1
3.26343515841839	3.22396814551399	280	1
3.26130270252433	3.24009106938116	281	1
3.26017290468690	3.21478340415799	282	1
3.26044471594371	3.22787985745840	283	1
3.26188118848452	3.22545459403111	284	1
3.25942749658274	3.22537077016129	285	1
3.26268533683629	3.24685299316301	286	1
3.26358354856458	3.24580015749936	287	1
3.26280246451114	3.22440367927347	288	1
3.26505349852945	3.24282729640266	289	1
3.26192548123048	3.24065942685758	290	1
3.26654166713307	3.23684156979799	291	1
3.26323594972484	3.25070710130573	292	1
3.26628037242522	3.24962848309304	293	1
3.27017359535141	3.24748896044623	294	1
3.26578935995190	3.24111401426622	295	1
3.26839850947179	3.24227975844405	296	1
3.26775608665200	3.24883897174460	297	1
3.26080422208129	3.20817448263048	298	1
3.26173875772517	3.21892181022581	299	1
3.26474856564288	3.23389096732767	300	1
3.25961255453491	3.22439905835721	301	1
3.26201552372170	3.23914570733108	302	1
3.26111801153369	3.22275097962186	303	1
3.26344674428217	3.24564744562380	304	1
3.26263512329034	3.22157544983467	305	1
3.25857879423092	3.21770684702760	306	1
3.26250732953354	3.23811742791574	307	1
3.25837365751793	3.22851559848187	308	1
3.25923280976860	3.22374182759998	309	1
3.26141358165724	3.21637699517938	310	1
3.26705671211107	3.24240176639542	311	1
3.26186554702981	3.21813149862058	312	1
3.26038796032971	3.23396788292194	313	1
3.26602728221339	3.25105712411780	314	1
3.26144635758442	3.22551322642460	315	1
3.26349019289409	3.22376059818430	316	1
3.26384504745367	3.20997509017513	317	1
3.26273608463846	3.21600319255279	318	1
3.26561707105536	3.22992373295648	319	1
3.26718619421968	3.23892725557770	320	1
3.26198028298828	3.21488394226651	321	1
3.26525785684103	3.23114960092137	322	1
3.26506962744422	3.23653369776008	323	1
3.26632928367176	3.22221952850622	324	1
3.26384740505774	3.22894271894000	325	1
3.26217759852907	3.22556966722035	326	1
3.25819164930280	3.22698562807387	327	1
3.26197329370574	3.23092662813481	328	1
3.25953806734908	3.22659454913376	329	1
3.26191402483302	3.23182378723067	330	1
3.26536617770288	3.25679565741275	331	1
3.26780743656245	3.25802774967152	332	1
3.25967167011297	3.23852287907237	333	1
3.26435838461248	3.23604785141709	334	1
3.26054389621518	3.22370030706662	335	1
3.26336038656186	3.25073520090869	336	1
3.26414911689483	3.23723706707052	337	1
3.25974411921776	3.23045447677100	338	1
3.26078447946563	3.23908601242471	339	1
3.26526148009606	3.23244193402858	340	1
3.26162381766024	3.23075069678732	341	1
3.27014045406837	3.26216316502514	342	1
3.26530505592693	3.25224312504751	343	1
3.26566951554799	3.24626020594981	344	1
3.26458220848551	3.23576976936860	345	1
3.26010826310993	3.22711526507930	346	1
3.26222676065522	3.23775105150550	347	1
3.26086962884947	3.22269697979630	348	1
3.26147970078395	3.20601863650820	349	1
3.25994289010637	3.21513795374695	350	1
3.26070113906892	3.23561617815370	351	1
3.26520367770310	3.25463932664388	352	1
3.26282169960785	3.24310772749023	353	1
3.26934264544051	3.27272178433279	354	1
3.26445033823467	3.25281789605846	355	1
3.26308026005551	3.23885007821727	356	1
3.26210998314996	3.22738852981890	357	1
3.26293918371681	3.21940073346596	358	1
3.26011730369127	3.20840155133084	359	1
3.26413930225314	3.23117924666270	360	1
3.26286968724600	3.22204724757503	361	1
3.26708875202133	3.25368074861337	362	1
3.26335562163876	3.22932287816252	363	1
3.26506215674482	3.23461492196543	364	1
3.26489094624510	3.25529898705549	365	1
3.26313192407834	3.24603328313964	366	1
3.26095419134950	3.23605016372325	367	1
3.26276077557340	3.22493441292127	368	1
3.26446300009937	3.23036149270265	369	1
3.26642810334095	3.24325773390444	370	1
3.26290998831122	3.23165085806602	371	1
3.26291281537006	3.22950879597951	372	1
3.26206551697948	3.23356915039251	373	1
3.26151230069159	3.24690263689413	374	1
3.26953108568996	3.25667583777150	375	1
3.26537261014517	3.24562997093295	376	1
3.25896416520318	3.21082145508028	377	1
3.26122326659355	3.22563402681231	378	1
3.26705014558391	3.24069804499770	379	1
3.26291450462603	3.19846364026136	380	1
3.25694211256077	3.19053020037842	381	1
3.26003113643049	3.20408366728379	382	1
3.26494944589885	3.22756264661642	383	1
3.26465784554241	3.24900203126671	384	1
3.26242406706456	3.24557385250553	385	1
3.26208103574130	3.23896209596869	386	1
3.26393587473631	3.23748261854903	387	1
3.26487201540329	3.23850341022337	388	1
3.26502416778732	3.25060381892785	389	1
3.26567195791237	3.22198755161687	390	1
3.26023822674056	3.22226361734013	391	1
3.26065342458538	3.23296940814869	392	1
3.25996908015978	3.22615879367237	393	1
3.25798139319694	3.21373885651657	394	1
3.26466231853457	3.21741033869002	395	1
3.25764302991590	3.20364375119722	396	1
3.25782319382569	3.20591451245905	397	1
3.26028871321026	3.21611486039651	398	1
3.26504040163390	3.23480493710230	399	1
3.25935569705599	3.22416016675808	400	1
3.25968826718457	3.22408305349434	401	1
3.25918453288867	3.23909361690882	402	1
3.25973873450201	3.22856843639458	403	1
3.26434471884568	3.23471675175418	404	1
3.26125820606056	3.22167604290535	405	1
3.26297303667356	3.22630262226960	406	1
3.26605352666006	3.23182081768374	407	1
3.27066236444984	3.25388219158028	408	1
3.26785301328300	3.24876288330198	409	1
3.26207810799161	3.21200949861251	410	1
3.26378476992145	3.22554752690606	411	1
3.26552029648202	3.24734709032442	412	1
3.26197329691339	3.22981673924802	413	1
3.26423479360854	3.23810549136006	414	1
3.26543323492054	3.25596810217058	415	1
3.26090552189523	3.23292458945095	416	1
3.26379055222464	3.23332030488170	417	1
3.25985241839117	3.20941185439605	418	1
3.25892890382131	3.21787894732934	419	1
3.26471211475649	3.25000227302722	420	1
3.26754323464289	3.24916204388981	421	1
3.26492318709281	3.24245022211434	422	1
3.26103435266515	3.21937772568457	423	1
3.26144921130484	3.22061044591163	424	1
3.26191762455324	3.22638438239587	425	1
3.26249374061343	3.23325355037797	426	1
3.26112106031522	3.22478008375980	427	1
3.26267305441076	3.22727678916305	428	1
3.26231195150748	3.22796745143956	429	1
3.26219235616841	3.22459258210151	430	1
3.26372357013846	3.22368156280263	431	1
3.26384127589624	3.22996671031178	432	1
3.26869864595334	3.23453706013799	433	1
3.26828635128887	3.24366523159044	434	1
3.26175553644645	3.22566888132344	435	1
3.26417947317266	3.22347980882961	436	1
3.26217216029812	3.21502893933910	437	1
3.26457603425918	3.23214615879087	438	1
3.26551194646433	3.25190167337845	439	1
3.26244988871346	3.23874391272199	440	1
3.26021123484952	3.22332961115131	441	1
3.25990716255463	3.22252711075125	442	1
3.26873552430844	3.23837367055505	443	1
3.26568955406820	3.22143266791497	444	1
3.26253638021525	3.22860190971437	445	1
3.26433530488496	3.23659315531458	446	1
3.26145058260240	3.24163042928554	447	1
3.26661301317625	3.24933659788708	448	1
3.26551250806402	3.24267257119795	449	1
3.26616306198734	3.24990530148503	450	1
3.26161120997185	3.24052033586129	451	1
3.26043568559763	3.21693553702877	452	1
3.26226247032470	3.22408223432419	453	1
3.26227790610888	3.22613041231137	454	1
3.25653976378269	3.20581310843197	455	1
3.26220828068711	3.23343202140553	456	1
3.26695613593030	3.25538127890613	457	1
3.26449979885830	3.23918216581777	458	1
3.26238463742624	3.22422728369014	459	1
3.26400807954584	3.24044991567602	460	1
3.26647823854997	3.24252252152903	461	1
3.25840261887757	3.23498500996787	462	1
3.26440939750326	3.24492982908746	463	1
3.25760461354359	3.22605632434725	464	1
3.26008747892428	3.22659796229754	465	1
3.25876799547035	3.24772254291813	466	1
3.25985221297890	3.23456000984683	467	1
3.25898410744112	3.22795736977078	468	1
3.26142722121340	3.21596823944517	469	1
3.26170760571020	3.22780825603344	470	1
3.25851978505329	3.21852969717737	471	1
3.25943473781948	3.21550622070403	472	1
3.25893758165005	3.21965682113644	473	1
3.26262119544131	3.22493769405246	474	1
3.26227396635421	3.22381138333803	475	1
3.26091251983981	3.23225112503377	476	1
3.26586119371383	3.24162570668781	477	1
3.26472424758734	3.24858917038758	478	1
3.26044319872528	3.24828634184654	479	1
3.26254412454348	3.23575999324283	480	1
3.26356664014584	3.23522119117037	481	1
3.26113202929323	3.22312462260321	482	1
3.26079412900471	3.21084194647959	483	1
3.26507168199120	3.23935989752253	484	1
3.26446287832926	3.23468372083290	485	1
3.26115395096909	3.23963495022868	486	1
3.26556147756032	3.24952016827984	487	1
3.26445090527650	3.22697316821892	488	1
3.26078326484548	3.24094207693422	489	1
3.26281192064049	3.23789815919160	490	1
3.25959207317061	3.21823574780682	491	1
3.25975900274485	3.22207934014621	492	1
3.26300538697645	3.23401727544182	493	1
3.26625177120804	3.24595521073744	494	1
3.26116284436837	3.25375873785844	495	1
3.25819032464937	3.22129347785907	496	1
3.26017700622831	3.23287863008076	497	1
3.26186627292333	3.24620520598065	498	1
3.25919202914327	3.21109731897162	499	1
3.25865952870150	3.21814062975526	500	1
3.25890067415550	3.22670267921639	501	1
3.26519476378127	3.23446769196186	502	1
3.25762425491021	3.22557843653907	503	1
3.26250063731724	3.22410745714257	504	1
3.26498167950171	3.24456413071506	505	1
3.26470839601490	3.26407273830305	506	1
3.26702728322982	3.24941641311868	507	1
3.26473647730201	3.25188777164397	508	1
3.26202546095711	3.24976855605683	509	1
3.26237750414129	3.24640814253754	510	1
3.26754205152878	3.25652632929260	511	1
3.26648801031788	3.23329137142920	512	1
3.26316610115064	3.22232761528376	513	1
3.25567568587840	3.21015465653279	514	1
3.26072751647327	3.20788092498918	515	1
3.26171765281807	3.22416244730386	516	1
3.26413518178145	3.23049468189255	517	1
3.25932596098252	3.21961561732311	518	1
3.25941895302545	3.22518431681165	519	1
3.26241012730287	3.24383070544745	520	1
3.26358630997524	3.23579157123435	521	1
3.26625595017940	3.23065947581788	522	1
3.26601531496957	3.24965486704681	523	1
3.26302254277748	3.24978081720096	524	1
3.26271093240185	3.24579882375697	525	1
3.26233211303447	3.24175517036795	526	1
3.25693619800979	3.21650021761730	527	1
3.26089532405864	3.23430754543201	528	1
3.26349343484160	3.24293990866014	529	1
3.26315582960755	3.23561680020725	530	1
3.26127012801229	3.24378016896492	531	1
3.26128308607742	3.24423014284473	532	1
3.26172056630617	3.24190716282517	533	1
3.26155135666623	3.23104926231300	534	1
3.25903681350444	3.22050675500671	535	1
3.25750827235453	3.21506607167239	536	1
3.26065073515241	3.24273406394823	537	1
3.26684369978888	3.24153420130462	538	1
3.26298164970881	3.22746333926998	539	1
3.26250948314445	3.22711196830170	540	1
3.26004689892414	3.22110523722904	541	1
3.26146392826008	3.25177989195722	542	1
3.26072356744124	3.25450337085677	543	1
3.26551544206126	3.23849321385416	544	1
3.26743541359383	3.25853474565179	545	1
3.25999884969138	3.23451843411201	546	1
3.25831374443196	3.23177907662480	547	1
3.26166040126032	3.25472484666200	548	1
3.26016827955632	3.23469102675887	549	1
3.26006582063016	3.22643218694429	550	1
3.26186119915627	3.22442051934398	551	1
3.26493057515244	3.22544655593517	552	1
3.26125828132724	3.22593923266539	553	1
3.26865905436219	3.25936082149928	554	1
3.26566686089516	3.22439670424351	555	1
3.26010146552275	3.22903230160181	556	1
3.25809335512842	3.22318321988560	557	1
3.26276806395249	3.24181156285221	558	1
3.26017990092431	3.24156790859575	559	1
3.26008201435866	3.21711065492903	560	1
3.26163142089016	3.22546752733221	561	1
3.26243289138203	3.24106436363246	562	1
3.25992052268284	3.24259981611383	563	1
3.25892413821146	3.22979322337642	564	1
3.25868980520085	3.21883009206042	565	1
3.26542448623082	3.24265628933281	566	1
3.26286232454438	3.23230629007521	567	1
3.26437143030080	3.24988324501537	568	1
3.26261574589549	3.22838653958738	569	1
3.26345228512514	3.24506249042687	570	1
3.26587765240130	3.24698145648560	571	1
3.26193399205587	3.22861985097203	572	1
3.26062367989521	3.21929353171190	573	1
3.26006271722688	3.22644171295956	574	1
3.25990073617429	3.24694371550576	575	1
3.26368601011327	3.24836396453255	576	1
3.26228178323511	3.24683059690675	577	1
3.26525940022611	3.21734913863820	578	1
3.25865615618575	3.22008557828801	579	1
3.26392718490784	3.24283493357758	580	1
3.26100364730188	3.24350188889480	581	1
3.25793803333244	3.22964306964631	582	1
3.25617892786464	3.22540923001183	583	1
3.26064414716685	3.23896077497376	584	1
3.26596096796099	3.25629853903687	585	1
3.26271142682376	3.23360676430669	586	1
3.26205441646591	3.23215651344522	587	1
3.26208353172302	3.23968992642746	588	1
3.26106278849285	3.22645496057883	589	1
3.26000515015355	3.22089533137328	590	1
3.26034927867676	3.21858244974334	591	1
3.26106125860108	3.22822038598327	592	1
3.25809724537048	3.22295636581569	593	1
3.25384042817727	3.21034103053102	594	1
3.25921355364781	3.21485105116257	595	1
3.26086996573713	3.22789724017915	596	1
3.26135832532807	3.22014922698997	597	1
3.25881249645886	3.20401624877565	598	1
3.26146533342535	3.23185360301299	599	1
3.26264970768778	3.23166641957622	600	1
3.25967786395499	3.24411120203514	601	1
3.26262572935734	3.23646224800088	602	1
3.27060707695612	3.25528209775016	603	1
3.26132558703536	3.22450208514036	604	1
3.26259114406821	3.24322096736409	605	1
3.26615840478291	3.25427049422420	606	1
3.26680186320835	3.25875237656700	607	1
3.26314969480810	3.24039853992632	608	1
3.26678425242201	3.23995105013123	609	1
3.26188007026720	3.23821132529869	610	1
3.26661401832420	3.25545894386846	611	1
3.26466850108458	3.25264257555565	612	1
3.25949570355537	3.21764633128872	613	1
3.26070025868658	3.23597837275042	614	1
3.25841341945347	3.22665721771725	615	1
3.25644528149003	3.21443762874868	616	1
3.26163916146353	3.22369902677671	617	1
3.26181116895204	3.22897186058777	618	1
3.26153661705457	3.23806910966661	619	1
3.25996196314338	3.21097438151724	620	1
3.26157413014281	3.20903250585714	621	1
3.26275218826957	3.21902472355816	622	1
3.26326945639739	3.24333404865545	623	1
3.25892030574441	3.22466742998579	624	1
3.25599688418967	3.21316095691325	625	1
3.26649743245023	3.26312460616595	626	1
3.26143725117161	3.23393886456164	627	1
3.26148115202383	3.24836702244807	628	1
3.25924942092599	3.22886305771578	629	1
3.26154002314328	3.22512990698366	630	1
3.25928942239266	3.22793549042172	631	1
3.26118175903319	3.23316063930788	632	1
3.25592367538003	3.23517922171631	633	1
3.25779699870596	3.23318505159054	634	1
3.25629319295383	3.21533816152787	635	1
3.26124271697783	3.23582682559503	636	1
3.26194603135296	3.25389959063831	637	1
3.25840260271952	3.25245936521519	638	1
3.25931358404649	3.21751213568773	639	1
3.26216133543895	3.23367977151464	640	1
3.25922883342090	3.23965881244465	641	1
3.26168321932657	3.23356035430308	642	1
3.25919369776266	3.23600010579897	643	1
3.26022153702872	3.25437098673246	644	1
3.26158588100130	3.23880859170496	645	1
3.25960614472489	3.23194356243545	646	1
3.25908342050261	3.21197762966780	647	1
3.25931886298007	3.22623475492073	648	1
3.25800073006106	3.23017032863410	649	1
3.26067256309175	3.23271166289120	650	1
3.26221697660993	3.23991668599288	651	1
3.26519966101444	3.24076438163338	652	1
3.26031639606315	3.21574474991691	653	1
3.25646283513091	3.22306593720033	654	1
3.25871289355834	3.20921645763656	655	1
3.25923450840861	3.21942760291190	656	1
3.26020038219858	3.23683339415821	657	1
3.25832075371739	3.22658871713479	658	1
3.26139466430245	3.21718675699563	659	1
3.26343328521109	3.23568876869059	660	1
3.26279553211407	3.23256718644361	661	1
3.26520499009746	3.23958117531131	662	1
3.26234576224201	3.22947584484307	663	1
3.25865592713723	3.21469980524041	664	1
3.26013631130579	3.20873377456498	665	1
3.26213444034791	3.23140960177244	666	1
3.25861976227255	3.22299930589062	667	1
3.26129512959249	3.23030792687659	668	1
3.25922022654905	3.20601698632378	669	1
3.25974433878836	3.21664986118542	670	1
3.26207317658632	3.24363426753777	671	1
3.26386432422316	3.26937595882210	672	1
3.26338258891668	3.23625289185441	673	1
3.26264126287874	3.24124282973784	674	1
3.25999475985272	3.25740609853124	675	1
3.26570834249266	3.24283963756983	676	1
3.26414059384878	3.23213109044496	677	1
3.26592393840388	3.24394784404235	678	1
3.26031649512503	3.22261059643168	679	1
3.25981577775397	3.21903028311531	680	1
3.26028988659697	3.21079143230015	681	1
3.26175506074862	3.22392446063423	682	1
3.26134898891722	3.23937289818524	683	1
3.26346926807343	3.25827461628577	684	1
3.26304584792429	3.25239338133407	685	1
3.25886553205776	3.23282554232866	686	1
3.26187917974345	3.21010540410371	687	1
3.25635966796349	3.21507874252705	688	1
3.25348871994763	3.21321769300828	689	1
3.26069902537491	3.21288326076926	690	1
3.26187255563612	3.24030797424112	691	1
3.26263169239900	3.24058571738539	692	1
3.26242507751767	3.22321060877830	693	1
3.26347107986155	3.24673123289363	694	1
3.26293298129386	3.23820279476477	695	1
3.26212080538861	3.25203053334953	696	1
3.26069728050799	3.24163066740657	697	1
3.25910724134512	3.22559782973147	698	1
3.26161697257153	3.22738218909946	699	1
3.26116300838199	3.22368517734793	700	1
3.26475459199968	3.24045658749514	701	1
3.25935181350073	3.21613504576349	702	1
3.26313265836708	3.24343527071778	703	1
3.26149192296333	3.24981360646968	704	1
3.25948845499781	3.24431291600331	705	1
3.25919748022247	3.21926260457790	706	1
3.26244833461450	3.24146769445330	707	1
3.26777217787211	3.26283217802643	708	1
3.26211207264053	3.23411526800277	709	1
3.26076438962040	3.22721946470847	710	1
3.26165993768423	3.23097750491540	711	1
3.26313135746858	3.21626728541979	712	1
3.27086316088831	3.23225099230066	713	1
3.26406386983856	3.24013808522676	714	1
3.26199916323040	3.24087131998525	715	1
3.26142113668892	3.25339273167001	716	1
3.26745125763675	3.28149716102078	717	1
3.26333747101788	3.25150489084900	718	1
3.26229039153076	3.24770643733368	719	1
3.26088639883074	3.24574364297715	720	1
3.26152128065971	3.24173961507632	721	1
3.25882361917491	3.22610985381750	722	1
3.26356003662082	3.23965190156365	723	1
3.26305039829359	3.25277433381766	724	1
3.25990151395716	3.22938991391994	725	1
3.26507885141344	3.24559327646541	726	1
3.26266096308919	3.25715228840370	727	1
3.26318852588853	3.25715566488357	728	1
3.26170248897707	3.25665141136486	729	1
3.26421492433186	3.23847063963670	730	1
3.26444195975729	3.21558806558845	731	1
3.26041336855916	3.22879349579519	732	1
3.26392193202562	3.24616879487701	733	1
3.26645400741091	3.25222559569830	734	1
3.26960114360578	3.25074925503969	735	1
3.26483055100663	3.24816727692484	736	1
3.26305841101734	3.24498928810624	737	1
3.25804493692951	3.24020193345006	738	1
3.26198539661096	3.25162654934391	739	1
3.26644012276776	3.24800808442880	740	1
3.27266414097433	3.26063524161733	741	1
3.26782925336679	3.26543219381289	742	1
3.26789122466270	3.25718186770969	743	1
3.26332146274164	3.21834611333976	744	1
3.26858843542706	3.25139050949207	745	1
3.26638372572287	3.23983216774233	746	1
3.26442685127037	3.23196277424111	747	1
3.26373010784478	3.23213968980225	748	1
3.26687380606715	3.24351085159753	749	1
3.26088047433795	3.23635552574357	750	1
3.26238664805464	3.23648730874267	751	1
3.26333416863447	3.21352025221424	752	1
3.26854583033067	3.24491391455977	753	1
3.26960619779617	3.24015993631025	754	1
3.26625000502133	3.25267889938434	755	1
3.25995656696746	3.25062080827127	756	1
3.26202284626929	3.23562775063800	757	1
3.26121661420311	3.23134605505753	758	1
3.26577690160166	3.23582060797403	759	1
3.26672162515190	3.24580009728408	760	1
3.26666063437958	3.24777951180532	761	1
3.26444134702943	3.26291363680260	762	1
3.26708548643597	3.24977861444352	763	1
3.26694900759219	3.25263007241250	764	1
3.26067752924689	3.22059990834711	765	1
3.26514225507315	3.24074083867805	766	1
3.26409558639735	3.24473756176494	767	1
3.26467046088520	3.22464251910795	768	1
3.26541320543241	3.21589326415457	769	1
3.26029691695042	3.21695193853613	770	1
3.26305103947257	3.24741266695168	771	1
3.26018703738959	3.23168454329933	772	1
3.26813229494615	3.25814593886216	773	1
3.26282073201604	3.23869721743368	774	1
3.26542105314083	3.23229204730567	775	1
3.26228966419726	3.23135906934773	776	1
3.26093753744468	3.22839977345959	777	1
3.26233790624898	3.22849724057290	778	1
3.26252748698414	3.21874936112926	779	1
3.26083280330780	3.24084662382732	780	1
3.26147017664480	3.23550729168771	781	1
3.26087292266832	3.22932971580507	782	1
3.26087126064599	3.21626283693986	783	1
3.26308105636496	3.23862135593028	784	1
3.26300652721774	3.23852811223536	785	1
3.26141715033225	3.23685223757412	786	1
3.26530761551937	3.26400119454608	787	1
3.26545577190025	3.24696336400613	788	1
3.26433662430809	3.22716439141271	789	1
3.26470735331629	3.24557784493278	790	1
3.26303696925494	3.25547038503791	791	1
3.26366835381664	3.23854627732153	792	1
3.26149399884014	3.22872671103516	793	1
3.26020372503993	3.20494006189740	794	1
3.25909010242959	3.21444026391903	795	1
3.26446890231882	3.24351950451199	796	1
3.26504367947846	3.24402125018617	797	1
3.26494460580295	3.24209744670773	798	1
3.26413466362983	3.25325130573393	799	1
3.26302017349232	3.24137174989408	800	1
3.26431913736203	3.24583249467533	801	1
3.26542184438254	3.25381668016643	802	1
3.26579253761096	3.23999820832308	803	1
3.26104957739016	3.20878396178484	804	1
3.26635710021943	3.23802301781696	805	1
3.26452933010851	3.23304356891904	806	1
3.26479459450229	3.23179689606117	807	1
3.26732797640232	3.24089197876570	808	1
3.26678284730959	3.24702093744767	809	1
3.26592147227207	3.25083953746684	810	1
3.26491176492678	3.22856234976542	811	1
3.26503684472657	3.24041677896167	812	1
3.26161435841398	3.22247976718312	813	1
3.26421348923857	3.22611022778423	814	1
3.26317741339062	3.22363252796469	815	1
3.26481313158109	3.23148400858622	816	1
3.26200359272159	3.22156906818821	817	1
3.26546272977394	3.23376860801062	818	1
3.26451673084511	3.23845231711999	819	1
3.26588259432626	3.25223949232924	820	1
3.26544983498335	3.27375158534845	821	1
3.26160908571078	3.23483668718705	822	1
3.25911345099465	3.23505839618161	823	1
3.26373591362981	3.22373138154117	824	1
3.26324258580288	3.22504951992709	825	1
3.26279541253445	3.22257276126060	826	1
3.26671438156850	3.25005199591780	827	1
3.26045340453097	3.21936203441646	828	1
3.26232818656931	3.22753692879781	829	1
3.26279049395747	3.24104445102512	830	1
3.26117215590563	3.23844439924527	831	1
3.26607025017232	3.24481369875743	832	1
3.26486304285304	3.24133337412172	833	1
3.26158193084737	3.22360458689229	834	1
3.26279170644147	3.22211053316635	835	1
3.26330487269050	3.23419801312778	836	1
3.26440797507832	3.23679002648753	837	1
3.26010147305978	3.21069898043487	838	1
3.26199575843343	3.20469039965661	839	1
3.26299212551532	3.22270411381052	840	1
3.26186449629008	3.22327846038626	841	1
3.26038430432626	3.22604881160330	842	1
3.26593611078468	3.25142847024530	843	1
3.26580218247723	3.24375901666303	844	1
3.26166929735004	3.22760077747776	845	1
3.26809719220927	3.23652754143039	846	1
3.26770534231128	3.24965269553351	847	1
3.26343066299132	3.23546193201419	848	1
3.25930801738632	3.23288126059309	849	1
3.26301692014076	3.24713690938155	850	1
3.26261591127104	3.24104470517664	851	1
3.26686112540855	3.25071312194193	852	1
3.26618362621991	3.22537890447661	853	1
3.26549817620845	3.23201738325450	854	1
3.25975096824922	3.23508437453307	855	1
3.26106288078479	3.25338332463383	856	1
3.26316338158340	3.24147133955485	857	1
3.26755500039046	3.24761498513402	858	1
3.26289737194532	3.22452494088713	859	1
3.25811012136592	3.21123496258803	860	1
3.25765535307174	3.21110870795063	861	1
3.26317778912008	3.21508552491856	862	1
3.26593926959515	3.22759188477275	863	1
3.26481936113853	3.25357260880119	864	1
3.26190620417461	3.23460547327622	865	1
3.26580693516570	3.24296056365723	866	1
3.26371351147827	3.23113414389819	867	1
3.25913579322937	3.23457041421579	868	1
3.26075754109171	3.23092827918177	869	1
3.26678958502859	3.24663809648623	870	1
3.26372231660337	3.25904002312649	871	1
3.26872343054052	3.26273731848039	872	1
3.26108080000810	3.21564978965775	873	1
3.26283791903645	3.24161092933150	874	1
3.26074338042292	3.23596036643100	875	1
3.26453713120824	3.22232767972235	876	1
3.26817204854993	3.24779209872236	877	1
3.26405349823985	3.25682126465259	878	1
3.26514042027580	3.24129106657617	879	1
3.25993933878261	3.23912985723659	880	1
3.26434127555079	3.22969304807714	881	1
3.26429349494404	3.25118350046340	882	1
3.26423893106407	3.24041505862321	883	1
3.26676828813835	3.25834943887476	884	1
3.26508868518401	3.27173808188301	885	1
3.26531303027096	3.24757203683758	886	1
3.26334858163385	3.23859988053623	887	1
3.26114948176857	3.22569809462059	888	1
3.25822768766720	3.21243619884977	889	1
3.26005323320942	3.24075696153532	890	1
3.26778159045804	3.23912987842810	891	1
3.27199889297685	3.27395063511416	892	1
3.26604897687296	3.25878417420909	893	1
3.26590779789597	3.25618652340267	894	1
3.26378241148388	3.23905023746554	895	1
3.26597247685696	3.25022593941132	896	1
3.26014324621882	3.23939995700824	897	1
3.26330097865285	3.21934445398188	898	1
3.26387795823812	3.23555469509525	899	1
3.25884929798617	3.21352944236179	900	1
3.26228887304738	3.21601954675540	901	1
3.25945486137212	3.21178930526707	902	1
3.26203947003716	3.22269729604835	903	1
3.26478209747213	3.23794692433061	904	1
3.26653653696143	3.26096074803750	905	1
3.26561947936153	3.25749153121864	906	1
3.26622197767445	3.23106942968235	907	1
3.26538138761448	3.22705829429515	908	1
3.26437956046570	3.23817222546380	909	1
3.26695807637990	3.23525693541928	910	1
3.26497365179843	3.23527223966160	911	1
3.26041134804845	3.21782071588057	912	1
3.26660270607377	3.24594262005416	913	1
3.26506858666409	3.25226010064979	914	1
3.26634072435195	3.26250565114574	915	1
3.26803530371803	3.24926311268651	916	1
3.26543166170021	3.23659176523887	917	1
3.26644084994763	3.22726153961392	918	1
3.26615461318286	3.23120190345425	919	1
3.26234575832508	3.22657738595471	920	1
3.25990026672522	3.21452572233419	921	1
3.26940043213599	3.25191585697093	922	1
3.26530610652654	3.24239698330730	923	1
3.26276123246213	3.23288651896712	924	1
3.26365633786314	3.24795109291430	925	1
3.26361194770658	3.24980526424871	926	1
3.26492336567843	3.22841995856961	927	1
3.26102093939380	3.22648585416273	928	1
3.26771381869260	3.26191906919820	929	1
3.26646806495814	3.26152158804957	930	1
3.26035458149695	3.22766901175740	931	1
3.26302301207596	3.23533760623332	932	1
3.26548197394086	3.24542325092966	933	1
3.26055910126297	3.21068175812968	934	1
3.26051764078734	3.23090549712245	935	1
3.26940289852513	3.27709813477272	936	1
3.27237743525618	3.27514623443373	937	1
3.26092896377569	3.23214273328030	938	1
3.26481090819295	3.24341001200168	939	1
3.26107151019288	3.23647490572269	940	1
3.26281612780508	3.22884017391357	941	1
3.26600896271625	3.23411408652551	942	1
3.26579155583281	3.25432292519085	943	1
3.26526489975062	3.24352161734854	944	1
3.26284218457330	3.23579271993958	945	1
3.26611633985310	3.23675746460944	946	1
3.26184600172443	3.24865305978992	947	1
3.26032782999531	3.25668518043702	948	1
3.26425963184080	3.26840146821658	949	1
3.26499954000693	3.25860960918484	950	1
3.26167695877242	3.22466621805958	951	1
3.25950913577817	3.21194582589267	952	1
3.25764148733944	3.20650070356622	953	1
3.26200559438137	3.22430294620501	954	1
3.26326662617715	3.24719390959553	955	1
3.26507132943059	3.23934280618459	956	1
3.26691666034516	3.24287813922160	957	1
3.26469176439620	3.24090068658639	958	1
3.26431748813024	3.24497620873126	959	1
3.26637131133491	3.24314425108294	960	1
3.26499647920252	3.23171012559147	961	1
3.26148644819975	3.24303832286409	962	1
3.26311888585641	3.24634906499914	963	1
3.26167267329684	3.23418359252480	964	1
3.26773608472919	3.25199840194793	965	1
3.26678318009856	3.26227193341969	966	1
3.26623173994049	3.24596429288982	967	1
3.26212016296596	3.23371341647309	968	1
3.26549637921819	3.24639862594634	969	1
3.26004698287315	3.21247100012142	970	1
3.25869943629443	3.20773849925583	971	1
3.26304917316821	3.23233368527495	972	1
3.26169136748435	3.22372433570541	973	1
3.26078757802042	3.22604147068149	974	1
3.25962505004675	3.22217992996273	975	1
3.25848528921687	3.21723707099446	976	1
3.26401760165863	3.22280771554748	977	1
3.26700883876440	3.24687225934583	978	1
3.26622211436812	3.26266845605336	979	1
3.26799968271588	3.24995751796765	980	1
3.26631036541960	3.24192562834948	981	1
3.26554011742066	3.23025610351827	982	1
3.26587204927655	3.21881386239152	983	1
3.26022679474175	3.22360341539987	984	1
3.26322259506818	3.21722452809074	985	1
3.26317097258789	3.22299859837118	986	1
3.25947876688388	3.22003870409633	987	1
3.26448218349496	3.23708213627201	988	1
3.26408957270231	3.22495963914754	989	1
3.26437514672464	3.23218006809949	990	1
3.26406408969568	3.22043957149691	991	1
3.26698668460673	3.24233954346552	992	1
3.26649091091943	3.25092895250577	993	1
3.26608675074394	3.23970875364991	994	1
3.25979724592097	3.22071414208429	995	1
3.26726942208962	3.24795513246880	996	1
3.26575032807249	3.23917601584230	997	1
3.26059088182287	3.23164663728067	998	1
3.26200961134856	3.23987365955461	999	1
3.26529041422234	3.25761264599341	1000	1
3.26793234452531	3.25082776488829	1001	1
3.26463750201279	3.25174937281710	1002	1
3.26437473814528	3.23012704774212	1003	1
3.26396040450736	3.22579748868630	1004	1
3.26185379359490	3.23915308542765	1005	1
3.26734539773547	3.24761701353843	1006	1
3.26394482599606	3.24038308233990	1007	1
3.26319842054984	3.23215224055790	1008	1
3.26207535996294	3.24329773306028	1009	1
3.25971686690562	3.23083840595632	1010	1
3.25966978210504	3.22488105472874	1011	1
3.26127188533091	3.22604308345405	1012	1
3.26529981564475	3.25234917518304	1013	1
3.26712633344189	3.24878613002257	1014	1
3.26232905531017	3.23459146253674	1015	1
3.26394177408031	3.23830806914020	1016	1
3.26155795632761	3.22963080953933	1017	1
3.26341093659136	3.23815836970191	1018	1
3.26513402574354	3.24594928785267	1019	1
3.26510622141353	3.25125010108025	1020	1
3.26360001592470	3.25365780427935	1021	1
3.25941550923091	3.23663769841681	1022	1
3.25820146154139	3.22795601829413	1023	1
3.26571624251779	3.25474475515445	1024	1
3.26487448239363	3.24646494318549	1025	1
3.26583123799783	3.25588480237892	1026	1
3.26138331108042	3.21883916823146	1027	1
3.26080872624417	3.22226312206711	1028	1
3.26317115130305	3.23646547361548	1029	1
3.26588076317526	3.23349553745168	1030	1
3.26202280591297	3.22579941865359	1031	1
3.26686426664275	3.25047077196482	1032	1
3.26674945622141	3.24333065834524	1033	1
3.26365204566684	3.24790759367101	1034	1
3.26510096657245	3.25528072398018	1035	1
3.26286989302072	3.24415655712884	1036	1
3.25990983391382	3.24198451611088	1037	1
3.26280665591754	3.23123902202300	1038	1
3.26956689196229	3.24902279689097	1039	1
3.26626444472639	3.25402753984888	1040	1
3.26624153370007	3.26658915868038	1041	1
3.26498439717736	3.23955197281299	1042	1
3.26439044575130	3.24220919157235	1043	1
3.26498176910147	3.24888668224046	1044	1
3.26466237398024	3.25760546590694	1045	1
3.26897114712278	3.26920541441589	1046	1
3.26646930714659	3.25286493324917	1047	1
3.26230630149559	3.23520068324023	1048	1
3.26342637891992	3.21721552100490	1049	1
3.26270220811011	3.23568541612989	1050	1
3.26476480621197	3.24217797538549	1051	1
3.26156166724144	3.21854378087391	1052	1
3.25786724293470	3.21114908956644	1053	1
3.26258178769393	3.22534782777400	1054	1
3.26051014116420	3.21750764225143	1055	1
3.26064064526016	3.23847776110830	1056	1
3.26424571184140	3.25233059683236	1057	1
3.26132508582234	3.23266794558409	1058	1
3.26350823542262	3.23824843035149	1059	1
3.26881762869364	3.23146391066154	1060	1
3.26681315928765	3.24975427536364	1061	1
3.26521900482646	3.24563493935486	1062	1
3.26441973661124	3.24763014120865	1063	1
3.27118431640267	3.25499514033705	1064	1
3.26695340051473	3.24535540449987	1065	1
3.26865868915754	3.23470110076515	1066	1
3.26834965398369	3.24502071579086	1067	1
3.26793054697485	3.23281762571760	1068	1
3.26192072217444	3.23011668351332	1069	1
3.25807960043172	3.21777812042921	1070	1
3.26371583386241	3.22785271987553	1071	1
3.26371290215113	3.22969700468843	1072	1
3.26795505086939	3.24213323929455	1073	1
3.26252646609201	3.23815961433395	1074	1
3.26391456275192	3.22867185366053	1075	1
3.26624023016428	3.25514426332080	1076	1
3.26211238096259	3.22120203845821	1077	1
3.26683984890529	3.26335673302121	1078	1
3.26755210431483	3.27370236649612	1079	1
3.26419717376381	3.25386659016210	1080	1
3.26407587415782	3.23322472796167	1081	1
3.26619117844345	3.25896276527031	1082	1
3.26751434519443	3.24145244149839	1083	1
3.26744204160957	3.24939015917425	1084	1
3.26775891178253	3.25082802058549	1085	1
3.26855555393559	3.25329334682579	1086	1
3.26807566797484	3.23369620565582	1087	1
3.26079643537705	3.23293683490414	1088	1
3.26471562216619	3.21621707897454	1089	1
3.26205137302706	3.21711567159457	1090	1
3.26107421192647	3.21778737946763	1091	1
3.26343424544108	3.22023414592190	1092	1
3.26137453974548	3.21802890575610	1093	1
3.25862891631957	3.21516635683575	1094	1
3.26619509248300	3.23260708868399	1095	1
3.26699114832316	3.23077545041586	1096	1
3.26240127239746	3.21799641508172	1097	1
3.26355027637001	3.23961636516186	1098	1
3.25825166950861	3.23424336351937	1099	1
3.26388313122461	3.24900071758286	1100	1
3.26312145659738	3.23465382202833	1101	1
3.26309556041654	3.24821584020405	1102	1
3.26475736202009	3.23883529728768	1103	1
3.25912683897629	3.24492265246880	1104	1
3.26246110232839	3.24906630060883	1105	1
3.26363546205739	3.24671708142911	1106	1
3.26334550785196	3.24302973681238	1107	1
3.26697892790038	3.24624067415704	1108	1
3.26670819293152	3.23574594120251	1109	1
3.26933550209728	3.24997684023085	1110	1
3.26192948108013	3.20834429631370	1111	1
3.26379046546144	3.24465467440427	1112	1
3.26034200044796	3.23393897059062	1113	1
3.26426740874183	3.23609171107873	1114	1
3.26965949585649	3.24723773497492	1115	1
3.26351214629270	3.24049286086441	1116	1
3.26285467119173	3.23981595318166	1117	1
3.26076272613419	3.23228910505374	1118	1
3.26378982784744	3.23153912739346	1119	1
3.26618797775151	3.23199191959145	1120	1
3.26344428360990	3.24620041678019	1121	1
3.26515664949977	3.23042655438374	1122	1
3.26476651779740	3.23194914075430	1123	1
3.26316317172711	3.23582997296666	1124	1
3.26871792860739	3.24164727789430	1125	1
3.26490192588213	3.23280985372495	1126	1
3.26744636848446	3.24814154345919	1127	1
3.26552245142949	3.25204917041097	1128	1
3.26727797499840	3.25062610297658	1129	1
3.26583083482553	3.25126570526951	1130	1
3.26733803193390	3.24492818116772	1131	1
3.26378145525002	3.23646646372957	1132	1
3.26609751077797	3.22792720962462	1133	1
3.26224085874251	3.21037599733296	1134	1
3.26451006686503	3.23253506742944	1135	1
3.26158129071311	3.21803953082674	1136	1
3.26460632180836	3.23531210783038	1137	1
3.26495965175752	3.23391265198322	1138	1
3.26348868574922	3.24550793474995	1139	1
3.26820323513587	3.24247029956310	1140	1
3.26414338865006	3.23341189255207	1141	1
3.26336894181660	3.22513001820731	1142	1
3.26375155795841	3.23765102224019	1143	1
3.26463412510543	3.23342720375202	1144	1
3.26535211835755	3.22897382527202	1145	1
3.26496871096315	3.23909452748267	1146	1
3.26952706161721	3.23854041416733	1147	1
3.26790121367152	3.23253699112794	1148	1
3.27026623613097	3.23383434748605	1149	1
3.26417993214242	3.23753363592719	1150	1
3.25866284633911	3.21099367394466	1151	1
3.26031594053700	3.21609261462826	1152	1
3.26074604496081	3.22478935517063	1153	1
3.25977488802379	3.21073894056264	1154	1
3.26219985998974	3.21373787978890	1155	1
3.26364141948969	3.22399404213922	1156	1
3.26395848876780	3.23714877802096	1157	1
3.26497950067068	3.23808839448540	1158	1
3.26724807005531	3.26109495715591	1159	1
3.26852310605212	3.24391975759812	1160	1
3.26484745972511	3.24359234133561	1161	1
3.26789559861841	3.24251495541625	1162	1
3.26416901056168	3.22920742724086	1163	1
3.26308382552355	3.24161994312911	1164	1
3.26603289598666	3.24714082532535	1165	1
3.26580440159359	3.26627491594802	1166	1
3.26402465755324	3.24606935309370	1167	1
3.26471794938774	3.24696051164321	1168	1
3.26417388893030	3.24867560410942	1169	1
3.26105333515438	3.23289378910769	1170	1
3.26329294084943	3.23364101057113	1171	1
3.26379845169058	3.23793323796516	1172	1
3.26563162218139	3.24867225034303	1173	1
3.26437577048986	3.22546207413578	1174	1
3.26639684338362	3.23308713747703	1175	1
3.26479408286271	3.25468255548561	1176	1
3.26186155977360	3.24734403409508	1177	1
3.26780175053265	3.25688662292824	1178	1
3.26441931786943	3.25771413374092	1179	1
3.26610037597603	3.26431018029685	1180	1
3.26266715455936	3.23424026489287	1181	1
3.26344997465699	3.23492661713431	1182	1
3.26280733374146	3.24444020630133	1183	1
3.26942689302801	3.23844396280845	1184	1
3.26341511466726	3.23144472843663	1185	1
3.26268110232443	3.24035962858252	1186	1
3.25988407357333	3.22623574285746	1187	1
3.26087216942535	3.22148190391184	1188	1
3.26359353392709	3.24115100204611	1189	1
3.26301752618268	3.24244425086880	1190	1
3.26596951930481	3.26601298978690	1191	1
3.26704467176317	3.27883911451514	1192	1
3.26325951179936	3.23737919643421	1193	1
3.26271436878704	3.23599151404822	1194	1
3.26235575654630	3.23920209622701	1195	1
3.26483739054509	3.23617617668524	1196	1
3.26493791505010	3.23657332637102	1197	1
3.26484686087901	3.25611527129780	1198	1
3.26826492677015	3.25692686161434	1199	1
3.26116825413029	3.21876758408387	1200	1
3.26548073928357	3.21515250333868	1201	1
3.26336392202412	3.21905608639308	1202	1
3.26182587172087	3.22746828506148	1203	1
3.26237714948183	3.23492672478631	1204	1
3.26148319554738	3.21639241489045	1205	1
3.26224796176862	3.24276523295902	1206	1
3.26387077592308	3.26396123594785	1207	1
3.26910376441205	3.26999431924589	1208	1
3.27008828169146	3.25180956031404	1209	1
3.26359683828558	3.22979433831958	1210	1
3.26466666720228	3.24292047449038	1211	1
3.26367885552901	3.25078984044404	1212	1
3.26558835789904	3.24763295391509	1213	1
3.26721092826894	3.25886423485607	1214	1
3.26495480504790	3.25751832013675	1215	1
3.26233323553489	3.23938283139327	1216	1
3.26186139938675	3.22262010208982	1217	1
3.25635684087189	3.20162563743863	1218	1
3.26141067986805	3.22673497112154	1219	1
3.26467529127848	3.24853315797703	1220	1
3.26199074116963	3.24237776630408	1221	1
3.26161652418618	3.23478957422342	1222	1
3.26426994366350	3.24498911847533	1223	1
3.26580925803412	3.26425976088313	1224	1
3.26445405405380	3.23316638453448	1225	1
3.26302984688992	3.23689056429997	1226	1
3.26217391026561	3.25329519696022	1227	1
3.26483148810746	3.24715886525758	1228	1
3.26293228717993	3.23754711335664	1229	1
3.26489147748270	3.24754739891812	1230	1
3.26634309240769	3.23144952074762	1231	1
3.26491876624989	3.25321700734336	1232	1
3.26481150302755	3.23899038432698	1233	1
3.26879011104784	3.25422454999975	1234	1
3.26841816535363	3.26955477860422	1235	1
3.26847396316547	3.25825663448357	1236	1
3.26606284997171	3.24317923507891	1237	1
3.26706523292616	3.26505660908796	1238	1
3.26821376322962	3.26476221737454	1239	1
3.26443636963694	3.23711892173774	1240	1
3.26165591030391	3.23132364535530	1241	1
3.26267401328216	3.23306354863029	1242	1
3.26045064203826	3.23463876225316	1243	1
3.26500431420519	3.26125405746136	1244	1
3.26672275141093	3.25229233791195	1245	1
3.26312733792171	3.24813998697606	1246	1
3.26433212599803	3.24821373513203	1247	1
3.26555385408365	3.26493996306969	1248	1
3.26645132210305	3.24603890985831	1249	1
3.26563407110143	3.25114806954669	1250	1
3.26646220475332	3.24656372526396	1251	1
3.26542279955389	3.24293496502312	1252	1
3.26176750662508	3.22131014397902	1253	1
3.26735390897740	3.24108729709190	1254	1
3.26480016309972	3.22266811649525	1255	1
3.26472383028152	3.24282512515569	1256	1
3.26760302530111	3.25490091408075	1257	1
3.26519420831596	3.24303924132343	1258	1
3.26411235680786	3.23766921779473	1259	1
3.26509145881500	3.24614875666186	1260	1
3.26084330677004	3.22600446349160	1261	1
3.26587722053875	3.24073027680027	1262	1
3.25960129691090	3.21302576828744	1263	1
3.26407030524804	3.22387838191271	1264	1
3.26508327205680	3.23299568622210	1265	1
3.26257457047570	3.22083534875240	1266	1
3.26476082590441	3.25018602371175	1267	1
3.26222763071636	3.23500899744934	1268	1
3.26019139151206	3.22913933946005	1269	1
3.26438033778233	3.23495218006762	1270	1
3.26506300206388	3.24736055027558	1271	1
3.26537571330221	3.25975325995175	1272	1
3.26574766619447	3.25247348327890	1273	1
3.26850101628684	3.24085750730201	1274	1
3.26711962349134	3.24745995407135	1275	1
3.26650792057735	3.24234187400972	1276	1
3.26230769070807	3.23741338165486	1277	1
3.26449716736818	3.24894781124013	1278	1
3.26481523679278	3.23313517767699	1279	1
3.26837110036098	3.24639496957672	1280	1
3.26700806990673	3.23649844481108	1281	1
3.26766266983422	3.25112304922501	1282	1
3.26952664683737	3.25060827536491	1283	1
3.26261906475350	3.24168877014817	1284	1
3.26766089387737	3.24388267362481	1285	1
3.27266346760227	3.25233745213160	1286	1
3.27094686150437	3.25634568910724	1287	1
3.26782892332731	3.25363409964658	1288	1
3.26519735481994	3.25334048391750	1289	1
3.26370138127911	3.23417297600632	1290	1
3.26567301704031	3.24993799389920	1291	1
3.26633322214649	3.25764897403325	1292	1
3.27113040331872	3.26370697483001	1293	1
3.27003387904087	3.26014260727640	1294	1
3.27014689907266	3.26068843415549	1295	1
3.26820168026985	3.26615391301990	1296	1
3.26316314184269	3.24103259504915	1297	1
3.26463790424078	3.23904771930188	1298	1
3.26079163939104	3.23800686274849	1299	1
3.26294452113891	3.23155966486096	1300	1
3.25876819006829	3.21986247893595	1301	1
3.25778125436207	3.22023934414296	1302	1
3.26805297107208	3.25764995298786	1303	1
3.26537854356323	3.24521864497836	1304	1
3.26428430617784	3.25285619520768	1305	1
3.26299094475178	3.24106516314331	1306	1
3.26861912663391	3.26706276514701	1307	1
3.26668060880485	3.24567474658918	1308	1
3.26804277943854	3.25243539429179	1309	1
3.26402660515636	3.23422669984987	1310	1
3.26418205521694	3.24311927604854	1311	1
3.26640966584314	3.24542993369975	1312	1
3.26653974372530	3.26029544147473	1313	1
3.26933788069450	3.24893091830841	1314	1
3.26610462504518	3.26326216157832	1315	1
3.26824363829179	3.24580319091715	1316	1
3.26179188963188	3.23325587367210	1317	1
3.26530497602315	3.24588655395940	1318	1
3.26453925387349	3.23984629155288	1319	1
3.26438347575318	3.23313230580591	1320	1
3.26568299605455	3.23986628192170	1321	1
3.26371203087660	3.24408192107250	1322	1
3.26594151174458	3.23165671780086	1323	1
3.26624028650982	3.24425799397202	1324	1
3.26179016112161	3.23311556478346	1325	1
3.26530485204050	3.23058066627962	1326	1
3.26062271553410	3.25361574638335	1327	1
3.26238228960112	3.23006126439206	1328	1
3.26195130902526	3.22351725328915	1329	1
3.26471121454886	3.24776971574317	1330	1
3.26887762548964	3.25430410538613	1331	1
3.26530100416180	3.24304138768503	1332	1
3.26524699530831	3.23744244539418	1333	1
3.26806360138601	3.24014522421543	1334	1
3.26823601320705	3.23412807190045	1335	1
3.26566190684032	3.24774187057563	1336	1
3.26577477276422	3.24243671696565	1337	1
3.26570924734696	3.24772565829797	1338	1
3.26609180512166	3.25527438099546	1339	1
3.26751081149482	3.26496430101989	1340	1
3.27172468008512	3.25939569473743	1341	1
3.26688264734094	3.24770528503772	1342	1
3.26773847134163	3.23037264713871	1343	1
3.26951634427618	3.25870766287874	1344	1
3.26824682922020	3.24610414591848	1345	1
3.26133918921715	3.23044584328482	1346	1
3.26242827556419	3.24555858325891	1347	1
3.26266414930833	3.23235694288234	1348	1
3.25901253412013	3.22980631389666	1349	1
3.26313574281566	3.23640944711470	1350	1
3.26361104059241	3.23904446312826	1351	1
3.26338786532442	3.24706527721979	1352	1
3.26405674683871	3.24794731668769	1353	1
3.26323757362368	3.23939690784878	1354	1
3.26206271593346	3.23462003571291	1355	1
3.26301371466156	3.22509086026967	1356	1
3.26223579549435	3.22730482143153	1357	1
3.26354288319183	3.22417629641793	1358	1
3.26067115497510	3.22553038025485	1359	1
3.26408709768507	3.25025063858358	1360	1
3.26276434190244	3.23275305527016	1361	1
3.26061780306971	3.23023100972199	1362	1
3.26370087548916	3.23630188997384	1363	1
3.26456934938619	3.23483874971544	1364	1
3.26355198333361	3.25178862804829	1365	1
3.26214638023701	3.24788347518885	1366	1
3.26343465246868	3.24709665386216	1367	1
3.26519626274160	3.25382332725697	1368	1
3.26172822593438	3.22582907624346	1369	1
3.26079513410151	3.21893423543887	1370	1
3.25887489701758	3.21557309615564	1371	1
3.26227289452203	3.22291010877074	1372	1
3.26295157319265	3.21430041021255	1373	1
3.26180537105758	3.22841986388505	1374	1
3.26966268890561	3.25820150114145	1375	1
3.26009541811148	3.24197935223189	1376	1
3.26691686133681	3.22902726067634	1377	1
3.26586089110635	3.25333933015191	1378	1
3.26309555690141	3.22830651255817	1379	1
3.25943925562156	3.22457930693830	1380	1
3.26304911141281	3.23107783137457	1381	1
3.26082198847564	3.23613817277477	1382	1
3.26290495515245	3.24427569567181	1383	1
3.26774718744689	3.26169612844186	1384	1
3.26473271150904	3.24369604321726	1385	1
3.26418985874660	3.25292698201913	1386	1
3.26573741018764	3.26231501111309	1387	1
3.26327949939121	3.25083242144752	1388	1
3.25973005183279	3.24596403350913	1389	1
3.26786054025031	3.25794279410437	1390	1
3.26347997755729	3.24818026325503	1391	1
3.26247085712202	3.22025249137750	1392	1
3.26622950636499	3.23381691596654	1393	1
3.26215795601123	3.24322537529447	1394	1
3.25903558886878	3.22103439710416	1395	1
3.26263214078074	3.23404552785270	1396	1
3.26054368915446	3.22119646778767	1397	1
3.26178435344538	3.25193942699769	1398	1
3.26592497184808	3.24758064270227	1399	1
3.26377671196489	3.24431995723013	1400	1
3.26872058494979	3.23793262652178	1401	1
3.26538168136672	3.25398647982528	1402	1
3.26156817228099	3.24469063616807	1403	1
3.26748790938601	3.25215257887450	1404	1
3.26475555466424	3.26748751713913	1405	1
3.26480743640536	3.24955316319237	1406	1
3.26689101853476	3.24586091012123	1407	1
3.26183653503919	3.23870276590994	1408	1
3.26454670254409	3.23445306711723	1409	1
3.26112983968136	3.23313141611128	1410	1
3.26322817466986	3.21859363585714	1411	1
3.26063913366091	3.21901470966418	1412	1
3.26552656271393	3.24824584802671	1413	1
3.25878338897241	3.21971025202249	1414	1
3.26318510904644	3.23664771551959	1415	1
3.25982814439673	3.23251363920232	1416	1
3.26157268524513	3.22339351579406	1417	1
3.26805609452773	3.27146211196944	1418	1
3.26755493563865	3.27230216262713	1419	1
3.26301221192692	3.24693024661524	1420	1
3.26089799982554	3.24004230436859	1421	1
3.26677821947626	3.26697289340255	1422	1
3.26420322069071	3.25744209088837	1423	1
3.26377768214775	3.24227584393813	1424	1
3.26539950927597	3.24754297838154	1425	1
3.26470748756927	3.23907593133263	1426	1
3.26397240391711	3.24595102145880	1427	1
3.26158798402898	3.24681669058190	1428	1
3.26932255361202	3.25512735111762	1429	1
3.26554957897877	3.25257004768329	1430	1
3.26127525940459	3.23440574577712	1431	1
3.25837675710959	3.25531050468341	1432	1
3.26574978508248	3.23562977661650	1433	1
3.26123483602573	3.22401318665596	1434	1
3.26298738741788	3.24078158766574	1435	1
3.26264569277381	3.24154394016347	1436	1
3.26501247067229	3.25185909298496	1437	1
3.26769851979798	3.24950752388729	1438	1
3.26192958189496	3.24469932522632	1439	1
3.25906419622621	3.24419059658934	1440	1
3.26317906746326	3.23065638162925	1441	1
3.26244774951427	3.23611229993136	1442	1
3.25711377145736	3.22180607504270	1443	1
3.26029917910481	3.22369614751635	1444	1
3.26607956243829	3.26411359871635	1445	1
3.26675586241685	3.24155637819176	1446	1
3.26277134575930	3.24763257705404	1447	1
3.26482198890487	3.25819683897049	1448	1
3.26672857962759	3.25746691032324	1449	1
3.26544078842676	3.24134628763644	1450	1
3.26672820701468	3.24395203298283	1451	1
3.26081862247529	3.24652531385392	1452	1
3.26489404689527	3.25892911520658	1453	1
3.26064706323092	3.25173934101485	1454	1
3.26091339093628	3.24799710404350	1455	1
3.26119088309778	3.24366009867598	1456	1
3.26199270329481	3.21602836124165	1457	1
3.26219655198420	3.22828373065612	1458	1
3.25909092471794	3.21079336925741	1459	1
3.25980761337004	3.22229889471877	1460	1
3.26076885418424	3.23985079935559	1461	1
3.26528364176746	3.25183474554949	1462	1
3.26426439094668	3.24120223314516	1463	1
3.27038034465272	3.26673661797260	1464	1
3.26702706382763	3.24595935772144	1465	1
3.26124067270271	3.21595026657461	1466	1
3.26358428824361	3.23817655898194	1467	1
3.26295079821781	3.23415546494287	1468	1
3.26471069670059	3.23261586910859	1469	1
3.25925954770586	3.22419231798429	1470	1
3.26059323103115	3.24567676216702	1471	1
3.26045362972595	3.24358844302287	1472	1
3.25986073878826	3.21911150756608	1473	1
3.26689388887110	3.24217590133949	1474	1
3.26851223925384	3.23455285592229	1475	1
3.26553442999379	3.25526757895367	1476	1
3.26404714599250	3.24179530255292	1477	1
3.26714839200372	3.26868707001670	1478	1
3.26782998221013	3.24760071799328	1479	1
3.26459222311749	3.22991928106175	1480	1
3.26169221342330	3.22853025197951	1481	1
3.26299058568213	3.23812739467485	1482	1
3.26609236143870	3.25938043164855	1483	1
3.26474984246728	3.26207549603379	1484	1
3.26172027181512	3.24272382050381	1485	1
3.26159906796139	3.24493123335490	1486	1
3.26611283494036	3.23475211418474	1487	1
3.26297000076487	3.23906746047679	1488	1
3.26723402540133	3.25741021522272	1489	1
3.26293003028452	3.26151803523313	1490	1
3.26416104475669	3.26048483390072	1491	1
3.26716244163487	3.26959644909426	1492	1
3.25957724234085	3.23205216834520	1493	1
3.26170746607345	3.23534323939624	1494	1
3.25842837229835	3.23395620487084	1495	1
3.25695392391619	3.21949334774565	1496	1
3.25936666277635	3.23733726346207	1497	1
3.26133391363637	3.22927583424261	1498	1
3.26262358503291	3.24133651828929	1499	1
3.26488473297798	3.25326045718517	1500	1
3.26077909411023	3.23331601158177	1501	1
3.25853627725703	3.22683046081843	1502	1
3.26035109883957	3.24200826129823	1503	1
3.26204010049103	3.22750510681982	1504	1
3.26579895470432	3.23770972338837	1505	1
3.26033331800326	3.21187829819923	1506	1
3.25798951777232	3.21875561004617	1507	1
3.25966355641210	3.24382685628727	1508	1
3.26068377013141	3.24541778991298	1509	1
3.26055599459838	3.23144597587474	1510	1
3.26031853172708	3.24084569477383	1511	1
3.26194297558592	3.24680088868781	1512	1
3.26263834946796	3.23939096348436	1513	1
3.26092880244236	3.24749315656803	1514	1
3.26278869424946	3.23268909863014	1515	1
3.25977663803763	3.24193470264217	1516	1
3.26484564991401	3.23949834366846	1517	1
3.26366617403364	3.26345767458126	1518	1
3.26075743956477	3.24124463824118	1519	1
3.26132829731771	3.22609497353212	1520	1
3.26020811801818	3.23081569304572	1521	1
3.26749018739626	3.26318321314326	1522	1
3.26204678799649	3.25168799379244	1523	1
3.25812847015251	3.24686043827564	1524	1
3.26281643088207	3.26421339386178	1525	1
3.26533222733212	3.24133470840261	1526	1
3.25961202225073	3.25287151830440	1527	1
3.25594663199529	3.24835768837221	1528	1
3.25994822674834	3.24344625836366	1529	1
3.26018094711985	3.24131812139648	1530	1
3.26315985104635	3.25129803889163	1531	1
3.26250141735872	3.22812744060025	1532	1
3.26309071170330	3.22785057263357	1533	1
3.25773340629932	3.23679146309128	1534	1
3.26651839465739	3.23977520857207	1535	1
3.26467876854890	3.24198691069698	1536	1
3.26274474676143	3.25062547005099	1537	1
3.26188376353791	3.24713678978317	1538	1
3.26319154198751	3.24176219022211	1539	1
3.26261193164316	3.23756804622408	1540	1
3.26182778047415	3.24175946930819	1541	1
3.26390124622056	3.25210708640291	1542	1
3.26620806654697	3.24543363157915	1543	1
3.26583469611744	3.23603021139559	1544	1
3.25953218705444	3.24193758033869	1545	1
3.26101512034021	3.23497718245737	1546	1
3.26147917363896	3.25384518206957	1547	1
3.26057114957297	3.23756456848584	1548	1
3.26356604418778	3.24875619748209	1549	1
3.26427585251845	3.25022704753301	1550	1
3.26460600829595	3.24688925399916	1551	1
3.26389215597969	3.25310222821927	1552	1
3.26352503678468	3.25792192792500	1553	1
3.26198363321205	3.24591894279040	1554	1
3.26244541548737	3.23885909655135	1555	1
3.26137294193372	3.24722022809167	1556	1
3.25930904278609	3.22131406643915	1557	1
3.26413944304640	3.23448932438350	1558	1
3.26553516908649	3.23906292130804	1559	1
3.26743797984855	3.24620445400567	1560	1
3.26250802870902	3.24035585381405	1561	1
3.26370692493126	3.26013609489127	1562	1
3.26872968098039	3.26843086472279	1563	1
3.26330171610179	3.23488658156527	1564	1
3.26437779857977	3.23722888962748	1565	1
3.26093659329719	3.21504973755149	1566	1
3.26179794122039	3.24007640175501	1567	1
3.26335444194309	3.22400457003149	1568	1
3.26053346772504	3.22962318038596	1569	1
3.25845406745379	3.24496970308679	1570	1
3.26050174848541	3.23180449761514	1571	1
3.26376290482934	3.23436146022608	1572	1
3.26176270497472	3.22153823413105	1573	1
3.26064268227730	3.24092547214511	1574	1
3.26538079246904	3.23428365906983	1575	1
3.26266571516552	3.23347861261494	1576	1
3.26090490671900	3.23470333639092	1577	1
3.26214608059850	3.24588356562159	1578	1
3.26553745136172	3.24506526571352	1579	1
3.26701079548980	3.24094755571499	1580	1
3.26107983131747	3.23886438082665	1581	1
3.26383288843796	3.23420161037369	1582	1
3.26178323155866	3.23847167801547	1583	1
3.25989532767606	3.22705840023177	1584	1
3.25759589418577	3.21510627520993	1585	1
3.26288874428449	3.24124810505760	1586	1
3.26697929469385	3.25086610743940	1587	1
3.26670008250831	3.26461862278241	1588	1
3.26231687284384	3.24534788482460	1589	1
3.26389949672422	3.24329570320723	1590	1
3.26528609775277	3.23447961383651	1591	1
3.26274381735770	3.25244693469613	1592	1
3.26453213691318	3.24716233365126	1593	1
3.26354657680097	3.24829932480615	1594	1
3.26316584643659	3.24254443291430	1595	1
3.26171280455508	3.23884854143101	1596	1
3.26009633995566	3.23426047412258	1597	1
3.25782704274182	3.22623306577725	1598	1
3.26120920438301	3.23219835780010	1599	1
3.26078948416091	3.26057152485559	1600	1
3.26502828646014	3.26502574051940	1601	1
3.26370577187320	3.25275707082264	1602	1
3.26415510497859	3.27346130008606	1603	1
3.26446617691660	3.26851683652462	1604	1
3.26334813324923	3.22075339422253	1605	1
3.26406031356465	3.25415087587613	1606	1
3.26604089820663	3.26267570186079	1607	1
3.26321177042490	3.23121914442285	1608	1
3.25976507658299	3.22989339088531	1609	1
3.26311119698300	3.23389205764277	1610	1
3.26755430102517	3.25154411475383	1611	1
3.25811714318299	3.20206088714231	1612	1
3.25659208271576	3.20520815788661	1613	1
3.26157203344269	3.20823728271215	1614	1
3.26107999310649	3.21432390693658	1615	1
3.25898909866298	3.21318337983018	1616	1
3.26071665781813	3.20946055335844	1617	1
3.26528567237827	3.22238284412736	1618	1
3.26284520729848	3.23917993495737	1619	1
3.26604036444874	3.24031811039820	1620	1
3.26332406755547	3.23748550870070	1621	1
3.26538401038144	3.24728356299618	1622	1
3.26572023195060	3.25549847114339	1623	1
3.25860108662503	3.22690739912288	1624	1
3.26241743186947	3.23280966551776	1625	1
3.26355569784979	3.23574903375520	1626	1
3.26406842387003	3.26283604066320	1627	1
3.25986490668987	3.24520441489461	1628	1
3.26125375297149	3.25360308050949	1629	1
3.26304482811503	3.24148041693927	1630	1
3.26028175856522	3.24810546328169	1631	1
3.25723776036166	3.22858326918037	1632	1
3.25476505449473	3.22401191256447	1633	1
3.25820587218407	3.23518288694165	1634	1
3.26162366601649	3.23220950454722	1635	1
3.26230188494935	3.23986189178516	1636	1
3.26166899445107	3.23734900281480	1637	1
3.26292077040738	3.25366879425751	1638	1
3.26412964813156	3.24845767736905	1639	1
3.26244811425092	3.24573172097358	1640	1
3.26342046800554	3.26305070354401	1641	1
3.26048805227334	3.24641032690997	1642	1
3.26117627568468	3.24939199803862	1643	1
3.25802811619427	3.21429354704158	1644	1
3.26357316704083	3.24606368006127	1645	1
3.26109880899501	3.23434093576078	1646	1
3.26239265515021	3.24533535349206	1647	1
3.26480107214563	3.24863440822312	1648	1
3.26102420044257	3.25766332374892	1649	1
3.26167762619630	3.24729728197872	1650	1
3.25706776330724	3.22374626007152	1651	1
3.25794691683282	3.22577413247458	1652	1
3.26202915398912	3.24272343432656	1653	1
3.26144337330722	3.23036885005525	1654	1
3.26515258262555	3.24924129045929	1655	1
3.26439424332577	3.26056672086716	1656	1
3.26484868339885	3.25714068628205	1657	1
3.26451069639493	3.26520912315339	1658	1
3.26873463858914	3.27172569320940	1659	1
3.26372957852026	3.27345862748401	1660	1
3.26157443245973	3.25722951276696	1661	1
3.26068198601468	3.24752916854865	1662	1
3.25973395961570	3.22312992719350	1663	1
3.25930415781059	3.22290199469876	1664	1
3.26454238484934	3.23052598134045	1665	1
3.26129464050418	3.24858745902623	1666	1
3.26492904563456	3.24975277326113	1667	1
3.26268741502222	3.24699994875591	1668	1
3.26107854948928	3.24474750695126	1669	1
3.25931102731938	3.23345969141958	1670	1
3.25877262518051	3.23525949303008	1671	1
3.26227075129181	3.26809802690110	1672	1
3.26441834858650	3.25895959908048	1673	1
3.26462811220332	3.24230754859567	1674	1
3.26503709205315	3.25806347693637	1675	1
3.25627911873793	3.23430578156400	1676	1
3.26309830149443	3.23885734743769	1677	1
3.26345090653795	3.24642618214813	1678	1
3.26204821298978	3.24008157838658	1679	1
3.26377605703436	3.24127956198273	1680	1
3.25939584634150	3.23838697309960	1681	1
3.26499819257604	3.24834216101889	1682	1
3.26366376680804	3.23751576328680	1683	1
3.26608845038551	3.24620241782250	1684	1
3.26230848238074	3.23260133233562	1685	1
3.26420879630304	3.24131361104615	1686	1
3.26385693660561	3.25935512243245	1687	1
3.26226557157329	3.25358803371302	1688	1
3.26689130032278	3.24519614305802	1689	1
3.26616254208724	3.25782383051672	1690	1
3.26265441376352	3.25764845569208	1691	1
3.26289146894074	3.23764225990366	1692	1
3.26409167329388	3.23200093606013	1693	1
3.26209316192993	3.23023744249120	1694	1
3.26530662485089	3.23756865438897	1695	1
3.26404370551289	3.23711615165221	1696	1
3.26604169703378	3.25403927384541	1697	1
3.26749190455653	3.22506365411825	1698	1
3.26228375745188	3.24133357318128	1699	1
3.26246646820450	3.25479431111752	1700	1
3.26316536808460	3.25296358080171	1701	1
3.26487267165724	3.24961325806494	1702	1
3.26193341352862	3.22945083904003	1703	1
3.26175310658373	3.23259265792473	1704	1
3.26206197163884	3.25047437399595	1705	1
3.26113457432589	3.23786630165274	1706	1
3.26400567742210	3.25018210770192	1707	1
3.26746472962928	3.24080231863539	1708	1
3.26265407350236	3.24775899403848	1709	1
3.26479508612839	3.24635784269092	1710	1
3.26211885447393	3.22783644198412	1711	1
3.25779596017444	3.22154497649339	1712	1
3.26157470577953	3.22669022954357	1713	1
3.26597488802179	3.25731373401349	1714	1
3.26549045950910	3.26011237475376	1715	1
3.26615491080122	3.24111598251463	1716	1
3.26091103118629	3.20880140834175	1717	1
3.26330072560436	3.21998027718111	1718	1
3.26107146766141	3.22673023950527	1719	1
3.26241204343737	3.23389326555150	1720	1
3.26336703640066	3.25404995635297	1721	1
3.26294577124254	3.25999235878103	1722	1
3.26430631547645	3.24568444956910	1723	1
3.25820184998195	3.22595872854151	1724	1
3.26054569710482	3.24553533476622	1725	1
3.26137294689215	3.23322640294761	1726	1
3.26419640263966	3.23712153948857	1727	1
3.26118970241081	3.24492615640012	1728	1
3.26232632527714	3.21628959001590	1729	1
3.26052834683999	3.23488504575673	1730	1
3.26116881872495	3.24571325603493	1731	1
3.26607670642914	3.25492995764232	1732	1
3.26603324621562	3.25255105614204	1733	1
3.26345684713422	3.23419978776904	1734	1
3.26363288784938	3.25196856581472	1735	1
3.26502502134211	3.26016849900307	1736	1
3.26383394479072	3.26357191759171	1737	1
3.25986313243942	3.25039686847653	1738	1
3.25791312930961	3.21912167902199	1739	1
3.25553224765468	3.22871373309847	1740	1
3.25957412641747	3.22598527096226	1741	1
3.25905531720403	3.23367254986662	1742	1
3.25924403613938	3.22441829355533	1743	1
3.26008485537051	3.23448952326681	1744	1
3.26049353474253	3.22650080256216	1745	1
3.25877247837750	3.23006761910364	1746	1
3.25839321426393	3.24248512777929	1747	1
3.26124436223704	3.24500286862211	1748	1
3.26408813232490	3.23999553027317	1749	1
3.26094265353328	3.23081820256252	1750	1
3.26189607495472	3.23941614150116	1751	1
3.26320844961259	3.23510615659747	1752	1
3.26272346290537	3.22214966241810	1753	1
3.26543331775020	3.23464891699972	1754	1
3.25959561670484	3.21257508450631	1755	1
3.26194008599794	3.23256402354144	1756	1
3.26373160920703	3.25471327341956	1757	1
3.26149760390664	3.24226850740660	1758	1
3.26131432568990	3.25093249055992	1759	1
3.26307961532357	3.25603322356145	1760	1
3.26557671982795	3.22231735606594	1761	1
3.26094421723765	3.22346807196317	1762	1
3.25780468849684	3.22603959991192	1763	1
3.26387871291447	3.22961930872125	1764	1
3.26354874300503	3.24239331565103	1765	1
3.26270578830885	3.24038285775674	1766	1
3.26213287428485	3.22212430658258	1767	1
3.26121546604925	3.22330427480633	1768	1
3.25885948523539	3.22763569569052	1769	1
3.25995368826088	3.24729379548018	1770	1
3.25848268681702	3.23763453998807	1771	1
3.25960830991733	3.23461765344187	1772	1
3.26611373883209	3.24577569857860	1773	1
3.26216402788688	3.23108095005680	1774	1
3.26231931408093	3.23851454504896	1775	1
3.26167009329715	3.24861353012454	1776	1
3.26306597977391	3.25498323375028	1777	1
3.26141485804983	3.21587900857047	1778	1
3.26130300912543	3.22374139496861	1779	1
3.25953890538478	3.22123477130676	1780	1
3.26082111810211	3.22233873696113	1781	1
3.26426876960280	3.24428383595944	1782	1
3.25964080228073	3.22821503078636	1783	1
3.26316581758238	3.25058182979398	1784	1
3.26381587698594	3.26575054686827	1785	1
3.26557892509802	3.25704165532080	1786	1
3.26585733613849	3.27064838720544	1787	1
3.26502120146226	3.27091437929813	1788	1
3.26291547594466	3.24225842223027	1789	1
3.26626508182390	3.25391494788749	1790	1
3.26796298658401	3.24717560911573	1791	1
3.26103120760982	3.23639734936213	1792	1
3.26092476530315	3.24831850805963	1793	1
3.26063835808622	3.23082776553689	1794	1
3.26037398416242	3.22735698104988	1795	1
3.25845083963961	3.21620878434452	1796	1
3.25872009372723	3.21230208310641	1797	1
3.26484402881466	3.23056621346871	1798	1
3.26612344805345	3.25849651927332	1799	1
3.26422825210537	3.25863445784031	1800	1
3.25951670160905	3.26518226601833	1801	1
3.26505400497803	3.26264638566174	1802	1
3.26733035798075	3.26861577338457	1803	1
3.26681893668223	3.27469179148189	1804	1
3.26597564273309	3.25672387145564	1805	1
3.26323070676280	3.24659586815577	1806	1
3.26338311645873	3.25650406359439	1807	1
3.26012269402345	3.24918181575518	1808	1
3.26053136850804	3.25529019809519	1809	1
3.25978379331665	3.23699295153175	1810	1
3.25760106449488	3.24037293883587	1811	1
3.26204679727411	3.23842098825957	1812	1
3.26345418994310	3.24692588125021	1813	1
3.26036956689487	3.21704689704312	1814	1
3.26081113960772	3.22214002532169	1815	1
3.26594955047884	3.23688275534474	1816	1
3.26427849787278	3.23692739047303	1817	1
3.26044239933372	3.23115345712639	1818	1
3.26142504370602	3.24365152831121	1819	1
3.26026941392945	3.24808633552701	1820	1
3.25937187302206	3.22065242039566	1821	1
3.26181913654263	3.22298485061076	1822	1
3.25968989440414	3.23284905027165	1823	1
3.26346423046396	3.24597071698823	1824	1
3.26643131711817	3.25137164009253	1825	1
3.26350180633866	3.24797916769553	1826	1
3.26253425329168	3.25167915901930	1827	1
3.26139559964450	3.24223674674178	1828	1
3.26058605779054	3.23944556881551	1829	1
3.26151099370240	3.25400128387810	1830	1
3.26388757689884	3.23570138578943	1831	1
3.26127952703217	3.22179486208627	1832	1
3.26103251046013	3.23165887799797	1833	1
3.26252155332891	3.23948045199663	1834	1
3.26245361863126	3.24415094931490	1835	1
3.26271641375205	3.25411654415177	1836	1
3.26565676750912	3.26034107334051	1837	1
3.26287205381879	3.23055899191409	1838	1
3.26196491374532	3.24157978172494	1839	1
3.25909301128339	3.23670130799300	1840	1
3.25857559282386	3.24473579470685	1841	1
3.25715606952175	3.25014153305741	1842	1
3.26061110880164	3.24444706592387	1843	1
3.26302522634500	3.24491292361895	1844	1
3.26099697476470	3.25903561087942	1845	1
3.26192502013611	3.25984914621717	1846	1
3.26279037800522	3.23935488476081	1847	1
3.26398087546889	3.25239632937867	1848	1
3.26037644395803	3.23529883595800	1849	1
3.25775640778371	3.21830954416139	1850	1
3.25610881453499	3.23207955764747	1851	1
3.25972986743306	3.22748565178303	1852	1
3.25869993375768	3.24978659070088	1853	1
3.25913337283886	3.26004518722214	1854	1
3.26603926225415	3.26206392936746	1855	1
3.26414923619023	3.26677627050900	1856	1
3.26091877754338	3.24626807637185	1857	1
3.26144501559506	3.25243291943257	1858	1
3.26191228274202	3.27064031260828	1859	1
3.26417677451694	3.26381774715636	1860	1
3.26183659582397	3.25648710785708	1861	1
3.26364802438706	3.25963901817614	1862	1
3.26122886985491	3.24674288309152	1863	1
3.26149603674423	3.25242225767541	1864	1
3.25754866305188	3.23428202156270	1865	1
3.25960039780304	3.22689435424959	1866	1
3.26059222177875	3.23215577334502	1867	1
3.25621393119857	3.22402118904684	1868	1
3.26058775607972	3.22052018548257	1869	1
3.26426508452494	3.24143942375888	1870	1
3.26620962261231	3.25880212749793	1871	1
3.25911747904991	3.23293393655475	1872	1
3.25610006215405	3.21115440266126	1873	1
3.26047608158086	3.23251863422075	1874	1
3.26235204325929	3.23616635918871	1875	1
3.26089646669917	3.23238142681085	1876	1
3.25704758490566	3.22443826294603	1877	1
3.25788780909891	3.25559340858761	1878	1
3.26074047750876	3.26452056901882	1879	1
3.26446553447608	3.25644984644047	1880	1
3.26252750295760	3.25424786547877	1881	1
3.26383957637490	3.24584354353661	1882	1
3.26423100194317	3.23792356053724	1883	1
3.26153431936881	3.24594112396073	1884	1
3.26320225157197	3.25314036869227	1885	1
3.26808998126921	3.26423867515684	1886	1
3.26338239928936	3.25358471484088	1887	1
3.26019258505331	3.24977015194104	1888	1
3.26156848182550	3.25861655888810	1889	1
3.26312337784232	3.27023585868660	1890	1
3.26277130345843	3.25579700250640	1891	1
3.25768736569869	3.24065415116149	1892	1
3.25688069209176	3.24237525487694	1893	1
3.26019131346820	3.24875419506474	1894	1
3.25971830696784	3.23684170280311	1895	1
3.25592003900185	3.22421418477725	1896	1
3.26155798308451	3.23369507078058	1897	1
3.26010092270856	3.22530572367741	1898	1
3.26055894628936	3.22330536485105	1899	1
3.26094758200727	3.23053034180229	1900	1
3.26410507068848	3.24443867950571	1901	1
3.25940456618918	3.22182444315237	1902	1
3.25972128446820	3.22343356489892	1903	1
3.25759630234529	3.23319482258037	1904	1
3.26382954212676	3.23732556921363	1905	1
3.25980442297380	3.21632154123656	1906	1
3.25804827197074	3.23688802523318	1907	1
3.26000259577222	3.25119502286758	1908	1
3.26534428455034	3.25892819439313	1909	1
3.25982059803845	3.23715087114249	1910	1
3.25751046022851	3.22402193608638	1911	1
3.26092026186447	3.23704417257644	1912	1
3.26061719541712	3.25710364503118	1913	1
3.26635349397255	3.25329037525276	1914	1
3.26287562477973	3.25707320646576	1915	1
3.26158614339925	3.22762813271607	1916	1
3.26425207417738	3.22238840368897	1917	1
3.26096506235419	3.23710220716010	1918	1
3.26129323332228	3.24543553352738	1919	1
3.26417735153452	3.23994033627512	1920	1
3.26183736697906	3.23942697102863	1921	1
3.26183788357955	3.24715652258582	1922	1
3.26200537444519	3.25380294607933	1923	1
3.25839344091445	3.23617786859935	1924	1
3.26084033010631	3.24775520709866	1925	1
3.25921821634190	3.24119961780571	1926	1
3.26309841879816	3.25860046504563	1927	1
3.26422417876649	3.26231515820543	1928	1
3.26344717847375	3.26118131129372	1929	1
3.26497804998703	3.26512722163571	1930	1
3.26203557906995	3.24888022838047	1931	1
3.26230140131383	3.23373820916032	1932	1
3.26123194750890	3.22956127572447	1933	1
3.26216782774015	3.23160805869249	1934	1
3.26313499169116	3.22435951354131	1935	1
3.26458093885917	3.24313540822951	1936	1
3.26309974944826	3.24171350960398	1937	1
3.26354516533801	3.21711637471530	1938	1
3.26546504298262	3.24291560382238	1939	1
3.26308971657643	3.22467089238271	1940	1
3.25974058670038	3.24283615860102	1941	1
3.26279321024339	3.24745098681211	1942	1
3.26003712907167	3.25078766454438	1943	1
3.26342617384157	3.24632302057445	1944	1
3.26052563269616	3.24991125768396	1945	1
3.25938702595180	3.23313189930085	1946	1
3.26175259450412	3.26410559093755	1947	1
3.26442080045778	3.24644352042299	1948	1
3.26378236660150	3.23717716643045	1949	1
3.26255975912167	3.25693610807561	1950	1
3.26838245858497	3.27675264880897	1951	1
3.26566161897363	3.25541167660025	1952	1
3.26701764254181	3.24118748473240	1953	1
3.26150515765402	3.23524852683387	1954	1
3.26223992681475	3.23510927563582	1955	1
3.25952084154636	3.21252292247682	1956	1
3.26347172856670	3.26033156563789	1957	1
3.26499241031869	3.24560969595841	1958	1
3.26752956754435	3.24161840452469	1959	1
3.25902140625072	3.24290419993026	1960	1
3.26233329914133	3.23215912606375	1961	1
3.26095913666506	3.24366648551238	1962	1
3.25984046419424	3.21999469514640	1963	1
3.25817727791436	3.21021733798824	1964	1
3.26038207723517	3.23414510798028	1965	1
3.25587795309891	3.21991562096352	1966	1
3.25778191589629	3.22010269996329	1967	1
3.25639394100097	3.20890340201304	1968	1
3.25696695824680	3.22175002815988	1969	1
3.25897535023757	3.23328167889049	1970	1
3.26164313105349	3.25505574440649	1971	1
3.26153381370832	3.24122507152736	1972	1
3.25697543562007	3.22212432844237	1973	1
3.26242880653010	3.22777148222762	1974	1
3.26079539423368	3.21938474171951	1975	1
3.25857982267157	3.23251394123663	1976	1
3.26408707907625	3.23487115374833	1977	1
3.26109190795829	3.22698039744773	1978	1
3.26233971628935	3.23542189149744	1979	1
3.26100590164403	3.22119310463648	1980	1
3.26410993811371	3.24425593111612	1981	1
3.26489578182582	3.25455694017053	1982	1
3.26242142289675	3.24896413462437	1983	1
3.26245317627696	3.23153422355519	1984	1
3.26205692618251	3.25933145409280	1985	1
3.26811033004400	3.25757001190735	1986	1
3.26495772804402	3.24928520727692	1987	1
3.26796891325228	3.27180424253313	1988	1
3.26681848618287	3.25888589783460	1989	1
3.26798684263894	3.25007718159409	1990	1
3.26247850179993	3.24313181931202	1991	1
3.25568881607077	3.22782201217666	1992	1
3.25773320635668	3.24045423051548	1993	1
3.26279080055758	3.23281040420198	1994	1
3.26848856268161	3.24816574996188	1995	1
3.26874521220668	3.25721321080851	1996	1
3.26354671091912	3.24922515532535	1997	1
3.26476452655066	3.26120288655854	1998	1
3.26786760332348	3.26132405869861	1999	1
3.26026105132935	3.22933864969418	2000	1
[truncated: 3,000 more rows]
