# Supplementary material for: Reversibility and Viscoelastic Properties of Micropillar Supported and Oriented Magnesium Bundled F-Actin
Source: PLoS One. 2015 Aug 31;10(8):e0136432. doi: 10.1371/journal.pone.0136432 (PMC4556452; doi:10.1371/journal.pone.0136432)
Supplement: S1 Data — See the Readme.txt file within. (ZIP) [file pone.0136432.s004.zip › Rheology-raw-data/120916 02mM/fov2051noDD/fov2051noDD.txt]

3.74149372214863	3.62810497067423	1	1
3.74141516416090	3.63253141490399	2	1
3.73801534543751	3.60898906359836	3	1
3.74514726161541	3.59934351622623	4	1
3.74228192355402	3.57216252265481	5	1
3.74268943124934	3.53165427632065	6	1
3.74125537494260	3.56509636406528	7	1
3.74215554630309	3.59026278094716	8	1
3.73722227865111	3.61765262337683	9	1
3.73736492073084	3.58444988964598	10	1
3.74061809100892	3.57356830490153	11	1
3.73692895529778	3.58475843042737	12	1
3.73832039844739	3.57810785626318	13	1
3.74129502190802	3.59373483013662	14	1
3.74363114641595	3.61042492118950	15	1
3.74147195534659	3.61389975597028	16	1
3.74285400738385	3.59379303031639	17	1
3.73872188233931	3.59549944804025	18	1
3.74646944592778	3.62249931608277	19	1
3.73624556870661	3.61317181325995	20	1
3.73713630769394	3.59454009917977	21	1
3.73866286628378	3.58238485476983	22	1
3.74350513891011	3.62825846181375	23	1
3.73684703156522	3.62609993957620	24	1
3.74222478514917	3.60649003551724	25	1
3.73846368352991	3.62311263581667	26	1
3.74177263377504	3.63007419640493	27	1
3.74139048154719	3.60967582685604	28	1
3.73969236084070	3.56807848852863	29	1
3.73940479661553	3.57195909836322	30	1
3.73855338484690	3.57556147807111	31	1
3.73899850066736	3.57138479277341	32	1
3.72917164844807	3.58482352958091	33	1
3.74099529700424	3.59394775435006	34	1
3.74332078418227	3.59739791286246	35	1
3.74289701113671	3.60231176763120	36	1
3.74265195587303	3.60823723021584	37	1
3.74392422881444	3.59812591169646	38	1
3.73714737306341	3.60178701158447	39	1
3.74133301039333	3.61866662254325	40	1
3.74243940606611	3.60469198031382	41	1
3.74393899873402	3.61336701642114	42	1
3.74190618516843	3.59715483094956	43	1
3.73767758933986	3.60617266890658	44	1
3.73887788729512	3.60629839759220	45	1
3.73904723453834	3.59989978331348	46	1
3.73851918873982	3.60966458376584	47	1
3.73935114488774	3.61829524837594	48	1
3.73840291079872	3.60634284634498	49	1
3.73736152651837	3.59356263315400	50	1
3.73563286215440	3.59768899500959	51	1
3.74276903538757	3.59483790219459	52	1
3.73972861725822	3.60241447453714	53	1
3.74321623732365	3.60007885024665	54	1
3.73606320594619	3.57820364047716	55	1
3.74066466086819	3.57509917900534	56	1
3.74261517551478	3.58941097129631	57	1
3.74113105083756	3.60731659103047	58	1
3.74370357917207	3.59376704412286	59	1
3.74152866982101	3.59226981731341	60	1
3.73757331079815	3.59006358540081	61	1
3.74104176232689	3.61235161163921	62	1
3.73887716889733	3.57887544154754	63	1
3.74284095083871	3.55827149331231	64	1
3.73962030899342	3.58438544787263	65	1
3.74312567017373	3.61804780264708	66	1
3.73809492284944	3.61418621481873	67	1
3.73773691788285	3.58533565590038	68	1
3.74001811379079	3.58558847121287	69	1
3.73948330726842	3.62027281478432	70	1
3.73827083077849	3.62674716905130	71	1
3.73867750286818	3.63222132177839	72	1
3.73428513518250	3.61906070300245	73	1
3.72971540845151	3.57485671659774	74	1
3.73658339726587	3.58258666503107	75	1
3.74726406219278	3.62252844789530	76	1
3.73610877003531	3.59526795880489	77	1
3.74484023817958	3.58896841435527	78	1
3.73325472474695	3.57422048192577	79	1
3.73847223478013	3.58493087363790	80	1
3.73930549456485	3.61152447100831	81	1
3.73798221733757	3.63544167321665	82	1
3.74804282153026	3.63493098752677	83	1
3.73644676744209	3.58501852385849	84	1
3.73443508002274	3.57797626908682	85	1
3.73211631376452	3.58482200106281	86	1
3.73840778911929	3.59344434360678	87	1
3.73757784360131	3.59232202565508	88	1
3.74003475432270	3.62239141889086	89	1
3.73514018377704	3.60858918748218	90	1
3.73420835770676	3.60371802794213	91	1
3.73465120511434	3.59482938940317	92	1
3.73713016953702	3.59726707694305	93	1
3.74321665345063	3.59915891795658	94	1
3.73849505745090	3.61155556140310	95	1
3.74080497841789	3.62462975333376	96	1
3.74210173616246	3.59697501308800	97	1
3.74293604630808	3.60808928462018	98	1
3.74440901140124	3.60774426888456	99	1
3.74493395382468	3.63112322809248	100	1
3.74393995021782	3.63871916879868	101	1
3.73433150996186	3.61282879287527	102	1
3.73835818545330	3.58729394358540	103	1
3.73750700794981	3.58193250264119	104	1
3.73738042836025	3.58456543286644	105	1
3.74264672862735	3.58207258305062	106	1
3.74012251680664	3.56974025549331	107	1
3.73442932722153	3.57567542713955	108	1
3.74310996526850	3.57519688277746	109	1
3.73493490293430	3.56254231532694	110	1
3.73966269258875	3.59002778256409	111	1
3.74195972009894	3.61579101859960	112	1
3.74717464050158	3.58950044488683	113	1
3.74812211402815	3.58190347378566	114	1
3.74084969825147	3.57973308673465	115	1
3.73565151592983	3.56791341911244	116	1
3.73520321338018	3.54815325461116	117	1
3.74125964740753	3.59709269085250	118	1
3.74454022064522	3.60990709989946	119	1
3.73783336628662	3.60211095003915	120	1
3.73736779734816	3.60343362007627	121	1
3.73257170138318	3.57404297891984	122	1
3.74265556520356	3.58691861623370	123	1
3.74264371995327	3.60420747234364	124	1
3.73779073004436	3.56154579132480	125	1
3.73641770000556	3.56859718711766	126	1
3.74382651841188	3.60085791470619	127	1
3.74869777122524	3.60865579271415	128	1
3.74000804576301	3.59358255179895	129	1
3.73454223539450	3.54319033141951	130	1
3.73706441319811	3.56381675444448	131	1
3.73897341069623	3.58475469154935	132	1
3.73981034178016	3.61406562637532	133	1
3.74184238990427	3.61022991281832	134	1
3.74155267798780	3.61579450626962	135	1
3.74172347502717	3.61489134630668	136	1
3.73664963372882	3.60256756780893	137	1
3.74053089456922	3.64874036385659	138	1
3.74427929303487	3.64129264705364	139	1
3.74147746919222	3.63479901051039	140	1
3.74065037661977	3.62941134783967	141	1
3.74057235891381	3.60439796200902	142	1
3.74547027334799	3.62155528188434	143	1
3.74042974363181	3.60088777285205	144	1
3.74056623957375	3.59915352349602	145	1
3.74533518258598	3.59494999297575	146	1
3.73588803947196	3.59118757527391	147	1
3.73671259709117	3.58502675381559	148	1
3.73916642857575	3.56386760759030	149	1
3.73289270441873	3.56268384077095	150	1
3.74621183046259	3.59342967905351	151	1
3.73429253381997	3.57495051432574	152	1
3.73674490965872	3.57452785235073	153	1
3.73813827836089	3.59857378372740	154	1
3.74129683953655	3.60033608287083	155	1
3.74040144819627	3.60205842339817	156	1
3.74399030853912	3.58038587333419	157	1
3.73502044017079	3.57582848480725	158	1
3.74174646286180	3.60058473471732	159	1
3.74586034248106	3.64967455031407	160	1
3.74320766680977	3.67817902277970	161	1
3.74356257333663	3.64174046364011	162	1
3.74416457777779	3.63103911485164	163	1
3.74331419252443	3.64622025218153	164	1
3.73996412266005	3.63575011248503	165	1
3.74007503780373	3.59616029085605	166	1
3.74010261449010	3.56026333166404	167	1
3.73606752323363	3.55743631977889	168	1
3.73462900838612	3.55951488337969	169	1
3.73824191188746	3.58377681136914	170	1
3.73180870350823	3.59423351865536	171	1
3.73628789162757	3.60385408104181	172	1
3.73787061840534	3.61379669561282	173	1
3.73623259120279	3.60968955553505	174	1
3.74121099834128	3.62384217439554	175	1
3.74688532817891	3.63474594915385	176	1
3.74942485314761	3.62473347087666	177	1
3.74909780003646	3.60635947756285	178	1
3.74599854635787	3.61840775477230	179	1
3.74044585768643	3.65533272380420	180	1
3.74260238048497	3.64036965293704	181	1
3.74586540778461	3.64596021538216	182	1
3.74574001305908	3.63776420778700	183	1
3.74196637688291	3.60239830029675	184	1
3.73799568229048	3.57250289167778	185	1
3.73612215601980	3.57843031575611	186	1
3.74139390912079	3.58506401333487	187	1
3.73997895240553	3.57590960419906	188	1
3.74137785697449	3.56405494230256	189	1
3.74392724880213	3.59662527277599	190	1
3.73676050293247	3.58054144454158	191	1
3.73405974874153	3.56053430544127	192	1
3.73336532492072	3.55065761353055	193	1
3.73307417697682	3.58314654693468	194	1
3.73773449784283	3.60575265039773	195	1
3.73854453058408	3.58954154241716	196	1
3.73611731760881	3.59530899928801	197	1
3.73832077883224	3.62388554117172	198	1
3.73715393192768	3.63979929209187	199	1
3.73344926333115	3.59264351904071	200	1
3.73412052848922	3.57627161646982	201	1
3.73655537683620	3.59747388162225	202	1
3.73691059219378	3.58690135758669	203	1
3.73552825633119	3.57691498835213	204	1
3.73978949667306	3.58417351304319	205	1
3.74703345152415	3.61334071103137	206	1
3.74204924125424	3.60370163897336	207	1
3.74993757351121	3.61118433290143	208	1
3.74224619059861	3.61468697153695	209	1
3.74284743038609	3.61741344944749	210	1
3.74157940620118	3.61489103278378	211	1
3.73689507574420	3.61844343968315	212	1
3.75216906872347	3.62768088384594	213	1
3.74655238050608	3.63997951250423	214	1
3.74314482647143	3.64060867822027	215	1
3.74521361851729	3.61592242435929	216	1
3.74123191585705	3.61492244708984	217	1
3.74275884846462	3.61215292781630	218	1
3.74220431518242	3.64222441760179	219	1
3.74514476823339	3.62547183824697	220	1
3.74516026904205	3.59990743873756	221	1
3.73496800592549	3.59082295073257	222	1
3.73668480129560	3.55856481831175	223	1
3.74038068467195	3.57694098147494	224	1
3.73807269101915	3.60801403886918	225	1
3.74240911938097	3.61750947168037	226	1
3.73634229699192	3.57841892123741	227	1
3.73621383225029	3.54418562431075	228	1
3.73826055769750	3.55683985808837	229	1
3.73965030477893	3.60836153855247	230	1
3.74467595290351	3.60701917823271	231	1
3.74256396262170	3.59829607891481	232	1
3.75149230999729	3.65633381362182	233	1
3.73908575908299	3.65071698537034	234	1
3.73844524099118	3.62678612212994	235	1
3.74405248711259	3.63401480372284	236	1
3.74108728712909	3.63115249083484	237	1
3.74011802164656	3.61343622422929	238	1
3.73732291118708	3.56995663555481	239	1
3.73667594526293	3.59993556578240	240	1
3.73924494706529	3.58431878727745	241	1
3.73836376089155	3.61081579797498	242	1
3.74137896187735	3.59324214010846	243	1
3.74539845693016	3.62663789782513	244	1
3.74356839181155	3.60658464001980	245	1
3.74203648951293	3.58914094686273	246	1
3.74030866133935	3.55833714605675	247	1
3.73540733143842	3.55284551357798	248	1
3.73968492680412	3.57668527075113	249	1
3.73982872273337	3.57958363200711	250	1
3.73789658105433	3.57352068160062	251	1
3.73641557576844	3.59896731726062	252	1
3.73730923254859	3.56014113604929	253	1
3.74499107688959	3.58174593182000	254	1
3.73778120144878	3.57660328839552	255	1
3.74049897785541	3.58307168557950	256	1
3.73912062512750	3.59101504665195	257	1
3.73942488591571	3.59219243584374	258	1
3.74308837432763	3.61390392760219	259	1
3.73708258644803	3.59820197484364	260	1
3.73201727981006	3.56209825703878	261	1
3.74233083116378	3.58177883194513	262	1
3.74370485157253	3.57519005152590	263	1
3.74238378014503	3.55079166413183	264	1
3.73357002619881	3.56959931609301	265	1
3.74533309268971	3.60892864221493	266	1
3.73831264891165	3.58567947673921	267	1
3.74562867403744	3.57281572034722	268	1
3.74088946036628	3.58006314551986	269	1
3.73488764602290	3.59611564881545	270	1
3.73258079714667	3.56324075806107	271	1
3.74270800778796	3.59840264893837	272	1
3.74318862550944	3.57276509883301	273	1
3.73951059726660	3.56830806980068	274	1
3.73983221793825	3.59764534183455	275	1
3.73515289330235	3.58218846995719	276	1
3.73867154908270	3.60392491075740	277	1
3.74084068108679	3.59477124081673	278	1
3.73696873442061	3.60340215779576	279	1
3.73925333305055	3.58776760106393	280	1
3.73657018807935	3.57007566543525	281	1
3.73954374784154	3.57814894440649	282	1
3.73423176504906	3.55304125989077	283	1
3.73923101262158	3.56873091994145	284	1
3.73962056458619	3.58817372585340	285	1
3.73949790285880	3.58881567518886	286	1
3.74124333329027	3.60673917925900	287	1
3.74506348256603	3.61687107599752	288	1
3.73482773030798	3.58120887149595	289	1
3.74093993866496	3.58859630676701	290	1
3.73787853764354	3.62471706915922	291	1
3.74321919499249	3.63350844845794	292	1
3.74540732530765	3.61546334581700	293	1
3.74006835586073	3.59931148717006	294	1
3.74561977361290	3.60839547702395	295	1
3.74504976745533	3.61273864855068	296	1
3.74107843251514	3.59953617059594	297	1
3.73436774784576	3.61975669329971	298	1
3.73679960123221	3.59976706534783	299	1
3.73629576578684	3.57592453532663	300	1
3.73140295812221	3.58773854307476	301	1
3.73942949031706	3.57102717477072	302	1
3.74168627486641	3.58247074672346	303	1
3.74090083438839	3.62203965068958	304	1
3.74142825582818	3.62741024446337	305	1
3.74168848526114	3.62406981418140	306	1
3.74205777873770	3.61318628828415	307	1
3.74478361768492	3.57786090668000	308	1
3.73643488115080	3.59555406136255	309	1
3.73723688537008	3.60484880176482	310	1
3.73798389698631	3.61337659531141	311	1
3.73698436636015	3.59500251502839	312	1
3.73249055070859	3.58138577431911	313	1
3.73552582853183	3.57601937854838	314	1
3.73262784019530	3.55440347815722	315	1
3.73344309794707	3.57011470562399	316	1
3.73917340051523	3.58508796478277	317	1
3.74572158755513	3.58980394159010	318	1
3.74125468892045	3.58700564885276	319	1
3.73797501063613	3.60443504782742	320	1
3.74373726037137	3.62147104315243	321	1
3.74177563827229	3.61614161288631	322	1
3.74013475285783	3.62085204826231	323	1
3.74426643803387	3.59558571098149	324	1
3.74745065083011	3.60921101083435	325	1
3.74362710134226	3.62083867330395	326	1
3.74658217199307	3.62969121682716	327	1
3.74520254777829	3.62414580008274	328	1
3.74256017210254	3.62862777232936	329	1
3.73754822534086	3.60365816987984	330	1
3.73810597551902	3.58826137427387	331	1
3.73854141057606	3.63470822488996	332	1
3.73123146586091	3.60514467980520	333	1
3.74017000458207	3.62402377235832	334	1
3.74338852149845	3.64168770169519	335	1
3.74537898716004	3.63019458728656	336	1
3.74660795149156	3.59631617923042	337	1
3.74416807834027	3.60952291119470	338	1
3.74372250291137	3.62592776978403	339	1
3.74280503268281	3.63472076882404	340	1
3.74503921206417	3.63434321742654	341	1
3.75071633352299	3.60009769277867	342	1
3.73822524539689	3.57992734509780	343	1
3.74311407476631	3.59484858253521	344	1
3.73393454426105	3.59838369577952	345	1
3.73419094462107	3.61034804112273	346	1
3.73928327989292	3.59744814454369	347	1
3.74162988390141	3.62433623032973	348	1
3.74049020174205	3.61538459402409	349	1
3.74287218067560	3.59917008422081	350	1
3.74033129202432	3.60841596629922	351	1
3.74454169055201	3.60948864832992	352	1
3.74747962121159	3.62508994682326	353	1
3.74027310623526	3.60083655450639	354	1
3.74678510690255	3.64779611428141	355	1
3.74292488831563	3.65259689722981	356	1
3.75003182628615	3.63855348622605	357	1
3.74245215510513	3.63630671710294	358	1
3.74106101652344	3.60265286629324	359	1
3.73599732962802	3.59044143302055	360	1
3.74223087393082	3.60975393435394	361	1
3.74699322178447	3.61714388937387	362	1
3.74212968906790	3.63755824174298	363	1
3.73910511294260	3.61337524708757	364	1
3.73850534754499	3.60573241100231	365	1
3.74340568310797	3.59677437410255	366	1
3.74813694978299	3.59120732567532	367	1
3.74402112935417	3.62151944889963	368	1
3.74729141264242	3.64397937591546	369	1
3.74103794338035	3.64310881134537	370	1
3.74939086042854	3.65256130392063	371	1
3.74458312553383	3.63465542534649	372	1
3.74539927494143	3.63236172104217	373	1
3.74830061782190	3.65200943773644	374	1
3.74583109015544	3.61889327498046	375	1
3.74119051420267	3.60808527012848	376	1
3.74666930461883	3.61958087334045	377	1
3.74296291842961	3.64885758871325	378	1
3.73871226402004	3.62969576342483	379	1
3.73863252933242	3.61226474150381	380	1
3.74040128800397	3.60817872337920	381	1
3.73836052789231	3.58404653714496	382	1
3.73543211768642	3.58316898126421	383	1
3.73339229356134	3.55521242512578	384	1
3.73482389682467	3.56837957068345	385	1
3.74108220508091	3.55991524308817	386	1
3.73850319154230	3.59265941998332	387	1
3.73623391538527	3.59731758982642	388	1
3.74276203918642	3.62284234617204	389	1
3.74250106401522	3.60455722610048	390	1
3.74010588393513	3.61196240855050	391	1
3.73905922289083	3.61018232237891	392	1
3.73897363763975	3.59339945641321	393	1
3.73516377653888	3.58308475507809	394	1
3.73554093681061	3.57771586868237	395	1
3.73947393476203	3.59784181990425	396	1
3.73954195402341	3.62163803654696	397	1
3.73694752154587	3.60305557549829	398	1
3.73324353274560	3.59048627689514	399	1
3.73974564894179	3.61184822434744	400	1
3.74129355338928	3.65088891519471	401	1
3.73820681558438	3.59671837067458	402	1
3.73620762393685	3.59201283099961	403	1
3.73901803748244	3.60698687625331	404	1
3.73864240943423	3.64162846765332	405	1
3.73845635656051	3.63425367142370	406	1
3.74042037910526	3.62090147846628	407	1
3.73539224566139	3.59136687905364	408	1
3.73929136721248	3.58767467055169	409	1
3.73878219291333	3.60953945431656	410	1
3.73746752519359	3.60383832000328	411	1
3.73922623398889	3.59729675398948	412	1
3.74322929184289	3.62716516552204	413	1
3.73769580022919	3.61407014932182	414	1
3.73569188634674	3.59456723855616	415	1
3.74370294941521	3.59098591360330	416	1
3.73648868901205	3.58434064240160	417	1
3.73974865888728	3.56596022738532	418	1
3.73455064178806	3.55995781516822	419	1
3.74179569620422	3.58679912891754	420	1
3.74223129109789	3.60483979801726	421	1
3.74413191481758	3.61363481796990	422	1
3.74496646853648	3.59176300757148	423	1
3.74139198155744	3.61449082814805	424	1
3.73924346230517	3.59505003414237	425	1
3.74119958242617	3.56351857113479	426	1
3.74305279772439	3.62693619990975	427	1
3.73964572282311	3.60966753001206	428	1
3.74222785740389	3.59615047776876	429	1
3.74608807219327	3.59737820819118	430	1
3.74627267530900	3.64206507717088	431	1
3.74566012538728	3.67231483003991	432	1
3.74487200099583	3.63237757469408	433	1
3.74655732563979	3.64017457595909	434	1
3.74486743926926	3.61674734748957	435	1
3.74502408634946	3.60603993743719	436	1
3.73952228414357	3.59875012101819	437	1
3.73571494960379	3.59225267037514	438	1
3.73369396981831	3.59566770668208	439	1
3.74300908911880	3.62209474901599	440	1
3.74525845331107	3.62718661658194	441	1
3.73936614461987	3.63279445375066	442	1
3.73675607343154	3.61979981773680	443	1
3.74067509426421	3.59803318501785	444	1
3.73960544446113	3.62057272036235	445	1
3.74115271741639	3.59627973010809	446	1
3.73497627432971	3.61033189556206	447	1
3.74922648244608	3.62692473805821	448	1
3.73854126119439	3.62683721993905	449	1
3.74875034958840	3.63531332686112	450	1
3.75086415069342	3.63028102919669	451	1
3.74686715993573	3.60770142036633	452	1
3.73482951992152	3.58615594776913	453	1
3.73820541118386	3.61462860911133	454	1
3.74038051551887	3.62940896743666	455	1
3.74145826658718	3.62624691373663	456	1
3.74358505481912	3.63076432965871	457	1
3.73343696464249	3.58054377187255	458	1
3.73491115991297	3.59685054984779	459	1
3.73762390588597	3.60384662775563	460	1
3.74495523256796	3.62651834663821	461	1
3.74023780631190	3.60269426640185	462	1
3.74104570947347	3.60148081600572	463	1
3.74017659156651	3.58717799295292	464	1
3.74223464039093	3.59471915503732	465	1
3.73804859654578	3.61761857902521	466	1
3.73667816352258	3.59926802711928	467	1
3.73465090485616	3.59422146637790	468	1
3.73727607600898	3.58594527381386	469	1
3.74157942062005	3.61656134537449	470	1
3.73828776810148	3.61689005968932	471	1
3.73593789029645	3.60883482242702	472	1
3.74027184341487	3.61570841650313	473	1
3.74138720555588	3.62637058382370	474	1
3.74306648914241	3.65053362253579	475	1
3.74600055421058	3.65702761154258	476	1
3.74363587399658	3.64256237459544	477	1
3.73295910964392	3.61037418229705	478	1
3.73678482992236	3.56003548719642	479	1
3.74138580604125	3.58529064937161	480	1
3.73808835778180	3.59376045915993	481	1
3.73898607275879	3.60114028472329	482	1
3.73835009766741	3.59222549094251	483	1
3.73651978968318	3.58429621487977	484	1
3.74320757667175	3.58875209216559	485	1
3.73632434048049	3.60705669885339	486	1
3.74645788738201	3.63501421600304	487	1
3.74168718891183	3.59629903948848	488	1
3.73790491462083	3.58130496284572	489	1
3.74366069536503	3.60346190315701	490	1
3.74226157764409	3.59038986244292	491	1
3.73891555548902	3.62895474135356	492	1
3.74191039658216	3.63870118181337	493	1
3.74402149157807	3.65080889660008	494	1
3.74905044923620	3.66126120191676	495	1
3.74256716717445	3.63142499294941	496	1
3.74146632979912	3.60899279457803	497	1
3.74289278011684	3.61084649765264	498	1
3.74202795383613	3.61359895523656	499	1
3.74024573659148	3.60875638881248	500	1
3.73474491971372	3.63142682813281	501	1
3.73695374484471	3.62925580597215	502	1
3.73467372301013	3.60212112981844	503	1
3.74077435421418	3.61622783983816	504	1
3.74202484222513	3.65150974782570	505	1
3.73936422728444	3.62336289168088	506	1
3.74201037792451	3.62307272078304	507	1
3.74036262633692	3.58581075835854	508	1
3.73883618165749	3.62050543843207	509	1
3.74193000628326	3.60407965184203	510	1
3.73000312629707	3.55038171962664	511	1
3.73512175848273	3.56882183988188	512	1
3.73539885376950	3.60365759771040	513	1
3.73422341978645	3.60099494941992	514	1
3.74728706625281	3.62342350006519	515	1
3.74010128397613	3.60211302797745	516	1
3.73349842217778	3.59849339055568	517	1
3.73500359307291	3.58347784772972	518	1
3.73690780471078	3.57024540398159	519	1
3.73682182920252	3.58126926892484	520	1
3.74043731396274	3.60768221438059	521	1
3.74480850067296	3.60531702087483	522	1
3.74577482798211	3.62444214734209	523	1
3.73739363077033	3.61156013543247	524	1
3.74168862507851	3.62394650012963	525	1
3.74282045330879	3.63638698279010	526	1
3.74398478226065	3.61742757586361	527	1
3.74004378538570	3.60657981634142	528	1
3.74045688903482	3.63715012463564	529	1
3.74491482912564	3.61643734051285	530	1
3.74215627318205	3.62535714775749	531	1
3.73714226522484	3.59437712219201	532	1
3.73453308586904	3.60534322035208	533	1
3.74050843212159	3.60943372956884	534	1
3.74264924394602	3.61869081767381	535	1
3.73437081492231	3.59379757448161	536	1
3.73888846051735	3.62392585551851	537	1
3.74049557825062	3.62786520557753	538	1
3.73281220045664	3.61736819138785	539	1
3.73093648480294	3.63395788054408	540	1
3.74291464316125	3.63096954273131	541	1
3.74217767782668	3.59342226971203	542	1
3.74076759401620	3.62112816005734	543	1
3.73447604762295	3.60144127244017	544	1
3.73469538441717	3.57807897805866	545	1
3.74301735250928	3.57890405155848	546	1
3.74097763387861	3.60718649981763	547	1
3.74048684412527	3.60136196433208	548	1
3.74311189703998	3.61347994227503	549	1
3.74196949148400	3.59396099848086	550	1
3.74073125989359	3.60449435389844	551	1
3.73706653693795	3.62387462676238	552	1
3.74271638661733	3.63386746172176	553	1
3.73902885748975	3.61215996981997	554	1
3.73837951693628	3.59719171679336	555	1
3.73734896219741	3.59833651928447	556	1
3.73539989179455	3.58640407710392	557	1
3.73770912547645	3.62257099143851	558	1
3.73687962159843	3.61330146682031	559	1
3.74649825709546	3.62496315508306	560	1
3.73581570356641	3.62024792205081	561	1
3.73379124727676	3.61103374276126	562	1
3.73521474193938	3.61050734002959	563	1
3.74008498153229	3.61442209665475	564	1
3.74101892870892	3.61423128139798	565	1
3.73761446651357	3.61039494621453	566	1
3.73452400913837	3.61390868190330	567	1
3.73050042876790	3.57808786062384	568	1
3.73747215862480	3.59769125482515	569	1
3.74019159787995	3.60199146569853	570	1
3.74219918314522	3.60476035914636	571	1
3.73621082576900	3.59618304495084	572	1
3.73824522718258	3.60108048218458	573	1
3.73961522844413	3.59926401482113	574	1
3.74137600780440	3.60895693801197	575	1
3.74291889070782	3.61826671530089	576	1
3.73738257839365	3.62732923500362	577	1
3.73408988533176	3.60294140234776	578	1
3.73137431195233	3.61444299496168	579	1
3.73325433110628	3.60703134636369	580	1
3.73788629975285	3.59666958161139	581	1
3.73952441591772	3.65519361751329	582	1
3.73919731091761	3.64489535411850	583	1
3.74277284335876	3.65924780977583	584	1
3.74471067075179	3.62787473579071	585	1
3.74414185974082	3.62991543342567	586	1
3.73535176138348	3.61993367754218	587	1
3.73697512655390	3.63512234982627	588	1
3.74208835712384	3.64630943707156	589	1
3.74012780056461	3.61041586092663	590	1
3.73509772281091	3.62320848591969	591	1
3.73520391174789	3.60957127847167	592	1
3.74644777338782	3.58933098820505	593	1
3.74142630090743	3.61992624612389	594	1
3.73692763789412	3.62268062130537	595	1
3.74030018673668	3.58921865888723	596	1
3.74402374369965	3.60242481739254	597	1
3.73934425022607	3.60923075504094	598	1
3.73476216423679	3.57205784522433	599	1
3.73197315054660	3.56984971144877	600	1
3.73106998456553	3.60175520651730	601	1
3.73844372838964	3.61417095003414	602	1
3.73993761590625	3.59509536765252	603	1
3.73494367259863	3.60655626485820	604	1
3.73549085404777	3.59532010659499	605	1
3.74204981757763	3.57435384919893	606	1
3.73958232741518	3.56591385505250	607	1
3.73756846960710	3.56557181720772	608	1
3.73563318548526	3.58577123022932	609	1
3.73741263943201	3.62056696591238	610	1
3.74124466112385	3.60468800067534	611	1
3.73817309425098	3.60314055122454	612	1
3.74039964947250	3.61242528622402	613	1
3.74005971715443	3.63470768559070	614	1
3.74630668656607	3.63715252267386	615	1
3.74888559669666	3.64806925120484	616	1
3.74784384296701	3.65706032691359	617	1
3.74386257843443	3.62983001685635	618	1
3.74043480743679	3.62338850649652	619	1
3.74703530465983	3.63976606546512	620	1
3.74510459474084	3.61917550715070	621	1
3.73453153418159	3.59171874726028	622	1
3.73018794582863	3.62711460733066	623	1
3.73938411452071	3.65589843758045	624	1
3.73618957665057	3.62971830452008	625	1
3.73661265866450	3.59315888123975	626	1
3.73536252233767	3.56753067761581	627	1
3.73454328921407	3.57581291021006	628	1
3.74018019012806	3.58864249740889	629	1
3.73973954803185	3.58924441719847	630	1
3.74488148659934	3.61055209623667	631	1
3.74028707070389	3.60387827225192	632	1
3.74544785656662	3.65066933506902	633	1
3.74255589899804	3.66271983256993	634	1
3.74137571047058	3.61341965297961	635	1
3.74058856357402	3.60326560639229	636	1
3.74236785733129	3.59906074521398	637	1
3.73884091944081	3.64950960423604	638	1
3.73973565246904	3.65926062554212	639	1
3.73802297544750	3.62747560704742	640	1
3.74246333818632	3.62001336032946	641	1
3.74248254051663	3.61897989681636	642	1
3.73331449531364	3.61335428316413	643	1
3.74207004644123	3.60133981648199	644	1
3.73980051292944	3.59653854564481	645	1
3.73942780452218	3.61286594375727	646	1
3.73760888578384	3.61732464158816	647	1
3.74747906410728	3.62022942249088	648	1
3.74189246062117	3.62928233847595	649	1
3.73894672180180	3.60785941316893	650	1
3.73181194059073	3.58649938363396	651	1
3.73838062598230	3.60911808283922	652	1
3.74064478975727	3.62587648478231	653	1
3.74207179049340	3.63746199521575	654	1
3.74269723915818	3.65722977999899	655	1
3.74316000957027	3.62750585088895	656	1
3.74331462206347	3.61120443436924	657	1
3.73998917495268	3.60691503327608	658	1
3.74021778706838	3.61485394770871	659	1
3.74391503347648	3.61406822436184	660	1
3.74379006262467	3.62146008173178	661	1
3.73932805803328	3.59155848900676	662	1
3.74116312422108	3.60143343831046	663	1
3.74020078294989	3.57683277478220	664	1
3.74169798968094	3.59865746768981	665	1
3.73742422382339	3.61137452531849	666	1
3.74137136686209	3.64025347104471	667	1
3.74174872641347	3.65052806452530	668	1
3.73944690755616	3.64002766235220	669	1
3.73965879517501	3.62377412167940	670	1
3.74421070058468	3.61644440292311	671	1
3.74033524226984	3.59130378342667	672	1
3.74041901440989	3.62522004468009	673	1
3.74051505657772	3.61760827556898	674	1
3.74545243288961	3.63235244291392	675	1
3.74349705687174	3.63460504271899	676	1
3.74100983685655	3.64222090794660	677	1
3.73864176848654	3.60777178926519	678	1
3.73656515551072	3.60497158143975	679	1
3.73758017582450	3.60164572285434	680	1
3.73924287870344	3.60056326999301	681	1
3.74314630702257	3.60450670010992	682	1
3.74360843853498	3.60096708742280	683	1
3.73832800751632	3.56411075605132	684	1
3.74418099105462	3.56177264046928	685	1
3.73649917475453	3.57082944134193	686	1
3.73876684628248	3.56321856216882	687	1
3.73231232503218	3.57625112141060	688	1
3.74231826552213	3.64610029750979	689	1
3.74106333455824	3.63825925905864	690	1
3.73554533876168	3.60397243026284	691	1
3.73637217225918	3.59859365427957	692	1
3.73659249703739	3.60588997448939	693	1
3.74248424411713	3.62537051375937	694	1
3.73987726993565	3.63080441150766	695	1
3.73522130204460	3.61950167741966	696	1
3.73422463431233	3.60087336387773	697	1
3.73838980744686	3.60139832539175	698	1
3.74537252949238	3.61882626905507	699	1
3.73820395871053	3.62481940660291	700	1
3.73677564796687	3.61818753807658	701	1
3.74622856786583	3.64491711282056	702	1
3.73912136099534	3.66941516531087	703	1
3.74447694244432	3.64693956214439	704	1
3.74643607876639	3.62173045024353	705	1
3.74127712476923	3.58543690555681	706	1
3.73871510984862	3.59277747038863	707	1
3.74024941085142	3.58837625702140	708	1
3.74330552077321	3.59033891492610	709	1
3.74601065357065	3.63336736402259	710	1
3.74180059899713	3.61286187188580	711	1
3.73674079579294	3.58849022013299	712	1
3.73715448580633	3.58615966607747	713	1
3.73618712835859	3.60107894663645	714	1
3.73686747539313	3.58861635366218	715	1
3.74278782424549	3.63314778660897	716	1
3.74154735434428	3.65153234406987	717	1
3.74335635401727	3.65399423335581	718	1
3.74197324516283	3.61967483327296	719	1
3.74034907260499	3.58690197239153	720	1
3.74005027818233	3.59563324990214	721	1
3.74064818219907	3.59368708827137	722	1
3.73723908500053	3.57947365080152	723	1
3.74312523388143	3.57155274896099	724	1
3.73833225916294	3.55970314578423	725	1
3.73823881631403	3.56778511612947	726	1
3.74621028250088	3.61705894790636	727	1
3.74047553974810	3.61931481987815	728	1
3.74166527236687	3.63849078026881	729	1
3.74507201157252	3.62713809098991	730	1
3.73750688775865	3.60935241849294	731	1
3.73999430373370	3.59074707184509	732	1
3.74166862115345	3.61400773678530	733	1
3.73989493740893	3.60064450421958	734	1
3.73891052267262	3.59252759691909	735	1
3.74371870236140	3.56925268161285	736	1
3.74159000685366	3.57720926950842	737	1
3.74418624545346	3.59762908849522	738	1
3.73873545486962	3.59743167437782	739	1
3.74045850760697	3.60822992652836	740	1
3.74492238421430	3.61627589887331	741	1
3.74922490803523	3.63850093762838	742	1
3.74581189901896	3.65008044496956	743	1
3.73841857701802	3.63191075041394	744	1
3.73729281353497	3.63078455863998	745	1
3.73754891872407	3.59252026153163	746	1
3.73491760492978	3.59118742634196	747	1
3.73138186424806	3.56673199366745	748	1
3.73840554344082	3.60750264437626	749	1
3.74531973026704	3.60960144516015	750	1
3.74823812433708	3.64764319469377	751	1
3.74738779916496	3.62107782761039	752	1
3.74677118414478	3.59894726689942	753	1
3.74443086924624	3.56979687499027	754	1
3.74274005612452	3.58943978335606	755	1
3.73688739718797	3.60527638210549	756	1
3.73094662518257	3.55862352416869	757	1
3.73837608030281	3.56922548517558	758	1
3.74027107248900	3.57640614545242	759	1
3.73825698247755	3.59520266849870	760	1
3.73849688209663	3.60952423127799	761	1
3.73696959561002	3.58446338448148	762	1
3.73958454999464	3.57859784891185	763	1
3.74009177994397	3.58765830659139	764	1
3.73820366373229	3.57651140955745	765	1
3.73706484694190	3.56972925095955	766	1
3.73790535624111	3.57633584479279	767	1
3.74001539566200	3.58810162944121	768	1
3.74247531608409	3.62737913302414	769	1
3.74183953650134	3.60815561979705	770	1
3.73715860474217	3.60552520416344	771	1
3.74129647973913	3.61132743706189	772	1
3.74276158751160	3.62726769795571	773	1
3.74493257493479	3.62194618121825	774	1
3.74546616909513	3.61058510660238	775	1
3.73585980745852	3.58611448050109	776	1
3.73513865827872	3.60005955616828	777	1
3.74037801978040	3.63671782509323	778	1
3.73393417544104	3.60917345496082	779	1
3.73256275633717	3.58525083217221	780	1
3.73194142620401	3.57410953986097	781	1
3.73847448157084	3.62923204472982	782	1
3.73758748355154	3.62300989977561	783	1
3.74193119354355	3.54932987066931	784	1
3.74348135449686	3.56731756945560	785	1
3.74188811902448	3.64603008192250	786	1
3.74244293422923	3.65072218187364	787	1
3.73288902616624	3.60097430376746	788	1
3.73681297049825	3.57746658014342	789	1
3.73713591665272	3.60427359580550	790	1
3.74463365809374	3.61267021858182	791	1
3.73834325022466	3.60495137962460	792	1
3.73339465861280	3.59039561360162	793	1
3.73126136159640	3.61335869991908	794	1
3.74183611163011	3.62073313538800	795	1
3.73826780933934	3.59267636035992	796	1
3.73784041482289	3.58267939231501	797	1
3.74111733502315	3.60703819644424	798	1
3.73776795872189	3.62122909380615	799	1
3.73769372179836	3.62411640831452	800	1
3.74284290413518	3.61880273614364	801	1
3.74058766323943	3.62098420565384	802	1
3.73201601344961	3.57006728367951	803	1
3.73997295619516	3.56866102423842	804	1
3.73621866222048	3.58770655662938	805	1
3.74071611258958	3.62469392515315	806	1
3.74130713038556	3.65570965401876	807	1
3.73880217386391	3.61865047522548	808	1
3.73797326581226	3.56206229486583	809	1
3.73975853474391	3.57046068280613	810	1
3.73686281345714	3.58495059355710	811	1
3.73963946266355	3.61508070279037	812	1
3.74484432216249	3.62349879121037	813	1
3.73607476214765	3.60438216964587	814	1
3.73645980549553	3.57293923753015	815	1
3.73609244162737	3.59355332596675	816	1
3.74147069944305	3.58820616455487	817	1
3.73780695065455	3.61019922541482	818	1
3.74231957855833	3.61852963111856	819	1
3.73736599949679	3.57849712811847	820	1
3.73703465634002	3.54779924805759	821	1
3.74581798554079	3.57729937028623	822	1
3.74553472629403	3.59383346876406	823	1
3.73661583955311	3.60951261820937	824	1
3.73660159864743	3.58876536465250	825	1
3.73248803880172	3.57603683178191	826	1
3.73890963999530	3.59361410844397	827	1
3.73687312035269	3.59429605767363	828	1
3.73133222679063	3.59158649915414	829	1
3.73521196553816	3.58127795980742	830	1
3.73794435742788	3.58497752443091	831	1
3.72933663011104	3.59661930531422	832	1
3.73374095805338	3.59346110447279	833	1
3.73528632008929	3.57046058218072	834	1
3.74058685661038	3.59410181319716	835	1
3.73868290756941	3.59630407915517	836	1
3.73867798345549	3.59943497641623	837	1
3.73883570330280	3.59042953556850	838	1
3.74413888080977	3.59399934283757	839	1
3.73871080698508	3.61241263231229	840	1
3.73917715075971	3.63073857996560	841	1
3.74319000228516	3.60850464173290	842	1
3.74271290145455	3.59882697936798	843	1
3.74301700377863	3.58951819019635	844	1
3.74198029761911	3.61396959405227	845	1
3.73979657722473	3.62921680412360	846	1
3.73742539400747	3.63715340625773	847	1
3.73537149751031	3.61652597420786	848	1
3.73927937577885	3.59588734290150	849	1
3.73749030407176	3.61553129473260	850	1
3.73654781507368	3.60040622675991	851	1
3.74162821060961	3.63087668054419	852	1
3.74903025242498	3.66640514490605	853	1
3.74020118087828	3.64901883845530	854	1
3.74105479245212	3.63745944905852	855	1
3.73867589006778	3.63746978715102	856	1
3.73197392936078	3.61806661268779	857	1
3.73455975885771	3.62032806992604	858	1
3.74338193480256	3.63199947532437	859	1
3.73819195974212	3.60143202127136	860	1
3.73806698743515	3.60110662102617	861	1
3.74087190010079	3.61625124535888	862	1
3.74591557715357	3.61931872362763	863	1
3.73631099223522	3.60265501020844	864	1
3.73507835178945	3.59293362281387	865	1
3.74021990491545	3.59519695971831	866	1
3.74186898324830	3.62484209944019	867	1
3.74248832156398	3.61989020527207	868	1
3.74741616313544	3.61623627767668	869	1
3.73662282595191	3.59892379359472	870	1
3.73468099833736	3.59156220001668	871	1
3.73643497820250	3.59660731341773	872	1
3.74446405421028	3.59517225702880	873	1
3.73627030485131	3.60267354152791	874	1
3.73544438703869	3.59777777701362	875	1
3.74470349200830	3.60323749136332	876	1
3.74855993479448	3.64597386434055	877	1
3.74708113128530	3.62833741330005	878	1
3.74435565656147	3.63670543033045	879	1
3.73732350790434	3.62601328650603	880	1
3.73359454502589	3.60876664689684	881	1
3.74099955032392	3.64969660811914	882	1
3.73949046977741	3.58690051672704	883	1
3.73932891022784	3.59539648006010	884	1
3.73922219578964	3.56694509758993	885	1
3.73663591117473	3.58827849049591	886	1
3.73449775312635	3.59304193809888	887	1
3.73468792435959	3.60554931920070	888	1
3.73966724857825	3.59899796581235	889	1
3.75101657605275	3.66995765421787	890	1
3.74524575324420	3.65394028669670	891	1
3.73734165825776	3.60743663327533	892	1
3.73981244939597	3.61194089622161	893	1
3.73843069117726	3.58927209800980	894	1
3.73596324304655	3.57593774561510	895	1
3.74001655951281	3.59124987925542	896	1
3.74180386683034	3.60870276278783	897	1
3.73329837253514	3.55349555653346	898	1
3.74098684471423	3.58856237553269	899	1
3.74717468969587	3.63295806027532	900	1
3.74371091304699	3.65363241555727	901	1
3.74331057197412	3.61089909919525	902	1
3.74376159013293	3.60438469754298	903	1
3.74486103044211	3.61216672236633	904	1
3.74110327428744	3.61670507958126	905	1
3.74050722470373	3.63458187187210	906	1
3.73689074044795	3.61804011936160	907	1
3.74551529778766	3.62517919762414	908	1
3.74465734487979	3.65981977175454	909	1
3.74361482343764	3.63600437418890	910	1
3.74129760927173	3.61784673109088	911	1
3.74143598875612	3.59793935122033	912	1
3.74169494261092	3.60414476767559	913	1
3.73723593240336	3.61162433838718	914	1
3.73930351250260	3.63397904795095	915	1
3.73527107129200	3.61352793493629	916	1
3.74271116226588	3.61257507902833	917	1
3.74232356664024	3.63966960198163	918	1
3.74251057261969	3.65742160011714	919	1
3.74633407314595	3.63396659349240	920	1
3.74595049623213	3.60528811648627	921	1
3.73918554709758	3.61271880004358	922	1
3.73705108554209	3.57845502543733	923	1
3.74331561908947	3.58377593531229	924	1
3.74329538759481	3.62160455054886	925	1
3.73881319442858	3.62017050489589	926	1
3.74085432941148	3.59551209731754	927	1
3.74286276258790	3.62101720448438	928	1
3.74659936004975	3.61733489105358	929	1
3.73951248502520	3.58290122208808	930	1
3.73368757551294	3.57661182867444	931	1
3.73313634916322	3.57616357316744	932	1
3.73348186788345	3.58405582265852	933	1
3.74073639690917	3.59804807846618	934	1
3.74131627209584	3.59937653190973	935	1
3.73533159945813	3.59247727207888	936	1
3.74315906822681	3.59565144308593	937	1
3.74920703916304	3.64847269150765	938	1
3.74546816784060	3.64135679924524	939	1
3.74207536437049	3.65806298613580	940	1
3.74693768125703	3.62416774258798	941	1
3.74652074313922	3.63269166287445	942	1
3.74469221086347	3.63089256230556	943	1
3.73698873666426	3.59633256782458	944	1
3.73633370747698	3.60866519376197	945	1
3.73918593634210	3.61382359014710	946	1
3.74405193758741	3.61960022837957	947	1
3.74244363338692	3.60401024118403	948	1
3.74141013389953	3.60729933911108	949	1
3.74010807121769	3.58223703782002	950	1
3.73779181785429	3.58457446466046	951	1
3.74775186633910	3.64566208710947	952	1
3.74898564742818	3.64283803664282	953	1
3.74327706587851	3.62152857939705	954	1
3.73978525158385	3.59337808795699	955	1
3.73478151433938	3.56569306885429	956	1
3.73966204863416	3.58905504752336	957	1
3.74301138058233	3.60793473163721	958	1
3.73734250826711	3.58287109019191	959	1
3.73305182426070	3.59395136457729	960	1
3.73521599429577	3.60376807653458	961	1
3.73598045124366	3.57257374620694	962	1
3.74199609706199	3.60063265229811	963	1
3.74580186990000	3.61295703817631	964	1
3.74352125362573	3.59955882160804	965	1
3.73730288465126	3.58064658530969	966	1
3.74025853991055	3.59442587634712	967	1
3.74225860747558	3.62739736738413	968	1
3.74546419379459	3.66158873258731	969	1
3.74841065843669	3.66551832483183	970	1
3.73837690670601	3.60869937508229	971	1
3.74069421564061	3.62183365529549	972	1
3.74009334911402	3.61987474047382	973	1
3.74311684879916	3.63019356625360	974	1
3.74457609451694	3.63178326509045	975	1
3.74027000988228	3.59837932851604	976	1
3.74559620550069	3.62952708659217	977	1
3.74060147569998	3.62454554201169	978	1
3.73963501444799	3.61843027726682	979	1
3.74344268152412	3.64530925943444	980	1
3.74505257410723	3.64808530483116	981	1
3.73835140196459	3.60379783994531	982	1
3.74111310225106	3.59631468472450	983	1
3.73481762381459	3.59110723407557	984	1
3.73956804381474	3.61553789020491	985	1
3.74186210847339	3.60731639934173	986	1
3.74540021967128	3.58656944137006	987	1
3.74169178722164	3.58000798814738	988	1
3.74262547844810	3.58358711388503	989	1
3.74501349237348	3.60464798442826	990	1
3.74729963736355	3.62140427545078	991	1
3.74918844428562	3.61578759885854	992	1
3.74757704436880	3.64861603883038	993	1
3.74498770386714	3.61538480769668	994	1
3.74556706736509	3.63409891104904	995	1
3.73842226101570	3.62440177156195	996	1
3.73950922471442	3.60273066710566	997	1
3.74163932547365	3.61316959306283	998	1
3.74047398292988	3.61915901995550	999	1
3.73629898000744	3.62377205963420	1000	1
3.73883946449801	3.60918778230358	1001	1
3.73829500748171	3.57946347742424	1002	1
3.73871718877741	3.60456741653032	1003	1
3.74356280556925	3.63206785782766	1004	1
3.73589562166707	3.59691620580013	1005	1
3.73748410889595	3.57350079345005	1006	1
3.74092227135706	3.57153022274458	1007	1
3.74081438003396	3.59673497431914	1008	1
3.73837627536370	3.63379228576154	1009	1
3.73664904262421	3.60704595207177	1010	1
3.74017757755074	3.60481704249764	1011	1
3.73832393478303	3.61936917233653	1012	1
3.74291387752756	3.64257320912149	1013	1
3.74190951857129	3.66011243585212	1014	1
3.73256569339919	3.60835191586428	1015	1
3.73671682070283	3.59328081627766	1016	1
3.74000192414250	3.61723450246079	1017	1
3.73835033654989	3.62415093789133	1018	1
3.73829406866122	3.60555010644589	1019	1
3.73926764225415	3.58584568494263	1020	1
3.73996396302077	3.57174560849775	1021	1
3.73954115508777	3.57618381246173	1022	1
3.73193914112701	3.57679594199636	1023	1
3.73739375685635	3.59112497327178	1024	1
3.73959689139731	3.59278636173130	1025	1
3.73768502364030	3.58868806651176	1026	1
3.73688503327885	3.59365694551416	1027	1
3.74078027884473	3.59679300403671	1028	1
3.74419196460655	3.59627606139850	1029	1
3.74009488712794	3.59312603315942	1030	1
3.73914498132951	3.59580128447379	1031	1
3.74110003740334	3.62089369976571	1032	1
3.73476471123328	3.62839757827101	1033	1
3.73272868447966	3.61230806246906	1034	1
3.73778472662231	3.65801657087395	1035	1
3.73363787687629	3.61199783555788	1036	1
3.73747234414561	3.61436957653779	1037	1
3.73712637520507	3.58365103041041	1038	1
3.73666968327139	3.57414667242479	1039	1
3.73446976733254	3.57530709250006	1040	1
3.73639898214227	3.58178674193725	1041	1
3.73804546205559	3.60203421392065	1042	1
3.73753031949676	3.61089195187804	1043	1
3.74038696355802	3.65560688387693	1044	1
3.73921304895163	3.63514683753615	1045	1
3.74726509539410	3.65575583082056	1046	1
3.74056053265794	3.63467290620701	1047	1
3.74404004369902	3.63249018134877	1048	1
3.74529797880144	3.63814391236012	1049	1
3.74341963165029	3.63103457795104	1050	1
3.74450017961085	3.63716863642232	1051	1
3.74522914824742	3.60435184059544	1052	1
3.74567989529496	3.64108692979598	1053	1
3.73379406375437	3.62269301101024	1054	1
3.74353488683376	3.60534736798093	1055	1
3.73737256475308	3.58698865174557	1056	1
3.73833295385002	3.59886938677655	1057	1
3.74144318663325	3.60405565524212	1058	1
3.73786812206614	3.56368071803300	1059	1
3.73381970265462	3.56272757493601	1060	1
3.73513741211525	3.56984525189068	1061	1
3.73923642841517	3.57743464597996	1062	1
3.74008262512579	3.60344903278186	1063	1
3.73544182368188	3.61911628158745	1064	1
3.74339935092771	3.64264222295621	1065	1
3.73875969277901	3.61541127309179	1066	1
3.73687942089050	3.62381542343564	1067	1
3.74183795497292	3.64641872062583	1068	1
3.73933259146423	3.60906913847779	1069	1
3.74275024643834	3.59932869038455	1070	1
3.73714439838020	3.58808574870475	1071	1
3.73821172187152	3.57660929430632	1072	1
3.73429446434856	3.57415663759644	1073	1
3.73972127875570	3.62030674694089	1074	1
3.73743925597636	3.60675315378171	1075	1
3.73407293831775	3.62393844052595	1076	1
3.73628440147118	3.62670915459128	1077	1
3.73876818389347	3.63253353582487	1078	1
3.73699925743330	3.59940290613054	1079	1
3.73956755284511	3.60154743886108	1080	1
3.74646610912816	3.62746371440495	1081	1
3.73864897014010	3.59908520060505	1082	1
3.73898644897797	3.61294088239495	1083	1
3.73766439548341	3.58701725555559	1084	1
3.72975810702082	3.59754353431164	1085	1
3.74015320647242	3.59921843735474	1086	1
3.74312759420514	3.61081420772023	1087	1
3.74814524677761	3.63153355510252	1088	1
3.73827383593944	3.62253593756236	1089	1
3.73884750640977	3.57515568832819	1090	1
3.73929907889986	3.57973970921546	1091	1
3.73633819888168	3.59562168854277	1092	1
3.73182324794058	3.57847620243780	1093	1
3.73213326720885	3.57706464330872	1094	1
3.73354317963063	3.58172643152320	1095	1
3.73501469627595	3.59011815003095	1096	1
3.73614185698592	3.60172159846994	1097	1
3.73319947691297	3.61603546523650	1098	1
3.73581602531830	3.60595787375844	1099	1
3.73728441796262	3.59730058828273	1100	1
3.73789469999187	3.58537082927705	1101	1
3.74036530553819	3.58403327361322	1102	1
3.74242742044163	3.62279511857328	1103	1
3.73270823165312	3.62584351914054	1104	1
3.73899976025700	3.56218228179058	1105	1
3.74372138774311	3.53415337934722	1106	1
3.73479305610684	3.58343195098760	1107	1
3.73394950829715	3.59630553366143	1108	1
3.73849839543848	3.58643612967281	1109	1
3.73569715183223	3.59825213105825	1110	1
3.73702543167703	3.60475129073205	1111	1
3.74239238007319	3.64774198638259	1112	1
3.74565014627210	3.64748313309623	1113	1
3.74525902026810	3.64648826634262	1114	1
3.74241025466730	3.63432811828510	1115	1
3.74247162110201	3.62883574262500	1116	1
3.73514111871661	3.58910340344424	1117	1
3.72620270172538	3.57557264015506	1118	1
3.73521812539271	3.58736158665380	1119	1
3.73780712027282	3.61082372164626	1120	1
3.74253304613877	3.60730238318720	1121	1
3.74243161233294	3.62383105762711	1122	1
3.74049158104765	3.62184740448755	1123	1
3.73926965084563	3.58499139797627	1124	1
3.73714561794489	3.63304766675708	1125	1
3.73732231315238	3.60446261080708	1126	1
3.73414365249823	3.61580189533954	1127	1
3.72943945108963	3.60405270910145	1128	1
3.73472188523579	3.61596179048432	1129	1
3.73893180362584	3.62519359075086	1130	1
3.73655436686675	3.62345118940926	1131	1
3.73979328061865	3.61037181647151	1132	1
3.73747858272361	3.58179826864174	1133	1
3.74102886942394	3.61634971961664	1134	1
3.73944678743952	3.61094660440688	1135	1
3.74344861679240	3.59538201752503	1136	1
3.73747055341692	3.59429294663819	1137	1
3.73411331100667	3.58369226571974	1138	1
3.73854315165479	3.57754262807768	1139	1
3.73591841239980	3.60092040534579	1140	1
3.73482493399553	3.57974468489528	1141	1
3.73645927138102	3.58283014864409	1142	1
3.73418673228964	3.58029755978752	1143	1
3.73304574629570	3.58482782852690	1144	1
3.73328221695152	3.56992796680703	1145	1
3.73755110925264	3.59194366487922	1146	1
3.74696820650322	3.61489976841621	1147	1
3.74376424452455	3.59937064565209	1148	1
3.73152306540237	3.58897944448539	1149	1
3.73466302011838	3.60199704454378	1150	1
3.74240224323700	3.62109916454895	1151	1
3.74380449517400	3.62635335796275	1152	1
3.74053662297150	3.62268131406938	1153	1
3.73424166129885	3.58711591415744	1154	1
3.73565371778397	3.62020351774748	1155	1
3.74443098878903	3.64942322135188	1156	1
3.74540484555714	3.64727884744318	1157	1
3.74077947294912	3.63968231461574	1158	1
3.75028491991743	3.62731241809226	1159	1
3.75146515652818	3.64087419342094	1160	1
3.74506342776620	3.64027624497548	1161	1
3.74373582133342	3.64723189869230	1162	1
3.73832134454743	3.61984187319704	1163	1
3.73906909507457	3.63068158278853	1164	1
3.73809496020737	3.64160243778329	1165	1
3.73803645940257	3.59960752980190	1166	1
3.74469222878630	3.62773864777397	1167	1
3.74188718552472	3.61386976321629	1168	1
3.74561706697247	3.60051118566072	1169	1
3.74308135035501	3.60853399383484	1170	1
3.74110845987008	3.61659197580724	1171	1
3.74313233849851	3.63738738274211	1172	1
3.74145254833852	3.63427682013075	1173	1
3.74010857032204	3.61001009008714	1174	1
3.73549795676881	3.59038655789800	1175	1
3.74050953139097	3.58934668762118	1176	1
3.73763554219796	3.59483908978341	1177	1
3.74008058910818	3.62747175913868	1178	1
3.74725658529467	3.61658570197813	1179	1
3.73355735442009	3.58923617505113	1180	1
3.73197377595977	3.57637287357101	1181	1
3.74530888132432	3.60110640934594	1182	1
3.73216686579536	3.59251613004052	1183	1
3.74438361093621	3.63136914292856	1184	1
3.73693751683221	3.60252387834224	1185	1
3.74452026201656	3.61357490786994	1186	1
3.74047106021981	3.62582775891140	1187	1
3.74531934259617	3.61408820753221	1188	1
3.74522346757051	3.60057684093196	1189	1
3.73936565595317	3.59330310609610	1190	1
3.73729266263894	3.62223588902847	1191	1
3.73875283439738	3.62148893209990	1192	1
3.74008787842909	3.62138484433684	1193	1
3.73592030544009	3.62631510344521	1194	1
3.74713861682018	3.68422644064553	1195	1
3.74374079843460	3.67396999660168	1196	1
3.73271645599422	3.62208343126402	1197	1
3.73870194715328	3.64929694435791	1198	1
3.73696565653437	3.66157104198407	1199	1
3.73883385053706	3.65305298061713	1200	1
3.74252262248721	3.63886745987262	1201	1
3.74022450530698	3.63886885411878	1202	1
3.74135466350143	3.60211021392550	1203	1
3.74077466362696	3.59624200907307	1204	1
3.74409140287937	3.63141162542629	1205	1
3.74479409283515	3.63997407606046	1206	1
3.74701196112754	3.68062129387121	1207	1
3.74413446828121	3.66883501644808	1208	1
3.74082706799207	3.60741022273946	1209	1
3.73350073377677	3.57593435572002	1210	1
3.74197230349650	3.61977755842683	1211	1
3.73918604595432	3.63038537075691	1212	1
3.73154447951077	3.60356882671744	1213	1
3.73701309482380	3.58573377920273	1214	1
3.73757350975300	3.59981347390603	1215	1
3.73458304990253	3.59358798648008	1216	1
3.73453915576436	3.61546351132961	1217	1
3.74342727114143	3.64348658830206	1218	1
3.73504518388985	3.60577976742608	1219	1
3.73948803997233	3.58891937314918	1220	1
3.74072398543887	3.57993527577963	1221	1
3.73908128837096	3.57474483786015	1222	1
3.73995982715370	3.60303652555243	1223	1
3.74527579964188	3.63357983239564	1224	1
3.74783073848065	3.63431742534685	1225	1
3.74717675758329	3.62965976973583	1226	1
3.74334432903459	3.64892767954617	1227	1
3.73791297190638	3.59323190309768	1228	1
3.73708750644673	3.60053617768338	1229	1
3.74439496877623	3.62266232738547	1230	1
3.73843777031350	3.59579002702788	1231	1
3.72818984405750	3.54447583813548	1232	1
3.72839035375754	3.55444465765701	1233	1
3.73762284425480	3.58837858658014	1234	1
3.73619256757958	3.62415242041739	1235	1
3.73206339693597	3.60035644828202	1236	1
3.73586228746096	3.60989560726366	1237	1
3.74060928910815	3.62767966685248	1238	1
3.73975536497402	3.63769637984044	1239	1
3.74326035660225	3.62580486689812	1240	1
3.74298884320430	3.63733357963482	1241	1
3.74440972404383	3.62424584909632	1242	1
3.74314323846916	3.61964748114109	1243	1
3.73655481022909	3.59472621916919	1244	1
3.73156296021867	3.59264320302753	1245	1
3.73436730594738	3.58669693406592	1246	1
3.73940487278356	3.61980587187589	1247	1
3.73605750987802	3.57173348529427	1248	1
3.73361416398411	3.55790921412705	1249	1
3.74222544863188	3.58889633983372	1250	1
3.73698614204763	3.58377610821190	1251	1
3.73693680733707	3.59655496133976	1252	1
3.73190566656012	3.56736213407243	1253	1
3.72978824836647	3.56418345856380	1254	1
3.73578550283697	3.57068840814084	1255	1
3.73765078201791	3.61973017738798	1256	1
3.73746493809675	3.60582101376976	1257	1
3.73240937049166	3.58762298179429	1258	1
3.73034098702970	3.57024435786558	1259	1
3.73553097360342	3.57265781718081	1260	1
3.73780554839955	3.58497408442379	1261	1
3.73780873656081	3.58832674120527	1262	1
3.73448453348202	3.58986665644177	1263	1
3.74116697509096	3.59993351058696	1264	1
3.73422995930136	3.59066059855146	1265	1
3.73774912840681	3.58382449641477	1266	1
3.73069829385738	3.59513469167627	1267	1
3.73314343117136	3.58375751472720	1268	1
3.73105834546851	3.58895163560013	1269	1
3.73358042443523	3.57760134920884	1270	1
3.74285431732652	3.64268264827573	1271	1
3.74506777077977	3.64500295315728	1272	1
3.74658360106947	3.62237138444337	1273	1
3.74685036868994	3.62261139307412	1274	1
3.73473743100761	3.59868260237133	1275	1
3.73518185915101	3.61221526635278	1276	1
3.73141911385031	3.58022886853421	1277	1
3.73560230880452	3.58953032760997	1278	1
3.73638937050215	3.61512022282578	1279	1
3.74978280203697	3.62147662821314	1280	1
3.74795225451499	3.65012658668063	1281	1
3.73662275643914	3.60720171229800	1282	1
3.74011655884271	3.60923476122449	1283	1
3.74395591827524	3.63398192067938	1284	1
3.74298207009149	3.63561760872183	1285	1
3.73506035875127	3.60921341785753	1286	1
3.73982611163734	3.62918980500183	1287	1
3.74183059041166	3.62981273717187	1288	1
3.74411438972650	3.62527447936868	1289	1
3.73975749767167	3.60430815685641	1290	1
3.74121451563497	3.61568181039817	1291	1
3.73624009017919	3.58473415971319	1292	1
3.72838101878665	3.57329921062673	1293	1
3.73843221556715	3.61772473716271	1294	1
3.73361253118608	3.58968823096197	1295	1
3.73498444932257	3.63556666005468	1296	1
3.74584877178185	3.63228257569534	1297	1
3.73980892415300	3.67826349808123	1298	1
3.74695624549692	3.69561041450854	1299	1
3.74977319703211	3.63845978899924	1300	1
3.74294187406833	3.58564655792884	1301	1
3.73519472038462	3.57185769257189	1302	1
3.73357254857764	3.58504716367472	1303	1
3.73627259525306	3.63270443062525	1304	1
3.74194053602796	3.63352211096492	1305	1
3.74207069304237	3.65199473763655	1306	1
3.73679963452722	3.62670908941463	1307	1
3.73664733239641	3.59050736272227	1308	1
3.73532894484105	3.58500082568789	1309	1
3.74255552010656	3.62994372425988	1310	1
3.74228961120105	3.62037546880583	1311	1
3.74158486006579	3.61067440055668	1312	1
3.73563129739331	3.58899248185629	1313	1
3.74170823943033	3.59285406513182	1314	1
3.73737316777998	3.58743964575708	1315	1
3.73210795733195	3.60239200164767	1316	1
3.73382357470761	3.62228451206030	1317	1
3.73208767843254	3.58859142037129	1318	1
3.74070792430626	3.58247429939322	1319	1
3.73709311483043	3.58499606629634	1320	1
3.73168231304444	3.59925352422424	1321	1
3.73849450875852	3.60108860842017	1322	1
3.72934683445096	3.57965586346686	1323	1
3.73451651715088	3.54956012046492	1324	1
3.73403863515767	3.58373268421097	1325	1
3.74035298359393	3.56371180624772	1326	1
3.72779815076747	3.56998280498477	1327	1
3.74139638741968	3.59071386334719	1328	1
3.74253905544173	3.62963930867408	1329	1
3.74324925450446	3.63229916672131	1330	1
3.74000597150793	3.64016060867864	1331	1
3.73821573765978	3.63670761578016	1332	1
3.73230897279609	3.60647824771003	1333	1
3.73754323170740	3.62675467397978	1334	1
3.74272773345112	3.62895982908650	1335	1
3.74012766481145	3.58403622171382	1336	1
3.73944031859189	3.60419305612478	1337	1
3.73976740454039	3.59717515394769	1338	1
3.74519867482417	3.61166828295899	1339	1
3.74116783458733	3.62976567992342	1340	1
3.73917335322171	3.63034579122504	1341	1
3.73903694741571	3.61231728499951	1342	1
3.73987838915773	3.61476140471595	1343	1
3.74594291811195	3.62019143005440	1344	1
3.73685190056296	3.62252352821748	1345	1
3.74047541016666	3.63573979544706	1346	1
3.73950343770562	3.59913757908755	1347	1
3.74250441422963	3.62114542360163	1348	1
3.74233582709822	3.61097284314201	1349	1
3.74004107571818	3.62122193003101	1350	1
3.74054725247777	3.59392724850659	1351	1
3.74603660903534	3.59984145983577	1352	1
3.74277691741678	3.61574276679390	1353	1
3.73671054751491	3.60890789321865	1354	1
3.73720638280073	3.60230944130844	1355	1
3.73601014678044	3.59945337049063	1356	1
3.73259673781493	3.59283598930888	1357	1
3.73887105654203	3.60509288327016	1358	1
3.73987062968255	3.59052143900992	1359	1
3.74384303842166	3.58520059741299	1360	1
3.74359774667339	3.62359280143159	1361	1
3.74826915993542	3.64646540650324	1362	1
3.73776474842400	3.61899459184174	1363	1
3.74267759187714	3.57670870589834	1364	1
3.74141612239872	3.57150281624070	1365	1
3.73495719366266	3.59120106255328	1366	1
3.74369055490537	3.63011789379751	1367	1
3.74407248376818	3.61116540375063	1368	1
3.73984517940659	3.58504052855130	1369	1
3.73415864286169	3.59851211719738	1370	1
3.73782579231192	3.61656707293201	1371	1
3.73399730870019	3.60116470670937	1372	1
3.73395332577511	3.60453886587337	1373	1
3.74045405686139	3.60633615198287	1374	1
3.74242447112936	3.58842413159559	1375	1
3.74239426503274	3.59248947644565	1376	1
3.73726315288783	3.60484381648527	1377	1
3.74226067137358	3.62679436454866	1378	1
3.73836206064359	3.60212157971177	1379	1
3.73689500358628	3.61461726318934	1380	1
3.73500092174084	3.60532594037148	1381	1
3.73432592954076	3.60296360053715	1382	1
3.73720071841176	3.60892907024104	1383	1
3.73451270005742	3.59818210595107	1384	1
3.74807146622482	3.66418063938419	1385	1
3.74373408569064	3.65169568702630	1386	1
3.74262316016998	3.60894339614579	1387	1
3.74470626630460	3.62834329254569	1388	1
3.74138174146213	3.58296043812443	1389	1
3.73270490855514	3.59474212861046	1390	1
3.74218009585987	3.60271447239130	1391	1
3.74042574856378	3.62724874087957	1392	1
3.73366441100195	3.61191204030534	1393	1
3.74629602153115	3.59075126453612	1394	1
3.73773925673788	3.56761465321960	1395	1
3.73342600133377	3.55529337201429	1396	1
3.73272387300187	3.55468506015441	1397	1
3.72815411925594	3.56202038749217	1398	1
3.73803855863093	3.60372281831339	1399	1
3.73503723518200	3.60867323431756	1400	1
3.73638857244259	3.60360104119361	1401	1
3.73839052173695	3.61556541476764	1402	1
3.73481745769125	3.59481538706578	1403	1
3.73465257385941	3.58982699166324	1404	1
3.73432633083628	3.59867028852997	1405	1
3.73356795661710	3.60206181743441	1406	1
3.73989744219426	3.59228976404203	1407	1
3.73843771934323	3.58798877729701	1408	1
3.73652522631606	3.62182531596505	1409	1
3.73713782801098	3.63977457525525	1410	1
3.74117028985079	3.63498791648155	1411	1
3.74355219092059	3.63442404636491	1412	1
3.74456477395216	3.62889286293673	1413	1
3.73979853246828	3.61783930608380	1414	1
3.73771937287149	3.63114328802532	1415	1
3.73527134562238	3.63109213575139	1416	1
3.73403207425622	3.59067763145206	1417	1
3.74146527992653	3.56718502266306	1418	1
3.73023037404317	3.57046791405212	1419	1
3.73941519435666	3.63027505971664	1420	1
3.73875044231934	3.63954222003375	1421	1
3.73930351257154	3.63608255988230	1422	1
3.73822149465248	3.61750980229789	1423	1
3.73840193780517	3.62874919856159	1424	1
3.73558021829229	3.60877741282499	1425	1
3.73902016833637	3.59372272869080	1426	1
3.73668864912420	3.58624032122884	1427	1
3.73455808017194	3.58997210113532	1428	1
3.73844426942887	3.60903929792806	1429	1
3.74312316913262	3.63968572025522	1430	1
3.74256060298173	3.65487900429879	1431	1
3.73541075001876	3.61078664277793	1432	1
3.74065404440750	3.60597794106453	1433	1
3.74415111852204	3.63654419198143	1434	1
3.74106372150691	3.64235148809208	1435	1
3.74308913973583	3.61217934654161	1436	1
3.74098689131007	3.64937556729161	1437	1
3.73723228198835	3.61443718551841	1438	1
3.74460527229587	3.62873205596475	1439	1
3.74213341820868	3.63770488033044	1440	1
3.74359999195866	3.62485748469941	1441	1
3.74137107973337	3.64113726735113	1442	1
3.74227943610475	3.61675688809745	1443	1
3.73823677106245	3.63623387689367	1444	1
3.73864598477731	3.59346106794343	1445	1
3.74166071174477	3.58678862942167	1446	1
3.74019403467188	3.56856349964698	1447	1
3.73771241241997	3.59609675893481	1448	1
3.73740685332319	3.61731703837769	1449	1
3.73302921825404	3.54754894487162	1450	1
3.73196362483899	3.55244105221910	1451	1
3.73498329281154	3.60414752687648	1452	1
3.73287699328820	3.59085540717253	1453	1
3.73345643189239	3.57259741439549	1454	1
3.73362698019942	3.61511813894639	1455	1
3.73425720784210	3.60161686973175	1456	1
3.73511922248923	3.61427884343603	1457	1
3.74096594202981	3.62335898238169	1458	1
3.73761852766578	3.60749343603698	1459	1
3.73598671769741	3.60157786764001	1460	1
3.73445141455897	3.59140640225737	1461	1
3.73068215900831	3.59962399794212	1462	1
3.73240078628960	3.60165385933585	1463	1
3.73788856451661	3.62424407745652	1464	1
3.74035508176890	3.62561817987807	1465	1
3.74315427686140	3.61062536732894	1466	1
3.73354380264483	3.62360608187367	1467	1
3.74537395117796	3.64540669903041	1468	1
3.74935368582259	3.64786172987644	1469	1
3.74778955251367	3.61996538292066	1470	1
3.73562648368307	3.59084093716134	1471	1
3.73401951934992	3.58558956949071	1472	1
3.73739968996984	3.61145782892966	1473	1
3.74152164175272	3.60564965626858	1474	1
3.73988688759535	3.55553519294811	1475	1
3.73375386686941	3.57155631353957	1476	1
3.73565164626334	3.57732012111065	1477	1
3.73564657051765	3.59386073255198	1478	1
3.73409416677579	3.59222598886490	1479	1
3.73283275992563	3.57182587127283	1480	1
3.73857253696463	3.57537058537944	1481	1
3.73279426685475	3.56957985485973	1482	1
3.73773804483731	3.61080820963869	1483	1
3.73331321242470	3.60049903844036	1484	1
3.72964295232862	3.56191584770006	1485	1
3.74410861871227	3.61646524050631	1486	1
3.73842344005470	3.58530510775104	1487	1
3.73565006036925	3.59983865514179	1488	1
3.73744421937148	3.61792431403982	1489	1
3.73577612226364	3.60223841234427	1490	1
3.73399053828960	3.60859803780655	1491	1
3.73705905789347	3.60675719239217	1492	1
3.74368734427538	3.65085858923679	1493	1
3.73973852646957	3.66078802035276	1494	1
3.74082520410933	3.65254505552014	1495	1
3.74003558876895	3.61124890614284	1496	1
3.73939392070472	3.59165135956786	1497	1
3.73380119601666	3.60058001283995	1498	1
3.73870591095846	3.63648498871747	1499	1
3.73832835870221	3.63770333539264	1500	1
3.74156257442438	3.63060063460662	1501	1
3.73975660090508	3.63600535489793	1502	1
3.74046908582572	3.61049986820324	1503	1
3.74211136184339	3.62077117282088	1504	1
3.74110595395040	3.60392235644686	1505	1
3.74221178443571	3.63095359018826	1506	1
3.73496362330908	3.61568576424865	1507	1
3.73257050139444	3.59127875857482	1508	1
3.73541492831649	3.57587799714350	1509	1
3.73198521124324	3.58191416763050	1510	1
3.74184051261818	3.59483919156801	1511	1
3.73949679937744	3.59474656404781	1512	1
3.73564143214282	3.59836702074601	1513	1
3.74135576851954	3.62639077849988	1514	1
3.73549268482305	3.62429736704371	1515	1
3.73271008396657	3.60353170714552	1516	1
3.73557520187027	3.58578300006688	1517	1
3.73554746880739	3.59359906551638	1518	1
3.74039145375426	3.60961746938107	1519	1
3.73607003079900	3.59912853093505	1520	1
3.73269978817610	3.61308582579349	1521	1
3.74116598105531	3.64385223044109	1522	1
3.73886368247885	3.66083691770141	1523	1
3.74021169074801	3.67168740591605	1524	1
3.74860459579333	3.68713528011247	1525	1
3.73817827171838	3.65331534595373	1526	1
3.73830512112413	3.62307375009272	1527	1
3.73517856755811	3.61076960290987	1528	1
3.74770275196450	3.62911872763923	1529	1
3.74130466004251	3.66734926277754	1530	1
3.73922676109683	3.60628456010930	1531	1
3.73668494776797	3.59185570701852	1532	1
3.73613926469188	3.58468560677401	1533	1
3.73609856092438	3.60274241885874	1534	1
3.74468373674507	3.58843450878431	1535	1
3.73313552798705	3.58199914544849	1536	1
3.73730787041339	3.59847759997172	1537	1
3.73342081714010	3.58990029031717	1538	1
3.73077481259443	3.61510378447829	1539	1
3.73041992672180	3.58693938455316	1540	1
3.73203937428998	3.60346515888116	1541	1
3.73105162015622	3.60118715532394	1542	1
3.74313828218814	3.60367466500461	1543	1
3.73711589056279	3.61140405386489	1544	1
3.73672128828434	3.59106121139939	1545	1
3.73461104818429	3.57404857900645	1546	1
3.73501391538503	3.56136308288401	1547	1
3.73387914973237	3.58730099352142	1548	1
3.73460903275220	3.59308670062592	1549	1
3.73606020914469	3.60026856888679	1550	1
3.73101703085057	3.56989639726015	1551	1
3.73454008244004	3.58451579723725	1552	1
3.73762576809477	3.61201961856980	1553	1
3.74198287987077	3.61882579827138	1554	1
3.73759235734075	3.60330203471261	1555	1
3.73730915742326	3.61551255260848	1556	1
3.74028721700967	3.63832305745316	1557	1
3.73597424333197	3.63745012157408	1558	1
3.73702517184682	3.64548283469965	1559	1
3.73687342160730	3.64140886866333	1560	1
3.73924688866816	3.61685507356608	1561	1
3.74017648957682	3.62774143097669	1562	1
3.73197422174666	3.59347845321277	1563	1
3.73485723841261	3.56350258705035	1564	1
3.73731855838883	3.58574445685879	1565	1
3.73770567438581	3.60926984334520	1566	1
3.73878286463801	3.61348557241098	1567	1
3.74024806471400	3.60665799543207	1568	1
3.73259845335453	3.58062806488494	1569	1
3.73298639611267	3.57968858929175	1570	1
3.73494283408358	3.60591486301929	1571	1
3.73868246687272	3.60089303961274	1572	1
3.74514489919674	3.61772341708464	1573	1
3.73679859377988	3.63210737662680	1574	1
3.73717305141995	3.64896477245862	1575	1
3.73534702649906	3.64152781279622	1576	1
3.74321590687157	3.64166071307974	1577	1
3.74229301590499	3.64772951663277	1578	1
3.74155472891838	3.63647194514773	1579	1
3.74013192759895	3.65768794055545	1580	1
3.73910735161170	3.65071877726514	1581	1
3.73479561757677	3.62908371979115	1582	1
3.73739768647588	3.63298939040439	1583	1
3.73950740280631	3.64208893622135	1584	1
3.73660971172235	3.62991199746368	1585	1
3.73612245346636	3.59073262785792	1586	1
3.73704432845083	3.60933084601661	1587	1
3.73889044108048	3.61479299555250	1588	1
3.73748766562642	3.60605895684325	1589	1
3.74139653442033	3.64948418308190	1590	1
3.73606167628731	3.64835062230187	1591	1
3.73528758720600	3.61874445267234	1592	1
3.74112904221106	3.64503184439020	1593	1
3.73052079253344	3.59306891963664	1594	1
3.73930391711661	3.60631637786864	1595	1
3.73685742293889	3.59081803142544	1596	1
3.73368498950262	3.55574443410926	1597	1
3.73051674927975	3.56944114312936	1598	1
3.73562390315724	3.55564893229841	1599	1
3.73734093790069	3.59259829323871	1600	1
3.73745954637150	3.58474951291152	1601	1
3.73599836272524	3.57293357050497	1602	1
3.73558457861439	3.57504488878410	1603	1
3.73243050452271	3.57691209679399	1604	1
3.73313336262131	3.53781844295686	1605	1
3.72735479112062	3.54930307216362	1606	1
3.74132451452236	3.58679911435492	1607	1
3.75003166337928	3.60118538875042	1608	1
3.73555259071802	3.58387297294344	1609	1
3.73633713715495	3.60621266265004	1610	1
3.73423089790552	3.57294207660730	1611	1
3.73428454409305	3.60364495147009	1612	1
3.73834533962900	3.61551043156582	1613	1
3.73662517347246	3.60644675424628	1614	1
3.73839907163875	3.62951006143090	1615	1
3.74017296980505	3.65257336861554	1616	1
3.74498396545858	3.64470517731532	1617	1
3.73612431231284	3.63917568165217	1618	1
3.74503430824046	3.64701451218411	1619	1
3.74434569042207	3.63222241275158	1620	1
3.74929393454795	3.63481915613317	1621	1
3.74002949555545	3.62464272776319	1622	1
3.74072481452610	3.62456360532520	1623	1
3.73678078648095	3.62852511993430	1624	1
3.73988531934283	3.62481028986114	1625	1
3.73689271651184	3.61070705700082	1626	1
3.73675812813652	3.62573646076823	1627	1
3.73747346785763	3.63587051581514	1628	1
3.73891130370252	3.65151747200820	1629	1
3.73123792109022	3.62896175820056	1630	1
3.73065482417614	3.63218922025055	1631	1
3.74175431187094	3.64925978616501	1632	1
3.73966005813543	3.61195338069641	1633	1
3.74126287673539	3.61067745239936	1634	1
3.73351507793574	3.57103725378066	1635	1
3.73714372805800	3.59339003424963	1636	1
3.74133313423775	3.60049436783979	1637	1
3.73735746745317	3.60576936720680	1638	1
3.74403021974844	3.62487316431374	1639	1
3.73486004959212	3.61217212625311	1640	1
3.73734418256096	3.61485789618786	1641	1
3.73779066503510	3.58541854747518	1642	1
3.74211464085273	3.61142792743151	1643	1
3.73871486208064	3.61764073763085	1644	1
3.73399723550438	3.58415850024840	1645	1
3.74307385405473	3.59916897650584	1646	1
3.74256117319501	3.60804728848978	1647	1
3.74578546456886	3.65460846842570	1648	1
3.74778139936682	3.66812134921183	1649	1
3.74512697367295	3.64388447555940	1650	1
3.74512239752270	3.64114571185777	1651	1
3.73829599413708	3.65317863948019	1652	1
3.74543416625999	3.67978986046981	1653	1
3.74220672768048	3.66726198739103	1654	1
3.74221124771163	3.66967515077688	1655	1
3.73765768648601	3.62889409602209	1656	1
3.74081173262182	3.62621806484183	1657	1
3.74011171010126	3.61643587410856	1658	1
3.73937617064122	3.60390166947310	1659	1
3.74055436786686	3.59778180302371	1660	1
3.74153869440129	3.61415060738658	1661	1
3.74140315372964	3.60456343118766	1662	1
3.73528136618236	3.60509830034684	1663	1
3.73622383133442	3.60000630783050	1664	1
3.73201442203530	3.56564537851382	1665	1
3.73932962897957	3.58559775040004	1666	1
3.73568917540326	3.62616401325983	1667	1
3.73404182296525	3.60909058151425	1668	1
3.73993049449531	3.61658689363371	1669	1
3.73860195276245	3.60808434870457	1670	1
3.74042322799191	3.61075007585193	1671	1
3.73378795732924	3.59715862393140	1672	1
3.73259662986367	3.60168925563140	1673	1
3.74470009150779	3.63343988147037	1674	1
3.73861568456236	3.62753404089397	1675	1
3.74506417112564	3.61951475447772	1676	1
3.73652080956280	3.61408816743471	1677	1
3.73302773828489	3.59846965725297	1678	1
3.74038282321767	3.61942138083182	1679	1
3.73980498280551	3.63712840658481	1680	1
3.74554058415496	3.65775162866698	1681	1
3.73642257598248	3.65293862578302	1682	1
3.73831287606749	3.63368287734661	1683	1
3.74096054210842	3.60780032920106	1684	1
3.73047500143366	3.62463946323198	1685	1
3.73499437993778	3.63163264395322	1686	1
3.73892078739836	3.61015839026444	1687	1
3.73486233963076	3.59225288728213	1688	1
3.73773270875722	3.61568947076762	1689	1
3.73634221561195	3.61341707161099	1690	1
3.73164683880928	3.60901908920520	1691	1
3.73173434661108	3.60061703752349	1692	1
3.73528927737320	3.60366096895524	1693	1
3.73638436994832	3.57625641542609	1694	1
3.73460182745153	3.55913196455792	1695	1
3.73978380479984	3.59242692777430	1696	1
3.73678838944555	3.57330715495201	1697	1
3.73456547303740	3.55966816076568	1698	1
3.73610703638240	3.56971508241782	1699	1
3.73515734186369	3.56735142801997	1700	1
3.74195695663278	3.59937152363487	1701	1
3.73948305701854	3.64942284232607	1702	1
3.74734492139918	3.65506508734916	1703	1
3.75078493582111	3.66432549140916	1704	1
3.73882208364627	3.63117925453246	1705	1
3.74341049782946	3.65622849423295	1706	1
3.75236183941374	3.67886641208621	1707	1
3.74694219473892	3.65156193203511	1708	1
3.73764596934141	3.62716213291672	1709	1
3.73684861876003	3.65969498760270	1710	1
3.74475559309336	3.65594332048570	1711	1
3.74049985556994	3.61624383139188	1712	1
3.73464204102644	3.58543635956561	1713	1
3.73823463449850	3.56414367962423	1714	1
3.74079066205273	3.57003298882434	1715	1
3.73735088599384	3.57365097739426	1716	1
3.73628163850806	3.55423529377406	1717	1
3.73984259526732	3.58624409135583	1718	1
3.73382930798808	3.63483456586488	1719	1
3.73941702466915	3.59829402591953	1720	1
3.73637022435188	3.57802682332905	1721	1
3.73787884869027	3.55083464394125	1722	1
3.74007323253411	3.56752885231461	1723	1
3.73931717061254	3.57750091101518	1724	1
3.73384154762280	3.59009453676826	1725	1
3.73820418971991	3.62494297175843	1726	1
3.73922603256765	3.61711236623483	1727	1
3.73515792860676	3.61813658183871	1728	1
3.74647378587607	3.64170478262172	1729	1
3.73987467536003	3.62412820327590	1730	1
3.74308216784880	3.62049156279591	1731	1
3.75076248858171	3.62651921505594	1732	1
3.74432746589615	3.63144978770279	1733	1
3.74003996499706	3.63020606740096	1734	1
3.74037588317791	3.63731172169390	1735	1
3.73257497059514	3.62343623726353	1736	1
3.73478166871153	3.60055252577155	1737	1
3.73338668729625	3.58518849462800	1738	1
3.73394191045514	3.59062063854461	1739	1
3.73601419230461	3.60447929333396	1740	1
3.73810437450358	3.59685349120342	1741	1
3.74075741323593	3.57561323026750	1742	1
3.73845967534088	3.61158494582293	1743	1
3.74263883123327	3.58437543675139	1744	1
3.73748347601330	3.56843571395173	1745	1
3.73710335084981	3.59870141604141	1746	1
3.73747698724130	3.62321722752462	1747	1
3.73659368655282	3.62956305409190	1748	1
3.74291716314290	3.64765295131707	1749	1
3.74468016416962	3.65338183175922	1750	1
3.73964269854193	3.64439643611526	1751	1
3.73873282136361	3.64808668559093	1752	1
3.73572328223847	3.62802982166187	1753	1
3.74211015585069	3.63167876375461	1754	1
3.74662055651150	3.65344205152612	1755	1
3.73410694937672	3.63747521153480	1756	1
3.73590129852821	3.60755130898080	1757	1
3.72907877829394	3.59053564752625	1758	1
3.73931647941398	3.58985482741594	1759	1
3.74459311033669	3.60898841217044	1760	1
3.74315415026687	3.60842829023932	1761	1
3.73935813695515	3.59410051220741	1762	1
3.73598479550671	3.55460220389423	1763	1
3.73465870743407	3.57800903502408	1764	1
3.73851557510269	3.59552778997856	1765	1
3.73520169412879	3.60978653268314	1766	1
3.74334638129776	3.61483378735596	1767	1
3.74136963385975	3.60980046926885	1768	1
3.73661135181348	3.60891127276276	1769	1
3.74109932102109	3.62328466128665	1770	1
3.73264882832581	3.60769090742961	1771	1
3.72962269138930	3.58740472339433	1772	1
3.73690667294205	3.60269713284484	1773	1
3.73683659304968	3.59967236372960	1774	1
3.73858947879401	3.58301781201343	1775	1
3.73617592540909	3.57933588023771	1776	1
3.73429945818902	3.58501363760519	1777	1
3.74046343538450	3.63491183969418	1778	1
3.74201433476105	3.66249105360280	1779	1
3.73891836430995	3.61932169942203	1780	1
3.73789351870608	3.58763817167954	1781	1
3.73940373920969	3.59930028057672	1782	1
3.73805860874295	3.62029319701054	1783	1
3.73784720562927	3.61894943047398	1784	1
3.74236224851294	3.60793179410251	1785	1
3.73710238866621	3.61960709946595	1786	1
3.72938981728846	3.59315388342870	1787	1
3.73157658711735	3.58663945563961	1788	1
3.72772152339782	3.56859441147649	1789	1
3.73076255492714	3.57531277389885	1790	1
3.73728429672131	3.57476110253584	1791	1
3.74418128361382	3.62237375748301	1792	1
3.74223000586287	3.65968316946186	1793	1
3.74069792063055	3.66631562130396	1794	1
3.73758487136111	3.66034844982420	1795	1
3.73918933250936	3.62487051450686	1796	1
3.73593369868200	3.60753756356212	1797	1
3.73949856391130	3.62047430710084	1798	1
3.74401669804261	3.63891474433473	1799	1
3.74302821774165	3.63188009812076	1800	1
3.73837185162996	3.63160040265517	1801	1
3.74730906823695	3.65976770883636	1802	1
3.74891611143611	3.65597187412107	1803	1
3.73625054778185	3.61850395488102	1804	1
3.73153654235924	3.60280849072707	1805	1
3.73437682202602	3.58969318304891	1806	1
3.74212411224403	3.60738432730073	1807	1
3.73736145782598	3.63792300149445	1808	1
3.73853318734545	3.65361204073717	1809	1
3.74109532890146	3.64058660264190	1810	1
3.74390737487373	3.61738203405658	1811	1
3.74122985167664	3.61840768947773	1812	1
3.73804293536217	3.63248441132813	1813	1
3.73959932099417	3.62804388156732	1814	1
3.74597748383058	3.58967582974119	1815	1
3.73662548806704	3.63679137375332	1816	1
3.73539876151049	3.61808408067891	1817	1
3.73878270600276	3.65024087359822	1818	1
3.74210125577405	3.60533861821535	1819	1
3.74021386040708	3.60614149262394	1820	1
3.74121914956855	3.60412006025550	1821	1
3.73016214494024	3.60116387857024	1822	1
3.73495783796293	3.62617798054026	1823	1
3.74687491017188	3.66976281109389	1824	1
3.74143355318613	3.62968596210145	1825	1
3.74574010455962	3.59858469604246	1826	1
3.73734686137077	3.60568653280308	1827	1
3.74034415702777	3.63434242984739	1828	1
3.73418433495134	3.59321438101043	1829	1
3.73342745766218	3.59692190972382	1830	1
3.74240488628936	3.59500288224110	1831	1
3.73420464389979	3.57106242362963	1832	1
3.73030528674580	3.56744129032401	1833	1
3.72572394357843	3.53805612093803	1834	1
3.73190484010645	3.56132111807572	1835	1
3.73653865970728	3.62282271398791	1836	1
3.74329311087174	3.64683837927139	1837	1
3.73386402488012	3.61831446628873	1838	1
3.74498332005242	3.60960579084049	1839	1
3.73582051341018	3.61755288364454	1840	1
3.73967045251140	3.59710530479493	1841	1
3.73618098795730	3.59091309818081	1842	1
3.72757391045180	3.57816580538762	1843	1
3.73402877919794	3.59145636209511	1844	1
3.73600738086279	3.58480007700998	1845	1
3.73924364639438	3.62890701882813	1846	1
3.74027334911063	3.62936146152700	1847	1
3.73511878841897	3.59595458492237	1848	1
3.73665125951904	3.60466457229599	1849	1
3.73101782812843	3.62706702822755	1850	1
3.73448673841391	3.58066867067559	1851	1
3.73156902989324	3.60880905469594	1852	1
3.73212638135742	3.59749853672551	1853	1
3.73796358257977	3.60937235925097	1854	1
3.73749266517968	3.59730418738956	1855	1
3.74026029474962	3.60542035544318	1856	1
3.74670821374237	3.59751967942377	1857	1
3.73995298803603	3.59018424583176	1858	1
3.73697166212660	3.60972703244537	1859	1
3.74127708201634	3.63335741137425	1860	1
3.74019333104175	3.64593435042762	1861	1
3.74035960886094	3.63536734214792	1862	1
3.73847544898299	3.61253637638888	1863	1
3.73888147127023	3.60511097539686	1864	1
3.73420896718593	3.59253299198631	1865	1
3.73608544298525	3.59129390597501	1866	1
3.73662856862291	3.56923040782581	1867	1
3.73653373202751	3.60110824624870	1868	1
3.73627449526056	3.64387544050032	1869	1
3.73765539519566	3.64602909635479	1870	1
3.73791787658364	3.66010088807147	1871	1
3.74189197272338	3.66600678882996	1872	1
3.74855778043551	3.62986374514334	1873	1
3.74017476027055	3.64753216880287	1874	1
3.74484660853378	3.61227368794153	1875	1
3.74139488179003	3.56459730569416	1876	1
3.73531579984799	3.57555330725443	1877	1
3.74357785896732	3.60910525495387	1878	1
3.74485815866648	3.64409906543975	1879	1
3.74240056913402	3.62102337085751	1880	1
3.74392420978589	3.60515474617989	1881	1
3.74154019579176	3.59381308065359	1882	1
3.73535798205997	3.59393253223711	1883	1
3.73648914702034	3.60014461086152	1884	1
3.73163076968240	3.59059568520679	1885	1
3.74410847958967	3.57847969044474	1886	1
3.73842691735987	3.59802988809818	1887	1
3.73788775711338	3.60563018232498	1888	1
3.73871942578264	3.62024289058394	1889	1
3.74346375378161	3.63844802452542	1890	1
3.73619554622740	3.62963817508585	1891	1
3.73416347698354	3.59573944329959	1892	1
3.73607262128205	3.57190051364422	1893	1
3.73869361138180	3.58322668985000	1894	1
3.74510866562472	3.60807396183016	1895	1
3.74039832189430	3.61369733821398	1896	1
3.73467498417156	3.58509800317812	1897	1
3.74018747309078	3.58649081239647	1898	1
3.73767119623230	3.57208562520346	1899	1
3.73513340530018	3.59694484934929	1900	1
3.74359910337351	3.62483070898033	1901	1
3.74492191245609	3.62106622731313	1902	1
3.73645587423389	3.61326935619172	1903	1
3.73964299454104	3.62725899681487	1904	1
3.74520002862858	3.62958144447719	1905	1
3.74385633089219	3.63850036412260	1906	1
3.73302764825059	3.61541729862031	1907	1
3.73373422792346	3.61036065069175	1908	1
3.73734457063344	3.58468452680433	1909	1
3.73961787026336	3.57669118282954	1910	1
3.74167764651791	3.59787217968105	1911	1
3.73603435392361	3.57645878375499	1912	1
3.73783700788761	3.60476595978540	1913	1
3.72957595086562	3.60474615735813	1914	1
3.73978200986316	3.60712055612013	1915	1
3.74260673473540	3.60116505741257	1916	1
3.73189539810793	3.61094971248125	1917	1
3.73397546667757	3.61323354626335	1918	1
3.73201931535778	3.59449781612611	1919	1
3.73916136570673	3.60359328935277	1920	1
3.74308027035050	3.60969128267315	1921	1
3.73910979405811	3.58037877300826	1922	1
3.73800072254534	3.57738383025261	1923	1
3.73837241860108	3.60318836598072	1924	1
3.73575357079816	3.59839803857376	1925	1
3.73428385890426	3.59417337376017	1926	1
3.74234969837164	3.58035636319727	1927	1
3.73838210984544	3.60624299499961	1928	1
3.73529644583283	3.61032373222350	1929	1
3.73540481702646	3.62322906514847	1930	1
3.74383625253415	3.62029051656779	1931	1
3.73793594867452	3.61882285127986	1932	1
3.73765775457927	3.62126014078270	1933	1
3.73691542304950	3.61725274772905	1934	1
3.73595880261694	3.59544583866633	1935	1
3.73805742821705	3.58677981091883	1936	1
3.73722476011921	3.59076205881813	1937	1
3.73892177562038	3.63643512546053	1938	1
3.73877276194748	3.62069051414178	1939	1
3.73341752556868	3.60219882159731	1940	1
3.74029010763020	3.62012103164660	1941	1
3.73844495755473	3.61501271969249	1942	1
3.74039820830245	3.62342210029235	1943	1
3.74266265519025	3.68406024033055	1944	1
3.74091029627823	3.65987989181660	1945	1
3.74134838934557	3.66303886823407	1946	1
3.73859455889346	3.62051084769626	1947	1
3.73673166712609	3.60283880903164	1948	1
3.73790060837524	3.58279412823302	1949	1
3.73668508834762	3.61594545055026	1950	1
3.74305766933213	3.60547816501986	1951	1
3.74204962939380	3.60766314542800	1952	1
3.74395931800677	3.60722580005687	1953	1
3.74293964014405	3.59786821427917	1954	1
3.73132944857264	3.57802644218821	1955	1
3.73971022912812	3.58109947541889	1956	1
3.73407983749888	3.58467187182210	1957	1
3.73753530160179	3.60833054603786	1958	1
3.73101333318945	3.62398288040095	1959	1
3.74205142548101	3.63183609114535	1960	1
3.74143126711043	3.64172983180166	1961	1
3.74142369800518	3.63171838267599	1962	1
3.73869432518636	3.60585764085993	1963	1
3.73420811898732	3.60641348301053	1964	1
3.73347854980937	3.59313799534329	1965	1
3.74297354471429	3.60707452521196	1966	1
3.74363086317476	3.60877316992806	1967	1
3.74338740646421	3.64379753570555	1968	1
3.74022024538307	3.60724075708680	1969	1
3.74035792634950	3.61992111330382	1970	1
3.73632882805140	3.59159074990480	1971	1
3.74373813231922	3.61714459510908	1972	1
3.74329155573781	3.62982782801284	1973	1
3.74223670890977	3.62894078370543	1974	1
3.73986112332386	3.60523273480249	1975	1
3.73539451443004	3.61115555538615	1976	1
3.73550480111425	3.61462809797123	1977	1
3.73644279821109	3.60185937847984	1978	1
3.73837117065021	3.59053465306148	1979	1
3.73344611437527	3.59088689989617	1980	1
3.73198355397450	3.59811098428346	1981	1
3.73235916214294	3.57956294535557	1982	1
3.73531282170270	3.57699599010166	1983	1
3.73886260026965	3.59784541759530	1984	1
3.73414256296279	3.59108209659623	1985	1
3.73693398650851	3.62077630812758	1986	1
3.73676034153619	3.63514812222843	1987	1
3.73682763404992	3.59954232049346	1988	1
3.74035495880211	3.59581162106518	1989	1
3.74391379570032	3.63730119702994	1990	1
3.73851390816694	3.62026404149355	1991	1
3.74361892816967	3.63656510198137	1992	1
3.73725891481427	3.60830309630808	1993	1
3.73474090312895	3.59202697746528	1994	1
3.72683587583527	3.56144987416113	1995	1
3.73407935369473	3.61522805988543	1996	1
3.73637445066244	3.61142606020442	1997	1
3.73135284749246	3.61201480310775	1998	1
3.73754680322458	3.62428149775864	1999	1
3.74442771655230	3.61405258084026	2000	1
[truncated: 3,000 more rows]
