# Supplementary material for: Reversibility and Viscoelastic Properties of Micropillar Supported and Oriented Magnesium Bundled F-Actin
Source: PLoS One. 2015 Aug 31;10(8):e0136432. doi: 10.1371/journal.pone.0136432 (PMC4556452; doi:10.1371/journal.pone.0136432)
Supplement: S1 Data — See the Readme.txt file within. (ZIP) [file pone.0136432.s004.zip › Rheology-raw-data/120916 02mM/fov2052noDD/fov2052noDD.txt]

3.68788672615464	3.34682071000943	1	1
3.68589675630763	3.35501841200670	2	1
3.68390992331183	3.33405038579590	3	1
3.68590080572888	3.35971516949869	4	1
3.68413694792259	3.35125820825281	5	1
3.68145523769540	3.34327875340347	6	1
3.68173550237097	3.35673773326780	7	1
3.68876918803068	3.37781041492218	8	1
3.68748165766425	3.36988242279565	9	1
3.68461414546828	3.37886620215075	10	1
3.68384076114061	3.37110539906073	11	1
3.68314046478542	3.35489149311022	12	1
3.68628835273542	3.34412397971276	13	1
3.68625015979557	3.34588482678033	14	1
3.68203647664303	3.35654612961190	15	1
3.68308107010640	3.33822176873879	16	1
3.67958582845830	3.30325312909207	17	1
3.68209811529733	3.32777789109446	18	1
3.68512689287460	3.34866078546707	19	1
3.68496129216416	3.35757712083565	20	1
3.68206402226048	3.34960128437245	21	1
3.68384270693751	3.35071016080335	22	1
3.68559134193714	3.34345125495559	23	1
3.68530402895879	3.35464268057733	24	1
3.68543329153849	3.35066123962016	25	1
3.68722539235524	3.38893092819310	26	1
3.68516146726408	3.37164567335816	27	1
3.68610110248472	3.35336763484879	28	1
3.68318275812671	3.36407821560888	29	1
3.68377284603420	3.37038210443099	30	1
3.68444044227435	3.36252433520403	31	1
3.68676590192030	3.35695354130988	32	1
3.68418289716209	3.34346560715703	33	1
3.68507494380778	3.35354820288806	34	1
3.68493093034537	3.35852997039121	35	1
3.68315828956803	3.36983505589920	36	1
3.68807815242481	3.35830204116926	37	1
3.68505736502173	3.35129067476680	38	1
3.68294283813911	3.33067813971476	39	1
3.68503176902833	3.35838588951601	40	1
3.68535646001154	3.35335650592956	41	1
3.68449949627858	3.34956290278494	42	1
3.68688026207332	3.34160901918244	43	1
3.68573278413609	3.34632956788746	44	1
3.68367215861037	3.35268515833684	45	1
3.68600996449699	3.34685637268236	46	1
3.68496624678896	3.35337822787341	47	1
3.68586487843625	3.36764042037106	48	1
3.68438724090748	3.34781721744428	49	1
3.68642211006403	3.37607046675546	50	1
3.68402114682601	3.35657083330780	51	1
3.68419628250224	3.33649778245278	52	1
3.68509869812739	3.33470543374754	53	1
3.68721666658828	3.34997642685481	54	1
3.68340899881317	3.33130871485428	55	1
3.68258922912362	3.36503970805097	56	1
3.68492655428437	3.36948997089458	57	1
3.68445024551154	3.35041894478197	58	1
3.68356169415930	3.34342066494195	59	1
3.68900678907794	3.34218044676326	60	1
3.68480761751684	3.35108513289597	61	1
3.68468104368216	3.34618222119616	62	1
3.68433802173529	3.35179163644956	63	1
3.68445742309836	3.36424597879754	64	1
3.68490578772625	3.35431632059209	65	1
3.68531565801079	3.39023419133616	66	1
3.68331989151102	3.34867500455483	67	1
3.68866108390451	3.36792484403547	68	1
3.68579601276755	3.35630573246205	69	1
3.68440511407338	3.34425239535094	70	1
3.68366985203956	3.34760392066122	71	1
3.68550698548690	3.36050015137464	72	1
3.68406053858329	3.34728413872686	73	1
3.68307739249866	3.36224564865864	74	1
3.68469107155384	3.33487150159579	75	1
3.68525890762382	3.37159672996040	76	1
3.68424641683610	3.34287736176657	77	1
3.68473624741657	3.34876923583782	78	1
3.68651780640295	3.35566486363779	79	1
3.68331122288231	3.33101930599256	80	1
3.68403104484984	3.33426901326089	81	1
3.68431466675134	3.34398469444438	82	1
3.68327987844980	3.35316200360918	83	1
3.68484697692955	3.35379396282168	84	1
3.68389593344011	3.34063108212549	85	1
3.68442632043198	3.34945108558696	86	1
3.68620542710704	3.34028073561260	87	1
3.68385150183547	3.36664995379120	88	1
3.68225954130707	3.35377112065184	89	1
3.68587676621671	3.36158896662615	90	1
3.68412536992952	3.36036318266728	91	1
3.68315625180804	3.33049193520953	92	1
3.68179974707259	3.33667907454787	93	1
3.68490220964239	3.34464424677164	94	1
3.68517265476631	3.34468608540225	95	1
3.68315401439689	3.34838599675259	96	1
3.68473240468894	3.35279186994927	97	1
3.68604515773655	3.34559670244023	98	1
3.68774564746708	3.34869251766724	99	1
3.68225638278468	3.32539956268515	100	1
3.68349614257162	3.34169581440931	101	1
3.68643808420582	3.35316898294727	102	1
3.68442370685718	3.33567394516288	103	1
3.68306814664890	3.33736493245405	104	1
3.68226735780154	3.31055344704214	105	1
3.68456088762547	3.31118030844402	106	1
3.68557925893297	3.33944803159229	107	1
3.68415866610479	3.35488364241140	108	1
3.68401432528425	3.33779314577291	109	1
3.68478279387210	3.33722383304310	110	1
3.68624766531497	3.35616984278495	111	1
3.68145215785963	3.33569810699240	112	1
3.68488577057684	3.35280225955774	113	1
3.68254679146134	3.34697575757046	114	1
3.68351514572574	3.34151082991387	115	1
3.68455891731192	3.35149440525517	116	1
3.68555361468197	3.34304632741562	117	1
3.68595562363166	3.35674134998770	118	1
3.68490120173173	3.36116304120635	119	1
3.68795266598928	3.35597850804318	120	1
3.68281000797258	3.34662913197410	121	1
3.68308524258117	3.32929680782229	122	1
3.68217362259493	3.34648837442299	123	1
3.68437589841200	3.33792218611265	124	1
3.68407311738883	3.34987348661091	125	1
3.68476949158462	3.32884642232351	126	1
3.68749594902133	3.33003684679657	127	1
3.68534714991393	3.34991200298441	128	1
3.68761073765870	3.34511374417912	129	1
3.68514261682195	3.35226147497151	130	1
3.68529291909626	3.34623729111545	131	1
3.68531180964908	3.35413742484403	132	1
3.68710580799381	3.37691368108513	133	1
3.68502548415650	3.37016908751725	134	1
3.68381945959883	3.35192069103451	135	1
3.68533623794934	3.34871679032756	136	1
3.68602603458481	3.34551220355956	137	1
3.68537663570721	3.34802827960711	138	1
3.68681840657349	3.34596273118388	139	1
3.68518800776485	3.33892922096466	140	1
3.68693086704315	3.33768095762018	141	1
3.68352707853827	3.31278152875029	142	1
3.68726458428914	3.33994367942350	143	1
3.68664379164273	3.35757080962039	144	1
3.68293422609803	3.35059117633864	145	1
3.68657565320712	3.33683223676448	146	1
3.68536574846712	3.34551915685063	147	1
3.68600081525829	3.36567875148943	148	1
3.68514931625326	3.33740799825872	149	1
3.68340763990202	3.33467426394798	150	1
3.68173127872525	3.32114625763324	151	1
3.68365107565984	3.32195226174016	152	1
3.68346977346076	3.34252962366525	153	1
3.68519101745905	3.34162912230804	154	1
3.68543461092939	3.34305762582597	155	1
3.68521256597546	3.33833020452766	156	1
3.68327012985232	3.33988763558131	157	1
3.68341657942824	3.35246031632596	158	1
3.68581826344583	3.36265682314378	159	1
3.68450905304487	3.36554095715034	160	1
3.68230715287810	3.34481856184899	161	1
3.68492899933970	3.37072549868921	162	1
3.68494702568330	3.36139084600872	163	1
3.68384294107293	3.34457319676581	164	1
3.68483001446669	3.36470651435888	165	1
3.68518982272835	3.34453373106054	166	1
3.68208787334810	3.32428366061394	167	1
3.68465321489563	3.34346125208406	168	1
3.68479188929823	3.33159435865266	169	1
3.68481158955996	3.34387740674059	170	1
3.68357387100213	3.34182554603319	171	1
3.68283690719457	3.33491981287695	172	1
3.68442595675992	3.34811327615815	173	1
3.68834006910484	3.36932224192086	174	1
3.68283592851159	3.34254146923589	175	1
3.68311162386265	3.34361884471710	176	1
3.68497757096897	3.36485666077705	177	1
3.68224447245569	3.35295109555703	178	1
3.68549818173176	3.34756692341760	179	1
3.68325867181135	3.34735248357950	180	1
3.68469754766430	3.35878929004060	181	1
3.68571827728791	3.35645625240249	182	1
3.68329263533928	3.34128768691784	183	1
3.68760813431441	3.35666513447833	184	1
3.68716139306507	3.35634024821438	185	1
3.68345127506237	3.35499046509622	186	1
3.68484082638894	3.33903250836686	187	1
3.68315039847281	3.34964647168292	188	1
3.68382609312414	3.34857063069630	189	1
3.68399536795552	3.34266511684686	190	1
3.68341621236303	3.34351968203739	191	1
3.68443282588555	3.35936473910107	192	1
3.68672127180955	3.35675380329555	193	1
3.68445273949712	3.34786699590007	194	1
3.68316632737305	3.34887085727674	195	1
3.68491516365082	3.34998945013687	196	1
3.68453780168882	3.34968524353674	197	1
3.68556592223170	3.33693830431927	198	1
3.68396135720310	3.34526727964139	199	1
3.68315490709749	3.36688205247788	200	1
3.68451842318805	3.35515857127517	201	1
3.68464371243930	3.35844289500168	202	1
3.68555935096430	3.36666097624910	203	1
3.68296260604218	3.33578681547472	204	1
3.68524532904626	3.33717035434534	205	1
3.68356588988204	3.34131500508483	206	1
3.68281044305551	3.34389309207385	207	1
3.68567020536805	3.34755622792498	208	1
3.68680789869462	3.35786163733270	209	1
3.68758040014659	3.35686269910093	210	1
3.68629985033046	3.34665612517701	211	1
3.68532546739283	3.35210304833776	212	1
3.68422814332946	3.36795971200045	213	1
3.68177273632512	3.35454220604745	214	1
3.68344830635876	3.34088387459713	215	1
3.68358702133056	3.32393316753331	216	1
3.68542574030607	3.35056140789318	217	1
3.68026694481449	3.33646630474806	218	1
3.68407334386536	3.34911335986581	219	1
3.68439478050507	3.34606066298030	220	1
3.68585257159760	3.33748536356055	221	1
3.68593999638620	3.33991200878002	222	1
3.68593731133389	3.34522817727859	223	1
3.68432002102599	3.32731039514267	224	1
3.68085982085960	3.33421957093519	225	1
3.68482873594355	3.32429489228502	226	1
3.68403558393903	3.35990291127419	227	1
3.68656522068708	3.36696880101207	228	1
3.68424478412917	3.37183616614197	229	1
3.68366762759839	3.36353079731923	230	1
3.68274246410137	3.36156495398779	231	1
3.68542839968465	3.33382349657641	232	1
3.68275867921443	3.35393855347678	233	1
3.68262504296067	3.33700929050003	234	1
3.68314472877380	3.33834920310090	235	1
3.68307406879801	3.33822986418197	236	1
3.68360977164933	3.35005925318835	237	1
3.68778503861202	3.36450084810474	238	1
3.68463670348868	3.36284203470481	239	1
3.68282803140097	3.35447287394922	240	1
3.68305922599103	3.34187088139645	241	1
3.68824978858266	3.35969537047098	242	1
3.68509088125011	3.36378886973858	243	1
3.68407279446510	3.34662645470536	244	1
3.68691937659703	3.34814084519059	245	1
3.68624623204640	3.34521766466208	246	1
3.68449058216355	3.34599934392246	247	1
3.68633005219901	3.35586424093170	248	1
3.68244560162847	3.34643955172888	249	1
3.68445538691185	3.35257053159446	250	1
3.68631685478923	3.35071034022476	251	1
3.68432003925216	3.35570719217648	252	1
3.68341565871323	3.36535942798018	253	1
3.68662252996021	3.35984038905034	254	1
3.68411136405649	3.34326043190938	255	1
3.68645733523656	3.32800119893679	256	1
3.68470555305629	3.32295680157779	257	1
3.68393495369474	3.33039361335563	258	1
3.68399849661277	3.34235551249541	259	1
3.68498873752022	3.36098790627995	260	1
3.68466512366115	3.35928333906557	261	1
3.68364435936737	3.34779881283213	262	1
3.68055939846098	3.35165647681490	263	1
3.68272065474899	3.34285233525807	264	1
3.68300727986004	3.33695578458492	265	1
3.68387646271814	3.31989702284765	266	1
3.68349136452793	3.33777014318014	267	1
3.68256530091739	3.34292471426429	268	1
3.68368100292612	3.36322875789854	269	1
3.68209432534039	3.35520242385944	270	1
3.68382125195674	3.35966464682881	271	1
3.68405767553524	3.34016413408991	272	1
3.68568468606989	3.31414149783126	273	1
3.68053109669260	3.33160522061905	274	1
3.68321670907285	3.36828307966532	275	1
3.68573026562387	3.33704677701709	276	1
3.68386031129606	3.33728871113591	277	1
3.68368249409179	3.35219438134142	278	1
3.68308499962826	3.34291122864311	279	1
3.68215787925924	3.33881557976030	280	1
3.68201235041148	3.34351275875025	281	1
3.68525002202040	3.37109298566881	282	1
3.68493586887459	3.38389007303441	283	1
3.68338365033508	3.34590446091618	284	1
3.68636951731668	3.35277401829340	285	1
3.68500348979580	3.36675754233210	286	1
3.68548526513561	3.35848944474779	287	1
3.68400023265421	3.33598210173038	288	1
3.68231630647964	3.34510929579654	289	1
3.68299934784695	3.34597219273390	290	1
3.68534543306009	3.33394386011328	291	1
3.68681846107623	3.35197776669573	292	1
3.68332624130426	3.36229935221393	293	1
3.68751659743197	3.35945955061288	294	1
3.68336185004125	3.34912847833576	295	1
3.68294086564253	3.33194646154569	296	1
3.68212349435332	3.34653046873507	297	1
3.68345495912137	3.34982805847746	298	1
3.68300641312115	3.34804606130748	299	1
3.68223748863822	3.33516638485649	300	1
3.68200047755698	3.33172886313673	301	1
3.68338552318868	3.33873759756366	302	1
3.68616270934274	3.35676689818814	303	1
3.68305375268129	3.33791117506863	304	1
3.68273943266120	3.33844678387475	305	1
3.68687331764031	3.35765890203614	306	1
3.68431663764539	3.39736257015861	307	1
3.68646586208256	3.39822053287797	308	1
3.68069102619406	3.37423034041804	309	1
3.68530924463934	3.35796290638747	310	1
3.68211602291653	3.32644445302645	311	1
3.68256011566033	3.32350510296888	312	1
3.68548232308944	3.36612103783793	313	1
3.68332715466991	3.34558949347608	314	1
3.68405130715201	3.33310149980185	315	1
3.68236106645373	3.31831599219883	316	1
3.68231955409230	3.30588360204615	317	1
3.68635165055573	3.33719059888720	318	1
3.68330267554942	3.34106892561935	319	1
3.68232487047321	3.34669572784617	320	1
3.68189627886808	3.35766274112615	321	1
3.68325794103061	3.34027872004922	322	1
3.68423284374119	3.36562207268113	323	1
3.68305026584656	3.35295218356405	324	1
3.68090334856755	3.36324296017279	325	1
3.68452152641305	3.36744129209782	326	1
3.68135230552773	3.35034850273734	327	1
3.68442310465565	3.36841453689225	328	1
3.68358295794711	3.34685972833404	329	1
3.68635436157345	3.35875403535758	330	1
3.68475272542623	3.35477834715364	331	1
3.68523239512190	3.35530237893292	332	1
3.68641935329399	3.36013157571985	333	1
3.68463800608972	3.36023360009747	334	1
3.68288994173378	3.35373511396738	335	1
3.68470145807953	3.36558201573855	336	1
3.68578949371950	3.35730448004491	337	1
3.68755625171841	3.38438854944340	338	1
3.68373462965554	3.33358411033085	339	1
3.68406479096685	3.35092966166296	340	1
3.68170438970256	3.35297749219535	341	1
3.68652559458076	3.35339330092301	342	1
3.68307427519467	3.37143513533270	343	1
3.68746956866139	3.35888758637562	344	1
3.68104117406227	3.32598014804521	345	1
3.67936213107834	3.29984920816977	346	1
3.68160106523016	3.32339351764937	347	1
3.68392791780820	3.33884087458425	348	1
3.68286511340499	3.34920677183625	349	1
3.68635603906805	3.35159591434031	350	1
3.68446510744821	3.34857201512266	351	1
3.68455832506129	3.34858878191674	352	1
3.68594873519542	3.34633005580256	353	1
3.68408696345418	3.34414726239293	354	1
3.68247502809486	3.34848000423475	355	1
3.68360764519198	3.33675270185766	356	1
3.68174854112379	3.34730786701433	357	1
3.68448344343789	3.34693353531579	358	1
3.68176098683936	3.33987201365935	359	1
3.68201372312334	3.35870786237608	360	1
3.68828447226913	3.36104933578276	361	1
3.68585967212283	3.35672111502604	362	1
3.68389966322431	3.37174687904357	363	1
3.68287072649924	3.36099254262061	364	1
3.68457938121551	3.35422329547019	365	1
3.68455312477582	3.37501182258370	366	1
3.68446945892030	3.37817226943483	367	1
3.68571379276410	3.36439095914297	368	1
3.68286310540119	3.34731314366089	369	1
3.68370226786208	3.33429289837928	370	1
3.68572272055401	3.33372102024392	371	1
3.68528249207928	3.35850649319438	372	1
3.68529368310625	3.37831677763299	373	1
3.68441794358617	3.35974453721331	374	1
3.68331789077933	3.34784707383819	375	1
3.68552847857789	3.37107775691990	376	1
3.68676095392995	3.34653847450386	377	1
3.68403304645098	3.33836436098920	378	1
3.68300054011998	3.34731949286794	379	1
3.68279257954973	3.34649301606179	380	1
3.68635584832080	3.35401201652210	381	1
3.68702551188150	3.39339000883423	382	1
3.68577278791507	3.37571749376158	383	1
3.68702116863551	3.35308417743008	384	1
3.68190327249971	3.35295323914695	385	1
3.68522087857729	3.36353311931690	386	1
3.68218711700534	3.35535974771882	387	1
3.68373042506436	3.36388299291171	388	1
3.68274576955638	3.35146198643210	389	1
3.68444901879152	3.34684106141305	390	1
3.68489252659257	3.36223662468841	391	1
3.68398292764938	3.37241784985666	392	1
3.68308220600633	3.37284987296607	393	1
3.68270210707390	3.36790103651303	394	1
3.68534713414766	3.38139574559220	395	1
3.68584781524732	3.37889876019594	396	1
3.68488479976989	3.36437576991442	397	1
3.68103117066608	3.34773048857282	398	1
3.68457855145300	3.34109446479560	399	1
3.68378929703251	3.34046944840605	400	1
3.68456282356938	3.35653925255723	401	1
3.68283245540766	3.34835383251995	402	1
3.68661741026061	3.35801059746910	403	1
3.68326583800285	3.36578449454214	404	1
3.68412219940304	3.36450286936253	405	1
3.68635922138248	3.37419822764839	406	1
3.68532239138522	3.36198816812804	407	1
3.68356393232452	3.35993225839314	408	1
3.68385837692688	3.35129927168935	409	1
3.68122462567415	3.34590199430245	410	1
3.68445764463973	3.35058330518262	411	1
3.68714538244343	3.37047580009872	412	1
3.68409199881561	3.35808235285549	413	1
3.68330126299870	3.34599833480722	414	1
3.68142564846862	3.34748878081543	415	1
3.68299153889723	3.34379110075680	416	1
3.68203655606890	3.36639114785963	417	1
3.68405464251901	3.36258494523040	418	1
3.68709273929800	3.36685570601118	419	1
3.68715067180738	3.36782344214727	420	1
3.68273916870213	3.34542633508794	421	1
3.68187041008768	3.34223332038023	422	1
3.68526612421516	3.32604685573731	423	1
3.68391146215619	3.34303141530801	424	1
3.68427983541080	3.37086643683243	425	1
3.68242292760657	3.35749953943024	426	1
3.68305056826148	3.36444170080149	427	1
3.68614228728697	3.36698099676698	428	1
3.68453996785800	3.34876924004060	429	1
3.68231014697783	3.34483083729546	430	1
3.68378948139018	3.35498594620644	431	1
3.68369934758397	3.34901912169127	432	1
3.68080945888000	3.35352228304263	433	1
3.68314347691865	3.33704235040906	434	1
3.68145335494882	3.34411623893637	435	1
3.68389658348429	3.34663765723354	436	1
3.68277389613561	3.35347507436203	437	1
3.68167583002310	3.34466503100992	438	1
3.68182450794639	3.35693533066653	439	1
3.68253110252550	3.33684658089578	440	1
3.68173121215616	3.33501577083551	441	1
3.68120972392448	3.33748553767283	442	1
3.67901060346050	3.33547504966500	443	1
3.68335726408934	3.34185111325147	444	1
3.68363651459926	3.33940587259704	445	1
3.68602489735543	3.34775617276274	446	1
3.68310264530824	3.34640887718249	447	1
3.68316613152837	3.34770814637458	448	1
3.68271348551676	3.36043263075245	449	1
3.68350786134443	3.36492368383613	450	1
3.68422881159219	3.35957239446531	451	1
3.68149799166098	3.34833753648502	452	1
3.68041784034627	3.36554647611617	453	1
3.68374355563303	3.36031978501438	454	1
3.68268252227572	3.34073111334934	455	1
3.68157393564006	3.34324164369514	456	1
3.68204519835614	3.35618637846583	457	1
3.68307723116291	3.37526849315492	458	1
3.68542719474552	3.38089512107194	459	1
3.68279284161319	3.35225633894407	460	1
3.68182058804173	3.32702309437727	461	1
3.68616965926638	3.34809306449574	462	1
3.68011909295100	3.36887311250730	463	1
3.68240889662078	3.35317073389338	464	1
3.68301202427082	3.34632467762408	465	1
3.68174898429403	3.34135878358778	466	1
3.68075973301762	3.35075528586995	467	1
3.68030528790476	3.36329014335046	468	1
3.68093322018852	3.35394452113327	469	1
3.68381229925380	3.36553617776525	470	1
3.68176743533476	3.34135466363156	471	1
3.68087225896222	3.33731944506199	472	1
3.67919040905272	3.34840411550152	473	1
3.68198239784044	3.36841164553336	474	1
3.68224355980181	3.35416823055532	475	1
3.68435898568558	3.37770709901493	476	1
3.68065910695356	3.37461483955468	477	1
3.68161834245398	3.37451836995873	478	1
3.68265699504699	3.35802119444177	479	1
3.68290372638181	3.36681729363625	480	1
3.68379594400623	3.35305632862140	481	1
3.68141429575411	3.34673424328865	482	1
3.67975505719999	3.34779465323303	483	1
3.68299734512345	3.35575647374385	484	1
3.67935021189910	3.33847884038593	485	1
3.67813107146272	3.33582767408776	486	1
3.68057420864295	3.34782413842099	487	1
3.68155518397545	3.34660924294997	488	1
3.68123552819499	3.35220477987305	489	1
3.68116350039399	3.35536462305633	490	1
3.68068419766068	3.36537691352487	491	1
3.68119686796157	3.34906431725494	492	1
3.68256788644735	3.34934298354089	493	1
3.68296847814414	3.36736639054441	494	1
3.68296778325731	3.37370751664524	495	1
3.68292899673225	3.36848439022787	496	1
3.67773741525764	3.36954897485192	497	1
3.68342790490335	3.38806918982709	498	1
3.68228808485015	3.36073365272880	499	1
3.68043652053057	3.34782941819300	500	1
3.68322133063481	3.35551667890056	501	1
3.68222951940200	3.37856039295968	502	1
3.68171607644371	3.36226034547344	503	1
3.68194838185121	3.36573252320849	504	1
3.68383485676536	3.36597964318198	505	1
3.68168109736349	3.35008250091500	506	1
3.68185468649364	3.34778821777119	507	1
3.67884263676083	3.36326410280572	508	1
3.68003737330516	3.35559968332696	509	1
3.68593295724426	3.35516450232936	510	1
3.68460152697424	3.37424992894157	511	1
3.68525781110284	3.36604068761140	512	1
3.68117837816946	3.35507568604980	513	1
3.68007280345796	3.32937167648885	514	1
3.68020916852080	3.33950869222905	515	1
3.68440345492858	3.34139225711678	516	1
3.68595848051075	3.35895480456240	517	1
3.67987226856206	3.33014044003032	518	1
3.68167966787308	3.33628601740134	519	1
3.68124434037592	3.34868645890996	520	1
3.68322082628081	3.35846246631343	521	1
3.68182712810642	3.36809036100974	522	1
3.68164250803812	3.37198938452758	523	1
3.68467461048955	3.34987676653361	524	1
3.68508357702225	3.35981037201660	525	1
3.68529323983188	3.36858464676582	526	1
3.68198011798403	3.36349016466130	527	1
3.68165159610680	3.35933508399687	528	1
3.68493356505833	3.35745179776407	529	1
3.68463409850864	3.34989528903824	530	1
3.68309640855054	3.34627605065517	531	1
3.68368972057897	3.35022839755597	532	1
3.68013215798422	3.34656570502513	533	1
3.67973358628370	3.35458535421189	534	1
3.68215582099657	3.36079068823439	535	1
3.68110329763406	3.35393293526576	536	1
3.68317189193499	3.36488357196947	537	1
3.68211676774961	3.35105640086362	538	1
3.68305040156779	3.36089983773964	539	1
3.68363241018931	3.35062167807263	540	1
3.68062462969178	3.37002662398683	541	1
3.68108516275865	3.35856189606140	542	1
3.68168174227313	3.37962422110202	543	1
3.68009804597001	3.34811419511225	544	1
3.67960926521102	3.35916666484815	545	1
3.68399396872236	3.34334340935123	546	1
3.67971411302823	3.34513852209806	547	1
3.68225493664182	3.34710406248507	548	1
3.68588486087478	3.36882564349905	549	1
3.68273758053645	3.35208913751107	550	1
3.68183235656745	3.34492846005102	551	1
3.68152653763964	3.33339280621212	552	1
3.67923809530881	3.33927557612867	553	1
3.68326320401487	3.34599926555119	554	1
3.68318124240090	3.38103234084918	555	1
3.67854949964555	3.36943670761187	556	1
3.68167311260739	3.33552235357193	557	1
3.67884118899483	3.35932144031077	558	1
3.68415492803354	3.34891087683544	559	1
3.68152975973353	3.35086573698474	560	1
3.68383576362722	3.35570325028005	561	1
3.67933762550625	3.34036963423358	562	1
3.68336681358751	3.34972877378381	563	1
3.68208014626490	3.35677654963501	564	1
3.68645517100329	3.39290217323850	565	1
3.68244249600136	3.36296346008427	566	1
3.68141115128556	3.35747670620811	567	1
3.68518236052127	3.34925696540373	568	1
3.68496877945535	3.35466935508067	569	1
3.68138397306850	3.35373784748179	570	1
3.68257365713053	3.34977475053355	571	1
3.68465876524918	3.35764113992329	572	1
3.68477668432393	3.34865614007505	573	1
3.68350239746972	3.35698589129271	574	1
3.67954567338990	3.35424804617046	575	1
3.68105057595559	3.34717656961984	576	1
3.68344862293027	3.34623462250266	577	1
3.68035375516311	3.35028382931467	578	1
3.68249540574525	3.38185308373706	579	1
3.68131660297250	3.36504776167935	580	1
3.68314799457722	3.37380367396621	581	1
3.68061476882966	3.37223471877311	582	1
3.68297269286973	3.37540851967203	583	1
3.67976050586346	3.34439938795439	584	1
3.68179092897855	3.33539857946452	585	1
3.68151206374726	3.35556519477239	586	1
3.68318083127668	3.34168679218254	587	1
3.68393843945917	3.34398462863137	588	1
3.68298616200593	3.33887348493513	589	1
3.68051572914394	3.34064131631277	590	1
3.68331042045741	3.35013606096140	591	1
3.68338645539122	3.36315012150217	592	1
3.68210267143232	3.36471424019907	593	1
3.68389072484022	3.35400855162450	594	1
3.68367120344397	3.35208002185047	595	1
3.68320820487916	3.35015365245597	596	1
3.68239960165589	3.37690579671463	597	1
3.68069493392014	3.35335351557061	598	1
3.68320536550164	3.35953136386173	599	1
3.68639262438253	3.38649823251818	600	1
3.68328235007249	3.38873783468817	601	1
3.68342647555183	3.38910049550420	602	1
3.68424006272411	3.36915805441501	603	1
3.68404740969929	3.36799273131633	604	1
3.68175995276496	3.35329008028387	605	1
3.68113383783053	3.34598718535415	606	1
3.68035328235015	3.35167545195517	607	1
3.68347884313145	3.35965244175122	608	1
3.68426359395180	3.34321930917285	609	1
3.68493283478915	3.37290794197846	610	1
3.68246218886758	3.35492470386341	611	1
3.68351760079152	3.37388097567001	612	1
3.68027903910200	3.38445908804136	613	1
3.68286457956976	3.35556136914377	614	1
3.68383318645306	3.37276761148531	615	1
3.68495305474234	3.39498581931478	616	1
3.68448289018126	3.36686165076078	617	1
3.68617560039853	3.36944908519379	618	1
3.68422162164915	3.36832965510013	619	1
3.68287443354177	3.33161997715333	620	1
3.68474214213142	3.35107728052539	621	1
3.68102532674748	3.36218157344496	622	1
3.68242318394142	3.35525625522086	623	1
3.68313932511623	3.36900190006345	624	1
3.68205316454838	3.36868537109274	625	1
3.68530937637574	3.36245031734044	626	1
3.68543553086105	3.36161614378071	627	1
3.68287234713499	3.36511000981707	628	1
3.68331351172292	3.36844188827936	629	1
3.68233331572858	3.37771847547406	630	1
3.68178440565162	3.34340763969165	631	1
3.68054326690046	3.35122556696188	632	1
3.68040444895326	3.34663652255897	633	1
3.68573330330450	3.35769137471974	634	1
3.68228239940435	3.35504311452605	635	1
3.68394358640631	3.36778878630934	636	1
3.68484071911333	3.35487140388013	637	1
3.68129596002997	3.34279482883792	638	1
3.68369946862015	3.35948045488121	639	1
3.68380323365309	3.34850252879332	640	1
3.68202584543859	3.35912049411293	641	1
3.68255190173161	3.35512805826500	642	1
3.68085849031208	3.36195425460608	643	1
3.68554986316442	3.36993239248556	644	1
3.68298631617664	3.35624767237937	645	1
3.67951548697828	3.34215030831339	646	1
3.68509531169327	3.35590534021632	647	1
3.68281036593538	3.33786682286957	648	1
3.68284323185051	3.34955129361787	649	1
3.68421186906664	3.36961509929293	650	1
3.68471531034790	3.35737150791049	651	1
3.68131902681173	3.36954210011940	652	1
3.68368498763645	3.33858745895893	653	1
3.68115177465624	3.35359822450635	654	1
3.68372578398590	3.34783643456666	655	1
3.68164285275775	3.35733119933964	656	1
3.68504662565708	3.35523230543091	657	1
3.68239060965069	3.35410777153050	658	1
3.68407321847638	3.34867256423456	659	1
3.68133792001409	3.36559934272774	660	1
3.68230443018574	3.35961862663047	661	1
3.68556034678458	3.36325482911070	662	1
3.68281626721814	3.36157818842458	663	1
3.68076611298034	3.35787879363173	664	1
3.68215318683480	3.36107631891702	665	1
3.68371579448244	3.37660251157413	666	1
3.68375816904680	3.37193090379969	667	1
3.68113830949772	3.35436236777621	668	1
3.68361019868014	3.34524220731279	669	1
3.68581590301640	3.36545487195876	670	1
3.68214055841801	3.35686001745811	671	1
3.68064947036683	3.34131149519676	672	1
3.68236828791800	3.34055302812566	673	1
3.68520521898733	3.35156774366312	674	1
3.68320289478436	3.36005485886139	675	1
3.68060663955223	3.36473448148389	676	1
3.68332199245230	3.34830170628947	677	1
3.68175502764672	3.36484024411532	678	1
3.68090040375094	3.36068607319900	679	1
3.68395801199058	3.34867283250185	680	1
3.68045405421531	3.35440657153539	681	1
3.68127911992148	3.33349482210440	682	1
3.68401235449456	3.33569666939160	683	1
3.68186228279512	3.34697380099831	684	1
3.68467439508625	3.33694545025064	685	1
3.68211729281692	3.36572298815512	686	1
3.68192643004882	3.35700856492266	687	1
3.68098207062672	3.34641941586303	688	1
3.68179314793191	3.36357182068282	689	1
3.67783122016309	3.35775487919449	690	1
3.68018643292698	3.33173585752718	691	1
3.68350968602458	3.35214368908017	692	1
3.67986146006137	3.34280571587585	693	1
3.68209607003051	3.36214419655617	694	1
3.68487145248718	3.36863657898898	695	1
3.67809874370722	3.34294415310326	696	1
3.68536205582536	3.35289155852768	697	1
3.68050882671459	3.34213177335129	698	1
3.68423952432569	3.35598250024927	699	1
3.68283129615701	3.35652544347166	700	1
3.68115320529443	3.34393767506947	701	1
3.67911364614948	3.33511320809768	702	1
3.68372474647308	3.34598431065448	703	1
3.68042017869941	3.35957329459208	704	1
3.68292127170362	3.35535381571333	705	1
3.68325205823987	3.38028424265467	706	1
3.68279610279727	3.39717077522503	707	1
3.68472390960544	3.35915426393081	708	1
3.68352445852165	3.35060653762660	709	1
3.68347050442337	3.35827701273715	710	1
3.68187908085194	3.34149880778533	711	1
3.68349135809821	3.34398122983419	712	1
3.68154889981254	3.33929526389220	713	1
3.68252146738547	3.35637257560298	714	1
3.68200725441452	3.36755267320986	715	1
3.68166643156254	3.36620133170698	716	1
3.68431308395825	3.36228576538110	717	1
3.68172469619257	3.33899244713020	718	1
3.68413491284275	3.34874762076977	719	1
3.68327757082071	3.35445121431081	720	1
3.68518133862619	3.36874745609168	721	1
3.68363198693006	3.36516351714860	722	1
3.68091092542196	3.38313778702742	723	1
3.68238054783021	3.36421331157992	724	1
3.68160499939318	3.36234493317393	725	1
3.67806226714385	3.35293596612449	726	1
3.68170841695303	3.36011825736402	727	1
3.68282686528605	3.33910075984590	728	1
3.68107999322450	3.35581454263220	729	1
3.68000820329306	3.34876531734686	730	1
3.68317722641903	3.34916357072047	731	1
3.68185209303131	3.34332432553911	732	1
3.68166385575833	3.37295461647544	733	1
3.68377075963076	3.36225958121435	734	1
3.68565054279646	3.37462153669487	735	1
3.68159549546996	3.37140801463808	736	1
3.68337155591680	3.37719676580477	737	1
3.68293592857434	3.36902613055447	738	1
3.68444327574242	3.37680879843384	739	1
3.68500387590124	3.39163266721720	740	1
3.68361694787048	3.36513800607051	741	1
3.68279304805378	3.35389263176486	742	1
3.68206710963093	3.34285592084499	743	1
3.68223257093734	3.34683147799205	744	1
3.68384695693054	3.36882938311260	745	1
3.68459010995471	3.39356983216222	746	1
3.68504383385022	3.37462893346616	747	1
3.68495681432288	3.36258848507345	748	1
3.68134511409340	3.38946057598348	749	1
3.68580520321717	3.36332175268847	750	1
3.68374488642959	3.37053971811778	751	1
3.68404738830808	3.36400349945413	752	1
3.68164997912972	3.37068794729162	753	1
3.68120796075111	3.35957488433062	754	1
3.68054072640864	3.36484331905726	755	1
3.68155822425861	3.35147233846978	756	1
3.68204460410309	3.35798758808581	757	1
3.68114552601166	3.35637847850437	758	1
3.68377997071995	3.36520774903515	759	1
3.68473671301169	3.34554594835223	760	1
3.68174054382473	3.35612665397349	761	1
3.68166192224394	3.38056738015378	762	1
3.68272035001035	3.37874771044002	763	1
3.68341484843539	3.36556352517434	764	1
3.68191662645995	3.36551580518362	765	1
3.68164258311252	3.35758231719738	766	1
3.68052796844690	3.35948082316919	767	1
3.68176370906047	3.34243312804142	768	1
3.68471877136043	3.35354947128477	769	1
3.68528410822470	3.36823077694639	770	1
3.68176319408661	3.35972321245428	771	1
3.68273502931114	3.37747709563656	772	1
3.68418630507288	3.37543433477023	773	1
3.68278020195026	3.34760928327765	774	1
3.68318471531341	3.33740569853282	775	1
3.68473079534852	3.36051693336590	776	1
3.68507837582232	3.36199722458894	777	1
3.68089397998589	3.35195310099482	778	1
3.68337368596371	3.35411681881827	779	1
3.68454140119965	3.35548612134548	780	1
3.68206863928867	3.36281789648633	781	1
3.68295657908503	3.36363220083775	782	1
3.68252679287178	3.36195608438190	783	1
3.68494044587169	3.37612202622962	784	1
3.68173393014306	3.35089779808498	785	1
3.67959315582021	3.36045659936731	786	1
3.68025251191336	3.37087702365946	787	1
3.68377731588697	3.37691425037590	788	1
3.68377327792115	3.37175654789417	789	1
3.68111216827216	3.39171565391602	790	1
3.68274392534842	3.36216851204818	791	1
3.67973087321983	3.37544896130973	792	1
3.68083246378491	3.35920809589195	793	1
3.68127052614830	3.35725003991508	794	1
3.68199503882766	3.34862360493277	795	1
3.68286207326905	3.35412856149444	796	1
3.68037614961819	3.35252373077099	797	1
3.67919710899442	3.35032743822382	798	1
3.68382389460650	3.34677836118380	799	1
3.68086789388060	3.35974377265654	800	1
3.68026543769557	3.35544998195132	801	1
3.68139916868601	3.37115553319896	802	1
3.68164914613251	3.36384666304657	803	1
3.68158140366534	3.34434714723460	804	1
3.67904896126580	3.34648953785050	805	1
3.67854248199097	3.36143295339929	806	1
3.67689940784612	3.35767827883325	807	1
3.68141226662915	3.35955223441205	808	1
3.68261786767308	3.36718948294109	809	1
3.67967001190557	3.37230414195996	810	1
3.68245656447410	3.34929877207622	811	1
3.68049705126567	3.34750226764195	812	1
3.68301015515155	3.36796163207883	813	1
3.68122511848195	3.36129325217390	814	1
3.68259800089851	3.36572824265921	815	1
3.68182174269591	3.33925500755716	816	1
3.68230009494490	3.35251628929438	817	1
3.68266040877820	3.36136639532415	818	1
3.68479758087562	3.37259389898344	819	1
3.68394695304537	3.35833584444311	820	1
3.68022409013738	3.34774183060915	821	1
3.68047467910033	3.33769293432412	822	1
3.68453412262037	3.35190450694940	823	1
3.68429025644124	3.36638444530846	824	1
3.68093062236666	3.34583553667322	825	1
3.68011016188602	3.33808695325036	826	1
3.68031421436471	3.32219111682063	827	1
3.68339648400950	3.35376648257257	828	1
3.68112776636464	3.37713476474078	829	1
3.68324509019217	3.36188178045618	830	1
3.67834700291085	3.36056489394565	831	1
3.68332727572786	3.36997684656465	832	1
3.68303357303557	3.36488222719008	833	1
3.68075531625989	3.34717857527304	834	1
3.68190256648545	3.36027555714982	835	1
3.68093427921584	3.35996086965469	836	1
3.67873176287541	3.36056141943916	837	1
3.68329191233339	3.34691618319163	838	1
3.68336557514949	3.34466383296844	839	1
3.68175877003445	3.35855110708847	840	1
3.68162249475881	3.36827003485446	841	1
3.68299411410692	3.35305432303577	842	1
3.68107859252961	3.35279984757695	843	1
3.68573417044237	3.37436767478753	844	1
3.68233704722671	3.35388073900853	845	1
3.67946218664467	3.35328007840616	846	1
3.68255628851692	3.35121520121027	847	1
3.67932010389448	3.37471510685236	848	1
3.68415107107156	3.38063473832501	849	1
3.68209990265304	3.36958278527679	850	1
3.68009592876018	3.35233374459919	851	1
3.68012004898283	3.33956027337818	852	1
3.68062174966169	3.35466056447136	853	1
3.68245063512530	3.35105674085970	854	1
3.68076754847397	3.34557754100605	855	1
3.68078688837154	3.35542587052242	856	1
3.68348932706880	3.35398083853346	857	1
3.68020786722360	3.38685191598811	858	1
3.68235584800152	3.35908451856148	859	1
3.68064044932686	3.35432920727256	860	1
3.68042402033763	3.34491401205638	861	1
3.67931308574409	3.34207559283776	862	1
3.68149128790604	3.36256992241342	863	1
3.67954466923072	3.37782274667374	864	1
3.68287838364439	3.36831333615531	865	1
3.68134871977705	3.37428485314955	866	1
3.68248022565955	3.38315794068232	867	1
3.68323340327140	3.36881706029156	868	1
3.68014426625184	3.35789255563945	869	1
3.68057203293104	3.36236930105157	870	1
3.68006057429182	3.35820018023899	871	1
3.67877484615962	3.36148283681899	872	1
3.68195472091456	3.35628441870795	873	1
3.68373195772435	3.34178819069151	874	1
3.68213951308808	3.35394469996862	875	1
3.68082852750940	3.36974316065003	876	1
3.68284504692071	3.36807490201792	877	1
3.68000152329579	3.36212678339286	878	1
3.68086486902089	3.37607711340729	879	1
3.68316863951122	3.36197575057329	880	1
3.67725614025617	3.33109352569238	881	1
3.68137882813185	3.34134251615789	882	1
3.67804146335046	3.34629494756540	883	1
3.67927364541993	3.35835362862382	884	1
3.67923807049039	3.35777223862873	885	1
3.68020650852764	3.37577742088913	886	1
3.68023597224689	3.36469018984256	887	1
3.68134091042704	3.37792214768817	888	1
3.68011595484625	3.37633650651697	889	1
3.68049518358879	3.36327989323578	890	1
3.68071266654153	3.38416489489631	891	1
3.68000701602073	3.37259305711184	892	1
3.68348090633827	3.37059586486389	893	1
3.68347064445813	3.37076655008326	894	1
3.68069338170429	3.36071622116203	895	1
3.68142661558017	3.34701284359245	896	1
3.67954536351845	3.36121350249767	897	1
3.68092487883483	3.34228331740337	898	1
3.68061277041049	3.33354593706781	899	1
3.68059665673362	3.35136333992679	900	1
3.68217965919888	3.35530380853711	901	1
3.68049526501245	3.35563312001950	902	1
3.68352688165114	3.36812021686123	903	1
3.68052849871612	3.37519789246587	904	1
3.68078534043932	3.36563245507760	905	1
3.68099898071865	3.34884415273148	906	1
3.68211528513187	3.34587395160754	907	1
3.67917065866526	3.34441597205458	908	1
3.68298357849640	3.36575178499563	909	1
3.68141297905109	3.36707140433729	910	1
3.67751324355309	3.34091938560015	911	1
3.68079690893384	3.34347056818252	912	1
3.67875871000438	3.35867050599268	913	1
3.68320091406396	3.36440525400223	914	1
3.67622908070576	3.35425171455416	915	1
3.67882042432538	3.34149080986125	916	1
3.67881073387045	3.36192209154952	917	1
3.68201156133979	3.37024461490894	918	1
3.68332220305866	3.37193329260951	919	1
3.68324228405578	3.36491560608293	920	1
3.68327860686543	3.36348935864489	921	1
3.68048967860406	3.36713532891096	922	1
3.67959309705892	3.36456056021186	923	1
3.67844431460216	3.37325552393930	924	1
3.68186144197594	3.36224385652836	925	1
3.68207171911124	3.37750178283496	926	1
3.67893855587657	3.34871023811777	927	1
3.67851781457844	3.35197362097260	928	1
3.67997878747702	3.37308299349424	929	1
3.68055455901854	3.37906713907379	930	1
3.68062492724507	3.40912430184566	931	1
3.68074895479106	3.38613017561330	932	1
3.68164706554601	3.37727644018059	933	1
3.68114787189306	3.38104304942315	934	1
3.68044490336633	3.35728606552392	935	1
3.68230580489172	3.36373466502981	936	1
3.67828728075580	3.35820860712506	937	1
3.68236649584905	3.37378704232518	938	1
3.67715488999703	3.35215757493635	939	1
3.68328942612804	3.35245354079720	940	1
3.67955399401413	3.36847516798121	941	1
3.68399980821710	3.35425128608457	942	1
3.68320718479684	3.34935375325445	943	1
3.68410756268219	3.35532565969704	944	1
3.68159558559172	3.34008447207220	945	1
3.68053506689609	3.33935274486026	946	1
3.68224983553960	3.36311700564060	947	1
3.68229091117640	3.36884633246749	948	1
3.68241305447610	3.39844371103473	949	1
3.68303351977750	3.38560091436036	950	1
3.68143525697454	3.36272914277856	951	1
3.67996512693984	3.33865314416756	952	1
3.68090242239412	3.35182684240940	953	1
3.68161963268395	3.33726627907897	954	1
3.67830948355223	3.33244967060656	955	1
3.67994344679845	3.34344773278726	956	1
3.68282209298204	3.36378845678144	957	1
3.68250267626079	3.36654256759772	958	1
3.67873770359035	3.36348521846604	959	1
3.68246046099125	3.36726642734374	960	1
3.68154011985127	3.37688748775811	961	1
3.68153496089219	3.36594235725686	962	1
3.68163496642434	3.35530944569358	963	1
3.67900220493685	3.34879602320191	964	1
3.68270959744054	3.34511530689900	965	1
3.68225568795892	3.35345202211695	966	1
3.68021062928149	3.34722618980403	967	1
3.67948594212174	3.34029634196175	968	1
3.68113169926659	3.34133995060761	969	1
3.67924867700996	3.35884870503465	970	1
3.67863713122090	3.35189918261041	971	1
3.67925426035851	3.36685682387629	972	1
3.68287993684113	3.36652565280267	973	1
3.68112314251671	3.34187827925856	974	1
3.68069448592606	3.34769814542861	975	1
3.68037750720489	3.35070624147561	976	1
3.68188885491933	3.35225726796384	977	1
3.68241806184295	3.36109378238842	978	1
3.67742336457398	3.36541955135664	979	1
3.68099536270961	3.37387450957745	980	1
3.67888290000048	3.36943439862104	981	1
3.67671643583016	3.35876981171750	982	1
3.68214370684622	3.36246567189562	983	1
3.67835565044777	3.37461772915332	984	1
3.68123411704767	3.34870656668160	985	1
3.67899806738781	3.33660235519646	986	1
3.68046841921236	3.35327657207301	987	1
3.67930207668686	3.36801334268738	988	1
3.67917146365279	3.37009287723726	989	1
3.68027067882539	3.35097230654387	990	1
3.68200157720493	3.36134949326108	991	1
3.68100533271256	3.35560263476296	992	1
3.68475782146588	3.35431943083719	993	1
3.67969307490658	3.36039182327162	994	1
3.67997953196904	3.37417199640776	995	1
3.67902068502106	3.35447592199351	996	1
3.68140692771228	3.36241972650349	997	1
3.68087159818694	3.35913277247762	998	1
3.68058735516567	3.38429361819972	999	1
3.68094409504330	3.37034444287432	1000	1
3.68157067300556	3.36385492223703	1001	1
3.68506293546142	3.37210685860988	1002	1
3.67881476589658	3.35716888582847	1003	1
3.68048831122995	3.35272092700482	1004	1
3.67727840899443	3.33751657415836	1005	1
3.68040799566131	3.33663393630300	1006	1
3.68435661687947	3.35705563521752	1007	1
3.67994133493613	3.36294787211245	1008	1
3.68267294832127	3.36635715591997	1009	1
3.68365729207086	3.35564639866865	1010	1
3.67908026716735	3.35388256364818	1011	1
3.68069198107227	3.34946239957713	1012	1
3.68180979012449	3.34441941969644	1013	1
3.67938981437802	3.33073933864366	1014	1
3.68347727005417	3.36842434575795	1015	1
3.68250461331448	3.36467731102019	1016	1
3.68112948634076	3.37295938829241	1017	1
3.67971769246844	3.37143895530513	1018	1
3.68168007069451	3.37487864005977	1019	1
3.68553662672988	3.36931594684023	1020	1
3.68333299487477	3.35954026486713	1021	1
3.68367349193794	3.35758490078321	1022	1
3.68025136938148	3.34832827031021	1023	1
3.67678284352312	3.33650491077168	1024	1
3.68065151529530	3.35479304279796	1025	1
3.68127464984523	3.36343312299766	1026	1
3.68166026620281	3.36467026288131	1027	1
3.68277635340945	3.35324847859230	1028	1
3.68037182724041	3.36483263047257	1029	1
3.67889542655028	3.36945546269510	1030	1
3.67963451225718	3.36075157148397	1031	1
3.68252283144307	3.36273344570776	1032	1
3.68314268351541	3.37844450810327	1033	1
3.68235317465275	3.36750722800101	1034	1
3.68248573985999	3.36459761238703	1035	1
3.68123783717564	3.38867633313014	1036	1
3.67892387131383	3.38419981143402	1037	1
3.68290661574808	3.35568583975604	1038	1
3.67920249164631	3.35966552333262	1039	1
3.68105929250335	3.35114932549647	1040	1
3.68024285748689	3.37210483348191	1041	1
3.67963576082234	3.36447235475887	1042	1
3.67970338693947	3.35908259742402	1043	1
3.68096180843036	3.36542544385826	1044	1
3.68137584971702	3.38911371113671	1045	1
3.68138171216962	3.38096020835529	1046	1
3.68213740274384	3.36632105551497	1047	1
3.67761076120452	3.34821259464854	1048	1
3.67667464597283	3.36750391234668	1049	1
3.67814202889525	3.35132704240623	1050	1
3.67756419139947	3.33723944411086	1051	1
3.68214570461234	3.33782499491147	1052	1
3.67952758525408	3.35311883399190	1053	1
3.68329550180854	3.35992145666124	1054	1
3.68065167879060	3.35621476173891	1055	1
3.68228299937423	3.36644615388007	1056	1
3.67923645665803	3.37475814055360	1057	1
3.68137840376866	3.34719516044308	1058	1
3.67744262967428	3.32639152761176	1059	1
3.67954507096248	3.34886207001932	1060	1
3.68103889324565	3.34908161054050	1061	1
3.67982167112357	3.34994431596060	1062	1
3.68071169691766	3.34779615307879	1063	1
3.68137018609161	3.35561942817185	1064	1
3.67992038493996	3.35491083703668	1065	1
3.68000616923885	3.37451695651056	1066	1
3.67893694196166	3.38719436700355	1067	1
3.67826536006983	3.35058218425278	1068	1
3.67817112602959	3.35433114690244	1069	1
3.67840117488535	3.35535212571082	1070	1
3.68167853160176	3.35447313553778	1071	1
3.68005475867907	3.34963802042834	1072	1
3.67843642287739	3.33939140122331	1073	1
3.68205414864931	3.35089851365694	1074	1
3.68006334599726	3.35917217564406	1075	1
3.68335444165314	3.36204280949365	1076	1
3.68407276734314	3.36288673576555	1077	1
3.67955701544377	3.36867984114264	1078	1
3.68107809089949	3.36353199841321	1079	1
3.67673442005680	3.36340093736953	1080	1
3.68164180429820	3.35230699739377	1081	1
3.68211599404583	3.34343056899365	1082	1
3.68119552679589	3.36312363817965	1083	1
3.67955154680784	3.35658378149655	1084	1
3.68159069536143	3.36393205332306	1085	1
3.68092736262017	3.36619035715149	1086	1
3.67831752610433	3.33456917225881	1087	1
3.67977846808495	3.33795855463146	1088	1
3.67968256224670	3.34763059557268	1089	1
3.68066545326359	3.35717641052921	1090	1
3.68007309743065	3.37422752695919	1091	1
3.68057848560418	3.37799100638143	1092	1
3.68226542103970	3.36266368898709	1093	1
3.68086313052292	3.36989136318859	1094	1
3.68082997694273	3.36571517143008	1095	1
3.68131369135637	3.37456192874096	1096	1
3.68109151827101	3.35876637053203	1097	1
3.67990197603422	3.36768451318684	1098	1
3.68329843991287	3.36648680107364	1099	1
3.67869305385255	3.36401924006226	1100	1
3.68099482850379	3.36900778578674	1101	1
3.68123640811616	3.36494809947904	1102	1
3.67874278871421	3.37109936047266	1103	1
3.67984558541190	3.36720454393497	1104	1
3.68513274259756	3.36416237864742	1105	1
3.68050997852201	3.38467241183328	1106	1
3.68070660221042	3.36019745996408	1107	1
3.68410926822552	3.36801302705263	1108	1
3.68209462209120	3.35524576091274	1109	1
3.68147356516538	3.34753984849378	1110	1
3.68134114643681	3.35364397925652	1111	1
3.68156152448271	3.35404742307800	1112	1
3.68126205075638	3.37273063517662	1113	1
3.67985881123366	3.35803531565279	1114	1
3.68018573759018	3.35915945135901	1115	1
3.68404493858166	3.38565679617269	1116	1
3.68102279702939	3.37436200824320	1117	1
3.67865065227975	3.36886659619728	1118	1
3.67850482947465	3.36209036893683	1119	1
3.68066234661691	3.35723074031038	1120	1
3.68056852668940	3.34968746648971	1121	1
3.68054114790225	3.35151856421553	1122	1
3.68097012713051	3.36099355404227	1123	1
3.68055268189762	3.36686902441020	1124	1
3.67970964533021	3.37498381956645	1125	1
3.68208614090189	3.37686713743832	1126	1
3.68140747684623	3.37540790773004	1127	1
3.68430596701937	3.37609065866075	1128	1
3.68183020785406	3.35867231929209	1129	1
3.68131947122138	3.34127412702722	1130	1
3.67984333847631	3.33112305299962	1131	1
3.68193453718737	3.34163173415293	1132	1
3.67963106046169	3.35807670233726	1133	1
3.67954243243497	3.35032282819304	1134	1
3.67978240836156	3.34482968810487	1135	1
3.68195672657680	3.35790493553457	1136	1
3.68236141191797	3.36918728644848	1137	1
3.68314005816860	3.38160767570178	1138	1
3.68352881364677	3.36659402802679	1139	1
3.68066203452621	3.35359173297683	1140	1
3.68199238136774	3.36647696764247	1141	1
3.67871473020183	3.33574734448340	1142	1
3.67946958608924	3.34382291035339	1143	1
3.67999279165126	3.36384616169534	1144	1
3.68179657202634	3.36681873706535	1145	1
3.68205193438372	3.38648986160234	1146	1
3.68463962639758	3.37966787365328	1147	1
3.68189036898919	3.37511224717451	1148	1
3.68164281255884	3.37198989764507	1149	1
3.68119068790226	3.37092161461994	1150	1
3.67890545102874	3.36268980542962	1151	1
3.67840172556986	3.34693876295949	1152	1
3.67883129786127	3.35168545709754	1153	1
3.67975798474745	3.34422189721280	1154	1
3.67919153494344	3.35079091014072	1155	1
3.67904505772351	3.34159530987175	1156	1
3.68271190567547	3.36843959231681	1157	1
3.68293092844562	3.37680975991461	1158	1
3.67996963845640	3.34618020120229	1159	1
3.68035764167308	3.36467038689447	1160	1
3.68137578713793	3.37080572102329	1161	1
3.68166350231003	3.38443145469065	1162	1
3.68416593387218	3.36556024233195	1163	1
3.68196060347114	3.35586525130505	1164	1
3.68068962511248	3.36648225797480	1165	1
3.68230627999291	3.36919870748205	1166	1
3.68043957428233	3.37200906566735	1167	1
3.68132491405852	3.37990806991010	1168	1
3.68277379337516	3.36653630493575	1169	1
3.67985335967666	3.36438986631394	1170	1
3.67987074811772	3.35328151986080	1171	1
3.68022170402053	3.35604180266730	1172	1
3.68047841904369	3.36690848700386	1173	1
3.67933832544654	3.38025381835051	1174	1
3.68057530852735	3.36875108057660	1175	1
3.68297330169602	3.36784328860366	1176	1
3.67991010374596	3.35711735372340	1177	1
3.68054328483112	3.35477237158563	1178	1
3.68101206817553	3.35160290776554	1179	1
3.67995644343710	3.34612623779368	1180	1
3.68125131704266	3.34710542903348	1181	1
3.68087048966385	3.36079038601387	1182	1
3.67754135911570	3.38182520440104	1183	1
3.68414353757799	3.37023859791428	1184	1
3.68076820344491	3.36430081102957	1185	1
3.67963387367184	3.36832728779133	1186	1
3.67925658521243	3.39763198364597	1187	1
3.68134766515734	3.38661029653969	1188	1
3.68103519212681	3.36628969663895	1189	1
3.67845622572711	3.37790342836326	1190	1
3.68047496283797	3.37866580485547	1191	1
3.68490367801595	3.37751988725893	1192	1
3.67867400029035	3.36708980465534	1193	1
3.67995574496239	3.35769411370955	1194	1
3.68201211095454	3.35649670782645	1195	1
3.68313211729312	3.34676544660276	1196	1
3.68053635462955	3.34356294659082	1197	1
3.68280988684303	3.34763028574915	1198	1
3.68184095389576	3.35996690416127	1199	1
3.68061492678648	3.36109800163993	1200	1
3.68163700328584	3.34926553800364	1201	1
3.68369229870148	3.36149182809726	1202	1
3.68040787336441	3.36602311739694	1203	1
3.67987640937508	3.35435519134299	1204	1
3.68097906704559	3.34947037152203	1205	1
3.68224884834972	3.33808320101191	1206	1
3.68166276407723	3.34840490036581	1207	1
3.67883854392770	3.32979398865799	1208	1
3.67890647471341	3.33965455897793	1209	1
3.67752285137827	3.34894880854199	1210	1
3.67946552441741	3.36008586008782	1211	1
3.67951250843927	3.38038751934189	1212	1
3.67977797640381	3.35634373593591	1213	1
3.67978709713522	3.35085686998135	1214	1
3.68005215407036	3.35090171200524	1215	1
3.67801412738898	3.33282275626462	1216	1
3.67774253908774	3.32815869100759	1217	1
3.67632499275632	3.33531334765926	1218	1
3.67888424459896	3.35555821447602	1219	1
3.68045830814021	3.36423868675827	1220	1
3.67899093930888	3.38156828436740	1221	1
3.67909049710830	3.37301184967335	1222	1
3.67952959215479	3.35396963569661	1223	1
3.67931052583736	3.34976482379112	1224	1
3.68139397598109	3.35553033063239	1225	1
3.67942117594268	3.35432700284997	1226	1
3.68030361211351	3.37630549089118	1227	1
3.68119496731398	3.38977298858283	1228	1
3.68191167681207	3.37627646381537	1229	1
3.68000622703120	3.37099792598681	1230	1
3.68381476615583	3.37607958276293	1231	1
3.67927752046578	3.36133628912103	1232	1
3.67759349981581	3.37311071225310	1233	1
3.68123298937572	3.35785516352120	1234	1
3.67981305861865	3.36037666050203	1235	1
3.68247921034918	3.35915642455153	1236	1
3.67961959067750	3.35604068019623	1237	1
3.68207693006093	3.36941233700451	1238	1
3.68242378418597	3.37919896223627	1239	1
3.67804747637031	3.36966959372355	1240	1
3.68090456459273	3.36717669469936	1241	1
3.68191409533458	3.36526512784658	1242	1
3.68286833966279	3.37282037282816	1243	1
3.68225322569721	3.38077618846269	1244	1
3.67852748654752	3.38191547037350	1245	1
3.68226432782475	3.36671853874832	1246	1
3.68119837545501	3.36323960368870	1247	1
3.68014342084951	3.37410666602281	1248	1
3.67899393595094	3.37217827522812	1249	1
3.68004428103415	3.38899316251332	1250	1
3.68143352011515	3.39018424375720	1251	1
3.67970813478753	3.37135809265748	1252	1
3.68104441496566	3.38189198610111	1253	1
3.68190930882133	3.36828288502305	1254	1
3.68026415591284	3.36974536826867	1255	1
3.68061699265761	3.37427929675749	1256	1
3.67909990270437	3.36408313554297	1257	1
3.68186308699353	3.36500202917187	1258	1
3.68045054794533	3.34006357290670	1259	1
3.68301886282869	3.35424382889000	1260	1
3.68110744887547	3.36338305366602	1261	1
3.67984636704802	3.36236843671540	1262	1
3.67787571925601	3.36363374168048	1263	1
3.67965887899558	3.35710972370698	1264	1
3.68019107377011	3.34561053436483	1265	1
3.68292871554937	3.36389858810471	1266	1
3.68073756875406	3.36895052060744	1267	1
3.68104855122627	3.34578789278914	1268	1
3.68129886681159	3.35207598130572	1269	1
3.68091159172848	3.35482129797330	1270	1
3.67811179630374	3.36175329470364	1271	1
3.67910908722865	3.33241234245442	1272	1
3.68082439873539	3.34393418558036	1273	1
3.67751700146557	3.34980278577314	1274	1
3.68068923279429	3.37045196032379	1275	1
3.68122185877281	3.37872619361633	1276	1
3.67853541063130	3.34508797459873	1277	1
3.68089714733816	3.35065664476328	1278	1
3.68237886612122	3.35153566854556	1279	1
3.68264066035483	3.36890619761951	1280	1
3.68143369013501	3.37128313927956	1281	1
3.67893449991557	3.36145709286834	1282	1
3.67902044893583	3.34959893838350	1283	1
3.68058484996678	3.34893229431101	1284	1
3.68165689505910	3.35730900816613	1285	1
3.67906611946086	3.36228590613574	1286	1
3.68453556166640	3.36362829792999	1287	1
3.67955587958894	3.37027227985230	1288	1
3.68177671343838	3.36667168361313	1289	1
3.67949024879132	3.35870808055313	1290	1
3.67902630999415	3.33073359734167	1291	1
3.68012211763473	3.34377714539168	1292	1
3.68031829879549	3.36399215213726	1293	1
3.68153864296747	3.37371282113946	1294	1
3.68092764028475	3.36607228200793	1295	1
3.67861390952741	3.35813615301004	1296	1
3.68067055146798	3.34289549339528	1297	1
3.68056260006092	3.34645062620972	1298	1
3.67874294354524	3.35561598767363	1299	1
3.68196427210319	3.37058115466357	1300	1
3.68232482731160	3.37567070555535	1301	1
3.67890570528957	3.36636426265072	1302	1
3.68037101382323	3.36228396001411	1303	1
3.68475514339109	3.36544651441358	1304	1
3.68027389446416	3.35956625168588	1305	1
3.68087718456265	3.34020505443695	1306	1
3.68053818576821	3.35895974162955	1307	1
3.68421337183288	3.35472118716784	1308	1
3.68248138160587	3.34699748013955	1309	1
3.67747621404111	3.34210892992064	1310	1
3.68046734361012	3.35541095688124	1311	1
3.67865854534533	3.33420445555869	1312	1
3.67987307248555	3.35201782199424	1313	1
3.68252136760644	3.37934114713716	1314	1
3.68197491202070	3.36309687816218	1315	1
3.67976217452289	3.37297831843937	1316	1
3.68080244569840	3.35897851478337	1317	1
3.67918183041337	3.37627351646974	1318	1
3.67903796592116	3.37705066755073	1319	1
3.68131180747844	3.35945911149222	1320	1
3.68126427590296	3.35097262602988	1321	1
3.68050829438179	3.37342767355680	1322	1
3.68198527795638	3.37156163524929	1323	1
3.68122161610882	3.37456257517185	1324	1
3.67898994899914	3.36317804062227	1325	1
3.68085045849255	3.35122559267969	1326	1
3.67731629118604	3.36078218992231	1327	1
3.68034060576416	3.34001159317177	1328	1
3.67921633194940	3.33084389554379	1329	1
3.67782646467854	3.32576834171065	1330	1
3.67875811810566	3.33183907360356	1331	1
3.67935859724436	3.33709285614546	1332	1
3.68287359745674	3.37322774848289	1333	1
3.67804371333512	3.37452938833286	1334	1
3.68288648455442	3.36402583302533	1335	1
3.68188343073957	3.37736270075123	1336	1
3.68266595329461	3.37677883891788	1337	1
3.68045060042816	3.35979113263213	1338	1
3.68242238522821	3.37241694747837	1339	1
3.68174907208351	3.34488259957689	1340	1
3.68317135282284	3.34958658800580	1341	1
3.68093266376443	3.34722359302313	1342	1
3.68233637272266	3.35734728422625	1343	1
3.68078445460269	3.34621851154749	1344	1
3.68194336755138	3.35724897632801	1345	1
3.67828152331343	3.33903006111735	1346	1
3.67622046432212	3.35526650820169	1347	1
3.67916677073960	3.33260895410146	1348	1
3.67965230741161	3.36352601835231	1349	1
3.68080141859340	3.35468952109120	1350	1
3.67910943353051	3.36034363599607	1351	1
3.68348167177938	3.36920561435737	1352	1
3.68139891264854	3.38441158696612	1353	1
3.68170940360428	3.37476281283252	1354	1
3.68137401701955	3.36294290388708	1355	1
3.68123562735700	3.35864248413802	1356	1
3.68014793763094	3.37549024876743	1357	1
3.68033298246455	3.36374015172367	1358	1
3.67861720145578	3.36590509932690	1359	1
3.67971220088884	3.37529774829416	1360	1
3.68275069490173	3.36570215850442	1361	1
3.68158752094656	3.37311998731222	1362	1
3.67928027521918	3.35269453199664	1363	1
3.68097996771530	3.34132123351576	1364	1
3.68064849414071	3.36566015145336	1365	1
3.68215253223943	3.37645582882043	1366	1
3.68208324161146	3.35945907073088	1367	1
3.68494908904898	3.37630041431603	1368	1
3.68086988374405	3.38447947404648	1369	1
3.68180123784731	3.37837193158906	1370	1
3.67978913809337	3.36557495144312	1371	1
3.67809749430382	3.34171239897996	1372	1
3.68280430695999	3.33900036915881	1373	1
3.67975522478216	3.34551559034348	1374	1
3.68269442614498	3.36626129124913	1375	1
3.68013305298102	3.36606802223944	1376	1
3.68030618599207	3.37841883371131	1377	1
3.67862837409462	3.37894460988972	1378	1
3.67907082649791	3.35050566242973	1379	1
3.68142999391456	3.34821773679927	1380	1
3.68065074140883	3.34084766523974	1381	1
3.68080193125303	3.35131024992326	1382	1
3.67999359229075	3.36558103403038	1383	1
3.68110767193967	3.36987268743068	1384	1
3.67960649298872	3.35721681375934	1385	1
3.68065280790095	3.36117517900679	1386	1
3.68340248534363	3.36957779059880	1387	1
3.67718043000268	3.34638920584906	1388	1
3.68040270748215	3.35226447515747	1389	1
3.67999482230108	3.35921609278685	1390	1
3.68202235814886	3.37805628640384	1391	1
3.68312480348190	3.38355464034620	1392	1
3.68146504481111	3.36962470275222	1393	1
3.68155190084170	3.36253797938087	1394	1
3.68033861918443	3.34000836368771	1395	1
3.68046256697796	3.37117013014542	1396	1
3.67929647463828	3.35883817626101	1397	1
3.68099919055653	3.35745255068000	1398	1
3.67991865063108	3.34945477488815	1399	1
3.67663103278768	3.36245614806133	1400	1
3.68417573789791	3.35281511565512	1401	1
3.67825527223386	3.36403797166279	1402	1
3.68054176816174	3.35394036219527	1403	1
3.68011232319886	3.35671936736598	1404	1
3.68038183566905	3.34634753496664	1405	1
3.68212816324774	3.38408497068176	1406	1
3.68028318243134	3.37987571388146	1407	1
3.68003858384541	3.37450764215599	1408	1
3.68170186035008	3.37418687756943	1409	1
3.68099805675456	3.37399253186553	1410	1
3.67824383403166	3.36441670902702	1411	1
3.68065355833460	3.35996348469580	1412	1
3.68027425738324	3.33665849606750	1413	1
3.67917594862115	3.33304629024897	1414	1
3.68087420858402	3.35068395957395	1415	1
3.68249666385511	3.38224401494782	1416	1
3.68106597793861	3.35293599366715	1417	1
3.68107608313844	3.35710064318852	1418	1
3.67901637074797	3.35114033559050	1419	1
3.67954184167550	3.34869396736085	1420	1
3.67876728034853	3.34906494621409	1421	1
3.68045549597545	3.36642313107659	1422	1
3.68091303444218	3.35178231882104	1423	1
3.68065139816236	3.36041631772694	1424	1
3.68018184975386	3.36120769666450	1425	1
3.67949140035986	3.36335882324730	1426	1
3.68165171371960	3.36228513975739	1427	1
3.68217676979681	3.36807509108896	1428	1
3.67905038546092	3.37636434675491	1429	1
3.67737832160779	3.37758505865020	1430	1
3.67889381204060	3.36514180011505	1431	1
3.67728580089617	3.36471200233084	1432	1
3.67671059581261	3.36160884402690	1433	1
3.67877225354154	3.35980566512333	1434	1
3.68018692066348	3.35623880242994	1435	1
3.68208917015317	3.35945625474223	1436	1
3.68144647943095	3.37661095574213	1437	1
3.68276313770315	3.36388743492627	1438	1
3.67908925944188	3.35964780469475	1439	1
3.67877477787596	3.36241417003853	1440	1
3.68331181470804	3.36977767651471	1441	1
3.67751727975499	3.37000784263503	1442	1
3.67921595472596	3.34959688678080	1443	1
3.68014856742768	3.35048486253948	1444	1
3.68009511234225	3.36030283124524	1445	1
3.67930585501286	3.34503627772814	1446	1
3.67747378158196	3.35637889980490	1447	1
3.68003176134626	3.33557504480042	1448	1
3.67937798225411	3.34138070202247	1449	1
3.68109483408270	3.36036236326376	1450	1
3.67489169076195	3.34912132981641	1451	1
3.68129114933071	3.36599616250023	1452	1
3.68160485421198	3.37820750411727	1453	1
3.67911505723521	3.36833414257374	1454	1
3.68306711578154	3.35694501099986	1455	1
3.68324965217106	3.35947362301954	1456	1
3.67874369322925	3.33370912565527	1457	1
3.67981107120544	3.35275976371010	1458	1
3.68224733493846	3.35352023886668	1459	1
3.67972595700438	3.35844408045498	1460	1
3.68150888498339	3.36165994457941	1461	1
3.67981553771441	3.34309002921153	1462	1
3.68284612774016	3.36953718530031	1463	1
3.67979846550346	3.35546789638690	1464	1
3.67818255688283	3.34325878070530	1465	1
3.68162325141220	3.36670878016920	1466	1
3.67776536939488	3.37894753217399	1467	1
3.68068131760335	3.36764326879755	1468	1
3.68114448093044	3.38178013929108	1469	1
3.68132432764303	3.38613442617241	1470	1
3.68175427151016	3.36031345694869	1471	1
3.68261032947940	3.36279176874842	1472	1
3.67644919832126	3.35367885408838	1473	1
3.68223989190788	3.36194619777959	1474	1
3.68104293690984	3.36336907621341	1475	1
3.68074511340531	3.35482725434147	1476	1
3.67983325616822	3.35862165010255	1477	1
3.67896420547653	3.37369744350025	1478	1
3.68162143238060	3.36941441570075	1479	1
3.68234964816649	3.36019487661060	1480	1
3.68000217992147	3.37454642935934	1481	1
3.68143878857278	3.36543649750537	1482	1
3.68103172540522	3.36459942904242	1483	1
3.68251591701329	3.35235393945150	1484	1
3.68022927122617	3.35912792437245	1485	1
3.68268146857553	3.36249921522692	1486	1
3.68223681122147	3.37417305905440	1487	1
3.68278957552120	3.36921207410284	1488	1
3.68045295194102	3.36318658242772	1489	1
3.67780948856934	3.36642147403210	1490	1
3.67797378028542	3.35448998947212	1491	1
3.67931600994980	3.37258351510983	1492	1
3.68037165986431	3.36488103063035	1493	1
3.67914113028605	3.36075272158154	1494	1
3.67675121450502	3.35293882019634	1495	1
3.68302144608091	3.37814950904009	1496	1
3.68231217282518	3.37466741384335	1497	1
3.68146742800806	3.37830080891846	1498	1
3.67749737264873	3.39853417394739	1499	1
3.68207800605160	3.38850724820472	1500	1
3.68269086264790	3.37979589745061	1501	1
3.68259184995655	3.35615673876641	1502	1
3.68073424312270	3.35896283328658	1503	1
3.68040670217806	3.35056422577546	1504	1
3.67935364709538	3.36412938904995	1505	1
3.68139741937226	3.36154830889534	1506	1
3.68017830156757	3.37749686155319	1507	1
3.68103539933562	3.34621938952870	1508	1
3.67942535201277	3.35597265365896	1509	1
3.68109446649610	3.35518121341264	1510	1
3.68031573785472	3.34221009139404	1511	1
3.67773665204598	3.34146724686687	1512	1
3.67830031965572	3.35686726559933	1513	1
3.68053041919388	3.37281465006389	1514	1
3.67615418706932	3.36348433066091	1515	1
3.67966834349906	3.35815526149215	1516	1
3.67925608309645	3.34920198167522	1517	1
3.68259098082401	3.36950008474891	1518	1
3.67858422632432	3.35314769894561	1519	1
3.67858240710749	3.36231915052200	1520	1
3.68229269260562	3.38621790127886	1521	1
3.68126539709253	3.36792588053603	1522	1
3.67986894083475	3.37174336284315	1523	1
3.68121435361845	3.36858225881313	1524	1
3.68258238527503	3.37359525915226	1525	1
3.68174989999749	3.37384906587226	1526	1
3.67979696290662	3.36997802419737	1527	1
3.68042362707569	3.38240832740636	1528	1
3.68092738387378	3.35626620271205	1529	1
3.67827487267726	3.35464686171976	1530	1
3.68139461468858	3.35895399403468	1531	1
3.67920106735047	3.37087370312819	1532	1
3.68097845437342	3.37693196190993	1533	1
3.68009052202992	3.37380246007104	1534	1
3.68159636632889	3.38328006173583	1535	1
3.68117035209642	3.37764706174763	1536	1
3.68352831535928	3.38808483936167	1537	1
3.68261624448309	3.35876674790686	1538	1
3.68119034703370	3.35716382914975	1539	1
3.68097880154243	3.34919419341037	1540	1
3.68276191635590	3.36810898554310	1541	1
3.67852592086076	3.36955772104910	1542	1
3.68027942958285	3.35594694634098	1543	1
3.68010977562191	3.36393228637587	1544	1
3.68155717714691	3.37753500323075	1545	1
3.68043717354240	3.36118012295600	1546	1
3.67849248063804	3.35683753116729	1547	1
3.67392843339789	3.34045339686068	1548	1
3.68086703832809	3.37083273080814	1549	1
3.68003993807119	3.35948016195570	1550	1
3.67849305619328	3.35886367128623	1551	1
3.68097051446770	3.37082840233537	1552	1
3.68092372936031	3.35678107796833	1553	1
3.68102931425239	3.37031482988368	1554	1
3.68225823882200	3.36548083752039	1555	1
3.68149557766053	3.35677424900780	1556	1
3.68062239976874	3.36965456903505	1557	1
3.68134332255522	3.36280702420445	1558	1
3.67987966065876	3.39401252014868	1559	1
3.68019316910476	3.39985563897643	1560	1
3.67795397724914	3.34554009054301	1561	1
3.68077858356971	3.37427267745963	1562	1
3.67958279079034	3.37610304514278	1563	1
3.68007996425455	3.35778290323241	1564	1
3.67845911907989	3.33821800317152	1565	1
3.67999668207683	3.34904462369425	1566	1
3.67911174175860	3.34458136914724	1567	1
3.68014307488120	3.35999229525344	1568	1
3.68053324106564	3.36076257191258	1569	1
3.68080564709632	3.36751660247522	1570	1
3.68051330588034	3.36319314393483	1571	1
3.67882843819321	3.36311856514327	1572	1
3.68111582131799	3.38425155428003	1573	1
3.68176888192703	3.37917487356793	1574	1
3.68468109271743	3.35736760296302	1575	1
3.67977820133186	3.37714280743806	1576	1
3.68041305524228	3.35409052586395	1577	1
3.67882299896852	3.35966441604072	1578	1
3.67967172851276	3.35584107448459	1579	1
3.67991625544767	3.37196405828923	1580	1
3.68134012917068	3.35896242065349	1581	1
3.68052684853427	3.36441592618349	1582	1
3.67950072839949	3.37323074916522	1583	1
3.67871205030328	3.36410659947978	1584	1
3.67843542614321	3.35619681036189	1585	1
3.67514360317131	3.35803869136707	1586	1
3.67458502458187	3.36362483354969	1587	1
3.67920184596788	3.35552016441819	1588	1
3.67996645088118	3.33096228710651	1589	1
3.67883724759532	3.34762903475450	1590	1
3.68075937912149	3.35818172071180	1591	1
3.67938256321553	3.35615468950853	1592	1
3.68327965704967	3.34090816732317	1593	1
3.68242391614392	3.35770296726641	1594	1
3.67690892207975	3.36942111511981	1595	1
3.67885190795180	3.37074067131564	1596	1
3.68073032771124	3.36830525049062	1597	1
3.68253352256182	3.37869619056449	1598	1
3.68359112179068	3.37327310809310	1599	1
3.67872140915973	3.36433357152373	1600	1
3.68141062403550	3.37071847338636	1601	1
3.68074305399540	3.37935559969058	1602	1
3.68159818186609	3.37028784295782	1603	1
3.68180906714399	3.37743707562650	1604	1
3.68137980353819	3.37096138608728	1605	1
3.68232621818832	3.35833372548101	1606	1
3.68237632503932	3.35673650426776	1607	1
3.67945377560878	3.36390290921303	1608	1
3.67927875375578	3.36846206935139	1609	1
3.67846237019882	3.36771510698571	1610	1
3.67900773862971	3.36582619716907	1611	1
3.67901687438725	3.36653695031126	1612	1
3.67828845050580	3.38296085193476	1613	1
3.68213226374480	3.36997419587797	1614	1
3.67972194705214	3.37095018746266	1615	1
3.67731163035949	3.37192617904734	1616	1
3.68079502860707	3.36296310064617	1617	1
3.68157226787539	3.38341303238690	1618	1
3.68162929469320	3.37950749768361	1619	1
3.67844939698788	3.36964222505855	1620	1
3.67987315150951	3.35548588648002	1621	1
3.67784583867668	3.36172583875423	1622	1
3.68186596274425	3.37050656798863	1623	1
3.67879230840013	3.34048820309778	1624	1
3.68290554140255	3.36630354030170	1625	1
3.68227209759491	3.37320713747919	1626	1
3.67895024171598	3.36395694553977	1627	1
3.68186866611295	3.36818656430245	1628	1
3.68135871376617	3.35096819826956	1629	1
3.68402072739835	3.36715209801544	1630	1
3.68486283106472	3.36713203817472	1631	1
3.68106514750018	3.37650561515248	1632	1
3.68136585499097	3.37681562632789	1633	1
3.68204662274734	3.37124928804006	1634	1
3.68113011329772	3.36681550162729	1635	1
3.68102312353684	3.36383615271079	1636	1
3.67975547518681	3.36123713423574	1637	1
3.67844807451749	3.34164818604664	1638	1
3.67966505924524	3.34657190512028	1639	1
3.67949567423237	3.35401720445697	1640	1
3.68056058763604	3.35397469667728	1641	1
3.68306152716422	3.36164343288145	1642	1
3.68335753568174	3.36512455158724	1643	1
3.68018770683356	3.34971872967510	1644	1
3.68168325155581	3.35290307561266	1645	1
3.68129409902172	3.35616983855614	1646	1
3.68075591628614	3.36295731043765	1647	1
3.67996255152062	3.35753102563238	1648	1
3.67985612924116	3.36698754278109	1649	1
3.67889890461719	3.36355507857710	1650	1
3.67823289342493	3.33424816265835	1651	1
3.67537166537421	3.34308489505713	1652	1
3.68073448203180	3.35283270601773	1653	1
3.67890449519010	3.36425167235679	1654	1
3.67974585281940	3.34097749384512	1655	1
3.67997805075818	3.34706318632643	1656	1
3.67995987739508	3.36574342006228	1657	1
3.68025657603838	3.36435711850301	1658	1
3.67616644372714	3.36095548888399	1659	1
3.68019550184477	3.35577476873586	1660	1
3.67857647860689	3.34066213051320	1661	1
3.68006362872994	3.34722792083582	1662	1
3.67928493688132	3.35582773269667	1663	1
3.67793154013088	3.34223628809203	1664	1
3.67467167392010	3.32480176667427	1665	1
3.67978124524748	3.32593890362051	1666	1
3.67895027387856	3.35270510793543	1667	1
3.68050642526313	3.35177506336575	1668	1
3.68022717318290	3.35623967578569	1669	1
3.67950078151676	3.37334591358795	1670	1
3.67875337510787	3.35276391855269	1671	1
3.67726439525521	3.33505971092685	1672	1
3.68014460708377	3.36256963291477	1673	1
3.67762143659622	3.35962692601717	1674	1
3.67913342518083	3.35432755122714	1675	1
3.67907113655862	3.36545157976037	1676	1
3.67813057122472	3.36069305047205	1677	1
3.68029450138305	3.35905710537452	1678	1
3.68098524893603	3.36128245234550	1679	1
3.68108185983659	3.37162174248171	1680	1
3.67969180933590	3.36711195827418	1681	1
3.67674552585536	3.38050581425839	1682	1
3.67798658650688	3.36313779666087	1683	1
3.68013612230458	3.36183101055173	1684	1
3.68128721052922	3.36897281710051	1685	1
3.67703470238398	3.39255482837620	1686	1
3.67893987533358	3.38090898017225	1687	1
3.67870158503611	3.36202534544724	1688	1
3.67838890239285	3.37099595902768	1689	1
3.67924969195767	3.36018589648542	1690	1
3.67922089186893	3.37303777110609	1691	1
3.68630001920926	3.38164402321590	1692	1
3.67873483252371	3.37070033775655	1693	1
3.67901529520565	3.38534227863985	1694	1
3.67909078001908	3.37191834368299	1695	1
3.68018273881293	3.37026922375629	1696	1
3.67801500933429	3.37094974516597	1697	1
3.68026419295374	3.34478674113388	1698	1
3.68001681144619	3.34672346363669	1699	1
3.67756384620187	3.37296262985576	1700	1
3.68336101984621	3.37459791394991	1701	1
3.68294662738967	3.37169576776432	1702	1
3.68048118556677	3.37588706533197	1703	1
3.67864970452261	3.34698246287681	1704	1
3.67821648914075	3.32918655727365	1705	1
3.67936193390026	3.32732820344111	1706	1
3.68008496209881	3.35395857069850	1707	1
3.67850336690958	3.36039624743008	1708	1
3.68038293069304	3.36789547971472	1709	1
3.67975592588224	3.33897230186067	1710	1
3.67976673886469	3.34191520855887	1711	1
3.67980219778679	3.35923295709446	1712	1
3.68123430996613	3.36853347396296	1713	1
3.68002611829260	3.37499929055521	1714	1
3.67850606026880	3.37448377379201	1715	1
3.67947638553723	3.36759083799476	1716	1
3.67837827161522	3.37590895777097	1717	1
3.67756475871222	3.36222023586060	1718	1
3.68299077621833	3.34542302502308	1719	1
3.67985739810158	3.36179093371478	1720	1
3.67951432819200	3.34876042745790	1721	1
3.67780395697600	3.34424717140299	1722	1
3.67759013187110	3.35207884958207	1723	1
3.68178492842403	3.38654666936456	1724	1
3.67924851143732	3.40804444558673	1725	1
3.67885205141318	3.40217733063440	1726	1
3.68076069207003	3.37177114678186	1727	1
3.67881538372072	3.35982354482642	1728	1
3.67809186372410	3.35227847073177	1729	1
3.67942412175064	3.33775091824136	1730	1
3.67977110473898	3.34746760733103	1731	1
3.68052429824723	3.35314689506068	1732	1
3.67957078529676	3.36618073173721	1733	1
3.68229089278040	3.34701156770054	1734	1
3.67738507560688	3.37798548931098	1735	1
3.68259422798126	3.35783193907317	1736	1
3.68015497890859	3.34939721901567	1737	1
3.67990631136135	3.36331439536604	1738	1
3.67854995837331	3.37527986674409	1739	1
3.67758872670661	3.35692105397253	1740	1
3.68167482094661	3.34799509634444	1741	1
3.68185119232302	3.37099291846863	1742	1
3.68140764537656	3.36323765683633	1743	1
3.67941165151920	3.36144940005164	1744	1
3.68189564029200	3.33962539480613	1745	1
3.67968710989104	3.35903828568976	1746	1
3.68004713884950	3.35450600897917	1747	1
3.67837482129354	3.36480353279166	1748	1
3.67957536737867	3.36704607082354	1749	1
3.67968609096537	3.37286671876310	1750	1
3.68122873893968	3.36149272880428	1751	1
3.68061218826502	3.34268633121849	1752	1
3.68173843723161	3.35868034301794	1753	1
3.67875089577698	3.37476625680642	1754	1
3.68156101800454	3.38782134721493	1755	1
3.67976658486607	3.38350133391142	1756	1
3.68378344634521	3.36108941092545	1757	1
3.67898577835807	3.34528258743834	1758	1
3.68074968279023	3.36184947980884	1759	1
3.67905358902763	3.36603195602085	1760	1
3.68126036966467	3.37095169967283	1761	1
3.68347125593648	3.38211450722228	1762	1
3.67748616964457	3.37087751353697	1763	1
3.68005111509431	3.35429854915741	1764	1
3.68033881172997	3.35030489337044	1765	1
3.68321807201132	3.35279008246965	1766	1
3.68047364370819	3.35141135986717	1767	1
3.68064023199830	3.34390176183301	1768	1
3.67918958476128	3.35670400091109	1769	1
3.67958032895344	3.35158350358909	1770	1
3.67928461333684	3.35184003481039	1771	1
3.67780769679090	3.34504814753434	1772	1
3.67965450564940	3.36172362091833	1773	1
3.68196782542284	3.39123871001719	1774	1
3.68139170800489	3.35784010740364	1775	1
3.67906007915907	3.35666995532104	1776	1
3.68220434745411	3.36607530441539	1777	1
3.67797045202575	3.34527282222305	1778	1
3.68068819912783	3.35385840313638	1779	1
3.68047514658741	3.34129961478893	1780	1
3.68017818510775	3.35917358458323	1781	1
3.68043024944369	3.35338365378611	1782	1
3.67775389154361	3.35370896044624	1783	1
3.67956987590808	3.35898638882258	1784	1
3.67955641934530	3.36668109364784	1785	1
3.68098824111350	3.37814712521161	1786	1
3.67913544988535	3.35698785858001	1787	1
3.68058055282454	3.35008695220678	1788	1
3.67918442728171	3.35678395653166	1789	1
3.68003343659635	3.34893977623373	1790	1
3.68046663495155	3.35082662361652	1791	1
3.67681176540643	3.39233450606630	1792	1
3.68404149526659	3.40305140249322	1793	1
3.67978552635456	3.38920596935156	1794	1
3.68183638523160	3.37064393093734	1795	1
3.67937029754871	3.34804951405213	1796	1
3.67678755841470	3.34775469219702	1797	1
3.67929221381457	3.36836323452953	1798	1
3.68074270538050	3.35526691916487	1799	1
3.68350294143568	3.35916777730010	1800	1
3.68156462068927	3.37206628979192	1801	1
3.68124777705039	3.36781462412685	1802	1
3.68020193540258	3.35773462107563	1803	1
3.68285238272673	3.36716550574566	1804	1
3.68094318987488	3.36648711604696	1805	1
3.67876087004422	3.36510968961413	1806	1
3.67676054600611	3.36823347980525	1807	1
3.67887057022376	3.37473477296058	1808	1
3.67914769057729	3.37400858366312	1809	1
3.67926324293871	3.35737214003583	1810	1
3.68257497151977	3.37093413433737	1811	1
3.68069598614580	3.36805375345550	1812	1
3.68075961325416	3.35904006171368	1813	1
3.67815261035898	3.37383992579923	1814	1
3.68164305475397	3.36986760496993	1815	1
3.68074470057180	3.38062228933130	1816	1
3.67475104973465	3.38423606806311	1817	1
3.67957849206745	3.36710718129866	1818	1
3.67553292009977	3.36929794309469	1819	1
3.67848226457074	3.35038280888598	1820	1
3.67938028571497	3.36227863286441	1821	1
3.67825705422167	3.36731658457143	1822	1
3.67877553496906	3.36780945213763	1823	1
3.68036236547297	3.37999658778317	1824	1
3.67922637832451	3.38969748252299	1825	1
3.68316239063790	3.38605195371756	1826	1
3.67918275551783	3.38249949126909	1827	1
3.68016230181794	3.35456603839913	1828	1
3.67841545202194	3.36033590575133	1829	1
3.67841001616856	3.36200945749957	1830	1
3.67990053218935	3.38495952653433	1831	1
3.67934080325788	3.39025644406559	1832	1
3.68258652209923	3.36675530019832	1833	1
3.67646365613344	3.38499301351539	1834	1
3.67935236034873	3.39339279731920	1835	1
3.68290884969376	3.37682666200349	1836	1
3.67820197738638	3.37520741830352	1837	1
3.67847435713159	3.36176887084423	1838	1
3.67829912489296	3.35167791719848	1839	1
3.67870990778831	3.35801023078752	1840	1
3.67973949518782	3.35401857785590	1841	1
3.68081873019939	3.36792193791503	1842	1
3.67899216374152	3.35650242733881	1843	1
3.67781305685954	3.35521859920973	1844	1
3.68006215509418	3.34579779527739	1845	1
3.68139378472106	3.34020451336536	1846	1
3.68212125656792	3.35454087328569	1847	1
3.68059747610607	3.37665385217026	1848	1
3.68036966948934	3.38797126808217	1849	1
3.68161567079133	3.37494840203426	1850	1
3.67848287056411	3.34992107315067	1851	1
3.68235875042098	3.36902998721178	1852	1
3.68101758932260	3.36003527260076	1853	1
3.68010458155957	3.35865092712963	1854	1
3.67861231403958	3.35742729321172	1855	1
3.67910502607820	3.34405554351215	1856	1
3.68213878814147	3.34779646735432	1857	1
3.67902362957177	3.35935593796114	1858	1
3.68095800209618	3.36548538520206	1859	1
3.68177789651773	3.35685268187102	1860	1
3.68057941251040	3.38250481527917	1861	1
3.68026093905288	3.37438189633837	1862	1
3.67802740695069	3.37764415507317	1863	1
3.68089929004167	3.36239752272668	1864	1
3.68244156631920	3.36361882286377	1865	1
3.68033890540944	3.35770983955906	1866	1
3.67940254542591	3.34515225291417	1867	1
3.68167683486768	3.38582644256393	1868	1
3.68368503124721	3.39148533758607	1869	1
3.68429492377821	3.37873403053105	1870	1
3.68172647456922	3.37686139059890	1871	1
3.68039209729612	3.38086891341435	1872	1
3.67861863141072	3.35525887717380	1873	1
3.67937481388699	3.36003983682481	1874	1
3.67833741882300	3.34399387245605	1875	1
3.67999279595920	3.35904425214031	1876	1
3.68072821404761	3.36015663304550	1877	1
3.67817647174030	3.36832586950179	1878	1
3.67732368381416	3.33506792818227	1879	1
3.67918953594080	3.35006955053959	1880	1
3.67794914959697	3.33632917056214	1881	1
3.68241301904807	3.34078414320130	1882	1
3.68084212309485	3.36023980102685	1883	1
3.67862551619709	3.36448470424005	1884	1
3.68098614438458	3.37381767016160	1885	1
3.68291715622546	3.36241441544965	1886	1
3.68159276702059	3.36503462850957	1887	1
3.68246049597619	3.37850485839077	1888	1
3.68263571097279	3.37965077803927	1889	1
3.68327557821677	3.39487895463181	1890	1
3.68054123220790	3.37719127223893	1891	1
3.68226999155931	3.35891624742551	1892	1
3.68185583113183	3.36248188525492	1893	1
3.67882105456552	3.36225531536675	1894	1
3.67995166522727	3.37890032690656	1895	1
3.67993741023303	3.37529675598525	1896	1
3.67935434796576	3.35864247280384	1897	1
3.67925082644929	3.35705521425647	1898	1
3.68327249984050	3.37173516942440	1899	1
3.68096544368122	3.36063125691861	1900	1
3.67998258284205	3.34942731362479	1901	1
3.67779039904102	3.35746232921305	1902	1
3.67828135522880	3.36414842984353	1903	1
3.68262174150741	3.37236826648569	1904	1
3.68103368049746	3.33846046874365	1905	1
3.68267282601105	3.36924643832556	1906	1
3.68261222420689	3.38644343740191	1907	1
3.68067682456419	3.36287964210164	1908	1
3.68091952242835	3.36313025930640	1909	1
3.68031977940482	3.35337603487906	1910	1
3.68173556615055	3.36716119063189	1911	1
3.68044276337112	3.35569144298447	1912	1
3.68119773532017	3.37439696604087	1913	1
3.67904949198323	3.37342147723438	1914	1
3.67765700368475	3.36662221744136	1915	1
3.68175462602564	3.36395924446773	1916	1
3.67888303268727	3.35862233402217	1917	1
3.67956896778531	3.35524150744254	1918	1
3.67786655011259	3.35946060554818	1919	1
3.67871564597288	3.34924354837117	1920	1
3.67954206116545	3.35424967403331	1921	1
3.67777141807701	3.34700279029116	1922	1
3.67978267554587	3.34504394878069	1923	1
3.67921792304193	3.36676329767033	1924	1
3.67775798844155	3.34352248315685	1925	1
3.68153265449429	3.34324157287025	1926	1
3.67964224328635	3.36152146965033	1927	1
3.67537626832034	3.35598017146895	1928	1
3.68134569945444	3.36728716102609	1929	1
3.67908371969021	3.35101415197950	1930	1
3.68180264097644	3.37046586408468	1931	1
3.68031914857222	3.34552950016614	1932	1
3.67694797787959	3.33450767985566	1933	1
3.68083217488584	3.34477486646892	1934	1
3.67969171751143	3.36060974231419	1935	1
3.67832507967226	3.35761182826727	1936	1
3.68095803158787	3.35130661066630	1937	1
3.67886996965322	3.34365560654202	1938	1
3.67804356493366	3.36545516903047	1939	1
3.67934019873194	3.35237695407612	1940	1
3.67718123434465	3.34785712499854	1941	1
3.67857721375235	3.35090764835571	1942	1
3.68023757284224	3.36098145914681	1943	1
3.67761186624922	3.34892736413139	1944	1
3.68243807086587	3.37150003506376	1945	1
3.67991242417269	3.36789575886095	1946	1
3.67718176038772	3.37829023154377	1947	1
3.67875414576252	3.36376652735244	1948	1
3.67974329525136	3.38140707106102	1949	1
3.68022059903742	3.37504508515414	1950	1
3.67778993408422	3.36606497742871	1951	1
3.67707396822540	3.37011904382186	1952	1
3.67945463000018	3.37060822949810	1953	1
3.68234653022218	3.35734784511576	1954	1
3.67952513288388	3.36476407331634	1955	1
3.67868882866921	3.38155026139275	1956	1
3.67874195913532	3.35990335887096	1957	1
3.68060407887871	3.38213188515054	1958	1
3.67882793625198	3.36224213714584	1959	1
3.68146667912609	3.38367218404739	1960	1
3.68040993311321	3.37189656395369	1961	1
3.67928793232837	3.37197866828797	1962	1
3.67818401381170	3.38277729656324	1963	1
3.67962554333957	3.36007196647049	1964	1
3.68067163046389	3.34177662624331	1965	1
3.67707928678561	3.35661689940976	1966	1
3.67670961680408	3.36157513251182	1967	1
3.67802253918793	3.37664380213499	1968	1
3.67770161937074	3.35985337713150	1969	1
3.67752074998605	3.34917311685313	1970	1
3.67922184934739	3.37031942258920	1971	1
3.67579296752862	3.35761698629355	1972	1
3.67766954995640	3.37075022193497	1973	1
3.68054575804431	3.38336843793477	1974	1
3.68058438265445	3.36920643187254	1975	1
3.68295472360033	3.37613814418728	1976	1
3.68141567862438	3.38320101218258	1977	1
3.68041191515212	3.37615479695042	1978	1
3.68053178351924	3.36502655447380	1979	1
3.67961377263373	3.37165241065608	1980	1
3.68020670571830	3.37479792614551	1981	1
3.68002388849597	3.38617567798292	1982	1
3.67878135382150	3.37258363810051	1983	1
3.68076077442098	3.37228895921894	1984	1
3.67598827920390	3.36455053848800	1985	1
3.67840038392526	3.34858043972239	1986	1
3.68081715151486	3.35727860545692	1987	1
3.67827640048795	3.36424421778427	1988	1
3.68030803037773	3.36035252399599	1989	1
3.68042780483897	3.36847817651388	1990	1
3.67725212656856	3.37048390840452	1991	1
3.68023931857566	3.36712608216981	1992	1
3.67852228281194	3.37238704144079	1993	1
3.68011688823478	3.38310261528524	1994	1
3.67890379564682	3.37440741454672	1995	1
3.67582838070188	3.35894082990533	1996	1
3.67872304286653	3.34007460689204	1997	1
3.67837762243573	3.34799509252900	1998	1
3.67963043999037	3.35484446534548	1999	1
3.68139221446671	3.35575147534289	2000	1
[truncated: 3,000 more rows]
