# Supplementary material for: Reversibility and Viscoelastic Properties of Micropillar Supported and Oriented Magnesium Bundled F-Actin
Source: PLoS One. 2015 Aug 31;10(8):e0136432. doi: 10.1371/journal.pone.0136432 (PMC4556452; doi:10.1371/journal.pone.0136432)
Supplement: S1 Data — See the Readme.txt file within. (ZIP) [file pone.0136432.s004.zip › Rheology-raw-data/120916 02mM/fov2053noDD/fov2053noDD.txt]

3.62892654462044	3.46291054132845	1	1
3.63437389184646	3.47740006232018	2	1
3.63140534541082	3.45878607050519	3	1
3.63262758684653	3.44501857596054	4	1
3.63024921492137	3.43645713779956	5	1
3.62826382783235	3.46464761850121	6	1
3.63085109455287	3.46093459794660	7	1
3.63280883976509	3.47172134494800	8	1
3.63365614944433	3.47631574764973	9	1
3.63418930129958	3.47539298593902	10	1
3.62994121213257	3.44633190181416	11	1
3.63456762229325	3.45506321754608	12	1
3.63188536921157	3.46810727287834	13	1
3.63291285528738	3.47479627353124	14	1
3.63365278396727	3.48823307578587	15	1
3.63246402946723	3.47998502097717	16	1
3.63190045454719	3.48277807773518	17	1
3.63170111046832	3.47653582696619	18	1
3.62688599883836	3.47041989212934	19	1
3.63566346292841	3.47128696806250	20	1
3.63532571349720	3.47572462271420	21	1
3.63529934583245	3.47635777641106	22	1
3.63185877175159	3.48785966759965	23	1
3.63153554064522	3.46364773366323	24	1
3.63076973605270	3.47017777822540	25	1
3.62795593678878	3.45965207327984	26	1
3.63027814736018	3.45916868439710	27	1
3.62824825895999	3.44821467010458	28	1
3.62562017886674	3.46720006270339	29	1
3.63115684709492	3.46792589671631	30	1
3.62797632916163	3.45540532738923	31	1
3.62906640984351	3.45348356739791	32	1
3.63022389584695	3.43186439178375	33	1
3.62836954606302	3.43610203364335	34	1
3.63059843054691	3.45881503736991	35	1
3.63191204057781	3.45123220145738	36	1
3.62923531844282	3.46416073396903	37	1
3.62960329707037	3.46508203914405	38	1
3.63212667860104	3.46084990263616	39	1
3.62336888581728	3.44742439867082	40	1
3.63109648485676	3.46122176906297	41	1
3.62988672084387	3.46947816642476	42	1
3.62605811568543	3.47214065958287	43	1
3.63153376558066	3.47173091161935	44	1
3.63352387414576	3.47333858121783	45	1
3.62810316130649	3.45414837554714	46	1
3.62835185612462	3.45910160372728	47	1
3.62615154705902	3.44822346884505	48	1
3.62729385085532	3.45050954504178	49	1
3.62944494641945	3.45451312482097	50	1
3.63152081897801	3.46621252004884	51	1
3.62951453059429	3.46163329985853	52	1
3.63692960137096	3.46699066165733	53	1
3.63778605160412	3.47193159879386	54	1
3.62825708148404	3.45699544396473	55	1
3.63629564119768	3.47866163356842	56	1
3.63160709955807	3.46632835342443	57	1
3.62678377899756	3.46201001978331	58	1
3.63000492758820	3.46405513259667	59	1
3.63100110316239	3.47970643360758	60	1
3.62873628771329	3.47801709357465	61	1
3.63341002233730	3.46961838441583	62	1
3.63357616549557	3.46282113040906	63	1
3.63074757566277	3.46018841180419	64	1
3.63306925635122	3.46202018096966	65	1
3.63228136307520	3.44681230759317	66	1
3.62989818121986	3.46642559234588	67	1
3.63174092173373	3.47171320321933	68	1
3.63042052748727	3.44568197680504	69	1
3.63151055266735	3.44925978252539	70	1
3.63089086036452	3.47294911546074	71	1
3.62971717657878	3.46195904739047	72	1
3.62850726301062	3.46502984883215	73	1
3.63270635728626	3.47218860178996	74	1
3.62822351551058	3.46646206214636	75	1
3.62981871285769	3.45616015573951	76	1
3.63066300440704	3.47812115010272	77	1
3.63323517321673	3.48705984499955	78	1
3.63136760382004	3.46928752707062	79	1
3.62779711087498	3.46990510420642	80	1
3.62475078608628	3.46208904082212	81	1
3.63330247458152	3.46865116123937	82	1
3.63064593269286	3.45561628773487	83	1
3.63596809172804	3.46943810405816	84	1
3.62820848999257	3.45059484707622	85	1
3.62889781469545	3.44509725099067	86	1
3.62892405398464	3.44509124922434	87	1
3.63201153623297	3.46485426851748	88	1
3.63178655850564	3.45912103066476	89	1
3.62689408431744	3.45267320883495	90	1
3.63098535633082	3.46089367312668	91	1
3.62956669172657	3.46072748309224	92	1
3.62993078434282	3.48000476785501	93	1
3.63293419541100	3.44904163708316	94	1
3.62667793035723	3.43426902049151	95	1
3.62985041067764	3.45587286772468	96	1
3.63526053063679	3.44576329182825	97	1
3.62968227127337	3.45976928471020	98	1
3.63089764943465	3.47083591127228	99	1
3.63176727850093	3.45888707383702	100	1
3.62957636835488	3.46474764247996	101	1
3.63301693156093	3.48284177929761	102	1
3.63167380786895	3.47170211420884	103	1
3.62897578511015	3.44110583053857	104	1
3.62495419348987	3.44177802744040	105	1
3.62911914020524	3.45847633910568	106	1
3.63055494458970	3.45705354058907	107	1
3.63053860437150	3.45962318236035	108	1
3.63003267037133	3.46663756531428	109	1
3.62895727903983	3.46413489623816	110	1
3.62915210059460	3.46678684815602	111	1
3.62795279725518	3.47021271056975	112	1
3.63602445260818	3.47060632331796	113	1
3.63128290320598	3.47330107030642	114	1
3.62758960984646	3.44879598882290	115	1
3.62822017235440	3.45561734250525	116	1
3.62861059675432	3.43935061151972	117	1
3.62662176525455	3.44758983158609	118	1
3.63274571861177	3.46013567318647	119	1
3.63261074320174	3.45692682600111	120	1
3.63060912126083	3.45169619724645	121	1
3.62996793188476	3.45831097594912	122	1
3.63113428671501	3.47115992903104	123	1
3.63098229146524	3.46446338735593	124	1
3.63113833523337	3.46264483983685	125	1
3.63139124566414	3.48155056953885	126	1
3.63087536273128	3.48415197827016	127	1
3.63492199699738	3.48145667155454	128	1
3.62992038714621	3.48819678745892	129	1
3.63256073740009	3.47225471936663	130	1
3.62666585987308	3.47540527160520	131	1
3.62845488931722	3.46223834311999	132	1
3.62957886691208	3.47377074977761	133	1
3.63081558681663	3.46185024691097	134	1
3.63356791457240	3.46673040868606	135	1
3.63004641789430	3.46689526299011	136	1
3.63194695205215	3.46489018058021	137	1
3.63312083090930	3.46368129460830	138	1
3.62970016503099	3.45827383911747	139	1
3.62904057825513	3.45891076449181	140	1
3.62419785554660	3.42492054193710	141	1
3.62566652427233	3.46469818773392	142	1
3.62727044116880	3.46459065735670	143	1
3.63213672855983	3.46774674303292	144	1
3.63175102843102	3.48359701213649	145	1
3.63063388477677	3.47529079052291	146	1
3.62947664030691	3.46201591954602	147	1
3.63343415798732	3.44609915079801	148	1
3.63103219780003	3.46240163052700	149	1
3.62768364394799	3.46657932013475	150	1
3.62546982188002	3.45222734305016	151	1
3.62909962596277	3.45950053252695	152	1
3.63143505337589	3.47088036919398	153	1
3.62796243532429	3.45939076619747	154	1
3.63049182085379	3.44571788474329	155	1
3.62889273104696	3.46680245783231	156	1
3.62929179527464	3.46927033249415	157	1
3.63169174947224	3.45424972769437	158	1
3.63325524230805	3.47317983162216	159	1
3.63025810077773	3.47425932600811	160	1
3.63210200974553	3.48840686152978	161	1
3.63243706659171	3.49802920600500	162	1
3.62886099145005	3.48490580188754	163	1
3.62847010281166	3.46101474812899	164	1
3.62666939191834	3.45822680900328	165	1
3.62576713353987	3.45286478591476	166	1
3.62851838145479	3.46803489610261	167	1
3.63043636047151	3.46297968546491	168	1
3.62695529807996	3.44248446704787	169	1
3.63119011412069	3.46806027606508	170	1
3.63091459196851	3.47812688683610	171	1
3.62891223598301	3.47767182197883	172	1
3.62989612864085	3.46374409604773	173	1
3.63116060860642	3.46158164973386	174	1
3.63134002782727	3.47071224037410	175	1
3.63134102941820	3.45023595955115	176	1
3.63058719894214	3.43967113649559	177	1
3.62773631899001	3.44137615570804	178	1
3.63349832719066	3.46980326731126	179	1
3.63192541081990	3.47313325506207	180	1
3.62944787845532	3.47161305646659	181	1
3.63092085404458	3.46220808724310	182	1
3.62559983372033	3.46392911545023	183	1
3.62499131427329	3.45670772017182	184	1
3.62846329749232	3.47351267621449	185	1
3.62719231496871	3.45485201694195	186	1
3.62922848477522	3.47452214236606	187	1
3.63290685038660	3.46957006201357	188	1
3.63151099562339	3.48660820821232	189	1
3.63015043736848	3.49341178461396	190	1
3.63274042291731	3.48868874148095	191	1
3.62928005283676	3.46635080740870	192	1
3.62949245020030	3.46368935646679	193	1
3.63168657232835	3.47257008994835	194	1
3.63107585099363	3.47430614440663	195	1
3.62850750234656	3.46385544406117	196	1
3.62838187200248	3.45555569043330	197	1
3.62708617741834	3.44563608390599	198	1
3.63116367091873	3.48388949390304	199	1
3.62576264205655	3.45212635899256	200	1
3.63003462662666	3.46133654930330	201	1
3.63043126775897	3.44728387031128	202	1
3.63120563782183	3.45342031212912	203	1
3.63367347390698	3.46793346454696	204	1
3.63124431094863	3.48855394225651	205	1
3.63375183165666	3.49422767012818	206	1
3.63137491061494	3.48284279027841	207	1
3.62736158371329	3.48506525230913	208	1
3.63156038354447	3.48127708890763	209	1
3.62780920943286	3.45812691220787	210	1
3.62974536764552	3.46251936315535	211	1
3.63130826278330	3.44910071787159	212	1
3.63060400031460	3.44674420929938	213	1
3.62972311461384	3.45611813827718	214	1
3.62920640280838	3.45782754778508	215	1
3.63308411054463	3.45828182973835	216	1
3.63114251737480	3.48225527833857	217	1
3.62997828534202	3.45853248994660	218	1
3.63246323006352	3.47719195955644	219	1
3.62762411185755	3.46402766664356	220	1
3.63260185351958	3.48369136250931	221	1
3.63373421103979	3.47424949553296	222	1
3.63159705318567	3.47888605161791	223	1
3.63423658908288	3.46398250463611	224	1
3.63203055246740	3.47740354350762	225	1
3.63076541211809	3.47574795403926	226	1
3.62802614966926	3.46820938741316	227	1
3.63244864805117	3.45850496369929	228	1
3.62821496340286	3.45966439893668	229	1
3.62939522239373	3.44509373496118	230	1
3.62682087046168	3.45446955249889	231	1
3.62706962049446	3.44682943511915	232	1
3.63147149746343	3.45628879804874	233	1
3.62902184701305	3.46534056621858	234	1
3.62885852874679	3.47590647541778	235	1
3.62860113731376	3.46022965604608	236	1
3.63318240040339	3.49147506951790	237	1
3.63443353735819	3.47044189737643	238	1
3.63160613600236	3.46896052783805	239	1
3.63160876554602	3.47800656568180	240	1
3.63083862717916	3.47264021862869	241	1
3.63367697793652	3.48544751811891	242	1
3.63358219286124	3.47959101960385	243	1
3.63549863881135	3.45918527549784	244	1
3.62937478455745	3.44071055470502	245	1
3.62955290769084	3.47696188221084	246	1
3.63033901494410	3.47258264688250	247	1
3.63106605405589	3.43624277268166	248	1
3.63081748293635	3.45936201782094	249	1
3.63258155660267	3.44868744880905	250	1
3.63433020355161	3.46148400400061	251	1
3.62946405132754	3.46085756341730	252	1
3.63083640314905	3.44630564557449	253	1
3.62878965093917	3.45716525183980	254	1
3.62866937413191	3.47081184444758	255	1
3.63189617042591	3.47088305485651	256	1
3.63260487579777	3.46695222186762	257	1
3.62951344642342	3.46622895442445	258	1
3.63080009867838	3.47938313433553	259	1
3.62996731983911	3.45229164461147	260	1
3.62601339712790	3.44810593332961	261	1
3.62514412080554	3.44594960438535	262	1
3.62806760897589	3.44518343123117	263	1
3.63070897664302	3.45629182222258	264	1
3.63075344832205	3.45502866405587	265	1
3.63233301438953	3.45532067597548	266	1
3.63348687786610	3.46597085422132	267	1
3.63365575739425	3.46020089992743	268	1
3.62753195756816	3.45248893401865	269	1
3.62954204801772	3.45812465745632	270	1
3.63415041855392	3.47466215748449	271	1
3.63064916374127	3.46556333688856	272	1
3.62907919950874	3.47027755968616	273	1
3.62870885549064	3.47487217407971	274	1
3.63063003019606	3.46646732079211	275	1
3.62812821814145	3.45563728295072	276	1
3.63013989393672	3.47344047001568	277	1
3.63173926908440	3.48615666217917	278	1
3.63028572551094	3.46564251740802	279	1
3.62998963397294	3.47926310173631	280	1
3.63157765222708	3.46692021406437	281	1
3.63438495852936	3.47042279366872	282	1
3.62743006051803	3.44490353011225	283	1
3.63442601951066	3.45905049533971	284	1
3.63006064881869	3.46068457934070	285	1
3.63250237668002	3.46423660584275	286	1
3.62835920765986	3.44550995408537	287	1
3.63322540183296	3.45552772774057	288	1
3.63464601763861	3.47391109808960	289	1
3.63274331521701	3.48411379128352	290	1
3.63164963139772	3.47122048860472	291	1
3.62907536142623	3.46254563134602	292	1
3.63386490674242	3.48150328126353	293	1
3.63175277663479	3.47564821323246	294	1
3.62864441378922	3.47498881811228	295	1
3.63440544475321	3.47342210055243	296	1
3.63022000050887	3.46503971705623	297	1
3.62981210443613	3.47521750108638	298	1
3.63003828544499	3.46061022172418	299	1
3.62813837712589	3.44658463121655	300	1
3.63067124406177	3.45875699013626	301	1
3.63217220450378	3.46635240040494	302	1
3.62986882495833	3.45906774499780	303	1
3.63214443641380	3.45993367774117	304	1
3.62858559124779	3.45097858311821	305	1
3.62955670017950	3.47005534846097	306	1
3.62962218139010	3.46880930821156	307	1
3.62813468200420	3.46302685209059	308	1
3.62526579528022	3.45383606882223	309	1
3.62956613613972	3.47310618430095	310	1
3.62660517394016	3.46968116316284	311	1
3.63021215557398	3.48060251807830	312	1
3.63014094271217	3.48077243013104	313	1
3.62990113801188	3.47427886656366	314	1
3.63148844629986	3.45742772513977	315	1
3.62971274073752	3.46453560582803	316	1
3.62979832455812	3.46895288833954	317	1
3.62768608666996	3.43503413170415	318	1
3.62579867182193	3.44478497625767	319	1
3.63221954136619	3.47053290166522	320	1
3.63540999381472	3.45635517422831	321	1
3.62618179457077	3.45854864971288	322	1
3.63030665057123	3.47762812429997	323	1
3.62657498919706	3.47453401487458	324	1
3.62598427623932	3.47319668444432	325	1
3.63001733665421	3.46746127194260	326	1
3.63018781244135	3.45439583356247	327	1
3.63206913811199	3.45615388403313	328	1
3.62822528808834	3.46412498294097	329	1
3.63172264574316	3.45995566948189	330	1
3.63045479479911	3.46475878675134	331	1
3.62909633753845	3.45649259866753	332	1
3.62848019513541	3.45490644011993	333	1
3.62549928265994	3.46193264587891	334	1
3.62988068202690	3.45735474277577	335	1
3.63071314938560	3.46463257221899	336	1
3.63224783353862	3.46331675306269	337	1
3.62761804694858	3.45001032399349	338	1
3.62573532495706	3.44018184830617	339	1
3.62753499877156	3.45507242780126	340	1
3.62934599898540	3.47309478638267	341	1
3.63243882398932	3.46405366231708	342	1
3.62858290251635	3.46032380236114	343	1
3.62928060217341	3.44589447880267	344	1
3.62422718518278	3.43574872101729	345	1
3.63183589529090	3.46507785102966	346	1
3.63079245307753	3.46508203346425	347	1
3.63090846772333	3.49052554455516	348	1
3.62902856206299	3.46374332909410	349	1
3.63166530653918	3.47546973876682	350	1
3.62849396688402	3.48096400127251	351	1
3.62756994261188	3.47229790466595	352	1
3.62912447447588	3.45242472632785	353	1
3.63427079561074	3.46206870829493	354	1
3.63121997973061	3.45250783067885	355	1
3.63228681935533	3.47693951526586	356	1
3.63611735494433	3.48715966846897	357	1
3.63432994228254	3.48792656662448	358	1
3.62966720717667	3.47570350817532	359	1
3.62920852639084	3.44083560766025	360	1
3.62997063374493	3.45245536879174	361	1
3.62897023124252	3.44958149457894	362	1
3.62747703399455	3.45319922073448	363	1
3.62640650049921	3.44948889753959	364	1
3.62931220140451	3.47033410601295	365	1
3.62795614126316	3.46607117099197	366	1
3.62662262569624	3.45915083858368	367	1
3.62892611534033	3.46597473013516	368	1
3.63026734084158	3.47749012895771	369	1
3.63277824341166	3.46363511663830	370	1
3.63339238533011	3.46065139881242	371	1
3.63024293213205	3.47142813583204	372	1
3.63070933522295	3.47427293802611	373	1
3.62800902498277	3.46003172941499	374	1
3.62827299175055	3.46353948824384	375	1
3.62977189339189	3.46931377043416	376	1
3.63194454337438	3.46635814352996	377	1
3.62756161377452	3.46399480166357	378	1
3.63299917955873	3.48011021283505	379	1
3.63233821603735	3.46642998924337	380	1
3.62793329421190	3.44575691443194	381	1
3.62617606114045	3.44858391188405	382	1
3.62440661140781	3.44822710698971	383	1
3.63122912541706	3.45366713650578	384	1
3.62821922297085	3.45928862525931	385	1
3.62929533929820	3.46171697847443	386	1
3.62988396704358	3.44906709568179	387	1
3.62966371750680	3.45012887197936	388	1
3.63035717994694	3.48590041853048	389	1
3.62723636492001	3.46007553503544	390	1
3.62823105484689	3.47653014380073	391	1
3.62946323299991	3.47999216246240	392	1
3.63109851090730	3.46556298690119	393	1
3.63217458206478	3.45575255868945	394	1
3.63012028349832	3.45009636811601	395	1
3.63142171140342	3.45615072249625	396	1
3.62540624105461	3.44599159700717	397	1
3.62619401366390	3.45613845872097	398	1
3.62766140742224	3.45273002376893	399	1
3.62999339599668	3.47073134412514	400	1
3.63165705846694	3.45418120537853	401	1
3.63069814801489	3.45515733378303	402	1
3.62920575876746	3.45966413836231	403	1
3.62982422816883	3.46409761032920	404	1
3.63050471716323	3.45474963620478	405	1
3.63084576769368	3.46363393757901	406	1
3.63664856785144	3.46732138057874	407	1
3.63053427835135	3.45666158890527	408	1
3.63067147521677	3.44574470954821	409	1
3.63694919429176	3.47017818467031	410	1
3.62977536273434	3.47135011707223	411	1
3.62714342170410	3.44779488039391	412	1
3.62795071823982	3.42926139629374	413	1
3.62738238120511	3.45948286570081	414	1
3.63537271661096	3.46364347712816	415	1
3.62847302291817	3.46889593560051	416	1
3.62961549141644	3.47834151402244	417	1
3.63523387747776	3.47400639391271	418	1
3.63097792311975	3.47095628894644	419	1
3.63194609821720	3.47230494987568	420	1
3.62933373796268	3.46124499678097	421	1
3.62957888495885	3.45272215768745	422	1
3.63286865582563	3.48066270265815	423	1
3.63042593915737	3.47993827775713	424	1
3.62560944581814	3.45261252546224	425	1
3.62714201559745	3.44877855634548	426	1
3.62864128332163	3.46047178801386	427	1
3.62976080195417	3.46875766703895	428	1
3.62939673596498	3.45662704296141	429	1
3.63090671154722	3.47715523564057	430	1
3.63112931882594	3.47316675752788	431	1
3.63264377399086	3.46426683419221	432	1
3.62893715725694	3.48589281030806	433	1
3.62679002408460	3.47043169124847	434	1
3.63259729470976	3.47386699750983	435	1
3.63157598648107	3.46550298515561	436	1
3.62668646767576	3.44926728482011	437	1
3.62896769732516	3.43995678816815	438	1
3.62877386732615	3.45946809886970	439	1
3.63262369895846	3.48154894582103	440	1
3.63042899125266	3.45894533259517	441	1
3.62686286469711	3.46258690764281	442	1
3.62835655682836	3.47811675617540	443	1
3.63064193823033	3.46319511654521	444	1
3.62834237633487	3.45583206850132	445	1
3.62696899009032	3.43644263310307	446	1
3.62854062327451	3.43561764918359	447	1
3.62952077010830	3.44612433354147	448	1
3.62556682941776	3.46458332464380	449	1
3.62938962143431	3.46815670125677	450	1
3.63065181911854	3.46362837889100	451	1
3.62838851143675	3.45010336292976	452	1
3.62501022427417	3.45728600552390	453	1
3.63124768082347	3.47184025638346	454	1
3.62782947158157	3.44253165021736	455	1
3.62739382910994	3.46043767587711	456	1
3.62716656464823	3.45203322581170	457	1
3.62727470463536	3.45382173317161	458	1
3.62887458578328	3.45879943758250	459	1
3.62763428320017	3.46076063947417	460	1
3.63052806668035	3.47050383039745	461	1
3.62837190517045	3.45417334472858	462	1
3.62596775193775	3.44907671972004	463	1
3.62946074523058	3.46298650420161	464	1
3.63050821831538	3.45052852618683	465	1
3.62643399321042	3.44722835230789	466	1
3.62756046673208	3.44360501797737	467	1
3.62810408089321	3.45295271103662	468	1
3.63112198338204	3.46525841303639	469	1
3.62982736587856	3.46068160928618	470	1
3.63039022543949	3.46779952779069	471	1
3.63018838331374	3.45840289326880	472	1
3.62910673327856	3.45548724266662	473	1
3.63675839419999	3.48734274930018	474	1
3.62803815110702	3.45953036204091	475	1
3.63043844384027	3.44354144299773	476	1
3.63028511669306	3.47092795543063	477	1
3.63211788194790	3.45631648991815	478	1
3.63075567700199	3.45854990529466	479	1
3.62952991361142	3.48868935432055	480	1
3.63009729658910	3.47200442319921	481	1
3.62608435471476	3.46155279286330	482	1
3.62690622839506	3.43465900902158	483	1
3.62696877920249	3.43466937666977	484	1
3.63171810636414	3.44873607403792	485	1
3.62664723301682	3.44536065595771	486	1
3.62718604979025	3.43099743305966	487	1
3.62927954478984	3.45075039760708	488	1
3.62916825468582	3.42423577382757	489	1
3.63106584836738	3.45759491182890	490	1
3.63173295745231	3.47411302845442	491	1
3.62773195943479	3.44729529673529	492	1
3.62541116924254	3.44298836576693	493	1
3.63028330703916	3.44908898255654	494	1
3.62985793968092	3.46121558566548	495	1
3.62991577412737	3.46052278897894	496	1
3.62890369761194	3.47304592975021	497	1
3.62468754534073	3.45548117187783	498	1
3.62553964697258	3.43935956970552	499	1
3.62730153255435	3.44193370494405	500	1
3.62728751412898	3.45686460446121	501	1
3.63058948191747	3.44737986683264	502	1
3.62580041619932	3.43965220364791	503	1
3.62964973443450	3.45154124600515	504	1
3.63130547485899	3.46841247330010	505	1
3.62656649693411	3.47642725534920	506	1
3.62804685663143	3.45730066790080	507	1
3.62782276099312	3.46225429878969	508	1
3.62623763415444	3.45651312663682	509	1
3.62790586158323	3.46935379996840	510	1
3.62560130469576	3.46544511346892	511	1
3.62711770088998	3.45957932981802	512	1
3.62599695851002	3.46505706856217	513	1
3.62841274772122	3.47649612428944	514	1
3.62833578101607	3.47731831972329	515	1
3.62699441543461	3.46289307988460	516	1
3.62518941410007	3.45636353520828	517	1
3.62975130612007	3.45748361540863	518	1
3.63108529959209	3.45865801353228	519	1
3.63163597056243	3.45207787411685	520	1
3.62866204503472	3.46588525695140	521	1
3.62866383138772	3.45697245745503	522	1
3.62910085599350	3.45160158016551	523	1
3.63146692956030	3.47068272746756	524	1
3.62845154743651	3.45939750043418	525	1
3.62459335038418	3.44788401632122	526	1
3.62523092415646	3.46372994512842	527	1
3.62721529674929	3.47117194387511	528	1
3.62880969439114	3.47981508698747	529	1
3.62885342896457	3.48504583623798	530	1
3.63183561861861	3.46681900897607	531	1
3.62668689978937	3.45898852806460	532	1
3.62889670331110	3.45389168943717	533	1
3.62888991939215	3.46452660163338	534	1
3.63180551931082	3.46144125070357	535	1
3.62717174169864	3.45602937355394	536	1
3.63029004832859	3.45141398734723	537	1
3.62878484415278	3.46344397444722	538	1
3.63061104375524	3.46582989030257	539	1
3.63023144798603	3.45722084279971	540	1
3.62693565794249	3.44181686836859	541	1
3.62966320273430	3.45148293863473	542	1
3.62659966113221	3.43989536898116	543	1
3.62469127005707	3.44763536840766	544	1
3.62604532979220	3.46603177760810	545	1
3.63230660550159	3.48305157400688	546	1
3.62808477222813	3.45860784979039	547	1
3.62966850108436	3.44226468204173	548	1
3.62683760079982	3.44887894211787	549	1
3.62700440105554	3.44317957773719	550	1
3.63080082853754	3.45196978823541	551	1
3.62921629033575	3.44504118146005	552	1
3.62304861150905	3.42286696706267	553	1
3.62062647421972	3.41340580211336	554	1
3.62657327497900	3.43423696343697	555	1
3.62238806718301	3.43952505395475	556	1
3.62229619017709	3.43185105724142	557	1
3.62593784079170	3.43538631894646	558	1
3.62558135476286	3.43897588884191	559	1
3.62516856241734	3.45105658139686	560	1
3.62779346145522	3.47041975838425	561	1
3.62792582812669	3.45398429355899	562	1
3.62729203202499	3.44864699257295	563	1
3.62596019605340	3.46767765077449	564	1
3.62899796398735	3.46183161337297	565	1
3.62557764443156	3.46286236283137	566	1
3.62087897708276	3.43932928279346	567	1
3.62740092302469	3.45098907763411	568	1
3.62678715580293	3.44896480724433	569	1
3.62655343017775	3.44283962486704	570	1
3.63112220122861	3.46187059780683	571	1
3.62797685872579	3.45969896282307	572	1
3.63164716168010	3.47423792181084	573	1
3.62751772863472	3.47460037372538	574	1
3.63029987774287	3.47976088110554	575	1
3.62632390757071	3.44198335679737	576	1
3.62539238634746	3.43575641801481	577	1
3.62753103323661	3.45333920973458	578	1
3.62774425548791	3.45452558562131	579	1
3.62760694093273	3.45137942728375	580	1
3.62514009492011	3.45438146603002	581	1
3.62922965928233	3.47176490994141	582	1
3.62688767207534	3.44401154618717	583	1
3.62633816003759	3.44723725513514	584	1
3.63027824969835	3.46446018424017	585	1
3.63020723557666	3.46525948991164	586	1
3.62832474151685	3.45487231420078	587	1
3.62645375277278	3.46065372632559	588	1
3.62985083383575	3.46256597795476	589	1
3.62941038054854	3.45854799483013	590	1
3.62615271371006	3.45037864610197	591	1
3.62918693548456	3.46838331170067	592	1
3.62957999181921	3.48363539543865	593	1
3.62820796518734	3.46142372561523	594	1
3.62864333251739	3.45150593555472	595	1
3.62730693598392	3.45742504374609	596	1
3.63002810607251	3.48405845701545	597	1
3.63477408271854	3.48444022027570	598	1
3.62768626219638	3.46485359566791	599	1
3.62893321396614	3.45212921679323	600	1
3.63081799397003	3.45342896962030	601	1
3.62829064479696	3.46336258965568	602	1
3.62795489634610	3.47362526032520	603	1
3.62676116988348	3.47016006725152	604	1
3.63099060076549	3.46237462867950	605	1
3.62545324140651	3.46441443971612	606	1
3.62924396025369	3.46032724107038	607	1
3.62945795655045	3.47915387892864	608	1
3.62860946712248	3.47888893638911	609	1
3.62847585397751	3.46869115078617	610	1
3.63179969399683	3.47437792346621	611	1
3.62994203398927	3.47457294795832	612	1
3.62708779634667	3.48632905512095	613	1
3.62612622975481	3.46970000280346	614	1
3.62991247306649	3.46743102341484	615	1
3.62996443777134	3.45963605071648	616	1
3.62818324324478	3.46257740718453	617	1
3.62978053494657	3.45542339429493	618	1
3.62950652113268	3.46651230409978	619	1
3.62890266836562	3.46789682993836	620	1
3.62724181933700	3.45942456125089	621	1
3.62648074989429	3.45794048730952	622	1
3.62330082855353	3.43288670601476	623	1
3.62985602162421	3.44674975480920	624	1
3.63148064208858	3.47973488497235	625	1
3.62949675588619	3.44514526260619	626	1
3.62756366519164	3.45392044326187	627	1
3.62169310657843	3.43628063781334	628	1
3.62129814597533	3.44923718947799	629	1
3.63217172553284	3.49015085157483	630	1
3.62965762458472	3.48692421887863	631	1
3.62776283848583	3.46751260115137	632	1
3.62699817534028	3.46094989800883	633	1
3.62926379282831	3.45398605095604	634	1
3.62889378422288	3.46187803382288	635	1
3.62675112628731	3.47428289435648	636	1
3.62759151780387	3.47788965629486	637	1
3.62878319479169	3.46196968996496	638	1
3.63163349345497	3.49987003892338	639	1
3.63236966824747	3.46893895500688	640	1
3.62645178862161	3.45990747347009	641	1
3.62512224730427	3.44650520261976	642	1
3.62867046755015	3.46049257039519	643	1
3.63261451297183	3.46421524975868	644	1
3.62934846905276	3.46871288611394	645	1
3.63162592708953	3.46709632003963	646	1
3.62873970630567	3.46390604483518	647	1
3.62937291055666	3.45430251769215	648	1
3.62894511311483	3.43034285638985	649	1
3.62946301546977	3.43696330779897	650	1
3.62592481454666	3.43415952318478	651	1
3.62884576718131	3.45773136668135	652	1
3.62832246661153	3.45713388184703	653	1
3.62761070411113	3.46485671789118	654	1
3.62628540413529	3.47164107680887	655	1
3.62499950401466	3.44790196893804	656	1
3.62966916725115	3.46375827758502	657	1
3.63348281903603	3.46223823149467	658	1
3.63122486147605	3.46341598809462	659	1
3.62926429915315	3.46377075610236	660	1
3.63045914807362	3.46711026082429	661	1
3.62713418059139	3.47306838697293	662	1
3.62869554507714	3.46599485279838	663	1
3.62852639657135	3.44367304329117	664	1
3.62582167014622	3.43231135977622	665	1
3.62558604499231	3.43909708144349	666	1
3.62433288257496	3.46166465111553	667	1
3.62858864167633	3.45933615835840	668	1
3.62883429151678	3.46310812066464	669	1
3.62871874583720	3.45046593911770	670	1
3.62957806097751	3.45494808938472	671	1
3.62818770555645	3.46545053896020	672	1
3.62818618688514	3.46280380561487	673	1
3.62769679271412	3.45944806135867	674	1
3.62617922119922	3.46204375314937	675	1
3.62680467087781	3.47176200176385	676	1
3.62816340703447	3.45578780648753	677	1
3.62771815115008	3.45936677303689	678	1
3.62992468994183	3.47373237396955	679	1
3.62902655026626	3.48309723543355	680	1
3.62597140924179	3.44845887841300	681	1
3.63008174164779	3.46600230951088	682	1
3.63104460293429	3.45924947344607	683	1
3.63061486706069	3.44889389501465	684	1
3.62994626492310	3.46391953013314	685	1
3.62981152011731	3.46895490914150	686	1
3.62949172312564	3.47086567028488	687	1
3.63054408324191	3.46549496200737	688	1
3.62826619429082	3.45984444185622	689	1
3.63160574648631	3.45675208744370	690	1
3.63183138580377	3.47946475048523	691	1
3.62726621811241	3.45915793541404	692	1
3.62984242820372	3.47628117685124	693	1
3.63161838605449	3.47405620500769	694	1
3.63277664768685	3.46844013569553	695	1
3.62844449034300	3.44710534854494	696	1
3.62672914025298	3.44540065260591	697	1
3.62650220577426	3.43646761720722	698	1
3.62984089699545	3.45188798120846	699	1
3.62640497375961	3.45810619718838	700	1
3.62888955762904	3.45959860931483	701	1
3.63033630011053	3.47868529916699	702	1
3.62760058775231	3.47432040923425	703	1
3.62571653674326	3.45994333766200	704	1
3.62625389333244	3.46733234551653	705	1
3.62878102000747	3.47302461851193	706	1
3.62931879643796	3.46838574879130	707	1
3.63114999688293	3.45833304424626	708	1
3.63016148073151	3.47163083267376	709	1
3.62662380102783	3.46050007455643	710	1
3.62525014644803	3.46118347549529	711	1
3.62828079973822	3.46927874103534	712	1
3.62839567620762	3.46576961152380	713	1
3.62732177563700	3.46041658653506	714	1
3.62576826630927	3.44941551438986	715	1
3.62977819062410	3.46945497011247	716	1
3.62619567278814	3.46525592418458	717	1
3.62707670817610	3.46721220189423	718	1
3.62713325749610	3.46913609337673	719	1
3.62674159142057	3.45188625672564	720	1
3.62841563587772	3.43809679698700	721	1
3.62863713902834	3.44392963082718	722	1
3.62944486961168	3.44081745217736	723	1
3.62897492115625	3.43934349499480	724	1
3.62954242457900	3.46869416180117	725	1
3.63075715205578	3.46922414773176	726	1
3.62996587867176	3.49744101419845	727	1
3.62957389247675	3.47323008675572	728	1
3.62633889175168	3.46568990637331	729	1
3.62736684022415	3.45486668519450	730	1
3.62795602110609	3.47346581727330	731	1
3.62717907605615	3.48073256332599	732	1
3.63220966013123	3.49008266233933	733	1
3.62694583328748	3.47068668008178	734	1
3.62757342441973	3.45695599361346	735	1
3.62806139642531	3.47210417940424	736	1
3.62848164214080	3.46672069038680	737	1
3.62335750850960	3.44236540168168	738	1
3.62566712824135	3.45205548018777	739	1
3.62856483047118	3.47647746747095	740	1
3.62681166058948	3.45827692002102	741	1
3.62589774601476	3.44985593560081	742	1
3.62921092543790	3.46971810422388	743	1
3.62716823911581	3.44935070840698	744	1
3.62658788610262	3.45207785128185	745	1
3.63272542257912	3.46425321806321	746	1
3.62820562460016	3.45889780747178	747	1
3.62855745401062	3.46854402666129	748	1
3.63044485513838	3.46090223026828	749	1
3.62855876835059	3.46392905520445	750	1
3.62763300077651	3.47219459359189	751	1
3.62761384413521	3.46122213766164	752	1
3.62596291903954	3.45235759038759	753	1
3.62583030209979	3.44643982209983	754	1
3.63071851994603	3.47384010322116	755	1
3.62698710460023	3.44639716209131	756	1
3.62633631490972	3.45416241481066	757	1
3.63224881616432	3.47210335314889	758	1
3.62769824019198	3.46060311549317	759	1
3.62701009554220	3.45090437608500	760	1
3.62940008529362	3.47514549343593	761	1
3.62371564344761	3.45322278974106	762	1
3.62531722334541	3.44698438994389	763	1
3.62572699642786	3.46296564205400	764	1
3.62691409904676	3.45799635224865	765	1
3.62715237234016	3.44279899247348	766	1
3.62735800312774	3.47137540473237	767	1
3.62980349720976	3.47469794653237	768	1
3.62919289130648	3.47114727338019	769	1
3.62544586516124	3.47100292036635	770	1
3.62641782899942	3.48112992260810	771	1
3.62367703326816	3.43984385220630	772	1
3.62715990803191	3.45893172234276	773	1
3.62709306114348	3.45347484139970	774	1
3.63212212723421	3.46275495442835	775	1
3.62820607889577	3.44883291303336	776	1
3.62500268750929	3.44883077831984	777	1
3.63041622663373	3.45907386465370	778	1
3.62680698269191	3.42935948723678	779	1
3.62276953077862	3.41570681278356	780	1
3.62786437079248	3.45632923324864	781	1
3.62405512606272	3.44574814991594	782	1
3.62681353547122	3.44340553675285	783	1
3.62486784772991	3.45802101609280	784	1
3.62570610028576	3.47100082717228	785	1
3.62655836376054	3.46235698925517	786	1
3.62490172453587	3.46304617984878	787	1
3.62637950351907	3.45075359260340	788	1
3.62654403294944	3.43501924502660	789	1
3.62356248177385	3.42582635468720	790	1
3.62730483163724	3.45037955148751	791	1
3.62365512204467	3.45321296304709	792	1
3.62714611684415	3.43567621327203	793	1
3.62824359163050	3.46370790599660	794	1
3.63402994612483	3.48676050698331	795	1
3.62712771593319	3.47870257330589	796	1
3.62765245896386	3.45971231028490	797	1
3.62919463223956	3.47444282608027	798	1
3.63127159212400	3.48052156335386	799	1
3.62876603792933	3.47047374605145	800	1
3.62632227885608	3.44286419185112	801	1
3.63189517680633	3.44345671857647	802	1
3.62887626724516	3.46047616409434	803	1
3.62898070483764	3.45042246852169	804	1
3.63116493619082	3.46694087134317	805	1
3.63183264694092	3.47613068760702	806	1
3.63257140555552	3.48761069134667	807	1
3.62945541417748	3.47309209526671	808	1
3.62694124785889	3.46557493039842	809	1
3.62514731701314	3.46379587306130	810	1
3.62657979564142	3.46644357640911	811	1
3.62494295546009	3.45741578354892	812	1
3.62470641861999	3.46161605414982	813	1
3.62985818272996	3.45209710320384	814	1
3.62787630109594	3.44951617789618	815	1
3.62703919352439	3.45781645201138	816	1
3.62434784242921	3.44836470767243	817	1
3.62480903571687	3.45985871315047	818	1
3.62566534424687	3.45837307741362	819	1
3.62738460651787	3.44410042628815	820	1
3.62437045301334	3.43326920334558	821	1
3.62590354103362	3.45163764464707	822	1
3.62784759089240	3.46084838480903	823	1
3.63157954469064	3.47282055150793	824	1
3.63393066360983	3.48804059034426	825	1
3.62516996419846	3.45732506086270	826	1
3.62911050483833	3.46229733911513	827	1
3.62690437665249	3.46773301688613	828	1
3.63055442487387	3.46364695518464	829	1
3.63069602220049	3.46175593255961	830	1
3.63091545837005	3.48200052415074	831	1
3.62767585449863	3.46679386461878	832	1
3.62550825598145	3.45947634245291	833	1
3.62373192014529	3.43949049696625	834	1
3.62805505911401	3.46077772641719	835	1
3.62384617298084	3.45699120663678	836	1
3.62598570798599	3.45924161754143	837	1
3.62705051309736	3.45655913146278	838	1
3.62881456771635	3.47642922115538	839	1
3.62948084114860	3.46948711823557	840	1
3.62763570888366	3.47410674377114	841	1
3.62479386651333	3.43407675545881	842	1
3.62697081202219	3.47123044718360	843	1
3.63179170471839	3.46923860431885	844	1
3.62440372778036	3.45781290486149	845	1
3.62900842202128	3.46633286049662	846	1
3.62584644190649	3.47669945504677	847	1
3.62893636770209	3.48336416335253	848	1
3.62965040824817	3.48275098197273	849	1
3.62901065576443	3.47631479855089	850	1
3.62652006397832	3.45196898172464	851	1
3.62803087920546	3.44416545549503	852	1
3.62852995977876	3.45483423188423	853	1
3.62414022888384	3.45208760144813	854	1
3.62768883925694	3.45316749343197	855	1
3.62655932270461	3.46744122799880	856	1
3.62688336438630	3.45650671594002	857	1
3.63046644620382	3.45621173180956	858	1
3.63166006475192	3.47473551001812	859	1
3.62916160523092	3.47134508096069	860	1
3.62557225893305	3.46988969585634	861	1
3.63361726215130	3.49662154188736	862	1
3.62954074471884	3.48912461540892	863	1
3.62379085662221	3.45012616279821	864	1
3.62538481309771	3.44994096529655	865	1
3.62307675426658	3.45106078101125	866	1
3.62659145788138	3.46628582407918	867	1
3.62086533686476	3.44366668679787	868	1
3.62362331666960	3.44845398342572	869	1
3.62559691050253	3.44681955136108	870	1
3.62772590252365	3.46574874704443	871	1
3.62391045396972	3.44968598946760	872	1
3.62600712455787	3.44483711071177	873	1
3.62779015383151	3.44206684571321	874	1
3.62719742636593	3.45907860231513	875	1
3.62632241941632	3.45829818532630	876	1
3.62256596341263	3.43862077244472	877	1
3.62495110772006	3.44799773847340	878	1
3.62791809745153	3.45910115540246	879	1
3.62598565190430	3.46722425440731	880	1
3.62408503869593	3.45275892365589	881	1
3.62666104629199	3.45345047370842	882	1
3.62957014682147	3.46006262782306	883	1
3.63002221838107	3.45594609650964	884	1
3.62596194104228	3.46135806916277	885	1
3.62733765106839	3.45095239774566	886	1
3.62764066468999	3.45266818706308	887	1
3.62832471328895	3.47100110257504	888	1
3.62801667695354	3.48453510641711	889	1
3.62577668142429	3.47266665345008	890	1
3.62963198563207	3.47992061786201	891	1
3.62730905163468	3.45116563721263	892	1
3.62926445692442	3.46783255356269	893	1
3.62956263305117	3.46112178394266	894	1
3.62807112439641	3.47565546839989	895	1
3.62510355488755	3.44694010922114	896	1
3.62858041966729	3.43953517879138	897	1
3.63115146585570	3.45187855943995	898	1
3.62504666791361	3.44389259094701	899	1
3.62565688727967	3.45153659493962	900	1
3.62640233887794	3.46407593121341	901	1
3.62545795939567	3.45820500097491	902	1
3.62547911739030	3.45237255887219	903	1
3.62644776922119	3.46353421851541	904	1
3.62463299623149	3.45318967384244	905	1
3.62813691961986	3.46515483591458	906	1
3.62603553264776	3.46697134984157	907	1
3.62920765466329	3.45947188139454	908	1
3.62898570326132	3.47392696130830	909	1
3.63143502206861	3.46804692673039	910	1
3.62738648463867	3.46821197038314	911	1
3.62935196619884	3.47570606607717	912	1
3.62993575561589	3.46953038577751	913	1
3.62529354635488	3.44935292344834	914	1
3.62794012450746	3.45025223542558	915	1
3.62633190142966	3.47108798021170	916	1
3.62380465180895	3.45633242061688	917	1
3.62664475704312	3.45843844548220	918	1
3.62480345493800	3.44690921391517	919	1
3.62333517404881	3.44752360084138	920	1
3.62572568012964	3.45086328417352	921	1
3.62548080995014	3.46356090511001	922	1
3.62870113600188	3.47940820633989	923	1
3.63016835240891	3.48104548122355	924	1
3.62708090422127	3.47774423686306	925	1
3.62452479474501	3.45964627570321	926	1
3.62661390777200	3.46975169180085	927	1
3.62680884468912	3.46238916991132	928	1
3.62584639769936	3.45867519518096	929	1
3.62685328262290	3.46619561457112	930	1
3.62614669241915	3.46860132369152	931	1
3.62720137137509	3.46238046852688	932	1
3.63069728768365	3.48040179240170	933	1
3.63014454120454	3.47498888693474	934	1
3.62647396672479	3.47138286387437	935	1
3.62647000760899	3.46096854757679	936	1
3.62597578724412	3.44995421842787	937	1
3.62978082844121	3.46443438916181	938	1
3.63132248644536	3.46007163533971	939	1
3.62886920530137	3.46719225403223	940	1
3.62967184159693	3.46540446075795	941	1
3.62565036631665	3.45840449105852	942	1
3.62776255749530	3.44228646155947	943	1
3.62693620574404	3.44810443845259	944	1
3.62506885573600	3.43794814916794	945	1
3.62561036988983	3.43845687748352	946	1
3.62396600630710	3.45592997378507	947	1
3.62526716180706	3.44406547178463	948	1
3.62672199079592	3.45104480721330	949	1
3.62471677608937	3.45020603323494	950	1
3.62462253309791	3.43533737016001	951	1
3.63246432665027	3.49328371176186	952	1
3.62931254491633	3.48065175812822	953	1
3.62784579495221	3.47061713625201	954	1
3.62582543432427	3.45226298887742	955	1
3.62374385493837	3.44904346610187	956	1
3.62845909364987	3.46388369072052	957	1
3.62477107669680	3.47300552346614	958	1
3.62480039539461	3.46719983942897	959	1
3.62531530805023	3.46922675375479	960	1
3.62559898423390	3.44743109368299	961	1
3.62901841604509	3.45671549960840	962	1
3.63012439558033	3.46093558404733	963	1
3.62753104211172	3.45410987607302	964	1
3.62910736644305	3.48092384582874	965	1
3.62727219798759	3.48098785614548	966	1
3.62958457419041	3.48983684026441	967	1
3.63032583324332	3.47305224855930	968	1
3.62940347864838	3.46375496419513	969	1
3.63030815090004	3.46386726107144	970	1
3.63079197526293	3.47815158647370	971	1
3.62906653255927	3.45811623133603	972	1
3.62691114800748	3.44822035124000	973	1
3.62898384551473	3.46679743388472	974	1
3.63132906140577	3.46712911033821	975	1
3.62690195951495	3.46335812761875	976	1
3.63167622058535	3.46955503378506	977	1
3.62754239634614	3.47991129684018	978	1
3.62758879349742	3.48725289260610	979	1
3.62395345092105	3.46396266133142	980	1
3.62802830957760	3.45730722786739	981	1
3.62980332610173	3.45938527547318	982	1
3.63086230793952	3.46452197855899	983	1
3.62725457305966	3.46974022366112	984	1
3.62646600179976	3.44331842156784	985	1
3.62376060670479	3.45369775816051	986	1
3.62720000017184	3.46393681493859	987	1
3.63102436446189	3.46605156781564	988	1
3.63077681411520	3.46016072696171	989	1
3.63017588224594	3.46797962031244	990	1
3.62626619106330	3.44903077203055	991	1
3.62760501648686	3.45139086742261	992	1
3.62862464350597	3.45999214548129	993	1
3.63232487481832	3.48739829056596	994	1
3.63186368037807	3.47253052706730	995	1
3.62220933541703	3.44459715248089	996	1
3.62739236927983	3.45454934845653	997	1
3.62808636165012	3.45709448978368	998	1
3.63013714502946	3.45287519683324	999	1
3.62534726231368	3.45459973782071	1000	1
3.62683606105778	3.47166122952485	1001	1
3.62850106357024	3.46185627523554	1002	1
3.62943635058879	3.46555745431510	1003	1
3.62826574880643	3.48141521950156	1004	1
3.63219748229029	3.47175543765296	1005	1
3.63106962564208	3.44984036076705	1006	1
3.62913869360555	3.45706043043839	1007	1
3.62750651705776	3.44249605028422	1008	1
3.62610187067237	3.45533636010450	1009	1
3.62422075480105	3.45232694541336	1010	1
3.62903188099685	3.46573188759241	1011	1
3.62539092984855	3.45557243685278	1012	1
3.62704472866671	3.46032720450183	1013	1
3.62906068973943	3.46465021033586	1014	1
3.62521231584997	3.45631193545292	1015	1
3.62431554574958	3.44543676021512	1016	1
3.62771159189947	3.47437020781250	1017	1
3.62788209498626	3.45844881806827	1018	1
3.62762855986701	3.47380661995372	1019	1
3.62738677926951	3.46389919645392	1020	1
3.62617777098409	3.47118166893177	1021	1
3.63053680197202	3.46198118379298	1022	1
3.61983180476252	3.44044963483965	1023	1
3.62334274813719	3.44144885198251	1024	1
3.62666013545097	3.45617637717158	1025	1
3.62929288773580	3.45853276700875	1026	1
3.62994823710944	3.45740612388562	1027	1
3.63033095009594	3.46637323119194	1028	1
3.62897251551936	3.46969769037522	1029	1
3.62630086017706	3.45348121682129	1030	1
3.63037167444671	3.45602854150484	1031	1
3.62844581624865	3.45666377211840	1032	1
3.62461582483577	3.45275899307743	1033	1
3.62414141774678	3.43050397232115	1034	1
3.62365488611371	3.45266366143611	1035	1
3.62372063961954	3.45595700329280	1036	1
3.62555823011491	3.45278296149158	1037	1
3.62615514669716	3.46006837686099	1038	1
3.62844229198539	3.46309618682017	1039	1
3.62631055861659	3.46347162000853	1040	1
3.62645995388640	3.45557911119449	1041	1
3.62385675341386	3.44309252008119	1042	1
3.62320131619551	3.43612837685991	1043	1
3.62539182433590	3.45087198113670	1044	1
3.62658330124905	3.45088666256841	1045	1
3.62930913284724	3.46012893677129	1046	1
3.62693416367861	3.45632627855956	1047	1
3.62581780071058	3.44268370872054	1048	1
3.62540162387058	3.46195119830652	1049	1
3.62407016766332	3.45807479981772	1050	1
3.62591883125283	3.46927529455507	1051	1
3.63037332976492	3.46088258238703	1052	1
3.63286562609999	3.46482102814989	1053	1
3.62827249055183	3.45012993313647	1054	1
3.63009611952862	3.46158731623775	1055	1
3.62895877276030	3.44882300873245	1056	1
3.62516303678017	3.46479750219974	1057	1
3.62926155027057	3.46724433168550	1058	1
3.62536971542261	3.45212627177160	1059	1
3.62711323370869	3.46036774046028	1060	1
3.62860323676250	3.46845339687733	1061	1
3.63270023924244	3.47402178612252	1062	1
3.63414175007047	3.47717791038904	1063	1
3.62930952182468	3.44982513562447	1064	1
3.63401707253061	3.49478135186233	1065	1
3.62917046919160	3.47465709281743	1066	1
3.62989792231220	3.48257178431384	1067	1
3.62465443108588	3.46020150155387	1068	1
3.62494262090302	3.45410880602401	1069	1
3.62757249018673	3.45209990293462	1070	1
3.62887854055850	3.45730802653710	1071	1
3.62817611211681	3.45163620539872	1072	1
3.62787855333357	3.46746873778151	1073	1
3.62599738334427	3.47077424985478	1074	1
3.62429606045739	3.43567624294947	1075	1
3.62708538102453	3.45807076205475	1076	1
3.62940944316755	3.45983755651262	1077	1
3.62926003707049	3.46514268156271	1078	1
3.62737786538408	3.45772508096053	1079	1
3.62510660069084	3.45816610730156	1080	1
3.62591273671399	3.46804570650539	1081	1
3.62894925415045	3.46621800102366	1082	1
3.62438943375825	3.45696438810736	1083	1
3.62945170219257	3.48159883439323	1084	1
3.62648131883749	3.47359183742788	1085	1
3.62857706584079	3.46928539877313	1086	1
3.62702182022074	3.47025961350231	1087	1
3.62725308685957	3.45441855859605	1088	1
3.62864540314789	3.45391487103869	1089	1
3.62797643266208	3.44867016971021	1090	1
3.62687523509258	3.44921839190962	1091	1
3.62999001459722	3.46454466631313	1092	1
3.63192656040286	3.46583523140486	1093	1
3.63229541472874	3.47021353385654	1094	1
3.63008121983898	3.46763661742033	1095	1
3.62785395237067	3.46585613839312	1096	1
3.63143290438365	3.45706780852542	1097	1
3.62371989031793	3.45542657815569	1098	1
3.62406865422449	3.46624352341705	1099	1
3.62732870677165	3.47760606412535	1100	1
3.62515543115476	3.47990915117691	1101	1
3.62839308370257	3.49349597098605	1102	1
3.62725627781369	3.47187503497621	1103	1
3.62740330035290	3.47757094812383	1104	1
3.62897261017593	3.47768105863984	1105	1
3.63045356272925	3.49127097446035	1106	1
3.62866307842164	3.48433408310831	1107	1
3.62758782865250	3.46878416711562	1108	1
3.63064098217704	3.47521842598552	1109	1
3.62729209592743	3.44120741357722	1110	1
3.62877340462403	3.47250693393742	1111	1
3.62545826976445	3.45613670242959	1112	1
3.62810106034920	3.46981341236634	1113	1
3.62627985056194	3.46675745683031	1114	1
3.62653490608161	3.44439771269810	1115	1
3.62484600325258	3.45600901967499	1116	1
3.62860297630599	3.46552431990568	1117	1
3.62529155330691	3.47984753081008	1118	1
3.62670666175410	3.47202277987982	1119	1
3.62766920906667	3.46899463259011	1120	1
3.63111533986794	3.46946778445943	1121	1
3.62562401109608	3.45820631308194	1122	1
3.62620603315316	3.45890670536008	1123	1
3.62321656150419	3.44398319990156	1124	1
3.62791395838145	3.45465695390127	1125	1
3.62483825390247	3.46528152563852	1126	1
3.62850619317596	3.47319386495834	1127	1
3.62916409320207	3.46915149376279	1128	1
3.62626046499271	3.45236250199617	1129	1
3.62316685324255	3.45116738019230	1130	1
3.62044734240165	3.44860315102475	1131	1
3.62428096501112	3.45856420107267	1132	1
3.62611824946616	3.46090799791610	1133	1
3.62821308415397	3.46603940734665	1134	1
3.62417957079414	3.44991731059605	1135	1
3.62578147455222	3.44272058286451	1136	1
3.62682029282833	3.44007513294891	1137	1
3.62888501152984	3.43903297605327	1138	1
3.63059395119793	3.45918687850739	1139	1
3.63294048965459	3.46096830207723	1140	1
3.63285713803300	3.44725566287119	1141	1
3.63442512629145	3.47577696210438	1142	1
3.62785530033958	3.49046169511228	1143	1
3.62611930197452	3.46672050451919	1144	1
3.62528585665921	3.45684436462845	1145	1
3.62514962578420	3.47695637465695	1146	1
3.62822305264367	3.48310342296166	1147	1
3.62773242603781	3.48351556019923	1148	1
3.62457108129257	3.47292436905262	1149	1
3.62790976447746	3.46282101952093	1150	1
3.62448182760604	3.43323294280873	1151	1
3.62533079807502	3.45624032477349	1152	1
3.62605187945416	3.46173253193526	1153	1
3.62511352113909	3.44980408941329	1154	1
3.62374832475038	3.45356410778390	1155	1
3.62868437139980	3.46670684211736	1156	1
3.62779168121536	3.44840164113301	1157	1
3.62689756453908	3.46196214893489	1158	1
3.62712910462511	3.46125523597035	1159	1
3.63031762238773	3.46759763478174	1160	1
3.62937663378612	3.47258424028697	1161	1
3.62838930204207	3.48260313148516	1162	1
3.62840513948088	3.46737562334177	1163	1
3.62493339207374	3.44381914925198	1164	1
3.62991359467286	3.47636891563241	1165	1
3.62552674657582	3.45121949102134	1166	1
3.62646548282273	3.44035741608810	1167	1
3.62910466928210	3.44823050449643	1168	1
3.63414544464902	3.48079547343991	1169	1
3.62952408694293	3.47436457455726	1170	1
3.63100262811167	3.49420971026617	1171	1
3.62861871165622	3.48228120663793	1172	1
3.62603648247337	3.48022826580979	1173	1
3.62716581990144	3.46823909442354	1174	1
3.62445089671482	3.45136718171512	1175	1
3.62735736882088	3.46067915346878	1176	1
3.62641978015074	3.46957335992400	1177	1
3.62814581817261	3.44853703467930	1178	1
3.62830106473983	3.46193451477073	1179	1
3.63032694254517	3.47341388195877	1180	1
3.62565669551510	3.45368807632778	1181	1
3.63001166809749	3.46208396182462	1182	1
3.62727656694709	3.46432798013322	1183	1
3.62823221016991	3.46106782634592	1184	1
3.62878542086031	3.45841427999863	1185	1
3.62866750109995	3.49247896618168	1186	1
3.62862488640719	3.48571264380592	1187	1
3.62874533143139	3.46585780188933	1188	1
3.63041202535635	3.46660702071288	1189	1
3.63064547631825	3.45610964944767	1190	1
3.62602202344856	3.45431241214453	1191	1
3.62785227369632	3.44474269151595	1192	1
3.62489729995801	3.43906596236635	1193	1
3.62813005227689	3.45825911454648	1194	1
3.62515769811873	3.47362681941059	1195	1
3.63186994899600	3.47161533239811	1196	1
3.62595649936394	3.46576237189862	1197	1
3.62225250962912	3.44015889781330	1198	1
3.62598531606456	3.46054382906772	1199	1
3.62705214299118	3.46789353141827	1200	1
3.62617471951381	3.46274614072588	1201	1
3.62910054602930	3.45849192016926	1202	1
3.62702253234714	3.47539966055339	1203	1
3.62980566023991	3.46886956076634	1204	1
3.62767836656535	3.45116470113794	1205	1
3.62500157146762	3.43594338780322	1206	1
3.62711442895430	3.44854268036076	1207	1
3.63083404737901	3.47015050789331	1208	1
3.62886606679870	3.44841709155389	1209	1
3.62897723629966	3.47520871010064	1210	1
3.62926016948546	3.45879153947552	1211	1
3.62890636370883	3.46262325925918	1212	1
3.62961686837761	3.46129580610967	1213	1
3.62600541728015	3.46609229667496	1214	1
3.62987303100112	3.47229322936580	1215	1
3.62723705665317	3.46067580843548	1216	1
3.62961291501596	3.46269556120076	1217	1
3.62784525199426	3.48323074113807	1218	1
3.63160385770276	3.48448845392713	1219	1
3.62799178484088	3.46368484617932	1220	1
3.62802197470018	3.47631355246206	1221	1
3.63070339125716	3.48874213650810	1222	1
3.62491221943610	3.45841529563828	1223	1
3.62935833743675	3.45284416114375	1224	1
3.62828542400656	3.45588640062993	1225	1
3.62924811344733	3.46426931577822	1226	1
3.63058745730981	3.47447217231979	1227	1
3.62823632535977	3.45922524019148	1228	1
3.62910805199026	3.45790857213025	1229	1
3.62975117489235	3.46684806652523	1230	1
3.62932757019857	3.47306159672565	1231	1
3.63081464019996	3.47856467913413	1232	1
3.62549919121198	3.47695414090588	1233	1
3.62608983144176	3.46862774496985	1234	1
3.62727177173400	3.47484234054763	1235	1
3.63248919483082	3.49164810252287	1236	1
3.62442511741514	3.47062043441445	1237	1
3.62728585782601	3.46656585293875	1238	1
3.62644074172756	3.45546569986390	1239	1
3.62894572739492	3.47552336107993	1240	1
3.63095984404800	3.48394206441293	1241	1
3.63032872975114	3.46982177838818	1242	1
3.62446683382873	3.46746780967801	1243	1
3.62547710345398	3.45450542831105	1244	1
3.62321339990457	3.44050643474341	1245	1
3.62422665508043	3.44427148664749	1246	1
3.62676763655159	3.45213148094245	1247	1
3.62478312672646	3.45236251898342	1248	1
3.62294333935696	3.42022111377020	1249	1
3.62894514982673	3.44411095772990	1250	1
3.63303126803600	3.47047063261193	1251	1
3.62432455808912	3.46193736853599	1252	1
3.62494919020129	3.44408259432596	1253	1
3.62827521398529	3.46992420835778	1254	1
3.62701193616538	3.46021354945438	1255	1
3.62808049041057	3.47282742509301	1256	1
3.62972480388631	3.47479934374165	1257	1
3.62986920377966	3.47086759071743	1258	1
3.62461365733887	3.44873185020678	1259	1
3.62610026177096	3.44530496791332	1260	1
3.62349318286317	3.45199790224216	1261	1
3.62942389416523	3.46754949726683	1262	1
3.62434678558828	3.45823113017122	1263	1
3.62593250756543	3.47041367262775	1264	1
3.62972579193437	3.47072503293751	1265	1
3.62655562862901	3.44950568767049	1266	1
3.62930290683186	3.45796704564640	1267	1
3.62714584504823	3.46232666544166	1268	1
3.63043024945356	3.46557427005333	1269	1
3.63192698957863	3.46713565179168	1270	1
3.62335551061484	3.46209231830059	1271	1
3.62765877131931	3.47149989669298	1272	1
3.62847298827940	3.45295872730307	1273	1
3.62917773925750	3.47630248629676	1274	1
3.62626346329418	3.48554812010867	1275	1
3.62386093967586	3.44545575689248	1276	1
3.62192089328098	3.45803838599209	1277	1
3.62714598688710	3.46420685239785	1278	1
3.62550944186639	3.46936336287308	1279	1
3.62729586892485	3.48231108193798	1280	1
3.62607819335360	3.45534894319326	1281	1
3.62579071218889	3.47883669197245	1282	1
3.62746137229963	3.48449339038566	1283	1
3.62537136435320	3.48173744626151	1284	1
3.62434531559324	3.46917373760593	1285	1
3.62535774305618	3.44516017489443	1286	1
3.62701292935237	3.47474471154682	1287	1
3.62775926988038	3.46968052745069	1288	1
3.62866695833695	3.46046810437192	1289	1
3.62576976229873	3.44626426573772	1290	1
3.62618486043441	3.43614124272775	1291	1
3.62126897909859	3.41338704174315	1292	1
3.62583539639283	3.43852579968066	1293	1
3.62794761490926	3.45644461461024	1294	1
3.63212107608534	3.46820410357321	1295	1
3.63163257711198	3.46806655784133	1296	1
3.63202853695425	3.46746367243299	1297	1
3.62283908456296	3.46592002515420	1298	1
3.63099466506024	3.47691291338191	1299	1
3.63249955139061	3.47137634585649	1300	1
3.63066566036381	3.47091437202417	1301	1
3.62987107288637	3.48732246519832	1302	1
3.63010608090479	3.46784244771333	1303	1
3.62781857252833	3.44861697118414	1304	1
3.62505054873669	3.43560370594692	1305	1
3.62390488731542	3.44309537037795	1306	1
3.62823285042143	3.46920205560589	1307	1
3.62759195308497	3.47440514138265	1308	1
3.62334646323816	3.46143096408382	1309	1
3.62417978383758	3.47104169646573	1310	1
3.62344634602474	3.44952472204403	1311	1
3.62626664085383	3.46101891221048	1312	1
3.62836180300205	3.46868804569019	1313	1
3.63113736062919	3.45606141171671	1314	1
3.62882231589039	3.47019902839948	1315	1
3.62667143239853	3.44600758303778	1316	1
3.62425992402843	3.44419610039894	1317	1
3.62649845964124	3.44790473749189	1318	1
3.62717708592868	3.44847628607704	1319	1
3.63088992047019	3.47510514770311	1320	1
3.62888133049948	3.47230222013764	1321	1
3.62274656983444	3.46320766494554	1322	1
3.62816837587888	3.47383287537354	1323	1
3.62993789104415	3.48511380884151	1324	1
3.62998619517219	3.46974708916549	1325	1
3.62980923640438	3.45859822697624	1326	1
3.63003490870708	3.48070169202762	1327	1
3.63154076775321	3.45601113478171	1328	1
3.62914445233633	3.46592134828636	1329	1
3.63246397614634	3.46032819532104	1330	1
3.62483533928109	3.44918079817239	1331	1
3.62899448775991	3.46548016856999	1332	1
3.62645679129319	3.47123534024747	1333	1
3.62991607091174	3.46501900189765	1334	1
3.62872736821820	3.47789154646290	1335	1
3.62636426827503	3.46489100018877	1336	1
3.63039998280604	3.45470132545908	1337	1
3.62939120648606	3.46850212852567	1338	1
3.62732927717672	3.45553344339347	1339	1
3.62657132183999	3.45837007243656	1340	1
3.63295797320303	3.47316764295253	1341	1
3.62914956853695	3.48603317682453	1342	1
3.62802159727595	3.47193277370711	1343	1
3.62786262522207	3.46299326647556	1344	1
3.63011796730437	3.47401655048586	1345	1
3.62921595104737	3.45784788365174	1346	1
3.62877426583610	3.47168414815136	1347	1
3.62834703533442	3.46374410897379	1348	1
3.63086645201262	3.46679552284020	1349	1
3.62970482417713	3.45498160273396	1350	1
3.62762111749738	3.43933397558557	1351	1
3.62639578636051	3.43729258542800	1352	1
3.62077531434522	3.42873557866398	1353	1
3.62591571005556	3.46156101973572	1354	1
3.62860613117290	3.46336455321821	1355	1
3.62759387681284	3.45945403129540	1356	1
3.62756061998973	3.45545413769436	1357	1
3.62542435094441	3.44596580496467	1358	1
3.62958842384883	3.44767556965993	1359	1
3.62750685400897	3.45877592343066	1360	1
3.62706332973975	3.45584833930037	1361	1
3.62830868197888	3.47063481853646	1362	1
3.63138351216725	3.47718196984242	1363	1
3.63144997956323	3.47032379515787	1364	1
3.62709314047562	3.46967092080368	1365	1
3.62522919209848	3.44905518612780	1366	1
3.62586753680570	3.45572413902850	1367	1
3.62187905510463	3.44786553473433	1368	1
3.62482961128526	3.44906192502901	1369	1
3.62758362160372	3.47215004645306	1370	1
3.62535476116169	3.44774232394222	1371	1
3.62617934815067	3.46102470357178	1372	1
3.62411287443144	3.44410014126412	1373	1
3.62481689047133	3.45407833621922	1374	1
3.62613767664920	3.46380763215881	1375	1
3.63242432200836	3.50355267345437	1376	1
3.62740008418768	3.45864839080122	1377	1
3.62323677335097	3.42919346195267	1378	1
3.62134558260910	3.43569366789672	1379	1
3.62633864830910	3.43663351689622	1380	1
3.63062359728061	3.45375766377642	1381	1
3.62804008103033	3.46026763833162	1382	1
3.62680183405255	3.45952585934119	1383	1
3.62789443998208	3.43758347761322	1384	1
3.62677330284440	3.44393579346466	1385	1
3.62495413243792	3.46055683686646	1386	1
3.62801489597753	3.45711253565557	1387	1
3.62736611603494	3.45671063418937	1388	1
3.62557347178216	3.44886158850839	1389	1
3.62795758248021	3.44675022696498	1390	1
3.62447222258225	3.45253734035698	1391	1
3.62619310034613	3.45633519694401	1392	1
3.62363528095384	3.43934172324875	1393	1
3.62472120853148	3.43764494267277	1394	1
3.62297923133958	3.45235379785694	1395	1
3.62679318202628	3.46376449254761	1396	1
3.62331692627057	3.46072158078762	1397	1
3.62641489853215	3.47333541700441	1398	1
3.62978917171780	3.48031055487859	1399	1
3.62631702162215	3.46427251871526	1400	1
3.62843938296831	3.45917394519465	1401	1
3.62972195970990	3.46399121478161	1402	1
3.62758294044029	3.44765121291996	1403	1
3.62678491028886	3.44558417261901	1404	1
3.63164852996933	3.46972717617540	1405	1
3.62552199777554	3.46087897989565	1406	1
3.62937254203241	3.46156365404759	1407	1
3.62594031432619	3.45751548707504	1408	1
3.62794632502782	3.45218518646810	1409	1
3.62983853239861	3.46490781576824	1410	1
3.62818029881109	3.46340111204336	1411	1
3.62733733651897	3.45154118008867	1412	1
3.62840481305406	3.45713484968717	1413	1
3.62486208789637	3.45520645078564	1414	1
3.62824977857042	3.46522001626631	1415	1
3.62619811648449	3.47014279791349	1416	1
3.62515642875160	3.45770307974082	1417	1
3.62638710634227	3.46086124857254	1418	1
3.62672283585861	3.45133838520405	1419	1
3.62544725839808	3.45942716336480	1420	1
3.63175674168361	3.45191510633685	1421	1
3.62637643051496	3.46361385383227	1422	1
3.62691925028055	3.45662105705297	1423	1
3.63025315299811	3.46937105153635	1424	1
3.63007709557579	3.46523588195214	1425	1
3.62608465932759	3.45550821768936	1426	1
3.62718214879845	3.46517651454586	1427	1
3.62619429735518	3.46172201516430	1428	1
3.62790061546251	3.47573400936068	1429	1
3.63039222522257	3.47262114070733	1430	1
3.62877669698552	3.46566617674236	1431	1
3.62879367584201	3.46751945056769	1432	1
3.62780521868106	3.44898039462380	1433	1
3.63052262268731	3.46743856502720	1434	1
3.62829001591915	3.45879255448704	1435	1
3.62738321551922	3.46454432900699	1436	1
3.62720163868008	3.47271550160575	1437	1
3.62951524233113	3.47569109571151	1438	1
3.62817024848403	3.44707953485000	1439	1
3.62505697559321	3.45611991951396	1440	1
3.62456109143105	3.46140749706661	1441	1
3.62406842840713	3.45156975705133	1442	1
3.62372382110807	3.45901155721415	1443	1
3.62939253542450	3.46915180911281	1444	1
3.62417546023127	3.46990640200162	1445	1
3.62583519000686	3.45380399696796	1446	1
3.62698212102412	3.45777257288555	1447	1
3.62452477237193	3.45248771764076	1448	1
3.62962237233603	3.46837361319580	1449	1
3.62626633280120	3.47059578533928	1450	1
3.62897226222927	3.47893871202334	1451	1
3.62833068694054	3.48499571833025	1452	1
3.62607898035762	3.47898844256470	1453	1
3.63424653903458	3.47783157394958	1454	1
3.62417229052910	3.44205771542728	1455	1
3.62580443982968	3.45648147243763	1456	1
3.62336661122686	3.45374712136551	1457	1
3.62747542748048	3.45871816828305	1458	1
3.62788882782212	3.45691708797600	1459	1
3.62518127702051	3.44105389742582	1460	1
3.62840066820361	3.45724543502241	1461	1
3.62594837907109	3.46043304434100	1462	1
3.62627231157162	3.44790093846685	1463	1
3.62307967387452	3.44755512814490	1464	1
3.62852608085495	3.45438667292717	1465	1
3.62488247699380	3.46077214096549	1466	1
3.62379518617357	3.44671131142469	1467	1
3.62464314014206	3.45309859584752	1468	1
3.62119829589607	3.43480400478717	1469	1
3.62709203095803	3.44981821222740	1470	1
3.62317932325300	3.45604499848398	1471	1
3.62402405794309	3.44797928880533	1472	1
3.62674527029264	3.45861307210870	1473	1
3.62681948664552	3.47402504300189	1474	1
3.62254144377306	3.43641334813101	1475	1
3.62678657318981	3.45491055456782	1476	1
3.62789316207930	3.47741989746016	1477	1
3.62837339352489	3.47059927592448	1478	1
3.63279317299883	3.47980154328799	1479	1
3.62561733715402	3.47890773857576	1480	1
3.62907325010786	3.47003267796421	1481	1
3.63139979321449	3.47339431344162	1482	1
3.62516012310416	3.45198323240482	1483	1
3.62489978183324	3.44721389753385	1484	1
3.62911425683696	3.45424673709869	1485	1
3.62238347142227	3.44051034671777	1486	1
3.62388382348428	3.45614967001999	1487	1
3.62371961957595	3.44259687416817	1488	1
3.62978285564984	3.45892041863996	1489	1
3.62493287924821	3.45177251168609	1490	1
3.61986698315173	3.42891042485709	1491	1
3.62647578417617	3.46039713036517	1492	1
3.62621217521874	3.45050080030771	1493	1
3.62868450072480	3.46742326578671	1494	1
3.62444943202069	3.44586197466359	1495	1
3.62933257833073	3.45697882443870	1496	1
3.62782713359786	3.46959610154448	1497	1
3.62789884356305	3.46633038737603	1498	1
3.62649342067127	3.45567005762404	1499	1
3.62434579606194	3.44690929729865	1500	1
3.62624922748489	3.46563790711058	1501	1
3.62866500091485	3.47439258143732	1502	1
3.62640576416643	3.45502079508495	1503	1
3.62574482759741	3.46442339152111	1504	1
3.62688198157569	3.45315685435048	1505	1
3.62495091546116	3.45497270109992	1506	1
3.62605091905435	3.47248552083956	1507	1
3.62417371382706	3.46031080900912	1508	1
3.62973280653377	3.46326240025941	1509	1
3.62839815600197	3.47267212985187	1510	1
3.62831366708343	3.46038472753011	1511	1
3.62708558579550	3.46372651944571	1512	1
3.62618534705085	3.46392730419802	1513	1
3.63039712161313	3.45890522643364	1514	1
3.62766540135797	3.44883524105112	1515	1
3.62523657397217	3.44438430244859	1516	1
3.62349499834240	3.45205269690299	1517	1
3.62611686304245	3.47320484004899	1518	1
3.62926481896739	3.46936986527539	1519	1
3.62488660808459	3.44557522676006	1520	1
3.62672422889974	3.46097037615540	1521	1
3.62891680419385	3.48827913837374	1522	1
3.62658022832423	3.47900245090685	1523	1
3.62896416660036	3.47481378247188	1524	1
3.62780253295735	3.46885685499741	1525	1
3.62518686329742	3.44488934353375	1526	1
3.62701334452526	3.45331234700338	1527	1
3.63008781079064	3.48546083735436	1528	1
3.62669926939527	3.48182502085446	1529	1
3.62768208936275	3.46934962204916	1530	1
3.62716435509735	3.45773467893540	1531	1
3.62986656508079	3.46809588262032	1532	1
3.62336090341464	3.43652170020781	1533	1
3.62505395072133	3.43499721328162	1534	1
3.62858829030474	3.45199347605385	1535	1
3.62712503401387	3.46777617128864	1536	1
3.62621428565746	3.47576852974095	1537	1
3.62591440953864	3.45953338295925	1538	1
3.62031350062559	3.45081539024323	1539	1
3.62516080242714	3.45405834013279	1540	1
3.62931985034652	3.46455119900278	1541	1
3.62825850814568	3.49539550112481	1542	1
3.63070866295136	3.46493670008769	1543	1
3.63004390364016	3.47170172067238	1544	1
3.63001482024787	3.46215998448325	1545	1
3.62689608588556	3.46215771608752	1546	1
3.62829546216113	3.46459584280686	1547	1
3.62979238923504	3.46095555791085	1548	1
3.62689690893632	3.47081988594162	1549	1
3.62812397527260	3.46410848545974	1550	1
3.62778797424071	3.47015517310302	1551	1
3.62796532595197	3.48027644312449	1552	1
3.62632004129432	3.47369858262050	1553	1
3.62528223678375	3.45411103927155	1554	1
3.62512551652540	3.45214883306000	1555	1
3.63095126013234	3.46050342447985	1556	1
3.62857660186195	3.46965733620623	1557	1
3.62757069353579	3.47336985898853	1558	1
3.62704817396841	3.46499753775887	1559	1
3.62633734018098	3.45314139566846	1560	1
3.62679724070474	3.45174602672922	1561	1
3.62907228686871	3.46062440855115	1562	1
3.62756739723889	3.46242552723405	1563	1
3.62770196879888	3.45429366130875	1564	1
3.62581392453912	3.43777333910463	1565	1
3.62553517080908	3.45326639962297	1566	1
3.62458406274130	3.44831824047935	1567	1
3.62647626368780	3.44071661929725	1568	1
3.62565766136302	3.44247612682403	1569	1
3.62633200593459	3.46647548069732	1570	1
3.62634329666302	3.45304869282416	1571	1
3.62951856340699	3.46898366364898	1572	1
3.62970510419074	3.49427627495021	1573	1
3.62557558248750	3.48094807562455	1574	1
3.62661988273825	3.46826914664451	1575	1
3.62729668263965	3.47672023115995	1576	1
3.62622650588726	3.46242407349616	1577	1
3.62626260438848	3.47587038270237	1578	1
3.62788249061772	3.46237349523277	1579	1
3.62906863435811	3.47186325253216	1580	1
3.62718159155274	3.44885464962757	1581	1
3.62697815482069	3.44819611729563	1582	1
3.62773074552317	3.44921756537559	1583	1
3.62545257652381	3.46885217498421	1584	1
3.62338778436921	3.44768310360525	1585	1
3.62757855498037	3.48437291238542	1586	1
3.62647732709340	3.47807525974417	1587	1
3.62740821424531	3.46106984620308	1588	1
3.62630963157150	3.47073990855005	1589	1
3.62282269959714	3.46754388823812	1590	1
3.62314551349424	3.44227697520742	1591	1
3.62503845795630	3.46346430823296	1592	1
3.62717922734980	3.48018574603524	1593	1
3.62491881965538	3.46337129749963	1594	1
3.62747985232118	3.47218668727854	1595	1
3.62325349787274	3.45201806408211	1596	1
3.62612431334186	3.45448476032777	1597	1
3.62885239333009	3.46879843318987	1598	1
3.62953728210323	3.46601350097811	1599	1
3.62379836804785	3.45195178475905	1600	1
3.62696573414289	3.44629053596000	1601	1
3.62936485915891	3.47603815590075	1602	1
3.62641509245240	3.47868568887285	1603	1
3.63057127630292	3.46910229570167	1604	1
3.62715019867245	3.45556620035308	1605	1
3.62398744947896	3.44176448404003	1606	1
3.62515708614475	3.46466220159164	1607	1
3.62905337006579	3.46512489760946	1608	1
3.62686028972745	3.46034938545260	1609	1
3.62960509897728	3.46070087665495	1610	1
3.62961747494543	3.44665306873336	1611	1
3.62818353462093	3.47383458094966	1612	1
3.62286754180492	3.46247379136776	1613	1
3.62550836782702	3.46279877154764	1614	1
3.62635333978938	3.47481752787484	1615	1
3.62719831175173	3.48683628420204	1616	1
3.63093650095880	3.49630933771248	1617	1
3.62941587107968	3.49984391970142	1618	1
3.62480001857349	3.48077304120822	1619	1
3.62560008630853	3.48156553497870	1620	1
3.63075860242344	3.48900028035936	1621	1
3.62773214250419	3.47825092924916	1622	1
3.62747657878785	3.48152074239779	1623	1
3.62830424976565	3.48043421242082	1624	1
3.62789297556682	3.48736299828843	1625	1
3.62761234646981	3.46958244365138	1626	1
3.62717493726048	3.44620877716894	1627	1
3.62265029152360	3.45246957865890	1628	1
3.62619500814397	3.45697490436779	1629	1
3.62951247030868	3.48997016034473	1630	1
3.62882476799417	3.48641921519975	1631	1
3.62914695916127	3.46892983806864	1632	1
3.62790518424281	3.47061884855080	1633	1
3.62790186687672	3.47031173203601	1634	1
3.62724229729011	3.47033413820845	1635	1
3.62540746047299	3.46225938400679	1636	1
3.62753268947292	3.45591615585702	1637	1
3.62769633913273	3.46403906928794	1638	1
3.63135747758053	3.47372709181786	1639	1
3.62672214349837	3.46829243037065	1640	1
3.62469204404767	3.45399206548759	1641	1
3.63000092954145	3.46980966245609	1642	1
3.62995269116732	3.47865012205511	1643	1
3.62132512089687	3.44541852555876	1644	1
3.62495429958343	3.45905171241183	1645	1
3.62470695334209	3.46518331163316	1646	1
3.62435907378840	3.45695658687201	1647	1
3.62558886314957	3.44861049191716	1648	1
3.62632400025946	3.44447634306893	1649	1
3.62325520412587	3.44130555027758	1650	1
3.62461958523799	3.44144761921235	1651	1
3.62935235781237	3.46089872646463	1652	1
3.62828730013808	3.46285987211496	1653	1
3.63185348206461	3.47716867271684	1654	1
3.63098357119591	3.48583839414843	1655	1
3.63206176293396	3.48299906992920	1656	1
3.63019131561658	3.46422408076006	1657	1
3.63043324797033	3.45588581856880	1658	1
3.63238625966029	3.47572382126885	1659	1
3.62598812140209	3.44817085192094	1660	1
3.62607417436071	3.46055579886383	1661	1
3.62810702918260	3.47729267157952	1662	1
3.63280940619319	3.46959506568726	1663	1
3.63211650522886	3.47000328700937	1664	1
3.62879922994840	3.48865730853625	1665	1
3.63009276601695	3.45579985244293	1666	1
3.62585915696409	3.43914591415196	1667	1
3.62715105564453	3.44403715706455	1668	1
3.62397191502800	3.43338725995508	1669	1
3.62928108182420	3.45342263333004	1670	1
3.62988168254322	3.44767291228099	1671	1
3.62885134911385	3.45751662651857	1672	1
3.62693111202833	3.43502225596443	1673	1
3.62567714880363	3.45688944876597	1674	1
3.62917885215323	3.45427582872569	1675	1
3.62331013437277	3.45607505527078	1676	1
3.62675666810792	3.47483310890244	1677	1
3.62368798142664	3.45964625247114	1678	1
3.62830684912886	3.49027885138901	1679	1
3.62737310558174	3.47514645899164	1680	1
3.62856480347969	3.47330022406097	1681	1
3.62911750547072	3.47028577653831	1682	1
3.62849159110132	3.46142270276731	1683	1
3.62655299273198	3.44757909788824	1684	1
3.62842774397776	3.45408676458463	1685	1
3.62899749807068	3.46784135748703	1686	1
3.62911276633584	3.46071172564310	1687	1
3.62524714370446	3.44413797119831	1688	1
3.62432539631996	3.43414535666359	1689	1
3.62990151788132	3.46092487419531	1690	1
3.62914026185880	3.48582798659426	1691	1
3.63440191782778	3.48824231668243	1692	1
3.62896724003257	3.46392155194974	1693	1
3.62860485554165	3.48200206781194	1694	1
3.62420596750498	3.48086625513713	1695	1
3.62792539920972	3.46766568780389	1696	1
3.62279024514219	3.47915562625158	1697	1
3.62185331850400	3.46081691123403	1698	1
3.62534364080019	3.45698859500378	1699	1
3.62831984494040	3.46232298463275	1700	1
3.62753405708701	3.47014097977171	1701	1
3.62942191359848	3.46639889814734	1702	1
3.62324785726930	3.44498091074969	1703	1
3.62954988326209	3.46068268731115	1704	1
3.62747543660217	3.45675315537264	1705	1
3.62474360841872	3.45533025703894	1706	1
3.62629200964060	3.45823806309226	1707	1
3.62906749671609	3.46217432087766	1708	1
3.62856279302812	3.46350342911306	1709	1
3.63000690964287	3.48217008181323	1710	1
3.62901143467891	3.46817493601603	1711	1
3.62609602553446	3.46369563839766	1712	1
3.62510291905796	3.45663177666261	1713	1
3.62703087401752	3.44789195154931	1714	1
3.62531674946460	3.46687098473498	1715	1
3.63222924828520	3.46554659506679	1716	1
3.62886913257935	3.45625476123278	1717	1
3.62700353920434	3.45197541785017	1718	1
3.62898271237890	3.45373375180267	1719	1
3.62750439276324	3.44889399103278	1720	1
3.62394249585410	3.45883655943430	1721	1
3.62869903372705	3.47295624901333	1722	1
3.62605294907361	3.45613799197994	1723	1
3.62673242557498	3.46156422398959	1724	1
3.62890513272978	3.47124628086708	1725	1
3.62951957223201	3.46901030463552	1726	1
3.62872360054583	3.48557365219462	1727	1
3.62660904315460	3.49534426376688	1728	1
3.63094074595507	3.47737558674502	1729	1
3.62745187411300	3.46291004813748	1730	1
3.63075252756824	3.46262778153494	1731	1
3.63163508537426	3.45629505539013	1732	1
3.62894559977279	3.46848130911947	1733	1
3.62584426495575	3.47639912730068	1734	1
3.62597358304562	3.45519041664457	1735	1
3.62987593818523	3.45145493348798	1736	1
3.62866893707830	3.46963157118336	1737	1
3.63041985462495	3.45222805542469	1738	1
3.63052015639885	3.45900381317894	1739	1
3.62586643018639	3.45757381787627	1740	1
3.62803209037007	3.46277608313130	1741	1
3.62614015230661	3.46501130571503	1742	1
3.62668865895091	3.44569035256309	1743	1
3.62873063165271	3.45856004183564	1744	1
3.62729617661911	3.46155432771919	1745	1
3.62769365346481	3.46773130379130	1746	1
3.62716359185422	3.47821011836201	1747	1
3.62700194988439	3.46947094459512	1748	1
3.63166765794621	3.47675682386306	1749	1
3.62750544899723	3.47028105160552	1750	1
3.62986528020961	3.46633978419652	1751	1
3.62634529856330	3.45887850250884	1752	1
3.62533921569211	3.45936550147689	1753	1
3.62688020406560	3.46518618205165	1754	1
3.62732301875754	3.45913437664770	1755	1
3.62981792388421	3.47148742745768	1756	1
3.62952411463178	3.45398440886785	1757	1
3.62792571204402	3.46403603365258	1758	1
3.62994448301106	3.46204306352412	1759	1
3.62640555062376	3.41402008477443	1760	1
3.62558151321244	3.43247119208915	1761	1
3.62868330192734	3.44917447074610	1762	1
3.63263974395943	3.45658818345504	1763	1
3.63315874318289	3.45391885604550	1764	1
3.62556251783459	3.44189883458519	1765	1
3.63121144964590	3.46228654190732	1766	1
3.62775618031834	3.44726091702929	1767	1
3.62357105490008	3.44846422852772	1768	1
3.62664191706951	3.48204635544826	1769	1
3.62305247203814	3.45088227306949	1770	1
3.62476275061036	3.44475273448834	1771	1
3.62403335510126	3.46268615467056	1772	1
3.62705212409348	3.46416042745089	1773	1
3.62524726817698	3.44978562977901	1774	1
3.62866486871459	3.46781414904870	1775	1
3.62557653844014	3.47343107976943	1776	1
3.62574193422021	3.46403790032457	1777	1
3.62642130926737	3.45994065179678	1778	1
3.62902750547923	3.46609766743627	1779	1
3.62779854348375	3.45630029172215	1780	1
3.62803467244428	3.44993519318460	1781	1
3.62790498444182	3.44181768343057	1782	1
3.63057812710620	3.45367574246998	1783	1
3.62958622881961	3.45451960882440	1784	1
3.62650659265658	3.44847402051405	1785	1
3.63489852855618	3.48650113985655	1786	1
3.62695626415161	3.47254533277083	1787	1
3.62959757913056	3.46053390893482	1788	1
3.62659033394828	3.47721382425882	1789	1
3.63283138876887	3.47777807735208	1790	1
3.63033838565151	3.47335712621368	1791	1
3.63072588761352	3.46667545639607	1792	1
3.62874396305653	3.47249722437501	1793	1
3.63318806199673	3.47000972539843	1794	1
3.63210892730253	3.47194880640257	1795	1
3.62532119320472	3.46893853052155	1796	1
3.63273676977014	3.47245493339691	1797	1
3.62863144705344	3.46956360643863	1798	1
3.62380513650078	3.43536445835821	1799	1
3.62613370791981	3.44451754364397	1800	1
3.63204061606581	3.47343279655902	1801	1
3.62881219178823	3.45040249326808	1802	1
3.62594359524013	3.45181592392158	1803	1
3.62962780351980	3.47022846675211	1804	1
3.62885195742207	3.45716655464879	1805	1
3.63026364319749	3.44561092808503	1806	1
3.62757398942435	3.45998739724208	1807	1
3.62700703519836	3.47234467650478	1808	1
3.62670750697600	3.45942607816984	1809	1
3.62935061348816	3.46410198989305	1810	1
3.63008338068569	3.46541820964801	1811	1
3.62755599590854	3.46081979184257	1812	1
3.63157306933790	3.47363842549148	1813	1
3.63029192582539	3.46810475064788	1814	1
3.62677139882668	3.46939349490093	1815	1
3.62816001557932	3.47615456575476	1816	1
3.62689642572198	3.46422857376865	1817	1
3.62312987277359	3.43342297438956	1818	1
3.62133533317989	3.43828436598607	1819	1
3.62505990658581	3.43673420726281	1820	1
3.62824528216624	3.46473252156992	1821	1
3.62482564204797	3.45273771873065	1822	1
3.62237244931142	3.45013817130096	1823	1
3.62403953313037	3.45382839628450	1824	1
3.62383082337455	3.45523899375840	1825	1
3.62924185868932	3.45439639830319	1826	1
3.62840271421222	3.46296303713916	1827	1
3.62457925578948	3.44359247529738	1828	1
3.62447721285733	3.46704799054901	1829	1
3.62549100562042	3.45581628617146	1830	1
3.63296849145388	3.48514020385675	1831	1
3.62511152219846	3.45937587905295	1832	1
3.62578032675215	3.44795609056622	1833	1
3.62444867715624	3.45844223135312	1834	1
3.62987332216288	3.45056927670315	1835	1
3.62644210246634	3.47364000771486	1836	1
3.62681122912501	3.47181572701421	1837	1
3.62984139456367	3.46821583512155	1838	1
3.62728393415330	3.44763829653258	1839	1
3.62797146411758	3.46322245470885	1840	1
3.63070016665723	3.45459648622279	1841	1
3.62596224721603	3.45751230623626	1842	1
3.62433477155851	3.44915171702326	1843	1
3.62667744050729	3.46224616938353	1844	1
3.62756280607445	3.46621309100520	1845	1
3.62981841299447	3.46660886933517	1846	1
3.62435889719266	3.46074179275739	1847	1
3.62629741262615	3.47331454515387	1848	1
3.62910645580947	3.47461537911365	1849	1
3.63216148901457	3.48164845976492	1850	1
3.63197802039760	3.48402681648296	1851	1
3.63090943092382	3.47404171855141	1852	1
3.62384167469011	3.46765559224317	1853	1
3.62788154626746	3.45445769880897	1854	1
3.62803954086724	3.47092348920202	1855	1
3.62411434121480	3.43977236761604	1856	1
3.62860280731737	3.46318555666993	1857	1
3.63140828821778	3.46738806700518	1858	1
3.62645860483387	3.45379950791696	1859	1
3.63085634131253	3.47467414038226	1860	1
3.63422471573717	3.47693552302904	1861	1
3.63228371411027	3.47836961669318	1862	1
3.62760055729110	3.46179808606876	1863	1
3.62911655264826	3.47537807101304	1864	1
3.63003698015965	3.46584754053910	1865	1
3.62853804393194	3.46284997268171	1866	1
3.62858912172854	3.45488700442925	1867	1
3.62973477078101	3.46460217565370	1868	1
3.62765737913696	3.46506266355196	1869	1
3.63009738554562	3.46854294351298	1870	1
3.63038533504326	3.45157497344242	1871	1
3.62626124100513	3.45844956600373	1872	1
3.62932373745826	3.46998235983117	1873	1
3.62873307953997	3.47825105175191	1874	1
3.62995180363814	3.48626205822906	1875	1
3.63020565790133	3.45639619291370	1876	1
3.63323999306426	3.47939464607538	1877	1
3.62960021909611	3.46919541904482	1878	1
3.62716449368154	3.46318918304079	1879	1
3.62578819570819	3.47000429994643	1880	1
3.62969646536097	3.46736277083186	1881	1
3.63024898835146	3.47235945951011	1882	1
3.62707180872344	3.47581641416716	1883	1
3.62500027453317	3.45811526127966	1884	1
3.62669380055315	3.46396056995168	1885	1
3.62791503775246	3.46084980622175	1886	1
3.62760179226728	3.48715907626576	1887	1
3.63208993207701	3.49040876066925	1888	1
3.62977066502969	3.48036084867778	1889	1
3.63033878532346	3.46358420269436	1890	1
3.62791934850798	3.47932205151234	1891	1
3.62951077339690	3.45408131561897	1892	1
3.62364150682853	3.45496431349973	1893	1
3.62529831150878	3.46561308482126	1894	1
3.62579216477443	3.47236350158334	1895	1
3.63170729903796	3.49098989686798	1896	1
3.62377294880205	3.46748649749048	1897	1
3.62626186985141	3.46777492071574	1898	1
3.63145697826236	3.50026361787684	1899	1
3.62867331466818	3.47429600415325	1900	1
3.62713737112463	3.46654356019832	1901	1
3.62562332153869	3.45152683206451	1902	1
3.62760770322748	3.47068106026569	1903	1
3.63016237293539	3.46899558760569	1904	1
3.63120659739283	3.47099519352441	1905	1
3.63098274748128	3.46663582722752	1906	1
3.62924049952402	3.45559300149066	1907	1
3.62756761579167	3.46939984339614	1908	1
3.63111096739985	3.45729900199948	1909	1
3.63197477251698	3.48753257588924	1910	1
3.63258579097907	3.47735195238454	1911	1
3.62978495648573	3.46310122522835	1912	1
3.62836973349384	3.45462712892901	1913	1
3.62449646942935	3.45051442347053	1914	1
3.62964943773473	3.47201570343045	1915	1
3.62853097518861	3.49153357336466	1916	1
3.62777568825758	3.47189608274945	1917	1
3.62505957868978	3.46865054073219	1918	1
3.62898278268318	3.48504246814771	1919	1
3.62881869873970	3.47534116530069	1920	1
3.62924164516168	3.46169217693338	1921	1
3.62566416428182	3.45849515117018	1922	1
3.62654951071643	3.46152540629324	1923	1
3.62397555456021	3.46403025548362	1924	1
3.62492400417182	3.45952016271714	1925	1
3.62873721557335	3.46338572130530	1926	1
3.62559694706528	3.46012031691756	1927	1
3.62885674060037	3.46912500015703	1928	1
3.62771743710826	3.45992579409188	1929	1
3.62752614304413	3.46522032890206	1930	1
3.63260457922935	3.46138244526483	1931	1
3.62697974308626	3.47006754531322	1932	1
3.62448674989415	3.45409273507488	1933	1
3.62935992162541	3.47048804002357	1934	1
3.62903169872108	3.46985540483227	1935	1
3.63177391408043	3.47494853607460	1936	1
3.63021578272991	3.45742729951340	1937	1
3.62795180322836	3.43768911934438	1938	1
3.62553617963612	3.44368237382428	1939	1
3.63077378792623	3.45295437960479	1940	1
3.62875809646352	3.44862305674078	1941	1
3.62675467246574	3.45702439603117	1942	1
3.62444797221821	3.45974772093363	1943	1
3.62393506641970	3.46342609661532	1944	1
3.62751394566138	3.47627698516918	1945	1
3.62822748661455	3.45539509376924	1946	1
3.62697251107622	3.45514453990763	1947	1
3.62545011504385	3.44960617506965	1948	1
3.62194204171217	3.44480266866041	1949	1
3.62975542117524	3.45969428704403	1950	1
3.62565503340147	3.46950782281176	1951	1
3.62675742757215	3.47121148828290	1952	1
3.62581821418049	3.46294410818735	1953	1
3.62258468419765	3.43974008946552	1954	1
3.62509915595740	3.46932520479683	1955	1
3.62893439972111	3.48204491165722	1956	1
3.63396828985525	3.49766652265959	1957	1
3.63070802961750	3.48838943551857	1958	1
3.62837435261587	3.48017929653157	1959	1
3.63118845747688	3.50035281045647	1960	1
3.63202268738230	3.49460008481076	1961	1
3.63136567182789	3.49149052396554	1962	1
3.62749860885855	3.47849827122919	1963	1
3.63093636531413	3.48591902974438	1964	1
3.62618753328847	3.43954806490643	1965	1
3.62432426456323	3.48041163916795	1966	1
3.62817816478064	3.45413411509875	1967	1
3.62855012788717	3.47058728929835	1968	1
3.62548353608645	3.46113630792975	1969	1
3.62833516826300	3.46154278112873	1970	1
3.62725570257901	3.44786354509154	1971	1
3.62766131425331	3.46813763253835	1972	1
3.62567156553366	3.45323099957161	1973	1
3.62962091385826	3.47202810947307	1974	1
3.63077735971364	3.48248313449662	1975	1
3.62746860981243	3.45282780889809	1976	1
3.62808477375262	3.44700992097017	1977	1
3.63176809279932	3.45259129767145	1978	1
3.63080064433545	3.46123771670397	1979	1
3.62944775775428	3.46279998512652	1980	1
3.62711715478605	3.47624124955706	1981	1
3.62440808173427	3.46402051390314	1982	1
3.62809616122094	3.46869154515881	1983	1
3.62979964494300	3.48409347347533	1984	1
3.62614842507454	3.47288822043186	1985	1
3.62884284232478	3.48127850445567	1986	1
3.62489030385233	3.45563735802503	1987	1
3.62663395589000	3.46871547800177	1988	1
3.62686766413550	3.46609828147373	1989	1
3.62525263676237	3.45872140648022	1990	1
3.62740920695496	3.45210951096724	1991	1
3.63220971752046	3.46387495836679	1992	1
3.62784421083281	3.46514828641872	1993	1
3.62428837987499	3.44825974749805	1994	1
3.62634184010843	3.45273634028222	1995	1
3.62887105454429	3.46142422585397	1996	1
3.62666628641301	3.47046396713823	1997	1
3.62714586159731	3.48289615547371	1998	1
3.63170745364503	3.47947124540977	1999	1
3.63070276916296	3.45169203661877	2000	1
[truncated: 3,000 more rows]
