# Supplementary material for: Reversibility and Viscoelastic Properties of Micropillar Supported and Oriented Magnesium Bundled F-Actin
Source: PLoS One. 2015 Aug 31;10(8):e0136432. doi: 10.1371/journal.pone.0136432 (PMC4556452; doi:10.1371/journal.pone.0136432)
Supplement: S1 Data — See the Readme.txt file within. (ZIP) [file pone.0136432.s004.zip › Rheology-raw-data/120916 02mM/fov2061noDD/fov2061noDD.txt]

3.76760147303474	3.65333062908661	1	1
3.76614291268467	3.63811446507466	2	1
3.76681157408202	3.62381263939850	3	1
3.76851007076969	3.60242045561549	4	1
3.76157517810409	3.59409654709679	5	1
3.76603696382530	3.62451973771691	6	1
3.75972725274630	3.60058726188095	7	1
3.75943742424918	3.60928903217496	8	1
3.77006002317136	3.62897520267594	9	1
3.77111344213635	3.64197630571990	10	1
3.77156301841393	3.62789000383988	11	1
3.76462710672039	3.61978523005218	12	1
3.76795293420376	3.60778214900358	13	1
3.76322666376485	3.57622921932850	14	1
3.76762614663170	3.63790679752238	15	1
3.76882150148508	3.64589958868003	16	1
3.76753328724517	3.65319553655020	17	1
3.77057505768575	3.67004386184263	18	1
3.76574920126338	3.67516690601035	19	1
3.76757837788416	3.64088958012292	20	1
3.76502598831218	3.64349469656225	21	1
3.76290999128334	3.64795788857886	22	1
3.76051136374335	3.62121314802264	23	1
3.75827474590413	3.60890287064838	24	1
3.75514716062023	3.60860968017936	25	1
3.75950882788594	3.61130645607109	26	1
3.76451588992726	3.63258821513315	27	1
3.76615775895132	3.62610110302955	28	1
3.76192161020657	3.61931285756616	29	1
3.77113903217470	3.68369380124731	30	1
3.76268328755121	3.66836582674389	31	1
3.76330084862071	3.64480585467213	32	1
3.76278157609286	3.68320892481559	33	1
3.76918069070663	3.66842998179809	34	1
3.76759156417804	3.65381952003747	35	1
3.76695205211366	3.66912347430361	36	1
3.76519696266129	3.65601040454734	37	1
3.76167514510418	3.65468475283775	38	1
3.76140703041963	3.63378821756863	39	1
3.76350839628594	3.62791809542071	40	1
3.76875483792421	3.62463624411246	41	1
3.76138212007731	3.61486723100581	42	1
3.75926901939338	3.62957040746729	43	1
3.76686216281587	3.61443591134433	44	1
3.75697343675454	3.59691767056172	45	1
3.75803581562708	3.59779628465625	46	1
3.76412327444884	3.62773744444780	47	1
3.76533813957533	3.66245069565225	48	1
3.76351988227251	3.63430513739592	49	1
3.76317724142544	3.62122262629797	50	1
3.76283992451164	3.61082986106414	51	1
3.76555870649912	3.64381383595122	52	1
3.76703487705577	3.64681274859515	53	1
3.76443557133971	3.64421161651340	54	1
3.76013253914501	3.59287626108022	55	1
3.75724638511320	3.57562201666674	56	1
3.76325485510513	3.59986764905451	57	1
3.76081201309289	3.61664164641783	58	1
3.76174031047469	3.61034431409457	59	1
3.76114114186965	3.62346335261974	60	1
3.77142821694174	3.61969693158628	61	1
3.77120733950489	3.64070608250103	62	1
3.76114051307298	3.65974923366115	63	1
3.75975049336551	3.66334948604792	64	1
3.76621476268994	3.65875837203027	65	1
3.77007382531489	3.66841700410519	66	1
3.76773080232189	3.64404373982029	67	1
3.77604708251070	3.67389347826226	68	1
3.76564798373086	3.65541736004238	69	1
3.77028461410099	3.65281717837839	70	1
3.76342816197480	3.64997634839681	71	1
3.76454918771704	3.69110560791205	72	1
3.76745028274507	3.67866124664156	73	1
3.77154422486356	3.68023072961521	74	1
3.76921320360263	3.67687582939824	75	1
3.76776944956908	3.64922841976930	76	1
3.76636834912771	3.67184033596260	77	1
3.76322727684462	3.67274967318905	78	1
3.75818583487954	3.63848316400110	79	1
3.76761965913271	3.63110266046280	80	1
3.76397420933954	3.62968521096525	81	1
3.77040132001766	3.65992652982362	82	1
3.77158626968968	3.64872497423898	83	1
3.76182263840162	3.62897702299176	84	1
3.76082820933020	3.57910672912833	85	1
3.76297782959400	3.59800523976933	86	1
3.76110323793219	3.61930211696168	87	1
3.76376876409632	3.65253072560081	88	1
3.76978683630011	3.66761779708434	89	1
3.76987663738179	3.64617992786079	90	1
3.76348472076238	3.65537574715485	91	1
3.77061631570146	3.67084670554811	92	1
3.77209299478354	3.70034612617860	93	1
3.77012577971204	3.68735602106759	94	1
3.76829204115178	3.68266505050048	95	1
3.77171228541081	3.65111334415638	96	1
3.76624882418322	3.61511881803585	97	1
3.76392188737094	3.61818561278786	98	1
3.76543084344170	3.63064976268966	99	1
3.76282760328004	3.62530083874894	100	1
3.75856956536152	3.59545347558802	101	1
3.76292549515961	3.61891963106358	102	1
3.76849170154218	3.62328848401422	103	1
3.76354032019818	3.61789172017011	104	1
3.76343131857212	3.60639599849706	105	1
3.75987826320574	3.60800134629341	106	1
3.76112035689941	3.66120727248359	107	1
3.76142514399250	3.63344615691787	108	1
3.76533030486447	3.65127624276491	109	1
3.76811427141254	3.63493264950743	110	1
3.76508096170280	3.65111691496499	111	1
3.76393154666208	3.63916156696014	112	1
3.75918011096393	3.59952884814383	113	1
3.75882285327961	3.61743189581563	114	1
3.76406188796628	3.62817211815202	115	1
3.76115454960548	3.60130016445406	116	1
3.76460541237192	3.60355159296188	117	1
3.76812322773429	3.63022893684032	118	1
3.77069422901194	3.61461788491479	119	1
3.76051543695583	3.60422779110290	120	1
3.76116965331304	3.64529705710495	121	1
3.76004344809497	3.59257223887459	122	1
3.75918868944570	3.61033798369476	123	1
3.77038533345277	3.65538430683649	124	1
3.77090055028413	3.66449450805054	125	1
3.77150108636144	3.65304944571511	126	1
3.77136062335304	3.65356155949089	127	1
3.76477820454514	3.62771622251701	128	1
3.76284385162343	3.61358597863977	129	1
3.76149072392338	3.61498901027180	130	1
3.76301993563288	3.61737646558557	131	1
3.76476254713583	3.63594238616238	132	1
3.76580063109620	3.62109466664362	133	1
3.76283814139183	3.62185409112324	134	1
3.76616224252100	3.62080711715162	135	1
3.76188605077511	3.62828889180186	136	1
3.75980883055077	3.61714539049526	137	1
3.76709398160556	3.60889896939381	138	1
3.76661128170063	3.63231437341090	139	1
3.76718787008892	3.63174326554290	140	1
3.77248431678893	3.62604708411358	141	1
3.76600910855662	3.59639401323489	142	1
3.76391625086971	3.65330090581526	143	1
3.76593858309397	3.65312773922195	144	1
3.76975336857418	3.63037506058918	145	1
3.76152592746203	3.63687532291631	146	1
3.76532987142635	3.62333881189338	147	1
3.76721089998619	3.67574365207079	148	1
3.76346693348940	3.65319119720748	149	1
3.76748328643488	3.64503360666750	150	1
3.76946805913449	3.64799305924167	151	1
3.77454356152668	3.67085923713274	152	1
3.76734118587702	3.64610886367300	153	1
3.76686573214940	3.60438765978945	154	1
3.76215892032197	3.59273742831829	155	1
3.76382295338285	3.59475493577203	156	1
3.75877091380893	3.59290284557363	157	1
3.75909404787299	3.58676457270403	158	1
3.76424793016816	3.59737513632013	159	1
3.76546700350514	3.61551296010798	160	1
3.76157453426355	3.62199828528749	161	1
3.75987161269688	3.62565932699930	162	1
3.76038548930627	3.61157996563425	163	1
3.76091281916379	3.61463646186117	164	1
3.76445275500423	3.62600739244592	165	1
3.77222706960998	3.64079184882586	166	1
3.76884429976552	3.63521126185447	167	1
3.76391345114590	3.61773195341796	168	1
3.75702488396093	3.59742517421050	169	1
3.75813894264223	3.58972426320051	170	1
3.76609454053378	3.61551731439049	171	1
3.76431304657520	3.63072034041982	172	1
3.76578369765399	3.62080402554464	173	1
3.76049438295146	3.58603414455732	174	1
3.76078811873870	3.58656569373340	175	1
3.75718575830638	3.55694101017632	176	1
3.76547531176128	3.61028263163945	177	1
3.76143210728947	3.62977568070580	178	1
3.76484381525293	3.65921051234957	179	1
3.76648679364567	3.64441188900966	180	1
3.76722753916127	3.64742113989071	181	1
3.76649553368395	3.65736495827538	182	1
3.76941624759242	3.67198995687489	183	1
3.77065183698100	3.66646205117645	184	1
3.77281601051690	3.67468023413569	185	1
3.77126663452772	3.69317461882302	186	1
3.76485559887321	3.66296473046656	187	1
3.76248619518353	3.64061538008443	188	1
3.76060180922012	3.66147795137185	189	1
3.76036044558331	3.65174540465312	190	1
3.77036592608905	3.65225723290942	191	1
3.76183862024360	3.64465645001162	192	1
3.76100992246451	3.62669084810672	193	1
3.76411539039986	3.64708182698520	194	1
3.76240585920245	3.61863185245619	195	1
3.76806951556667	3.59623883053659	196	1
3.76353171411882	3.59227586183511	197	1
3.76137776137779	3.60410240737730	198	1
3.76250879778391	3.59926596772641	199	1
3.75762683898256	3.59528939772577	200	1
3.75689001048639	3.59101909099996	201	1
3.75620903863681	3.60171751001026	202	1
3.75597207306375	3.60512290997061	203	1
3.76137421920060	3.59861499357885	204	1
3.76395855435333	3.62747026370679	205	1
3.76739603843220	3.61708207106968	206	1
3.76318742543213	3.60265679735860	207	1
3.76568228421921	3.61523923098789	208	1
3.76677986495206	3.64631308771167	209	1
3.76585212295904	3.63244036461307	210	1
3.75882325066806	3.62344136916277	211	1
3.75799933748920	3.62028295043540	212	1
3.76717929749786	3.64414935250117	213	1
3.76858687912174	3.68386998996312	214	1
3.77227342712904	3.70242950071448	215	1
3.77196965495601	3.68997812533745	216	1
3.77331503429204	3.69985618903677	217	1
3.76801414846821	3.64528046366847	218	1
3.76440911719039	3.61470044781182	219	1
3.76263697990460	3.64548341871810	220	1
3.76450284071694	3.63836648557993	221	1
3.76638300807695	3.65872346685072	222	1
3.76418524986206	3.66436210208144	223	1
3.76271821856139	3.62783909112600	224	1
3.77206813427204	3.63714791486291	225	1
3.76599272047045	3.64528069897176	226	1
3.77004599016284	3.66777150362303	227	1
3.76329292222059	3.64136571243458	228	1
3.76813019891187	3.61648018871757	229	1
3.76498069887719	3.60929822708494	230	1
3.75953029194094	3.62968460558149	231	1
3.76109733060705	3.63540302070880	232	1
3.76535791350508	3.65606227200447	233	1
3.76667299925767	3.65621743219098	234	1
3.76939891632277	3.64486611533349	235	1
3.76602883613839	3.63511693124345	236	1
3.76862868297272	3.63470347173363	237	1
3.76415031506856	3.61759925270350	238	1
3.77010629493990	3.61797497609062	239	1
3.77070896637280	3.63973330240325	240	1
3.76563584209298	3.60416520157942	241	1
3.76481852585228	3.64255574331997	242	1
3.76442132491362	3.63887543055959	243	1
3.77324777260776	3.66855194515785	244	1
3.76793206875319	3.63896280400279	245	1
3.77414977667284	3.64511418406891	246	1
3.77149892484189	3.62815495398612	247	1
3.76863234338726	3.63717731061940	248	1
3.76657331399186	3.64158982656428	249	1
3.76959568934683	3.63945118568911	250	1
3.76402662285322	3.64901560173072	251	1
3.76038853415065	3.64596134500277	252	1
3.76489104887690	3.62478161613160	253	1
3.76074401046070	3.61275711680317	254	1
3.77431761555347	3.61729140185820	255	1
3.76827124462371	3.63339882301367	256	1
3.76327758735735	3.61221011657682	257	1
3.76595269118637	3.62983152668725	258	1
3.76890835331331	3.63011176831858	259	1
3.76420200653365	3.62797070660693	260	1
3.76282303609162	3.63601238560808	261	1
3.76531585186706	3.63969566771280	262	1
3.76482075601902	3.62455985754103	263	1
3.76715219717411	3.62971503753699	264	1
3.76673503725385	3.66194720315874	265	1
3.76343702122129	3.63636308762120	266	1
3.75640974485919	3.62763994142033	267	1
3.75977876415318	3.63851509558317	268	1
3.76638018104424	3.62873382134745	269	1
3.76541387424143	3.61047453525545	270	1
3.75772555016730	3.62309659690241	271	1
3.76342504263965	3.63391479141722	272	1
3.76313909825193	3.64285960692084	273	1
3.76535281208812	3.62693456700547	274	1
3.76576516108321	3.61974017359897	275	1
3.76303162683468	3.63319060538718	276	1
3.75824134037816	3.62327954566517	277	1
3.76518793204479	3.64096580990504	278	1
3.77541006872695	3.67676597099213	279	1
3.76866025780237	3.64877857167955	280	1
3.76830615266696	3.64358783993570	281	1
3.76987207362543	3.65763796670165	282	1
3.77088979958302	3.65504766259359	283	1
3.75701344465672	3.62321095535776	284	1
3.75776646996808	3.63379114390642	285	1
3.76560122563335	3.61216913817169	286	1
3.76047173560623	3.60242642220139	287	1
3.76353693725711	3.61128125637638	288	1
3.76207222769312	3.61395659766205	289	1
3.76693563432373	3.63073356768584	290	1
3.76974918461231	3.63078385172101	291	1
3.76622157069716	3.62386815919687	292	1
3.76510914983743	3.62085618733695	293	1
3.75984008266097	3.60373624335107	294	1
3.76931626944966	3.64699325304900	295	1
3.77254440220529	3.67917027845218	296	1
3.76351393256992	3.66184101468792	297	1
3.76791095837882	3.66628507846963	298	1
3.76027433773136	3.63993225363789	299	1
3.76468973990435	3.66195823320505	300	1
3.76880387513204	3.64505479901976	301	1
3.76388494819958	3.62488301525663	302	1
3.76316441246340	3.63120017391581	303	1
3.76275973220455	3.63808996770984	304	1
3.76579579201982	3.65567215682896	305	1
3.76110630128393	3.65527903663020	306	1
3.77035738839546	3.64445376997314	307	1
3.76747763935429	3.63568832140822	308	1
3.76802910003584	3.64856476704730	309	1
3.76552054892738	3.63621672021055	310	1
3.76634528171481	3.65451253978497	311	1
3.77092231781806	3.66060376358741	312	1
3.76569948354363	3.62103847244251	313	1
3.76385321309625	3.63784030535639	314	1
3.76914173629761	3.63169225775645	315	1
3.76833527080414	3.66611190145892	316	1
3.76515243232160	3.68156578997537	317	1
3.76805514155705	3.65457983227519	318	1
3.77103050532991	3.64841700439627	319	1
3.76729663010437	3.66852741773664	320	1
3.76619775469516	3.66552984806710	321	1
3.76796312402846	3.66873670410206	322	1
3.76424183508433	3.65133993391962	323	1
3.76971159115237	3.64318930005434	324	1
3.76458259988052	3.63647373177665	325	1
3.76481301378437	3.65838125312700	326	1
3.77081781059580	3.66819197055886	327	1
3.76606802909986	3.64076081628074	328	1
3.76449901923876	3.63567650744356	329	1
3.76569183225673	3.65602241277653	330	1
3.76376510916029	3.64520349422617	331	1
3.76584851674084	3.61395435193252	332	1
3.76328115166685	3.66162620829219	333	1
3.76406904692984	3.65126489119884	334	1
3.76226348619157	3.64659114975851	335	1
3.76438644284824	3.66069051785559	336	1
3.76776388382379	3.63899373061239	337	1
3.76677076220752	3.64260762630985	338	1
3.76316781143643	3.61437342567828	339	1
3.76587559079284	3.65590412334591	340	1
3.75791647678847	3.63811103343086	341	1
3.76475931586350	3.60901854657878	342	1
3.76866188389774	3.65536438225759	343	1
3.77259308537180	3.65467281700541	344	1
3.76699562303300	3.66448088430204	345	1
3.76786314884674	3.69587147452110	346	1
3.76121535667792	3.64753521588365	347	1
3.76263792742204	3.61302077715567	348	1
3.76369401545988	3.60677877552301	349	1
3.76477651636788	3.64130290189254	350	1
3.76947634716084	3.67594545547375	351	1
3.76812431068300	3.68885491154589	352	1
3.76316487510510	3.67646180052292	353	1
3.76682395770550	3.65032959477334	354	1
3.76457068749904	3.62757915193257	355	1
3.76217785877802	3.63043639918469	356	1
3.76167079561395	3.61789762640652	357	1
3.76759417954963	3.65229519285524	358	1
3.75856602756845	3.62317138370470	359	1
3.76114438757733	3.61172985694291	360	1
3.76507972448059	3.65790427734472	361	1
3.76883796945829	3.68753778609993	362	1
3.76685455673956	3.64609125056383	363	1
3.76418932064991	3.63773983605964	364	1
3.76737342422835	3.65288738242417	365	1
3.76359663176819	3.64006643496965	366	1
3.76578375119595	3.62643706498575	367	1
3.76282586955012	3.60908607591229	368	1
3.76505197040198	3.61548105536528	369	1
3.76706988710195	3.60841031617482	370	1
3.76386135587864	3.62126158775627	371	1
3.75717215790204	3.60677793515380	372	1
3.75864097340454	3.65353007197368	373	1
3.76441501286580	3.62304272448602	374	1
3.75944092458441	3.64389834792185	375	1
3.76003976304787	3.64754602867143	376	1
3.76402766576000	3.63667779805276	377	1
3.76782293937708	3.60956894108089	378	1
3.76579649507977	3.60933680935507	379	1
3.76762707074453	3.61024154437018	380	1
3.76716714097544	3.65495145564420	381	1
3.76393596848234	3.66932001295504	382	1
3.76069189557274	3.67018636976104	383	1
3.76507524142486	3.66266645197823	384	1
3.75422069352347	3.62821382131831	385	1
3.76545655292326	3.61322752231547	386	1
3.76692214394292	3.63353387780841	387	1
3.76329015545842	3.60698159850479	388	1
3.76146842666493	3.61645232620651	389	1
3.76409230571252	3.63919545802159	390	1
3.76559964214726	3.62633289883785	391	1
3.75853125046536	3.61842904522694	392	1
3.76578123099114	3.61090209027382	393	1
3.75962438946087	3.60206317817085	394	1
3.75992843317527	3.61420664302730	395	1
3.76668450095022	3.59800211904788	396	1
3.75932896675744	3.59774532637395	397	1
3.76169437861503	3.59609816576758	398	1
3.76637742514976	3.60935288761275	399	1
3.75906732378751	3.62233818318963	400	1
3.76877845693923	3.65525378179331	401	1
3.76723954928434	3.66150090086977	402	1
3.76533017378287	3.64637069424443	403	1
3.76242074897933	3.63697728583501	404	1
3.77035725063587	3.64943378596821	405	1
3.76416069366703	3.64423890652036	406	1
3.76998181428213	3.62400298554403	407	1
3.76292706511266	3.60480160188217	408	1
3.75958673534058	3.60421754519167	409	1
3.76301824955511	3.62714629791180	410	1
3.76219558731752	3.61721860837202	411	1
3.76231906950705	3.64155649720398	412	1
3.76557419643023	3.64844676536917	413	1
3.76474451059839	3.64051646334217	414	1
3.77201322216821	3.63574373943364	415	1
3.76664344731586	3.60401609268064	416	1
3.76371588148004	3.60036829086739	417	1
3.76840321820607	3.62708258300275	418	1
3.76369642859441	3.65025626361916	419	1
3.76193468433985	3.65364223340607	420	1
3.76541555031796	3.65419995166380	421	1
3.76696727738758	3.63287942225562	422	1
3.77080209161170	3.64086087993918	423	1
3.77093170936772	3.62239736246998	424	1
3.76712087583770	3.62988426433013	425	1
3.76443879637261	3.63789310130520	426	1
3.76367733687804	3.63846595368011	427	1
3.76448825703535	3.61503710797152	428	1
3.76820699503669	3.62954366839569	429	1
3.76357426016246	3.63818913133869	430	1
3.77478260059805	3.66627530071220	431	1
3.76970207835024	3.65128744530505	432	1
3.76639137451373	3.64368325296419	433	1
3.76563138335270	3.63760316894212	434	1
3.77217687825527	3.66374006364501	435	1
3.76579949326975	3.65419080400095	436	1
3.76562361592440	3.67144675783352	437	1
3.76547485002530	3.63378600312499	438	1
3.76785328666985	3.62761109897191	439	1
3.76740826556134	3.63473232081796	440	1
3.77268042985376	3.62875584081084	441	1
3.76619043744963	3.63439200251219	442	1
3.76429078099141	3.61878217531278	443	1
3.76454469868811	3.60731634220087	444	1
3.76215005868185	3.57629501354405	445	1
3.76332935651139	3.61787025536893	446	1
3.76829924215513	3.60992850294884	447	1
3.76944918979847	3.61083520658921	448	1
3.77152599953930	3.64194871080429	449	1
3.76923164321282	3.66129598930336	450	1
3.77260572956752	3.65236882958433	451	1
3.76343208078368	3.59423555896044	452	1
3.76397424801643	3.60645921677794	453	1
3.76483747021152	3.61824575629004	454	1
3.76826939776293	3.65987719939187	455	1
3.77060121155025	3.66015456717367	456	1
3.76541736852544	3.62712307187159	457	1
3.76835584833357	3.63190537900751	458	1
3.77656248854716	3.66799279156274	459	1
3.76417555992966	3.66250658835665	460	1
3.77125634857523	3.63652017421220	461	1
3.77652010637473	3.68419077304087	462	1
3.77898560789540	3.69474639009390	463	1
3.77053130279737	3.66859876981779	464	1
3.76588889899707	3.64763317859409	465	1
3.76734818754392	3.63146340116788	466	1
3.76970215997301	3.66075038707095	467	1
3.76832640159409	3.65722852652804	468	1
3.77151235271267	3.67363472084179	469	1
3.76712674390090	3.67309014718991	470	1
3.77083168552127	3.68607707299330	471	1
3.76624954495188	3.64371735992006	472	1
3.76505756663978	3.65977327034776	473	1
3.76307070121954	3.64970615715077	474	1
3.76833059145024	3.65592153506678	475	1
3.76824113557125	3.67434409333368	476	1
3.77020470666609	3.69004696066212	477	1
3.77009203828971	3.67620200381593	478	1
3.76790380967471	3.65263877642082	479	1
3.76616966869384	3.62707280124359	480	1
3.76591832055316	3.63786763618822	481	1
3.75974258166819	3.61291727458612	482	1
3.75528330534442	3.61326503190534	483	1
3.75604840650498	3.59917928601614	484	1
3.76281541678358	3.59367752309297	485	1
3.76533747979749	3.64034967564628	486	1
3.75987848521550	3.63957485169018	487	1
3.76647051334303	3.63235499350597	488	1
3.76412419186446	3.63918422018846	489	1
3.76254565283500	3.65026085040931	490	1
3.76383962487992	3.65207928869553	491	1
3.76873329970079	3.64349735757274	492	1
3.76670568539027	3.62475873724892	493	1
3.76940609449728	3.60193049625362	494	1
3.77105802314503	3.64824373524124	495	1
3.77027809150926	3.63700570582617	496	1
3.76836306945512	3.60606019402446	497	1
3.77029912053574	3.62879600041168	498	1
3.76659656626461	3.65028319235537	499	1
3.76719892965812	3.66856986840647	500	1
3.76997804369113	3.70266220574263	501	1
3.76787913548254	3.67115662285469	502	1
3.76474117984198	3.64375486215465	503	1
3.76741098622223	3.65279535357187	504	1
3.76618294978276	3.66143108941937	505	1
3.76658840665631	3.62946445004718	506	1
3.76288077038681	3.61849297093140	507	1
3.77298720323964	3.64044281598816	508	1
3.76037535828701	3.62318838222657	509	1
3.76674592096238	3.62522461558857	510	1
3.76366479766758	3.67458914972777	511	1
3.77424978514571	3.68155383118167	512	1
3.76449563551419	3.64215415377194	513	1
3.76209518331680	3.60389897815521	514	1
3.76871751247199	3.67059599495553	515	1
3.77230167364341	3.67768915105177	516	1
3.76564686006643	3.64041528506576	517	1
3.76762236297885	3.62768949904006	518	1
3.76576295762131	3.65805690716164	519	1
3.77120837252074	3.65753580610610	520	1
3.76863092316885	3.61222750545497	521	1
3.75989808943440	3.59794595647572	522	1
3.76790897468338	3.63059085504845	523	1
3.76496459907579	3.60337826077637	524	1
3.76383020671247	3.62057033174481	525	1
3.76901303319086	3.64132493225237	526	1
3.76500285941009	3.65327127498657	527	1
3.77383242370721	3.64887540088755	528	1
3.75843362904912	3.62258247235462	529	1
3.76564584341116	3.64663411407277	530	1
3.77079792718096	3.63753568458113	531	1
3.76285967161306	3.61748659852999	532	1
3.76502016463724	3.62297216548968	533	1
3.76878798129994	3.64690754835922	534	1
3.77362509229926	3.64308512095776	535	1
3.76912438507384	3.65392558580926	536	1
3.76563050678793	3.63877791269646	537	1
3.76028506566779	3.60629142208283	538	1
3.77151769376275	3.62844759559643	539	1
3.76272553664915	3.63000392807860	540	1
3.76644992840435	3.62149029706686	541	1
3.75992350386846	3.62337938558251	542	1
3.76719061367561	3.63405915839940	543	1
3.76176306166168	3.64973132381443	544	1
3.76419509080659	3.66609808684285	545	1
3.77129712812684	3.65456202339252	546	1
3.76549362523210	3.65237404944064	547	1
3.76447530790488	3.67534611339492	548	1
3.76355921654221	3.65258455890828	549	1
3.76280856153526	3.64296749535285	550	1
3.76616521876771	3.63209404927762	551	1
3.76712355010691	3.66166346269328	552	1
3.75857724948231	3.62835501464089	553	1
3.76204930170900	3.65910813947179	554	1
3.76678448766169	3.64128477804696	555	1
3.76493552775392	3.62750870948050	556	1
3.76324428246947	3.60950582405853	557	1
3.76824057913412	3.63150043647177	558	1
3.76764992690734	3.59814345634060	559	1
3.76264417296075	3.64000723798907	560	1
3.77148285698676	3.65233143338900	561	1
3.75964089624224	3.63438072114901	562	1
3.76445755596055	3.66279118414092	563	1
3.76736413122796	3.64460693108048	564	1
3.77025490354773	3.63823040415784	565	1
3.76465472720420	3.63391576840070	566	1
3.76476756014765	3.61976730949433	567	1
3.76505942207972	3.62129103544677	568	1
3.76881261126365	3.64174890280577	569	1
3.76077204076221	3.62569969470968	570	1
3.76613949679970	3.64316343414093	571	1
3.76391313621059	3.61923254285526	572	1
3.76111645145490	3.60254124505264	573	1
3.76573967002865	3.61870806578133	574	1
3.76239958669702	3.62970534542600	575	1
3.76082764072550	3.60598138802061	576	1
3.76285954345946	3.60660569453212	577	1
3.76515792126420	3.59865649943109	578	1
3.76411713133712	3.61339034119477	579	1
3.76025088374522	3.61359114465269	580	1
3.76229015814686	3.63102509646545	581	1
3.76058527462734	3.61298747667915	582	1
3.76660250915539	3.64722882678713	583	1
3.76713888830067	3.67023384616159	584	1
3.76988212903146	3.69240981437491	585	1
3.76861773064845	3.66953324991309	586	1
3.77250616013934	3.68761002597377	587	1
3.76862604930374	3.65198998530895	588	1
3.76763980564341	3.62024663691122	589	1
3.76404374215922	3.59813272989419	590	1
3.76515629359154	3.61030253776012	591	1
3.76753983034733	3.59158585800211	592	1
3.75770432091338	3.56925199855561	593	1
3.75898947034839	3.61714108444565	594	1
3.77565893051261	3.67193496842255	595	1
3.76782197645898	3.65376216536988	596	1
3.76159615993352	3.64414734950950	597	1
3.76461774387444	3.65202928285430	598	1
3.76612007766584	3.64198896963893	599	1
3.77076393756411	3.63673508724730	600	1
3.76441855475511	3.62595235928803	601	1
3.76276870346652	3.60040867069878	602	1
3.76934131689542	3.62859726411492	603	1
3.76559772195679	3.60557446882919	604	1
3.76932445522775	3.64629517504384	605	1
3.76330274336464	3.63253509095801	606	1
3.77058204995448	3.63644418744726	607	1
3.76464263598775	3.63389573452377	608	1
3.76859033164704	3.65585472423025	609	1
3.76438450864125	3.64924534011680	610	1
3.76376669501136	3.62833213039933	611	1
3.76443043976591	3.64057438259098	612	1
3.76360726849337	3.64918369588775	613	1
3.76293740706120	3.65071706135856	614	1
3.76783185602434	3.65411998919797	615	1
3.76452997439831	3.64550162647069	616	1
3.76973141396963	3.64858413327755	617	1
3.76261950375416	3.62194327109235	618	1
3.76198066684738	3.64671129259029	619	1
3.76067956338662	3.59292355409850	620	1
3.76601223771405	3.62764439207430	621	1
3.76364122574187	3.60190849596750	622	1
3.75882030625040	3.60258978161750	623	1
3.76574954292649	3.60724237500512	624	1
3.76676660122876	3.67233465660593	625	1
3.76647438047258	3.66936246510950	626	1
3.76507459420428	3.63570729940027	627	1
3.75570485938577	3.60532870644553	628	1
3.75792835883789	3.59939852015880	629	1
3.76347960680034	3.61145285036414	630	1
3.75798332571127	3.61109878540098	631	1
3.75627262825965	3.59095087667329	632	1
3.75121450507349	3.60166475347494	633	1
3.76204580501108	3.63955336689356	634	1
3.76181245992499	3.62465286112463	635	1
3.76588930201473	3.61058683573785	636	1
3.76508338421343	3.64415943549511	637	1
3.76511462854675	3.64166975524559	638	1
3.76941235679191	3.65031720591655	639	1
3.77128941971303	3.64125660148103	640	1
3.76543409385099	3.62791989723322	641	1
3.76107221083887	3.61314511634070	642	1
3.76690778423395	3.63333804706943	643	1
3.76378823302843	3.63234791994137	644	1
3.75827345116908	3.63015685629797	645	1
3.76477189570788	3.63560083599104	646	1
3.76319090343634	3.63568532115252	647	1
3.77163384343693	3.67336990411790	648	1
3.76919334749705	3.65600986849047	649	1
3.76959841693091	3.67868674779614	650	1
3.76302991708239	3.65567908110540	651	1
3.76443674256823	3.63010319725850	652	1
3.76976194294146	3.67181843142862	653	1
3.76620763427338	3.62176107886354	654	1
3.76519673077754	3.62733986174375	655	1
3.77221127694553	3.64112434563611	656	1
3.76803875171619	3.63846423838381	657	1
3.76390617956735	3.65062660501419	658	1
3.75958266053734	3.65038254083588	659	1
3.76207861861026	3.65264696619277	660	1
3.76635893272047	3.64861347762504	661	1
3.76463508963978	3.64444607534723	662	1
3.76607200943327	3.67173309498411	663	1
3.77119040262020	3.68203254183687	664	1
3.76659418146543	3.67560135872135	665	1
3.76791627391114	3.66081780460693	666	1
3.76090337948660	3.61469397198034	667	1
3.76168676792364	3.58728741141442	668	1
3.76119654606547	3.59520619179191	669	1
3.76080779963968	3.61973120712259	670	1
3.77315488004926	3.66436364403246	671	1
3.76835163106721	3.65907066695582	672	1
3.76725368767202	3.64959873611087	673	1
3.76030708086516	3.64736003746980	674	1
3.76598056607335	3.63287676284695	675	1
3.76579467622591	3.66757469055842	676	1
3.76782573805301	3.64838345916672	677	1
3.76602236439374	3.64828389279021	678	1
3.76543652534878	3.65152827493444	679	1
3.76710521772112	3.68041339722450	680	1
3.76823956143163	3.62209922904384	681	1
3.76334306271712	3.62928840632523	682	1
3.77535679726500	3.67084747492106	683	1
3.77691526065828	3.70209301669817	684	1
3.77554040412226	3.70574597925579	685	1
3.76812530508275	3.68502557162452	686	1
3.76301134123400	3.65768805531781	687	1
3.76795269215167	3.61555979778442	688	1
3.77077534420442	3.63955005953351	689	1
3.76922670024438	3.61612061851624	690	1
3.76484347901445	3.60151477377457	691	1
3.76667850445615	3.63729726381073	692	1
3.76727972991802	3.61387565983352	693	1
3.76590308765616	3.63863590734753	694	1
3.77104792256564	3.67409434974941	695	1
3.75818058091960	3.62174433250030	696	1
3.76926624372132	3.64684448892292	697	1
3.76868544662707	3.64927659036988	698	1
3.77038208796277	3.67921166734829	699	1
3.77815447506225	3.68964760225275	700	1
3.76951485691933	3.66197582926399	701	1
3.77063165071622	3.67118291280327	702	1
3.76546581279449	3.63389865849430	703	1
3.76460585156128	3.60463045118295	704	1
3.77008598597385	3.60350816846309	705	1
3.75556500429222	3.59876862316367	706	1
3.76097679490530	3.60045055638707	707	1
3.76580020136528	3.61659574546952	708	1
3.76420209673575	3.62128732376256	709	1
3.76253071227749	3.66084778441347	710	1
3.76484678721833	3.65802365813101	711	1
3.76427391093854	3.64462514576347	712	1
3.76077974922614	3.62290841572149	713	1
3.76811942343308	3.65676769712554	714	1
3.76681951351614	3.62275869713806	715	1
3.75893867047527	3.60673998812489	716	1
3.75994365889490	3.65814434042236	717	1
3.76147779453646	3.65673936443862	718	1
3.76668330189908	3.66023756367905	719	1
3.76189620663254	3.63985728588616	720	1
3.76690810843091	3.63259960748068	721	1
3.76730034850370	3.64408409433748	722	1
3.76824228694020	3.62766722141583	723	1
3.76468399351726	3.59345119966242	724	1
3.76364554679059	3.60741919524921	725	1
3.76476532838518	3.61230995695404	726	1
3.76604333598353	3.60800040672056	727	1
3.76263697814092	3.64429290160024	728	1
3.76722349922522	3.65717775818744	729	1
3.76788581487692	3.62745868359161	730	1
3.76184018991665	3.62659079842693	731	1
3.76151419965543	3.61994551163563	732	1
3.76978362814447	3.63832424378873	733	1
3.76464081573518	3.60682841386862	734	1
3.76318156076539	3.61639932009312	735	1
3.76539794043233	3.64180709434840	736	1
3.76415257610231	3.64311291633878	737	1
3.76429025860119	3.63197940484820	738	1
3.76229002726424	3.61716489389959	739	1
3.76158925047017	3.63786654953311	740	1
3.76605147868234	3.64089472648211	741	1
3.75778797439569	3.62586579456181	742	1
3.76179717596052	3.64303767061873	743	1
3.76322402724458	3.63564897379404	744	1
3.76316861823536	3.64186885544462	745	1
3.76607884605734	3.65961334565052	746	1
3.75878637215904	3.62845334068677	747	1
3.76787963789542	3.64116223496497	748	1
3.77505293575077	3.65913191270682	749	1
3.76454788704865	3.63977896796805	750	1
3.76416887305413	3.65228642346597	751	1
3.76519729351700	3.63141483106184	752	1
3.76429535502891	3.63293299228092	753	1
3.76175571722296	3.61096854716667	754	1
3.76424568736505	3.60890314112887	755	1
3.76431975203744	3.62912983945603	756	1
3.76218975112914	3.62423691049080	757	1
3.76088582326183	3.61021518248047	758	1
3.76446394831838	3.64955264515019	759	1
3.76371600195334	3.61436148335200	760	1
3.76258785542354	3.59904665624651	761	1
3.76660933843409	3.62915848489893	762	1
3.76282408559259	3.64938681660613	763	1
3.75821460633803	3.66801267336482	764	1
3.75993197027568	3.62583608384857	765	1
3.77115565231571	3.64810352977358	766	1
3.76491249000799	3.64555730754214	767	1
3.76306458633603	3.61871486483760	768	1
3.75412911966571	3.59212662816006	769	1
3.75675539235946	3.62286200895704	770	1
3.76890907255614	3.64935312758800	771	1
3.76657011801734	3.63084811454425	772	1
3.75847124836602	3.61874563874349	773	1
3.75948611082244	3.65553298992040	774	1
3.75778565206850	3.65135154949861	775	1
3.76017887705669	3.64972949876389	776	1
3.76609166659773	3.65286094661528	777	1
3.76927326881634	3.63646919966964	778	1
3.76486617238823	3.63622778359822	779	1
3.76651473709365	3.62367200372343	780	1
3.76806208673872	3.63678349563602	781	1
3.76568327336067	3.62589366903383	782	1
3.75559260955867	3.64871213682025	783	1
3.75858091975689	3.61552283148508	784	1
3.75772123163034	3.63173808706216	785	1
3.76160654220225	3.64801853233588	786	1
3.76174679520384	3.62273162160162	787	1
3.76378162448644	3.64034540157268	788	1
3.76769625010644	3.64477510255709	789	1
3.76593285146717	3.63639929494895	790	1
3.75673645319996	3.63837107814207	791	1
3.75960026918497	3.61032833859563	792	1
3.76731338080527	3.60288480553484	793	1
3.76158664792429	3.61658492103939	794	1
3.76582868588543	3.64532680561691	795	1
3.76600293498231	3.62819919758984	796	1
3.76648330288696	3.63430530781949	797	1
3.76483595207051	3.65321013370073	798	1
3.76363417582862	3.65662843795489	799	1
3.76956270909009	3.68146954702210	800	1
3.76934615589669	3.67781284227314	801	1
3.77093520812821	3.68447428514646	802	1
3.76194643904378	3.64250988550984	803	1
3.76688313229905	3.63535732133718	804	1
3.76590661546296	3.62334511698733	805	1
3.77135648507991	3.64425755449382	806	1
3.76469409153149	3.66310672643861	807	1
3.76165854077601	3.60890618555578	808	1
3.75770730568269	3.58936194515390	809	1
3.76022226082545	3.61879866588677	810	1
3.76586343241892	3.65206375333071	811	1
3.76282466203568	3.64848070078909	812	1
3.75919840834202	3.64343887055103	813	1
3.76643965801799	3.63216986573304	814	1
3.76168027300452	3.60474229190042	815	1
3.76301440222887	3.60208093578281	816	1
3.76235443241068	3.60338326816674	817	1
3.76469722571978	3.60583759962913	818	1
3.76862679524676	3.63319983373167	819	1
3.76429863607466	3.63806848318763	820	1
3.76893871295129	3.65383738888326	821	1
3.77345553004118	3.65702432286296	822	1
3.76680378060240	3.65813813641739	823	1
3.76330529870573	3.65771426376057	824	1
3.76162057931929	3.60940834468938	825	1
3.76441214851170	3.61299268929507	826	1
3.76261697638548	3.61150312046772	827	1
3.75489467082534	3.61243132693268	828	1
3.76203830293828	3.62654199227771	829	1
3.75538607393684	3.60963459088645	830	1
3.76617600645485	3.63967132308001	831	1
3.75854330984109	3.63612377558646	832	1
3.76344246568859	3.65489777477623	833	1
3.76168880145183	3.62167240732526	834	1
3.76537724671459	3.62671603273228	835	1
3.76508517634338	3.65953551861236	836	1
3.76443962671848	3.65871318812578	837	1
3.77426165451208	3.64631564479428	838	1
3.76457841789383	3.63367147747261	839	1
3.76624133531102	3.63076298384826	840	1
3.76391298320324	3.61989470792823	841	1
3.76371145076340	3.59173018572694	842	1
3.76346242844713	3.59651738394242	843	1
3.76426499199109	3.60395435679421	844	1
3.76260228880893	3.61486386713237	845	1
3.76701364863602	3.65253810830930	846	1
3.75804023028287	3.62695896372896	847	1
3.75942702758056	3.62053715336122	848	1
3.75667020889611	3.61613021940325	849	1
3.76334879968212	3.62316276296691	850	1
3.75553478662340	3.59810447063609	851	1
3.76200761246652	3.61743256409615	852	1
3.76187962756685	3.62088560660943	853	1
3.75875287340716	3.60507007529645	854	1
3.76052872733967	3.59070190187559	855	1
3.75843294642362	3.57697382290224	856	1
3.75848081888302	3.57823082560729	857	1
3.75425459680857	3.62340367591379	858	1
3.76171889490155	3.64322095174846	859	1
3.75554474606762	3.61952324457960	860	1
3.75982282148524	3.62358757937726	861	1
3.76532597937980	3.64370807210666	862	1
3.76144117720050	3.64651296539140	863	1
3.76640739880299	3.66888777544355	864	1
3.76015139934164	3.65705503147216	865	1
3.76043581771073	3.65942382735385	866	1
3.75918590549195	3.61868789496869	867	1
3.76650082634929	3.63532322707685	868	1
3.76535458234344	3.66876266806613	869	1
3.76231216225822	3.67073383260795	870	1
3.76441980348440	3.63316335002087	871	1
3.76654620858555	3.62975781775226	872	1
3.76242377337139	3.63216436092181	873	1
3.76190965377730	3.64108707757155	874	1
3.76702950675431	3.62291595459996	875	1
3.76933596128898	3.64377583324853	876	1
3.76512269190634	3.68073654479673	877	1
3.76359979912920	3.68945740789452	878	1
3.76749471346653	3.67122649622253	879	1
3.76921341128784	3.66479215919643	880	1
3.75976460530050	3.63681922386651	881	1
3.76453930858669	3.62891782910549	882	1
3.76850696204345	3.65243214941813	883	1
3.76756470412858	3.65359769554516	884	1
3.76838948524900	3.62653396808532	885	1
3.75986052410817	3.61509441157499	886	1
3.76282503189117	3.62524195907218	887	1
3.77457373591573	3.64487311305496	888	1
3.76462617091678	3.63376815937931	889	1
3.76044185663201	3.61949161947067	890	1
3.76236380514670	3.61797331030338	891	1
3.76976146974250	3.65799600141852	892	1
3.76600006935105	3.65812163802295	893	1
3.76721836336315	3.65276152066217	894	1
3.76504995122083	3.64598854551089	895	1
3.76874984289909	3.63396369138737	896	1
3.75933500688845	3.62942158409229	897	1
3.76377852907616	3.63153255383362	898	1
3.75908756509823	3.64376256815739	899	1
3.76472896735886	3.66028419428640	900	1
3.76285848326819	3.66425422770035	901	1
3.77098391001577	3.67967349483465	902	1
3.76807446879827	3.64677768370198	903	1
3.76541994219548	3.63035213951855	904	1
3.76752729765252	3.66054385701042	905	1
3.76745211190831	3.63721368089652	906	1
3.76484801400714	3.61346646819585	907	1
3.76600542862373	3.62245697642709	908	1
3.75746902968501	3.63623552532086	909	1
3.76257416730831	3.62770460285618	910	1
3.75942703070782	3.60411049155828	911	1
3.77349540074556	3.65101979637010	912	1
3.76570057101602	3.63990125912438	913	1
3.76997928192716	3.64683863592884	914	1
3.76537879182418	3.64485419594865	915	1
3.76132140091024	3.62252394937201	916	1
3.76334614477120	3.60016781790397	917	1
3.76903183379895	3.65169741685692	918	1
3.76924623782102	3.64205135663760	919	1
3.75734971494555	3.61687906862900	920	1
3.76011714511578	3.61949299397334	921	1
3.76006237658054	3.61682532452948	922	1
3.75529604044333	3.59885730638167	923	1
3.76334049673302	3.62092685154877	924	1
3.76240300875584	3.64266986418815	925	1
3.75716805567261	3.62929442036712	926	1
3.75594242231281	3.63109846751123	927	1
3.76497021895575	3.64835340030356	928	1
3.76812075736435	3.68091399141334	929	1
3.76929652016553	3.64287509177419	930	1
3.75845490078077	3.58716585429604	931	1
3.76033131719155	3.62861587792245	932	1
3.76233095269832	3.63949268225308	933	1
3.76325832078153	3.63593773504017	934	1
3.76925052726233	3.64669712790676	935	1
3.76038917960083	3.63821351974734	936	1
3.75710709726698	3.65045198996321	937	1
3.76264699486112	3.65016106289341	938	1
3.76408462290198	3.65983840959963	939	1
3.76226114838004	3.64603869434209	940	1
3.76266952448179	3.64871571831293	941	1
3.76329874824976	3.62579822615775	942	1
3.76319975928741	3.63493770592216	943	1
3.76964764296786	3.64090461193306	944	1
3.76817712530769	3.64908497294408	945	1
3.76557435915139	3.62730556693796	946	1
3.76684178813905	3.63882242791974	947	1
3.76700725591072	3.62580787256792	948	1
3.76578997324537	3.61951703908396	949	1
3.76501028547397	3.61486369404438	950	1
3.76790813269807	3.64757686909568	951	1
3.77039182466993	3.63906050056447	952	1
3.77268919257508	3.64779199627740	953	1
3.77022280758230	3.67363257641046	954	1
3.77005392677359	3.63673195096446	955	1
3.76902384734975	3.64558008765495	956	1
3.75888439236474	3.63634513588129	957	1
3.76430077440724	3.65936786915483	958	1
3.76736902177306	3.64274253071302	959	1
3.76112638758588	3.64583934357512	960	1
3.76104760742379	3.62325503377518	961	1
3.77105248458426	3.65974080555127	962	1
3.77568746918320	3.66356290522882	963	1
3.77135959499900	3.67613269449228	964	1
3.77301013837487	3.67996805137582	965	1
3.76701070203647	3.65161410207489	966	1
3.76454999434292	3.64483595901621	967	1
3.76086769400003	3.60988998331732	968	1
3.75916856939529	3.61335448965448	969	1
3.76582324926545	3.63220057695655	970	1
3.76878541383037	3.64623192121383	971	1
3.76094219303045	3.62482963154997	972	1
3.76399952193668	3.65285065494157	973	1
3.76574115269163	3.67417558380523	974	1
3.76525709230791	3.66909820769986	975	1
3.76890841975686	3.65629444216585	976	1
3.77043796709282	3.65208496341673	977	1
3.76554685877329	3.64966677628046	978	1
3.76217541655385	3.65897734010276	979	1
3.76258866796658	3.66083295060544	980	1
3.76511745826057	3.63025477567827	981	1
3.76289913384523	3.62332367583312	982	1
3.75940047531789	3.60072639248010	983	1
3.76814508614822	3.63650523489740	984	1
3.76524316810241	3.63042093381529	985	1
3.75968040453470	3.62448919892650	986	1
3.75969346502197	3.60172366803958	987	1
3.75704594864428	3.60650693962758	988	1
3.76301556192081	3.63172015677775	989	1
3.77127617574477	3.66806994530718	990	1
3.76133013471255	3.63974894019509	991	1
3.76184488045832	3.63664768330124	992	1
3.75740256035545	3.63764886331388	993	1
3.75597333459247	3.64921721299217	994	1
3.76181210111576	3.64166626501437	995	1
3.75545063901887	3.64248547058071	996	1
3.75687933137603	3.64947061783578	997	1
3.76272328509970	3.65636845030113	998	1
3.76250452357209	3.64492839050112	999	1
3.76025784291098	3.62031096893447	1000	1
3.75845021949031	3.58892925313953	1001	1
3.76155019135654	3.62150535922880	1002	1
3.77083555436887	3.64463171953883	1003	1
3.76552955407976	3.67144955374187	1004	1
3.76528979516308	3.64828469142396	1005	1
3.75874123978213	3.60908623579028	1006	1
3.75987465526676	3.64633651205668	1007	1
3.76288175089793	3.61518413997667	1008	1
3.76739604319384	3.61814233911557	1009	1
3.76416261664414	3.62922805550187	1010	1
3.76254396653547	3.63748550161429	1011	1
3.76232635083854	3.62896342971033	1012	1
3.76450082883948	3.63329450518087	1013	1
3.76414855084172	3.65822807530228	1014	1
3.76824895420901	3.66484329405506	1015	1
3.76910850351248	3.64813044431182	1016	1
3.76369456280458	3.65475901960757	1017	1
3.77011565941233	3.68159100937036	1018	1
3.76821995817653	3.68804232328179	1019	1
3.76610819131837	3.66966718239543	1020	1
3.76554519967431	3.63495259651018	1021	1
3.76428619564356	3.62012057424956	1022	1
3.76466711748142	3.62361221838100	1023	1
3.76650730478619	3.65806333532957	1024	1
3.76251264281993	3.63043110051696	1025	1
3.77274137636547	3.65026365715254	1026	1
3.77008941289807	3.62832143634805	1027	1
3.76009010116877	3.61629270077491	1028	1
3.76035954440245	3.60764242664575	1029	1
3.76378930641815	3.62545987027914	1030	1
3.76843557458539	3.67162528240097	1031	1
3.76427582016675	3.65262868513266	1032	1
3.76912672404122	3.69271730257680	1033	1
3.76737187015779	3.68976609993366	1034	1
3.76979869072646	3.69667606868294	1035	1
3.76368353876104	3.67068735456869	1036	1
3.75813186770617	3.64278155993053	1037	1
3.75650895917754	3.60573872402305	1038	1
3.76406875546211	3.64445014804942	1039	1
3.77231292891635	3.63273207921274	1040	1
3.76121096523408	3.62154672399975	1041	1
3.76586518602968	3.62718825980528	1042	1
3.76607424044005	3.59744247087850	1043	1
3.76989876478911	3.63618633672760	1044	1
3.77023229462483	3.65886974875162	1045	1
3.76275496456705	3.65517169676147	1046	1
3.76959757231865	3.66334385211937	1047	1
3.77031867156186	3.63963755760239	1048	1
3.77096012184566	3.63952072149571	1049	1
3.76265773275827	3.62037799695075	1050	1
3.76391454400543	3.61603028523616	1051	1
3.75986848562550	3.62307804198605	1052	1
3.76125967997568	3.59750035144394	1053	1
3.75986764217265	3.62353407604510	1054	1
3.76442178851502	3.67341693595263	1055	1
3.76564676580048	3.67218070645672	1056	1
3.76965016679403	3.66701662448870	1057	1
3.76523887187192	3.64087827979470	1058	1
3.76312112245181	3.63044807171532	1059	1
3.76010706730716	3.61599008133978	1060	1
3.76560425988683	3.63637080252553	1061	1
3.76459527236595	3.63876275822456	1062	1
3.76031207759653	3.64011683929303	1063	1
3.76213622569724	3.58252782956955	1064	1
3.76538712693460	3.60392175434276	1065	1
3.76514380252394	3.62893007377069	1066	1
3.76407603833460	3.63704480314914	1067	1
3.75859208898292	3.58470314143958	1068	1
3.76520944628341	3.64120729464015	1069	1
3.77281860587944	3.64847664451270	1070	1
3.76423712920045	3.64890747896115	1071	1
3.76482212868129	3.63586929979336	1072	1
3.76220308484159	3.66499586987323	1073	1
3.76292946593642	3.68886700677118	1074	1
3.76598634662147	3.66379306130206	1075	1
3.77284410887649	3.64832311390696	1076	1
3.76238076736869	3.62064717866247	1077	1
3.77153515218267	3.59549884591813	1078	1
3.77101365252176	3.63041715649000	1079	1
3.76724062071500	3.64954912606535	1080	1
3.76156792724730	3.64508770309753	1081	1
3.76834326142740	3.66750214660265	1082	1
3.77223551989730	3.67425341207419	1083	1
3.77732490538198	3.71309766929672	1084	1
3.77260548285720	3.68771058037729	1085	1
3.76985940269275	3.68580308527365	1086	1
3.76913370339079	3.64939937353782	1087	1
3.76739160907167	3.64641804051880	1088	1
3.76783707696957	3.66579275975512	1089	1
3.76754884402339	3.63869520380930	1090	1
3.76647861390025	3.66546261136898	1091	1
3.75807732233755	3.65221227453167	1092	1
3.75880554467332	3.63559058336317	1093	1
3.76285918754299	3.66491074357981	1094	1
3.76410898167708	3.65376933971913	1095	1
3.76503904484783	3.65312269801200	1096	1
3.76468565329403	3.67955044961539	1097	1
3.76442713809805	3.64739667103739	1098	1
3.76576031792835	3.63730951499231	1099	1
3.75834685879737	3.62080770016628	1100	1
3.76913342038481	3.62156378146444	1101	1
3.76198356565633	3.63147340946755	1102	1
3.76272909623868	3.64758996508291	1103	1
3.76573159015583	3.62951602454113	1104	1
3.76468053536091	3.63376559403938	1105	1
3.76406918864664	3.63985343428567	1106	1
3.76672430513654	3.63775739659076	1107	1
3.76357769905909	3.63840316715275	1108	1
3.76313150649122	3.60679632128569	1109	1
3.76186430877209	3.60704706931204	1110	1
3.76537081601859	3.63313473888155	1111	1
3.76646956659807	3.63783238111222	1112	1
3.75923784085524	3.62360015914961	1113	1
3.75962822369447	3.63842273032061	1114	1
3.76650197316167	3.61160606006269	1115	1
3.76360570372140	3.61209071613973	1116	1
3.76272565633030	3.62546063182260	1117	1
3.76456765273210	3.62149989111125	1118	1
3.76506525703002	3.63371868085618	1119	1
3.76352489305166	3.63521830243266	1120	1
3.76243055429448	3.65098250769074	1121	1
3.76598152621537	3.64620251418849	1122	1
3.76209138196034	3.64425440582326	1123	1
3.76549929968357	3.63031296301305	1124	1
3.76495059081033	3.64406078718734	1125	1
3.76482147431114	3.65208768725986	1126	1
3.76499586496123	3.67625020164872	1127	1
3.76492479492007	3.66155243202524	1128	1
3.77052685442702	3.70026246299079	1129	1
3.76709509160645	3.67662011993532	1130	1
3.76083702978708	3.64522155986656	1131	1
3.76913422509240	3.63298489268838	1132	1
3.76403840773799	3.61786912537143	1133	1
3.76302037233362	3.61311886415484	1134	1
3.76826596719910	3.64252227297113	1135	1
3.76654991736358	3.65000778494492	1136	1
3.76959942869609	3.66948994518350	1137	1
3.76707589076991	3.62127305021440	1138	1
3.76672098208287	3.62839053978545	1139	1
3.77071185626010	3.64805609335444	1140	1
3.76884259565462	3.63199675705901	1141	1
3.77589098192764	3.65887516186861	1142	1
3.77322487203352	3.67306983963508	1143	1
3.76641574109386	3.63151469149333	1144	1
3.76283316386669	3.62856400494259	1145	1
3.76615503830787	3.58750930981653	1146	1
3.76797423866911	3.60212026912870	1147	1
3.76750742654077	3.61311174868639	1148	1
3.76272797828405	3.64042139242107	1149	1
3.76580233238863	3.66682288572612	1150	1
3.76542695245913	3.66818019525612	1151	1
3.76752652458346	3.66375297305274	1152	1
3.76208185868906	3.64181490296942	1153	1
3.75771227695437	3.65942588571463	1154	1
3.76744386647376	3.63424786015718	1155	1
3.75174953173982	3.64542659572461	1156	1
3.76632814315497	3.60960242595860	1157	1
3.76702774823651	3.63013408260765	1158	1
3.76598055626302	3.66961557930965	1159	1
3.76590439040618	3.69096377750678	1160	1
3.76653816763073	3.65905385692951	1161	1
3.76232199182610	3.67796332056703	1162	1
3.76442503423643	3.63213432240608	1163	1
3.76348485718577	3.62552430506990	1164	1
3.76099596869057	3.64400065309831	1165	1
3.76439587082077	3.65296049180557	1166	1
3.76766999191172	3.65175220761166	1167	1
3.76165407394888	3.62803222998992	1168	1
3.75969178056052	3.62673341136824	1169	1
3.75620491106302	3.60951639287199	1170	1
3.76535133484105	3.65756351642632	1171	1
3.76358019314814	3.65012910000641	1172	1
3.75827241362803	3.63483968561526	1173	1
3.76264260129076	3.62849866245492	1174	1
3.75694475426677	3.61913273143235	1175	1
3.75811989688931	3.64103378487468	1176	1
3.76139062418058	3.65577949705022	1177	1
3.76384707125638	3.64850925518212	1178	1
3.76971059905745	3.65200921051244	1179	1
3.76697251936607	3.62745368126820	1180	1
3.76801113934150	3.62300008245962	1181	1
3.76704650583135	3.67093909085079	1182	1
3.77767051278201	3.69516605675647	1183	1
3.76606751118080	3.66138919966009	1184	1
3.76165164787298	3.64559998057372	1185	1
3.76221610503226	3.63680227558211	1186	1
3.76251187802916	3.62164429706775	1187	1
3.77098713252090	3.63675575614002	1188	1
3.76981902953395	3.65284830226388	1189	1
3.76555425568120	3.65476859581699	1190	1
3.76743716026521	3.64107736628412	1191	1
3.76763793896172	3.66315565454512	1192	1
3.77308661467928	3.67968790386139	1193	1
3.76921611029453	3.66399505708841	1194	1
3.76565974175894	3.66522894932612	1195	1
3.77131666233616	3.64467785463047	1196	1
3.76291938214809	3.63573800553961	1197	1
3.76606553502579	3.65815311700787	1198	1
3.76398422899940	3.64395722052952	1199	1
3.76136997367877	3.62777632702602	1200	1
3.76691159994302	3.62316098144952	1201	1
3.76035767971884	3.62123954466686	1202	1
3.75434314878041	3.61266710240460	1203	1
3.76133352140742	3.59019602501118	1204	1
3.75861419136939	3.61089048192423	1205	1
3.76747821021009	3.63433095148609	1206	1
3.76610391017171	3.65285109062093	1207	1
3.77117630745186	3.63345631640642	1208	1
3.76550493562304	3.62168685893672	1209	1
3.76018841189513	3.63001914472445	1210	1
3.75994691891650	3.61729646493146	1211	1
3.76785145419193	3.61728742093836	1212	1
3.76508839891316	3.61008040074222	1213	1
3.75498369287583	3.58222692736564	1214	1
3.76147612184473	3.60475644043277	1215	1
3.76514900556543	3.65180853835572	1216	1
3.76093190192893	3.62076202566350	1217	1
3.76084560002223	3.61712780705857	1218	1
3.76499744477132	3.60574898526760	1219	1
3.76421589162238	3.59648769588265	1220	1
3.76393168127971	3.60883223144886	1221	1
3.76783282116683	3.62238249774419	1222	1
3.76703787840664	3.60304585325709	1223	1
3.76375642378460	3.60740840374376	1224	1
3.76109986398927	3.63380407847431	1225	1
3.76135585139903	3.64886149492174	1226	1
3.75921925222072	3.62396208959232	1227	1
3.75701871348025	3.62203016384887	1228	1
3.76017489387276	3.64534251908061	1229	1
3.76475517988982	3.65560040792340	1230	1
3.76501896734799	3.66225615970064	1231	1
3.76925750365380	3.62484395159970	1232	1
3.76190939827473	3.62527051700787	1233	1
3.76060537444280	3.63911062222022	1234	1
3.76413595813962	3.65988483361324	1235	1
3.76287039267177	3.63067708035477	1236	1
3.76313179119849	3.64201952687871	1237	1
3.76636420572796	3.62398891267388	1238	1
3.76881339765718	3.64375575367854	1239	1
3.76678052247856	3.61220111496072	1240	1
3.76572109401672	3.61535383163112	1241	1
3.76699131505110	3.62482443628594	1242	1
3.76803638844103	3.63204433369984	1243	1
3.76799973553397	3.64973973684987	1244	1
3.76620625793810	3.64372150233270	1245	1
3.76196006583117	3.61249605559924	1246	1
3.76394040676276	3.64551032143040	1247	1
3.76752869299868	3.65526104835547	1248	1
3.76930257414580	3.66948489765953	1249	1
3.76542026975987	3.65050483561214	1250	1
3.76046217061199	3.62943534051431	1251	1
3.76162286094030	3.61452265431414	1252	1
3.76722853451512	3.62547527130105	1253	1
3.76962919643499	3.62897483278113	1254	1
3.76895793644058	3.66187954756297	1255	1
3.76195800124344	3.63653028541345	1256	1
3.76785696754885	3.65014939660138	1257	1
3.76652523440911	3.65908479686926	1258	1
3.76378125403524	3.64454918289393	1259	1
3.76676615544985	3.62857799381530	1260	1
3.76347235855587	3.65042075157653	1261	1
3.76244324461285	3.64634239707998	1262	1
3.76147434893516	3.61885896879265	1263	1
3.76886262904540	3.62831729166285	1264	1
3.76230389740672	3.63215977355894	1265	1
3.76380422034845	3.64744989682258	1266	1
3.76446624552502	3.64244080870376	1267	1
3.76267522125954	3.66657815394189	1268	1
3.75862907408301	3.63469872283725	1269	1
3.76530625827984	3.64500613395409	1270	1
3.77301623440807	3.64670025500789	1271	1
3.76481163107225	3.62897094213540	1272	1
3.76662105702973	3.61856655568857	1273	1
3.76470979697795	3.62085013523530	1274	1
3.75978613695670	3.61665727460336	1275	1
3.76133001848124	3.65034796673231	1276	1
3.75945739452417	3.64024544908219	1277	1
3.76930479612600	3.64747690710195	1278	1
3.76321596281816	3.64111826183338	1279	1
3.75741950376230	3.62378979159106	1280	1
3.76108921960582	3.59813939645471	1281	1
3.76407933669915	3.59524874451583	1282	1
3.76288301754579	3.60373193089119	1283	1
3.76225716854197	3.64825736133316	1284	1
3.76815330719950	3.64213104156435	1285	1
3.76480461005903	3.59232420421097	1286	1
3.75974955900683	3.62073115635694	1287	1
3.76811729756839	3.61053186311976	1288	1
3.77124425527217	3.62317171538423	1289	1
3.76196186966985	3.59981282351585	1290	1
3.76527580695395	3.59792430920941	1291	1
3.76431239655221	3.65740004581625	1292	1
3.77421330041642	3.66175469385132	1293	1
3.76446186716588	3.66095174042950	1294	1
3.76110855529700	3.65445988338920	1295	1
3.76261008200185	3.61114694777960	1296	1
3.76173693313662	3.60499288662952	1297	1
3.76139545774900	3.62358548345797	1298	1
3.77077900535374	3.63120853189216	1299	1
3.76664543803373	3.63203899222902	1300	1
3.76751214117265	3.65571741673116	1301	1
3.77052404564238	3.64656436384108	1302	1
3.76800246566156	3.66176542692230	1303	1
3.76035348889782	3.64121921335970	1304	1
3.76339453983754	3.60683719875217	1305	1
3.76062867923944	3.61337045320124	1306	1
3.75338275300917	3.60339278051184	1307	1
3.76566120458844	3.61997646775909	1308	1
3.76880360253171	3.62790911296420	1309	1
3.75801864969687	3.60695276743489	1310	1
3.75955492889331	3.65185257940369	1311	1
3.76508633416848	3.62701762501525	1312	1
3.76489981915158	3.64215831913345	1313	1
3.77204322565682	3.67967668400443	1314	1
3.77211950206572	3.70151904258869	1315	1
3.75972304354555	3.65585696915861	1316	1
3.76435751513199	3.64876338575103	1317	1
3.76954046209623	3.62940962912178	1318	1
3.76886014657777	3.62668156772388	1319	1
3.76570826652092	3.61146545678469	1320	1
3.76823283274999	3.64108603299154	1321	1
3.76078933380648	3.62098310183139	1322	1
3.76195007723624	3.62873429473344	1323	1
3.76183002830714	3.64029767493101	1324	1
3.76735461558631	3.65224558795311	1325	1
3.76482977324771	3.65152469003010	1326	1
3.77106378480686	3.65233489829231	1327	1
3.76251204413909	3.65120814925135	1328	1
3.77070401555045	3.67226325491637	1329	1
3.77038212874474	3.65156217068375	1330	1
3.76620658169020	3.64910029077437	1331	1
3.76100182976349	3.60388624050552	1332	1
3.75799774369400	3.60923382479675	1333	1
3.76279588036480	3.63106435096283	1334	1
3.76764218490402	3.62959612246975	1335	1
3.76426184597781	3.66023463730650	1336	1
3.77034042949485	3.65710174246370	1337	1
3.75805327571089	3.64554166569122	1338	1
3.76927137544706	3.66421133032295	1339	1
3.76290994950036	3.61915150541319	1340	1
3.76358948880171	3.61490396324047	1341	1
3.76229437705130	3.61240421991351	1342	1
3.76156112832757	3.58490409430446	1343	1
3.76552031048883	3.59643388982408	1344	1
3.76317151486117	3.63240953817796	1345	1
3.76059679547412	3.65432611977218	1346	1
3.77051932073338	3.67521677104962	1347	1
3.76060276581753	3.65046518263327	1348	1
3.76318060639306	3.66073545324954	1349	1
3.75848048305296	3.62053057284329	1350	1
3.76071242154854	3.60322532213304	1351	1
3.76351013673304	3.62851584598826	1352	1
3.76187573749513	3.64011739091027	1353	1
3.77170662235617	3.70205596328858	1354	1
3.77372618790550	3.69902540678024	1355	1
3.76828753835374	3.68204367416845	1356	1
3.76419735904903	3.69044774815898	1357	1
3.76685293917901	3.66507054402980	1358	1
3.76603493067540	3.67452635269532	1359	1
3.76788425729297	3.66201365850176	1360	1
3.76731750189833	3.67261823890564	1361	1
3.77289676940946	3.65787725563154	1362	1
3.76286497619052	3.63322913343943	1363	1
3.75893873550937	3.61289382326505	1364	1
3.76251959746057	3.62212342413892	1365	1
3.76260901580055	3.62259995457867	1366	1
3.75926310457476	3.61195978477439	1367	1
3.75946806512381	3.61892076380958	1368	1
3.75401705330536	3.61868730875863	1369	1
3.75764670330832	3.58706711269410	1370	1
3.76634177055092	3.62934719661421	1371	1
3.76110149908036	3.64015457624625	1372	1
3.76092583642150	3.63010397003157	1373	1
3.77084186765484	3.62616227400289	1374	1
3.76630109656004	3.60636842392330	1375	1
3.76254857424165	3.59711591261864	1376	1
3.76535385472106	3.63360631914224	1377	1
3.76647264742544	3.68443636899570	1378	1
3.76525022884829	3.69002000135599	1379	1
3.76558677460236	3.67157988778193	1380	1
3.76520655016658	3.63766665894687	1381	1
3.76495630366245	3.63459935642961	1382	1
3.76841026483695	3.63694098684772	1383	1
3.76259979748615	3.64461962431216	1384	1
3.76526556496724	3.67451578230385	1385	1
3.76894139849444	3.64593665516372	1386	1
3.76969838407108	3.65411027564565	1387	1
3.76860685908026	3.65447647047318	1388	1
3.76022714832081	3.61576705784350	1389	1
3.76443124006367	3.63682516401154	1390	1
3.76547379694995	3.63476943553856	1391	1
3.76855542303170	3.64604262396471	1392	1
3.75972998093360	3.64712370615354	1393	1
3.75799149512572	3.64239054937542	1394	1
3.76662203235288	3.66146571909166	1395	1
3.76405345631493	3.66058726328039	1396	1
3.76539546474225	3.65102104643533	1397	1
3.76401339880187	3.62353011166080	1398	1
3.76564099198742	3.62609807768032	1399	1
3.76335908392597	3.64111584347845	1400	1
3.76532292348680	3.65175032012976	1401	1
3.75958431191727	3.66222979769963	1402	1
3.76408961424749	3.63880871536324	1403	1
3.75893909686859	3.62909507085178	1404	1
3.76081219684221	3.63742034683318	1405	1
3.76517411793024	3.63350904653157	1406	1
3.76695682337581	3.64376134954846	1407	1
3.76468075646747	3.65069770746734	1408	1
3.75977071344478	3.62325587423591	1409	1
3.75758260741892	3.62676458611593	1410	1
3.76586380811060	3.65666350195380	1411	1
3.76675454209594	3.65151575773688	1412	1
3.76131726846929	3.64533113689464	1413	1
3.75860718302511	3.64699306008105	1414	1
3.76001574973449	3.65553838392848	1415	1
3.76201352725874	3.64638514777438	1416	1
3.76370965367967	3.62689932723733	1417	1
3.75901299172525	3.61405222535326	1418	1
3.76325588249424	3.65123738260399	1419	1
3.75981216172023	3.66207896498488	1420	1
3.76682077800351	3.67048290203385	1421	1
3.76644549266801	3.63134731856094	1422	1
3.76443965873477	3.64255917799247	1423	1
3.76797053607952	3.66483119829922	1424	1
3.76392708985813	3.65020273738428	1425	1
3.77057216472256	3.64333943723811	1426	1
3.77073015442112	3.63179535394070	1427	1
3.76691126186956	3.63701257843514	1428	1
3.76873123827326	3.66454702941831	1429	1
3.76719620210941	3.64902738477525	1430	1
3.76997134812197	3.62959428784302	1431	1
3.77142193032055	3.66273925649708	1432	1
3.76319629365274	3.63641821764930	1433	1
3.76016553244538	3.60612336491442	1434	1
3.75916222286809	3.59853572555090	1435	1
3.76043160367305	3.62491709815806	1436	1
3.76554501819516	3.62151650214938	1437	1
3.76490222102947	3.61518959110714	1438	1
3.76665144043717	3.58724386518483	1439	1
3.77083845339079	3.61187716031706	1440	1
3.77009518441509	3.64488015257824	1441	1
3.77034469762458	3.65497947501525	1442	1
3.76486240163187	3.63084365830916	1443	1
3.75939057189909	3.59414495332981	1444	1
3.76545362013689	3.61057989143083	1445	1
3.76050632406270	3.59606070512682	1446	1
3.76135912215455	3.61094906331174	1447	1
3.76445004293060	3.64441592070312	1448	1
3.75939947930827	3.62510887563616	1449	1
3.76704410863173	3.63102826914202	1450	1
3.77097376290133	3.67977514463066	1451	1
3.76996793263660	3.69844011871943	1452	1
3.76701162110426	3.67286373138509	1453	1
3.77101200377584	3.68230305733606	1454	1
3.76504270009456	3.61934242584307	1455	1
3.76223360231392	3.59668157328509	1456	1
3.76019271334778	3.61480586440847	1457	1
3.76621162296551	3.64065004618869	1458	1
3.76902675018932	3.64914515010039	1459	1
3.76575870213052	3.62770760943346	1460	1
3.76493445745516	3.62537434928798	1461	1
3.76698340287703	3.63305972812794	1462	1
3.77200635721804	3.62626518270058	1463	1
3.76297884916572	3.62805920675992	1464	1
3.77057121892772	3.66674245291839	1465	1
3.77206864238509	3.69109708868859	1466	1
3.76520641212198	3.67314807411049	1467	1
3.76966469000219	3.66487921282535	1468	1
3.76523441440726	3.67018255738537	1469	1
3.76544573278443	3.64571774459364	1470	1
3.76405558882169	3.60698221708672	1471	1
3.76189260147886	3.60771580280127	1472	1
3.75822641160879	3.59302099716475	1473	1
3.75992545343806	3.60830276127733	1474	1
3.76353604369556	3.59240319826967	1475	1
3.76082226603130	3.60100944716929	1476	1
3.76973651586988	3.63712527315076	1477	1
3.76599985361098	3.64511947273972	1478	1
3.76740580384820	3.62279489686606	1479	1
3.76009068457678	3.62236237162656	1480	1
3.77188975258177	3.67632166869945	1481	1
3.77660055667433	3.68291245827487	1482	1
3.76833460189143	3.63418827226616	1483	1
3.76007990373767	3.60687717923504	1484	1
3.76389360120670	3.61943685894762	1485	1
3.76574869993516	3.62078325449063	1486	1
3.76298511189502	3.60942136776461	1487	1
3.76228819051595	3.60679773489637	1488	1
3.75472259861474	3.62105292299727	1489	1
3.76195656383604	3.61755042857879	1490	1
3.76156748223501	3.63097147771799	1491	1
3.75601223191132	3.61919523791869	1492	1
3.76419814883434	3.63642513635290	1493	1
3.76386024556188	3.64819918495296	1494	1
3.75919664352993	3.62633081532252	1495	1
3.76207079387082	3.61917113255801	1496	1
3.76395528222894	3.63516375997579	1497	1
3.76308195537598	3.63849178064439	1498	1
3.75616272815136	3.60655021393821	1499	1
3.76488758434728	3.60494539489971	1500	1
3.76714976176262	3.60042201877003	1501	1
3.76289945315022	3.58695065320026	1502	1
3.76054049854264	3.60057382646942	1503	1
3.75582987031962	3.61054407537115	1504	1
3.75868035721827	3.63434916758425	1505	1
3.76147140694732	3.65568497744717	1506	1
3.77309034041124	3.67531659187160	1507	1
3.76798747221495	3.69254537053572	1508	1
3.77117243960635	3.71086107568235	1509	1
3.76003860564138	3.66730042708930	1510	1
3.76372277456891	3.61893987002570	1511	1
3.75818624498178	3.60766929838014	1512	1
3.76234281778357	3.62569065222396	1513	1
3.75932935563495	3.63559594293930	1514	1
3.76583635846426	3.62436914843916	1515	1
3.76532938804329	3.64548035319198	1516	1
3.76892078432613	3.65748321557424	1517	1
3.76772041806749	3.62827220250875	1518	1
3.76464557116941	3.63137139124588	1519	1
3.75496143923524	3.63666531043773	1520	1
3.76975672543713	3.65852168669127	1521	1
3.76557819661000	3.60999302403940	1522	1
3.77214805980569	3.61734926441192	1523	1
3.76926673728500	3.63611633130796	1524	1
3.76589984473271	3.63392831251777	1525	1
3.76076146727825	3.61133622512070	1526	1
3.75898912584752	3.62871021887376	1527	1
3.75681153573065	3.60293820691686	1528	1
3.76291804977574	3.62462368843028	1529	1
3.75868641473575	3.61761361181851	1530	1
3.76103644699989	3.60200821847453	1531	1
3.76219359583687	3.62654946023705	1532	1
3.75898330969127	3.60763408746419	1533	1
3.76188421447262	3.61371640459654	1534	1
3.76670437127901	3.61644576267904	1535	1
3.76325520133069	3.67212362389718	1536	1
3.76888460731757	3.66015875879201	1537	1
3.76309809214971	3.65480002114390	1538	1
3.76284950675725	3.66020742270735	1539	1
3.76774763805735	3.65595939644390	1540	1
3.76404009412614	3.63434939842629	1541	1
3.76906425204635	3.62726179542553	1542	1
3.75830861853488	3.64640533532218	1543	1
3.76316240782489	3.65825012361544	1544	1
3.76155554036401	3.65620433685514	1545	1
3.76402389244003	3.65024185860394	1546	1
3.76255024053680	3.62555097416754	1547	1
3.76349664888607	3.63666178908004	1548	1
3.76117650481976	3.64885633233554	1549	1
3.75778411570841	3.61375273732011	1550	1
3.76626076462814	3.63151531974320	1551	1
3.76518201591305	3.65035057185661	1552	1
3.76844641840251	3.63897380204047	1553	1
3.76769002251784	3.64878602305602	1554	1
3.76508432534190	3.67482539375728	1555	1
3.77246831721966	3.68735018140008	1556	1
3.76770249251195	3.66213974961919	1557	1
3.76523879739509	3.63513516401245	1558	1
3.75805459367324	3.60942391313872	1559	1
3.75637211337468	3.62353553168047	1560	1
3.76315756921439	3.61542649469511	1561	1
3.76307669943255	3.59751461710090	1562	1
3.76373660333624	3.58774677973285	1563	1
3.75715347740245	3.57143453707243	1564	1
3.76290516221793	3.59893380598794	1565	1
3.76252726036927	3.62738618264061	1566	1
3.76070277747077	3.65114380888566	1567	1
3.76160360178608	3.60660954055614	1568	1
3.75726793330093	3.60937522865825	1569	1
3.75934661740043	3.60551105688147	1570	1
3.76129647207315	3.58770693665245	1571	1
3.76290613667386	3.58405247457244	1572	1
3.76053100622002	3.58912605915523	1573	1
3.76187685663827	3.62833241839105	1574	1
3.75997972388853	3.61486881899123	1575	1
3.76623247105219	3.64563509712722	1576	1
3.76812188376448	3.65502704235567	1577	1
3.75810102793150	3.62487809060007	1578	1
3.76589521375483	3.62214592999023	1579	1
3.76877514691969	3.64327114520420	1580	1
3.76349629000405	3.67332583677969	1581	1
3.76361460665078	3.67248656033611	1582	1
3.76799941171797	3.67205733973642	1583	1
3.76752710600198	3.65210971407986	1584	1
3.76277010857687	3.61437219111296	1585	1
3.75914230951957	3.62292597543829	1586	1
3.76138871137306	3.60979514892211	1587	1
3.75272938980531	3.61248128832410	1588	1
3.76220887530634	3.64675878336470	1589	1
3.76036485699561	3.65453225198867	1590	1
3.75998524754498	3.65987060735425	1591	1
3.76302855437271	3.65185636064437	1592	1
3.76595663108534	3.65940218115046	1593	1
3.76137323017765	3.64843159390533	1594	1
3.76357761310627	3.62503335904286	1595	1
3.76166766913970	3.62478118862793	1596	1
3.76766037310571	3.63644229697979	1597	1
3.76595913097006	3.65239370650142	1598	1
3.76579256633977	3.67136671190467	1599	1
3.77223290870349	3.69069176819735	1600	1
3.77330917595388	3.67924464407033	1601	1
3.76315698486766	3.64860500562193	1602	1
3.76451247743689	3.65557476590577	1603	1
3.76778756990972	3.64399499320972	1604	1
3.76618082537826	3.68369752760196	1605	1
3.76855014765736	3.65336371461189	1606	1
3.76497519744451	3.63462880513798	1607	1
3.76502254238726	3.66406468079347	1608	1
3.75847692741528	3.66004291551061	1609	1
3.75560073306568	3.62838858858255	1610	1
3.76399125819388	3.64060039230704	1611	1
3.75822450992671	3.64697399410985	1612	1
3.75800677530518	3.61534974763568	1613	1
3.75772922187061	3.60827025692093	1614	1
3.75742393796457	3.61902168997911	1615	1
3.76175280309710	3.60203048091321	1616	1
3.76046793562222	3.65794612235707	1617	1
3.76515736785890	3.68235170949321	1618	1
3.76518147718018	3.69052969962874	1619	1
3.76666286307492	3.67837919168976	1620	1
3.76611621524119	3.63446442619987	1621	1
3.76927462085197	3.65248951547913	1622	1
3.77104901550791	3.64776693319691	1623	1
3.76861097339250	3.64213088298336	1624	1
3.76955126240239	3.63749878478587	1625	1
3.76665555928049	3.63951005133465	1626	1
3.76982185500870	3.67120243685414	1627	1
3.76759486984459	3.64132511332898	1628	1
3.76512012339418	3.63483079288423	1629	1
3.76490534732884	3.65110446362552	1630	1
3.76861323080662	3.65573069242612	1631	1
3.76604248515304	3.66678008270248	1632	1
3.76966410706994	3.65920822056543	1633	1
3.76708749643849	3.65636236503090	1634	1
3.76407410213968	3.65282081556327	1635	1
3.76089513203053	3.62934913082856	1636	1
3.76062418696258	3.61161257905579	1637	1
3.76653723296723	3.65834800571675	1638	1
3.76846718355712	3.68195331889144	1639	1
3.76357484802386	3.65703060521017	1640	1
3.76610439220177	3.63658408787190	1641	1
3.76551961952558	3.61144678578944	1642	1
3.76568729687733	3.66692788388945	1643	1
3.76430114838523	3.67074285429979	1644	1
3.77706798456839	3.67885418673757	1645	1
3.77238412900387	3.66458144124550	1646	1
3.76442904282930	3.66373531208792	1647	1
3.76662454904516	3.66615797870176	1648	1
3.76005070455487	3.65710813068396	1649	1
3.76675518635407	3.65772612177788	1650	1
3.76856611316909	3.65869551342244	1651	1
3.76729326498751	3.61984952864008	1652	1
3.76926617436450	3.67073336729971	1653	1
3.76894415667110	3.70722978439356	1654	1
3.76641549034763	3.66892712701712	1655	1
3.77158240097472	3.66853370615478	1656	1
3.77028384969123	3.68294723241754	1657	1
3.76380201125274	3.64485198250045	1658	1
3.77034550468962	3.66618889726872	1659	1
3.76994836266806	3.66180955265018	1660	1
3.76760557375911	3.67986581746037	1661	1
3.77009140729421	3.67247316191943	1662	1
3.76045952580547	3.62707514888750	1663	1
3.76152345336809	3.64073562037727	1664	1
3.76283166077113	3.63966013391376	1665	1
3.76889142022413	3.63477464841585	1666	1
3.76385465851397	3.64108600636477	1667	1
3.76469042821698	3.65032884657939	1668	1
3.75523791208791	3.62574148123701	1669	1
3.76171903051026	3.60472965383380	1670	1
3.76011917741204	3.61124088445763	1671	1
3.75952834628940	3.63099534494000	1672	1
3.76297814817604	3.62982076548651	1673	1
3.76365066817652	3.62418146090418	1674	1
3.76162363151136	3.61982857051459	1675	1
3.76110763439359	3.58470176302629	1676	1
3.75885376733234	3.59843890308993	1677	1
3.75720546160180	3.60524242146659	1678	1
3.75879250101079	3.61822565781800	1679	1
3.76240065104550	3.59306481388094	1680	1
3.76010756093990	3.61690158695805	1681	1
3.76226192133662	3.64504183341311	1682	1
3.76469688712884	3.63884040487564	1683	1
3.76350033996555	3.62495726419231	1684	1
3.77162275365012	3.64755375587702	1685	1
3.76653185617642	3.66313053839953	1686	1
3.76544885505794	3.66210791174412	1687	1
3.76936335894894	3.66872676748555	1688	1
3.76596526861541	3.69000898682139	1689	1
3.76762627680937	3.64999216852016	1690	1
3.76545406468869	3.65919936878765	1691	1
3.76728450974422	3.66329777191974	1692	1
3.76412080484725	3.65515636385635	1693	1
3.76731930665502	3.66358527297844	1694	1
3.76574511739005	3.68239345239629	1695	1
3.76166625950526	3.62579996773964	1696	1
3.76275676596020	3.65840189769292	1697	1
3.75996609581077	3.65894184682563	1698	1
3.76858613687708	3.68672834172643	1699	1
3.76631274185624	3.65418011709766	1700	1
3.76627442473708	3.66377442132398	1701	1
3.76688375086563	3.67078445254220	1702	1
3.76936913898959	3.67970918443704	1703	1
3.76497157294607	3.62536489031711	1704	1
3.76077993694207	3.61845208033392	1705	1
3.76296831866493	3.64761832894638	1706	1
3.76439484655570	3.64024177619610	1707	1
3.76053033135854	3.60498026833056	1708	1
3.75960203416384	3.64599122791157	1709	1
3.76421921545015	3.63462922959759	1710	1
3.76152019551640	3.59720295971724	1711	1
3.76250770270744	3.63509214981007	1712	1
3.77031097463532	3.66472680780250	1713	1
3.76740723741738	3.68173592183424	1714	1
3.76879072385368	3.67511919535615	1715	1
3.76571713208423	3.63378528397525	1716	1
3.76624139572154	3.62373962488888	1717	1
3.76013912832767	3.60216508322004	1718	1
3.76425040548541	3.60758656543662	1719	1
3.76038073114529	3.60290581562835	1720	1
3.76596225720006	3.59994915617948	1721	1
3.75892649630392	3.59597314542104	1722	1
3.76702074005659	3.61334379011353	1723	1
3.76997146749848	3.66088645667503	1724	1
3.76279701979230	3.67837087348716	1725	1
3.76907524613648	3.68185614240855	1726	1
3.76931843166847	3.64213006738675	1727	1
3.77144533250490	3.65749141955426	1728	1
3.76127433374687	3.60292164443472	1729	1
3.76133077323229	3.62533665873494	1730	1
3.76177217838566	3.63231822160871	1731	1
3.76846386665770	3.69126322320341	1732	1
3.76771780237249	3.69389090528220	1733	1
3.76536328493766	3.67294155720543	1734	1
3.76262721495329	3.64130018113498	1735	1
3.76360027040539	3.64652625153478	1736	1
3.76538746698019	3.63364655347723	1737	1
3.76241918725091	3.61781294168414	1738	1
3.76882041281578	3.65226204043971	1739	1
3.76682380421212	3.65723411189616	1740	1
3.76508900687803	3.63638326869818	1741	1
3.76056902600700	3.60404172054347	1742	1
3.76625065085696	3.62616161241923	1743	1
3.77149678473840	3.67184846111821	1744	1
3.76968406688520	3.67386740848789	1745	1
3.76712453111844	3.68302558876447	1746	1
3.77030451124823	3.68251826023152	1747	1
3.77290958754815	3.69714705658242	1748	1
3.76710073056163	3.67742143511031	1749	1
3.77134629655820	3.66984608974644	1750	1
3.76381000993050	3.65982297723262	1751	1
3.76978682310758	3.67844494515796	1752	1
3.76600053517034	3.66911859331042	1753	1
3.76673368561802	3.66197366567470	1754	1
3.77004028355702	3.67716123589980	1755	1
3.76204862504377	3.63545287389328	1756	1
3.76532893348713	3.65338384240066	1757	1
3.76670460812585	3.66419076554167	1758	1
3.76502617853445	3.67240145199349	1759	1
3.75903164566268	3.61105610451634	1760	1
3.77619602018511	3.67060748861798	1761	1
3.77025317391823	3.68636723460214	1762	1
3.76305217534362	3.64296466434592	1763	1
3.77779739233418	3.69932795076604	1764	1
3.76854320526388	3.65732279151618	1765	1
3.76211190484694	3.59833143822206	1766	1
3.76076365510562	3.57692117464263	1767	1
3.76063069014979	3.59258276510386	1768	1
3.75483409031312	3.58677817163540	1769	1
3.75822182214272	3.56994813877518	1770	1
3.76286241259181	3.61646817890468	1771	1
3.76212865424014	3.64524982476324	1772	1
3.76656715604259	3.64000411784204	1773	1
3.76511227031492	3.63839296482830	1774	1
3.76373605507973	3.62527543281819	1775	1
3.76627814203013	3.61839347898831	1776	1
3.75902689724750	3.61074361144579	1777	1
3.75812316341614	3.60433988140357	1778	1
3.75822999466196	3.59012485529267	1779	1
3.76710770960147	3.62499366802305	1780	1
3.76532120124152	3.62233885965481	1781	1
3.76258276119984	3.59517495685157	1782	1
3.76281516606302	3.57570966414674	1783	1
3.76478670513657	3.57937857486507	1784	1
3.76989646543928	3.63646839082879	1785	1
3.76621470649733	3.62874358114749	1786	1
3.77040724799710	3.63480219478855	1787	1
3.76100910771723	3.64294769832361	1788	1
3.76774859117248	3.64228461427627	1789	1
3.76735615247257	3.61042378309829	1790	1
3.76581611512774	3.63119850228200	1791	1
3.76592956459704	3.65553752008235	1792	1
3.76823581285345	3.65025341024785	1793	1
3.76521508500055	3.63544529329122	1794	1
3.76994638467467	3.63885760717465	1795	1
3.76352533893469	3.63141541019723	1796	1
3.76258420654342	3.64725067479021	1797	1
3.76449749540393	3.66724899502423	1798	1
3.76531042535173	3.65385527798383	1799	1
3.77097322532718	3.65587923494765	1800	1
3.76153536809228	3.63022534896182	1801	1
3.76016258869317	3.62465698212872	1802	1
3.76707945494929	3.64868777655507	1803	1
3.76125330217073	3.63096531151185	1804	1
3.75525028718893	3.60999860777029	1805	1
3.76020182572879	3.62701340005898	1806	1
3.76412309404593	3.66059799864450	1807	1
3.76389912175439	3.64702631960864	1808	1
3.76847970352316	3.64858901598677	1809	1
3.76902485206187	3.63988607437623	1810	1
3.76430357580757	3.63904345021167	1811	1
3.75904574501709	3.66253593961084	1812	1
3.76019014992717	3.65942688120748	1813	1
3.76531100179113	3.66971869937431	1814	1
3.76563063702172	3.65970701274659	1815	1
3.76054566201907	3.67385374621420	1816	1
3.76113920239148	3.67753175244411	1817	1
3.76284457015061	3.62803657389188	1818	1
3.76207005152109	3.60957998824748	1819	1
3.76260757857854	3.61252437099018	1820	1
3.75676571626522	3.61315475194892	1821	1
3.76565698355590	3.60570765106391	1822	1
3.75631146717074	3.59223202899530	1823	1
3.75846084775663	3.61308551537349	1824	1
3.75846369915897	3.59437180417998	1825	1
3.76265153025546	3.62511777982804	1826	1
3.75964482868059	3.62239703884971	1827	1
3.76274607070813	3.62470317476158	1828	1
3.76778125073831	3.64929225169117	1829	1
3.75484658556598	3.60568988196988	1830	1
3.76259854124347	3.63714738057280	1831	1
3.76361144601187	3.65476723884758	1832	1
3.76391484520791	3.66280681225328	1833	1
3.75915447792897	3.63704167681105	1834	1
3.76408601170713	3.64423157725131	1835	1
3.76178134834184	3.62950751946835	1836	1
3.76059514531957	3.62395158875616	1837	1
3.75923595687352	3.59486320791788	1838	1
3.75956969985434	3.62352152203508	1839	1
3.76981982989609	3.65414916046089	1840	1
3.77430832894313	3.68675952092547	1841	1
3.77036224472218	3.66984643640360	1842	1
3.76536020426834	3.60199165510029	1843	1
3.76420027326034	3.59840558180645	1844	1
3.75822045491075	3.60254881331441	1845	1
3.76177512639546	3.60846302387211	1846	1
3.75835535294614	3.63225603174125	1847	1
3.76631744896560	3.63215805319600	1848	1
3.76987656816600	3.67583057900997	1849	1
3.77303272570744	3.67127445913210	1850	1
3.76146370238525	3.65282376801500	1851	1
3.76332728696094	3.63971907031297	1852	1
3.76830589415762	3.61430190342515	1853	1
3.76473742203381	3.59821017570217	1854	1
3.75992594588759	3.58684606620736	1855	1
3.76243609235380	3.60076500439604	1856	1
3.76357593053008	3.63496675054388	1857	1
3.76133590902987	3.64451946000424	1858	1
3.76672093013283	3.62695774684843	1859	1
3.76065801104913	3.59160855461330	1860	1
3.76474897476209	3.61284877313279	1861	1
3.76470781756456	3.62560128007104	1862	1
3.76522141591347	3.62554323099993	1863	1
3.76952541828336	3.65656080917358	1864	1
3.77147333932992	3.65375893683676	1865	1
3.75989344323656	3.63810529262776	1866	1
3.75892954207873	3.66187258742753	1867	1
3.76148067180743	3.65895939377411	1868	1
3.76768483708873	3.66903248323843	1869	1
3.76342969225056	3.63885073247574	1870	1
3.76457308354875	3.63965551099474	1871	1
3.76637233155332	3.66491989435001	1872	1
3.76454214018097	3.67246923512505	1873	1
3.76913268291672	3.66166750940519	1874	1
3.76467262140637	3.67600103490495	1875	1
3.76504962221086	3.68000637924213	1876	1
3.76704867266803	3.69250262982696	1877	1
3.76995463145999	3.69066017451820	1878	1
3.76603684018192	3.64889069681721	1879	1
3.75992930347229	3.62124557711784	1880	1
3.76182121313220	3.62492195776817	1881	1
3.76237150295696	3.65935962046722	1882	1
3.76903492952184	3.68168404072643	1883	1
3.76891481725280	3.65300645905479	1884	1
3.76644692640361	3.65592261988735	1885	1
3.76889648217186	3.66430787636640	1886	1
3.76452596415182	3.67318066095940	1887	1
3.76803321349449	3.65988932350772	1888	1
3.76591477359820	3.63894480729229	1889	1
3.76619081455638	3.62042265546583	1890	1
3.75996340555650	3.60771467514323	1891	1
3.76889874194677	3.62038292022889	1892	1
3.77253844509697	3.63653971253066	1893	1
3.76794922483222	3.67260864879603	1894	1
3.77329807660069	3.66459281870951	1895	1
3.76865384733439	3.63272380037661	1896	1
3.76388872760285	3.63626032693406	1897	1
3.76581511865693	3.63823477589312	1898	1
3.76815858381333	3.64939858242417	1899	1
3.76932803311576	3.66879301716210	1900	1
3.76452788772205	3.66164241011031	1901	1
3.76603119474607	3.65201184615076	1902	1
3.77308212939718	3.63898765105385	1903	1
3.77306899669181	3.65774350740386	1904	1
3.76764628450265	3.66367284432766	1905	1
3.76715839323567	3.66288772027306	1906	1
3.76189716102183	3.63800158061013	1907	1
3.76558188252965	3.62668879833569	1908	1
3.76538144925309	3.59286640425764	1909	1
3.75816337330271	3.59461925982486	1910	1
3.76019503899737	3.61133759524575	1911	1
3.76321936159894	3.61748485262915	1912	1
3.77133002302405	3.63456677326226	1913	1
3.76292267133857	3.63426187566163	1914	1
3.76601301268825	3.65230802055663	1915	1
3.76320864087356	3.66849257887187	1916	1
3.77003992287158	3.65231762788573	1917	1
3.76749240915284	3.66865614494679	1918	1
3.76601840860830	3.67440229292974	1919	1
3.76705451673457	3.64352736994531	1920	1
3.76831812629475	3.61634391103072	1921	1
3.76252456965124	3.62985406631555	1922	1
3.76469037166102	3.61617531161463	1923	1
3.76211442374318	3.62143383816824	1924	1
3.76370102121782	3.63044469177702	1925	1
3.76482206714068	3.64407912219618	1926	1
3.76812905176648	3.66029173731919	1927	1
3.76509067899837	3.64023941407099	1928	1
3.77122400156027	3.67020582224113	1929	1
3.77248465486873	3.67213527446279	1930	1
3.77047925275754	3.66979628784272	1931	1
3.77339874411998	3.65795317097492	1932	1
3.77042623124884	3.64587239407909	1933	1
3.76632797901632	3.63501037438894	1934	1
3.76633453841643	3.65187942458832	1935	1
3.75955982918640	3.64731440289709	1936	1
3.76733638365231	3.64068893838723	1937	1
3.76943786478096	3.65011372510488	1938	1
3.77217597771389	3.65258737398665	1939	1
3.76833495766322	3.64141719841796	1940	1
3.76390041915444	3.64968693149797	1941	1
3.76849999697966	3.65655935565779	1942	1
3.76884658415853	3.67253504004496	1943	1
3.77424067496145	3.72691513838828	1944	1
3.77290243280631	3.72351867183143	1945	1
3.76782705219003	3.66990035555647	1946	1
3.76216107571649	3.65283650513636	1947	1
3.76922085956676	3.65440012686880	1948	1
3.77167189514065	3.66683478117303	1949	1
3.77163240667751	3.66303286535671	1950	1
3.76251451381117	3.64388224820446	1951	1
3.76685597816313	3.64540920248595	1952	1
3.76770672955885	3.61457956941574	1953	1
3.76594257589422	3.62693115490029	1954	1
3.76249556618869	3.64668311402238	1955	1
3.77278887959264	3.65989339663322	1956	1
3.76833414878163	3.65092616902541	1957	1
3.76506903005850	3.67130395957792	1958	1
3.76506753698424	3.65467286309353	1959	1
3.77048935220918	3.64058782319840	1960	1
3.76266079396373	3.62636788290459	1961	1
3.75867332226317	3.62169435792525	1962	1
3.76558975805317	3.64364366441620	1963	1
3.76536181356111	3.66061270675727	1964	1
3.77628936801328	3.69056379368837	1965	1
3.76603651921436	3.68141400535336	1966	1
3.76980998504119	3.69515735329914	1967	1
3.76805254225012	3.68709980694605	1968	1
3.77196586385269	3.68568021486002	1969	1
3.76554341505302	3.66827269950693	1970	1
3.76020812740953	3.65043788247369	1971	1
3.76253002680853	3.65226023766879	1972	1
3.77203043762702	3.70433514825507	1973	1
3.77424624720594	3.69240182986679	1974	1
3.77012287769524	3.64425907819199	1975	1
3.76553139688396	3.63697167917238	1976	1
3.76689283584703	3.68434350623406	1977	1
3.77343845027858	3.67434190178795	1978	1
3.77460111190309	3.68241403515955	1979	1
3.76733208271544	3.63361910795352	1980	1
3.76085559622752	3.59949364926066	1981	1
3.76418423067164	3.60658967123257	1982	1
3.76387134525150	3.62596847563298	1983	1
3.76534302378746	3.62486600066325	1984	1
3.76328363515288	3.61316244133836	1985	1
3.76300302372230	3.63529959758316	1986	1
3.76171276492932	3.63739892010218	1987	1
3.75694949168697	3.64323461420792	1988	1
3.76262038765361	3.62866831273045	1989	1
3.76975094753374	3.62521744522414	1990	1
3.76496023648027	3.64630875748240	1991	1
3.76007110677526	3.64545687164804	1992	1
3.76607777716577	3.64300042952748	1993	1
3.76640462382369	3.66270007866336	1994	1
3.76263506781466	3.63881551324797	1995	1
3.76580970211224	3.65105876400958	1996	1
3.77197256868910	3.68382598077529	1997	1
3.77484107344308	3.67584361811725	1998	1
3.76429445982641	3.66359806025669	1999	1
3.76140464536052	3.64189846685693	2000	1
[truncated: 3,000 more rows]
