# Supplementary material for: Reversibility and Viscoelastic Properties of Micropillar Supported and Oriented Magnesium Bundled F-Actin
Source: PLoS One. 2015 Aug 31;10(8):e0136432. doi: 10.1371/journal.pone.0136432 (PMC4556452; doi:10.1371/journal.pone.0136432)
Supplement: S1 Data — See the Readme.txt file within. (ZIP) [file pone.0136432.s004.zip › Rheology-raw-data/120916 02mM/fov2062noDD/fov2062noDD.txt]

3.55943957266408	3.38156318899012	1	1
3.56216437954333	3.36391741252667	2	1
3.56263304453343	3.37723862705261	3	1
3.55971785210089	3.37835906199759	4	1
3.56138200315803	3.37997850062392	5	1
3.56010109713103	3.36065590844676	6	1
3.56107228090618	3.34973053743342	7	1
3.56054874464746	3.37263031965221	8	1
3.56025378278000	3.35225424604072	9	1
3.55945406700923	3.39242477116911	10	1
3.56321101074000	3.39710148096123	11	1
3.56335204489248	3.37771832562567	12	1
3.56112018488939	3.37492289445339	13	1
3.55986547940911	3.36696141341967	14	1
3.56029000942509	3.36525605688928	15	1
3.56198243696306	3.37304425134949	16	1
3.55949673093024	3.37427591017604	17	1
3.56434776832213	3.37384498992633	18	1
3.56355359950785	3.36562750196415	19	1
3.56055985409650	3.36631266550775	20	1
3.56516807200678	3.37440297495616	21	1
3.55970616687415	3.37452482741365	22	1
3.55940681931252	3.36270560907824	23	1
3.56489041238853	3.36625425329571	24	1
3.56052400557159	3.36670504545369	25	1
3.56359504511654	3.36672441788686	26	1
3.56511373643675	3.35567330585152	27	1
3.55991691054986	3.34887038707863	28	1
3.56136630373349	3.36027800799949	29	1
3.55929471910959	3.36416023784876	30	1
3.56123120210648	3.38552180855412	31	1
3.56143224181868	3.37101405523014	32	1
3.55867555762198	3.37015407744643	33	1
3.56510065898490	3.37576252220094	34	1
3.56310885811535	3.38274082653977	35	1
3.56277984130272	3.38507375188125	36	1
3.56235209896644	3.38309334157779	37	1
3.55983959702556	3.39039308216296	38	1
3.56377592488843	3.35727264719738	39	1
3.56068198495514	3.36483761318964	40	1
3.56196838712805	3.35546539898334	41	1
3.56410972067288	3.37346753538543	42	1
3.55694829064419	3.37092306227224	43	1
3.56055383599028	3.35317962934786	44	1
3.56071923140933	3.36834343186851	45	1
3.56191498947862	3.37015043104287	46	1
3.56177395319141	3.37321427127394	47	1
3.56445744126185	3.36451728037021	48	1
3.55874531654937	3.36133442204562	49	1
3.56266080775475	3.36681932416700	50	1
3.56181389926776	3.40344162282303	51	1
3.56181294268454	3.37575392868090	52	1
3.56129068349096	3.35152083012194	53	1
3.56255428653711	3.37250585190115	54	1
3.56457026488896	3.38131353560113	55	1
3.56078852639289	3.37518373768101	56	1
3.56233702754165	3.35856485918949	57	1
3.56143434462289	3.34401893975187	58	1
3.56041150300735	3.35501252003860	59	1
3.56374780064943	3.36290954851432	60	1
3.55895989423951	3.35231041989832	61	1
3.56074933504700	3.35827929184141	62	1
3.56175313337109	3.36810901757502	63	1
3.55842727465833	3.37554280094333	64	1
3.55908451734366	3.35913384393435	65	1
3.56355768471136	3.39600890686667	66	1
3.56419693455105	3.37912765645905	67	1
3.55977706131405	3.37693652815173	68	1
3.56247280579078	3.36572122590440	69	1
3.56126551611305	3.37716476611333	70	1
3.56185294810435	3.37257949643303	71	1
3.56062582235266	3.35975321865674	72	1
3.55787245708500	3.34887474315461	73	1
3.56108684308401	3.36855704320184	74	1
3.56423063772079	3.36825571472341	75	1
3.56239330765494	3.37322612804715	76	1
3.56128438803208	3.36746174719785	77	1
3.56177949506800	3.39489896813639	78	1
3.56143020372922	3.38511013373948	79	1
3.56136523630839	3.36434007225681	80	1
3.55887175016307	3.35989034426726	81	1
3.56208396807370	3.34994009333731	82	1
3.56278465587596	3.37882242420613	83	1
3.56126773904910	3.36785679305903	84	1
3.56147185397045	3.36812905480962	85	1
3.55620425013926	3.38752333843117	86	1
3.56040076057594	3.35880385257932	87	1
3.56179866877392	3.34188060772336	88	1
3.55995939908923	3.34629162154017	89	1
3.56252727995461	3.37114795414429	90	1
3.56285099850246	3.34830396884850	91	1
3.55941494078705	3.36058676643474	92	1
3.56223233182953	3.34863918152776	93	1
3.56060481927209	3.36371910979006	94	1
3.55860479977352	3.38363385003719	95	1
3.56368805732784	3.36671104507774	96	1
3.56113519638797	3.36402003836830	97	1
3.56274421587564	3.36439292846400	98	1
3.56282046550109	3.35854203657195	99	1
3.56531122742066	3.37752428873245	100	1
3.56199224490092	3.37065356856694	101	1
3.55987086764401	3.36268749971192	102	1
3.55809166086062	3.35249395211607	103	1
3.56142944111948	3.35684969581291	104	1
3.55794936529608	3.37118704529280	105	1
3.56234418635529	3.35708290995693	106	1
3.56203730167427	3.36478450697656	107	1
3.56060289660858	3.35172018500988	108	1
3.55932223346256	3.34473765801144	109	1
3.56063755728765	3.37591342624208	110	1
3.56194502232044	3.35843284237910	111	1
3.55897171285386	3.36626260755876	112	1
3.56078583461423	3.38590769885431	113	1
3.55906398334600	3.36853185179321	114	1
3.55934345928856	3.37431950539442	115	1
3.56343338727518	3.37770353834692	116	1
3.55989230689679	3.37230581306065	117	1
3.55967147997015	3.38623802550278	118	1
3.55988113055967	3.38075014454717	119	1
3.56229174514357	3.37679209443691	120	1
3.55969715447350	3.36713428465942	121	1
3.56005937814135	3.37185470302149	122	1
3.56131201864797	3.39022243369390	123	1
3.55977481516732	3.38527675906847	124	1
3.55825683542969	3.39660669576533	125	1
3.56203851096117	3.36708812203547	126	1
3.56142407915242	3.37327907509585	127	1
3.55989825194141	3.36923859887934	128	1
3.56139012396589	3.37121642919676	129	1
3.56073920267542	3.37769613702251	130	1
3.55797109152501	3.38166182221420	131	1
3.56047878168339	3.34904991452867	132	1
3.55963366591531	3.34807302496722	133	1
3.56011224229258	3.36812878906851	134	1
3.55918425941677	3.36460413012794	135	1
3.56035108039777	3.37903875540621	136	1
3.56085418985277	3.37280625510994	137	1
3.55979705845979	3.39965025387382	138	1
3.56053817901041	3.39086951435276	139	1
3.56148020231347	3.39289009077847	140	1
3.56112531647718	3.37073704605991	141	1
3.55902455279156	3.36389178384201	142	1
3.56091764067499	3.38332093174181	143	1
3.56307655485827	3.38432667161253	144	1
3.56154804472294	3.37883245757780	145	1
3.56084264473423	3.36890548099262	146	1
3.56032538713577	3.35585607960502	147	1
3.55770197322527	3.37121144801247	148	1
3.55965007490223	3.37734094153245	149	1
3.56164917929091	3.37119585951561	150	1
3.56110435257651	3.36438524602486	151	1
3.56246357374477	3.36205498358290	152	1
3.55952676770155	3.35964733280950	153	1
3.56052441553909	3.36991767276015	154	1
3.56031558629881	3.36128661998619	155	1
3.55761267871609	3.37710440750041	156	1
3.56183471292997	3.36718121863962	157	1
3.56347603351188	3.38450487218294	158	1
3.55993596549579	3.36668134911619	159	1
3.56084076893361	3.36891778844988	160	1
3.55709622525134	3.36581641887582	161	1
3.56271853082384	3.36269202279821	162	1
3.56117122459643	3.35500223996167	163	1
3.56124194088506	3.38787216955743	164	1
3.55869031894773	3.37729607306289	165	1
3.56035936243347	3.38578091230265	166	1
3.55752490575896	3.37642460924789	167	1
3.56172168323335	3.38635968244500	168	1
3.56211012859303	3.36402543790771	169	1
3.56088318987506	3.35610640618329	170	1
3.55987933132037	3.34899152836356	171	1
3.56047955222690	3.36045417863570	172	1
3.56050445429084	3.37806270253100	173	1
3.56043727203833	3.35285416152688	174	1
3.56088179175251	3.36316146610228	175	1
3.56125155868607	3.35480466331351	176	1
3.56027198303496	3.36003391665752	177	1
3.56094135979451	3.36908636716446	178	1
3.56217323097352	3.35094647355138	179	1
3.55796936965177	3.36206053515618	180	1
3.55882087754465	3.36917189187363	181	1
3.55702731981903	3.38269791320173	182	1
3.56160608686144	3.36515287045702	183	1
3.56168202626616	3.36784286749937	184	1
3.56285462197000	3.37843026747866	185	1
3.56341242262714	3.38239514923772	186	1
3.55961450567151	3.35944200771108	187	1
3.56121701944714	3.36275379422636	188	1
3.56059916733382	3.38131007145226	189	1
3.56105899840079	3.38579747160288	190	1
3.56197363013022	3.37335351848283	191	1
3.56394605618923	3.37602384892631	192	1
3.56131479130963	3.36125516160955	193	1
3.55679678965943	3.34721336265492	194	1
3.55857097928655	3.33727315397714	195	1
3.56205744134787	3.34452702737555	196	1
3.56328060325673	3.36475058533297	197	1
3.56125958136000	3.35211625574935	198	1
3.56116114946936	3.36555401385280	199	1
3.56308794041012	3.36747611195609	200	1
3.56073985859138	3.37742373048655	201	1
3.56042544600281	3.37928272815476	202	1
3.55887227251789	3.38115068448982	203	1
3.56304618724129	3.35387518172781	204	1
3.56147018326765	3.38365686445304	205	1
3.55587049483159	3.38511536412240	206	1
3.55950970535240	3.37877780607464	207	1
3.55949228876707	3.37634163118230	208	1
3.56082131717429	3.37100144229104	209	1
3.56087216461673	3.34788542731013	210	1
3.56021725447792	3.36739141609179	211	1
3.56262812648602	3.38397536384942	212	1
3.55953869781868	3.39379605450324	213	1
3.55875239681230	3.37846547657970	214	1
3.55919743474346	3.38260652455204	215	1
3.55787241022981	3.37243268781745	216	1
3.55962746143862	3.38969049622325	217	1
3.55919712679144	3.35236929371773	218	1
3.56198479224352	3.35818595666216	219	1
3.56045423011027	3.36458870671259	220	1
3.56184578094038	3.36267982912498	221	1
3.56329389664825	3.36999842957277	222	1
3.55851997114842	3.34492206489057	223	1
3.56122225122795	3.36500513180393	224	1
3.56039848201972	3.35730158425244	225	1
3.56089724226671	3.35886411554721	226	1
3.55802472981277	3.37629547699808	227	1
3.55890195435387	3.36938550776362	228	1
3.56093311349314	3.36304570480436	229	1
3.55911976798950	3.36268813129800	230	1
3.55813528866728	3.36970106816575	231	1
3.56105652538123	3.36488596281706	232	1
3.56117511035275	3.36300626022341	233	1
3.56059779570424	3.36694107648462	234	1
3.55881421569013	3.37122631395779	235	1
3.55915349827369	3.38555930065228	236	1
3.55975930433054	3.39464008482562	237	1
3.55910104241424	3.36920648697549	238	1
3.55955816902535	3.37252640290135	239	1
3.55810576913468	3.37820349633752	240	1
3.55978842665920	3.38401725689839	241	1
3.55950458786847	3.34860955582107	242	1
3.56012588349696	3.35656342390174	243	1
3.55816123340241	3.36471650581043	244	1
3.55889634601209	3.36212208872983	245	1
3.55747586643812	3.34497528735655	246	1
3.55955949399977	3.37412560100847	247	1
3.55613449018680	3.37479736901196	248	1
3.56275089127439	3.36851612927004	249	1
3.56432534017970	3.38319805054711	250	1
3.56133921097456	3.36595931779089	251	1
3.55621495341460	3.34915491653527	252	1
3.55681883585318	3.36263657036370	253	1
3.55956960145819	3.36907121944092	254	1
3.55902790016497	3.38116939553829	255	1
3.56186737380740	3.35228549067407	256	1
3.56268441672176	3.37513554021748	257	1
3.56323211849294	3.38972521733000	258	1
3.56001681639271	3.38727254202982	259	1
3.55972628584418	3.39585067341763	260	1
3.56104328798480	3.38009054388121	261	1
3.55684233711437	3.38794828613139	262	1
3.56078555138497	3.36811795791070	263	1
3.55985667759328	3.35966143595281	264	1
3.55910561670361	3.38350115913388	265	1
3.55699927288011	3.38165203284942	266	1
3.56003315318657	3.36287255770546	267	1
3.56021718719015	3.36541599943027	268	1
3.55935135187301	3.37949626957385	269	1
3.56350868978881	3.38610390702853	270	1
3.56234885347144	3.39548764332160	271	1
3.56151535389868	3.39077356809739	272	1
3.56021450430589	3.36721038206278	273	1
3.56003420769124	3.34854607060845	274	1
3.55993170493233	3.37502563225607	275	1
3.55748092953375	3.37387564729153	276	1
3.56065512824857	3.36140274423916	277	1
3.55923588614940	3.35523096493260	278	1
3.55904391359700	3.36805244691822	279	1
3.55796624523827	3.36727134671253	280	1
3.56374838297414	3.35699661123459	281	1
3.56007426207878	3.36893504173117	282	1
3.56056297582089	3.36390780005803	283	1
3.56261328660139	3.36768777721314	284	1
3.55827949562874	3.38677482450489	285	1
3.56175340659238	3.39268476475432	286	1
3.56065063066505	3.38285552750459	287	1
3.56296374145176	3.36604112607827	288	1
3.55931815104123	3.37844297301323	289	1
3.55922057082948	3.38039812968086	290	1
3.56261116425012	3.36118887989492	291	1
3.55956725552348	3.35717117382650	292	1
3.56116653052357	3.35772293743765	293	1
3.55620714991256	3.35908843064057	294	1
3.55983181791256	3.35755427512625	295	1
3.55828797528883	3.35241247496905	296	1
3.55953594121323	3.37191887076306	297	1
3.55744578300918	3.36785182872749	298	1
3.56059132378985	3.35106862948550	299	1
3.56221608355334	3.36368350476823	300	1
3.55761157671312	3.36041853943902	301	1
3.56020190332591	3.35535986034082	302	1
3.55829809298528	3.34609744193099	303	1
3.55843243488454	3.33757593380311	304	1
3.56179445086554	3.34284098705806	305	1
3.56111262337460	3.37214240045726	306	1
3.56336637571275	3.36979986840480	307	1
3.55702925222057	3.37685206326790	308	1
3.55983596888004	3.36580633990966	309	1
3.55781098608990	3.36170760732294	310	1
3.55988700118866	3.37296550353716	311	1
3.56092530950704	3.37313750629101	312	1
3.56225251599479	3.36459611830809	313	1
3.56072466782821	3.37062167184949	314	1
3.56056277182129	3.37275363296940	315	1
3.56325792822511	3.38703960718905	316	1
3.55908206291851	3.38019761472018	317	1
3.56027241369991	3.35434758443630	318	1
3.56007409862412	3.36634984373347	319	1
3.55847787615785	3.36662495010795	320	1
3.56128724031871	3.36159783941201	321	1
3.56112450698378	3.36987736998103	322	1
3.55830643043286	3.37709023143038	323	1
3.55873819237422	3.36312857252629	324	1
3.55898679224284	3.37524413847681	325	1
3.56031379681166	3.35307889852850	326	1
3.55922905483054	3.36087046112487	327	1
3.56165695675056	3.37918493347302	328	1
3.56250875446556	3.35640749849685	329	1
3.56410135295277	3.36154730774538	330	1
3.55864030662473	3.36332005882678	331	1
3.55841306955808	3.38572129661493	332	1
3.55903461662372	3.36713774537445	333	1
3.56140869665490	3.36225639291322	334	1
3.56281577126998	3.37438794206665	335	1
3.56164944545932	3.35851351786818	336	1
3.55968869421591	3.35986897467220	337	1
3.56131721958089	3.35683023291888	338	1
3.55875767062037	3.37372541979507	339	1
3.56284217560744	3.35881146966705	340	1
3.56132079368484	3.34435937108728	341	1
3.56186285414036	3.36323817283060	342	1
3.55734635124125	3.35245328484769	343	1
3.56047847960676	3.35351805869085	344	1
3.55977911553062	3.37320551309374	345	1
3.56181217756431	3.35811319571857	346	1
3.56010567477054	3.36846682120747	347	1
3.55892975258387	3.36057706784254	348	1
3.56130300967058	3.36364098018270	349	1
3.55872989778256	3.37032130376150	350	1
3.55883536987245	3.36313351966470	351	1
3.56190171157976	3.36873917855933	352	1
3.56033761745017	3.34544720998348	353	1
3.56106340392333	3.34868239463388	354	1
3.56065398057959	3.36779691976899	355	1
3.55890527865226	3.37649863471359	356	1
3.56148570490225	3.36693866299143	357	1
3.56114948248652	3.35112265474321	358	1
3.55980843975233	3.34529374189544	359	1
3.56171054236201	3.36041841284641	360	1
3.55686553051241	3.36329041503514	361	1
3.55882811465574	3.37781699389696	362	1
3.56021495532509	3.38224110272537	363	1
3.56150698872511	3.38674183643296	364	1
3.55847540045909	3.38518541264660	365	1
3.55806519193415	3.37890168567532	366	1
3.56002223057664	3.37952915859592	367	1
3.55939076628728	3.35868929380453	368	1
3.55877227198752	3.37174774902836	369	1
3.56125848804356	3.39795373170933	370	1
3.55934762429223	3.38453929306997	371	1
3.56102115301214	3.39492625059315	372	1
3.55966126084154	3.37730532937013	373	1
3.56097019494516	3.39065848960379	374	1
3.56154860750420	3.38285080776897	375	1
3.55729599795365	3.36641790607791	376	1
3.55888957229034	3.38262893186090	377	1
3.56175000598532	3.37974250502052	378	1
3.55979649126177	3.38429580433805	379	1
3.56031279954170	3.39193408717420	380	1
3.56155650280473	3.40510480232466	381	1
3.55759373520015	3.35595027478486	382	1
3.56070724680906	3.33626035232152	383	1
3.55957992864105	3.34533699678908	384	1
3.55760305575896	3.35363693160116	385	1
3.55750061214304	3.36385985977428	386	1
3.56086908622088	3.37511949077099	387	1
3.56171062553315	3.38043450445224	388	1
3.55747727799670	3.36197713769836	389	1
3.56035656640369	3.39361595585373	390	1
3.56095619784264	3.38080425001260	391	1
3.55501296764257	3.36997817096906	392	1
3.56091463258661	3.37055944452821	393	1
3.56089939309476	3.37639631293604	394	1
3.55976446886288	3.37023008980920	395	1
3.56103010181077	3.35327150599918	396	1
3.55919585343106	3.37679228844186	397	1
3.56005651237665	3.36944985898588	398	1
3.55987159319539	3.35789894033946	399	1
3.55873641860111	3.36102842655166	400	1
3.56040073330830	3.38199050065970	401	1
3.55821868720977	3.36764569643761	402	1
3.55771150875887	3.35468515330167	403	1
3.56073669201813	3.35975401254097	404	1
3.56162741396991	3.36315528673941	405	1
3.55937310133079	3.38876261381994	406	1
3.55692007618478	3.37854775340218	407	1
3.55813992435618	3.36338337258482	408	1
3.55804881617671	3.34548208053014	409	1
3.56042841616134	3.35409089163873	410	1
3.56038955404623	3.36095934007983	411	1
3.55722470706883	3.37512683552437	412	1
3.55783793889281	3.35256483489184	413	1
3.55693717041473	3.34057852768975	414	1
3.56108178198925	3.34619674589782	415	1
3.55739987515357	3.35739843663731	416	1
3.56007346365354	3.37202990675971	417	1
3.55889689881778	3.37418298004060	418	1
3.56254468522473	3.37875701855328	419	1
3.56049728729407	3.36356458672573	420	1
3.56296607214007	3.35633111654927	421	1
3.55803012619437	3.34608477788052	422	1
3.55681693465104	3.34482715180215	423	1
3.56004942249968	3.35035075058890	424	1
3.56137693152752	3.35733114015006	425	1
3.56031472545635	3.36476327616637	426	1
3.55912024087922	3.37185566623213	427	1
3.55887430754584	3.36120449700104	428	1
3.55924648180297	3.35365955659526	429	1
3.55789172021231	3.33670439658982	430	1
3.56052821311793	3.35695389065404	431	1
3.56049968649468	3.36484490430031	432	1
3.56308724451218	3.39380457471611	433	1
3.55899597128751	3.37546311003350	434	1
3.56036743167775	3.39132940397081	435	1
3.55904947446788	3.39735990786951	436	1
3.55700804608946	3.37471568634743	437	1
3.56063773027886	3.34729834048365	438	1
3.56109652296718	3.37398854266949	439	1
3.55844016418343	3.37032481718140	440	1
3.56216418795600	3.36480556580449	441	1
3.56079467737817	3.36536872862928	442	1
3.55802044718162	3.35044688403167	443	1
3.56030760884284	3.36947192906416	444	1
3.56075925160778	3.38882162952904	445	1
3.55816010004262	3.39049485595334	446	1
3.55786173086928	3.39379904893145	447	1
3.55765514827397	3.36531993141726	448	1
3.55712651864984	3.38373154324763	449	1
3.55937581867526	3.39479766262750	450	1
3.55815924595062	3.38038758827891	451	1
3.55875849417414	3.36381084049903	452	1
3.56285287788563	3.35261836679704	453	1
3.55894638005957	3.37287120442708	454	1
3.55957775015089	3.38211941273175	455	1
3.55861013582048	3.36414005182799	456	1
3.55600901260917	3.36939225614536	457	1
3.55958152035288	3.38517543610144	458	1
3.56044483677039	3.35567544071015	459	1
3.55825290275965	3.36942157077603	460	1
3.56301270421526	3.37355822799341	461	1
3.55896576375837	3.34314605797242	462	1
3.55788102164170	3.35577721694616	463	1
3.55941881852370	3.36234665695223	464	1
3.55723200550503	3.35912895460371	465	1
3.55936102102310	3.35397951449224	466	1
3.55768895013747	3.35715923464769	467	1
3.55753362325315	3.36731499334817	468	1
3.55929189452259	3.35057337458414	469	1
3.55661722644334	3.36137630862734	470	1
3.55987108709422	3.36908556476806	471	1
3.55847206371652	3.36483458972408	472	1
3.56080291970409	3.37306360630852	473	1
3.56266996880210	3.37040574904698	474	1
3.56353561738963	3.37601025995754	475	1
3.55973161479502	3.37208626198599	476	1
3.56129645158142	3.35654264059075	477	1
3.55923137764930	3.34898373882971	478	1
3.56167518707934	3.36412800236065	479	1
3.55967370842641	3.36579171271593	480	1
3.56054027359852	3.38216622001223	481	1
3.56021650467434	3.36996602598818	482	1
3.55787702443374	3.36680957778601	483	1
3.55933204346279	3.37513043512632	484	1
3.55831377895317	3.37984394211673	485	1
3.55953681352360	3.37778328889257	486	1
3.56061634772388	3.39285567507654	487	1
3.56054868914349	3.36846335387441	488	1
3.56061017727224	3.37025721621710	489	1
3.56154218695373	3.38836246301269	490	1
3.56217431806411	3.38039651736475	491	1
3.56076259509771	3.37715456887224	492	1
3.56193474496069	3.35971464100075	493	1
3.56037610910823	3.37689638093741	494	1
3.56225320533474	3.37201700830800	495	1
3.56107351777727	3.36484521674358	496	1
3.56123753621051	3.35731819734046	497	1
3.56074014589017	3.36660912603695	498	1
3.55843736267881	3.36224185743713	499	1
3.55994442541684	3.37682470142434	500	1
3.55869554587719	3.38407347935094	501	1
3.55876243067503	3.35135567247229	502	1
3.56122498629214	3.36202580721276	503	1
3.55876890703236	3.37269886151451	504	1
3.55590223387403	3.37753157212783	505	1
3.55723163970135	3.34141535467295	506	1
3.55980927492078	3.34998071185901	507	1
3.55938277456136	3.35123552717607	508	1
3.56115079385772	3.36762760451062	509	1
3.56077441862566	3.37423911395183	510	1
3.55899803650195	3.38830567236242	511	1
3.55937471278071	3.40760471072348	512	1
3.55845425416980	3.39609124496481	513	1
3.56161121448756	3.38232651993740	514	1
3.56067721663503	3.37902682970034	515	1
3.56022542657473	3.37323598865070	516	1
3.56359875156922	3.38040217810424	517	1
3.56130631909293	3.37157788595879	518	1
3.56092368969080	3.37676902581554	519	1
3.55912719813059	3.36240985913693	520	1
3.55964615622932	3.36637233935897	521	1
3.56030790095317	3.35836915452494	522	1
3.56317543060177	3.37695884109242	523	1
3.56101833083901	3.39451660118447	524	1
3.56080647467180	3.37413135422144	525	1
3.56310726960103	3.37288601482027	526	1
3.56212173368851	3.37619865626262	527	1
3.56334642651533	3.35642717283766	528	1
3.56200306415085	3.37762460774371	529	1
3.55930194474286	3.37400007355918	530	1
3.56220636695518	3.38258724537932	531	1
3.55948267038365	3.36793260999369	532	1
3.55880710118789	3.36664679167513	533	1
3.55962072025313	3.36461919476517	534	1
3.55893431205495	3.36416416696397	535	1
3.56084930569515	3.37676016121022	536	1
3.56019889956319	3.37076011505050	537	1
3.56096689472345	3.36966136663489	538	1
3.55875390971300	3.36338241128389	539	1
3.55868679203868	3.36270405135620	540	1
3.55775999726257	3.35274422836057	541	1
3.55515587625174	3.35971230277287	542	1
3.55822310456513	3.35938075023103	543	1
3.56084095149249	3.36448869188054	544	1
3.56095751961463	3.37782382032025	545	1
3.56041712519624	3.37232240465223	546	1
3.55832154339169	3.35557745948638	547	1
3.56082243557921	3.38299269731039	548	1
3.56117486024246	3.37772434127091	549	1
3.55909386667538	3.35434657817083	550	1
3.55865799940028	3.34994403387673	551	1
3.55752706448591	3.35392540703335	552	1
3.55867335098356	3.36866646741841	553	1
3.56475931596833	3.38216711777274	554	1
3.55945886857392	3.37107831344606	555	1
3.55962281989183	3.38042226546278	556	1
3.56342588995282	3.37424379890169	557	1
3.55958830425844	3.34843909520211	558	1
3.56310997552755	3.37125026956479	559	1
3.56018822561365	3.36797381388560	560	1
3.56002639129627	3.36552093184194	561	1
3.56445851688883	3.38779892986901	562	1
3.55930509692004	3.38033978400111	563	1
3.55813254069272	3.38749286548340	564	1
3.55474585716813	3.36527494961663	565	1
3.55803731723283	3.37499411640948	566	1
3.55864453033469	3.37596994520607	567	1
3.56076369732772	3.35988464915037	568	1
3.56274501012650	3.36722897897479	569	1
3.56143093358566	3.36888080430269	570	1
3.55946073550326	3.36573236130103	571	1
3.55749967688260	3.38588932055339	572	1
3.55975190846444	3.39770791785556	573	1
3.56105563915676	3.37897311696974	574	1
3.55827590533570	3.36951113772254	575	1
3.56135056830655	3.35644924089233	576	1
3.55657574217740	3.34996676004423	577	1
3.55833019656616	3.37230744043906	578	1
3.55825932445254	3.36148778803230	579	1
3.56086039067248	3.35970604373853	580	1
3.55815429389824	3.36767078775586	581	1
3.56278786354614	3.35992783931271	582	1
3.56240166279602	3.35410241240917	583	1
3.55789086486110	3.36829235120102	584	1
3.56026281141129	3.36128669170059	585	1
3.56188371355142	3.36156916383192	586	1
3.55908687508926	3.37286643548957	587	1
3.55855280624075	3.38040167057745	588	1
3.56304377312361	3.36831765863628	589	1
3.55818841001368	3.36022692398256	590	1
3.55991493138872	3.36222924043035	591	1
3.55739354252416	3.36969657326090	592	1
3.55869368698162	3.37241984210888	593	1
3.55839699407060	3.36391560097452	594	1
3.55959468557821	3.36765547024121	595	1
3.55811753260422	3.36358397306714	596	1
3.55775725947328	3.36729910707272	597	1
3.56107521787532	3.37585687570287	598	1
3.56108880877035	3.35508569152226	599	1
3.55974559476562	3.35164870639666	600	1
3.55801361700687	3.34900124218166	601	1
3.55982027575726	3.34791587090161	602	1
3.55656362151491	3.35149463733328	603	1
3.55895375092912	3.35778029981085	604	1
3.55885820956660	3.36417816555242	605	1
3.55834114294894	3.36708241764371	606	1
3.56179381187497	3.37679786947060	607	1
3.55734591254455	3.36337290082003	608	1
3.56071503041095	3.35723800970904	609	1
3.55803619441862	3.36842481969173	610	1
3.56032768829831	3.36665128665410	611	1
3.55889031303934	3.36058252548011	612	1
3.55779872359990	3.35832147401382	613	1
3.55847112552409	3.37142102124861	614	1
3.56116381857201	3.35492790992791	615	1
3.55937103417366	3.35929123630330	616	1
3.55976344339807	3.36807596820603	617	1
3.55881833830049	3.36095625332463	618	1
3.56052717821705	3.36990780649680	619	1
3.55761717960571	3.35563213927167	620	1
3.56116506017477	3.36112230250303	621	1
3.55864407247357	3.35526831217011	622	1
3.55658915022545	3.35382793577967	623	1
3.56010187301707	3.39991043315885	624	1
3.56045571810600	3.41373352913983	625	1
3.56058702896177	3.40761153026762	626	1
3.56106475253595	3.37697030520709	627	1
3.56114040596942	3.37369996078786	628	1
3.56380205284423	3.37471603128768	629	1
3.55999206244975	3.38718392000723	630	1
3.56021825013281	3.39453675903433	631	1
3.56247508564954	3.37832463709446	632	1
3.55697965754411	3.37907303945754	633	1
3.56009798714427	3.37923508733571	634	1
3.56117106485731	3.36277092638870	635	1
3.55881175497681	3.36496895056154	636	1
3.56036219779732	3.35897484262826	637	1
3.56394592136109	3.38681312028265	638	1
3.56053469332334	3.36956437908673	639	1
3.55952275989246	3.36303322425444	640	1
3.55889309537112	3.35299723888278	641	1
3.56225699221769	3.36628233678688	642	1
3.55781643277498	3.36630492982863	643	1
3.55916141301561	3.36802430848161	644	1
3.55832524974112	3.35546726505968	645	1
3.56199776280942	3.38423156301359	646	1
3.56268339804722	3.37345009894503	647	1
3.56133573554907	3.38517516822402	648	1
3.55974417907207	3.37375749493874	649	1
3.56063403329651	3.38035990324695	650	1
3.55922706363121	3.34864039734566	651	1
3.56047985696527	3.36104732309220	652	1
3.56187263672721	3.35753724869416	653	1
3.56062972509412	3.35742720968063	654	1
3.56146382422138	3.38365829149878	655	1
3.56315155425276	3.37122284237865	656	1
3.55677167712252	3.38305858182072	657	1
3.56122665595845	3.36286905380294	658	1
3.56309502464226	3.35676493625021	659	1
3.55952566786104	3.35963985251290	660	1
3.56169149602661	3.37321271860352	661	1
3.56323459943445	3.37890408645429	662	1
3.56111149342520	3.38152813937674	663	1
3.56065449277862	3.37410017756955	664	1
3.55957463054613	3.37289683987746	665	1
3.55852835389666	3.37731153164609	666	1
3.55851127205652	3.36558680612001	667	1
3.55869088147825	3.37489390763561	668	1
3.56350514838340	3.38187482836737	669	1
3.55929283616061	3.37434898410337	670	1
3.55763744926498	3.36618637750586	671	1
3.55868932486096	3.37090594159624	672	1
3.56128597860693	3.36449137085585	673	1
3.56087801110957	3.36139197603435	674	1
3.55998556245520	3.36187186805828	675	1
3.55702065650951	3.35993246508785	676	1
3.55675774585228	3.34262828964857	677	1
3.55841136653571	3.34650488919695	678	1
3.55834939824202	3.34727065815090	679	1
3.56024068071932	3.35990527859084	680	1
3.55788185697924	3.34060324138904	681	1
3.55804989232966	3.35128898237289	682	1
3.55846888141141	3.37312060408357	683	1
3.56020960966885	3.38301514378657	684	1
3.55961863391808	3.38324882707458	685	1
3.56003217936893	3.37327049325770	686	1
3.55949929640393	3.38199340542740	687	1
3.56178778120950	3.39279959787260	688	1
3.55855367505681	3.37971154549820	689	1
3.55963914242124	3.34590656722526	690	1
3.55832322018283	3.35287199954277	691	1
3.56091210228221	3.37096250873626	692	1
3.56101151926617	3.37338133713308	693	1
3.55962490574064	3.36532600269943	694	1
3.56102606401736	3.37357841934604	695	1
3.56289099531767	3.39108793024774	696	1
3.55998467271171	3.38726592022048	697	1
3.55930683818678	3.37991891241188	698	1
3.55538725709966	3.37467833913964	699	1
3.55747628180361	3.38422681363607	700	1
3.55897155218902	3.37547333470846	701	1
3.56034885643197	3.36143936060016	702	1
3.56156560068798	3.35154236089255	703	1
3.55881070289953	3.36172385028982	704	1
3.56031707155251	3.36546456261242	705	1
3.55803347156676	3.35343951075633	706	1
3.56328299858443	3.36885888771935	707	1
3.55953524016034	3.36633500738594	708	1
3.56101507958798	3.36882529253774	709	1
3.56024278035995	3.35523956464967	710	1
3.55589149183423	3.35968921443701	711	1
3.55961405967912	3.38990679374839	712	1
3.56306560185139	3.39068562965829	713	1
3.56311793620743	3.39500206343568	714	1
3.56049094997880	3.39454956096588	715	1
3.55744913604202	3.39303796960343	716	1
3.56162967399678	3.38442515420122	717	1
3.55972398662521	3.35600188586769	718	1
3.55728234149138	3.35179032894034	719	1
3.56089300636084	3.35816712666128	720	1
3.55931392598920	3.37304817143527	721	1
3.55847849794637	3.37236418521047	722	1
3.55904306340793	3.37324569531234	723	1
3.55834630632202	3.36406822788289	724	1
3.56079996129626	3.36452572344395	725	1
3.55855932733629	3.35646945004932	726	1
3.56100889125080	3.37969177238500	727	1
3.55956524575995	3.37735651182329	728	1
3.55928758190626	3.36752422740204	729	1
3.55717508696034	3.36973642585504	730	1
3.55918583000959	3.36699944519369	731	1
3.55972844880710	3.36849587082686	732	1
3.55931976972636	3.37804913494351	733	1
3.55714334451121	3.37464567923969	734	1
3.55998244318078	3.39680033459192	735	1
3.55919274866918	3.38033192505163	736	1
3.56064208964106	3.38714715142403	737	1
3.55966633786106	3.37455523073269	738	1
3.56097954156521	3.38282589990267	739	1
3.56025649720101	3.36825540796856	740	1
3.56123689248136	3.35824170088482	741	1
3.55900893653578	3.34946585819865	742	1
3.56238745270636	3.36973278066462	743	1
3.56031080505542	3.36503317404527	744	1
3.55876572801142	3.36768592951653	745	1
3.55822569246177	3.37319798206849	746	1
3.56051301889599	3.37072446693126	747	1
3.56019858603728	3.38663549968787	748	1
3.56152287091580	3.36711634367247	749	1
3.55563779847652	3.36424304687784	750	1
3.55833133768093	3.36622415595313	751	1
3.56130000595842	3.38096925587977	752	1
3.56219468117846	3.35449752402743	753	1
3.55879733277238	3.35757713289158	754	1
3.56064123239974	3.38030263323483	755	1
3.56107668247566	3.37679628508394	756	1
3.56442622995972	3.37168701929194	757	1
3.56005562803650	3.38293561281711	758	1
3.56126312501173	3.38669382880873	759	1
3.55994643560591	3.37369260563770	760	1
3.55827813411524	3.39102177714787	761	1
3.55905540241882	3.37394108749057	762	1
3.55949770677056	3.37353349279121	763	1
3.56042624846736	3.36402084280967	764	1
3.55921742024680	3.37122253771608	765	1
3.55953420524490	3.37093286301153	766	1
3.55968954273192	3.37993658584459	767	1
3.55752220973883	3.38360622660802	768	1
3.56059808510090	3.37216925690525	769	1
3.55939708407105	3.36356662796142	770	1
3.55920682241613	3.35021804089922	771	1
3.55973216278494	3.36018019745837	772	1
3.55766769392548	3.38272746120206	773	1
3.55853787818561	3.36644589866290	774	1
3.55834179523814	3.37487539022692	775	1
3.56228640525167	3.37480546151218	776	1
3.56052416616997	3.36241496288342	777	1
3.56159910573929	3.36907400263065	778	1
3.55853373390258	3.37310227041114	779	1
3.55935128574875	3.36759583970797	780	1
3.55622224759875	3.35832043393955	781	1
3.55991185531380	3.37106038875933	782	1
3.55809516094290	3.37515433254882	783	1
3.55831281552053	3.37174596452721	784	1
3.55962117616483	3.37485447520534	785	1
3.55869788656474	3.37266594831735	786	1
3.56201791086213	3.37953200161729	787	1
3.56150745098862	3.38942231744254	788	1
3.55788553511461	3.36594655761619	789	1
3.55779033127418	3.37995101266373	790	1
3.56025661134928	3.34984256345314	791	1
3.55948012091548	3.37554750477950	792	1
3.55827571128330	3.38526035310586	793	1
3.56120117680474	3.38268900074733	794	1
3.55995634571287	3.36318300445543	795	1
3.56027672352665	3.34866622732942	796	1
3.55991296848709	3.35155385996950	797	1
3.55861021289323	3.35223616247682	798	1
3.55687963481771	3.36002429597256	799	1
3.55941277725036	3.36307799739175	800	1
3.56076430080383	3.35274430838247	801	1
3.56390562304216	3.36297599197742	802	1
3.55796505192178	3.36058540403501	803	1
3.56147744884551	3.37903465070965	804	1
3.55922665919024	3.39293218283341	805	1
3.56057859650336	3.38573391176593	806	1
3.55704123091901	3.36487752398820	807	1
3.56135323112367	3.38408025203493	808	1
3.56059721083997	3.37065775711031	809	1
3.55722294763093	3.37318362259279	810	1
3.55916635801361	3.38437264402775	811	1
3.55902700175020	3.37882279615801	812	1
3.55982821089271	3.35688148657355	813	1
3.56043584872628	3.36152189694210	814	1
3.55791138094788	3.35299725296797	815	1
3.56053755027710	3.36456415271869	816	1
3.55583348754841	3.36767138989907	817	1
3.55875029688193	3.38988988285244	818	1
3.55918473241805	3.38739118983736	819	1
3.55730949988979	3.37589079844337	820	1
3.55981074947689	3.37201999903627	821	1
3.56142620359165	3.35969973713002	822	1
3.56133642611037	3.36844782450755	823	1
3.55704036628566	3.35624254357418	824	1
3.55877309446065	3.36181138606153	825	1
3.55963318983644	3.35039305335182	826	1
3.56222072981542	3.36943812512043	827	1
3.55935991524187	3.39737330588878	828	1
3.55732172564750	3.36901493265310	829	1
3.55889628787408	3.36041462344432	830	1
3.55999806904125	3.35662740000274	831	1
3.56046265071662	3.37408478843969	832	1
3.56072999579059	3.36003138116675	833	1
3.56041297540358	3.37779720484630	834	1
3.55534307378763	3.37396353474414	835	1
3.56212543892083	3.36789735180048	836	1
3.56127096752037	3.36574874941716	837	1
3.55662988190386	3.32124004327566	838	1
3.55920912864702	3.35317376233295	839	1
3.56198737368743	3.37370514751415	840	1
3.56070766501936	3.35877570679552	841	1
3.56103659339494	3.36822049756817	842	1
3.55836445842008	3.37989508104423	843	1
3.56002946704624	3.37702526230499	844	1
3.56117293332657	3.38536724398563	845	1
3.56111972523405	3.36939714927796	846	1
3.55978267828397	3.37810292021685	847	1
3.55989972696797	3.36938412542007	848	1
3.56041240876561	3.35908972730972	849	1
3.55744327359037	3.34939682307050	850	1
3.55830641770258	3.36710202459201	851	1
3.55797621909978	3.37352168647622	852	1
3.55800146600580	3.37808266697289	853	1
3.56072010182579	3.37732190107930	854	1
3.55826965544496	3.37857854736939	855	1
3.55924667068915	3.37880767556266	856	1
3.56154149853974	3.39212591329193	857	1
3.55887839580827	3.38647200351631	858	1
3.55860292336378	3.36641363873378	859	1
3.55761872740811	3.36599065858998	860	1
3.55685344124408	3.38520963509806	861	1
3.56037980167135	3.38620249552428	862	1
3.55877767291825	3.40580467726552	863	1
3.56323183648168	3.37482238297985	864	1
3.56009136190828	3.36253005973229	865	1
3.55789928548308	3.35398437262062	866	1
3.55738579152516	3.36669175249328	867	1
3.56217075392163	3.37066244156885	868	1
3.56103943012890	3.35656010955809	869	1
3.55940180486298	3.36617318204399	870	1
3.56285773657531	3.36966710877834	871	1
3.55847365528180	3.36757357466746	872	1
3.56042519513764	3.37593637493500	873	1
3.56241163579394	3.37896988113931	874	1
3.55808465874911	3.36284276380092	875	1
3.55562123204274	3.37607053734402	876	1
3.56219672736842	3.40929824747538	877	1
3.56054929457034	3.38016884731439	878	1
3.55922730751704	3.37863770172479	879	1
3.55854388571904	3.35251265633851	880	1
3.55979920983106	3.37344473404823	881	1
3.56213577767382	3.37982450600626	882	1
3.56037952968735	3.36325653972241	883	1
3.55900151821150	3.37381436760181	884	1
3.56066269545951	3.38393897743884	885	1
3.56162805654223	3.36916480779642	886	1
3.55885995706930	3.36032094583074	887	1
3.55761207532510	3.37029210701354	888	1
3.55948149306899	3.36682244402703	889	1
3.56263525256757	3.36932126760197	890	1
3.55834563386721	3.36672082115040	891	1
3.55915883630214	3.38741663792066	892	1
3.56168761909714	3.36886594131012	893	1
3.55702737025894	3.36484431055797	894	1
3.55734347747791	3.36352565120214	895	1
3.55634425292886	3.36974446837770	896	1
3.55550079755295	3.36363104119157	897	1
3.56115353986876	3.36394225797246	898	1
3.56015890726589	3.37224146559749	899	1
3.55924202301097	3.36593200059879	900	1
3.55989456732348	3.37263917905017	901	1
3.55915733824803	3.37322078171385	902	1
3.55923475173939	3.37442854874275	903	1
3.56030482390735	3.36845397519721	904	1
3.55963310071611	3.35888563240635	905	1
3.55910701806053	3.36678100876188	906	1
3.55957551713761	3.36993110041294	907	1
3.55975512179582	3.35885401790003	908	1
3.55583789387975	3.35846035302057	909	1
3.55823366418794	3.35915228681173	910	1
3.56162070965542	3.35764295739632	911	1
3.56126537619871	3.35443331674496	912	1
3.56063790014814	3.38500872256922	913	1
3.56047032334026	3.37358460321320	914	1
3.55840059964097	3.34708343370229	915	1
3.56171846909453	3.35742154111196	916	1
3.55880195439759	3.37220494601966	917	1
3.56110736965793	3.36189303832500	918	1
3.55952912118958	3.37429075875701	919	1
3.55722998204276	3.38007626435472	920	1
3.56065277176092	3.37277295325539	921	1
3.56077540480397	3.38962531428341	922	1
3.55793321704739	3.39240105460581	923	1
3.55956061992238	3.38811023816425	924	1
3.55865607959103	3.37443239843630	925	1
3.55999350966763	3.34854425013431	926	1
3.56037082490724	3.37689791812711	927	1
3.55862188915124	3.37202297415660	928	1
3.55714170836107	3.37318714352047	929	1
3.56082763040039	3.38214603847231	930	1
3.55985838218266	3.38218735014032	931	1
3.55771735865105	3.36348349838740	932	1
3.55794108141358	3.37406631543686	933	1
3.56072692085607	3.37353087087571	934	1
3.56060859163378	3.37396491853481	935	1
3.55965030152937	3.38444393405900	936	1
3.56178066640108	3.37969439886985	937	1
3.56052556557278	3.36975419606551	938	1
3.55744021992746	3.35246158397798	939	1
3.55862047445379	3.34777891979038	940	1
3.56082705304502	3.35922033784893	941	1
3.56196217785837	3.35176078265748	942	1
3.55983318683916	3.36347459659123	943	1
3.56261112204409	3.36033285615685	944	1
3.55711549767315	3.35422305056324	945	1
3.56101015651557	3.37518940466071	946	1
3.56272301916975	3.38543830822009	947	1
3.56015801051620	3.38041980526269	948	1
3.55824900349168	3.38713747467389	949	1
3.56229682395798	3.37064165826616	950	1
3.55942787495856	3.36534691978914	951	1
3.56248581395562	3.36767633544421	952	1
3.55746137631893	3.36082803843721	953	1
3.55661193496712	3.37034555166606	954	1
3.56055367106777	3.37283227553405	955	1
3.55992334974915	3.36607102834790	956	1
3.56085063098257	3.36643502767125	957	1
3.55932340856579	3.35017709486998	958	1
3.55907470898286	3.36530150598165	959	1
3.56058263759676	3.38337217518745	960	1
3.56198300536014	3.37397418601670	961	1
3.56057395898006	3.34529575891862	962	1
3.56065139802194	3.36228601107781	963	1
3.56209477277149	3.37393615682868	964	1
3.55942132711860	3.35775009266831	965	1
3.56090772639531	3.36683022452268	966	1
3.55987441623624	3.35820945617333	967	1
3.55961248959348	3.35518414817048	968	1
3.55951253079008	3.40208967749643	969	1
3.55994349031506	3.37829005608163	970	1
3.56018430551101	3.37917492204329	971	1
3.56181719135867	3.36044151075433	972	1
3.56056271321781	3.37716036715483	973	1
3.55999584554142	3.36112048826836	974	1
3.55970116716403	3.36373373289987	975	1
3.55945208714449	3.36097712490175	976	1
3.55627837939167	3.34521642481808	977	1
3.55784353532670	3.36156032563591	978	1
3.56101525666895	3.38716257617506	979	1
3.55769586446784	3.37775105551099	980	1
3.55864093365727	3.37567110187212	981	1
3.55909331967371	3.36589229225102	982	1
3.55809914624160	3.37724375994094	983	1
3.55833771613247	3.36782294398670	984	1
3.55854457709944	3.36565466721199	985	1
3.55812506864318	3.36359916617287	986	1
3.56067137734911	3.36897966453696	987	1
3.55990579854429	3.36213770018727	988	1
3.56057456317010	3.35682394477311	989	1
3.56063418812417	3.36514560512738	990	1
3.55733492066272	3.36656992812166	991	1
3.55674901477232	3.35251729698738	992	1
3.55788278881392	3.35935749981666	993	1
3.56088581479164	3.37040419231344	994	1
3.55961938078396	3.38045520210927	995	1
3.55849677005705	3.39588642738879	996	1
3.55928276069171	3.38991247310915	997	1
3.55941146891176	3.39133580537141	998	1
3.56202524750362	3.37121211227901	999	1
3.56064337011440	3.36844270957957	1000	1
3.55847061486354	3.34930704562842	1001	1
3.56050102887946	3.37001714057325	1002	1
3.55923279582206	3.36569340542215	1003	1
3.55891527941681	3.35173489263915	1004	1
3.56253203119751	3.37142446990034	1005	1
3.55906358525790	3.36775819802132	1006	1
3.55942578840971	3.35327870923073	1007	1
3.55679528405025	3.37794005660359	1008	1
3.55941080445773	3.37358213549731	1009	1
3.55917911704990	3.36454907967494	1010	1
3.56001731790646	3.36155604974410	1011	1
3.55602891954192	3.37047667163896	1012	1
3.56205062890288	3.38398931852483	1013	1
3.56093760897742	3.36080706357748	1014	1
3.56173133542373	3.35108285047723	1015	1
3.55966032518826	3.37006630640348	1016	1
3.55932940211398	3.36295992785641	1017	1
3.55740307907570	3.36881954292021	1018	1
3.56126605322531	3.38420131052063	1019	1
3.56292104748164	3.36664647321843	1020	1
3.56004259935974	3.37440560945085	1021	1
3.56310675576654	3.39778233797995	1022	1
3.56003088778429	3.37718501516800	1023	1
3.56008283029310	3.38338795420713	1024	1
3.55996126578192	3.39485102064065	1025	1
3.56308323368792	3.40790328770171	1026	1
3.56240288120946	3.38820107345223	1027	1
3.56299755104440	3.37032220181016	1028	1
3.56008024242669	3.37246074251474	1029	1
3.55835930111512	3.36838949986223	1030	1
3.56027205448831	3.36155641945082	1031	1
3.55785080538227	3.36536228887787	1032	1
3.55624443629109	3.35967096797399	1033	1
3.56052037889790	3.36040391516978	1034	1
3.55877809411764	3.37693571704474	1035	1
3.55789665237470	3.35904320947043	1036	1
3.55719823407687	3.34659949356786	1037	1
3.55978352654849	3.37648361102658	1038	1
3.56139070444536	3.39233577687815	1039	1
3.56090221917196	3.38238873770143	1040	1
3.55987373971408	3.37566723386068	1041	1
3.56022806148497	3.38409145003407	1042	1
3.56044673434018	3.37265598492041	1043	1
3.56084838277750	3.38665402230757	1044	1
3.56151615269849	3.38659296393216	1045	1
3.55851223194919	3.36335906869799	1046	1
3.56164294532651	3.37094298301528	1047	1
3.55933282122670	3.36134391557818	1048	1
3.55776134649936	3.36738381752205	1049	1
3.56095303390637	3.37498111923696	1050	1
3.55954652808792	3.38817275692236	1051	1
3.56114800085428	3.37582084129385	1052	1
3.56018777127919	3.37240331127233	1053	1
3.56068518473718	3.36654042141416	1054	1
3.56340530126804	3.38674105985191	1055	1
3.55985766113119	3.38540664467858	1056	1
3.55882759359484	3.39037885517345	1057	1
3.55940346386028	3.37510941766004	1058	1
3.55737834335863	3.37739739090111	1059	1
3.56006250921704	3.35402049342907	1060	1
3.56084521371632	3.35715852171950	1061	1
3.55796020280266	3.34127065015909	1062	1
3.56169879087486	3.36029052095710	1063	1
3.55992917763885	3.37359958076207	1064	1
3.55947522574470	3.35591929668517	1065	1
3.55815161498085	3.37182179997981	1066	1
3.56015035109145	3.37402880603043	1067	1
3.55874005218198	3.34936588808316	1068	1
3.55993362810851	3.37563790221662	1069	1
3.56238323929572	3.37695590940460	1070	1
3.56148580386417	3.38254410897654	1071	1
3.55946645962561	3.36705240542507	1072	1
3.55976945451509	3.37155438460856	1073	1
3.56121617747033	3.36552183445119	1074	1
3.56229752221961	3.38289284176967	1075	1
3.56001857499039	3.35673219130096	1076	1
3.56038480976842	3.36858125733544	1077	1
3.56045384062332	3.36983716612078	1078	1
3.55785425716834	3.36393123727462	1079	1
3.56093073969602	3.38052809915983	1080	1
3.55925521633218	3.37829984374858	1081	1
3.55717779430495	3.35337161079445	1082	1
3.55776661005686	3.36773661777193	1083	1
3.55844500171186	3.38279084541014	1084	1
3.56162712548521	3.37269585821119	1085	1
3.56003180340868	3.36644077332383	1086	1
3.56020072334769	3.37742931654551	1087	1
3.55693780877695	3.38229739429636	1088	1
3.55700083267570	3.35624248984604	1089	1
3.55780862223448	3.36671971713368	1090	1
3.55603597406511	3.37622515924057	1091	1
3.56236848038870	3.37779890816007	1092	1
3.55731503858962	3.37653773964382	1093	1
3.55931088087050	3.38461653803741	1094	1
3.56216428588438	3.38951468346971	1095	1
3.55835275373726	3.37489135880934	1096	1
3.55767885457649	3.37243235077758	1097	1
3.55972324100586	3.36640226782799	1098	1
3.55929322660405	3.38074603247738	1099	1
3.55878242476335	3.36152649430979	1100	1
3.55984752449767	3.37986235339376	1101	1
3.55664385151180	3.36742657678551	1102	1
3.55958031617850	3.35268315930704	1103	1
3.55826140040373	3.36929941508895	1104	1
3.56072061885076	3.35856490068961	1105	1
3.56148161479220	3.36519743107587	1106	1
3.55931365143595	3.36198993019432	1107	1
3.56085933336013	3.36711810152298	1108	1
3.55996815212236	3.36444282315813	1109	1
3.56066909728485	3.37881086269445	1110	1
3.56091222953786	3.37376142543336	1111	1
3.55862850002767	3.35641616499829	1112	1
3.56002717051823	3.35405840656001	1113	1
3.55769136597574	3.36151546824006	1114	1
3.56057776177821	3.36978412498272	1115	1
3.56054898804837	3.38291564115635	1116	1
3.55877021593105	3.38459952930646	1117	1
3.55999173236658	3.38883385482629	1118	1
3.55893871609508	3.37931397556678	1119	1
3.56069317555579	3.37040677359825	1120	1
3.56040406052923	3.36548437946097	1121	1
3.55908766148428	3.37086293149929	1122	1
3.55744964445939	3.36075298186438	1123	1
3.55964444992061	3.36077975082547	1124	1
3.56031800972112	3.36658651080785	1125	1
3.55810456494834	3.37915128984814	1126	1
3.56209277585803	3.37702001826715	1127	1
3.55932022253746	3.37662754899296	1128	1
3.55997237483314	3.37208333685774	1129	1
3.55659737509915	3.37243094368772	1130	1
3.55919443387141	3.37744558544683	1131	1
3.55826691547317	3.36644384755498	1132	1
3.55719333161212	3.34585328628194	1133	1
3.56067599846024	3.37578882707852	1134	1
3.55982532947008	3.34916059670598	1135	1
3.55837243280441	3.36443999346304	1136	1
3.55913857699305	3.37958514044412	1137	1
3.56100094541239	3.37593180138572	1138	1
3.55788685635876	3.36508283624206	1139	1
3.56135611197052	3.37292101598509	1140	1
3.56142389956982	3.37193339308776	1141	1
3.56363280229304	3.38969654248548	1142	1
3.55932936401140	3.35694995399765	1143	1
3.56024133598452	3.37340190414934	1144	1
3.55843045750094	3.38005170421812	1145	1
3.55630881911312	3.34652369280156	1146	1
3.55944504261389	3.36556718506216	1147	1
3.55802299214832	3.35548670133090	1148	1
3.55827579321213	3.36436738528549	1149	1
3.55991957556395	3.36829786100940	1150	1
3.56003831568834	3.36258680955940	1151	1
3.55941566071882	3.36717228926573	1152	1
3.56128055976632	3.36343145353680	1153	1
3.55988633507349	3.35555186238054	1154	1
3.56015785553462	3.35189792263930	1155	1
3.56050509801838	3.35575840733161	1156	1
3.55916184400070	3.36472409592053	1157	1
3.56137691953657	3.36880653818874	1158	1
3.55986520620475	3.36958327752942	1159	1
3.56046537921232	3.38141207662012	1160	1
3.56009362904160	3.36322114178389	1161	1
3.55853955729194	3.36291427384902	1162	1
3.55782149663901	3.36749619754830	1163	1
3.56068867309373	3.38333755456474	1164	1
3.56019473601752	3.37606646596165	1165	1
3.55630151451911	3.38298035061461	1166	1
3.55695087440576	3.38540206219367	1167	1
3.55980451483571	3.36913859557765	1168	1
3.56084232988437	3.37591216434305	1169	1
3.55841147967264	3.39474924482983	1170	1
3.55667924461709	3.38156387583312	1171	1
3.55788742857845	3.37187836060805	1172	1
3.55683853468862	3.35849085075379	1173	1
3.55865560221792	3.35899381043384	1174	1
3.55937790307527	3.36884169212956	1175	1
3.55800249024748	3.37156987177197	1176	1
3.55623344655265	3.35959809891303	1177	1
3.56196625038969	3.37285569033180	1178	1
3.56136147773536	3.37297016272389	1179	1
3.56100938622910	3.36401471490487	1180	1
3.56002323856675	3.34477415676169	1181	1
3.55897529587553	3.35456970676869	1182	1
3.56046596097089	3.38135249636855	1183	1
3.55800725359264	3.37908206835459	1184	1
3.55909521378546	3.35985191788830	1185	1
3.56266888513328	3.36442826133831	1186	1
3.56165530096845	3.37128302724427	1187	1
3.56225832853334	3.36892919867062	1188	1
3.55582680562939	3.36720461342943	1189	1
3.55706512325828	3.36580133618445	1190	1
3.55906747089967	3.35511266965960	1191	1
3.55846682330844	3.38639765472488	1192	1
3.55617822202350	3.39551535373463	1193	1
3.56414742816573	3.37386100876980	1194	1
3.55629742337539	3.38080868058294	1195	1
3.55982722128188	3.37488498236611	1196	1
3.56001876082455	3.39358877450568	1197	1
3.55809694112808	3.37663203111512	1198	1
3.55865866925184	3.37860660735591	1199	1
3.55909202658144	3.38053899535256	1200	1
3.55666451618970	3.38262508354250	1201	1
3.55922374781999	3.38489806021710	1202	1
3.55825646803832	3.38981151878413	1203	1
3.56016858229335	3.39479928540653	1204	1
3.55950902404649	3.38673507635344	1205	1
3.55939032639610	3.37589367250443	1206	1
3.55924545171911	3.39884424097528	1207	1
3.55804793140263	3.37791508716670	1208	1
3.56164299250483	3.36850462036649	1209	1
3.56172600642503	3.38064475874865	1210	1
3.55976766759824	3.35488362060406	1211	1
3.55509491176099	3.34952611976755	1212	1
3.56023777967598	3.34230208774750	1213	1
3.56144833526029	3.35565262324428	1214	1
3.56072831256662	3.37689491783859	1215	1
3.55672189294662	3.36109174207687	1216	1
3.55818030216400	3.35476796651806	1217	1
3.55968282656112	3.37545092912161	1218	1
3.55767547421505	3.35284724582103	1219	1
3.56120311572467	3.36276040434987	1220	1
3.55914323741168	3.36415606293749	1221	1
3.55967139907165	3.35296794555891	1222	1
3.55922255266057	3.37049046505174	1223	1
3.55817677569575	3.36826897901059	1224	1
3.55673627356456	3.35297099611653	1225	1
3.56032432725858	3.37312877031238	1226	1
3.56100256013106	3.36891669419170	1227	1
3.55947224620935	3.35136691467095	1228	1
3.55979879976419	3.37081283591987	1229	1
3.55982330174708	3.37300304075312	1230	1
3.56038046915019	3.37470945168840	1231	1
3.55838426028667	3.36804531397541	1232	1
3.55886347966959	3.37525509345942	1233	1
3.55723413117528	3.38468516509058	1234	1
3.56267018436161	3.37926203321188	1235	1
3.55853510810526	3.39402529857683	1236	1
3.55894233685353	3.41227467640261	1237	1
3.56280775373503	3.40012934025596	1238	1
3.56021760263923	3.39958405152027	1239	1
3.55724526916270	3.36504504622552	1240	1
3.56032094896009	3.36366106192044	1241	1
3.56132683125355	3.36451561768295	1242	1
3.55963926088787	3.37175967095364	1243	1
3.56050802942410	3.38314018271876	1244	1
3.56058135513922	3.37184781348040	1245	1
3.56145022276134	3.36757176276222	1246	1
3.56075389890779	3.36303545141802	1247	1
3.56224372928308	3.37550851279665	1248	1
3.56011010455441	3.36986181033646	1249	1
3.56173759252204	3.36293909369040	1250	1
3.55989423040130	3.38076250593047	1251	1
3.56085040018815	3.36887284521038	1252	1
3.55913821012118	3.38413440512295	1253	1
3.55803371957437	3.36391965166654	1254	1
3.55932605368366	3.35103867301642	1255	1
3.55918553414729	3.38250956182180	1256	1
3.55920637771582	3.36137971565420	1257	1
3.55929135372856	3.34721120454403	1258	1
3.55842696013588	3.38274585082893	1259	1
3.55958387531812	3.36686380026721	1260	1
3.55965334323375	3.37672570078817	1261	1
3.55831333522692	3.35945116619242	1262	1
3.55983103104047	3.35629958117571	1263	1
3.55766767726227	3.38007005415437	1264	1
3.55734120768335	3.39356039437969	1265	1
3.56061995937793	3.37094886270358	1266	1
3.55793266870463	3.37776969117557	1267	1
3.56386020072135	3.37644959635113	1268	1
3.55794733155305	3.35699193129388	1269	1
3.55734772802932	3.35900131665352	1270	1
3.56150557464299	3.37035367980260	1271	1
3.55819737112570	3.36913042785420	1272	1
3.55979689757518	3.36983920208857	1273	1
3.55863397868877	3.37981237183825	1274	1
3.56084286134011	3.37754254010351	1275	1
3.55801071331110	3.38242727582836	1276	1
3.56053998344060	3.37907206436350	1277	1
3.55785823724348	3.34575476510345	1278	1
3.55718718389934	3.35705123756328	1279	1
3.56091660122016	3.37858874043272	1280	1
3.55715381640334	3.36426658005597	1281	1
3.56024620249976	3.36316238072692	1282	1
3.55907924405632	3.36581896932413	1283	1
3.55802585268253	3.35816101315780	1284	1
3.55972622740840	3.36814626167497	1285	1
3.55866367303315	3.38019845041646	1286	1
3.56039161744671	3.38905611192198	1287	1
3.56100664027759	3.37259027952746	1288	1
3.56239383252582	3.36516479302570	1289	1
3.55899056511204	3.37449514439643	1290	1
3.56302360979444	3.36433893756845	1291	1
3.55945008741268	3.36378505882821	1292	1
3.55980958869280	3.37134688398756	1293	1
3.56052550989117	3.34597216418291	1294	1
3.56229364141983	3.36996547243434	1295	1
3.56060538410278	3.35965919922457	1296	1
3.55931760349635	3.35795396049981	1297	1
3.56047004780082	3.36116054684660	1298	1
3.56025468515668	3.36550319192167	1299	1
3.56144019299960	3.39054644741071	1300	1
3.56176729650095	3.38324749906444	1301	1
3.55814991050810	3.39523344193751	1302	1
3.55817863246222	3.38890035468501	1303	1
3.55643210786103	3.36798199339235	1304	1
3.55638871372342	3.37055423355813	1305	1
3.56032074302338	3.37539661819993	1306	1
3.55858293793158	3.36383108639471	1307	1
3.55771118293447	3.36421635155943	1308	1
3.56252386033091	3.37097494474022	1309	1
3.55992622401260	3.39989952164275	1310	1
3.56129235464570	3.40958465010798	1311	1
3.56233384953906	3.38049707451982	1312	1
3.56026894887493	3.37154790772863	1313	1
3.55977805477063	3.38987284840997	1314	1
3.55961157292958	3.36509806812039	1315	1
3.55756069344398	3.35180302699463	1316	1
3.55985988417593	3.36339306343647	1317	1
3.55975678069396	3.36909929288367	1318	1
3.55965361715191	3.38820246338076	1319	1
3.55827760677206	3.36481335517019	1320	1
3.55794603806289	3.35750033848758	1321	1
3.55966684513183	3.37062870111333	1322	1
3.55724273634015	3.36090831529757	1323	1
3.55996561899008	3.36630676099332	1324	1
3.55705843404852	3.38507674273040	1325	1
3.55916051314031	3.36500243000989	1326	1
3.55912242161785	3.37648276607119	1327	1
3.55982934576945	3.38531242366415	1328	1
3.55937263664777	3.37278972203154	1329	1
3.55852588841921	3.36069901634068	1330	1
3.55735254358523	3.36205564705947	1331	1
3.56046362944549	3.37745904196711	1332	1
3.55953905968111	3.37531668959468	1333	1
3.55802448556877	3.36851652451284	1334	1
3.56022583099699	3.36770695708834	1335	1
3.55764769045437	3.37462206694376	1336	1
3.56206139134593	3.37921063363480	1337	1
3.55865816798800	3.38067243352118	1338	1
3.55781242931546	3.36684981882995	1339	1
3.55533335505660	3.35682490092773	1340	1
3.56040486925049	3.35785612880500	1341	1
3.56312891822744	3.36776264325254	1342	1
3.55849955145281	3.36638443991563	1343	1
3.55693398363586	3.36124174012062	1344	1
3.55817562499021	3.38779999063710	1345	1
3.56182069749915	3.37576923205772	1346	1
3.55872565442230	3.37339075243979	1347	1
3.55811963945695	3.34343357324393	1348	1
3.55874375422055	3.35069294395752	1349	1
3.55993220245083	3.35854950908516	1350	1
3.56071411924180	3.35762946707393	1351	1
3.55972150339964	3.36443848308340	1352	1
3.55695493358804	3.37253761707051	1353	1
3.55808744929886	3.38436999733169	1354	1
3.55844521266534	3.36749280507314	1355	1
3.55822532468904	3.37917501103185	1356	1
3.56041253779056	3.38679745456520	1357	1
3.56001481616666	3.37060021263161	1358	1
3.56184976527545	3.37047919451764	1359	1
3.55625756175383	3.35054683616320	1360	1
3.56076965396567	3.36380424912461	1361	1
3.56219723359813	3.35688205515260	1362	1
3.56267426739791	3.37572846363721	1363	1
3.56003336222610	3.37324278148845	1364	1
3.55721552682302	3.38466244866944	1365	1
3.55778869977800	3.38527907195208	1366	1
3.56060535832754	3.37058130962946	1367	1
3.55991519468480	3.36830402152470	1368	1
3.55830934291099	3.38022522044558	1369	1
3.55967456606916	3.36298923418649	1370	1
3.55730408334268	3.36359260441843	1371	1
3.55937945877975	3.39268856188122	1372	1
3.55999743166850	3.38491550445263	1373	1
3.55945813821274	3.36867488879001	1374	1
3.56163738020652	3.36481125401993	1375	1
3.55965620986609	3.36923029351360	1376	1
3.56041832373648	3.38428208439969	1377	1
3.55706917536446	3.37550157654279	1378	1
3.55488249094814	3.36665832231717	1379	1
3.56000806816878	3.35664381106121	1380	1
3.55759510380604	3.35509352231939	1381	1
3.55960020007253	3.34570754467185	1382	1
3.55919200562311	3.34276459541060	1383	1
3.55782177212883	3.35591875738059	1384	1
3.55782078004165	3.37432115308895	1385	1
3.55914389671020	3.38868090988176	1386	1
3.56023148725545	3.38008633059153	1387	1
3.56223359757619	3.36896248119277	1388	1
3.56316730395942	3.37414919703583	1389	1
3.55966349079541	3.36535986954212	1390	1
3.55712796815128	3.37890629688406	1391	1
3.55819335661374	3.37317436592245	1392	1
3.55930054286972	3.37254324443297	1393	1
3.55571066144246	3.35362176594606	1394	1
3.55777198734975	3.37091184236114	1395	1
3.55681760479563	3.36956241265628	1396	1
3.55760319160390	3.37133765682531	1397	1
3.56001109798637	3.38066019882891	1398	1
3.55890893510702	3.38295253286426	1399	1
3.55794907004663	3.36053645403782	1400	1
3.56348987517020	3.36598808547272	1401	1
3.56087646527080	3.36994121098339	1402	1
3.55936084602011	3.36750565745665	1403	1
3.55604501784722	3.38577810430457	1404	1
3.55802615390342	3.36270343437483	1405	1
3.55718365637723	3.35121722737575	1406	1
3.55996520178052	3.35433500684045	1407	1
3.55810066710259	3.37293739585975	1408	1
3.55830674234640	3.37721955199270	1409	1
3.55869640440990	3.37300023644760	1410	1
3.56016712088737	3.38147543627685	1411	1
3.55954554795021	3.38345614057701	1412	1
3.55993343227941	3.38176979271439	1413	1
3.56116827345538	3.36938924094068	1414	1
3.55730816237386	3.36981347749179	1415	1
3.55916918500137	3.35684930689164	1416	1
3.56090389479497	3.35847529836002	1417	1
3.55869832089183	3.39107637483425	1418	1
3.55973172870917	3.38726341328879	1419	1
3.55716748659529	3.37279614378885	1420	1
3.55810541449348	3.38263776414438	1421	1
3.55899245654976	3.36817147008976	1422	1
3.55875215882767	3.35889101108350	1423	1
3.56098681444079	3.36539257895298	1424	1
3.55750338936473	3.36442329324740	1425	1
3.55889701083954	3.37782524922503	1426	1
3.56008004033572	3.37345057369520	1427	1
3.56048521025857	3.36986501683925	1428	1
3.55849230566446	3.35368863251672	1429	1
3.55694897068228	3.35887490115175	1430	1
3.56069071298838	3.37424698642106	1431	1
3.56062328027292	3.38130675564485	1432	1
3.55540905528716	3.37474778685274	1433	1
3.55583211146618	3.38556315038295	1434	1
3.56014614963420	3.35696915374968	1435	1
3.56017370286935	3.38935542603174	1436	1
3.56085910315540	3.37411129830764	1437	1
3.56032837232262	3.38234616709996	1438	1
3.56151718419648	3.38848262743583	1439	1
3.55999773705181	3.36949311169743	1440	1
3.56281259716798	3.35631257378267	1441	1
3.55951888572997	3.35352311775048	1442	1
3.55865076603942	3.35847275454667	1443	1
3.55948378510383	3.34596151029808	1444	1
3.56158597845183	3.35813442112852	1445	1
3.56046543500445	3.36869267157983	1446	1
3.55980930746894	3.37297626535381	1447	1
3.55941281663162	3.36122831887754	1448	1
3.56088991345501	3.35620406774853	1449	1
3.55711944017314	3.35351619679116	1450	1
3.55994283993643	3.35806418011577	1451	1
3.56201529454632	3.36697517809467	1452	1
3.55874082334517	3.36694068919239	1453	1
3.55920311551424	3.35620242782288	1454	1
3.56056889548304	3.36057822073281	1455	1
3.56229888013867	3.37363588311277	1456	1
3.56273339255223	3.39488026015576	1457	1
3.55814075760196	3.38809696492930	1458	1
3.55978531390733	3.36653026930894	1459	1
3.56036585189087	3.35067512878805	1460	1
3.55779870558805	3.37204521888356	1461	1
3.56164029454713	3.37233522080619	1462	1
3.56083678351112	3.37074564247973	1463	1
3.55844103445104	3.36969743923758	1464	1
3.55756359099609	3.36241098999079	1465	1
3.55777624900807	3.37842189173972	1466	1
3.56034878053365	3.37978634456175	1467	1
3.56064895652969	3.35894245333293	1468	1
3.55676759710209	3.37589499425599	1469	1
3.55921184683150	3.35963270469636	1470	1
3.55890804046852	3.34917000969397	1471	1
3.56178055471582	3.35594250449122	1472	1
3.56054272230581	3.36224343030329	1473	1
3.55691019516890	3.37100216716267	1474	1
3.55704555992634	3.38653447486884	1475	1
3.56034570814904	3.36971554812115	1476	1
3.56034220498839	3.39368414541630	1477	1
3.56107443291981	3.38012071555499	1478	1
3.55934621027950	3.38356439811419	1479	1
3.55748420375317	3.40980474794901	1480	1
3.55984878198472	3.38876639268562	1481	1
3.56116227589174	3.38607110367224	1482	1
3.56197254579862	3.38269415914683	1483	1
3.56224829519618	3.40417576863035	1484	1
3.55665652478768	3.37611868293864	1485	1
3.55844013379240	3.36809118413620	1486	1
3.55865718228634	3.36582517352406	1487	1
3.55968494412725	3.36300712386471	1488	1
3.56078954859809	3.38495335281784	1489	1
3.55874421407456	3.37799980085355	1490	1
3.56123006317108	3.38269303582597	1491	1
3.56043421729074	3.38057131976424	1492	1
3.55765765952973	3.36349188921575	1493	1
3.56107773661495	3.37429345927182	1494	1
3.56103688108393	3.37855509232649	1495	1
3.56389539091365	3.37714756736523	1496	1
3.55965179279554	3.37227667783417	1497	1
3.55966179044056	3.36632112629970	1498	1
3.55737830038633	3.36765366608131	1499	1
3.55838463747220	3.36881200220777	1500	1
3.56222453452990	3.39118577383158	1501	1
3.56214319111603	3.38217300617553	1502	1
3.56218781226410	3.37261820320283	1503	1
3.55794526479878	3.37570670042514	1504	1
3.56220858112409	3.37482235786037	1505	1
3.56127929433790	3.39137923797647	1506	1
3.56286169521515	3.38010982975682	1507	1
3.55884510638548	3.36785573700541	1508	1
3.55845568746398	3.35869311875748	1509	1
3.55864783262209	3.36123537161576	1510	1
3.55828692408282	3.34097332078423	1511	1
3.56267702869456	3.36608938661684	1512	1
3.56073947278881	3.37301271303203	1513	1
3.55934450055130	3.36109648554388	1514	1
3.56137924032592	3.36199559554666	1515	1
3.55772280938459	3.35162560948101	1516	1
3.55644544451870	3.36169415215041	1517	1
3.55614567031440	3.36365570468902	1518	1
3.56166920216634	3.36637707282139	1519	1
3.55970756759674	3.38986196804225	1520	1
3.55878772149074	3.38056272666484	1521	1
3.55845643439543	3.37016708548152	1522	1
3.55551148211042	3.36151092071514	1523	1
3.55695247971199	3.37539875197139	1524	1
3.55945806521583	3.35409161598487	1525	1
3.55818502032311	3.37911818175105	1526	1
3.55838347876343	3.37181627105164	1527	1
3.55668194375417	3.34896245831742	1528	1
3.55764762759079	3.35975493688543	1529	1
3.55842300101119	3.35998303308012	1530	1
3.55723065428033	3.36383072146908	1531	1
3.55903573758903	3.36723743683147	1532	1
3.55883241614470	3.35574527331449	1533	1
3.55998071461286	3.38113837473665	1534	1
3.55829401991310	3.37375314692223	1535	1
3.56049000307059	3.35978314486680	1536	1
3.56272596791675	3.36493221999298	1537	1
3.55800000889554	3.36727810572632	1538	1
3.55613449286588	3.37605077233227	1539	1
3.55980720433024	3.37003997990533	1540	1
3.56044118869978	3.37453342644395	1541	1
3.56092802962168	3.35395804288765	1542	1
3.55846264789521	3.36430783033871	1543	1
3.55761470285269	3.35797053779497	1544	1
3.56149113653768	3.37567962123984	1545	1
3.55810150985944	3.38797049010076	1546	1
3.55958384967932	3.38033322020817	1547	1
3.56177790814491	3.40168007143052	1548	1
3.55986242358659	3.38689167936402	1549	1
3.55810952146206	3.37340690445350	1550	1
3.55841280325833	3.36746588368901	1551	1
3.56233285627188	3.35841439590689	1552	1
3.56098939598515	3.35705301406909	1553	1
3.56033967964947	3.35393927831248	1554	1
3.56055268786021	3.35992507787974	1555	1
3.56278066977617	3.37280521897219	1556	1
3.55938281200846	3.35993559387952	1557	1
3.55838687407220	3.37874158274474	1558	1
3.56035374017572	3.36423668698067	1559	1
3.55609072149037	3.36074130751846	1560	1
3.55762134925685	3.34640627973674	1561	1
3.55718299876144	3.37213649784613	1562	1
3.55934819976841	3.37847842719527	1563	1
3.56038243460334	3.37027871104858	1564	1
3.55777362540849	3.35545911124387	1565	1
3.56245349838642	3.36299276738085	1566	1
3.55883374012395	3.37155591390319	1567	1
3.55697422578861	3.36868326943603	1568	1
3.55636488299084	3.37547663614007	1569	1
3.55848340247598	3.37919801241300	1570	1
3.55913880365407	3.37548755298600	1571	1
3.55936084692895	3.36219808604853	1572	1
3.55945858367042	3.37145723722053	1573	1
3.56087860737419	3.37760550761653	1574	1
3.55544425473606	3.36947741264736	1575	1
3.56123156689113	3.36969903001870	1576	1
3.56107673650617	3.38452259503367	1577	1
3.56172358037704	3.37295651785961	1578	1
3.56041291766014	3.38815618538832	1579	1
3.55752172567276	3.36652897124550	1580	1
3.55920663407752	3.34775324276241	1581	1
3.55924050849764	3.36977656650082	1582	1
3.55960469235171	3.37283255041535	1583	1
3.55824163223563	3.37364454801049	1584	1
3.55813971713071	3.36977512899233	1585	1
3.56069866818344	3.36271817583999	1586	1
3.55646984052758	3.36405231869946	1587	1
3.55780078447839	3.36814704912730	1588	1
3.55740742440529	3.36941882327651	1589	1
3.56053354708635	3.34514449758405	1590	1
3.56137957550314	3.35175011871815	1591	1
3.56192304730337	3.37242959425309	1592	1
3.55747142528645	3.37374520889671	1593	1
3.56080098421275	3.39019189430932	1594	1
3.55705299835902	3.37541436455758	1595	1
3.56075340466797	3.37019173416040	1596	1
3.55969694219819	3.36025383137134	1597	1
3.55976654971989	3.37795054877913	1598	1
3.56134213776477	3.36825947907112	1599	1
3.55810300730740	3.38301315624908	1600	1
3.55817523672254	3.36705847757909	1601	1
3.56059029072315	3.36674917711544	1602	1
3.56269990333487	3.36929533612136	1603	1
3.56034662589373	3.37726837145186	1604	1
3.56130322559110	3.37939023537969	1605	1
3.55847085518868	3.37653961584749	1606	1
3.55893514129440	3.38234553531585	1607	1
3.55889702608173	3.36973177576272	1608	1
3.55879051891173	3.38095303438624	1609	1
3.55855361701163	3.35955898421108	1610	1
3.55810702156045	3.35810282918613	1611	1
3.55904009902549	3.37204015311416	1612	1
3.56261299702776	3.39958848266487	1613	1
3.56184715798583	3.36669747753397	1614	1
3.56099008973437	3.38007121818384	1615	1
3.56169798402014	3.37661343665742	1616	1
3.55808022603064	3.37576701827661	1617	1
3.56106885211436	3.39235000149681	1618	1
3.56024018741814	3.38553174792642	1619	1
3.55866752327044	3.37429024294172	1620	1
3.55891565860705	3.36191630660305	1621	1
3.55852681902562	3.35885072321162	1622	1
3.55879522932252	3.35750651442427	1623	1
3.55815449869993	3.36860454204437	1624	1
3.55573009918235	3.35787621724264	1625	1
3.55714661933078	3.37660630523818	1626	1
3.55925070041994	3.35523606400701	1627	1
3.55657373782144	3.35512687081731	1628	1
3.56064007281512	3.36839844942814	1629	1
3.56131782052639	3.37565776974049	1630	1
3.55970463544393	3.36907307032615	1631	1
3.55907318174059	3.35501240848664	1632	1
3.55814619146968	3.36105181754860	1633	1
3.56136543658666	3.36237984385752	1634	1
3.56100657062409	3.36409851799397	1635	1
3.56051544092031	3.37476201314217	1636	1
3.55833424397065	3.38848788208114	1637	1
3.55817483643531	3.37241426398822	1638	1
3.56046884199722	3.38507672310302	1639	1
3.55802043786494	3.38228277301040	1640	1
3.55953579400195	3.39340919073379	1641	1
3.56292927671870	3.39182993965564	1642	1
3.55934588441317	3.38997630130014	1643	1
3.56143529040114	3.37448262760372	1644	1
3.56000448974435	3.36724832990110	1645	1
3.55960362152800	3.37139049584816	1646	1
3.55819507383222	3.35288308467278	1647	1
3.55554928749955	3.36489979770429	1648	1
3.56100201765195	3.35978554557364	1649	1
3.56330696726931	3.37768426413719	1650	1
3.56032572619962	3.37029038832426	1651	1
3.56380190808353	3.38697312840530	1652	1
3.56031061153120	3.36731793668761	1653	1
3.55718035797240	3.38948622133009	1654	1
3.55890374741845	3.35861635582987	1655	1
3.56109599406474	3.36775454733475	1656	1
3.55827553801717	3.36832566326851	1657	1
3.55979705247917	3.34977657660052	1658	1
3.55949765762366	3.35729130358730	1659	1
3.55791105604568	3.37968878216146	1660	1
3.56208647072838	3.37445237327901	1661	1
3.55799605304001	3.36070444467746	1662	1
3.55772420981891	3.36448233269344	1663	1
3.55927895526324	3.36219860423022	1664	1
3.55747890532921	3.37032119150326	1665	1
3.55970379079039	3.35675446440918	1666	1
3.56073871932468	3.36698234753363	1667	1
3.55987681987850	3.36135100119142	1668	1
3.56125951283245	3.35386721453417	1669	1
3.56070217500654	3.38317010490616	1670	1
3.56185978903063	3.37065347264542	1671	1
3.56032019694454	3.37044979007293	1672	1
3.55853823170930	3.37472189562714	1673	1
3.56262966269259	3.36936694938653	1674	1
3.56331259981734	3.38445069170968	1675	1
3.55883647920937	3.38519366976694	1676	1
3.55962554281307	3.37915570300868	1677	1
3.55928300865381	3.34921296922303	1678	1
3.56032779806999	3.35823550074046	1679	1
3.55947574216287	3.39226842931171	1680	1
3.56092804314311	3.36823662574383	1681	1
3.56051934749362	3.37917431521194	1682	1
3.55961208106775	3.38258960133753	1683	1
3.56082505995793	3.37169473300816	1684	1
3.56261319105305	3.37782103137559	1685	1
3.55983145329754	3.37890326979418	1686	1
3.55747160846969	3.39654419809385	1687	1
3.56127284204907	3.40395220980561	1688	1
3.55734328299004	3.37944467425189	1689	1
3.55963602799646	3.37617738967398	1690	1
3.55807378689879	3.36406202518038	1691	1
3.55826253439522	3.34116411443663	1692	1
3.55872408809468	3.35879180234104	1693	1
3.55946679074806	3.35374783737359	1694	1
3.55828005435645	3.37266481383373	1695	1
3.55909240978166	3.35564080097436	1696	1
3.56225907202997	3.36185508102925	1697	1
3.56184659212569	3.38147832351460	1698	1
3.55826961575863	3.38507949844683	1699	1
3.56077765591435	3.37905613452530	1700	1
3.55863349621114	3.40019382400558	1701	1
3.55935883669490	3.37100091585798	1702	1
3.55947476123588	3.37842854303690	1703	1
3.55782388939714	3.37352567570437	1704	1
3.55920788855171	3.37368937990100	1705	1
3.55950343827897	3.35981745680438	1706	1
3.55872219910244	3.36548058120875	1707	1
3.55806437597410	3.36231927194875	1708	1
3.56013801145287	3.36854125935857	1709	1
3.56026128177859	3.36474875460287	1710	1
3.55729420559427	3.38168675403753	1711	1
3.56030973187786	3.35658158707652	1712	1
3.56004950432049	3.34982822364091	1713	1
3.55943452393272	3.36271227721517	1714	1
3.55783113659857	3.36480549179123	1715	1
3.56191555340420	3.37334528327322	1716	1
3.55599196978800	3.35480464408062	1717	1
3.55959303073587	3.35696431245808	1718	1
3.55980482091857	3.35618808876175	1719	1
3.55896121850979	3.39133805570309	1720	1
3.55939099084141	3.36298715327583	1721	1
3.56009153079525	3.37103705154111	1722	1
3.55845406645150	3.36185095889085	1723	1
3.56106712420281	3.37740738935290	1724	1
3.55891819015517	3.37894830850268	1725	1
3.56087321160897	3.36169385944153	1726	1
3.56042698452065	3.37062901228630	1727	1
3.55517673614065	3.36887001457873	1728	1
3.55977207981800	3.38222018695303	1729	1
3.56016841271222	3.38451888117937	1730	1
3.55925772666725	3.37194957272280	1731	1
3.55799419149939	3.36521631137991	1732	1
3.55995096072470	3.35262092972483	1733	1
3.56044129190481	3.37416897325933	1734	1
3.55937298918275	3.37623501093671	1735	1
3.55900588809636	3.37433524225212	1736	1
3.55822318880675	3.36916707714231	1737	1
3.55550886918411	3.39033228138465	1738	1
3.55760936637310	3.37272936880544	1739	1
3.55795409812386	3.38351534657941	1740	1
3.56043096833943	3.36169288474132	1741	1
3.55769491831401	3.37228341217669	1742	1
3.55913374423391	3.37607713011923	1743	1
3.55873709524906	3.38246976021448	1744	1
3.56010547545276	3.37183772445047	1745	1
3.55624409561558	3.37570455872593	1746	1
3.55980991531192	3.36605753278007	1747	1
3.55652770417389	3.37958878408097	1748	1
3.56108432854858	3.36421389245898	1749	1
3.56308181662753	3.39652868524061	1750	1
3.55880336933574	3.37152008945143	1751	1
3.56218118421869	3.37199120015508	1752	1
3.55629332482357	3.35350066861285	1753	1
3.55561344780415	3.35381701264485	1754	1
3.55879103295248	3.38521077770307	1755	1
3.56127367517613	3.38544513666322	1756	1
3.56133840288517	3.39193567412751	1757	1
3.55724744863451	3.37682029121383	1758	1
3.55791301485633	3.37624842034846	1759	1
3.55997770672052	3.38567570694155	1760	1
3.55964448504042	3.36540955706250	1761	1
3.55879028046353	3.38657784473283	1762	1
3.55850330228286	3.38142563145335	1763	1
3.55874608414387	3.37023814393094	1764	1
3.55961088430196	3.38008751077740	1765	1
3.55863587524912	3.37271583823083	1766	1
3.55963831275760	3.37544259878891	1767	1
3.56036893668894	3.36192477451518	1768	1
3.55852829025273	3.36391586315183	1769	1
3.56112416966482	3.35054679591931	1770	1
3.56058942400114	3.37445726521374	1771	1
3.56022402546492	3.35895175674876	1772	1
3.56235033866238	3.37271120549056	1773	1
3.56156107013125	3.35948806129046	1774	1
3.56084200849532	3.36830621678367	1775	1
3.55926022851064	3.36979468228104	1776	1
3.55852603269597	3.37008358554398	1777	1
3.56294126566633	3.38352010717483	1778	1
3.55884258698785	3.38784265093246	1779	1
3.55664309320745	3.36744851950285	1780	1
3.55971424300408	3.36112598520882	1781	1
3.56134635957625	3.37722829273677	1782	1
3.56117964446137	3.36166497449814	1783	1
3.56056489005806	3.37034914457000	1784	1
3.56022641474542	3.39437365069900	1785	1
3.55972805320918	3.37910385570414	1786	1
3.55760990411323	3.36645682950882	1787	1
3.55832795302729	3.35414506794685	1788	1
3.56068803911511	3.36134624825524	1789	1
3.56206086530984	3.35786539744594	1790	1
3.56076058219582	3.36440488751536	1791	1
3.55987107588202	3.35858468873774	1792	1
3.56160849245327	3.37445143362456	1793	1
3.55929730707112	3.36012120621799	1794	1
3.56103980007846	3.34936155236840	1795	1
3.55864277088468	3.36125753340093	1796	1
3.56071511980931	3.35283514892075	1797	1
3.55780303979524	3.36113006958983	1798	1
3.55804823860026	3.37479554862549	1799	1
3.56087679509355	3.37480864107098	1800	1
3.55503717736533	3.39006284984530	1801	1
3.55857106093318	3.37404840538025	1802	1
3.56199923576020	3.36336071888864	1803	1
3.56163508373241	3.36599103463487	1804	1
3.56018749639306	3.35955911052110	1805	1
3.55815680293279	3.37326302158643	1806	1
3.56126311329236	3.37255241513450	1807	1
3.55981210706631	3.37772208094682	1808	1
3.56230766494041	3.37022029638067	1809	1
3.55894549927980	3.35312001982228	1810	1
3.56132362508870	3.36890447171560	1811	1
3.55596889917589	3.38269926724314	1812	1
3.55768608098698	3.38371723053917	1813	1
3.55860955883440	3.39117776812584	1814	1
3.56008245071410	3.36165122657016	1815	1
3.56050516567252	3.37734010783455	1816	1
3.56133232943424	3.38171576620358	1817	1
3.55562999505380	3.38513980119963	1818	1
3.55729382163648	3.40239820072844	1819	1
3.55916491881831	3.39764227532140	1820	1
3.56190683896404	3.39648718494063	1821	1
3.55674867829566	3.38205426621856	1822	1
3.55988360878989	3.37777275742053	1823	1
3.55946320012191	3.37170616706149	1824	1
3.55981985015219	3.37345248573920	1825	1
3.55822093826914	3.38523269804710	1826	1
3.55998735802791	3.36957653178400	1827	1
3.55756215907545	3.36304638261302	1828	1
3.55806004027531	3.35617921787597	1829	1
3.56048987982757	3.36310972070965	1830	1
3.56098363811706	3.39501714682670	1831	1
3.55792265741828	3.37621045707679	1832	1
3.56024059581760	3.37106262468763	1833	1
3.56099620507199	3.36929830621799	1834	1
3.55991822228769	3.34876173747983	1835	1
3.55880077263988	3.36883482645649	1836	1
3.56092595350198	3.35913996766465	1837	1
3.56074964618295	3.36687367642008	1838	1
3.56096923335610	3.36365477036832	1839	1
3.56015421297431	3.34072670947946	1840	1
3.55969128402014	3.35462499749754	1841	1
3.55894831439441	3.36162259853021	1842	1
3.55918080508270	3.36861468762696	1843	1
3.56076244795527	3.35870999881794	1844	1
3.55847521902913	3.35607489452499	1845	1
3.55781574292259	3.35125861873405	1846	1
3.55939221089416	3.36843688165866	1847	1
3.56044927236285	3.34310345182925	1848	1
3.55788569261681	3.36974938212091	1849	1
3.55928216542560	3.38052523789757	1850	1
3.56034170704355	3.36806653871003	1851	1
3.56299349046394	3.37911793767881	1852	1
3.56285369943440	3.36980861985161	1853	1
3.55913788680991	3.36114910065182	1854	1
3.55864230861461	3.36472927278576	1855	1
3.55854956238400	3.37082127590426	1856	1
3.56021498324378	3.36851536005066	1857	1
3.56026218693129	3.34923698838000	1858	1
3.55892713496664	3.35623232509628	1859	1
3.55905449822093	3.36359279166727	1860	1
3.56053281480919	3.36337993866650	1861	1
3.56331908811106	3.36818068583301	1862	1
3.56001785812726	3.39325417163325	1863	1
3.56019444686302	3.39242516988268	1864	1
3.56006709291617	3.36857036174668	1865	1
3.55999999651272	3.38167797925509	1866	1
3.56058635776258	3.39150654384148	1867	1
3.56216538377302	3.38255993607805	1868	1
3.56272845169486	3.37132204249274	1869	1
3.56101198210339	3.38072499662555	1870	1
3.55860358321895	3.39086691124371	1871	1
3.55928572628834	3.36226334966329	1872	1
3.55849792701788	3.34812749818973	1873	1
3.56003092110951	3.34597173686081	1874	1
3.55820410215006	3.35731835432637	1875	1
3.56127904118806	3.36086898466392	1876	1
3.55936093789583	3.36684760589871	1877	1
3.55955699103162	3.36406997266200	1878	1
3.55953746635549	3.36211706635250	1879	1
3.55960122003067	3.36822389979265	1880	1
3.55993186185775	3.35435555230658	1881	1
3.55946782987391	3.36699815944434	1882	1
3.55897685587675	3.36297343257006	1883	1
3.56062199205580	3.36525264477372	1884	1
3.55967514112759	3.34780686321930	1885	1
3.55689965587786	3.35342735349011	1886	1
3.56157397677060	3.37470619311280	1887	1
3.56188942701796	3.39372580087125	1888	1
3.56364751072999	3.39672079218972	1889	1
3.56064745789431	3.39477696760755	1890	1
3.56144547642880	3.36883128875206	1891	1
3.56052590821217	3.36441353927736	1892	1
3.56098341931650	3.36301341739861	1893	1
3.55654476814620	3.35018611524319	1894	1
3.55958121253549	3.34228728625877	1895	1
3.56034393499741	3.36175755073458	1896	1
3.56065309903020	3.35805820442651	1897	1
3.56323073137532	3.36717616013658	1898	1
3.56171913066713	3.37194481362977	1899	1
3.56246219763541	3.36607444957568	1900	1
3.56263203412314	3.36767759980536	1901	1
3.56204516392883	3.37593834603599	1902	1
3.56352611413080	3.38558728748253	1903	1
3.55973712853933	3.38035779752302	1904	1
3.56087414752780	3.35744816918105	1905	1
3.55737566265887	3.36566874541619	1906	1
3.55859853311189	3.36901725456315	1907	1
3.56076413495950	3.38189133488843	1908	1
3.55939381729251	3.38845387512018	1909	1
3.55975248832249	3.37635442626667	1910	1
3.55943160552144	3.37897323339931	1911	1
3.56118380403461	3.38922180348691	1912	1
3.55971647032818	3.36984640475255	1913	1
3.55882730447122	3.35944874821558	1914	1
3.55998758626379	3.38654637152381	1915	1
3.55923198368683	3.37481978568974	1916	1
3.56308313260282	3.39134624280498	1917	1
3.56207671269497	3.38721507727487	1918	1
3.56116626127238	3.37438130442859	1919	1
3.56176576340166	3.37584174139504	1920	1
3.56060629274278	3.37146376060559	1921	1
3.56130904390007	3.36848235495137	1922	1
3.55987732700531	3.37671229790715	1923	1
3.56291683567099	3.38322790236833	1924	1
3.56010778434436	3.38489880111160	1925	1
3.56115501890207	3.36902931305223	1926	1
3.56038321361418	3.36103996932343	1927	1
3.56149723649558	3.38563912732465	1928	1
3.56120209484569	3.37771833511777	1929	1
3.55759320752240	3.37702518993977	1930	1
3.56177627697083	3.36967876260784	1931	1
3.55975227978350	3.38387803528465	1932	1
3.55689442601094	3.37863311531069	1933	1
3.56173880853696	3.37141445067545	1934	1
3.56272984659768	3.37944821551207	1935	1
3.56362074850993	3.39345892835366	1936	1
3.56296271058390	3.38701635478801	1937	1
3.56219680802873	3.39195458934380	1938	1
3.56118316449641	3.37416737757516	1939	1
3.55981607912677	3.37895002510077	1940	1
3.56401537911245	3.37229381792257	1941	1
3.56256390333590	3.36980356484632	1942	1
3.56101553739125	3.38081149335914	1943	1
3.56199638780087	3.38910216100392	1944	1
3.56257013403834	3.39433660397260	1945	1
3.56216380014463	3.37098829891604	1946	1
3.56100657618599	3.35614598179366	1947	1
3.55717008958999	3.38872323301832	1948	1
3.56209872678216	3.40223113646996	1949	1
3.56050052987735	3.39471072589832	1950	1
3.56384189201510	3.39474554874570	1951	1
3.56155834849919	3.37699198558804	1952	1
3.55943603407762	3.38922857488718	1953	1
3.56328952604895	3.38140488828163	1954	1
3.56060681983240	3.36793335864112	1955	1
3.56230028295342	3.39441326322265	1956	1
3.55922965276111	3.37794943175675	1957	1
3.56052599935075	3.36907534616406	1958	1
3.56090937608771	3.39837146267554	1959	1
3.56521427750385	3.40391892215232	1960	1
3.55849542736766	3.38769074481803	1961	1
3.56168792069408	3.36587604683245	1962	1
3.56196959453232	3.36552906436785	1963	1
3.56224958276836	3.37601440284304	1964	1
3.56235693631720	3.37560808784149	1965	1
3.55738521702921	3.36009328616579	1966	1
3.56074535334858	3.37141033091186	1967	1
3.56130944198867	3.36470010430541	1968	1
3.55973320283743	3.39056525644129	1969	1
3.56083091227144	3.38031538509887	1970	1
3.56480808842675	3.38577161893175	1971	1
3.56318768073980	3.39768812120924	1972	1
3.55990148218680	3.39972801019388	1973	1
3.56010459307436	3.37751101476374	1974	1
3.56076754196269	3.37085844561608	1975	1
3.56069146862387	3.36465409721051	1976	1
3.56097189251849	3.36671897660574	1977	1
3.56147151547055	3.36173964071200	1978	1
3.56181346707464	3.35885242124583	1979	1
3.55995577775445	3.35820061364632	1980	1
3.55958977064698	3.36197151445405	1981	1
3.55817363696594	3.36085249184849	1982	1
3.55927414701827	3.37727490790742	1983	1
3.55817508993867	3.39706282573772	1984	1
3.55960332573519	3.38411475699037	1985	1
3.55870400577682	3.37450703260616	1986	1
3.55917589573460	3.37523805035772	1987	1
3.55922499361286	3.37152727766837	1988	1
3.56042048814516	3.38241007139997	1989	1
3.55956336346494	3.38668709317153	1990	1
3.55919714845389	3.37475463014528	1991	1
3.56115936593892	3.37440847764341	1992	1
3.56161241632298	3.38745059042674	1993	1
3.56244704447214	3.37524997507219	1994	1
3.56009824992250	3.37554044934696	1995	1
3.56232640481828	3.37369405631904	1996	1
3.55918084428749	3.38616506498466	1997	1
3.56058705046985	3.38250984054433	1998	1
3.56213558978840	3.38243866811984	1999	1
3.56472979119863	3.39171173734687	2000	1
[truncated: 3,000 more rows]
