# Supplementary material for: Reversibility and Viscoelastic Properties of Micropillar Supported and Oriented Magnesium Bundled F-Actin
Source: PLoS One. 2015 Aug 31;10(8):e0136432. doi: 10.1371/journal.pone.0136432 (PMC4556452; doi:10.1371/journal.pone.0136432)
Supplement: S1 Data — See the Readme.txt file within. (ZIP) [file pone.0136432.s004.zip › Rheology-raw-data/120916 02mM/fov2063noDD/fov2063noDD.txt]

3.65566653106128	3.33257955251857	1	1
3.65596709430124	3.31907804841471	2	1
3.65560694477259	3.31271756005690	3	1
3.65410204780621	3.34722837285962	4	1
3.65437221646709	3.32461342265588	5	1
3.65242978559455	3.32733758240389	6	1
3.65209061140649	3.32549254711499	7	1
3.65477688757654	3.33691900423573	8	1
3.65337231394826	3.34660607308037	9	1
3.65736397731891	3.34217073620355	10	1
3.65589506251615	3.34423590140300	11	1
3.65634480874616	3.36012880382793	12	1
3.65827750219957	3.35742808298653	13	1
3.65851385599706	3.36476959421115	14	1
3.65339882385346	3.34519075839850	15	1
3.65493367602068	3.34543646394138	16	1
3.65628924921238	3.35130519911701	17	1
3.65674471023925	3.35711848437923	18	1
3.65411882039873	3.35717654394874	19	1
3.65964107792153	3.35561969184058	20	1
3.65605182862273	3.34487221712616	21	1
3.65375904550181	3.32143677180708	22	1
3.65541242894335	3.32661293618962	23	1
3.65146383496650	3.32838384732996	24	1
3.65327789332638	3.33728464986254	25	1
3.65370101788376	3.32964779195997	26	1
3.65402716508004	3.33839208725595	27	1
3.65638016976253	3.33227360805003	28	1
3.65240891771898	3.33977761457531	29	1
3.65533375492642	3.34557798243804	30	1
3.65546540474082	3.35191182763138	31	1
3.65524895497157	3.34569050166687	32	1
3.65359739772148	3.33490000604082	33	1
3.65406667586956	3.33938303310845	34	1
3.65104083026045	3.33852717866918	35	1
3.65412201285413	3.31619932787374	36	1
3.65664708623423	3.33608761859984	37	1
3.65647663261409	3.33185562176710	38	1
3.65549533759940	3.33669457598568	39	1
3.65787227894222	3.32734977819008	40	1
3.65592838754690	3.33428195298974	41	1
3.65489603138736	3.32486938514798	42	1
3.65836470523464	3.33319494865424	43	1
3.66041604465096	3.35159147956973	44	1
3.65610191162649	3.34635701284694	45	1
3.65262144330552	3.31757061277896	46	1
3.65177922943851	3.33650240533145	47	1
3.65776465352617	3.33003281624988	48	1
3.65424422748353	3.31277321459705	49	1
3.65372604690581	3.32533782920584	50	1
3.65371961664677	3.34634438433219	51	1
3.65527345316647	3.34772242596376	52	1
3.65446116276703	3.32942387808660	53	1
3.65380712708298	3.33177698044514	54	1
3.65173255885290	3.31459411507376	55	1
3.65178500056011	3.31961097990751	56	1
3.65409616907332	3.32998437885124	57	1
3.65442564501178	3.32786900866108	58	1
3.65552348116891	3.32417164955566	59	1
3.65549708910009	3.32728844993302	60	1
3.65779721599682	3.34640528782415	61	1
3.65376370964324	3.31545688622972	62	1
3.65429527513102	3.32501227834464	63	1
3.65426260232744	3.33449528853387	64	1
3.65400045297020	3.32548900813785	65	1
3.65881823273568	3.34693596581230	66	1
3.65816632294469	3.36270991701718	67	1
3.65439640841218	3.34353673763838	68	1
3.65745583478166	3.34756416339357	69	1
3.65456355211878	3.33269101292861	70	1
3.65078027029325	3.33214118165351	71	1
3.65796181384357	3.34211970216612	72	1
3.65587107942317	3.35601917006262	73	1
3.65175607042818	3.34346644900256	74	1
3.65635625719281	3.35454076244151	75	1
3.65452540875856	3.35092281571742	76	1
3.65241065773427	3.34006861142154	77	1
3.65704512087672	3.34032039688567	78	1
3.64980921552370	3.32565197855830	79	1
3.65227018930705	3.31944901231721	80	1
3.65635712629359	3.32948091703828	81	1
3.65119396244491	3.32438070654231	82	1
3.65097598596745	3.32823631843071	83	1
3.65512770929411	3.34229129999548	84	1
3.65370415865990	3.33762759943690	85	1
3.65155588058788	3.32788125047905	86	1
3.65204961027837	3.33692006651886	87	1
3.65622782524149	3.35094258388071	88	1
3.65213332052939	3.34228774445905	89	1
3.65197928244720	3.32284103296911	90	1
3.65427385730565	3.33151552722539	91	1
3.65157955373694	3.32981861910516	92	1
3.65443123598163	3.32660518733353	93	1
3.65469636541306	3.32681454499305	94	1
3.65614372136243	3.34953506742015	95	1
3.65184310432240	3.34656876394515	96	1
3.65447542948472	3.34607300285161	97	1
3.65668905717197	3.36194536410370	98	1
3.65276795584016	3.33725868215255	99	1
3.65273228609032	3.34454689613457	100	1
3.65199514537987	3.32524521710437	101	1
3.65168206865030	3.32548824386417	102	1
3.65252620611053	3.31903384632494	103	1
3.65795793094360	3.34671946090391	104	1
3.65813988574448	3.34658190241653	105	1
3.65591291727669	3.34474137384560	106	1
3.65664768575889	3.34275249378341	107	1
3.65752942881362	3.34280906173801	108	1
3.65707035248555	3.34652942642824	109	1
3.65384480017307	3.34405855363268	110	1
3.65542599754837	3.32349263630718	111	1
3.65481903148334	3.33578595704399	112	1
3.65067944764384	3.34268586807866	113	1
3.65836700989674	3.34916372849314	114	1
3.65567841312499	3.35715056600759	115	1
3.65591719266746	3.33916781504764	116	1
3.65852015558222	3.35866600688782	117	1
3.65794657303514	3.33767837231723	118	1
3.65448963061366	3.34707885080524	119	1
3.65459714865226	3.35169935078892	120	1
3.65746105666864	3.34696734111013	121	1
3.65874935496459	3.34573103582096	122	1
3.65872360994680	3.35565141122931	123	1
3.65977725688766	3.33833561390306	124	1
3.65875715820672	3.32060165145475	125	1
3.66018199406127	3.35032039736207	126	1
3.65834091491958	3.35646970986512	127	1
3.65132237366643	3.32356840735544	128	1
3.65460065710934	3.33310270954863	129	1
3.65447523530906	3.34102376899733	130	1
3.65585387807831	3.34264163190716	131	1
3.65387129948041	3.35561248978380	132	1
3.65825164123133	3.33946196094048	133	1
3.65277153056264	3.34308442147848	134	1
3.64888839895509	3.33797010532222	135	1
3.65175443029615	3.33240844204519	136	1
3.65454504171869	3.34965940065569	137	1
3.64956342260008	3.30580010068924	138	1
3.65186622129829	3.31407209603762	139	1
3.65172677302113	3.33052781512197	140	1
3.65486492277363	3.35567613430601	141	1
3.65458998703436	3.34688807288275	142	1
3.65364788337988	3.33318395582802	143	1
3.65602383680501	3.34066641035763	144	1
3.65822313557537	3.35005097429030	145	1
3.65794796419735	3.34469232030833	146	1
3.66028777276495	3.32686177688150	147	1
3.65286162414702	3.32221013074610	148	1
3.66013872474545	3.35218640870299	149	1
3.65681927157509	3.35501742711799	150	1
3.65637382784386	3.33192985820292	151	1
3.65236227138576	3.32951775494541	152	1
3.65197160054693	3.32346602448638	153	1
3.65109675122820	3.33486154475038	154	1
3.65453648986812	3.35090439842114	155	1
3.65668588462179	3.34595687081075	156	1
3.65704356279838	3.34210951504462	157	1
3.65596413065028	3.32779844728311	158	1
3.65184263678990	3.34096353936182	159	1
3.65214307002507	3.35937214844626	160	1
3.65507532978827	3.34397170993442	161	1
3.65844542393960	3.35331179151230	162	1
3.65227872392154	3.32502078778345	163	1
3.65484071446531	3.33843274033890	164	1
3.65569026439032	3.33601717870057	165	1
3.66065987106903	3.35929011872605	166	1
3.65580779024758	3.34110934090780	167	1
3.65296625586060	3.32130241587675	168	1
3.65330406240785	3.34468916852828	169	1
3.65267370724703	3.34799340864455	170	1
3.65310714042522	3.33811933268677	171	1
3.65612139960949	3.34777500638402	172	1
3.65769036600475	3.34793055675629	173	1
3.65674633846093	3.34113371463003	174	1
3.65350522770526	3.34034440390907	175	1
3.65418499120539	3.33611639339604	176	1
3.65311710296218	3.32799511475692	177	1
3.65375524390782	3.35781211388405	178	1
3.65438444203135	3.37111633697980	179	1
3.65695906210662	3.36441778615525	180	1
3.65351134898318	3.35034750097730	181	1
3.65140368457012	3.33168512912054	182	1
3.64867349196402	3.31530556698775	183	1
3.65426780668723	3.34234100108623	184	1
3.65585883760054	3.34423844273432	185	1
3.65598413038116	3.33971496872657	186	1
3.65366473406623	3.35737415283441	187	1
3.65445072960147	3.35328752709147	188	1
3.65373912926239	3.35749508476565	189	1
3.65276370638156	3.35422149481010	190	1
3.65365175940048	3.33076515094654	191	1
3.65800666040542	3.35123111325154	192	1
3.65654666291390	3.33969075824083	193	1
3.65506862246431	3.35578059172447	194	1
3.65529899904304	3.34346881486662	195	1
3.65638202247003	3.33983968622021	196	1
3.65373137229631	3.32760541513605	197	1
3.65504977235540	3.34206329763968	198	1
3.65085224506581	3.32981287154491	199	1
3.65003460886326	3.33971240661939	200	1
3.65468938591189	3.33202811536042	201	1
3.65297735732681	3.34415173092792	202	1
3.65464768738832	3.36021713345538	203	1
3.65240561185650	3.34915224583934	204	1
3.65222985245985	3.35519064304992	205	1
3.65393320727627	3.34188367928871	206	1
3.65344094348975	3.34997533593663	207	1
3.65176237789595	3.33286172135792	208	1
3.65313837484211	3.34641426410707	209	1
3.65349477886232	3.34894645942580	210	1
3.65659594793288	3.34434454323424	211	1
3.65855470821734	3.35445314235541	212	1
3.65133435211755	3.34616890503876	213	1
3.65229725209985	3.34484850624771	214	1
3.65091350945566	3.33297006837912	215	1
3.65827763000327	3.34296224842469	216	1
3.65724148346663	3.32087993983044	217	1
3.65139519376581	3.31011688799675	218	1
3.65240737073055	3.32728092511923	219	1
3.66181405759460	3.34356441609462	220	1
3.65533690741664	3.31860454656832	221	1
3.65183033293284	3.34333034920354	222	1
3.65099667066317	3.35315862647049	223	1
3.65235762640739	3.36841245105144	224	1
3.65354189563740	3.36324777282433	225	1
3.65167604227100	3.34291128554169	226	1
3.65552627902992	3.32962264952905	227	1
3.65280620509407	3.33170501824362	228	1
3.65362929682126	3.35005671543942	229	1
3.64959338449927	3.31555879884520	230	1
3.64684123442812	3.31221571471838	231	1
3.65276683497428	3.32993746697365	232	1
3.65554708665434	3.32571453706006	233	1
3.65317407953441	3.32887334885136	234	1
3.65863356273589	3.35002594660599	235	1
3.65975604867280	3.37439808708587	236	1
3.65687348436910	3.35031088250472	237	1
3.65184766311912	3.32513820035203	238	1
3.65538584490458	3.33718413579890	239	1
3.65703584331152	3.34247317247380	240	1
3.65616784374236	3.32818638311982	241	1
3.65467006233985	3.33785113650224	242	1
3.65306272452942	3.33357141297358	243	1
3.65460204991476	3.31982734591320	244	1
3.65242549124673	3.31744048361292	245	1
3.65480003608847	3.33088242093050	246	1
3.65630013893610	3.35054357515614	247	1
3.65597347009901	3.37667064504562	248	1
3.65520688482177	3.36000771325934	249	1
3.65567005678679	3.34019790025771	250	1
3.65470070292672	3.31845202495245	251	1
3.65520808844528	3.33577859129581	252	1
3.65729973656828	3.33942483719498	253	1
3.65587636782053	3.32786837860976	254	1
3.65354804619140	3.31789711435745	255	1
3.65831595015596	3.31996368888237	256	1
3.65481193846743	3.32407914303431	257	1
3.65607968730887	3.33998040618671	258	1
3.65277902799344	3.32602975200865	259	1
3.65185022137542	3.32843298062043	260	1
3.65247516607992	3.33916793584788	261	1
3.65323029393931	3.33447913871888	262	1
3.65070270160795	3.33771530712666	263	1
3.64986253769560	3.32031270246941	264	1
3.65203623708899	3.32470520446304	265	1
3.64976956287625	3.32303660317356	266	1
3.65206786246164	3.33564254861610	267	1
3.64827096236938	3.32639847180762	268	1
3.65548207128042	3.35102203702096	269	1
3.65541603280691	3.34176643409693	270	1
3.64990230838470	3.32808537530848	271	1
3.65155095840849	3.33993330338864	272	1
3.65369312480941	3.34039660202363	273	1
3.65149042182629	3.31727493645463	274	1
3.65410478900491	3.33823697714329	275	1
3.65451837309576	3.34342893038247	276	1
3.65353847603079	3.32685357657935	277	1
3.64929841125061	3.33134203640584	278	1
3.64988069688490	3.33175767858618	279	1
3.65558801824762	3.34535323876642	280	1
3.65596305787270	3.34605842499693	281	1
3.65262900262180	3.33919748090759	282	1
3.65235868566688	3.34334684750224	283	1
3.65031404429106	3.33751227108373	284	1
3.65534939462399	3.34439934577099	285	1
3.65009227455171	3.33689598448552	286	1
3.65069074929215	3.33048453630361	287	1
3.65055980457235	3.33815698774622	288	1
3.65195516713807	3.32709161899900	289	1
3.65342732017155	3.35037839832709	290	1
3.65576771151362	3.35448333731379	291	1
3.65420086055865	3.34735313674663	292	1
3.65867541741276	3.33706971758761	293	1
3.65086610425236	3.33672094453900	294	1
3.65302186184792	3.35118154976520	295	1
3.65185344550855	3.33220327531138	296	1
3.65407665152863	3.34770876413874	297	1
3.64891406956952	3.34244545855360	298	1
3.65306216694207	3.34620416071787	299	1
3.65640336360293	3.34304989808350	300	1
3.65523412431694	3.33522985033322	301	1
3.65663975289833	3.34643476073804	302	1
3.65572855057539	3.34494068656392	303	1
3.65843618872493	3.36432133326326	304	1
3.65193803292201	3.33652531709536	305	1
3.65475945067774	3.33242949727891	306	1
3.65763196652194	3.34820917207308	307	1
3.65453608538538	3.34026584651711	308	1
3.65633336891640	3.33387858911644	309	1
3.65972605601623	3.35764229911131	310	1
3.65883202943088	3.35575885170390	311	1
3.65713886230489	3.35779087233136	312	1
3.65287432444529	3.32140690358379	313	1
3.65596761148968	3.33013914730029	314	1
3.65084999656516	3.33552413820958	315	1
3.65282392678035	3.33384558367712	316	1
3.65098777071927	3.32188760528641	317	1
3.65834779769262	3.35447131474215	318	1
3.65849765232744	3.33071412176507	319	1
3.65641404592883	3.32285258193681	320	1
3.65671912283722	3.34242983833704	321	1
3.65485756159705	3.33025253731223	322	1
3.65361561636488	3.30677225437818	323	1
3.65473221375274	3.32517635000265	324	1
3.65016570427147	3.34128123380138	325	1
3.65574293829511	3.33300128829842	326	1
3.65362980031210	3.33909569299403	327	1
3.65160447146795	3.33418562856910	328	1
3.65192551865138	3.33420919617823	329	1
3.65195896834099	3.33719359739330	330	1
3.65314325228926	3.33621209191999	331	1
3.65123687877576	3.33099245906764	332	1
3.65475954767934	3.32852253687433	333	1
3.65450099850681	3.34572579898271	334	1
3.65117756386885	3.32400806631983	335	1
3.65244850635989	3.34531261404874	336	1
3.65555740538039	3.35182411332278	337	1
3.65378058410496	3.33830538524067	338	1
3.65445142126946	3.32693445979333	339	1
3.65222137580596	3.32928713479102	340	1
3.65501529713614	3.34828102606775	341	1
3.65268747938249	3.33101878983279	342	1
3.65434199953423	3.34146535934454	343	1
3.65381480439494	3.32580857364268	344	1
3.65386851298567	3.33472194435769	345	1
3.65258895103256	3.33899571684679	346	1
3.65171182355871	3.33507650326963	347	1
3.65476726037417	3.33785979910211	348	1
3.65083807206352	3.31124293096985	349	1
3.65231408988077	3.33073137095366	350	1
3.65363354974660	3.34292759780711	351	1
3.65626394421816	3.35500833577778	352	1
3.65893945996487	3.34492977029225	353	1
3.65381206539515	3.32750250476530	354	1
3.66136301794271	3.35518442937853	355	1
3.65357568588643	3.34342299809915	356	1
3.65258633645292	3.33611632949919	357	1
3.65464053476196	3.33227536706402	358	1
3.65404177499651	3.33526133363844	359	1
3.65341491273473	3.33353557859478	360	1
3.65737488139272	3.34265357596744	361	1
3.65419093210720	3.33686841288040	362	1
3.65642278736010	3.34640562032670	363	1
3.65526682087694	3.34485892268159	364	1
3.65543230965984	3.33739214989321	365	1
3.65726781118047	3.35820926195303	366	1
3.65769233457101	3.37062549918482	367	1
3.66085611711858	3.35900955683369	368	1
3.65641722210775	3.34403389882517	369	1
3.65812405582389	3.35754577952511	370	1
3.65280332557642	3.35053945030283	371	1
3.65193505783132	3.34244814360203	372	1
3.65417674724123	3.33697179042194	373	1
3.66117196342544	3.34443689592318	374	1
3.65626571197264	3.33267398606546	375	1
3.65194232901425	3.32716378188147	376	1
3.65260327968311	3.30679266978397	377	1
3.65437881854746	3.34585443620984	378	1
3.65690568636304	3.36688830098072	379	1
3.65881923611848	3.35423737444394	380	1
3.65533459110834	3.34826030781604	381	1
3.64958703299118	3.33227131532319	382	1
3.65569929737993	3.34934255794032	383	1
3.65293613435265	3.35454234359979	384	1
3.65528482669033	3.33835518809182	385	1
3.65308359209633	3.31819296881211	386	1
3.65330429749620	3.34216181913769	387	1
3.65915544762234	3.34374157701965	388	1
3.65643783386229	3.32779575779751	389	1
3.65336561622079	3.32330465599366	390	1
3.65553246117719	3.32847507859623	391	1
3.65614822225652	3.33269667840120	392	1
3.65471276108578	3.32561918759447	393	1
3.65445191311385	3.33370976482125	394	1
3.65511062796444	3.33726417994071	395	1
3.65224653834321	3.33604576834950	396	1
3.65339647594745	3.32756614364975	397	1
3.65560009995275	3.32886370767692	398	1
3.65756607024618	3.34619340523538	399	1
3.66064324345463	3.35326574901090	400	1
3.65370549876853	3.33869660427018	401	1
3.65353748185424	3.33932356511666	402	1
3.65347767096364	3.32151844546753	403	1
3.65423466523028	3.33238688076192	404	1
3.65900962232613	3.34568290643127	405	1
3.65470248638770	3.32938367809164	406	1
3.65413955660261	3.31251052590701	407	1
3.65386585773411	3.32705445702746	408	1
3.65309225988979	3.35060357337329	409	1
3.65562534230000	3.36226540004024	410	1
3.65383193063761	3.35526575544818	411	1
3.65467206218159	3.34344294688602	412	1
3.65741505608002	3.35686248889739	413	1
3.65364891532598	3.35589819849137	414	1
3.65439383142428	3.33717239017341	415	1
3.65588300638888	3.34586832052481	416	1
3.65114465398627	3.32652000519479	417	1
3.65147575576170	3.32334420250594	418	1
3.65395030549567	3.34222406397504	419	1
3.65458772366604	3.32352059089498	420	1
3.65731962859774	3.34233207696143	421	1
3.65633067057333	3.34229435864566	422	1
3.65332767300644	3.33982407079023	423	1
3.65305218064191	3.34028979296159	424	1
3.65216397038861	3.34387143491078	425	1
3.65271281767658	3.36123044952768	426	1
3.65672799370462	3.34601413316189	427	1
3.65267019226505	3.34252833414166	428	1
3.65574606891213	3.33293294540266	429	1
3.65807282166062	3.36390955406136	430	1
3.65874720530418	3.35260864830274	431	1
3.65459833496885	3.35693234786609	432	1
3.66160594339631	3.36551107803924	433	1
3.65632147809859	3.37165975091625	434	1
3.65925070827747	3.35473610692458	435	1
3.65578173861702	3.34745136929058	436	1
3.65684963862175	3.34786947518768	437	1
3.65905908392405	3.34920484654846	438	1
3.65641101722076	3.34196383869576	439	1
3.65425896666752	3.35504067740620	440	1
3.65986115763382	3.36327414119960	441	1
3.64966196469884	3.33183540476432	442	1
3.65398417844390	3.33868920590588	443	1
3.65670249453861	3.32898072723904	444	1
3.65718806094054	3.33136679212060	445	1
3.65813164136868	3.33510753734384	446	1
3.65194351561696	3.33574069277605	447	1
3.65681333424326	3.33750707502103	448	1
3.66127654694858	3.36978251110908	449	1
3.65808415754076	3.35618138214491	450	1
3.65868942929345	3.35325800117554	451	1
3.65468453906691	3.34954297813367	452	1
3.65765126022877	3.33944791265907	453	1
3.65669256852075	3.33258120758038	454	1
3.65175384581307	3.33185344897779	455	1
3.65507623414538	3.32683982358399	456	1
3.65360812557071	3.34066959998848	457	1
3.65335142542438	3.31985132893698	458	1
3.65015879708467	3.33543145835312	459	1
3.65422502901425	3.34945880819944	460	1
3.65125208219285	3.33695819605772	461	1
3.65394161121171	3.33201797342882	462	1
3.65512458688974	3.34911758065595	463	1
3.65712408156312	3.35216870435432	464	1
3.65548145342595	3.34556919506184	465	1
3.64846745133595	3.34475071889438	466	1
3.65051409130408	3.32422755374763	467	1
3.65108889342723	3.33345930826200	468	1
3.65357734246722	3.33221644878848	469	1
3.65281689616358	3.31195536352262	470	1
3.65362100408871	3.29909003000107	471	1
3.64872375001166	3.29785290802297	472	1
3.65635667272400	3.34581991978888	473	1
3.65523980929614	3.35005747301888	474	1
3.65103884597512	3.32884977899383	475	1
3.65616712127511	3.34657683229985	476	1
3.65106891816108	3.34844438008351	477	1
3.65390103800356	3.33861507999136	478	1
3.65627092977255	3.32867952759871	479	1
3.65502730686704	3.35067633883485	480	1
3.65490548894676	3.34440599086628	481	1
3.65724070322143	3.34881926421662	482	1
3.65186450145471	3.34005085219895	483	1
3.65106387506881	3.32450463640192	484	1
3.65063273070163	3.32091951247839	485	1
3.65562427235925	3.34766527858884	486	1
3.65344262777087	3.33179619304222	487	1
3.65885563630104	3.34523824973966	488	1
3.65418372622002	3.35049283772381	489	1
3.65312554645672	3.34977832018965	490	1
3.65437189573904	3.33211409122237	491	1
3.65320176815941	3.32446810638961	492	1
3.65605734159088	3.34559819812850	493	1
3.65248589779852	3.32347736683444	494	1
3.65244827797401	3.33515454143282	495	1
3.66103963008153	3.34756168309600	496	1
3.65647160642347	3.34363322460149	497	1
3.65827134761768	3.32977168070999	498	1
3.65767951421629	3.34554926104559	499	1
3.65426434542255	3.36388708509471	500	1
3.65158599495155	3.34948143748017	501	1
3.65319235205015	3.35674443904264	502	1
3.65533260519593	3.34253821160690	503	1
3.65777273601468	3.35108751927426	504	1
3.65583937553642	3.34972635982607	505	1
3.65256200626090	3.31593411986405	506	1
3.65630829979770	3.33023962981376	507	1
3.65891897413912	3.35257488778857	508	1
3.65558365959024	3.35174380090335	509	1
3.65903301745557	3.35029289648790	510	1
3.66051458307205	3.35603957713319	511	1
3.66106175543892	3.36391012174578	512	1
3.65205892576798	3.34101398084881	513	1
3.65602920412877	3.35273362782415	514	1
3.65747908915492	3.35487543711120	515	1
3.65619232629431	3.35110999488653	516	1
3.65494071871985	3.35307740482992	517	1
3.65366504041498	3.34082908673403	518	1
3.65733444244882	3.34607186493693	519	1
3.65789457176218	3.34497067653704	520	1
3.65619722747483	3.35195343665915	521	1
3.65691374276302	3.33150200790269	522	1
3.65567573776826	3.34181125255242	523	1
3.65512628950576	3.32500982543354	524	1
3.65368160459921	3.34312077514629	525	1
3.65294640688835	3.33066923328632	526	1
3.65156007816847	3.33375565814820	527	1
3.65767029501610	3.34393461691187	528	1
3.65612230147671	3.35479417074911	529	1
3.65560681580224	3.34633143468999	530	1
3.65738008800840	3.33209596212428	531	1
3.66063704551465	3.36492218903656	532	1
3.65700020739157	3.33841610259383	533	1
3.65615229883503	3.33473925977513	534	1
3.65533714413707	3.34925466704985	535	1
3.65243831333281	3.34033117671239	536	1
3.65018551241312	3.32552252329709	537	1
3.65297150268546	3.34413605439783	538	1
3.65558629789499	3.34695451512708	539	1
3.65606498839274	3.34900913919585	540	1
3.65663387996996	3.34766408102501	541	1
3.65621969245324	3.35118180084272	542	1
3.65861450431753	3.35410672498833	543	1
3.65767294533665	3.33567935186161	544	1
3.65613521718024	3.32881391154468	545	1
3.65695968876395	3.33462336905713	546	1
3.65396120873606	3.34682383016905	547	1
3.65519181521132	3.33772127834704	548	1
3.65764291319613	3.35069924249076	549	1
3.65657080673370	3.34371518782473	550	1
3.66002711606458	3.34701509845917	551	1
3.65586274469089	3.36045882282563	552	1
3.65472227482935	3.36127271436244	553	1
3.65769179616661	3.35150027709828	554	1
3.65384950162658	3.33461253891247	555	1
3.65226640080819	3.33142245589986	556	1
3.65599454213835	3.32591621808298	557	1
3.65458171471506	3.34381743560629	558	1
3.66038483635451	3.34481413796680	559	1
3.65613831554967	3.33087385936980	560	1
3.65143314097998	3.31783736134046	561	1
3.65509248045523	3.31884063205328	562	1
3.65723371150571	3.33017331690847	563	1
3.65690490197306	3.33769842160893	564	1
3.66151233315200	3.35040789485563	565	1
3.65706474309341	3.33543480695108	566	1
3.65651880271381	3.34895726727364	567	1
3.65559001755969	3.33807081608705	568	1
3.65944653723834	3.34465879294699	569	1
3.65309708732846	3.34619832383970	570	1
3.65610383684572	3.34963944246233	571	1
3.65294283218885	3.33267435201705	572	1
3.65353529121975	3.35063983644082	573	1
3.65834234074585	3.34326563536305	574	1
3.65046290596257	3.33476944192005	575	1
3.65371061784861	3.33664779133898	576	1
3.65642552064359	3.34860171954072	577	1
3.65504868873804	3.35399515487218	578	1
3.65679455699804	3.34552831253530	579	1
3.65497050673697	3.33436766811123	580	1
3.65456313209357	3.31999542685358	581	1
3.65203794761571	3.33849746329978	582	1
3.65287561413993	3.34422720678046	583	1
3.65459803570321	3.33931518887848	584	1
3.65628754647697	3.33396972550250	585	1
3.65551467516943	3.34662634127620	586	1
3.65646464631059	3.35519973510066	587	1
3.65420265578868	3.32271364600569	588	1
3.65331574973680	3.34609451803726	589	1
3.65813091780857	3.36404467163581	590	1
3.65694759429726	3.35777380376976	591	1
3.65201774427226	3.34089874948175	592	1
3.65696214217584	3.33375698086520	593	1
3.65355033439405	3.35719974563458	594	1
3.65420671713965	3.35998864804471	595	1
3.65065003497031	3.35743880557802	596	1
3.65109325443484	3.33974554579969	597	1
3.65050330372991	3.33871340721977	598	1
3.65418684525068	3.33679912907333	599	1
3.64885307872556	3.33398073610789	600	1
3.64943999626737	3.33557448143260	601	1
3.65536874154526	3.34162956624823	602	1
3.65257126902058	3.32948421129360	603	1
3.65335145507436	3.34335058230840	604	1
3.65726861984087	3.34786508641586	605	1
3.65813590890648	3.37035276080849	606	1
3.65520184756006	3.36025473365593	607	1
3.65202555908563	3.34452433120833	608	1
3.65394976489897	3.35518851386552	609	1
3.65233499175278	3.33859954015893	610	1
3.65297755788592	3.31881629586577	611	1
3.65403963196776	3.35079367663552	612	1
3.65438408143352	3.34747761206609	613	1
3.65314130308826	3.36787790067341	614	1
3.65399143831671	3.35407743831391	615	1
3.65717806661770	3.35092477353321	616	1
3.65509281930532	3.32913446022208	617	1
3.65227916625359	3.33103456105775	618	1
3.65331637383756	3.32744041771187	619	1
3.65235170536256	3.33072685481184	620	1
3.65376886413994	3.34150829853216	621	1
3.65347355395743	3.34926030964827	622	1
3.65670579211749	3.33975548266425	623	1
3.65196565811876	3.32439539774405	624	1
3.65361698723919	3.33830915954125	625	1
3.65089398316925	3.33918983179360	626	1
3.65174592141257	3.33377890414574	627	1
3.65416023368941	3.34707219621133	628	1
3.65027750535579	3.33893064609434	629	1
3.65070795814460	3.33505393715177	630	1
3.65036499638225	3.34163440429614	631	1
3.65009412028494	3.32339141476158	632	1
3.64900890357996	3.32474811888419	633	1
3.65173900582262	3.33700676023440	634	1
3.65459913057410	3.34116421353496	635	1
3.65625313522201	3.35494346230217	636	1
3.65486226010858	3.34382487910451	637	1
3.65675042308901	3.33384659348588	638	1
3.65464296308486	3.32338277342305	639	1
3.65463872986265	3.35588080066736	640	1
3.65166136080967	3.36736965474917	641	1
3.65934678806838	3.37855738750134	642	1
3.65742168237919	3.35614532749508	643	1
3.65437852929200	3.36249087616522	644	1
3.65161166884302	3.35122164626917	645	1
3.65426975624396	3.34300924242559	646	1
3.65657374266226	3.33469895323127	647	1
3.65561385354640	3.33956451433099	648	1
3.65614234968156	3.33939565651650	649	1
3.65277313705612	3.32994588844010	650	1
3.65672505723352	3.34762062680353	651	1
3.65229466657568	3.31397159571281	652	1
3.65691783272863	3.33304554911678	653	1
3.65276990533775	3.34511863617651	654	1
3.65412697348454	3.35657397008995	655	1
3.65594973632327	3.34889878216732	656	1
3.65580509873504	3.34243273579829	657	1
3.65699798087244	3.33206464966013	658	1
3.65533341395862	3.34416757228835	659	1
3.65452576261372	3.32867366304990	660	1
3.65149104680884	3.32120148922384	661	1
3.65381837258616	3.33124779198950	662	1
3.65868256410152	3.35053093689346	663	1
3.65649780677043	3.35711893307210	664	1
3.65141595519997	3.32991480357389	665	1
3.65206449880156	3.34574753467593	666	1
3.65122958150134	3.33881353633706	667	1
3.65154451639084	3.32996987895394	668	1
3.64892891529986	3.33129779719585	669	1
3.65014794591848	3.32495759902302	670	1
3.65641085781995	3.33080549134747	671	1
3.65117475508905	3.34420132361370	672	1
3.65385785286617	3.33452684681252	673	1
3.65199620224758	3.33787201717398	674	1
3.64885035732118	3.35166352828032	675	1
3.65351644752961	3.35394260100925	676	1
3.64823363026078	3.35051069561839	677	1
3.65337852781127	3.35377451121145	678	1
3.65544644420814	3.34393684982735	679	1
3.65642335285365	3.35858018219445	680	1
3.65653174691321	3.35554128299226	681	1
3.65405469319884	3.34744692347535	682	1
3.65359871304998	3.31917748292564	683	1
3.65081531363144	3.32906252616863	684	1
3.65057136708285	3.33261539844076	685	1
3.65004982852353	3.32933085776049	686	1
3.65296148929832	3.34158803068118	687	1
3.65512523284693	3.36535277198901	688	1
3.65822086828343	3.35748781136599	689	1
3.65282569276086	3.32800041163598	690	1
3.65170613292123	3.34146474414586	691	1
3.65152383474130	3.32610583494239	692	1
3.65168342771273	3.33001374036791	693	1
3.65019054573686	3.33203317030063	694	1
3.65113124635806	3.32825468262869	695	1
3.65682089987613	3.33451221937478	696	1
3.65439287812203	3.35621685177743	697	1
3.65479283001619	3.34068493372243	698	1
3.65360987822316	3.33460674184143	699	1
3.65336980081593	3.34603100899793	700	1
3.65737639547609	3.36180588354709	701	1
3.65594858777663	3.33527201375053	702	1
3.65035824441252	3.31266512047890	703	1
3.65257131748384	3.31989631300399	704	1
3.65343591199855	3.33377733457134	705	1
3.65396223170285	3.34106760899888	706	1
3.65481573904153	3.33939464493468	707	1
3.65513120011480	3.32223819437995	708	1
3.65482904763535	3.34419081360470	709	1
3.65509951659420	3.34882161358575	710	1
3.65289713632335	3.33523212088737	711	1
3.65241810524588	3.32232879744207	712	1
3.65366185716937	3.33075866234441	713	1
3.65267632120771	3.32461256032932	714	1
3.65293317791710	3.33502829052675	715	1
3.65359184112817	3.33663038565131	716	1
3.65728794660386	3.34889709591031	717	1
3.65884405709700	3.35568884173212	718	1
3.65711863643744	3.35430951337319	719	1
3.65607205780277	3.36836025986587	720	1
3.65727694017494	3.36061863095895	721	1
3.65370966663901	3.34573934646535	722	1
3.65914710254611	3.37340134363725	723	1
3.65306922764706	3.34857586816452	724	1
3.65274279969361	3.34600569633233	725	1
3.65847466636786	3.34892381432204	726	1
3.65818209830993	3.36930759041283	727	1
3.65498890535328	3.32726203075465	728	1
3.65775811543114	3.34249354330441	729	1
3.65477456659173	3.35126427613830	730	1
3.65248462934865	3.32658425347844	731	1
3.65602772938557	3.33969715178609	732	1
3.65702374334338	3.36096126083865	733	1
3.65325107774645	3.35907686687004	734	1
3.65682654040176	3.34878392124028	735	1
3.65001768624710	3.32368339111706	736	1
3.65253563169588	3.31477327201517	737	1
3.65339906786795	3.32491073090754	738	1
3.65214854230026	3.34807603025186	739	1
3.65436513435477	3.33412472629510	740	1
3.65387218753442	3.33074085503313	741	1
3.65429879482858	3.33542477288166	742	1
3.65530335940779	3.33730367606052	743	1
3.65585210456639	3.34544517323272	744	1
3.65564482948896	3.34352668887273	745	1
3.65557493480380	3.34711720272717	746	1
3.65438625984103	3.34057011385601	747	1
3.65432731457876	3.34948593956173	748	1
3.65251419774117	3.34220739298609	749	1
3.65094943281173	3.34760015343188	750	1
3.65323731509095	3.33506549714829	751	1
3.65548329739410	3.33861702418504	752	1
3.65300674192750	3.31834444868527	753	1
3.65444908617586	3.32653655078223	754	1
3.65703544575976	3.33496864347183	755	1
3.65099919262798	3.31797329803989	756	1
3.65079424067902	3.30165327689880	757	1
3.65040245447765	3.31885375226076	758	1
3.65365133126048	3.34572774063952	759	1
3.65172338638144	3.34362969539150	760	1
3.64978295103787	3.33133986320699	761	1
3.65192565879309	3.32826905253626	762	1
3.65254509300220	3.33609354434236	763	1
3.65012004149171	3.35075541246264	764	1
3.65303704442551	3.35803533080678	765	1
3.65522881439524	3.35544841397304	766	1
3.65392052223379	3.35499006271321	767	1
3.65297159972745	3.33334410533491	768	1
3.65169653356869	3.35491846730343	769	1
3.64810158797749	3.33059607365895	770	1
3.65340929859198	3.34025195607508	771	1
3.64793082435484	3.32366424819652	772	1
3.64873626510962	3.32700076258610	773	1
3.65214668052143	3.33340521230420	774	1
3.65075243849382	3.34287900437383	775	1
3.65326755546753	3.34327102194623	776	1
3.66025270093428	3.35070028860636	777	1
3.65630314574969	3.33930193254151	778	1
3.65771575517053	3.34806622103102	779	1
3.65494569726017	3.34911157645159	780	1
3.65210197030457	3.33722192200741	781	1
3.65661807395849	3.36059375108803	782	1
3.65730283194510	3.35128258864390	783	1
3.65453063646898	3.32893162792761	784	1
3.65262172848405	3.33980253802513	785	1
3.65267413681243	3.33301992759383	786	1
3.65415172264764	3.33840797485221	787	1
3.65068025006980	3.33927432885850	788	1
3.65444928957231	3.33694370908404	789	1
3.65627181685045	3.36006912115371	790	1
3.65625547282785	3.36114836935457	791	1
3.65609690166158	3.33442223036933	792	1
3.65199515019008	3.33894389753159	793	1
3.65175295977085	3.32138911468748	794	1
3.65579753561995	3.34255009516364	795	1
3.65883618204614	3.37219748772918	796	1
3.65332043676393	3.34371082147794	797	1
3.65515128030498	3.33694635447683	798	1
3.65088418347763	3.35301778884533	799	1
3.65193197143187	3.34511354252353	800	1
3.65450385904798	3.34384641683663	801	1
3.65477889614726	3.33591233783339	802	1
3.65367053214148	3.33760579641825	803	1
3.65851166034779	3.37290593097130	804	1
3.65840835877443	3.35719222049314	805	1
3.65515283792915	3.34103211268701	806	1
3.65230002193920	3.34680648020291	807	1
3.65087542415004	3.36308721944683	808	1
3.65035485493860	3.33386733852527	809	1
3.65348867639968	3.33279090554541	810	1
3.65646861156963	3.35072469089152	811	1
3.64949628064124	3.34389437514034	812	1
3.65714210885744	3.37375213860842	813	1
3.65375393290261	3.36329535092837	814	1
3.65538460935618	3.34250931912583	815	1
3.65702893021572	3.34634392576981	816	1
3.65572667251850	3.34470967235635	817	1
3.65130110058230	3.34933335214917	818	1
3.65030044551114	3.32187095034864	819	1
3.65360426974891	3.32000014423245	820	1
3.65826010945343	3.36908671186661	821	1
3.65386751733088	3.36521194924637	822	1
3.65359147252539	3.34625294036710	823	1
3.65055146963103	3.34361644209285	824	1
3.65013750847860	3.32842053043493	825	1
3.65697958755767	3.33566993294185	826	1
3.65400535011501	3.36037425637418	827	1
3.65516833940794	3.33698116059398	828	1
3.65271143151932	3.31388112602731	829	1
3.65254098360523	3.32663003980912	830	1
3.65376962379570	3.34160302735406	831	1
3.65494487994273	3.33496832159374	832	1
3.65407250578834	3.35254148271666	833	1
3.65175225478562	3.34918994689980	834	1
3.65118247523420	3.33764941976561	835	1
3.65603955364013	3.34259645389916	836	1
3.65424586725412	3.34298933650796	837	1
3.65559697468070	3.34043640927051	838	1
3.65645300066476	3.35921843122851	839	1
3.65678407804170	3.35655600699208	840	1
3.65868555931306	3.35969273180498	841	1
3.65550722695032	3.35927227577622	842	1
3.65481285300089	3.32739649556601	843	1
3.65104940379923	3.33052322202472	844	1
3.65407205401000	3.34648969102163	845	1
3.65339839346133	3.32796412436439	846	1
3.65657234192550	3.34911190099097	847	1
3.65789559687855	3.33960321232275	848	1
3.65438622844695	3.34496915132231	849	1
3.65392596723631	3.33251164398340	850	1
3.65723471817487	3.34801034534436	851	1
3.65727121643468	3.34857570985028	852	1
3.65277327150517	3.31506559040139	853	1
3.65176065564451	3.33931507223261	854	1
3.65249551675996	3.34110869776934	855	1
3.65519375253626	3.33441536281347	856	1
3.65484659590904	3.33295186759103	857	1
3.65287903032624	3.33302020481439	858	1
3.65320030158314	3.34609205548695	859	1
3.65089011401568	3.32477166441176	860	1
3.65406874785024	3.32917232913904	861	1
3.65484781841964	3.34529642637933	862	1
3.65246707019169	3.34491975025338	863	1
3.65502206375391	3.35690234051710	864	1
3.65382573243469	3.36048836059376	865	1
3.64881574888832	3.33584153023500	866	1
3.64738625305965	3.32577985197809	867	1
3.65048669743907	3.32284865317476	868	1
3.64949132989351	3.33363982738610	869	1
3.65397774749998	3.34708728367489	870	1
3.65181554383369	3.34317745631716	871	1
3.65275935235462	3.33221434110606	872	1
3.65271943063184	3.33279878955440	873	1
3.65246764408105	3.32911672665325	874	1
3.65501058536227	3.34636758542630	875	1
3.65222053815194	3.34102626801186	876	1
3.65334276957781	3.35510133382528	877	1
3.65128713968858	3.34719133223636	878	1
3.65541491865481	3.34342430724574	879	1
3.65291307330514	3.34646169253814	880	1
3.65481319609586	3.35029963012475	881	1
3.65283774003254	3.35176672870591	882	1
3.65254269052207	3.33529479283952	883	1
3.65755483418826	3.35233579709778	884	1
3.65876871737918	3.35000697619884	885	1
3.65618202132165	3.37475742125195	886	1
3.65573073006955	3.35535895199114	887	1
3.65578646637557	3.34073867142953	888	1
3.65249856994278	3.34690673934639	889	1
3.65268099047404	3.33446008334492	890	1
3.65353592988542	3.33064433493659	891	1
3.65432993794772	3.33547338446295	892	1
3.65303117382753	3.32974743870957	893	1
3.65251367395145	3.33402408749329	894	1
3.65193376640141	3.32605372163436	895	1
3.65688483541490	3.34681264977609	896	1
3.65151223752296	3.33098111531726	897	1
3.65337929084823	3.34586984756593	898	1
3.65392329240698	3.34594804107283	899	1
3.65352022388400	3.34873884391159	900	1
3.65780521310198	3.34790388942527	901	1
3.65282650860253	3.37014585093429	902	1
3.65231762530189	3.35197045854901	903	1
3.65080684220365	3.32607872541916	904	1
3.65590756031640	3.36002080363662	905	1
3.65345138896145	3.36987023743871	906	1
3.65423640248392	3.37986658900061	907	1
3.65873121795941	3.36747960060570	908	1
3.65324879326756	3.34719618826539	909	1
3.66116663519448	3.36097816513213	910	1
3.66050022745056	3.35070315993168	911	1
3.65541470650868	3.35503730571754	912	1
3.65291246961855	3.35358248084097	913	1
3.65403010871591	3.35523833598322	914	1
3.65408373609724	3.33774429264633	915	1
3.65384626642318	3.34104846437723	916	1
3.65445473771377	3.33184679092738	917	1
3.65615583450039	3.33270797814089	918	1
3.65539308760259	3.34051036380419	919	1
3.65560483996856	3.34775262186454	920	1
3.65299857269131	3.34954161718170	921	1
3.65564126050628	3.35250262929583	922	1
3.65078628046236	3.34177347005232	923	1
3.65076395865013	3.31040080332435	924	1
3.65108043548908	3.33149144637690	925	1
3.65401247239102	3.34610885922243	926	1
3.65431924770662	3.35516681496895	927	1
3.65219892485554	3.33033347427946	928	1
3.64742666034010	3.32856603494949	929	1
3.65117805034047	3.33200330184910	930	1
3.65478858571766	3.34234528732059	931	1
3.65459863822491	3.35646779716561	932	1
3.65657884808446	3.34991728725490	933	1
3.65786885191654	3.34099713538365	934	1
3.65616465043653	3.33444471943420	935	1
3.65341179414067	3.34765881848943	936	1
3.65389057408044	3.34190829791231	937	1
3.65255195982235	3.33741217406385	938	1
3.65958595486559	3.35658481651762	939	1
3.65716946806519	3.34081326509378	940	1
3.64801600488569	3.33530898972077	941	1
3.65331295973941	3.34693639534719	942	1
3.65508640660568	3.33335040018782	943	1
3.65342563825504	3.33613695013208	944	1
3.65678940673898	3.34461360059617	945	1
3.65831635418346	3.36008039426212	946	1
3.65375752409692	3.34305209823187	947	1
3.65756440850609	3.35698776450352	948	1
3.64878298606067	3.33968564101722	949	1
3.65037353759909	3.32183359140579	950	1
3.65428646316224	3.33141280471425	951	1
3.65658488269959	3.33708094706558	952	1
3.65116244255273	3.33567366165763	953	1
3.65173309061936	3.33265408938141	954	1
3.65428302822761	3.33947418582571	955	1
3.65714519649183	3.35085534815832	956	1
3.65611492822230	3.34107607247179	957	1
3.65690904598198	3.33881687907474	958	1
3.65116574868648	3.33535362052373	959	1
3.65599960201626	3.34809877739057	960	1
3.65408251796117	3.34256951653129	961	1
3.65648732757516	3.33825307130549	962	1
3.64985415001793	3.31364697041232	963	1
3.65126708364948	3.32835653289876	964	1
3.65520610888432	3.32416831368683	965	1
3.65443529369810	3.33142145667623	966	1
3.65319339114880	3.32385078833237	967	1
3.65134575258620	3.33000281539448	968	1
3.64934100438873	3.33621921792571	969	1
3.65169845352836	3.33140160865763	970	1
3.65260365402735	3.34137369324333	971	1
3.65510796833699	3.34037111781174	972	1
3.65433311471720	3.34255330570393	973	1
3.65245777098304	3.35325231829214	974	1
3.64885286015685	3.31630024312212	975	1
3.65068069354136	3.32005311539565	976	1
3.65272452975457	3.33316338754415	977	1
3.65591510478125	3.34746927590056	978	1
3.65469212566786	3.33740564705180	979	1
3.65712572500484	3.34105614280730	980	1
3.65204336794801	3.32054125351269	981	1
3.65201378989670	3.32980678230318	982	1
3.65189110904070	3.33818366123865	983	1
3.65164060399752	3.32352889517648	984	1
3.65145883106452	3.32873665533325	985	1
3.65573057887768	3.35497578046877	986	1
3.65563828881671	3.37814768356639	987	1
3.65729756246065	3.34707787911010	988	1
3.65561659927406	3.33932730764105	989	1
3.65386842440836	3.35111865429706	990	1
3.65890070026867	3.36997365880426	991	1
3.65483558772171	3.35834665639461	992	1
3.65471852149149	3.35369942921313	993	1
3.65138359212450	3.36117858389726	994	1
3.65578028231270	3.34217335819782	995	1
3.65988775440876	3.34423640212738	996	1
3.65252049375766	3.34811283008325	997	1
3.65894886938242	3.36059053046222	998	1
3.65600531984373	3.33643774282321	999	1
3.65769710854451	3.35625629351285	1000	1
3.65444083596133	3.34898785218657	1001	1
3.64817011033276	3.33310762000330	1002	1
3.65110705695737	3.32279969374513	1003	1
3.65029880975802	3.33224224173754	1004	1
3.64975526716956	3.30583185236307	1005	1
3.64695247342262	3.31013197424349	1006	1
3.65240574998332	3.34904139384134	1007	1
3.65428159956862	3.35494098441068	1008	1
3.65302001780217	3.35185911836269	1009	1
3.65674015591125	3.34744525064889	1010	1
3.65875343261483	3.36401060132481	1011	1
3.65529573516348	3.35580983502113	1012	1
3.65086532638227	3.34869807033139	1013	1
3.65292783324377	3.34985004456860	1014	1
3.65307617410377	3.34213215154427	1015	1
3.65461416703321	3.33298909026126	1016	1
3.65456275919669	3.35282580215337	1017	1
3.65450839858169	3.36589563753407	1018	1
3.65668153847305	3.37178672432445	1019	1
3.65330817279594	3.35310544107377	1020	1
3.65502358647062	3.34540158241547	1021	1
3.65212020382729	3.34777475192009	1022	1
3.65267161682343	3.34792862785722	1023	1
3.65431475730346	3.36518768783401	1024	1
3.65303620652492	3.34838516732911	1025	1
3.65334626532452	3.36338106760694	1026	1
3.65295171807072	3.35548630604836	1027	1
3.65772850563867	3.35543187304553	1028	1
3.65041032399162	3.33008224806835	1029	1
3.65074468959973	3.33478064072127	1030	1
3.65125476660571	3.33168293574433	1031	1
3.65732852929444	3.33958782352543	1032	1
3.65639250326755	3.35877731059638	1033	1
3.65309843639559	3.35045981592704	1034	1
3.65136523903752	3.34227225675949	1035	1
3.65548216572441	3.34624973568364	1036	1
3.65594604921290	3.34851595304987	1037	1
3.65545181410687	3.34905255656773	1038	1
3.65562001977179	3.33070570521420	1039	1
3.64833059796839	3.31877138666897	1040	1
3.64593298635747	3.33004101076408	1041	1
3.64856995104373	3.34954398788202	1042	1
3.65633250143360	3.35322986059206	1043	1
3.65619099076113	3.35368349913716	1044	1
3.65317512028015	3.35143610352652	1045	1
3.65391678976798	3.34756772537966	1046	1
3.65323880756125	3.34915033338466	1047	1
3.65516216990009	3.34763775634171	1048	1
3.65550632290577	3.34904556592515	1049	1
3.65474785581862	3.33861360216347	1050	1
3.65215155401446	3.32981022353210	1051	1
3.65418935078200	3.33757337911494	1052	1
3.65696106302618	3.36031051476896	1053	1
3.65705459576280	3.33966427578447	1054	1
3.65755187557366	3.35797265014132	1055	1
3.65333821682187	3.33331021692814	1056	1
3.65837663564791	3.35395843913241	1057	1
3.65329612314738	3.32707282507118	1058	1
3.66023305762967	3.35538660696467	1059	1
3.65290578488201	3.33651207640086	1060	1
3.66046238459355	3.35650872431420	1061	1
3.65345929559592	3.36015092191145	1062	1
3.65827631147785	3.35562391598050	1063	1
3.65636340934482	3.35141456962982	1064	1
3.64934769511733	3.33657301094732	1065	1
3.65297501620207	3.33435566345595	1066	1
3.64968540191431	3.32432286522002	1067	1
3.65342653548173	3.32541605965486	1068	1
3.65290008601938	3.33513939180812	1069	1
3.65752828454229	3.33735534089938	1070	1
3.65384967495874	3.34081390956375	1071	1
3.65642778128340	3.34610891880265	1072	1
3.65259303240380	3.33056925346139	1073	1
3.65654340396894	3.35447528578129	1074	1
3.65181231407182	3.34528946820617	1075	1
3.65201954733509	3.34278518379358	1076	1
3.64969130503228	3.34160355173792	1077	1
3.64874841642210	3.33509136042846	1078	1
3.64850406608587	3.34126284046506	1079	1
3.65572046398414	3.35378393682734	1080	1
3.65601794603043	3.35637713323903	1081	1
3.65542164090432	3.34679834065282	1082	1
3.65162171763805	3.33610274171014	1083	1
3.65016682492082	3.33653635998684	1084	1
3.65194636013543	3.35658595537306	1085	1
3.65159646268923	3.33556552441148	1086	1
3.65466094529829	3.33581444699168	1087	1
3.65325779609395	3.34534073952673	1088	1
3.65146374781413	3.33665863737578	1089	1
3.65366848234765	3.34668896464095	1090	1
3.65697915027089	3.35026686738768	1091	1
3.65217910491372	3.33832307920496	1092	1
3.65214564959243	3.34550498583364	1093	1
3.65380958095621	3.33742215942203	1094	1
3.65646280515564	3.35111377009884	1095	1
3.65617550453292	3.36531582001734	1096	1
3.65010250610340	3.32992659268970	1097	1
3.65062568705656	3.32456337620633	1098	1
3.64963804629394	3.32577485846813	1099	1
3.65148773078017	3.32748413420349	1100	1
3.65237798036286	3.33803826470859	1101	1
3.64922263362199	3.36556254699592	1102	1
3.65568682852106	3.34336003014167	1103	1
3.65345563710590	3.33865034381493	1104	1
3.64963284072836	3.34138976894419	1105	1
3.65155361056418	3.34980158586684	1106	1
3.65311261302635	3.35809671492064	1107	1
3.65529219795823	3.35563397120654	1108	1
3.65892330726406	3.34037352589808	1109	1
3.65388837288858	3.34484955407896	1110	1
3.65593630402168	3.34382879747458	1111	1
3.64834230534439	3.33221342417567	1112	1
3.65270268175715	3.34023848799132	1113	1
3.64983489981385	3.33264644094013	1114	1
3.64740072139043	3.32845075508080	1115	1
3.65202773312898	3.33503645681302	1116	1
3.64887178296998	3.33159451729428	1117	1
3.65321758548947	3.32859962369156	1118	1
3.65359338351642	3.34432804719680	1119	1
3.65325442825324	3.32755248690435	1120	1
3.64928297353425	3.32914976249939	1121	1
3.64980850432847	3.32764384367411	1122	1
3.65454491143039	3.34970981451383	1123	1
3.65616743880735	3.34173757416782	1124	1
3.65472147080765	3.32606903812792	1125	1
3.65801509381982	3.35081584916978	1126	1
3.65598630072050	3.34579206776732	1127	1
3.65463171799054	3.33752796211616	1128	1
3.64940842933293	3.34571371318404	1129	1
3.64970918158357	3.34863857297425	1130	1
3.65054464913530	3.32733508999216	1131	1
3.65136566540676	3.30062693125784	1132	1
3.65574108773211	3.32861772784046	1133	1
3.65346554467609	3.34528468232983	1134	1
3.65179198273728	3.35099902186353	1135	1
3.65158647233213	3.33801605209565	1136	1
3.65019135698178	3.33481981009336	1137	1
3.64847813579087	3.32588391502505	1138	1
3.65405977489609	3.32459415727573	1139	1
3.65325008082363	3.33529601231144	1140	1
3.65204028898516	3.34216234405188	1141	1
3.65451086817891	3.35086224152019	1142	1
3.65466525845326	3.34282749779276	1143	1
3.65569366278488	3.32968687701232	1144	1
3.64950468761843	3.32530643799929	1145	1
3.65326939353523	3.33886534300061	1146	1
3.64961744649928	3.32017392256525	1147	1
3.65393228581128	3.32394726517430	1148	1
3.65084178937420	3.34340840274179	1149	1
3.65764886054065	3.37130017606937	1150	1
3.65566682982695	3.37818745828606	1151	1
3.65369521870585	3.35119760011642	1152	1
3.65707102095032	3.33576815118324	1153	1
3.65333863280703	3.32263335848663	1154	1
3.65291673597991	3.34273933604464	1155	1
3.65356628402260	3.34136886142308	1156	1
3.64978333917570	3.34097886747397	1157	1
3.65571308436655	3.33711980969918	1158	1
3.65130320261573	3.33095617089613	1159	1
3.65333225786737	3.32066083174873	1160	1
3.65362255064165	3.31811501928353	1161	1
3.65202352641866	3.34301371175800	1162	1
3.65714996142408	3.36455256779712	1163	1
3.65620186385340	3.34630085921530	1164	1
3.65099153714265	3.33047097566088	1165	1
3.65161754944182	3.33271733064398	1166	1
3.65295516808077	3.33866483125792	1167	1
3.65260060871261	3.32661097952940	1168	1
3.65586256570465	3.34970986817990	1169	1
3.65280039251967	3.34849987554118	1170	1
3.65070487416400	3.34414829222456	1171	1
3.65462354378842	3.35354349992515	1172	1
3.65430131594920	3.33850123387659	1173	1
3.65780002623877	3.35080560849617	1174	1
3.65491154031912	3.32872106299607	1175	1
3.64927003312478	3.32271853740988	1176	1
3.65399189657878	3.34879159679524	1177	1
3.65352074384426	3.33171474009181	1178	1
3.65049433414746	3.30936582587196	1179	1
3.65427207053116	3.34375857526082	1180	1
3.65671654496721	3.35691075916969	1181	1
3.66007732250420	3.37442595041120	1182	1
3.65619337496057	3.35134430754955	1183	1
3.65235840051769	3.33645551647785	1184	1
3.65336405159340	3.34586685365482	1185	1
3.65679894014881	3.34138249144371	1186	1
3.65153116586055	3.33097861237586	1187	1
3.65292925217572	3.34065752395287	1188	1
3.65141723555754	3.32758061917410	1189	1
3.64782613472278	3.33502311565865	1190	1
3.64945150023227	3.34282648102039	1191	1
3.65508638477733	3.37253746124114	1192	1
3.65421991686894	3.35815685353395	1193	1
3.65419679107384	3.34713837150211	1194	1
3.65008798865384	3.33909007608892	1195	1
3.65329266014529	3.35895066928289	1196	1
3.65333245860275	3.36915623684901	1197	1
3.65756115501929	3.36629685710081	1198	1
3.65509212791329	3.33339585531136	1199	1
3.64960572041702	3.33117383928322	1200	1
3.65133121068314	3.31965545736587	1201	1
3.65071318438717	3.32483464301578	1202	1
3.65078447438875	3.32713554500444	1203	1
3.65292538966517	3.33452322932291	1204	1
3.64817820806798	3.32085271824176	1205	1
3.65208029988766	3.35106457988812	1206	1
3.65171773274998	3.32647866193352	1207	1
3.65086560886177	3.31644920739688	1208	1
3.65206463191135	3.33790613069989	1209	1
3.65377244515139	3.34318167193581	1210	1
3.65681626641065	3.36855910111965	1211	1
3.65235673673640	3.35697587319680	1212	1
3.64986970529004	3.33411576013067	1213	1
3.65492130799755	3.36098097159554	1214	1
3.65426771208634	3.36210315409640	1215	1
3.65342552577261	3.35821480142798	1216	1
3.65330470687027	3.33992455744707	1217	1
3.65174193646176	3.32765137090960	1218	1
3.64936956281422	3.32172037716513	1219	1
3.64620350367676	3.32352254121755	1220	1
3.65190308277206	3.35343448811549	1221	1
3.65367402873265	3.35027372837248	1222	1
3.65005996410682	3.35369672166801	1223	1
3.65721161222049	3.36199721963473	1224	1
3.65766463099633	3.33834099568149	1225	1
3.65307292431088	3.32827403070865	1226	1
3.65195347123342	3.31681510727581	1227	1
3.65370776710145	3.34071404281603	1228	1
3.65605661756309	3.34871787653271	1229	1
3.65203542382234	3.34423360325859	1230	1
3.65228720321248	3.33609609982905	1231	1
3.65164609179788	3.34756502725670	1232	1
3.65452727205413	3.34622602612964	1233	1
3.65201032255949	3.34785678295059	1234	1
3.65290526333857	3.35592516457635	1235	1
3.65104698184370	3.33508532823110	1236	1
3.65046023186095	3.34293650854791	1237	1
3.65063289601012	3.35720535210033	1238	1
3.65460606899957	3.36730248574665	1239	1
3.65533602335138	3.37400465753327	1240	1
3.65757935568535	3.36045985015979	1241	1
3.65283779201018	3.34045272012473	1242	1
3.65247796460029	3.33126047151521	1243	1
3.65401267859246	3.33492898752332	1244	1
3.65363011675889	3.34219665796394	1245	1
3.65247531204186	3.34093214176075	1246	1
3.65795231307482	3.34518841395709	1247	1
3.65389392634244	3.34291484205615	1248	1
3.64925611208997	3.33762257465623	1249	1
3.65143310609989	3.34493933481160	1250	1
3.65070952095315	3.34263521326219	1251	1
3.65283787593675	3.34868223170707	1252	1
3.65560336585466	3.33089374559939	1253	1
3.65256475089370	3.34974698595836	1254	1
3.65315566600360	3.36060885816577	1255	1
3.64841648238993	3.33177478679477	1256	1
3.65244415838145	3.32735623443929	1257	1
3.65284603224465	3.34225280255193	1258	1
3.65072775207777	3.32999749827246	1259	1
3.65147935024569	3.33592051326362	1260	1
3.65035147655001	3.33756795028821	1261	1
3.65384179566182	3.33534864716583	1262	1
3.65432683261772	3.32673576452566	1263	1
3.65091785256159	3.33392640775127	1264	1
3.65349283182838	3.35059198841771	1265	1
3.65428942440531	3.34420134460643	1266	1
3.65500473823454	3.36424731761050	1267	1
3.65363322313919	3.35834474185785	1268	1
3.65338239157504	3.33172666518611	1269	1
3.65232218931988	3.33482908186444	1270	1
3.64831977011140	3.32869864769814	1271	1
3.65165285021285	3.32696464624803	1272	1
3.65792237096280	3.34098827042179	1273	1
3.65149669521612	3.33925717552215	1274	1
3.64998812772972	3.32570111726425	1275	1
3.64607688645350	3.33135672617161	1276	1
3.65070816993957	3.32138211876959	1277	1
3.65088924797674	3.32341591370629	1278	1
3.65452335556907	3.34031932929701	1279	1
3.65534815251285	3.34714337977628	1280	1
3.65377133823638	3.35813469744180	1281	1
3.65466290933374	3.33609914913167	1282	1
3.65504737766465	3.34175359513956	1283	1
3.65722667996435	3.35471119714833	1284	1
3.65553275410477	3.36046123685949	1285	1
3.65542735004285	3.37509285368948	1286	1
3.65755761834259	3.35857168832291	1287	1
3.65239310913171	3.36146455262953	1288	1
3.65597403482352	3.35846250982592	1289	1
3.65688394967634	3.35572984098648	1290	1
3.65503988097662	3.34126544651561	1291	1
3.65202333907024	3.34659323147728	1292	1
3.65025121182389	3.33152671677502	1293	1
3.64910250723931	3.33956577160417	1294	1
3.65048840284129	3.34005960719929	1295	1
3.65025363598432	3.31033006748410	1296	1
3.65251309036386	3.33969860707334	1297	1
3.65166457813380	3.33245252754935	1298	1
3.65428381231188	3.33665254539671	1299	1
3.65833669647635	3.34649862208368	1300	1
3.64959825612542	3.34643013732626	1301	1
3.65197374695541	3.34549189011886	1302	1
3.65141099984450	3.35339289411738	1303	1
3.64913808521602	3.35187939193420	1304	1
3.65189586859419	3.34707371283800	1305	1
3.65348537457505	3.34587633478787	1306	1
3.65602610781136	3.34524156757874	1307	1
3.65364804286874	3.33865823374339	1308	1
3.65194853164330	3.35164490956470	1309	1
3.65300634065237	3.35839369979814	1310	1
3.65073896134784	3.33416081216808	1311	1
3.65315399370854	3.36475561481218	1312	1
3.65319708750679	3.35000391604567	1313	1
3.65089999525685	3.34907354473224	1314	1
3.65061420299898	3.33941218379877	1315	1
3.64861305633180	3.32648037669388	1316	1
3.65719220979831	3.34753967131639	1317	1
3.65179459244516	3.34783905575709	1318	1
3.64949738676918	3.33985701135612	1319	1
3.65381389211574	3.34020334925830	1320	1
3.65468503492217	3.34471269799066	1321	1
3.65518847492053	3.34284245995959	1322	1
3.65551163152097	3.33603739062207	1323	1
3.65246046821664	3.34959861269201	1324	1
3.65546047585527	3.34569589269862	1325	1
3.65268153403318	3.34760804577257	1326	1
3.65434265890991	3.35839396041787	1327	1
3.64954472418591	3.33310449424417	1328	1
3.64999231623981	3.35208078448788	1329	1
3.65347750566265	3.35081000133113	1330	1
3.64710776877675	3.31479022794177	1331	1
3.64887559312218	3.32155000294362	1332	1
3.65303186344542	3.32815564935873	1333	1
3.64977322580280	3.34722896379574	1334	1
3.65522749605352	3.36045020203637	1335	1
3.65476217971961	3.37059490862995	1336	1
3.65847502003363	3.36002680115935	1337	1
3.65874059153997	3.34028929844241	1338	1
3.65040612199754	3.35242303829819	1339	1
3.65062337590724	3.34349781023998	1340	1
3.65142751828237	3.35965124630571	1341	1
3.65627528365631	3.35642819519432	1342	1
3.65681510960418	3.36306640525377	1343	1
3.65423554453661	3.34840997862496	1344	1
3.65745772557326	3.35970362644580	1345	1
3.65104064963633	3.32508707693063	1346	1
3.65354248415690	3.33795163655434	1347	1
3.64790399327384	3.34716815828502	1348	1
3.65172641833296	3.33909597268163	1349	1
3.64958188004815	3.34437614822253	1350	1
3.65227064454301	3.33599660410519	1351	1
3.65055650961573	3.32773561687199	1352	1
3.65145479255397	3.34401115610450	1353	1
3.64552860435785	3.33413214181714	1354	1
3.64932731156853	3.33281113571208	1355	1
3.64861257114171	3.34706434872658	1356	1
3.65087283214324	3.33577955776293	1357	1
3.65414579537893	3.35792424912848	1358	1
3.65056607334626	3.34151914162449	1359	1
3.65191043529349	3.33501364467140	1360	1
3.64927420426170	3.31770607720072	1361	1
3.65320254284589	3.33396950605366	1362	1
3.65249623901812	3.33000278026519	1363	1
3.64786427190570	3.33031034499478	1364	1
3.65761475347316	3.35002640442182	1365	1
3.65196921582037	3.33624114673302	1366	1
3.65215951630957	3.35204663309661	1367	1
3.65397711930669	3.34192214669556	1368	1
3.65290529905516	3.33991032638016	1369	1
3.64813264351269	3.32248886085706	1370	1
3.65887972994285	3.35139758122671	1371	1
3.65999082269924	3.35105150005574	1372	1
3.65149916976465	3.33721345627649	1373	1
3.65215546709451	3.33868736647470	1374	1
3.65309136183444	3.33030463122652	1375	1
3.65332083223252	3.34324657793316	1376	1
3.65526596297668	3.35049006342470	1377	1
3.65123945428162	3.33273851595762	1378	1
3.65173297285860	3.34386835041142	1379	1
3.64771010725498	3.34331742796922	1380	1
3.65094271040173	3.32403464200298	1381	1
3.65308272563261	3.31445559619396	1382	1
3.65106577543133	3.33030983673637	1383	1
3.65027408360847	3.34538002038935	1384	1
3.65024148646353	3.33490947486302	1385	1
3.64959074135935	3.34086486692920	1386	1
3.64616447339233	3.32082860643123	1387	1
3.65203061819285	3.34555435007472	1388	1
3.65466231607678	3.34175261621542	1389	1
3.65448713285514	3.34779418809971	1390	1
3.65607630812972	3.34003258502024	1391	1
3.65718511659620	3.34499639511098	1392	1
3.65410140925748	3.33419780211641	1393	1
3.64738901721053	3.32842658539310	1394	1
3.65057584303436	3.32859084640634	1395	1
3.65331377829671	3.34023789869253	1396	1
3.64825165438267	3.32884056618862	1397	1
3.65293910452693	3.32949819891059	1398	1
3.65116014545017	3.31948717280041	1399	1
3.64609783994934	3.31082326883650	1400	1
3.64790798043473	3.32392492000062	1401	1
3.65270067065286	3.32524987283862	1402	1
3.65143488072991	3.33508437557598	1403	1
3.64924488458402	3.33056875526273	1404	1
3.64876398583309	3.30497974855917	1405	1
3.64976462922051	3.31237775870998	1406	1
3.64738100090324	3.30910416798865	1407	1
3.64877338822784	3.29729806567932	1408	1
3.64792376781384	3.30711833911428	1409	1
3.64754254546535	3.31668571690033	1410	1
3.65046267485941	3.32400660666492	1411	1
3.65368421528659	3.32576572570205	1412	1
3.65216960901722	3.34426073759419	1413	1
3.65696027252279	3.35024946396205	1414	1
3.65226852769460	3.32387437293389	1415	1
3.65268525999290	3.32958619906698	1416	1
3.65530191033719	3.34533817503328	1417	1
3.65174754177313	3.32564470863008	1418	1
3.65284438524543	3.32194651638837	1419	1
3.65487283524698	3.33330475618712	1420	1
3.65175230354650	3.31654212373299	1421	1
3.64998785607563	3.30580092360020	1422	1
3.64788361686830	3.31588295594397	1423	1
3.64681611494743	3.30825949757748	1424	1
3.64853307882707	3.31545917640118	1425	1
3.65565694970306	3.32011607380759	1426	1
3.65204935961866	3.30636518717732	1427	1
3.65111126389969	3.32563609376675	1428	1
3.65538758096802	3.35449832368310	1429	1
3.64860129783368	3.33694032554967	1430	1
3.65035572210175	3.34717188775166	1431	1
3.65262767820031	3.34506564048691	1432	1
3.64902868808957	3.31209222816048	1433	1
3.65232565750448	3.33359060914225	1434	1
3.65218736984101	3.31993044933805	1435	1
3.64928284120010	3.30961488010440	1436	1
3.64596955467615	3.30884049268056	1437	1
3.65030473407547	3.33078886985498	1438	1
3.64856289409551	3.30889780804911	1439	1
3.64536207129152	3.29274403119168	1440	1
3.65169326434910	3.32239275904819	1441	1
3.65124493358972	3.31131912999989	1442	1
3.64754540365778	3.29811566468860	1443	1
3.64912708151940	3.28505852240660	1444	1
3.65187605838813	3.32604510401779	1445	1
3.65237135590856	3.30882507579289	1446	1
3.65119762639756	3.33663229961956	1447	1
3.65531897885861	3.34466247300064	1448	1
3.64864965188441	3.33835407949534	1449	1
3.65206437429995	3.34185819973085	1450	1
3.64900004434721	3.32357056577105	1451	1
3.65126790841062	3.33202935680934	1452	1
3.65463369779783	3.34829726294569	1453	1
3.65274427871416	3.33060465591593	1454	1
3.65430649534672	3.33255550882765	1455	1
3.65218922892558	3.33174709096714	1456	1
3.65273758255751	3.33943546643125	1457	1
3.65297639324372	3.32689703283730	1458	1
3.65119891277766	3.32655762436406	1459	1
3.65377833203991	3.33871393026658	1460	1
3.65105402043332	3.34099954870215	1461	1
3.65391928485234	3.32607962085912	1462	1
3.65023922104706	3.31549473724523	1463	1
3.64929341616649	3.32096420065927	1464	1
3.65054191550899	3.32444598371762	1465	1
3.65673999969721	3.32716393951139	1466	1
3.65384369132883	3.32071737465250	1467	1
3.64985813115173	3.31069505616272	1468	1
3.65076524355785	3.32775408203097	1469	1
3.65335364577646	3.33536703594715	1470	1
3.65168919553263	3.34045258838242	1471	1
3.64911221087400	3.33290823269908	1472	1
3.64788770851184	3.33126373054968	1473	1
3.65076298594044	3.31143899214858	1474	1
3.65168140441331	3.31975683688892	1475	1
3.65507175706939	3.32865607969343	1476	1
3.65181892333869	3.32839766706593	1477	1
3.65096263417593	3.32661839683639	1478	1
3.64768148771501	3.33277103807179	1479	1
3.65069602431153	3.32080320331288	1480	1
3.65228427821228	3.32699984949021	1481	1
3.65278551282560	3.34677487752424	1482	1
3.65233362398037	3.32351223323381	1483	1
3.65158273251343	3.30808390703963	1484	1
3.65043779635140	3.32587060761482	1485	1
3.65023821997962	3.32733828111641	1486	1
3.65229597661716	3.34154331015503	1487	1
3.65632705408678	3.34915958826661	1488	1
3.65153531444182	3.36038776361093	1489	1
3.65129522677639	3.32983261263494	1490	1
3.65122076118775	3.33500547008580	1491	1
3.65138641266200	3.33755767064494	1492	1
3.65145237521702	3.32107381687628	1493	1
3.64695577591839	3.31085862537789	1494	1
3.64826092209021	3.30969172880010	1495	1
3.65149935804517	3.32838241179553	1496	1
3.65468774388928	3.33927950545385	1497	1
3.65001105082641	3.32867664714743	1498	1
3.65118194246639	3.33636304608764	1499	1
3.64822659437055	3.33417973952274	1500	1
3.64911976181686	3.31164021865797	1501	1
3.65298211878471	3.32437677803473	1502	1
3.64890953851510	3.32771814793330	1503	1
3.65366608503871	3.34344135771153	1504	1
3.65410661481015	3.33850565986799	1505	1
3.65600147411753	3.34899724961854	1506	1
3.65621539885875	3.34377980938448	1507	1
3.65326452919855	3.34492546743893	1508	1
3.64781952980563	3.33373743870143	1509	1
3.65369730663033	3.32502680937841	1510	1
3.65076864618104	3.33988333612739	1511	1
3.64659381053417	3.33299440529071	1512	1
3.65311642415443	3.32797199287569	1513	1
3.65042285310940	3.30624269633582	1514	1
3.64845587989746	3.30618254235879	1515	1
3.64929658324058	3.31730791452971	1516	1
3.65277275949196	3.33941643908168	1517	1
3.65653760303230	3.37925619719518	1518	1
3.65081949716477	3.32207142283475	1519	1
3.64753331859952	3.31513738210455	1520	1
3.65229903435156	3.31213616514397	1521	1
3.64956705963723	3.33230871719289	1522	1
3.64837739201821	3.32501028551507	1523	1
3.65527275706000	3.33193969002155	1524	1
3.65216103271994	3.32850101780711	1525	1
3.65262816207544	3.32859606942485	1526	1
3.65077455503458	3.33170809999976	1527	1
3.64841864349651	3.30276520147578	1528	1
3.64654229338236	3.31525918988529	1529	1
3.65065890186998	3.31930437672966	1530	1
3.64897526376199	3.31493898823315	1531	1
3.64720533212812	3.31055174768974	1532	1
3.64907114831190	3.31878961508745	1533	1
3.64763662380526	3.30845015557937	1534	1
3.64635460685842	3.32591907640254	1535	1
3.65037358355463	3.33181141712475	1536	1
3.64917707138524	3.32988497229550	1537	1
3.65195277534003	3.33618116193691	1538	1
3.65128543727521	3.32953622428077	1539	1
3.65299644421034	3.33047816414385	1540	1
3.65453132026094	3.32402161661952	1541	1
3.65025464589635	3.31591639203345	1542	1
3.64986597243595	3.31428475071297	1543	1
3.64859793934714	3.32679542771286	1544	1
3.64926202310539	3.33094967175828	1545	1
3.65152483942036	3.31756068424421	1546	1
3.65132041275515	3.31580005908556	1547	1
3.64969835128308	3.30767135683980	1548	1
3.64769964609733	3.32366093502515	1549	1
3.65206783033272	3.34121880470213	1550	1
3.65015590661508	3.33515884966893	1551	1
3.65230320219309	3.32717350862319	1552	1
3.64873507571420	3.32092512792144	1553	1
3.65117244173252	3.31264523081277	1554	1
3.64930660713546	3.30574767291515	1555	1
3.65634530100098	3.32513005489462	1556	1
3.65152424463570	3.31242630010517	1557	1
3.65024193784956	3.32062729510529	1558	1
3.65577101893546	3.34613694838155	1559	1
3.65127217235081	3.32210039532402	1560	1
3.64931699141254	3.31768019591448	1561	1
3.65246064786898	3.34131082962008	1562	1
3.65108163759558	3.32689623468777	1563	1
3.65499655518776	3.33773360843411	1564	1
3.65759134705595	3.34745446545805	1565	1
3.65278612745421	3.34103801612885	1566	1
3.65386457927781	3.35408398051527	1567	1
3.64926536461446	3.33527116739282	1568	1
3.64879887510510	3.36384122239906	1569	1
3.65079713643341	3.34901789300042	1570	1
3.65304372243623	3.34356511033620	1571	1
3.65066801124373	3.34016691090052	1572	1
3.65329400145411	3.33510875931349	1573	1
3.65333807260270	3.32273974453745	1574	1
3.65094729807645	3.33710594608970	1575	1
3.64895398709119	3.31635926317279	1576	1
3.65218414344844	3.32027399007832	1577	1
3.64883286839891	3.31369409143591	1578	1
3.65028763542173	3.30798195400608	1579	1
3.65087865040695	3.32953089771302	1580	1
3.64993699108599	3.33111267363930	1581	1
3.64868155438099	3.33176821525156	1582	1
3.65586016792019	3.35021639142781	1583	1
3.65558641533459	3.35294417697741	1584	1
3.65276008701817	3.35320681806361	1585	1
3.65131302675225	3.31431772210661	1586	1
3.64818449550793	3.29693842804225	1587	1
3.64821981436376	3.32255671363632	1588	1
3.64984655464789	3.31760627718125	1589	1
3.64875103879323	3.31978682863148	1590	1
3.65860028215003	3.33270053583891	1591	1
3.65286254417724	3.34577885896511	1592	1
3.65204405938374	3.31365731569653	1593	1
3.64724322580833	3.32627183422918	1594	1
3.64784871161864	3.32027002877589	1595	1
3.64768772618606	3.33837734764156	1596	1
3.64973907724353	3.31932668633567	1597	1
3.65307750087653	3.32838334832524	1598	1
3.64997894953072	3.33021557178117	1599	1
3.65297802477895	3.33755930153931	1600	1
3.65274212657052	3.34019443083192	1601	1
3.65690268121823	3.33883032624133	1602	1
3.64981518093404	3.31957216546744	1603	1
3.64884362762084	3.32916235961077	1604	1
3.65089843292938	3.32414948411304	1605	1
3.65196703170891	3.32438854018355	1606	1
3.65155011766130	3.31730909833922	1607	1
3.65095029218225	3.32045927608752	1608	1
3.64892824014419	3.33531288264264	1609	1
3.65275122839186	3.33202126164972	1610	1
3.65389720933724	3.32462483770364	1611	1
3.65516125008476	3.33703478464170	1612	1
3.65251934658409	3.34592479046443	1613	1
3.65328139523661	3.34558202377600	1614	1
3.65488299595253	3.35061205644974	1615	1
3.65339777694419	3.34194828846073	1616	1
3.64959626432593	3.33875264060185	1617	1
3.65066527800228	3.31724190974028	1618	1
3.64904243063477	3.33461686957035	1619	1
3.65141494880181	3.30956814463673	1620	1
3.64921543709314	3.30833500923358	1621	1
3.65150312284010	3.31728734105994	1622	1
3.65311870393970	3.33327006410228	1623	1
3.65049997513780	3.33352397954960	1624	1
3.65424164560887	3.33006745248755	1625	1
3.65136362787670	3.33812076841558	1626	1
3.65086775832718	3.34284440330032	1627	1
3.64938626174263	3.33024367760563	1628	1
3.65309778801461	3.33397159355690	1629	1
3.65152090975166	3.33183130598382	1630	1
3.65117455605457	3.33565576480779	1631	1
3.65386432982530	3.35267244121015	1632	1
3.65382540105405	3.33491865935361	1633	1
3.65280578376831	3.35110526116263	1634	1
3.64940490443991	3.34359058581960	1635	1
3.65143935298876	3.32710043103635	1636	1
3.65536537686974	3.35682468715423	1637	1
3.65715765783537	3.34919665673260	1638	1
3.65683674534243	3.35693772249720	1639	1
3.65482787998208	3.34329021423162	1640	1
3.65221420036249	3.33902130493937	1641	1
3.65229066225972	3.31949170781617	1642	1
3.65232138621113	3.32726582367549	1643	1
3.64855560153139	3.32181129323834	1644	1
3.64865151526222	3.32740277915704	1645	1
3.65290550299674	3.33159461875490	1646	1
3.64940833102220	3.31783948453962	1647	1
3.65032337371871	3.32096675696366	1648	1
3.64974219875485	3.33047318116815	1649	1
3.65088407006656	3.31510200976050	1650	1
3.64712487844768	3.30565979465850	1651	1
3.65212878903965	3.33151805094199	1652	1
3.65177172621162	3.32596771720262	1653	1
3.65102651079080	3.34427920032685	1654	1
3.65310431413746	3.32906485442785	1655	1
3.65026314483248	3.33628627540051	1656	1
3.65462580612305	3.31805615944849	1657	1
3.65337128301971	3.33815377965020	1658	1
3.64878338424005	3.31684545556859	1659	1
3.65005272290566	3.34107142118973	1660	1
3.65111243209215	3.32164200384862	1661	1
3.65207300418346	3.32724985296752	1662	1
3.65317853399953	3.33136937730189	1663	1
3.65233999642421	3.31407440137548	1664	1
3.65022748963737	3.32880716043197	1665	1
3.65131303248603	3.32593866820044	1666	1
3.65245560916350	3.32871802887264	1667	1
3.65191253190275	3.30580551955587	1668	1
3.65172905324765	3.32292439513660	1669	1
3.65040018158322	3.31771347188840	1670	1
3.65213124263299	3.33179795994774	1671	1
3.65216889979909	3.32124685213222	1672	1
3.65218675749330	3.30987481215677	1673	1
3.64963965275262	3.30380272391844	1674	1
3.65270153594788	3.31487197208823	1675	1
3.64988326096817	3.32066427537391	1676	1
3.65301016989656	3.32525854265541	1677	1
3.65273738467937	3.32509545399699	1678	1
3.65076483579675	3.32981173209791	1679	1
3.65209200644810	3.33554225869557	1680	1
3.65073960745302	3.32908537047286	1681	1
3.65056776442526	3.34259948030879	1682	1
3.65171624771826	3.34065239391484	1683	1
3.65157370181492	3.31992907825370	1684	1
3.65201002449764	3.32117535573957	1685	1
3.65491254286689	3.33592433671845	1686	1
3.65353886282782	3.33780076809449	1687	1
3.65441414828717	3.33415965392812	1688	1
3.65047981572326	3.30920673025329	1689	1
3.65491574160810	3.33506180253768	1690	1
3.65283002034781	3.32922435422767	1691	1
3.65387246790627	3.32964035644361	1692	1
3.64973163269056	3.31861354475775	1693	1
3.65293444172632	3.31902322429386	1694	1
3.65234720356093	3.33366612820686	1695	1
3.65422775268715	3.34095872049081	1696	1
3.65352545262535	3.34820526056235	1697	1
3.65379823951717	3.34563580963337	1698	1
3.65287677614136	3.32883541142887	1699	1
3.65491818471027	3.35290046848527	1700	1
3.65079826531702	3.33623497750604	1701	1
3.64902763747502	3.33032099707625	1702	1
3.64891325365944	3.31217242833716	1703	1
3.65035500527887	3.31275737994131	1704	1
3.65188073773791	3.31920762001277	1705	1
3.64901353321171	3.31369742371111	1706	1
3.65181859996329	3.32666479756232	1707	1
3.65025033577132	3.30212414299331	1708	1
3.65376165373720	3.32989502629902	1709	1
3.65563368701466	3.33450231353525	1710	1
3.64917927734547	3.32019753038154	1711	1
3.65366800970336	3.33017044910997	1712	1
3.65068226755309	3.33186031899706	1713	1
3.64529618960192	3.31708950341473	1714	1
3.64994637512109	3.32374290256532	1715	1
3.64996122650566	3.32123131266691	1716	1
3.65129251621405	3.32821557189798	1717	1
3.65242035220217	3.33131321195581	1718	1
3.65393567045841	3.34683718215707	1719	1
3.65416901091137	3.34017268399313	1720	1
3.65140820584994	3.33484441710494	1721	1
3.65023986535656	3.33352034306390	1722	1
3.64795885022060	3.32076805313776	1723	1
3.65103073601680	3.31766445883973	1724	1
3.65175201829825	3.32307587973504	1725	1
3.65465023357783	3.33091507207899	1726	1
3.64985795451918	3.30603220367974	1727	1
3.65301588781616	3.33387670363572	1728	1
3.65233224875771	3.33807542781195	1729	1
3.65357746431388	3.33463739461099	1730	1
3.65145464853874	3.31829019279613	1731	1
3.64887402271157	3.29650437291347	1732	1
3.64886482490154	3.31712880609736	1733	1
3.64922989826142	3.31691742374366	1734	1
3.64801813968354	3.31234114394841	1735	1
3.65215603943366	3.32636936333675	1736	1
3.65481112737783	3.35171975664208	1737	1
3.65719298162798	3.36199418387925	1738	1
3.65173507144756	3.32852424131372	1739	1
3.65558433287242	3.34445266944036	1740	1
3.65361691628570	3.33282357551685	1741	1
3.65472186740005	3.32198162244183	1742	1
3.64880112162965	3.30908962643571	1743	1
3.65159767370897	3.30795838167912	1744	1
3.65253230356643	3.30626115511256	1745	1
3.64897357542711	3.31284460799485	1746	1
3.65015832702962	3.30209731892964	1747	1
3.64713262247457	3.32743148426119	1748	1
3.65464769038780	3.32706693233333	1749	1
3.64919007925905	3.31110734859780	1750	1
3.65088001433558	3.32067874302006	1751	1
3.65260277739342	3.32738462377697	1752	1
3.65156045268120	3.33581232978503	1753	1
3.65031982816638	3.33466181091243	1754	1
3.65179177159167	3.33279708819841	1755	1
3.65017986192522	3.30284377833251	1756	1
3.65322161726068	3.32758952461216	1757	1
3.65597440826800	3.33592371501041	1758	1
3.65038466603730	3.30454656999992	1759	1
3.65272648290237	3.32350772174094	1760	1
3.65160026972745	3.33170125626763	1761	1
3.65396356851261	3.32058252378683	1762	1
3.65623690415064	3.33943254267160	1763	1
3.65496303681857	3.33954682149703	1764	1
3.65017487357209	3.33150869508683	1765	1
3.64833585772321	3.31974432198022	1766	1
3.64943726108787	3.31530905473678	1767	1
3.65175052075037	3.32643346477493	1768	1
3.65060432983533	3.31470076432604	1769	1
3.64851726984433	3.29041942534460	1770	1
3.64753604160490	3.30607839047131	1771	1
3.64623595776304	3.32060250860023	1772	1
3.65099699944826	3.31091286816409	1773	1
3.65064956126637	3.30638176652744	1774	1
3.65041711571783	3.33111534121825	1775	1
3.65234054138630	3.33570310805583	1776	1
3.65342222499460	3.32832814284164	1777	1
3.65607641032953	3.34702891698263	1778	1
3.65001582678564	3.33480935902717	1779	1
3.65174445794815	3.33413819222692	1780	1
3.65253811016050	3.32860819347803	1781	1
3.65413787493757	3.31829598827991	1782	1
3.65371773296349	3.32871936674451	1783	1
3.65345658852268	3.32193507445123	1784	1
3.65265262687354	3.31864592652494	1785	1
3.64875278879630	3.33632857743557	1786	1
3.65562041017385	3.34067069099474	1787	1
3.65382448712185	3.34497808317407	1788	1
3.65000285869638	3.33066450743356	1789	1
3.64726309153366	3.32065368420182	1790	1
3.64963940775662	3.32418911822998	1791	1
3.65330983671549	3.30975758145975	1792	1
3.65390098545865	3.32966904952256	1793	1
3.65684546248994	3.33118349540946	1794	1
3.64925607666886	3.32528221945520	1795	1
3.65127687416480	3.31232643907956	1796	1
3.65114285255344	3.31677679311648	1797	1
3.65331878752224	3.33518315400371	1798	1
3.65339657226000	3.33530467473569	1799	1
3.65323130882046	3.34210038396483	1800	1
3.64865180846970	3.31494673042299	1801	1
3.64564735637892	3.31174726817565	1802	1
3.64906090137854	3.32581001943394	1803	1
3.65551304411021	3.34785636475455	1804	1
3.64805191594613	3.32313859321195	1805	1
3.65150840403263	3.32520308711910	1806	1
3.64920734338685	3.29259724886388	1807	1
3.64961597552803	3.31506783204439	1808	1
3.65138810716315	3.32688012621011	1809	1
3.65087753088906	3.32049833744257	1810	1
3.65737234936027	3.33608459967878	1811	1
3.65376820433117	3.34560450981621	1812	1
3.65632859296693	3.33649219623693	1813	1
3.65282024803975	3.31958030657835	1814	1
3.65340241607280	3.32368032695728	1815	1
3.65377938791839	3.32717924731294	1816	1
3.65150971796158	3.32843306584352	1817	1
3.64827271808782	3.31556618231292	1818	1
3.65240745174369	3.32350926410856	1819	1
3.65194745120592	3.32765049863009	1820	1
3.64997276518371	3.33799171631380	1821	1
3.65399613982587	3.35444238832374	1822	1
3.64982564578624	3.33049640811882	1823	1
3.65341788293825	3.32997020741290	1824	1
3.65397315002975	3.35153642933577	1825	1
3.65608248445959	3.33049524522146	1826	1
3.65277127975068	3.32925599687494	1827	1
3.64745787334774	3.31454944173711	1828	1
3.65200440915553	3.31330457765558	1829	1
3.64944055648200	3.30062207161758	1830	1
3.64989334570166	3.31758467066048	1831	1
3.65076881931575	3.31784375280216	1832	1
3.65288430466662	3.30207991846558	1833	1
3.64725278777422	3.32203061928490	1834	1
3.64866021079100	3.31192067159782	1835	1
3.65096356314194	3.33427514655849	1836	1
3.65202176891204	3.32711357045354	1837	1
3.65033524177694	3.30638454200438	1838	1
3.65527276647097	3.33398347506081	1839	1
3.64991236344140	3.32738339413554	1840	1
3.65185076881781	3.32993088343803	1841	1
3.65267147473706	3.33195968054309	1842	1
3.65022963024658	3.33122038673224	1843	1
3.65374987904074	3.34345178001257	1844	1
3.64904571792657	3.31842893454399	1845	1
3.64839092402070	3.31251543378548	1846	1
3.65012997848174	3.30584229873608	1847	1
3.65446549069663	3.32265958319235	1848	1
3.65273108463840	3.32196170032465	1849	1
3.65014482206157	3.31289973673581	1850	1
3.64981212006564	3.30632020547622	1851	1
3.64958557826069	3.31617612632133	1852	1
3.64905445132059	3.31574092012098	1853	1
3.65566204235713	3.37555263288785	1854	1
3.65149181113121	3.33654801811245	1855	1
3.64891150899361	3.32747008088172	1856	1
3.64785495387298	3.33087172582773	1857	1
3.65259684337166	3.31723457322694	1858	1
3.64861662585771	3.32428114051078	1859	1
3.64927418267081	3.31008640195493	1860	1
3.65273769230944	3.31994209998584	1861	1
3.65415738937897	3.32351117916705	1862	1
3.65042978210824	3.31510631482213	1863	1
3.65022861316737	3.31132832650032	1864	1
3.65093433975547	3.32296368478981	1865	1
3.64737930286628	3.30170145127361	1866	1
3.65048121603700	3.30633862324094	1867	1
3.65114891151810	3.31943674244343	1868	1
3.64791009644599	3.32328683275137	1869	1
3.64675286574369	3.32891258017572	1870	1
3.64999941327623	3.31718493814546	1871	1
3.65256654243208	3.34606223826272	1872	1
3.66050835137103	3.34724194376535	1873	1
3.65197500045723	3.32991629759792	1874	1
3.65273187764254	3.34404787041771	1875	1
3.65249514816521	3.35712098740220	1876	1
3.65485242300874	3.36520518455338	1877	1
3.65162172466856	3.32744647273032	1878	1
3.65233839278513	3.31331418724675	1879	1
3.65146519077386	3.33456979761166	1880	1
3.65109489002867	3.33447975326985	1881	1
3.65024109546698	3.32536351553215	1882	1
3.65141125690855	3.33038975366285	1883	1
3.65179936702511	3.32523710435743	1884	1
3.65257697625026	3.32504627927880	1885	1
3.64952342291706	3.30968048289421	1886	1
3.65149572178130	3.30053349832291	1887	1
3.65431973523350	3.31773132066513	1888	1
3.65104184640074	3.31560734498145	1889	1
3.65192530701532	3.32001494955439	1890	1
3.65227551466890	3.31732291250422	1891	1
3.65153496703764	3.32039672980242	1892	1
3.65107838864883	3.33101946703970	1893	1
3.65141150100836	3.32971282023446	1894	1
3.64935784999750	3.30901345712943	1895	1
3.64703895837559	3.30145441265534	1896	1
3.65008730358132	3.31338429036042	1897	1
3.64894405297835	3.32021760038363	1898	1
3.64863229424646	3.32510684029544	1899	1
3.65372710178102	3.32292469799247	1900	1
3.64826780189537	3.32881178691917	1901	1
3.65072566546833	3.32600277724520	1902	1
3.65211056369759	3.30886002496073	1903	1
3.65325749697377	3.31960480069880	1904	1
3.65364655337689	3.33732338345949	1905	1
3.65087408259401	3.32961053576220	1906	1
3.65317756290609	3.35152693632025	1907	1
3.64772014739574	3.33363801114422	1908	1
3.65282050819854	3.33237378736823	1909	1
3.65258956974190	3.31302847584667	1910	1
3.65392832240610	3.33863730367398	1911	1
3.65262759768953	3.34392637172041	1912	1
3.65044650342843	3.33359355093914	1913	1
3.65261131004862	3.33979391096120	1914	1
3.65173845044789	3.33716202347527	1915	1
3.64926386800517	3.33935547329245	1916	1
3.65504370391919	3.35457393196398	1917	1
3.64994329660072	3.31506523745409	1918	1
3.64683885611801	3.30761278623099	1919	1
3.65202204683525	3.32901091544425	1920	1
3.65104758043151	3.33801900420618	1921	1
3.65204469306840	3.33005050412480	1922	1
3.65428129238012	3.32993617182864	1923	1
3.65145436545374	3.32231191518447	1924	1
3.65315127691385	3.34132749294770	1925	1
3.64744064737879	3.31941178810524	1926	1
3.65150035271083	3.32347547368876	1927	1
3.65028752668966	3.32261438551923	1928	1
3.65003818564495	3.32806219049404	1929	1
3.64668640835701	3.30993685241773	1930	1
3.65008367865601	3.31997271847517	1931	1
3.64684197603855	3.31406862109155	1932	1
3.65176910564091	3.34070997012982	1933	1
3.65105707276224	3.33138601842857	1934	1
3.65274999772594	3.32063582513630	1935	1
3.64654585776775	3.30740286685655	1936	1
3.65136088669232	3.31277501342983	1937	1
3.65153806375787	3.31178969294347	1938	1
3.64989530164973	3.32521664083577	1939	1
3.65229561524239	3.33249287268066	1940	1
3.64917677238607	3.31677851783487	1941	1
3.64940326430585	3.30556149912132	1942	1
3.64857255277383	3.29456487768891	1943	1
3.64751951057884	3.31722093951585	1944	1
3.65431159707117	3.33526238759166	1945	1
3.65452013404324	3.34681764712728	1946	1
3.65237197642444	3.34235256801239	1947	1
3.65351843140581	3.33825311566190	1948	1
3.65556244659220	3.34943585042686	1949	1
3.64872320352922	3.30821305574305	1950	1
3.64896472727240	3.30775604073067	1951	1
3.65088730064267	3.31917759349646	1952	1
3.65139133641416	3.32885765166899	1953	1
3.65314896093780	3.32799086281441	1954	1
3.65460580568494	3.33984228117316	1955	1
3.65085130066311	3.32640120697060	1956	1
3.65006804429670	3.32814773003963	1957	1
3.65184208915521	3.35626452649559	1958	1
3.65453969610885	3.34610331795731	1959	1
3.65319397696027	3.32389447746852	1960	1
3.65338596760392	3.34337630701956	1961	1
3.65164166123766	3.32063159612744	1962	1
3.65048189696862	3.32328956751083	1963	1
3.65172663500693	3.32028358992617	1964	1
3.64948639430419	3.32432431493266	1965	1
3.65170297186164	3.31144659116365	1966	1
3.65310417672587	3.31343426449649	1967	1
3.65098776042148	3.32055992416704	1968	1
3.64930379763956	3.32106151785957	1969	1
3.65219101355833	3.32959367748373	1970	1
3.65172352907698	3.32956382430066	1971	1
3.65678332684244	3.34743832492239	1972	1
3.65106700390077	3.31276450830872	1973	1
3.65163335825078	3.31753934103914	1974	1
3.65506096231738	3.32597150774023	1975	1
3.65000791945228	3.31249192542381	1976	1
3.65136853337826	3.31271316565534	1977	1
3.65296004385009	3.31223526327971	1978	1
3.65323664688846	3.32895687637819	1979	1
3.65405833193356	3.32012136110609	1980	1
3.65281577026992	3.31946649093463	1981	1
3.64779392848800	3.29156060939068	1982	1
3.64864428661661	3.28990339605759	1983	1
3.65036019788091	3.34028719882638	1984	1
3.65507728948565	3.35815573680335	1985	1
3.65204405463197	3.34506116950539	1986	1
3.65199338333813	3.32740112196520	1987	1
3.65404865304057	3.32237532681175	1988	1
3.64969625596390	3.34247266728450	1989	1
3.65156379734316	3.33537546143102	1990	1
3.65115817824548	3.32560117129958	1991	1
3.65103999350200	3.30314390324970	1992	1
3.65395144306256	3.32994479156956	1993	1
3.65628298580592	3.34671981182155	1994	1
3.64877881394359	3.33653902689897	1995	1
3.65514293198509	3.35776111964683	1996	1
3.65262497761312	3.35264978742098	1997	1
3.65488945151440	3.34044206109211	1998	1
3.64867177339263	3.32163020819586	1999	1
3.64795048071636	3.31674428426326	2000	1
[truncated: 3,000 more rows]
