# Supplementary material for: Reversibility and Viscoelastic Properties of Micropillar Supported and Oriented Magnesium Bundled F-Actin
Source: PLoS One. 2015 Aug 31;10(8):e0136432. doi: 10.1371/journal.pone.0136432 (PMC4556452; doi:10.1371/journal.pone.0136432)
Supplement: S1 Data — See the Readme.txt file within. (ZIP) [file pone.0136432.s004.zip › Rheology-raw-data/120916 02mM/fov2071noDD/fov2071noDD.txt]

3.55577670737101	3.10191001566321	1	1
3.55898092055678	3.11362075958150	2	1
3.55237395418733	3.08181226947999	3	1
3.55618874918364	3.09731023477131	4	1
3.55380589046090	3.10526698592294	5	1
3.56100709356966	3.12665687146353	6	1
3.55737653534611	3.13830248781452	7	1
3.56219898523716	3.13518808019587	8	1
3.56199675616050	3.10940594880977	9	1
3.56116742645745	3.09362474001373	10	1
3.56250905837095	3.12620825261625	11	1
3.56921841858998	3.14938042538853	12	1
3.56119442213806	3.15548642665417	13	1
3.55313381137568	3.12358235056876	14	1
3.55407119530346	3.09978408888788	15	1
3.55726679419626	3.10026638051697	16	1
3.55393691845818	3.11226567690829	17	1
3.55777880639888	3.11948801408277	18	1
3.55281114133819	3.10828674538870	19	1
3.55039914445847	3.06991553733588	20	1
3.55921492720927	3.09250346417387	21	1
3.55795127941150	3.11071456932320	22	1
3.55966452940892	3.11004076457558	23	1
3.55698102191500	3.07979369458619	24	1
3.55584850844177	3.09712344489288	25	1
3.55205862014204	3.10481675467500	26	1
3.54819385741057	3.06521600372428	27	1
3.55966412824464	3.08682542295910	28	1
3.55922927667225	3.11420010806515	29	1
3.55987260089432	3.12130461446535	30	1
3.55286597819538	3.11340153647105	31	1
3.55582872655006	3.12860324225530	32	1
3.55692620398215	3.11884357159698	33	1
3.55548161201935	3.10288957256838	34	1
3.56075937225342	3.11763417242415	35	1
3.56031409405376	3.10709886924341	36	1
3.56244501491869	3.11673969847151	37	1
3.56089314507306	3.11357136925073	38	1
3.56050705349885	3.11687920884018	39	1
3.55380071141005	3.09315976581155	40	1
3.55073984944843	3.07011652555484	41	1
3.55973351543685	3.10143963236147	42	1
3.56098173372928	3.14220652339069	43	1
3.55808442967218	3.10281238341029	44	1
3.55927714603734	3.10160413413716	45	1
3.56016038368513	3.09525760769377	46	1
3.55694018363023	3.11371201549718	47	1
3.55756339387315	3.11964315303335	48	1
3.55591657840674	3.11292382814898	49	1
3.55971259020612	3.13849315058671	50	1
3.55884688118786	3.15938860756295	51	1
3.55671731996374	3.11100704738587	52	1
3.55907853851620	3.10063801493803	53	1
3.55487353606932	3.07615822366985	54	1
3.55659310614663	3.07952883039536	55	1
3.55273091792680	3.06971697312167	56	1
3.55840868615295	3.09397893750209	57	1
3.55610108595214	3.05907717899390	58	1
3.55183187776091	3.04437869852622	59	1
3.55337607759893	3.07966309000674	60	1
3.55980156600211	3.09408949633204	61	1
3.55982814465783	3.07902651741206	62	1
3.55688493911508	3.08785921080157	63	1
3.54930859130757	3.04366819225573	64	1
3.55582780160266	3.06483140078376	65	1
3.56021753232881	3.10046181198658	66	1
3.55395559776822	3.09953872158345	67	1
3.56321993872573	3.11581940154798	68	1
3.55810425351799	3.11572299303405	69	1
3.55857901012586	3.11449536635224	70	1
3.55874208851155	3.10044454653414	71	1
3.56142932935861	3.14253016617070	72	1
3.55720340185592	3.11720190558717	73	1
3.55651965107432	3.10955451663327	74	1
3.55249132992468	3.06193107402005	75	1
3.55403255688915	3.06894931595930	76	1
3.55510298503214	3.08326304724994	77	1
3.55751974955618	3.09051160742647	78	1
3.55828143170516	3.08800038595979	79	1
3.56120274362484	3.12405362094759	80	1
3.56188334621537	3.12964998215350	81	1
3.55804605677648	3.09206718649229	82	1
3.55319770135591	3.07669501688777	83	1
3.55895709151074	3.11946089366022	84	1
3.55928757594727	3.11609716507971	85	1
3.56114736152675	3.10200227555608	86	1
3.55682754719437	3.09171357327540	87	1
3.55238155643164	3.08917292616062	88	1
3.55139809699645	3.10478081645965	89	1
3.55205226989533	3.09682173140113	90	1
3.56448319084650	3.09365233726658	91	1
3.56341073678147	3.09556587597476	92	1
3.55480913768754	3.08607510499025	93	1
3.55015732507348	3.09374359600657	94	1
3.55078866883412	3.07792190906685	95	1
3.54871462725517	3.06230739121654	96	1
3.54839255984532	3.09905960212928	97	1
3.55873470695845	3.09754847809302	98	1
3.56138173689387	3.11254610578512	99	1
3.55760100356968	3.10380494485617	100	1
3.55563495368333	3.10709698870306	101	1
3.55094094848190	3.10632770566488	102	1
3.55604554590812	3.07794784356468	103	1
3.54833126246046	3.06502313482154	104	1
3.55451240994198	3.09131542368162	105	1
3.55962337171711	3.11186026334120	106	1
3.55993172985367	3.10208840190696	107	1
3.56269384720759	3.13458000326574	108	1
3.56587645293148	3.12779107947034	109	1
3.55953663520217	3.11606767119029	110	1
3.55407817151847	3.10636630808364	111	1
3.55814690630355	3.13642889501230	112	1
3.55893621283663	3.14686640134021	113	1
3.55615930970527	3.13090797723720	114	1
3.55905789016802	3.12195641860931	115	1
3.55740685869749	3.13184506663317	116	1
3.56158574575116	3.12809480220996	117	1
3.56155667437356	3.10916186895304	118	1
3.56284896248453	3.13469655248386	119	1
3.56412043541542	3.12845646871517	120	1
3.55903164484601	3.12298616346100	121	1
3.55863132150722	3.10592487295431	122	1
3.56044801833557	3.08970911017877	123	1
3.56368896250896	3.10240409771789	124	1
3.55567522750464	3.08987305171879	125	1
3.55722189536082	3.11675678098700	126	1
3.55524689132479	3.09682345256973	127	1
3.54717244230290	3.08370071219865	128	1
3.55286805803262	3.11884445200991	129	1
3.55622922706497	3.12134089598879	130	1
3.55293270832541	3.07803586181689	131	1
3.55343959602748	3.07555934757994	132	1
3.54797527800494	3.07984939020949	133	1
3.55422757233877	3.10298909502877	134	1
3.55735737210897	3.11930203161814	135	1
3.55508835460710	3.09227439848365	136	1
3.54931326779969	3.08519888875757	137	1
3.55654044269033	3.09226314094148	138	1
3.55444330870951	3.07943414572738	139	1
3.56332018533492	3.10867069897617	140	1
3.55922795684461	3.09805285135654	141	1
3.56319805022924	3.11819303908556	142	1
3.55824655172772	3.12018177892078	143	1
3.55913499892905	3.12155940614047	144	1
3.54895300882762	3.09128458976941	145	1
3.54801579099973	3.05445031181799	146	1
3.55093222557259	3.07610622546812	147	1
3.55811334724894	3.08402717795547	148	1
3.55787629412982	3.10261009847507	149	1
3.55823556234542	3.10660308892796	150	1
3.55526910015683	3.08962665060165	151	1
3.55784846223301	3.10170821843152	152	1
3.55841749464440	3.12847093980724	153	1
3.56358552996886	3.13445154462219	154	1
3.55653888952442	3.11913274701538	155	1
3.55266447635514	3.09421568320611	156	1
3.56408789286507	3.11492933653178	157	1
3.56211451010823	3.12285710444885	158	1
3.56070000773972	3.13467998248102	159	1
3.55675168497148	3.13486677728733	160	1
3.55818503386668	3.13003681429387	161	1
3.55950967293850	3.14469024117250	162	1
3.55893901184809	3.13530682022365	163	1
3.55774321062152	3.11957859609451	164	1
3.55639614145850	3.09777758497566	165	1
3.55622232621638	3.09939803082968	166	1
3.55179163286192	3.06925550810267	167	1
3.54644089854275	3.07600211306289	168	1
3.55339328821444	3.07356159905591	169	1
3.54924365703382	3.05198760443659	170	1
3.55082236062207	3.07006125958902	171	1
3.55446385707136	3.10578859827556	172	1
3.55569523233366	3.11293661731320	173	1
3.55605889491236	3.10761322972336	174	1
3.56293294814979	3.12491856279520	175	1
3.56205954411171	3.11428015786140	176	1
3.55322144544470	3.06719411966478	177	1
3.55646934947588	3.09282224654503	178	1
3.55660650631324	3.11439631147028	179	1
3.55580289456499	3.11962771255166	180	1
3.55839639320995	3.11137129354582	181	1
3.55673197199712	3.12784154177621	182	1
3.55766091848221	3.15563658807014	183	1
3.55648566992535	3.12190270280485	184	1
3.55393674993261	3.11054957138235	185	1
3.55592252929504	3.07950459229344	186	1
3.55256027928495	3.10200123704844	187	1
3.55442144792024	3.10022071914010	188	1
3.55115055007848	3.09578586722991	189	1
3.54948503173294	3.06949664163705	190	1
3.56464638778267	3.13278785902735	191	1
3.55937896892415	3.12220480368727	192	1
3.55487410406825	3.13735509162395	193	1
3.56329515275862	3.15144034793808	194	1
3.55018049596324	3.12455273809318	195	1
3.55219260969879	3.10193519184570	196	1
3.55719124675034	3.08587971311038	197	1
3.55862890692933	3.08364238074999	198	1
3.55435151227842	3.07859066380831	199	1
3.55928891247366	3.09434074712549	200	1
3.55913320469333	3.10916724955184	201	1
3.55877947397906	3.11810231937735	202	1
3.55747375271348	3.09514975610849	203	1
3.55174899596502	3.09495233508292	204	1
3.55810333641152	3.10936129768228	205	1
3.55741883985901	3.16142530903632	206	1
3.56219104592826	3.18612355160329	207	1
3.56506508004252	3.18082947705305	208	1
3.56163445557133	3.13784718191799	209	1
3.56041183433535	3.11839396990649	210	1
3.55800287652311	3.15145653544946	211	1
3.55557569639172	3.11917631956542	212	1
3.54909093793216	3.08544754626323	213	1
3.54904774605672	3.02771994438329	214	1
3.55426367943261	3.06052302667958	215	1
3.55558115816346	3.06439166963546	216	1
3.55662461616305	3.08829191182388	217	1
3.55817873496483	3.09628834175096	218	1
3.55829211367691	3.11025586778895	219	1
3.55280828153904	3.12347948387563	220	1
3.55601304970990	3.13221455753336	221	1
3.55590328365085	3.11868034256216	222	1
3.56751611969180	3.14535089463649	223	1
3.56319227804646	3.13444120691996	224	1
3.55021123940805	3.08969894263144	225	1
3.55155780242469	3.09705003047248	226	1
3.55365443685481	3.08560849661928	227	1
3.55718460003068	3.06360966107817	228	1
3.55760716137299	3.09965866624953	229	1
3.56122848173848	3.11595662406912	230	1
3.55327824658163	3.10875776002090	231	1
3.55558037284293	3.09152914137350	232	1
3.55354384013393	3.11004918934153	233	1
3.55503582951685	3.10110701528949	234	1
3.56168940729114	3.10733498729922	235	1
3.55931135746356	3.13847651223868	236	1
3.55766236195652	3.12334950798671	237	1
3.55782185685646	3.10961662898701	238	1
3.55844314076060	3.11096475343490	239	1
3.56052265816703	3.09560320371600	240	1
3.55683276817031	3.09648461710087	241	1
3.55291321021280	3.10877575850821	242	1
3.55718945690234	3.12557040408814	243	1
3.56315261949178	3.12914799989710	244	1
3.55928825249781	3.10927503650328	245	1
3.55815071212367	3.09118599093246	246	1
3.55729089397343	3.11042750769195	247	1
3.55945534423822	3.12092860633067	248	1
3.55190248169508	3.10663694055641	249	1
3.56661297657456	3.10928656617605	250	1
3.56656251950571	3.15544130379599	251	1
3.56151891535386	3.17030256212956	252	1
3.56100577736372	3.13256227125541	253	1
3.56009281870084	3.11751145374157	254	1
3.56176460467066	3.11074772329104	255	1
3.55935810314999	3.12759382355713	256	1
3.55800523303990	3.11327202191194	257	1
3.55919728697922	3.12349075120469	258	1
3.55768186226226	3.09446408446939	259	1
3.55763448218823	3.10138654583688	260	1
3.55449411552802	3.11454312772869	261	1
3.55663320027334	3.10590587007259	262	1
3.55407946896893	3.10402753503297	263	1
3.55202954970958	3.11020923403595	264	1
3.55098539947857	3.08972385328191	265	1
3.55746895576952	3.12034348827890	266	1
3.56148962742409	3.12828514080965	267	1
3.55960956865131	3.13913236823610	268	1
3.56208781614566	3.16232382792965	269	1
3.56399516897964	3.13630527006424	270	1
3.56481077007906	3.14154740634913	271	1
3.55482681960750	3.09682348357087	272	1
3.55523269357788	3.10862087270446	273	1
3.55407946442449	3.12465297563489	274	1
3.55376132612072	3.09284801544054	275	1
3.56504469075629	3.11309011909473	276	1
3.56500464905343	3.10861124735211	277	1
3.55374988037621	3.10164356350753	278	1
3.55571366028058	3.12718631713147	279	1
3.56030766978445	3.09836761045852	280	1
3.56166711111446	3.12874763195041	281	1
3.55348673912867	3.11903300814355	282	1
3.55083995430250	3.10084213252384	283	1
3.54919279142804	3.07572575218427	284	1
3.54936143282235	3.07958331028504	285	1
3.55517199071834	3.11949807813500	286	1
3.56177665189861	3.12745973106044	287	1
3.55390286582948	3.12458315983621	288	1
3.55674607346082	3.14178147862787	289	1
3.56063796596823	3.13930053963509	290	1
3.55910111363365	3.12421406087514	291	1
3.54839151688022	3.12178605688352	292	1
3.55669957060145	3.09367579281574	293	1
3.56001781539384	3.10989805788118	294	1
3.55560490797361	3.10148171813162	295	1
3.55869140429766	3.09367841564675	296	1
3.56029126428883	3.08669214308745	297	1
3.55794517616650	3.06467490207531	298	1
3.55625398043747	3.09020768378447	299	1
3.55944929892722	3.10680939262033	300	1
3.55823071265434	3.08585850514272	301	1
3.55503264396583	3.06919591975099	302	1
3.55242452362085	3.09400838428702	303	1
3.55631712275840	3.09751343136101	304	1
3.55886682888672	3.09621958919534	305	1
3.55531966884741	3.08857005256430	306	1
3.54701281422856	3.10863209693802	307	1
3.55184810392317	3.11154731774686	308	1
3.55581147621920	3.14152087908154	309	1
3.55840983178871	3.13284685271114	310	1
3.55588334516759	3.10300692303159	311	1
3.55318030922358	3.09393758978616	312	1
3.56077193591854	3.13769364266868	313	1
3.55626128406170	3.12639496684517	314	1
3.55655069353029	3.11745554756840	315	1
3.55736123123858	3.12556271633594	316	1
3.55602955893911	3.14079729360856	317	1
3.55476089080950	3.13401046026647	318	1
3.55523949909899	3.09538757533530	319	1
3.55161032481485	3.10018697608298	320	1
3.55651444928137	3.11854356723056	321	1
3.56498090878131	3.11885349805215	322	1
3.56189591694390	3.14087546402579	323	1
3.55511579751713	3.11008748986954	324	1
3.56232253267683	3.13089522947449	325	1
3.56196124571832	3.12408909968414	326	1
3.55628285269301	3.11900262112854	327	1
3.55497286179032	3.10830991765412	328	1
3.55318593539835	3.10834517658375	329	1
3.56215606278716	3.11455524305424	330	1
3.55770856426195	3.12079757663603	331	1
3.55851906619973	3.11955992249857	332	1
3.55366384037022	3.08000000748316	333	1
3.55555092683364	3.08207439643227	334	1
3.56036024683799	3.10673668252507	335	1
3.55451748711945	3.06511849905773	336	1
3.55323266196087	3.08370224624178	337	1
3.55644017771957	3.10241250830499	338	1
3.55519847865384	3.12525628640139	339	1
3.55654810131610	3.10577400359326	340	1
3.55503278274102	3.07704152230062	341	1
3.55206388740442	3.07277196976404	342	1
3.54968964358550	3.08416091426354	343	1
3.55832931816417	3.11995781597880	344	1
3.55722000553878	3.11426112127703	345	1
3.55584223668262	3.09241007779290	346	1
3.55687735449072	3.11075428779209	347	1
3.55554192802364	3.14542383783749	348	1
3.55236239333338	3.11230059751039	349	1
3.55397168984535	3.10576709111342	350	1
3.55775132815634	3.09583767762198	351	1
3.55797446823358	3.12034153941069	352	1
3.55626638075448	3.10693381390898	353	1
3.55160736683834	3.09896519857327	354	1
3.55727017997917	3.11517877159909	355	1
3.55249443026727	3.10007091576487	356	1
3.55513492103439	3.10412956115114	357	1
3.55813370675563	3.09207224419686	358	1
3.54971147792837	3.08475362077303	359	1
3.55595271829175	3.09798723580668	360	1
3.55267991857189	3.11069375610995	361	1
3.55359281768995	3.09625597923973	362	1
3.54926475796910	3.07796859412609	363	1
3.55407160866074	3.12990198639700	364	1
3.55438123519089	3.11981011205237	365	1
3.55438185184985	3.13279103360036	366	1
3.55822267455441	3.14066052102728	367	1
3.55530551706895	3.11446149136368	368	1
3.55528670506863	3.09976061447631	369	1
3.54753868647193	3.08517339006441	370	1
3.54440713258956	3.10918321849921	371	1
3.55108672657953	3.10577243797563	372	1
3.55988695719885	3.10387090498471	373	1
3.55602392243300	3.10146945739596	374	1
3.55348480443101	3.11703586444198	375	1
3.55576968967363	3.13652629757634	376	1
3.55320811904164	3.13466396235048	377	1
3.55933192743120	3.17302077862844	378	1
3.56092258562571	3.16050934504426	379	1
3.55350721663075	3.11470277483973	380	1
3.56048072642331	3.10399033064160	381	1
3.55840880259971	3.12920395977856	382	1
3.55815884343689	3.12694399430457	383	1
3.55508041670526	3.10709749660539	384	1
3.55188887303380	3.12251507982465	385	1
3.55551553345336	3.11921816078714	386	1
3.55390729270896	3.12954939671070	387	1
3.55391869881778	3.12291649421292	388	1
3.55032403752423	3.06816235817068	389	1
3.55530466878250	3.08665919425805	390	1
3.54933586430292	3.09514927063172	391	1
3.54771963271178	3.08113074386173	392	1
3.55192776609325	3.07959303121685	393	1
3.55531807642266	3.10428452481040	394	1
3.56157700963955	3.09935347543499	395	1
3.55370704864963	3.09766405660293	396	1
3.55662057940303	3.13540707197308	397	1
3.55880002477821	3.12723456801835	398	1
3.55684444722340	3.13783585639615	399	1
3.55297901859077	3.10739329577335	400	1
3.55704927392052	3.10973283335028	401	1
3.55639744765313	3.11502409953648	402	1
3.55878725566307	3.08407972777194	403	1
3.55389321911147	3.07319002739184	404	1
3.55258004329987	3.06464473855369	405	1
3.55044955128738	3.07006895063246	406	1
3.54691187848722	3.06245166429761	407	1
3.55517031130505	3.07545495604960	408	1
3.56182860940155	3.10506621500700	409	1
3.56041467270002	3.10227152469395	410	1
3.55154837118832	3.09984632466534	411	1
3.55206463037559	3.08795386324133	412	1
3.55396893483935	3.09754017412777	413	1
3.55618514938030	3.09080391627337	414	1
3.55308565751602	3.08993674352781	415	1
3.55319138346181	3.07585631532772	416	1
3.55152819704560	3.09485568704412	417	1
3.55270242537411	3.09273485205768	418	1
3.54751784467533	3.09696355607911	419	1
3.55735040099529	3.12330527958121	420	1
3.56520805262277	3.14100416593833	421	1
3.55806034824770	3.15410573817790	422	1
3.55580849598157	3.15445405117712	423	1
3.56236452263573	3.14988682304628	424	1
3.56017652227433	3.13184605586697	425	1
3.55426189060453	3.09437183807819	426	1
3.55247998885375	3.09800913039393	427	1
3.55215955495074	3.04982176807486	428	1
3.55204791659230	3.06751918381718	429	1
3.54931809188584	3.09298149234099	430	1
3.54900111438342	3.08644649348540	431	1
3.56399197889852	3.13610142131960	432	1
3.55886751193967	3.13885439219637	433	1
3.55877876759747	3.12773271573155	434	1
3.55041063537339	3.08160024743433	435	1
3.54840371870927	3.06469847226247	436	1
3.55466560905892	3.08679118004483	437	1
3.55132810253423	3.08669964810210	438	1
3.55507284314575	3.09909488953163	439	1
3.55775453494429	3.12013864323512	440	1
3.56021511626618	3.12114299083372	441	1
3.55687181871604	3.09219609998445	442	1
3.55781067346295	3.10079591218684	443	1
3.55171347047105	3.07327482675919	444	1
3.55266232423841	3.09854282798975	445	1
3.55409956274395	3.12075369787907	446	1
3.55911986882265	3.13305812864886	447	1
3.55171298314925	3.10847730117252	448	1
3.56233211052102	3.12937907372321	449	1
3.56443225857930	3.12268227128152	450	1
3.56380058598560	3.12566629704137	451	1
3.56153511033229	3.14297718568303	452	1
3.55383069141435	3.10642147280037	453	1
3.55927773685487	3.12765693647273	454	1
3.55710122820818	3.12429451142976	455	1
3.56341826779071	3.12315044192482	456	1
3.55530288420451	3.09779211521459	457	1
3.54834011904292	3.07069054326989	458	1
3.55629268982140	3.06571307134004	459	1
3.55300886547666	3.08007116230350	460	1
3.55572965665909	3.08981854317542	461	1
3.55599555959570	3.09793033830949	462	1
3.55283342138506	3.13545781995180	463	1
3.55572150420156	3.10801720271677	464	1
3.55753578895702	3.11079440475733	465	1
3.55456839927862	3.06575106633708	466	1
3.55214786297557	3.06025629569266	467	1
3.55637860069250	3.09112794808173	468	1
3.55787440307554	3.11635686987157	469	1
3.55853737340860	3.11967863603831	470	1
3.55948134641301	3.13804433717111	471	1
3.55952158108102	3.11612602723465	472	1
3.56047648131357	3.11979453387321	473	1
3.55976608125615	3.10542954633545	474	1
3.55334264536268	3.12097838796296	475	1
3.55805471593353	3.12394909388110	476	1
3.55718903239867	3.08192178908091	477	1
3.55528015674301	3.11799284180929	478	1
3.55360036079573	3.08626676392242	479	1
3.55006027947665	3.07499772781231	480	1
3.55662629025521	3.11281896246566	481	1
3.55269169936774	3.09915120458825	482	1
3.55607560649867	3.12271528279331	483	1
3.55920670712912	3.11051456030781	484	1
3.56179931861689	3.10399046153472	485	1
3.55544111041722	3.12796697215361	486	1
3.56092694104569	3.10691570317861	487	1
3.56743610103047	3.11624589568682	488	1
3.55545669729699	3.08927473623494	489	1
3.55484333764359	3.09653180551667	490	1
3.54927669007499	3.06980496013702	491	1
3.54689206266768	3.05340235506901	492	1
3.55093304764117	3.10619153557550	493	1
3.55470301926815	3.08796889778854	494	1
3.55129810771548	3.10533935982605	495	1
3.55357194258132	3.11216046907055	496	1
3.55904789700048	3.16283101965925	497	1
3.55704815448906	3.13466792933935	498	1
3.55775023222476	3.10092047692403	499	1
3.55702156844559	3.11435047278744	500	1
3.55864515071668	3.13623220094367	501	1
3.55914188227921	3.14218510246745	502	1
3.56016410712860	3.14793886039032	503	1
3.55609102386117	3.10208430256607	504	1
3.55691432052164	3.12678883270228	505	1
3.55945655677395	3.13586525215998	506	1
3.55298021225220	3.11907348253085	507	1
3.55248084794351	3.11849537149753	508	1
3.55451763498958	3.11618219343571	509	1
3.55995361764244	3.11450708967484	510	1
3.55409929269639	3.12037000388270	511	1
3.55337482966231	3.13516416023998	512	1
3.55690061635947	3.09639656872247	513	1
3.55434386976228	3.12840702978706	514	1
3.55391147622115	3.12977486429668	515	1
3.55848272554506	3.18364013956906	516	1
3.56103755412018	3.15281173323469	517	1
3.55911618921083	3.15273943619409	518	1
3.55639817492449	3.09611183117137	519	1
3.55512882193946	3.06333319702366	520	1
3.55205302232223	3.07717048746629	521	1
3.55922384647890	3.12107016742315	522	1
3.55758671060642	3.10348316421375	523	1
3.55562640996297	3.09356165505383	524	1
3.55406459228504	3.08102941748458	525	1
3.55667404252279	3.06823447380036	526	1
3.55771544748376	3.10224056615150	527	1
3.55190669531999	3.08074437523689	528	1
3.55100320234973	3.06129143257365	529	1
3.54805743619144	3.08313586670745	530	1
3.55351812116126	3.10814646411931	531	1
3.55217565972223	3.08324256471620	532	1
3.54763282223566	3.06110593977230	533	1
3.55828610751080	3.06249598380112	534	1
3.55682456590051	3.10427384363190	535	1
3.55857401912826	3.13527064043187	536	1
3.56253101264129	3.16490583056406	537	1
3.55795671090307	3.11768148891001	538	1
3.55768618030519	3.13598142481416	539	1
3.55444601508077	3.09916932970740	540	1
3.55256366863094	3.08146085784470	541	1
3.55049849220720	3.11213839415994	542	1
3.55510074732452	3.07524827301358	543	1
3.55582963417499	3.08774621827380	544	1
3.56135626925344	3.11456362389661	545	1
3.55493272838883	3.13181880796642	546	1
3.55325872509323	3.11582234496102	547	1
3.55559580299769	3.11937067489186	548	1
3.55141437317586	3.08547207109735	549	1
3.55377561381971	3.08971319402604	550	1
3.55774220609825	3.15741019674073	551	1
3.55737599963446	3.12403567585234	552	1
3.55576823625669	3.12152036276131	553	1
3.55218376425571	3.09703588737642	554	1
3.55838134028229	3.10200123624745	555	1
3.56423472835498	3.10305000392533	556	1
3.55644281942726	3.10314711950574	557	1
3.56090884036012	3.11859438165636	558	1
3.55893215983988	3.13096499855957	559	1
3.55724383542548	3.11233178377143	560	1
3.54853793176053	3.10719908170767	561	1
3.55316183390069	3.08886687389088	562	1
3.55037635448348	3.08604333141086	563	1
3.55551643719393	3.08347516479473	564	1
3.55182510239680	3.07828239705759	565	1
3.55072293546633	3.04946563034751	566	1
3.55091661565485	3.08689003330959	567	1
3.55513953382890	3.07674212074554	568	1
3.55225404710871	3.08893317435891	569	1
3.55474092664280	3.09930179930705	570	1
3.55484541448637	3.09339026648656	571	1
3.55731947277756	3.08480385384306	572	1
3.55041121758668	3.05480762817082	573	1
3.55029162921021	3.08763596970740	574	1
3.55197043923766	3.12419920690920	575	1
3.55658925648612	3.11231508433843	576	1
3.55589359703879	3.09309257691895	577	1
3.55175051959216	3.10176004026724	578	1
3.55559551006372	3.11423800369403	579	1
3.55334295685696	3.11805969094242	580	1
3.54923179353305	3.11087968511432	581	1
3.55006961275787	3.11028992034517	582	1
3.55517342378027	3.08971680493373	583	1
3.54388577989412	3.06431435402489	584	1
3.54727003846842	3.06638214136824	585	1
3.54788277702348	3.07406583681416	586	1
3.54316721345671	3.04808786838626	587	1
3.54743929736346	3.07179188975959	588	1
3.55168137859934	3.10431767003127	589	1
3.55333546784356	3.08904483789617	590	1
3.55204415397073	3.09516506320903	591	1
3.56211099418838	3.09855533134984	592	1
3.55417201347542	3.10445180610442	593	1
3.54600695145336	3.06702212540210	594	1
3.55351978252871	3.09763141307414	595	1
3.55245410986743	3.10051945587760	596	1
3.55829630221259	3.10629871879299	597	1
3.55990196047902	3.08531058520686	598	1
3.55983456835758	3.10254625259317	599	1
3.55768334190654	3.08409967430791	600	1
3.55621556769022	3.09778046054850	601	1
3.55461413021977	3.10969394991617	602	1
3.55174903190277	3.09902597853823	603	1
3.55395254786654	3.08104960776080	604	1
3.55617429458309	3.10765901944473	605	1
3.55482659590140	3.10645769637715	606	1
3.55983997019807	3.12244432661846	607	1
3.56131539349082	3.09966731953564	608	1
3.54873569155273	3.07133759981516	609	1
3.55080782479189	3.07413611233202	610	1
3.55066753406905	3.08314285013545	611	1
3.55761281339828	3.10582486749936	612	1
3.55696387543247	3.08455721098244	613	1
3.55521127546770	3.08021707095778	614	1
3.54762992985190	3.09344553005653	615	1
3.55789738603756	3.13034156369891	616	1
3.55412743467480	3.10017148524728	617	1
3.55089473703027	3.06754871672597	618	1
3.54757655292174	3.08008508711303	619	1
3.55115784151330	3.07379774414674	620	1
3.55154447796444	3.07430774188588	621	1
3.55241486181977	3.08353783215882	622	1
3.55570947301333	3.10500619916216	623	1
3.55250160377513	3.08761319853836	624	1
3.54818177083908	3.06807504677245	625	1
3.55587364263978	3.08498914283007	626	1
3.55453758101789	3.07951437379486	627	1
3.55590148358820	3.08268591974349	628	1
3.55562093995233	3.10312103435611	629	1
3.55533374655353	3.10343648999203	630	1
3.55785876017847	3.10607210728272	631	1
3.55499970613874	3.13704698086220	632	1
3.55525957011327	3.10604682962748	633	1
3.55044319199031	3.11510873274791	634	1
3.55336033427144	3.10129256406469	635	1
3.55667718744554	3.11476560403246	636	1
3.55555800352351	3.10655766931030	637	1
3.55467009226444	3.08185095320916	638	1
3.55042960659864	3.08109307076717	639	1
3.55161398393542	3.09226599066579	640	1
3.54795744092698	3.04822062373289	641	1
3.54517373378377	3.05298858685293	642	1
3.54889903622332	3.06769276899205	643	1
3.55107380391126	3.08307126771294	644	1
3.55593169541630	3.13541910706989	645	1
3.55316512683797	3.11438251855157	646	1
3.55294775742230	3.11821831948310	647	1
3.55887371823027	3.12600911679536	648	1
3.56218842081295	3.13376925610378	649	1
3.55708292466169	3.11204675624222	650	1
3.56004319589933	3.14104289813877	651	1
3.55594109452237	3.09679805916604	652	1
3.55377407807796	3.12135044915399	653	1
3.55106056124038	3.10677444081234	654	1
3.55643444694857	3.10073100040096	655	1
3.55178580310385	3.07199239093184	656	1
3.55951057026110	3.10939563306948	657	1
3.55877170059228	3.11526116683148	658	1
3.55397848051781	3.10368877633659	659	1
3.55082430224709	3.09091220818775	660	1
3.55313571529432	3.09718459553224	661	1
3.55489111381067	3.10360003771976	662	1
3.55616765776182	3.13434106889512	663	1
3.56256656040810	3.13616233399851	664	1
3.55802159301906	3.11995974164364	665	1
3.55300649556375	3.09772861303416	666	1
3.55456722340047	3.07444261410442	667	1
3.55283956484237	3.07884969577417	668	1
3.55650599767030	3.12129245875663	669	1
3.55521716453655	3.10201196676968	670	1
3.55412061979212	3.13099789996497	671	1
3.55887602597273	3.14336095756416	672	1
3.56003466293408	3.14596455802512	673	1
3.55645792360453	3.14075266563907	674	1
3.55590255779274	3.12786469872797	675	1
3.55735104668641	3.10574482677755	676	1
3.56233925160742	3.14796512154366	677	1
3.55856980739649	3.15528745174625	678	1
3.56088440874508	3.14180459836447	679	1
3.55160120650118	3.11278069932514	680	1
3.55008823433461	3.10458278422958	681	1
3.55105950165836	3.10769998347823	682	1
3.55399266135447	3.08942343226218	683	1
3.55171024924074	3.08038905193565	684	1
3.55294317923921	3.09645852886499	685	1
3.55510177084347	3.08835891148805	686	1
3.55325127566619	3.11433686464605	687	1
3.55497741808367	3.11659608863055	688	1
3.54882975884108	3.07492467504717	689	1
3.55609239959638	3.12845687753899	690	1
3.55728376475466	3.13736826520840	691	1
3.56057459765473	3.13186369507813	692	1
3.55893684366044	3.14156710723658	693	1
3.56007690389330	3.11795568720494	694	1
3.56141126215236	3.14323210416204	695	1
3.55677379234327	3.12880592769550	696	1
3.55538077663352	3.13480776819132	697	1
3.56019529705532	3.10546784130140	698	1
3.54618930109650	3.08451673602071	699	1
3.55199264152898	3.08572005685489	700	1
3.55070448184683	3.07964348413193	701	1
3.54756095075556	3.04861984384121	702	1
3.55262619571682	3.07431400218166	703	1
3.54955758592799	3.06765027738446	704	1
3.55251971673905	3.07110174682972	705	1
3.55696327566011	3.07816594690332	706	1
3.55734185911375	3.11474831382754	707	1
3.55764414837517	3.13848243300173	708	1
3.55668784599059	3.11058437386556	709	1
3.55131471824847	3.08443698392978	710	1
3.55686560326792	3.12806499704972	711	1
3.55248135920425	3.10850033539659	712	1
3.55159367727625	3.11626151476105	713	1
3.55736313570727	3.09896663479908	714	1
3.55636959738220	3.10914503789160	715	1
3.55461432345061	3.10498255081072	716	1
3.55479654474818	3.07975827034077	717	1
3.54974338404612	3.06595422344181	718	1
3.55505763587452	3.08195971242266	719	1
3.55036122248853	3.07509384934961	720	1
3.54873078125160	3.08006455829596	721	1
3.56034919203480	3.11357679934605	722	1
3.55419774889059	3.12645198285933	723	1
3.55738675390817	3.10710606790605	724	1
3.55438226847034	3.08063798228737	725	1
3.55939598730878	3.13053540655539	726	1
3.56187521007164	3.15358597473879	727	1
3.55880470154093	3.15604335897546	728	1
3.55897422433869	3.12118110303262	729	1
3.55512315857154	3.10762358378749	730	1
3.55198595817705	3.08433636560872	731	1
3.54674765767053	3.04468106669990	732	1
3.54777432433474	3.07601357379043	733	1
3.54495151592207	3.05644951283480	734	1
3.55048185266143	3.09160190065792	735	1
3.55047869536565	3.07681010573355	736	1
3.55272430250246	3.10151518955637	737	1
3.55744867112919	3.13320438032391	738	1
3.55288111882647	3.09796444268288	739	1
3.55418365215717	3.08094852859448	740	1
3.56799491861510	3.13762537132924	741	1
3.56519103262203	3.14605606548461	742	1
3.55780112056741	3.12363048656887	743	1
3.55383634832838	3.12945782837031	744	1
3.55743039043173	3.11537548398400	745	1
3.55537361828338	3.08488845371103	746	1
3.55415865398447	3.09500218393558	747	1
3.55735700094496	3.11551556129298	748	1
3.55986726047544	3.16116542626805	749	1
3.55951417857564	3.14295851204942	750	1
3.55799361027659	3.12246931815166	751	1
3.55475733249842	3.12183373898035	752	1
3.55094177161401	3.07885293985329	753	1
3.55496772041148	3.07649954611486	754	1
3.55362241584657	3.09412892727724	755	1
3.55356333186998	3.09237521032348	756	1
3.55472639391361	3.08347499133978	757	1
3.55460506178849	3.07716394289390	758	1
3.54564677518442	3.08445072713537	759	1
3.55442775262850	3.09174313630712	760	1
3.55399680813496	3.11292909782026	761	1
3.55011104774536	3.10418327741975	762	1
3.56207767166786	3.15243905953223	763	1
3.55808595835622	3.13834885167679	764	1
3.54824625638983	3.09728291975197	765	1
3.55656229052136	3.07284406767019	766	1
3.55755249178544	3.09583020668621	767	1
3.54999593371100	3.07492372750577	768	1
3.55269282238383	3.08408086871694	769	1
3.55008038213467	3.07995904248577	770	1
3.55313942572760	3.11105273747381	771	1
3.54710258390741	3.09242109766034	772	1
3.55664519956820	3.12072185213859	773	1
3.54925408094794	3.10886374374923	774	1
3.55894959871805	3.14627512202622	775	1
3.55948609181136	3.11435392100948	776	1
3.55630990828973	3.11937954483477	777	1
3.55624684431352	3.11389799065217	778	1
3.55808274849410	3.12489434769261	779	1
3.55432951590408	3.10366663315483	780	1
3.55547477142005	3.10721425689680	781	1
3.55536770705259	3.10854149957292	782	1
3.55969389450877	3.10294842515754	783	1
3.55696028163239	3.13074328404536	784	1
3.56028926212797	3.14424139800742	785	1
3.56112576640978	3.13050793828635	786	1
3.55282818819425	3.10487114943942	787	1
3.55905830206859	3.08921780843439	788	1
3.55523061357760	3.09219958025480	789	1
3.55220055597974	3.07539420837138	790	1
3.55030973219622	3.09387813091744	791	1
3.54987910327623	3.09818051225568	792	1
3.55443824408948	3.07906897061001	793	1
3.55590899725865	3.09972877897187	794	1
3.55637552793273	3.09863609909366	795	1
3.55528454383071	3.08076079799096	796	1
3.55397824765021	3.08547561730603	797	1
3.55400716199650	3.10874636620114	798	1
3.55117407672640	3.11481738744424	799	1
3.55403586722129	3.12544922504231	800	1
3.55518830918183	3.12324712898315	801	1
3.55666333681103	3.11471210478533	802	1
3.55326442137252	3.11227112560765	803	1
3.55023606998482	3.08817823683051	804	1
3.55292017732170	3.08073350702372	805	1
3.55026608099879	3.12050009268376	806	1
3.54938386966387	3.12380822811190	807	1
3.55231705453925	3.12603695967902	808	1
3.55923563553255	3.13252390642193	809	1
3.56555091985613	3.15976804335645	810	1
3.55616367333825	3.11144066121329	811	1
3.55404806031617	3.08913225756457	812	1
3.54938639578164	3.09383897500161	813	1
3.54944638599441	3.09751756406639	814	1
3.55298280815246	3.09132385582417	815	1
3.55504237848504	3.05853164133610	816	1
3.55322690268509	3.07899692855454	817	1
3.55427845677340	3.08693117310646	818	1
3.55102718070852	3.11056721737145	819	1
3.55536445401466	3.10562716111229	820	1
3.55392132523704	3.11997635487979	821	1
3.55515141978942	3.14034225240545	822	1
3.56292322945846	3.11591568807200	823	1
3.56187723729372	3.11610246180024	824	1
3.55635225365369	3.14590390924908	825	1
3.56064692061082	3.15122935599337	826	1
3.56506182940042	3.18257471151716	827	1
3.55819703560940	3.16406664834946	828	1
3.55961579370253	3.15376321652423	829	1
3.55942393919545	3.13709541065048	830	1
3.56941215725535	3.12956906640077	831	1
3.56191532424238	3.13213298018778	832	1
3.56170726020121	3.17823706596221	833	1
3.55669661459856	3.16015007232095	834	1
3.55846476030785	3.11614581217425	835	1
3.55913784275693	3.11459039818023	836	1
3.55849697491807	3.11225278560656	837	1
3.55352301580834	3.11136410476542	838	1
3.55545801670868	3.14976344315888	839	1
3.55840369784398	3.13300808019352	840	1
3.55710563244748	3.11030576658909	841	1
3.55737503037867	3.12373591988207	842	1
3.55428269080383	3.10677648733513	843	1
3.55466930114410	3.10476077285877	844	1
3.55947843981476	3.10511269199180	845	1
3.56046223896199	3.12694057599969	846	1
3.56161633722533	3.13574879894788	847	1
3.55496456667067	3.12252317102001	848	1
3.55820034039040	3.14270630408789	849	1
3.55571079363605	3.15431920316624	850	1
3.55230428509185	3.14414098059280	851	1
3.55035945643195	3.11334498525453	852	1
3.55117865475113	3.10456270670279	853	1
3.55442169599905	3.10275729419980	854	1
3.56059960183232	3.11633795334600	855	1
3.55597295520773	3.09434610998598	856	1
3.54895005855800	3.06377489804496	857	1
3.55361698115653	3.07966905976254	858	1
3.55137838519592	3.09923210369756	859	1
3.55745621221338	3.13408352917516	860	1
3.55833159662930	3.12710042967614	861	1
3.56330561725214	3.12441498015940	862	1
3.56047417569190	3.13504896137956	863	1
3.55380304614623	3.10050655574376	864	1
3.54943429479713	3.09292831571444	865	1
3.55325232963360	3.09251777336667	866	1
3.55317600769986	3.08049668166752	867	1
3.56005097418724	3.11515608211684	868	1
3.55816631410250	3.11478564875300	869	1
3.55759661962194	3.13302982591239	870	1
3.54601533964025	3.08433003745150	871	1
3.54612938718967	3.07899392141601	872	1
3.55961325943690	3.12228935751382	873	1
3.55840362018934	3.13585924015025	874	1
3.56034176182558	3.13993022140556	875	1
3.55590127603138	3.15320616864606	876	1
3.55204555457042	3.11962196348376	877	1
3.55901834382821	3.10139467032796	878	1
3.56244082233105	3.15308603170398	879	1
3.56398098493286	3.14425502978724	880	1
3.55942780471715	3.11790121081192	881	1
3.55337170301571	3.11357600666835	882	1
3.55342890070524	3.07886833796160	883	1
3.55428379851346	3.07508860922634	884	1
3.54956664873905	3.09151777852676	885	1
3.55310383974902	3.10338817479840	886	1
3.54534608884860	3.07572278081052	887	1
3.54667146727655	3.08100349512223	888	1
3.54996369141413	3.06895749185816	889	1
3.55035442023929	3.08510010961903	890	1
3.55512579909028	3.11583828082855	891	1
3.55413500228046	3.10483502969597	892	1
3.55070250827219	3.05590454674876	893	1
3.55102817895303	3.08854201517100	894	1
3.55827804142166	3.12304789871956	895	1
3.54933570083914	3.10685730979819	896	1
3.54961894805169	3.11051066474015	897	1
3.54820496835426	3.09853143115387	898	1
3.55188185821393	3.08887184360891	899	1
3.55203466480585	3.07696652642799	900	1
3.55448626028657	3.11120522465712	901	1
3.55900465074223	3.13492386057508	902	1
3.55728055888629	3.11631330454307	903	1
3.55004868138378	3.12504927979706	904	1
3.55396311103846	3.12924841876694	905	1
3.55230940420610	3.12254386710003	906	1
3.55395193570985	3.10429682864321	907	1
3.55266448711977	3.12097890681513	908	1
3.55307822550124	3.12765994633607	909	1
3.55413751178337	3.11447538022730	910	1
3.55350947825019	3.09411138812259	911	1
3.55386178432478	3.09088630498154	912	1
3.55694488129692	3.09087821714381	913	1
3.55780388863933	3.10673205924437	914	1
3.55634081334302	3.11448477122101	915	1
3.55104176765426	3.12607737487940	916	1
3.56052362291817	3.12186944125353	917	1
3.56089453062427	3.14366943114180	918	1
3.55329663059143	3.14465568079479	919	1
3.55485079578962	3.12643259000164	920	1
3.55443370938420	3.10352986369884	921	1
3.55554834838455	3.10291608588873	922	1
3.55303888200443	3.08861945174313	923	1
3.55133136607670	3.11089400092060	924	1
3.55600143518962	3.09613686054195	925	1
3.55139644184968	3.06800434976489	926	1
3.54651264623034	3.04790636465340	927	1
3.55264163426484	3.07963279956264	928	1
3.55314788185322	3.09050753213900	929	1
3.55344306303676	3.11125908247374	930	1
3.55182860927871	3.09532907432688	931	1
3.55574535156413	3.10834869826234	932	1
3.55604242643291	3.09606530061112	933	1
3.54850655380276	3.10804265195774	934	1
3.55755096262088	3.06249091196178	935	1
3.55685738796137	3.08469733158974	936	1
3.55615267066533	3.13218353314023	937	1
3.55267515254992	3.13087381706117	938	1
3.55526120014812	3.12937662616851	939	1
3.55509474799691	3.14039696906314	940	1
3.56121796669217	3.13031071697012	941	1
3.56061115628940	3.12115678865746	942	1
3.55772969233665	3.11110875337831	943	1
3.56035770527298	3.11770804790325	944	1
3.55299949977208	3.09715073441637	945	1
3.55029514537093	3.05388397486740	946	1
3.55098408869866	3.06312412370129	947	1
3.55021790266033	3.07681749017489	948	1
3.54857196979761	3.08112232666492	949	1
3.55420188992198	3.08970591411524	950	1
3.55509219804438	3.11307266462187	951	1
3.56006744066578	3.13394403191538	952	1
3.55648978557020	3.12746773159223	953	1
3.55748134503016	3.11828308552343	954	1
3.55062112393412	3.07339305882629	955	1
3.55399831802629	3.09021064986736	956	1
3.55378304961461	3.08674126627963	957	1
3.55303053148679	3.09077829033201	958	1
3.55016394820798	3.06877053140089	959	1
3.54879364653251	3.05412988888535	960	1
3.55476542127813	3.09061286838951	961	1
3.55215036620232	3.09623482187683	962	1
3.55766525016365	3.11441259906291	963	1
3.56141478752540	3.09194349264813	964	1
3.55240708952312	3.04562848372861	965	1
3.55453780167460	3.11092920957556	966	1
3.55603781937451	3.10570161724387	967	1
3.55538876880510	3.09915883435790	968	1
3.56737644423570	3.14661836118955	969	1
3.55487513272136	3.09305623083886	970	1
3.54890117044810	3.06353387626805	971	1
3.55332442771268	3.10858784505754	972	1
3.55510200853846	3.11069673570280	973	1
3.55379191645085	3.11165578827150	974	1
3.55544021969550	3.08941228070965	975	1
3.54999724290911	3.06888216327554	976	1
3.55731430421071	3.10799690460581	977	1
3.55233004394329	3.12403444115764	978	1
3.55483858928293	3.13260091803449	979	1
3.55279666824929	3.14492269107091	980	1
3.55958438070247	3.11929477275812	981	1
3.55415654388444	3.11575264348260	982	1
3.55390105675524	3.09575863945829	983	1
3.54955352310951	3.09753147490519	984	1
3.55532504199264	3.11346171516261	985	1
3.55619347797339	3.10349869650691	986	1
3.55518241194498	3.09958857183551	987	1
3.55745052939796	3.10365987613287	988	1
3.55315072756263	3.10997319721012	989	1
3.55663146329908	3.13148490735875	990	1
3.55506123885782	3.14221456965658	991	1
3.55376114321061	3.12189834897798	992	1
3.55275409051325	3.10120104358700	993	1
3.55433745576722	3.07053671425552	994	1
3.55458390733755	3.09459826372016	995	1
3.55371466355245	3.11634497952397	996	1
3.55124682296281	3.13512986457117	997	1
3.54855495340284	3.12619527351397	998	1
3.55774084520143	3.12260034834256	999	1
3.55284569709161	3.11601524604629	1000	1
3.55537683611494	3.11761736017581	1001	1
3.55002032102252	3.11628154822074	1002	1
3.54761031043815	3.10043868296408	1003	1
3.55037032438562	3.14460344421622	1004	1
3.55686219319280	3.12728328000465	1005	1
3.56303235724284	3.13868079995467	1006	1
3.55797386263518	3.14124081132958	1007	1
3.55026866120997	3.14959986910026	1008	1
3.55744249383605	3.13218607897676	1009	1
3.54851801305546	3.10036846245093	1010	1
3.55229097298803	3.09897151811099	1011	1
3.55187121565178	3.06800862208131	1012	1
3.55380892584116	3.08852647420433	1013	1
3.55518607182336	3.11639429015174	1014	1
3.54518895226082	3.07517791652984	1015	1
3.55269410053617	3.09633862017597	1016	1
3.55258999471607	3.10724794522062	1017	1
3.55774064247677	3.11699525366019	1018	1
3.56128537159770	3.13813757641557	1019	1
3.56020773108398	3.14023582380802	1020	1
3.54892828155288	3.09371907786077	1021	1
3.54850268773469	3.10388939301273	1022	1
3.55550233140527	3.12748693389133	1023	1
3.55463036969287	3.11669534823520	1024	1
3.55584795544365	3.11535948136781	1025	1
3.56156467250591	3.13184778534308	1026	1
3.55710277672789	3.11959250052225	1027	1
3.55448600838073	3.11186294462217	1028	1
3.55091825341621	3.08463452390107	1029	1
3.55365056266009	3.08485690039598	1030	1
3.55416920945274	3.06084581989578	1031	1
3.54776045167244	3.06844327404528	1032	1
3.54609239520923	3.07864060661751	1033	1
3.54788768781479	3.09626205282609	1034	1
3.55305550706062	3.12974413904448	1035	1
3.55732769776361	3.14451114518265	1036	1
3.55683397127087	3.12142384901727	1037	1
3.55255332613053	3.12751944645149	1038	1
3.55708458931175	3.12225871744456	1039	1
3.55660278571525	3.14301452779251	1040	1
3.55728392926462	3.15698594557597	1041	1
3.55393006421519	3.13253163741886	1042	1
3.55951654204525	3.10902192967699	1043	1
3.54996246607519	3.10880437018786	1044	1
3.55140135399180	3.09532096523834	1045	1
3.55248646242190	3.10146326966154	1046	1
3.55158884409954	3.09056828907758	1047	1
3.54840498420432	3.10814878227480	1048	1
3.54872505446557	3.08992043249662	1049	1
3.54512057930339	3.07916071233489	1050	1
3.54920941602858	3.09334999804400	1051	1
3.55130258397931	3.10835299017693	1052	1
3.55231996990835	3.11630396561937	1053	1
3.55191910178770	3.07262733189111	1054	1
3.55611374722526	3.10123365472681	1055	1
3.55505373667383	3.10536955732925	1056	1
3.55092481638476	3.10414314194944	1057	1
3.55368970078230	3.10113783654329	1058	1
3.55462924462611	3.13483156369795	1059	1
3.55785522852988	3.14039851044417	1060	1
3.55301158073466	3.11573514696112	1061	1
3.55202631310277	3.11197549039973	1062	1
3.55396592715754	3.08498841010644	1063	1
3.55155454206683	3.10915426194347	1064	1
3.55017047184695	3.10657957065652	1065	1
3.54774474409164	3.07944990207277	1066	1
3.55248609580003	3.06184590099604	1067	1
3.54851991477028	3.06237857554161	1068	1
3.55401454186675	3.07539776699315	1069	1
3.55116215459022	3.08570844675679	1070	1
3.54991748672360	3.08284096588635	1071	1
3.54927905270600	3.06358524973595	1072	1
3.55612879617913	3.07512044712561	1073	1
3.55258724576079	3.12754124846472	1074	1
3.55915522372714	3.13334676660992	1075	1
3.56625528396073	3.14432458456295	1076	1
3.55798088474520	3.12512227672322	1077	1
3.56034844558193	3.11604326003208	1078	1
3.55797922718372	3.11875562108959	1079	1
3.54884809335789	3.08103350100376	1080	1
3.54894566960836	3.09948734047105	1081	1
3.55244951044662	3.12359840690410	1082	1
3.55438863160912	3.12821315364920	1083	1
3.54856222084125	3.08604432649566	1084	1
3.55458741926927	3.11465326273446	1085	1
3.55360621499438	3.11953235773221	1086	1
3.55442327901409	3.12016512135301	1087	1
3.55123515075523	3.11742853932178	1088	1
3.55891119170031	3.11887574414687	1089	1
3.55510832852846	3.12214682981978	1090	1
3.55726964234149	3.12882027466252	1091	1
3.55810819228078	3.12979712253216	1092	1
3.56141427291647	3.11149601717418	1093	1
3.55843588154817	3.11707267721036	1094	1
3.55979490958491	3.12251678770062	1095	1
3.55642941544529	3.13751384065498	1096	1
3.56808515660010	3.15409879810313	1097	1
3.55537510962022	3.11961873132371	1098	1
3.55706123070311	3.10771237516849	1099	1
3.55509521836440	3.11237371165653	1100	1
3.55376955301077	3.12736333239644	1101	1
3.54970024523431	3.10698153383165	1102	1
3.55084566436927	3.06795084527021	1103	1
3.55503584390038	3.10328491922577	1104	1
3.55621363589863	3.10434990250483	1105	1
3.55647207660228	3.13217230093031	1106	1
3.55393492848329	3.12378471113474	1107	1
3.55650773101368	3.12399479509281	1108	1
3.55375319290940	3.10787386312830	1109	1
3.54811364025713	3.06740264295426	1110	1
3.55202948375712	3.09456035118659	1111	1
3.55197159613735	3.11950420208612	1112	1
3.55996782405918	3.12802288924311	1113	1
3.55570557123906	3.10861620955809	1114	1
3.55477894865313	3.07035626445918	1115	1
3.55109338702687	3.09615062276373	1116	1
3.55355107805076	3.08829573200992	1117	1
3.54995887872398	3.09425489338873	1118	1
3.55291261300901	3.11187398224784	1119	1
3.55377215884302	3.11210614567149	1120	1
3.55619861067417	3.10059770425548	1121	1
3.55754979436710	3.09844156032901	1122	1
3.54862993646030	3.06551560438422	1123	1
3.55533585268949	3.09364143490550	1124	1
3.54916580196874	3.09707520385876	1125	1
3.55590188725797	3.11510455693620	1126	1
3.56025132315321	3.10966703351666	1127	1
3.55430306610995	3.07539539963264	1128	1
3.54575216094719	3.08890475614723	1129	1
3.55526306541625	3.11487530235524	1130	1
3.55252168571966	3.11139579062566	1131	1
3.55278900306571	3.12345720382877	1132	1
3.55178702648247	3.13896181810251	1133	1
3.56041627119029	3.13094425131223	1134	1
3.56444841325987	3.12709683593701	1135	1
3.56309890903033	3.13200385262117	1136	1
3.55129390877321	3.12618641497856	1137	1
3.55679432699740	3.11605282197246	1138	1
3.55895998872754	3.11151956458561	1139	1
3.55357798405818	3.09634177004616	1140	1
3.55342298673907	3.07967743120384	1141	1
3.55669242962097	3.10454617212994	1142	1
3.55753286663310	3.11167123368453	1143	1
3.55949411362363	3.11176414915050	1144	1
3.55542977850913	3.11626151466893	1145	1
3.55271292994845	3.10644669965165	1146	1
3.56007705936737	3.11613467688559	1147	1
3.55175322799609	3.12495810226349	1148	1
3.55556528433905	3.14477486497076	1149	1
3.55740149760546	3.08983069042215	1150	1
3.55353025041092	3.06896830440942	1151	1
3.55099229661876	3.08769922094607	1152	1
3.55555770637921	3.12341408190256	1153	1
3.55809958415706	3.14110732775025	1154	1
3.55357911492124	3.11095404944845	1155	1
3.55211082450127	3.07703742885798	1156	1
3.55669762467932	3.10858278836731	1157	1
3.55295266152885	3.11366577734552	1158	1
3.55432028148482	3.11874427583528	1159	1
3.56097260845738	3.09640183209316	1160	1
3.56013255005120	3.13797723115471	1161	1
3.55957372569952	3.14913632346734	1162	1
3.55780873954876	3.13890163659430	1163	1
3.55245342415224	3.08767287520707	1164	1
3.55710819114534	3.10486476910178	1165	1
3.56021463257776	3.12477216679120	1166	1
3.55408644519798	3.09156058763099	1167	1
3.55918085101429	3.07444112815373	1168	1
3.55299959621358	3.12230575702228	1169	1
3.55236926908174	3.12091812319094	1170	1
3.55921438444348	3.13552688470623	1171	1
3.56071367250429	3.13817839880653	1172	1
3.56708145027293	3.16889153144728	1173	1
3.56079448614434	3.15067217491333	1174	1
3.55779367531852	3.12973696499393	1175	1
3.56012542598694	3.13400068548634	1176	1
3.55530992391335	3.10035000234550	1177	1
3.55682709692142	3.09977591598681	1178	1
3.56101415646090	3.10948979417690	1179	1
3.55220563321799	3.10964011796334	1180	1
3.54929446386582	3.05499339611993	1181	1
3.55209884817372	3.11652524050999	1182	1
3.55315841815065	3.13078241607781	1183	1
3.55935662067944	3.08859332171687	1184	1
3.55483365375483	3.09425983523421	1185	1
3.55599667519998	3.09073263293704	1186	1
3.55197185351224	3.09170933057546	1187	1
3.55633206764900	3.13393909253044	1188	1
3.55500267356268	3.14083849877300	1189	1
3.55364702046334	3.11959342279663	1190	1
3.55510089653497	3.12324985343807	1191	1
3.55551391231152	3.13005343592363	1192	1
3.55621140102805	3.11012776456090	1193	1
3.55712721607972	3.12964252851114	1194	1
3.55409735780285	3.11859124901859	1195	1
3.55220583281241	3.10422818228792	1196	1
3.55486321002682	3.10094095019473	1197	1
3.55953121918832	3.11872174528578	1198	1
3.56290417034850	3.15509750147701	1199	1
3.55222828676281	3.12057732496595	1200	1
3.55076674564808	3.09348696672298	1201	1
3.54977216223304	3.08637179436423	1202	1
3.54698954148871	3.08903740241716	1203	1
3.55201548762613	3.10012412767018	1204	1
3.55670407271653	3.10985750823746	1205	1
3.55396752326880	3.09902019823994	1206	1
3.55762946810151	3.11045452099863	1207	1
3.55543232167394	3.09548613456986	1208	1
3.55317528958717	3.06742637667861	1209	1
3.55155882703186	3.10762801428525	1210	1
3.55061591638810	3.11187540037295	1211	1
3.55222558107226	3.10981999942283	1212	1
3.56063224440478	3.11214492710999	1213	1
3.55536463675551	3.08329747548675	1214	1
3.55495723975814	3.08795617333658	1215	1
3.55745655454393	3.09625098820011	1216	1
3.56231474734092	3.11433572760740	1217	1
3.55412988524194	3.09651807180121	1218	1
3.55289012547524	3.07730729171282	1219	1
3.55853069648009	3.13477397377431	1220	1
3.55501978294639	3.11180706947805	1221	1
3.55867231154860	3.11006570593393	1222	1
3.55331943528160	3.09444748221914	1223	1
3.55356747982124	3.12543376641300	1224	1
3.55739954845507	3.10505409992144	1225	1
3.55733294831659	3.09511295759468	1226	1
3.55314625454303	3.11955022359548	1227	1
3.56219371681217	3.13376124032145	1228	1
3.55726939560066	3.10426265049483	1229	1
3.55368348743963	3.09320520495116	1230	1
3.55549854892819	3.10106259334795	1231	1
3.55328111618706	3.11022623054758	1232	1
3.55761710011367	3.14425724597861	1233	1
3.55974199667262	3.14731503631182	1234	1
3.55826901608282	3.11860229703427	1235	1
3.55762561757521	3.11678249747884	1236	1
3.55531629584273	3.12616306776924	1237	1
3.55239227964470	3.10241499924567	1238	1
3.55722460088681	3.11566366658803	1239	1
3.55876425919652	3.11623902429603	1240	1
3.55673779006303	3.12754614159481	1241	1
3.55470451849855	3.10319277659691	1242	1
3.55849056978785	3.11116522247240	1243	1
3.55868167834255	3.13632714834532	1244	1
3.55154484054391	3.14330693399997	1245	1
3.55878562271840	3.12586555291684	1246	1
3.55683441855862	3.11815921112643	1247	1
3.55665751794198	3.12232201519183	1248	1
3.55798183600602	3.12722260968522	1249	1
3.55260316318552	3.10901566396169	1250	1
3.55846726305085	3.10527621146118	1251	1
3.55484069157014	3.10763779389066	1252	1
3.55276940803572	3.11092273907235	1253	1
3.56057599556100	3.13575619156439	1254	1
3.55879458779062	3.08966011425059	1255	1
3.55792578890101	3.09067989923440	1256	1
3.55468519020078	3.07573263826409	1257	1
3.55894684358013	3.09642502711154	1258	1
3.55375991567979	3.08383577711247	1259	1
3.55080449393136	3.08870313334828	1260	1
3.55582334496283	3.13114657739259	1261	1
3.55914431974765	3.10700179588099	1262	1
3.55785513179315	3.09573202838830	1263	1
3.55708864295324	3.09691773106592	1264	1
3.54959751520974	3.10201988161148	1265	1
3.55681216694245	3.11905379992013	1266	1
3.55638830024128	3.10867436018246	1267	1
3.55819292222069	3.13090415453474	1268	1
3.55576722036658	3.11803714477880	1269	1
3.56594808447101	3.13158996811065	1270	1
3.56117768668136	3.11101665644737	1271	1
3.55583724347586	3.11127327507188	1272	1
3.55638109630938	3.10766811892774	1273	1
3.55352325078866	3.07551182734316	1274	1
3.54933753316733	3.07292522205789	1275	1
3.55236060741498	3.08925191239463	1276	1
3.55492721207464	3.07077468226636	1277	1
3.55769625473147	3.10148274413287	1278	1
3.55730913617698	3.08015446241048	1279	1
3.55702105626208	3.13589370758731	1280	1
3.55702175436966	3.15494936971801	1281	1
3.55365764347679	3.14458712289106	1282	1
3.55408484943574	3.12513596726695	1283	1
3.55746848406296	3.13422104766385	1284	1
3.55596473590877	3.14091725044305	1285	1
3.56226107668256	3.14437881344727	1286	1
3.55723600216482	3.13294506349830	1287	1
3.56021161692585	3.13649139934706	1288	1
3.55917479055220	3.13899378439298	1289	1
3.55751437525566	3.09793740722987	1290	1
3.54748847912268	3.04548039769092	1291	1
3.54935555103566	3.07123913245617	1292	1
3.55140301215745	3.09637271616585	1293	1
3.55123915077600	3.10849736588040	1294	1
3.55479825845771	3.09339412109058	1295	1
3.55755858885214	3.07869083637599	1296	1
3.55321695236314	3.08369876021668	1297	1
3.55687171333268	3.11260627047677	1298	1
3.55098183857091	3.11181376535296	1299	1
3.54845923284891	3.10879882096088	1300	1
3.55777861764206	3.13490315528030	1301	1
3.55929900631370	3.13473189159152	1302	1
3.55746397266449	3.12988333302017	1303	1
3.55539000229594	3.12031639550507	1304	1
3.55070681751136	3.11267229837045	1305	1
3.55637744702390	3.09402486085176	1306	1
3.55602800633925	3.11184540245979	1307	1
3.55314670549481	3.12032854255838	1308	1
3.55413594360255	3.09565603977914	1309	1
3.55417301862794	3.08079180476581	1310	1
3.55681384030764	3.09638922030730	1311	1
3.55764599143572	3.09296022822887	1312	1
3.55028134167331	3.06135705381039	1313	1
3.55265920819780	3.06675678224275	1314	1
3.54806983299549	3.06859525800380	1315	1
3.55544143074818	3.12576753981001	1316	1
3.56048205842643	3.13102412593153	1317	1
3.56091259901224	3.15730065068111	1318	1
3.55858423803510	3.14355670978718	1319	1
3.55562140050573	3.12645210091924	1320	1
3.56372884896865	3.14027413732771	1321	1
3.55977356761772	3.08824701516099	1322	1
3.55201241892788	3.07384493345178	1323	1
3.54865495826035	3.06932157344388	1324	1
3.55839693767073	3.09868306956810	1325	1
3.55876512119378	3.09813420105660	1326	1
3.55049006360031	3.08016114624581	1327	1
3.55302532772678	3.08149118856102	1328	1
3.55378129686139	3.11459973402630	1329	1
3.55425418128789	3.11714648560368	1330	1
3.55467400062696	3.08803503918544	1331	1
3.55595538378296	3.10151400651328	1332	1
3.55094089185555	3.10668060715656	1333	1
3.55384276536178	3.12250351094721	1334	1
3.55299916795770	3.09884825607701	1335	1
3.55382162396805	3.07720909350703	1336	1
3.55236050597878	3.07715247790542	1337	1
3.55449104156719	3.10726866382797	1338	1
3.56218820705601	3.13011178451344	1339	1
3.55452668239612	3.13992507790280	1340	1
3.55260521471192	3.10240142954599	1341	1
3.55596325512499	3.09870654073141	1342	1
3.55112473441543	3.08151754646714	1343	1
3.55522895231446	3.07826773865207	1344	1
3.55482957280818	3.07595723014084	1345	1
3.55232291254852	3.09617931484410	1346	1
3.55631993747567	3.09063373996946	1347	1
3.54815149581167	3.10469203934894	1348	1
3.55236747431380	3.11368015674368	1349	1
3.55325921541739	3.09013172140519	1350	1
3.55854805838107	3.12886134979072	1351	1
3.55378382074306	3.11547843055237	1352	1
3.55877818613279	3.13328930427311	1353	1
3.55739120419438	3.13974104999883	1354	1
3.55393902987425	3.13181211051366	1355	1
3.55119615839085	3.11873706343026	1356	1
3.55320995655106	3.12495000010498	1357	1
3.55578042781575	3.09097098400621	1358	1
3.55513727013381	3.09897379918109	1359	1
3.55694469209923	3.10131187102256	1360	1
3.55786178831668	3.12195194755784	1361	1
3.55672337204806	3.14324243098004	1362	1
3.55785184180172	3.13182274247697	1363	1
3.55264017743573	3.11034843078494	1364	1
3.55587217100472	3.12528627816351	1365	1
3.55561268822045	3.14397055443429	1366	1
3.55718321389577	3.12100706139243	1367	1
3.55696243593111	3.13521604565560	1368	1
3.55167165193034	3.10608966038190	1369	1
3.55195771479081	3.09101050680565	1370	1
3.55586802620689	3.12049555314064	1371	1
3.56029496895923	3.13818165023039	1372	1
3.55998452106703	3.13697835429867	1373	1
3.54719566501717	3.09724221185103	1374	1
3.55257412465610	3.10938558318111	1375	1
3.55515962089619	3.09371449929083	1376	1
3.55401827812059	3.09379026930746	1377	1
3.55909801164046	3.13806591776560	1378	1
3.56020369271621	3.14468573019339	1379	1
3.55626361520611	3.12969365153215	1380	1
3.55405857831302	3.11534875506628	1381	1
3.55247411149259	3.12786621594891	1382	1
3.55370972051935	3.14201175626668	1383	1
3.55815213519965	3.12249805538283	1384	1
3.55942529342582	3.10185282288545	1385	1
3.55292243043904	3.07611271073632	1386	1
3.55534475829262	3.08553933285968	1387	1
3.55166596383596	3.08146689827001	1388	1
3.55614964143067	3.10340092512527	1389	1
3.55304824256784	3.11896190965726	1390	1
3.55741396080818	3.10192924501993	1391	1
3.55545010378346	3.09720023634184	1392	1
3.56061562832581	3.13357485799006	1393	1
3.55471431683879	3.11498913277726	1394	1
3.55300111956078	3.12397322776316	1395	1
3.55791130567803	3.08822385254894	1396	1
3.56367915427883	3.11495122313819	1397	1
3.55498689270228	3.11952122025088	1398	1
3.55503911245522	3.14513611742997	1399	1
3.55764928545699	3.12495628564437	1400	1
3.55366008669779	3.12550836544025	1401	1
3.55444812599659	3.10518341614036	1402	1
3.55540572310352	3.10973171397385	1403	1
3.54775481548221	3.09744112195896	1404	1
3.55465676280650	3.06656595652302	1405	1
3.55453896551959	3.09805366495722	1406	1
3.56127806422271	3.10509669692899	1407	1
3.55506166428004	3.08398582605192	1408	1
3.55547226324218	3.11282297380812	1409	1
3.55481717467538	3.13705397504608	1410	1
3.55465728112763	3.13389147584598	1411	1
3.55083261958372	3.09712808667783	1412	1
3.55280679839202	3.09936335097875	1413	1
3.55554735697106	3.12462684934508	1414	1
3.54839853016016	3.10741322829689	1415	1
3.55441978525047	3.10539375449690	1416	1
3.55485549880669	3.09869831227178	1417	1
3.55486261094030	3.10975086308204	1418	1
3.55371325381263	3.12942572657573	1419	1
3.55189570524644	3.11908791447756	1420	1
3.55347791873297	3.13416814260399	1421	1
3.55576630197755	3.12370765008576	1422	1
3.55481259080506	3.10695418091625	1423	1
3.55883126211102	3.10769514627063	1424	1
3.55786932824668	3.12265155518643	1425	1
3.55073572695895	3.10261291977382	1426	1
3.55520487665382	3.11680285444238	1427	1
3.55526816556349	3.11066385156026	1428	1
3.55446287086314	3.11530298008878	1429	1
3.55134028848250	3.09612041906314	1430	1
3.55182652913463	3.09625055676211	1431	1
3.55290815394812	3.12151608402139	1432	1
3.55694789490680	3.14708958027143	1433	1
3.55548359010848	3.11730206074837	1434	1
3.54982815295687	3.09295322165509	1435	1
3.54935975913616	3.10146086308033	1436	1
3.55278888140445	3.10199823544406	1437	1
3.54831676219403	3.10230135804609	1438	1
3.55155151374450	3.10620703065307	1439	1
3.54968055414971	3.09216374586962	1440	1
3.55312239870686	3.08294094015247	1441	1
3.55042081406918	3.09620585688141	1442	1
3.54729436443553	3.06643188796672	1443	1
3.55434380018614	3.10162727043203	1444	1
3.54713022884710	3.11026909258724	1445	1
3.55336238478271	3.09032693594288	1446	1
3.55243753903684	3.08511543717821	1447	1
3.55567717273550	3.08845385238663	1448	1
3.54702523984178	3.09886708201317	1449	1
3.56132755698851	3.13974856895194	1450	1
3.55139608546955	3.07730308702660	1451	1
3.56008135233670	3.08915976493198	1452	1
3.55597273503518	3.11027509099741	1453	1
3.55318371351657	3.12135609286366	1454	1
3.55357756375060	3.14911170397364	1455	1
3.55103727053930	3.10440097116252	1456	1
3.55283327391079	3.09279394881844	1457	1
3.55524716949561	3.12058600931135	1458	1
3.55491824541092	3.09525233295141	1459	1
3.55140117925020	3.08837629079668	1460	1
3.54906236136213	3.07923366187157	1461	1
3.55682230013948	3.10221766234712	1462	1
3.55749831893127	3.09228583309345	1463	1
3.55030725734358	3.08745155693870	1464	1
3.55546835153923	3.12659517762353	1465	1
3.55344254839283	3.09878559380971	1466	1
3.55389802092932	3.09266827205958	1467	1
3.55629058738656	3.10681200829406	1468	1
3.55103988401056	3.11838430481573	1469	1
3.54828486189881	3.10390062788425	1470	1
3.55237416186739	3.08440312874293	1471	1
3.55261330217111	3.09721583010720	1472	1
3.55454871882607	3.10313432589431	1473	1
3.56120441279642	3.09720061837193	1474	1
3.55343240564027	3.08728388157276	1475	1
3.55074470153118	3.11614466777009	1476	1
3.54883540202634	3.09838910559364	1477	1
3.55232991544527	3.08168653073996	1478	1
3.55105452156038	3.09886423591850	1479	1
3.55419478011601	3.10499694729500	1480	1
3.55135219719541	3.10649750811407	1481	1
3.54848429864139	3.09720700700779	1482	1
3.55081466845378	3.07465386197226	1483	1
3.55187278757331	3.09107405188831	1484	1
3.55236977348685	3.09195827429994	1485	1
3.55228613706355	3.10156775088475	1486	1
3.55131967262259	3.10212028755025	1487	1
3.55355233506412	3.11955925198452	1488	1
3.55328008964869	3.11270681141760	1489	1
3.55166259732259	3.08656797355934	1490	1
3.54781207324934	3.04166754768572	1491	1
3.54865110359235	3.08003153898644	1492	1
3.55281812039566	3.11602905409390	1493	1
3.55826373893712	3.13384785267290	1494	1
3.55163022531215	3.13975680680453	1495	1
3.55091082127054	3.11605772487735	1496	1
3.55060445170182	3.11559844249099	1497	1
3.55120151004399	3.10516457248137	1498	1
3.55306275253562	3.12345986152034	1499	1
3.55152475053420	3.10505458235047	1500	1
3.55713761951262	3.10959764027245	1501	1
3.55742215717793	3.10331026938770	1502	1
3.54790878071342	3.06787195386858	1503	1
3.54973381277684	3.06853628732586	1504	1
3.55184044899608	3.09127620501713	1505	1
3.55611512671236	3.12546519865368	1506	1
3.55671638799638	3.11966065594516	1507	1
3.55706775431586	3.12191851727375	1508	1
3.55462930756591	3.10585706906741	1509	1
3.55731079975646	3.12313040995790	1510	1
3.55273324663130	3.13129706744859	1511	1
3.55504855390871	3.11850107940097	1512	1
3.54898796995055	3.11817400519333	1513	1
3.54501298147970	3.08813188285873	1514	1
3.55491686371001	3.11478530425606	1515	1
3.55370470541928	3.12094028463596	1516	1
3.55057884055982	3.11779273860022	1517	1
3.55588617436578	3.12512848715766	1518	1
3.55132816935133	3.11581722671654	1519	1
3.55103486242116	3.09806558407056	1520	1
3.55218276498363	3.08369129093618	1521	1
3.55146496635923	3.11016487404625	1522	1
3.54763537076725	3.13471763156017	1523	1
3.55143986999593	3.09887507555187	1524	1
3.55526861812716	3.09618353757871	1525	1
3.55434260786237	3.10451881110541	1526	1
3.55405912613753	3.11450382523202	1527	1
3.55545463297507	3.10942911459274	1528	1
3.55102064088575	3.11244844471128	1529	1
3.55511661904144	3.15630729604035	1530	1
3.56246307770708	3.12260942692379	1531	1
3.55537828644364	3.09847676417774	1532	1
3.55177059766060	3.07388715868559	1533	1
3.54867690266124	3.08434329000282	1534	1
3.55465201826640	3.10581693139159	1535	1
3.55520038509610	3.09499416662313	1536	1
3.55560357024877	3.11793658188704	1537	1
3.55480708708890	3.12461970790087	1538	1
3.55079737817837	3.09248303529980	1539	1
3.55360457862906	3.08005640289699	1540	1
3.55746131272217	3.11730226864116	1541	1
3.55321777892678	3.09570444265566	1542	1
3.55369869315995	3.09922386639468	1543	1
3.55199331849808	3.08740213064622	1544	1
3.55312961001587	3.09970728348615	1545	1
3.55631087518796	3.09252703139780	1546	1
3.55977147073853	3.11201685800987	1547	1
3.55551234304295	3.07952053601937	1548	1
3.55203833156691	3.08186209892889	1549	1
3.55298527252395	3.11908430798568	1550	1
3.55653700982982	3.12362384301830	1551	1
3.54866430595512	3.10567816630267	1552	1
3.56014806358565	3.13124090655385	1553	1
3.55982311315912	3.12022530258743	1554	1
3.55521247360514	3.07000351329522	1555	1
3.54781841934424	3.05796348866818	1556	1
3.55177480808859	3.06675884972656	1557	1
3.55715202042166	3.10558055124459	1558	1
3.55666347732570	3.11639220324892	1559	1
3.55828072956281	3.11762470084444	1560	1
3.55784537053276	3.11050522246695	1561	1
3.55144567096857	3.08662146782831	1562	1
3.54895431566191	3.07967391352253	1563	1
3.55436547417469	3.08992037887653	1564	1
3.55050037713505	3.11260421470734	1565	1
3.55678110648215	3.12246839258660	1566	1
3.56056283892157	3.12855054916095	1567	1
3.55673740653409	3.13925707355896	1568	1
3.55181409743620	3.11382050133299	1569	1
3.55710811540986	3.11403204102589	1570	1
3.55642759454419	3.13424841911630	1571	1
3.55610072838555	3.12394880508144	1572	1
3.55207066190346	3.13248877446430	1573	1
3.54833592089322	3.10092986909352	1574	1
3.54884693242135	3.09911053416201	1575	1
3.55414107061065	3.09554264274285	1576	1
3.55164514304083	3.10233583678223	1577	1
3.56110420801368	3.10019141473060	1578	1
3.55673169869864	3.11189866901983	1579	1
3.55316993864682	3.12920365353822	1580	1
3.55308221920903	3.14172371373820	1581	1
3.55500298331926	3.11763481594609	1582	1
3.55350260872267	3.12021773609935	1583	1
3.55194604480570	3.11096204404119	1584	1
3.55713445982781	3.13519891883094	1585	1
3.55765726648341	3.12872043327578	1586	1
3.55323409202232	3.12299690122742	1587	1
3.55716581189839	3.12402727178722	1588	1
3.55179515169751	3.11486994079608	1589	1
3.55634639789426	3.13259561520145	1590	1
3.55122009218297	3.11384107497707	1591	1
3.55284134142189	3.10339084377059	1592	1
3.56118294726848	3.11047061842540	1593	1
3.55168262261584	3.10412200744343	1594	1
3.55109156707812	3.09544066428118	1595	1
3.55775291232470	3.12117992375686	1596	1
3.55614923752745	3.13612607174506	1597	1
3.56064373269551	3.15158115908479	1598	1
3.55332833019905	3.10647448242760	1599	1
3.55034128646638	3.10513024401880	1600	1
3.55398863823604	3.11246449461207	1601	1
3.56439644802392	3.14460636585247	1602	1
3.56306488754759	3.14317202344633	1603	1
3.55395493246092	3.10914189573048	1604	1
3.55379993374109	3.12358020208883	1605	1
3.56020356963627	3.13593431260413	1606	1
3.55611134619920	3.13513377390614	1607	1
3.55962851875228	3.13299128189790	1608	1
3.55174450653978	3.11841970795350	1609	1
3.55530427128021	3.12027876620888	1610	1
3.55449759649841	3.13836262410806	1611	1
3.55194855536796	3.10840417389005	1612	1
3.54957134047110	3.06662159833327	1613	1
3.54710652479470	3.07986169041542	1614	1
3.54886926664402	3.09845677629202	1615	1
3.55314073402355	3.10237216768667	1616	1
3.55391579232663	3.10227282925835	1617	1
3.55541954559186	3.11705251388991	1618	1
3.55270850522720	3.11879400260174	1619	1
3.55194880062657	3.11425956527464	1620	1
3.55546159373343	3.12980123650823	1621	1
3.54791409171899	3.09695024194302	1622	1
3.54916994359721	3.06138963155670	1623	1
3.55011371562286	3.08505745356054	1624	1
3.55110333199263	3.09002287742342	1625	1
3.55335306279935	3.10852478021434	1626	1
3.54894710251653	3.09358209049671	1627	1
3.55411101791898	3.12422347565208	1628	1
3.54807333882451	3.07763415687768	1629	1
3.55463648952326	3.07733228010747	1630	1
3.54833085997656	3.07917178713949	1631	1
3.55182023577795	3.09791552165963	1632	1
3.55651241050084	3.11445814798215	1633	1
3.55193584085364	3.11114406944311	1634	1
3.55793625996563	3.12006260116733	1635	1
3.55383572860384	3.10568114276886	1636	1
3.54850639762106	3.09752873416042	1637	1
3.55566802571255	3.11045246541854	1638	1
3.55367436473167	3.07167758849553	1639	1
3.55034505536885	3.07249311945189	1640	1
3.55645163094969	3.11490761592169	1641	1
3.55943011204540	3.12820088417726	1642	1
3.55814155294004	3.10634967805115	1643	1
3.55397952450964	3.07454641565391	1644	1
3.55027766522003	3.11318045854120	1645	1
3.55182941697902	3.13603996973694	1646	1
3.55819748658177	3.13346433233449	1647	1
3.55301133922290	3.13330715651835	1648	1
3.55798407097853	3.11903016427258	1649	1
3.54944985018257	3.08184129944851	1650	1
3.55027444914385	3.07108865745263	1651	1
3.55202830452061	3.04876213339621	1652	1
3.54847835923493	3.09216378813336	1653	1
3.55331363202354	3.10379506014672	1654	1
3.55674577451655	3.10033460784436	1655	1
3.55365328698579	3.12394430656762	1656	1
3.55333640679979	3.10126016049333	1657	1
3.55808662166213	3.09483555060107	1658	1
3.55394731892232	3.10393150220393	1659	1
3.55427311056450	3.10264093025774	1660	1
3.54741803953079	3.09387745475721	1661	1
3.55384496473297	3.10501897189579	1662	1
3.55081224304335	3.09957794313112	1663	1
3.55490792931727	3.09283913484475	1664	1
3.54705947300956	3.06451882270254	1665	1
3.55299165583390	3.08156552435888	1666	1
3.55171943763377	3.06936107989439	1667	1
3.55023567862443	3.09586582846271	1668	1
3.55331713030378	3.09730192218925	1669	1
3.55427287036976	3.09587400781993	1670	1
3.56601778567735	3.12417545686316	1671	1
3.55734028249386	3.11440393913548	1672	1
3.55331926464082	3.09194370737310	1673	1
3.55353859976603	3.08251582999525	1674	1
3.55259180663013	3.12758052096879	1675	1
3.55409228146079	3.11249973983907	1676	1
3.55051720243271	3.08276702492331	1677	1
3.55321276066522	3.08683985330792	1678	1
3.55074073622008	3.09355559082002	1679	1
3.55814793396777	3.10799138288405	1680	1
3.54798667642844	3.07655703258200	1681	1
3.55020850185272	3.07922103256039	1682	1
3.54923861536490	3.09778565998160	1683	1
3.55705160348340	3.10789565380692	1684	1
3.55616614416559	3.13834985804201	1685	1
3.54979013707377	3.10544209210214	1686	1
3.54506046362058	3.09614037791035	1687	1
3.54782001556734	3.09718189306740	1688	1
3.54953575635866	3.13399254926301	1689	1
3.55392916211683	3.12162420039769	1690	1
3.56252081576925	3.13512344027110	1691	1
3.55680852120020	3.12212671895568	1692	1
3.55228394143283	3.13848242389341	1693	1
3.55462859034650	3.11390381366721	1694	1
3.55102218307546	3.11198042118297	1695	1
3.55676823486030	3.11087274689899	1696	1
3.55102877356669	3.07631177012503	1697	1
3.54696438495177	3.02375498405058	1698	1
3.54990171041700	3.06285070892977	1699	1
3.55338487046153	3.09637147690588	1700	1
3.55327920461018	3.11407617855726	1701	1
3.55263556472650	3.09443620707212	1702	1
3.54987204082308	3.10889645451009	1703	1
3.55538288881452	3.11775471920900	1704	1
3.55227631360929	3.11347890896191	1705	1
3.55170217450743	3.11306310669228	1706	1
3.55200734056723	3.08777788935720	1707	1
3.55398105917728	3.09493130211499	1708	1
3.55134027731638	3.05844613757267	1709	1
3.54824817718709	3.07470892424062	1710	1
3.55153875818085	3.08610634541958	1711	1
3.55595768469384	3.10743740594160	1712	1
3.55566937727117	3.10916454522956	1713	1
3.55750276807300	3.14235891847923	1714	1
3.55662210404156	3.12369636559332	1715	1
3.55613137150146	3.13540541420394	1716	1
3.55520608982961	3.13561895291691	1717	1
3.54758641340225	3.10635131323752	1718	1
3.55456869602553	3.09232818376861	1719	1
3.55632615178757	3.06981931823466	1720	1
3.54670380439441	3.08583302414260	1721	1
3.55541631123515	3.12728978861529	1722	1
3.55335281300480	3.12502014011291	1723	1
3.55614093618776	3.11251480375285	1724	1
3.55989630116672	3.12591004619304	1725	1
3.55233843661846	3.11505353013889	1726	1
3.55177882952058	3.09554480591189	1727	1
3.54923535847883	3.08846036074883	1728	1
3.55156918395914	3.08375621895902	1729	1
3.56386404474065	3.13018812862213	1730	1
3.55672412065874	3.11841296757376	1731	1
3.55542699154562	3.09382800004271	1732	1
3.55293114911609	3.09535697128638	1733	1
3.55115658223282	3.09469610795233	1734	1
3.55039410702067	3.09960276179342	1735	1
3.54636476482235	3.07787368164341	1736	1
3.55283479645033	3.09688793976595	1737	1
3.55899084033037	3.15018495531357	1738	1
3.55400154065996	3.15690332320804	1739	1
3.55060156442655	3.13790203934005	1740	1
3.55068190365581	3.12659799439776	1741	1
3.55548814848569	3.11137049743021	1742	1
3.55346897639800	3.09145812083364	1743	1
3.55434232563574	3.11249116438595	1744	1
3.55717933095349	3.11933058253592	1745	1
3.55439931045386	3.09726896954447	1746	1
3.55368205822515	3.11977034970989	1747	1
3.55206080302488	3.13712581319140	1748	1
3.55550374051051	3.13789355311524	1749	1
3.55281128272307	3.12193194036641	1750	1
3.55228478634152	3.13729940598727	1751	1
3.55144393873686	3.12856223048310	1752	1
3.54920141896977	3.14135928096680	1753	1
3.55703447201587	3.16044315266943	1754	1
3.55558613623821	3.13008679452809	1755	1
3.55270629299063	3.13838073260204	1756	1
3.55202957176247	3.12915021346470	1757	1
3.55236912670442	3.08296137231962	1758	1
3.55239367151989	3.12634705716917	1759	1
3.54951010475106	3.11119098462818	1760	1
3.55262402251728	3.09237772785332	1761	1
3.54958196924836	3.10269915676493	1762	1
3.55806488574522	3.10414250417578	1763	1
3.55585883177228	3.12177046660392	1764	1
3.55034866380010	3.09600084245399	1765	1
3.54680789478145	3.07525869603887	1766	1
3.55073705492236	3.08582044227878	1767	1
3.55107120223854	3.08578586998833	1768	1
3.54968398931516	3.09362917631856	1769	1
3.54749996237486	3.07473684769347	1770	1
3.55060589968023	3.08619334144116	1771	1
3.55250591091325	3.06727232680953	1772	1
3.55576350535726	3.10076716733827	1773	1
3.55113400679197	3.07630353344629	1774	1
3.54761439056979	3.07491093165252	1775	1
3.54158722740776	3.06901678314319	1776	1
3.55336838754760	3.10650711388120	1777	1
3.54742817475406	3.09516214610988	1778	1
3.55914209972148	3.13552023494303	1779	1
3.55070197922428	3.11573192788856	1780	1
3.55533930044402	3.11100180808580	1781	1
3.55155270513411	3.09888648043504	1782	1
3.54968926676058	3.10635000190731	1783	1
3.55260031495279	3.10668096040353	1784	1
3.55565805892209	3.11619094376971	1785	1
3.55323021171574	3.09538265334640	1786	1
3.55188280337345	3.10656307625256	1787	1
3.54716787746929	3.11034774218517	1788	1
3.54686583381485	3.12178521939878	1789	1
3.55412651776847	3.10233110184692	1790	1
3.55266594103138	3.09460177220667	1791	1
3.55638992027415	3.13868107869915	1792	1
3.55492363422521	3.12272948584810	1793	1
3.55970760465036	3.12717301297133	1794	1
3.55479021183919	3.09668554246308	1795	1
3.55553636234719	3.13087124374348	1796	1
3.55995199062359	3.13497189938958	1797	1
3.55630057506543	3.12779424566863	1798	1
3.55257481131126	3.10298473859551	1799	1
3.55295733559691	3.09152889099100	1800	1
3.55686411128406	3.09664035810629	1801	1
3.56050455847244	3.10951726824911	1802	1
3.55486166307179	3.09660901223589	1803	1
3.54949449028873	3.09970971085632	1804	1
3.55201871487948	3.11086019186065	1805	1
3.55459122995274	3.11563531838748	1806	1
3.55292884140032	3.11940189504313	1807	1
3.55403723236642	3.11458587257481	1808	1
3.55543424536890	3.10513582806599	1809	1
3.55399976148687	3.13017069785049	1810	1
3.54833988983157	3.12849843798439	1811	1
3.55466983421846	3.13667259907816	1812	1
3.55838486335286	3.11404951778200	1813	1
3.55708060116735	3.12416025128010	1814	1
3.55634619867403	3.15259311836635	1815	1
3.55772186214757	3.09854733597893	1816	1
3.55347311310779	3.09662414892272	1817	1
3.55015619861487	3.06421561754613	1818	1
3.54678517598400	3.07552447517861	1819	1
3.55190408049836	3.09210699967072	1820	1
3.55199000304808	3.10823791528954	1821	1
3.55452583620192	3.11567833936619	1822	1
3.54616868181032	3.07863706619414	1823	1
3.54660516196500	3.06748393501294	1824	1
3.54788469171263	3.10027100743681	1825	1
3.54979227169540	3.10870562314966	1826	1
3.54537654648841	3.12751533997053	1827	1
3.55663619236030	3.12252106200810	1828	1
3.55322725286774	3.10719486475048	1829	1
3.55306716887923	3.09739509958316	1830	1
3.54943047343098	3.11123531503169	1831	1
3.55267619313317	3.10031640234413	1832	1
3.55042076588512	3.13020726143645	1833	1
3.55598119097241	3.13187093943850	1834	1
3.55589390672321	3.14995468952657	1835	1
3.55832469437645	3.15072147383440	1836	1
3.54833065411078	3.08448006254686	1837	1
3.55138945567027	3.09763772566484	1838	1
3.54412682750643	3.08953142555659	1839	1
3.54860596817307	3.09407706376040	1840	1
3.55044040273320	3.12031038410918	1841	1
3.55686267519272	3.14630723492548	1842	1
3.55456381926048	3.13308118934304	1843	1
3.54724610518154	3.10132642673736	1844	1
3.54351673740739	3.11525850440753	1845	1
3.54420239887471	3.12073869951894	1846	1
3.55410869077724	3.11417070651630	1847	1
3.54986363372046	3.11038475477730	1848	1
3.55453703385723	3.11737914396661	1849	1
3.55015618797237	3.10114394654497	1850	1
3.55465238058722	3.11209431659518	1851	1
3.55368400440172	3.10416979332107	1852	1
3.55298199806230	3.08827283926538	1853	1
3.54746357893506	3.09874751934188	1854	1
3.55785465237900	3.13182777866393	1855	1
3.55624620472329	3.11890857436920	1856	1
3.55016851722624	3.09211450806145	1857	1
3.55047102772770	3.11652101778692	1858	1
3.55124266541656	3.08241873849890	1859	1
3.54963265811782	3.09101825337624	1860	1
3.55132666672514	3.07738946016193	1861	1
3.55381934844791	3.08516389135418	1862	1
3.55959224950134	3.13583580987405	1863	1
3.55339868713147	3.13534344804363	1864	1
3.55416509215811	3.13451843943135	1865	1
3.54697614647478	3.10039674648887	1866	1
3.54858588399968	3.10989713676719	1867	1
3.55101525337690	3.11694499795951	1868	1
3.55243276954174	3.13089047419833	1869	1
3.55229286831158	3.09902010234059	1870	1
3.55143392254436	3.08043432979756	1871	1
3.54856774938614	3.11563975820238	1872	1
3.55499526656221	3.13292193683061	1873	1
3.55436683726108	3.12518234973535	1874	1
3.55662061246877	3.13973867000785	1875	1
3.54956372915174	3.12933757591458	1876	1
3.55354475994557	3.09981780227806	1877	1
3.55388211369657	3.12847910924531	1878	1
3.55670159086723	3.15759470100287	1879	1
3.55490381502116	3.12818811807269	1880	1
3.55561696912221	3.13926074356522	1881	1
3.54826187161822	3.11329834837629	1882	1
3.54980619996222	3.08350250922988	1883	1
3.54846700094999	3.07541394378562	1884	1
3.55149871822807	3.08383953890738	1885	1
3.55390979191826	3.09147654783547	1886	1
3.55340339115175	3.13191817084018	1887	1
3.55434239172289	3.13117414395741	1888	1
3.55173543063438	3.12260321079431	1889	1
3.55261400352307	3.13691406242848	1890	1
3.55772743942953	3.11917819103709	1891	1
3.54831589382778	3.08460322592460	1892	1
3.55106525953193	3.07037357660755	1893	1
3.55298697226023	3.08556307904273	1894	1
3.54379778815055	3.09924197721923	1895	1
3.54424339876199	3.09396858211507	1896	1
3.55066678206204	3.12913322544287	1897	1
3.55799504658684	3.14646347970748	1898	1
3.55317568718855	3.13621424648627	1899	1
3.55326263187532	3.15317866296220	1900	1
3.54949540030017	3.11138637917365	1901	1
3.54686272972993	3.08689880652868	1902	1
3.54929460745341	3.10946342407851	1903	1
3.55291954872441	3.13145157669325	1904	1
3.55063165228836	3.11328076509789	1905	1
3.54357776553564	3.12366535976797	1906	1
3.55216707289903	3.12301978433180	1907	1
3.55447424324333	3.11242737342206	1908	1
3.55703982175254	3.11193776126384	1909	1
3.54633144893594	3.12203623576463	1910	1
3.55488086311190	3.12411568221612	1911	1
3.55231465849199	3.13060977568630	1912	1
3.54727112573387	3.08488517454969	1913	1
3.54687632220440	3.10350636237054	1914	1
3.54850640483618	3.09621171777961	1915	1
3.54653698011068	3.11264070920286	1916	1
3.54859823497182	3.09916334321493	1917	1
3.55658434655101	3.11062282013773	1918	1
3.55842001183066	3.13179922856723	1919	1
3.55049269610870	3.11558143756802	1920	1
3.54998112756202	3.15314165565463	1921	1
3.54790187814604	3.14138153281709	1922	1
3.55287854741049	3.12140342268466	1923	1
3.55178857796762	3.08947387241152	1924	1
3.54960507081786	3.10180035620609	1925	1
3.55201585643407	3.12113677556079	1926	1
3.55430229879031	3.15055891510250	1927	1
3.55120551376321	3.10552433394560	1928	1
3.54780058204296	3.12918822302195	1929	1
3.54873207901206	3.14768058956163	1930	1
3.55279635414014	3.11918566949886	1931	1
3.55795110390106	3.12660309188415	1932	1
3.55367180066978	3.10458970332842	1933	1
3.54405218884049	3.09203685029263	1934	1
3.55122134318004	3.08977343199198	1935	1
3.54603319463419	3.07023407120118	1936	1
3.54791820435251	3.08843552209309	1937	1
3.55371630218632	3.07850363195431	1938	1
3.55172501468888	3.09257281521014	1939	1
3.54473881694981	3.08169020737603	1940	1
3.55142870732284	3.10405189884574	1941	1
3.55862168690600	3.11360762702105	1942	1
3.55526301410729	3.09152077120689	1943	1
3.55001970704728	3.08657913096464	1944	1
3.55365295389221	3.11762753573924	1945	1
3.55323561119866	3.09512815721540	1946	1
3.55201568935411	3.13065916598002	1947	1
3.55015675321842	3.10071203750848	1948	1
3.54672864424437	3.09185715513617	1949	1
3.55120014961274	3.09522515492114	1950	1
3.55659319301316	3.13945605243214	1951	1
3.55511985005928	3.16693002584555	1952	1
3.55131980657300	3.12085602214394	1953	1
3.55016402270010	3.14070632485562	1954	1
3.55131364379273	3.09444544411296	1955	1
3.54678277493274	3.09045782138817	1956	1
3.55334650296193	3.12485059512996	1957	1
3.55257023418636	3.09931984624066	1958	1
3.55233901977895	3.13013007452932	1959	1
3.55227413703117	3.10631600230149	1960	1
3.54234682693758	3.08591942481539	1961	1
3.55318155869812	3.08081188585023	1962	1
3.55442744480048	3.07999008546022	1963	1
3.55307501757257	3.08999275527926	1964	1
3.54747466319715	3.09293120894552	1965	1
3.55454058217712	3.10636067407753	1966	1
3.55150789092122	3.13959485211905	1967	1
3.55189148177385	3.13624854766747	1968	1
3.56043502348223	3.15924469547100	1969	1
3.56556442609460	3.15903344090571	1970	1
3.55305632462915	3.10605728490380	1971	1
3.55128442762635	3.10020832174190	1972	1
3.54970037606203	3.10691135645725	1973	1
3.56087337073506	3.12234893319563	1974	1
3.55410260481466	3.09599621070821	1975	1
3.55114486004978	3.08814812413363	1976	1
3.55249103650930	3.09805942932656	1977	1
3.54634603038668	3.08442544857090	1978	1
3.54650841996268	3.08491125897118	1979	1
3.54854650306241	3.07246543868075	1980	1
3.55322125582939	3.10071141439130	1981	1
3.55164166391944	3.10924913905173	1982	1
3.55359367442187	3.11181403840562	1983	1
3.55471021040727	3.12482313037465	1984	1
3.55199011407038	3.13795628468907	1985	1
3.55711131126367	3.15366921359194	1986	1
3.55263664347525	3.11085436950836	1987	1
3.55205632416882	3.12160523691468	1988	1
3.55152708792908	3.10870495298711	1989	1
3.54971939583114	3.11203261758979	1990	1
3.55724632547047	3.12407078965335	1991	1
3.55358687479868	3.13734173830266	1992	1
3.55313251161775	3.11926808672962	1993	1
3.55118633634882	3.10699141036105	1994	1
3.55230024803744	3.09778144986891	1995	1
3.54783552433391	3.10425797251678	1996	1
3.54808099476582	3.09404406934186	1997	1
3.54506022749289	3.09489451853362	1998	1
3.55141258297131	3.09194444951618	1999	1
3.54937314177091	3.10837380761156	2000	1
[truncated: 3,000 more rows]
