# Supplementary material for: Reversibility and Viscoelastic Properties of Micropillar Supported and Oriented Magnesium Bundled F-Actin
Source: PLoS One. 2015 Aug 31;10(8):e0136432. doi: 10.1371/journal.pone.0136432 (PMC4556452; doi:10.1371/journal.pone.0136432)
Supplement: S1 Data — See the Readme.txt file within. (ZIP) [file pone.0136432.s004.zip › Rheology-raw-data/120916 02mM/fov2072noDD/fov2072noDD.txt]

3.21361030309955	3.44187663042543	1	1
3.20961329278013	3.42451922526197	2	1
3.20718711947905	3.43073720326471	3	1
3.20950269161218	3.45543112480820	4	1
3.21076901523583	3.43678308633680	5	1
3.20943273273027	3.42361998030130	6	1
3.21132698182652	3.43228441338755	7	1
3.20935071872161	3.43714975217729	8	1
3.20698914139018	3.42214560764758	9	1
3.21077328079321	3.44351555194472	10	1
3.20753979824527	3.42843160540697	11	1
3.21054447076236	3.42898317551269	12	1
3.20988045148043	3.42668294046379	13	1
3.21253467147152	3.44597373131071	14	1
3.21167432335500	3.42861270142773	15	1
3.21100317495410	3.43315542172524	16	1
3.20870915766536	3.42772780447736	17	1
3.21202230693941	3.44076060543525	18	1
3.20612382282094	3.45036137609165	19	1
3.21227710861069	3.43380754615188	20	1
3.21274702879127	3.45050982827190	21	1
3.21077230386268	3.43954029082918	22	1
3.21168541747331	3.45281519529544	23	1
3.21448693885198	3.43453554313007	24	1
3.20761889429397	3.42949140155712	25	1
3.21004871921052	3.42986966442282	26	1
3.20933436410135	3.41960538991283	27	1
3.20735683653821	3.43768174128666	28	1
3.20604235938542	3.43222285331103	29	1
3.20726340934795	3.41803244306496	30	1
3.20885058174247	3.42690158310257	31	1
3.20685336335561	3.42983583153519	32	1
3.20683492371543	3.41207834018434	33	1
3.21060991389903	3.42889157874130	34	1
3.20964060698450	3.44049513884832	35	1
3.21064800480889	3.45263596130901	36	1
3.20780291845394	3.46252511115680	37	1
3.21108308071455	3.43494756180448	38	1
3.21186200485850	3.43829008687334	39	1
3.21041702814187	3.46426446919752	40	1
3.20973761105576	3.47564495026843	41	1
3.21103748555150	3.45362865158780	42	1
3.20949397960510	3.45520885390000	43	1
3.21339938169421	3.43480629360798	44	1
3.21461432267591	3.43267994601977	45	1
3.21552959779446	3.41440668840206	46	1
3.21058268620485	3.42796744846484	47	1
3.20848738860386	3.44448852411533	48	1
3.21006131588555	3.46238868147896	49	1
3.21162215399378	3.47222132115762	50	1
3.21151673555194	3.46916129786285	51	1
3.20889789085707	3.44470257817710	52	1
3.21279853803448	3.44477345485832	53	1
3.20760084593235	3.43658176596555	54	1
3.21238497493387	3.46167723346758	55	1
3.21282449828958	3.45709463022291	56	1
3.20946303169385	3.45770532719662	57	1
3.21015460524340	3.44040857794245	58	1
3.21141481604268	3.44058473751879	59	1
3.20829665435877	3.44663387961646	60	1
3.21042080505842	3.44235805581713	61	1
3.21048157440776	3.43869610767800	62	1
3.20711878111163	3.41638058020864	63	1
3.21083550637947	3.41097815208065	64	1
3.21123959236235	3.41237712476740	65	1
3.21118690100983	3.42734739575872	66	1
3.21540206828388	3.42867924003653	67	1
3.21119795446470	3.42525918702298	68	1
3.20508748415112	3.41631530231871	69	1
3.20867199667857	3.43648054611740	70	1
3.21109637612093	3.42738825626087	71	1
3.20731155046136	3.43702345458779	72	1
3.21153302656961	3.43384508221411	73	1
3.20817040378349	3.43712445561846	74	1
3.21038210510286	3.45382400225415	75	1
3.20926868631614	3.45734399531623	76	1
3.20874490062862	3.43380174089060	77	1
3.21175102424858	3.44205430534554	78	1
3.20788080487532	3.42501337329310	79	1
3.20905961269929	3.42299980232820	80	1
3.20798624750081	3.42063630825542	81	1
3.21045595933401	3.43932716858097	82	1
3.21109019544353	3.43245788607239	83	1
3.21130221023608	3.42896046283916	84	1
3.21171034491490	3.44894687586534	85	1
3.21005535889437	3.42511951080331	86	1
3.20941095673047	3.43835040399447	87	1
3.20858255864445	3.45451238472124	88	1
3.21111903613057	3.44846453976795	89	1
3.21274965825244	3.44525680034575	90	1
3.20824746341507	3.44774526779180	91	1
3.21289565733227	3.45708034853119	92	1
3.21348033271926	3.45400311473679	93	1
3.21355540845229	3.43700712206267	94	1
3.20989667488611	3.43633260583175	95	1
3.20913225724658	3.45543792695298	96	1
3.21220432223854	3.44436127513985	97	1
3.21035122542753	3.43250721306459	98	1
3.21195294514655	3.41512356823253	99	1
3.20948184291567	3.42523907637749	100	1
3.20828308611132	3.44115693627003	101	1
3.21095623400371	3.43531603141369	102	1
3.20825758976313	3.42089909971612	103	1
3.20978724821728	3.42734492299751	104	1
3.21098719802987	3.45897755170863	105	1
3.21187402609601	3.45476311943869	106	1
3.20823798154774	3.44387432742295	107	1
3.20864214271635	3.44298258738037	108	1
3.20721410961725	3.45786388085971	109	1
3.20768847691566	3.46620557096395	110	1
3.21057126875533	3.45744167130925	111	1
3.20741651495978	3.46590909933177	112	1
3.21056419953503	3.46583994630373	113	1
3.21049671832532	3.44983580977048	114	1
3.20719922757168	3.43557791794328	115	1
3.20711184550416	3.43834718992598	116	1
3.20785633807218	3.45260388526919	117	1
3.20844995267663	3.44315303476534	118	1
3.21007909407364	3.43837733054841	119	1
3.21142716852962	3.44060815610941	120	1
3.21144114306323	3.42677310610549	121	1
3.20580379851155	3.42417586614678	122	1
3.21000576889314	3.45057932995358	123	1
3.20863184767428	3.43996528671796	124	1
3.21004606819509	3.45652768495987	125	1
3.20793413748309	3.43662256097827	126	1
3.20962661179066	3.44089827990099	127	1
3.20720645199032	3.44069356369497	128	1
3.20839845911609	3.44592599999964	129	1
3.21092416028435	3.45376079038371	130	1
3.20669122109237	3.45221156619505	131	1
3.20728443505680	3.43393416214469	132	1
3.20442941504970	3.42003323760770	133	1
3.20799226251542	3.44174883174234	134	1
3.21162757859456	3.43301232149700	135	1
3.20769743975696	3.43346210626770	136	1
3.20776801702531	3.41755307680413	137	1
3.20849537015527	3.42084934243820	138	1
3.20890797176737	3.42435395973318	139	1
3.20921101881261	3.43103658543271	140	1
3.21200751302622	3.44079042352311	141	1
3.20930277592243	3.46260956529888	142	1
3.20801952893990	3.44870902164795	143	1
3.20734651380837	3.41252224025155	144	1
3.20877048652855	3.42407128247525	145	1
3.20755623731974	3.42285265415476	146	1
3.21238020291971	3.43080982655349	147	1
3.21235742603848	3.42607798624992	148	1
3.20463272675347	3.41217480967148	149	1
3.20828820132966	3.42348403974027	150	1
3.20784497927085	3.43744410648317	151	1
3.20765647139070	3.43701130314144	152	1
3.20718233922344	3.41535995591204	153	1
3.20492903979793	3.43267104119362	154	1
3.20839075775860	3.45801985514527	155	1
3.21057632157116	3.44409596238915	156	1
3.20950707709744	3.42662824530372	157	1
3.20803117282285	3.42744243104394	158	1
3.20610184485550	3.43301851033357	159	1
3.21141128848561	3.45493750084912	160	1
3.20988651468916	3.43853536110995	161	1
3.20595278786796	3.44017819291295	162	1
3.20754715589364	3.44809228730102	163	1
3.20592287604073	3.42839019636130	164	1
3.20746247370379	3.42458664305599	165	1
3.20967258545242	3.44238697971990	166	1
3.21147488148880	3.43407274989339	167	1
3.20873288521255	3.44664754238057	168	1
3.20548076759306	3.43264435918547	169	1
3.20824637244506	3.41181741578054	170	1
3.21066670501151	3.43031149152614	171	1
3.20969170249322	3.43024301367112	172	1
3.20422905351254	3.41257532350272	173	1
3.20710317200478	3.40793555861865	174	1
3.20610644456196	3.41274863550989	175	1
3.20646195775099	3.43927099131840	176	1
3.20939642651005	3.45106088522860	177	1
3.20869539721660	3.45328647720250	178	1
3.21054298566755	3.45314882369257	179	1
3.20677409661266	3.44828736474122	180	1
3.20797811965994	3.42853778091540	181	1
3.20781886505754	3.41913839038369	182	1
3.20996248328638	3.45263876781670	183	1
3.20812447303091	3.43696523436334	184	1
3.21092490272667	3.45406315125275	185	1
3.20765077661858	3.45078250373209	186	1
3.21105213010007	3.45281929302315	187	1
3.21116282671142	3.44570674433044	188	1
3.20411467310589	3.45444507958927	189	1
3.20279149819031	3.45295952286259	190	1
3.20645301638873	3.46189727923307	191	1
3.20766659061690	3.45267208252936	192	1
3.20810665308931	3.43258121578522	193	1
3.20638220968381	3.43436206700272	194	1
3.20862625995374	3.42466639500856	195	1
3.20988170028750	3.43086745238174	196	1
3.20804355670070	3.45327857141201	197	1
3.20880967839033	3.44906056842032	198	1
3.20559719735798	3.45927152379488	199	1
3.21072869242479	3.44777933894205	200	1
3.20641994418872	3.45914250062757	201	1
3.20575257871869	3.45052849963276	202	1
3.20601282004552	3.42370995831107	203	1
3.20604244200275	3.43499954812983	204	1
3.20904572039109	3.42618002472919	205	1
3.21018490291359	3.44845410499928	206	1
3.20899276052483	3.45143303073341	207	1
3.21122022272133	3.45674150289543	208	1
3.20875748773007	3.45916517744096	209	1
3.20630040179509	3.44500015730590	210	1
3.20605802535550	3.45900370044822	211	1
3.20845775399512	3.45507027433980	212	1
3.20841207706578	3.46475749880885	213	1
3.20698381010964	3.46875060585264	214	1
3.20942958302081	3.44762753976048	215	1
3.20599053791651	3.44146217203959	216	1
3.20516745827170	3.44742309842335	217	1
3.20752159331249	3.43994321450579	218	1
3.21038341293666	3.45537767554275	219	1
3.20670827358315	3.44948843780667	220	1
3.20971752704886	3.44910071468020	221	1
3.21011142292253	3.46221139072241	222	1
3.20649573958919	3.44381240349829	223	1
3.20904692220325	3.45742709839957	224	1
3.20787690427435	3.42785964838854	225	1
3.20805579025788	3.43575373325150	226	1
3.20821441821884	3.43724214836096	227	1
3.20898003622400	3.45063052244053	228	1
3.20965531242475	3.44368628108624	229	1
3.20698782567343	3.43060001262119	230	1
3.20762472564984	3.43973198296418	231	1
3.20478415053570	3.45060226772280	232	1
3.20617916311903	3.45097632030542	233	1
3.20614546968258	3.45324569329935	234	1
3.20764967091143	3.44797565685607	235	1
3.20485056046060	3.45458363037168	236	1
3.21109789196396	3.41864718542813	237	1
3.20739839246582	3.42733598313213	238	1
3.20876762477001	3.45484469901017	239	1
3.20813647963397	3.46748508634631	240	1
3.20818323420902	3.45333382965486	241	1
3.20737345232354	3.44793210119235	242	1
3.20858102017306	3.44642339469435	243	1
3.20934011563277	3.42766412940508	244	1
3.20745880031895	3.45034646360870	245	1
3.20874521630286	3.43338205202271	246	1
3.20799318828923	3.42556212478314	247	1
3.21077374081346	3.42533848406515	248	1
3.20913841641911	3.44365370382532	249	1
3.20490915211858	3.45580720578809	250	1
3.20412719815915	3.44074907249318	251	1
3.20754832621240	3.43639478213094	252	1
3.20956353295035	3.43090308704498	253	1
3.21046062591330	3.43040638821698	254	1
3.20650235926126	3.43787353595910	255	1
3.20745868750890	3.45862718400803	256	1
3.20417173710522	3.46553328507797	257	1
3.20920761247361	3.44948462352534	258	1
3.20718620864012	3.43258797100701	259	1
3.20982307270114	3.44175025547008	260	1
3.20783575934575	3.42665324577632	261	1
3.20692943148385	3.43497499278766	262	1
3.20904052706900	3.45172770327243	263	1
3.20784778063314	3.45379058952352	264	1
3.20627109544228	3.44373948265486	265	1
3.20979126482139	3.50355087211693	266	1
3.21006621470647	3.47949778991102	267	1
3.20564054375094	3.46096220529303	268	1
3.20595389238255	3.43412311953866	269	1
3.20588749270294	3.46203886643656	270	1
3.21291914904511	3.44998650515451	271	1
3.20515813128769	3.41595824046376	272	1
3.21029927647583	3.42550663372540	273	1
3.21126681000981	3.44677888207968	274	1
3.20590666019091	3.44436419628736	275	1
3.20813296942016	3.45733393272285	276	1
3.20712763593143	3.46138729905165	277	1
3.20791012858295	3.44827503651566	278	1
3.20706802503521	3.44181198416403	279	1
3.21076906085706	3.44983865139328	280	1
3.20886511263981	3.44320298208041	281	1
3.20534023705906	3.44758946917199	282	1
3.20841287558862	3.43975383250284	283	1
3.20847580640423	3.42942726022583	284	1
3.21268328341836	3.45089383284999	285	1
3.20747102411442	3.42998014258966	286	1
3.20928440153734	3.43461835649470	287	1
3.20915823126002	3.45458427230131	288	1
3.20907997190062	3.45116234604942	289	1
3.20738410855100	3.45841135127108	290	1
3.20742619427243	3.45206493333549	291	1
3.20648955067696	3.44655026910921	292	1
3.20779904127130	3.45303785729998	293	1
3.20791264635090	3.43105862256952	294	1
3.20753812040527	3.44235375471543	295	1
3.20721727118069	3.41778400074739	296	1
3.21063975971685	3.44079278740772	297	1
3.20723354203301	3.45232024118429	298	1
3.21014894168295	3.43336814027404	299	1
3.20767274125835	3.45021694349358	300	1
3.20918527869244	3.43889534597590	301	1
3.20731273038131	3.45441646793728	302	1
3.20719148698609	3.45874825971205	303	1
3.20688868489691	3.44509401265596	304	1
3.20761478781719	3.44168700134312	305	1
3.20897357938496	3.44721927286874	306	1
3.20609008500776	3.43269287885720	307	1
3.20504146793124	3.42994240607063	308	1
3.20964256122786	3.44819216018523	309	1
3.20982200904133	3.43572805185693	310	1
3.21147168582486	3.44017090388912	311	1
3.20470353992949	3.42948902067891	312	1
3.20792535433904	3.43623919238979	313	1
3.20694634944012	3.42759713830579	314	1
3.21098804489514	3.42864366189023	315	1
3.20745867004268	3.45066798929179	316	1
3.20669152299407	3.45755122326081	317	1
3.20649143052588	3.43601025883278	318	1
3.20991234494857	3.41711589486786	319	1
3.20824876344653	3.44667621608079	320	1
3.20813281972645	3.44778752292437	321	1
3.20434760970264	3.43263287827729	322	1
3.21055518399316	3.45135627536435	323	1
3.20992620055439	3.46913593442403	324	1
3.21276414154590	3.42779260558316	325	1
3.20933693869837	3.44165766774699	326	1
3.20781641500167	3.41739899525182	327	1
3.20679444522728	3.42362899589724	328	1
3.20761136130930	3.43907927291569	329	1
3.21013003087063	3.44245198544850	330	1
3.20608156286352	3.43349386223117	331	1
3.20752308093931	3.44672878132180	332	1
3.21008594096868	3.44882675711502	333	1
3.20805294812557	3.44814214256819	334	1
3.21060242030920	3.44033346707294	335	1
3.20733257959293	3.41877928002243	336	1
3.20509715493228	3.43664908322001	337	1
3.20486987460897	3.45313561341199	338	1
3.20490642760157	3.47408766950201	339	1
3.20639875751173	3.47886054756121	340	1
3.20523388879632	3.45973247480622	341	1
3.20452668227353	3.45215577562473	342	1
3.20931837634921	3.44300726005593	343	1
3.20960078195789	3.45429266959450	344	1
3.20958685723829	3.44746328703253	345	1
3.20878889635263	3.44149601130305	346	1
3.20321057273651	3.43867399786334	347	1
3.20862150292175	3.43687262360874	348	1
3.21044144565890	3.44345066142550	349	1
3.20904663741648	3.43294884232299	350	1
3.20701713369545	3.44776913224749	351	1
3.20561162079053	3.45527918096444	352	1
3.21192411920728	3.45288578143018	353	1
3.20883969668872	3.43511091934132	354	1
3.20512254722514	3.43812807413346	355	1
3.20508726311780	3.43800428637076	356	1
3.20737136645222	3.43101668918285	357	1
3.21007474858400	3.43683181147180	358	1
3.20887555326105	3.42426482474892	359	1
3.20623419537151	3.43364506867295	360	1
3.20787738325603	3.43229232592049	361	1
3.20586301934123	3.43821113199068	362	1
3.20323792072537	3.42821304418601	363	1
3.20571157536150	3.44776531233319	364	1
3.20763366358957	3.45054008983866	365	1
3.20834930171421	3.45088331855383	366	1
3.20044974839860	3.44417502936048	367	1
3.20206727572109	3.44153753298759	368	1
3.20563087036407	3.43599609709546	369	1
3.20674008689253	3.45311688598393	370	1
3.20806875788902	3.44811331663272	371	1
3.20718087810121	3.45307960641266	372	1
3.20162522927867	3.46060334908983	373	1
3.20428681502148	3.44282788820542	374	1
3.20539352987771	3.44260451199021	375	1
3.20620687227381	3.45388862320361	376	1
3.20800824351037	3.46961947059237	377	1
3.20129720486885	3.42966716518153	378	1
3.20857505805571	3.43841712128642	379	1
3.21224077591916	3.44768216434971	380	1
3.20814503781265	3.42951729074771	381	1
3.20862856633710	3.44312685647421	382	1
3.20631142115965	3.44975906525245	383	1
3.20611125167807	3.45302028138944	384	1
3.20648246003838	3.43525793923522	385	1
3.20947244298377	3.43944800850786	386	1
3.20729603836974	3.42436796371239	387	1
3.20335799245602	3.40383395145368	388	1
3.20683149059891	3.43026240747910	389	1
3.20825834659145	3.44521579342090	390	1
3.20734482212598	3.45789406360882	391	1
3.20209005054039	3.44719800791186	392	1
3.20791905531223	3.43412089208104	393	1
3.20502802274959	3.44026036543449	394	1
3.20654820590904	3.43473494649272	395	1
3.20834113683918	3.45194660859189	396	1
3.20661266485478	3.47281845008879	397	1
3.20731483831934	3.44954759835654	398	1
3.20974740186251	3.46215672693008	399	1
3.20645905402506	3.45101794208589	400	1
3.20832403953796	3.44336697142999	401	1
3.20648713442149	3.42940518188307	402	1
3.20600786000808	3.42728593754658	403	1
3.20808468782909	3.44211489690285	404	1
3.20616781456854	3.46712958566431	405	1
3.20667408626208	3.45256336178744	406	1
3.20753994525859	3.45528821431406	407	1
3.20922821321707	3.43629594776501	408	1
3.21010766113915	3.42401528792282	409	1
3.20634891884605	3.45305126194718	410	1
3.20573242301030	3.45533465631088	411	1
3.20818824859300	3.41517642647641	412	1
3.20516105051089	3.42059201027373	413	1
3.20798045911653	3.42526227493329	414	1
3.20921661283192	3.44687257152176	415	1
3.20807416431397	3.44117467797189	416	1
3.20790831602771	3.42999510722517	417	1
3.20894162071587	3.45250768531078	418	1
3.20838682811257	3.44074014544356	419	1
3.20845663688093	3.44799245829798	420	1
3.20922596862680	3.44385617050160	421	1
3.20789223771350	3.44162056553740	422	1
3.20556017032790	3.44648219417884	423	1
3.20943411936270	3.46111529280738	424	1
3.20882311167221	3.43080051307131	425	1
3.20530303552613	3.43324886336148	426	1
3.20864779891594	3.43270412561862	427	1
3.20554654555435	3.44591500470547	428	1
3.20993411102040	3.45105297840146	429	1
3.21137356585516	3.46615868351675	430	1
3.20666168916991	3.44700639103771	431	1
3.20654621370691	3.44952336745563	432	1
3.20543942109613	3.46930064474431	433	1
3.21075280420679	3.45758485945365	434	1
3.20720103800725	3.43222925297885	435	1
3.20631089217029	3.45023182464576	436	1
3.20676220682399	3.44704642718919	437	1
3.20855899631216	3.43928706793793	438	1
3.20545148166374	3.44187087528320	439	1
3.20781197231411	3.42917457367329	440	1
3.20674600072531	3.42756139953588	441	1
3.20246375518227	3.45702306387865	442	1
3.20489698419723	3.42624812382506	443	1
3.20894957954060	3.42932351691240	444	1
3.20732757248319	3.44282582416184	445	1
3.20652440986851	3.44434698121764	446	1
3.20786980491616	3.44240047094456	447	1
3.20662902066663	3.44292887561883	448	1
3.20796457076583	3.42767164422539	449	1
3.20636116542759	3.44422694966740	450	1
3.20602097854391	3.44446395789082	451	1
3.20916039826633	3.43489846513485	452	1
3.20632075033112	3.43508093557441	453	1
3.20486631668081	3.43918224749282	454	1
3.20369650564458	3.45058728279328	455	1
3.20571184515523	3.45489586926743	456	1
3.20728123372348	3.46191446233192	457	1
3.20920169798114	3.46048188501320	458	1
3.20638210569974	3.43590721698747	459	1
3.20585065974201	3.42992846423443	460	1
3.20452147407405	3.42229537342221	461	1
3.20393669629907	3.41963418639942	462	1
3.20639996714201	3.44140238936291	463	1
3.20773867654658	3.44554820871503	464	1
3.21042780529868	3.45288113684701	465	1
3.20550580653625	3.45144377929525	466	1
3.21202039839659	3.43413680661505	467	1
3.20957626534961	3.44572583153120	468	1
3.20549087148085	3.43066921247975	469	1
3.20640731241157	3.42438627646945	470	1
3.20406783919549	3.42461014141974	471	1
3.20670682447106	3.43010097829051	472	1
3.20499573213663	3.44393007610523	473	1
3.20614745678307	3.43721333634368	474	1
3.20804081510561	3.42973115637296	475	1
3.20892913413190	3.45164617786499	476	1
3.20439423466140	3.43324430026557	477	1
3.20586685854625	3.43071772971212	478	1
3.20774407305499	3.45599514932250	479	1
3.20496836577684	3.43531724150553	480	1
3.20990947164725	3.43543709868424	481	1
3.20617688941418	3.44848723629886	482	1
3.20803972410730	3.45873057348235	483	1
3.21104027829269	3.46095645582145	484	1
3.20844397256059	3.44463784247948	485	1
3.20290246211735	3.44954977001781	486	1
3.20488082844831	3.44449283099726	487	1
3.20169600271098	3.42558714787251	488	1
3.20810406640313	3.44561704562916	489	1
3.20515547639423	3.44584576501871	490	1
3.20562002572054	3.43891287142847	491	1
3.20972379780324	3.42666905971430	492	1
3.20448335171321	3.43188966209740	493	1
3.20541414614620	3.45014269812807	494	1
3.20612440018333	3.45069424938723	495	1
3.20868597035506	3.45703406847756	496	1
3.20711771058827	3.46082816265049	497	1
3.20594883400956	3.45167933439363	498	1
3.20580486508035	3.43790946309085	499	1
3.20615276356921	3.44060453153307	500	1
3.20698170429314	3.46624100636749	501	1
3.20471079183770	3.44181824295667	502	1
3.20710037761674	3.44031326509394	503	1
3.20805336613993	3.43017602915032	504	1
3.20467159708557	3.41815220917943	505	1
3.20385812094535	3.43572675378295	506	1
3.20531362349086	3.43990230804361	507	1
3.20584936287624	3.44848481354924	508	1
3.20974873256997	3.45548225775610	509	1
3.20633108018370	3.44793250540359	510	1
3.20326615979839	3.44605439722692	511	1
3.20271259120829	3.43977047689520	512	1
3.20860462858214	3.43377741674033	513	1
3.20612205490269	3.44144917686394	514	1
3.20635409321467	3.44744594197635	515	1
3.20236318997959	3.45672863094262	516	1
3.20872012277160	3.45255215496547	517	1
3.20444662363455	3.44669272327980	518	1
3.20671914206626	3.44888057068371	519	1
3.20559042044401	3.43670371322491	520	1
3.20706631552656	3.44180425165316	521	1
3.20514909859831	3.44017389564592	522	1
3.20622844874649	3.44210513722288	523	1
3.20408100188558	3.44101674125760	524	1
3.20768627496195	3.42861543127925	525	1
3.20485812259140	3.43518436379271	526	1
3.20486836455825	3.44306684049493	527	1
3.20518867622103	3.45773098179500	528	1
3.20494589773023	3.45674374653322	529	1
3.20491309403415	3.45956048741823	530	1
3.20284204989727	3.43790634856442	531	1
3.20471306937442	3.44775593895792	532	1
3.20742203047737	3.43338893411482	533	1
3.20529089678310	3.43364039093751	534	1
3.20919406607667	3.43165482516344	535	1
3.20792282738260	3.45010472708221	536	1
3.20699823748712	3.45506634465993	537	1
3.20826819615974	3.45321557201681	538	1
3.20639232801924	3.43849347493136	539	1
3.20536972973568	3.42650347471020	540	1
3.20838181639012	3.43433961588062	541	1
3.20785906077952	3.43816705475579	542	1
3.21038778692934	3.43292583422670	543	1
3.20854110786093	3.43761815092750	544	1
3.20514171878689	3.42347894005290	545	1
3.20865461852416	3.42641443449315	546	1
3.20938737165712	3.42717710581472	547	1
3.20658023585975	3.42265428602520	548	1
3.20741049728727	3.43561066978121	549	1
3.20922948894977	3.45412729057871	550	1
3.21025685239140	3.46333572667258	551	1
3.20970260200523	3.45435594559094	552	1
3.20960225559854	3.45569422374152	553	1
3.20645743730424	3.43340086892008	554	1
3.20427027106631	3.42992257276264	555	1
3.20525444060913	3.44323635700889	556	1
3.20518089800317	3.42574199476230	557	1
3.20497071435780	3.44950554791661	558	1
3.20240847333010	3.44344952032790	559	1
3.20547839100189	3.42648559280834	560	1
3.20710661302443	3.42965724925923	561	1
3.20672595171371	3.44642319180007	562	1
3.20805675131440	3.43339652452985	563	1
3.20575812733934	3.44018321176068	564	1
3.20478967212820	3.44581505262358	565	1
3.20462894739072	3.42111851802418	566	1
3.20635235209236	3.44489345978480	567	1
3.20611103658076	3.43772468213308	568	1
3.20238488234082	3.43757326433231	569	1
3.20323700872284	3.42964916019456	570	1
3.20606545905903	3.43875531941809	571	1
3.20711822923896	3.46638476711808	572	1
3.20996620612437	3.44050439257520	573	1
3.20391068214044	3.41833786835095	574	1
3.20710548528126	3.44512813475795	575	1
3.20569108980024	3.45482594085278	576	1
3.20643523773901	3.43949078645322	577	1
3.20478957363951	3.44908976137993	578	1
3.20217713300989	3.45475373849638	579	1
3.20337092854466	3.46472350838993	580	1
3.20596457261753	3.45651878103489	581	1
3.20549510253908	3.43295125226589	582	1
3.20676311910056	3.45267014677894	583	1
3.20759072760837	3.46849259723658	584	1
3.20351642908185	3.46387701852651	585	1
3.20398386968598	3.44618260524982	586	1
3.20534261996822	3.44327932907985	587	1
3.20817593197783	3.44781779859848	588	1
3.20629145169929	3.45828108991697	589	1
3.20852594482977	3.45234482511351	590	1
3.20521051480449	3.45668268309226	591	1
3.20731834153051	3.45775658557613	592	1
3.20730902152971	3.44616122247178	593	1
3.20483801746912	3.42795419609985	594	1
3.20804972907566	3.42374769314344	595	1
3.21072019817761	3.43168162424725	596	1
3.20812945613521	3.42264776565040	597	1
3.20750210339322	3.43338433059676	598	1
3.20570242269850	3.43526764357821	599	1
3.20850600014662	3.44698783185908	600	1
3.20862471133405	3.44340523686172	601	1
3.20593355402432	3.43408257421810	602	1
3.20831254589423	3.44269217013850	603	1
3.20752571150335	3.43083145244057	604	1
3.20635286076928	3.43748702112122	605	1
3.20826246128818	3.45041353639984	606	1
3.20610480756453	3.43947152701477	607	1
3.20672523543567	3.44344871947625	608	1
3.20604027383321	3.44777291593241	609	1
3.20820828708729	3.45487738764520	610	1
3.20477567001998	3.43661647001814	611	1
3.20582566280051	3.46542843518330	612	1
3.20549089278487	3.45583981188756	613	1
3.20553196298012	3.47070746638811	614	1
3.20590715274780	3.45586314833567	615	1
3.20661141032485	3.44032453936202	616	1
3.20450562681873	3.43732841562546	617	1
3.20680030134536	3.46519333128698	618	1
3.20660163414667	3.44430578519157	619	1
3.20619134615801	3.44390003383619	620	1
3.20686015829627	3.43222550290092	621	1
3.20593408086164	3.43303435832582	622	1
3.20620167126206	3.41465671482793	623	1
3.20790257000689	3.43931463624458	624	1
3.20816658460562	3.43643373785252	625	1
3.20630725121399	3.42861615893238	626	1
3.20450815621889	3.42068107029858	627	1
3.20342457646326	3.42918413691967	628	1
3.20467768476165	3.44578324102559	629	1
3.20623462988919	3.44717024410393	630	1
3.20661879772659	3.43675922680808	631	1
3.20534217062924	3.44093550893689	632	1
3.20709234047206	3.42027976725433	633	1
3.20755071761192	3.44962459041319	634	1
3.20769128303795	3.45644374118587	635	1
3.20578193216641	3.43217988939124	636	1
3.20792959150565	3.44434534778955	637	1
3.20392120071651	3.46550773615497	638	1
3.20554767611552	3.46109356861757	639	1
3.20881773501384	3.45052365053197	640	1
3.20586136820252	3.43838303712313	641	1
3.20676472873916	3.44180861417494	642	1
3.20537915638320	3.44386110007099	643	1
3.20677200011145	3.44921221850540	644	1
3.20716372693703	3.44261612711504	645	1
3.20624821357172	3.43320090512481	646	1
3.20560862095398	3.44476724535941	647	1
3.20362734242725	3.45210296808662	648	1
3.20718585384871	3.44305550950167	649	1
3.20296715707132	3.44279970452039	650	1
3.21001087969643	3.43887405485837	651	1
3.20775408579172	3.43128418000099	652	1
3.20311631367484	3.44673323175663	653	1
3.20311962836909	3.45355906484301	654	1
3.20360435861550	3.46416743731484	655	1
3.20904426936053	3.46550731001620	656	1
3.20344819127676	3.46808046567284	657	1
3.20272110154300	3.45240722639170	658	1
3.20635980683544	3.42259356215171	659	1
3.20596945227022	3.44253504503263	660	1
3.20179447080717	3.43703176143604	661	1
3.20456021241137	3.42783893407240	662	1
3.20489582388184	3.42539979170260	663	1
3.20415885706191	3.44161966956448	664	1
3.20498277748663	3.43696360212009	665	1
3.20433367823028	3.43699829065547	666	1
3.20354129181024	3.45007715497913	667	1
3.20789966299086	3.45681844245159	668	1
3.20334287427976	3.44087197867874	669	1
3.20552990325100	3.42515608020817	670	1
3.20704507912081	3.44429414359630	671	1
3.20800750050255	3.44697960086589	672	1
3.20674305980241	3.43519797522440	673	1
3.20147318688087	3.43758901246160	674	1
3.20606380896815	3.43845379120468	675	1
3.20706667571691	3.44548737361117	676	1
3.20495807553382	3.43875886340198	677	1
3.20911825033337	3.43854613215709	678	1
3.20796464914206	3.44077695203586	679	1
3.20727386373863	3.44873450351144	680	1
3.20550037404407	3.46163484606236	681	1
3.20621375639215	3.44101432784660	682	1
3.20488720551540	3.44204236095105	683	1
3.20755377927092	3.42351125773956	684	1
3.20912713499635	3.45885664644445	685	1
3.20578261301697	3.44810012012644	686	1
3.20776213406838	3.42564004205087	687	1
3.20530188660823	3.42127385869553	688	1
3.20593727477950	3.42954084723200	689	1
3.20839046696571	3.43929442906915	690	1
3.20658607438810	3.44793104502531	691	1
3.20799495280155	3.44634912155635	692	1
3.20803502089690	3.44156998962362	693	1
3.20731013269369	3.46121150550623	694	1
3.20605346993524	3.43638873034811	695	1
3.20687312454160	3.45376989106214	696	1
3.20377139090556	3.44042815235742	697	1
3.20035272929945	3.43478307678138	698	1
3.20511960781864	3.45881980749794	699	1
3.20420123209579	3.44426467499988	700	1
3.20532067460044	3.40157537659940	701	1
3.20437163259055	3.43162688749369	702	1
3.20219901437503	3.45752168908411	703	1
3.20376818762154	3.44622155176820	704	1
3.20672259293482	3.45221625753591	705	1
3.20234213024364	3.43882261180162	706	1
3.20588983622150	3.43169992759671	707	1
3.20390391453779	3.44637407439725	708	1
3.20055225459297	3.44744727637728	709	1
3.20494287941664	3.43957396763666	710	1
3.20489863099120	3.42820948315566	711	1
3.20467154800896	3.42354715199193	712	1
3.20202934966155	3.41935928959755	713	1
3.20466433819259	3.43895540934801	714	1
3.20619662996608	3.41667431065242	715	1
3.20803105500495	3.42888259833916	716	1
3.20371408961717	3.44255812863489	717	1
3.20584897237755	3.42415975433056	718	1
3.20258474189393	3.41826208242270	719	1
3.20241881543321	3.43745578516327	720	1
3.20691663359090	3.43237829482461	721	1
3.20538719862410	3.44609194864210	722	1
3.20587410247912	3.45034994690038	723	1
3.20664350201160	3.43254558079313	724	1
3.20304898021396	3.43592668914468	725	1
3.20814983389592	3.43170291874588	726	1
3.20594418011271	3.45634213170003	727	1
3.20656938357973	3.45708620236826	728	1
3.20365544260777	3.42861504276457	729	1
3.20619166944462	3.41953132404428	730	1
3.20289405778904	3.41271899024088	731	1
3.20252838418834	3.42416599347480	732	1
3.20275447279889	3.43687413984288	733	1
3.20517121452487	3.43112838872313	734	1
3.20654021915754	3.43472731990320	735	1
3.20836180634037	3.43798314869811	736	1
3.20444069049288	3.43667322630825	737	1
3.20573673739613	3.43435327931421	738	1
3.20660270828942	3.42196416709371	739	1
3.20779801462144	3.42117551090410	740	1
3.20299050067628	3.43405418501956	741	1
3.20491482697914	3.43131132613424	742	1
3.20458825481999	3.43674513219656	743	1
3.20424878055251	3.43981614975484	744	1
3.20370229529282	3.44221368101865	745	1
3.20453284107555	3.43644212325715	746	1
3.20285248078151	3.42843397713272	747	1
3.20079156990497	3.46445111825948	748	1
3.20359565104208	3.46288420338467	749	1
3.20362833469879	3.43399510656849	750	1
3.21055865955679	3.43431821814356	751	1
3.20550124205216	3.46634284421568	752	1
3.20631768179882	3.46265590058979	753	1
3.20473556769122	3.43666348290683	754	1
3.20162571141877	3.43419261224208	755	1
3.20675085652980	3.43061570765296	756	1
3.20455130808329	3.43480037787310	757	1
3.20438418665954	3.46232811501631	758	1
3.20705951666817	3.45265974271323	759	1
3.20633596181023	3.43441753745046	760	1
3.20332987872137	3.43474439999469	761	1
3.20534142374606	3.42394338676086	762	1
3.20311835842368	3.44222528980187	763	1
3.20365985359068	3.44059195526643	764	1
3.20697714220222	3.42641957851933	765	1
3.20624540806375	3.44591076694495	766	1
3.20357104110447	3.46672140325694	767	1
3.20646384592274	3.47003563922645	768	1
3.20546748692115	3.44748860608046	769	1
3.20455446746737	3.45823522915402	770	1
3.20693231136074	3.44346922837144	771	1
3.20607173896218	3.45485687495682	772	1
3.20515154323595	3.44561445115609	773	1
3.20325725305459	3.44982492326200	774	1
3.20327823711637	3.44748731236994	775	1
3.20742681177009	3.45640378531809	776	1
3.20205703717686	3.44441494893901	777	1
3.20807157523949	3.45024571558600	778	1
3.20767047701258	3.43646751685626	779	1
3.20585051360834	3.44122557092772	780	1
3.20497223700920	3.43135715742892	781	1
3.20423144230928	3.43219522851671	782	1
3.20912605685012	3.44788626661996	783	1
3.20494470380819	3.46225680692937	784	1
3.20627751829174	3.46970377904593	785	1
3.20433131763811	3.45591967995993	786	1
3.20510528006973	3.44122623445915	787	1
3.20510160171367	3.45460626381457	788	1
3.20756576762224	3.44043647808859	789	1
3.20588737663522	3.47085074533227	790	1
3.20467464033786	3.46893029503137	791	1
3.20594411180512	3.46300215051953	792	1
3.20524814717463	3.46915904657888	793	1
3.20333193613861	3.42409237679691	794	1
3.20944609287247	3.42531728641037	795	1
3.20336526333319	3.45436478728845	796	1
3.20492685508732	3.44482326940806	797	1
3.20506364400057	3.42622531206548	798	1
3.20471889652593	3.45232887330355	799	1
3.20526083548122	3.43876896291138	800	1
3.20854200322236	3.46535704526910	801	1
3.20280096831277	3.43879545035683	802	1
3.20315360721945	3.45282448833552	803	1
3.20499790175129	3.43238538345790	804	1
3.20284294540315	3.43634242160899	805	1
3.20267306583093	3.45825508906687	806	1
3.20601000438278	3.42367884058933	807	1
3.20762491986372	3.44608591735204	808	1
3.21080714376057	3.43706321080413	809	1
3.20300062075860	3.40807128122792	810	1
3.20651846409883	3.42992663162646	811	1
3.20266873087692	3.42775259829930	812	1
3.20396277281687	3.45441371031238	813	1
3.20099728391482	3.46740371635953	814	1
3.20354395697921	3.44220922504490	815	1
3.20711639155452	3.45070481571837	816	1
3.20424435721600	3.45751533452376	817	1
3.20347429915842	3.42934308406921	818	1
3.20042293321604	3.42919048884422	819	1
3.20188563352297	3.43634896107948	820	1
3.20248209385866	3.44937522362724	821	1
3.20776429461777	3.42177161044587	822	1
3.20559994950347	3.40397116631707	823	1
3.20964791693632	3.42990545986156	824	1
3.20539232266183	3.44008745767320	825	1
3.20690632537261	3.44621470032916	826	1
3.20045171122931	3.42986427533627	827	1
3.20424860425346	3.43215497133126	828	1
3.20609726528409	3.43013946813526	829	1
3.20358384296712	3.43767283343979	830	1
3.20916554388112	3.43810441931933	831	1
3.20674745488502	3.44673417912286	832	1
3.20294632057895	3.45664070356069	833	1
3.20430968920554	3.45457343604376	834	1
3.20593228525204	3.44262017879580	835	1
3.20285067022083	3.43857926593288	836	1
3.20320978711055	3.43287290843277	837	1
3.20445099562117	3.43888216022511	838	1
3.20456041956945	3.43559063881499	839	1
3.20453976843238	3.43358230974136	840	1
3.21000051167966	3.44068631842800	841	1
3.20303716575729	3.45134972905188	842	1
3.20418772356421	3.42576110431605	843	1
3.20863842767991	3.44359927707654	844	1
3.20597046176503	3.47107004673400	845	1
3.20297983282493	3.44759396994774	846	1
3.20310015857703	3.43969795881701	847	1
3.20478339463131	3.45729538235474	848	1
3.20171905051800	3.42249366204243	849	1
3.20600324124575	3.44120749462564	850	1
3.20780578083772	3.44856338088521	851	1
3.20627242424733	3.43039037035248	852	1
3.20293078544897	3.43572440645912	853	1
3.20553617762920	3.43984536072906	854	1
3.20509760763753	3.43627793189625	855	1
3.20838770144823	3.42759005769045	856	1
3.20408289409929	3.45423492377730	857	1
3.20094418248704	3.47109699255878	858	1
3.20356261170724	3.43962932301485	859	1
3.20173298612711	3.46281236436268	860	1
3.20351676025549	3.44057641507728	861	1
3.20617116527893	3.43224574896297	862	1
3.20582025377082	3.44674149865329	863	1
3.20505878561731	3.43681854241621	864	1
3.20312789254637	3.43420434428327	865	1
3.20628108876931	3.42694663523158	866	1
3.20090198708676	3.43478818848550	867	1
3.20528156638063	3.45018962216105	868	1
3.19975037919941	3.43695385138160	869	1
3.20586662237368	3.42696298104128	870	1
3.20438699784708	3.43892582169791	871	1
3.20545460825219	3.45676347855755	872	1
3.20968642797837	3.45666344182273	873	1
3.20644121612397	3.45413491076491	874	1
3.20514077181941	3.44429133676527	875	1
3.20571038915337	3.44909182754750	876	1
3.20645272172704	3.45874813244270	877	1
3.20494153595502	3.44448120791277	878	1
3.20439654055534	3.42414493122922	879	1
3.20515118716727	3.41245720978302	880	1
3.20334376248464	3.42158526376798	881	1
3.20524604626713	3.43607534799955	882	1
3.20161686790401	3.45186751695925	883	1
3.20210955525807	3.44300277827906	884	1
3.20369111620339	3.42134406995837	885	1
3.20385360927078	3.41430197766921	886	1
3.20355967256253	3.43799497829636	887	1
3.20279697267749	3.42458708957742	888	1
3.20635360651320	3.46253705554371	889	1
3.20221043285071	3.44058903021021	890	1
3.20427010855293	3.45279347973568	891	1
3.20292479518384	3.45143741059499	892	1
3.20342457210040	3.45214143551559	893	1
3.20639772741617	3.42145371748640	894	1
3.20974498085389	3.43461888542692	895	1
3.20644428676330	3.45867986618119	896	1
3.20633391112145	3.45595963052050	897	1
3.20791344097077	3.46973701932524	898	1
3.20558438695144	3.46669537246169	899	1
3.20397850039358	3.44105081741320	900	1
3.20500035962275	3.44296830249562	901	1
3.20574609782913	3.42022641388138	902	1
3.20386122623645	3.43474756590535	903	1
3.20249763246885	3.44652714375579	904	1
3.20290309956832	3.44845190335114	905	1
3.20632080948516	3.45223291819306	906	1
3.20337480201004	3.44397687434726	907	1
3.20120567498244	3.44756353710785	908	1
3.20613762445503	3.46468489913061	909	1
3.20667550276848	3.43869132582299	910	1
3.20542147191155	3.43480783262442	911	1
3.20755450915229	3.42302184472614	912	1
3.20728944826352	3.43752855342979	913	1
3.20649943925892	3.45458704390191	914	1
3.20645511165793	3.43642860001368	915	1
3.20482458356361	3.45620664854884	916	1
3.20883991407320	3.44627289487263	917	1
3.20212603484171	3.42521783907573	918	1
3.20426081847624	3.42599766540937	919	1
3.20733347347115	3.43979508522232	920	1
3.20072336255439	3.45539663545542	921	1
3.20262232050925	3.46891128963738	922	1
3.20521129317459	3.43885169272393	923	1
3.20546154700948	3.45732481373105	924	1
3.20730843537939	3.46163996484527	925	1
3.20197111317615	3.44626679646663	926	1
3.20098619306603	3.43455141730672	927	1
3.20023203724674	3.43647133178585	928	1
3.20456582376458	3.42610475609780	929	1
3.20297543251229	3.43520386174071	930	1
3.20534513748402	3.42493447721189	931	1
3.20182065357698	3.43301475309906	932	1
3.20328930322425	3.43209477060742	933	1
3.20327797031662	3.45005514269434	934	1
3.21002276583201	3.46277243556777	935	1
3.20489806820801	3.42490634110236	936	1
3.20269020069083	3.41106228887812	937	1
3.20204433728169	3.45316439622762	938	1
3.20030312468871	3.45284090468472	939	1
3.20660763939921	3.43437684847738	940	1
3.20778359253147	3.43721897927103	941	1
3.20596267950111	3.46240074554749	942	1
3.20421279383410	3.44633577012402	943	1
3.20411116548569	3.43210993405847	944	1
3.20798318240649	3.43134813476377	945	1
3.20297837907823	3.45094203967078	946	1
3.20571312405146	3.44408862644219	947	1
3.20159861075454	3.43699493545991	948	1
3.20223080599638	3.45533903604093	949	1
3.20513843497086	3.42285470996493	950	1
3.20699427366619	3.42149032006186	951	1
3.20152773512038	3.45047486811537	952	1
3.20355840427181	3.47052490043471	953	1
3.20433381243184	3.44183329367450	954	1
3.20551734508000	3.45954665486416	955	1
3.20379186877922	3.44553456715115	956	1
3.20300666962403	3.42147773484632	957	1
3.20372833206064	3.43341008248628	958	1
3.20171269970929	3.43708136441442	959	1
3.20621225077674	3.44697322586624	960	1
3.20746048990637	3.43100386447345	961	1
3.20346100565369	3.43829147800485	962	1
3.20658862808959	3.46497381910005	963	1
3.20731886927768	3.45941528186958	964	1
3.20472962033993	3.47732439650183	965	1
3.20304003539370	3.46612344735890	966	1
3.20298143895610	3.46171679720427	967	1
3.20437629598395	3.45495677685312	968	1
3.20786083983600	3.43504528150762	969	1
3.20778660412646	3.43485209227814	970	1
3.20550039715021	3.43814242229403	971	1
3.20552781880308	3.42814800479819	972	1
3.20655879409022	3.43993157757576	973	1
3.20473526140232	3.44401304894898	974	1
3.20444836912867	3.46478380894850	975	1
3.20778115899926	3.45204414090344	976	1
3.20230196933263	3.46589021420644	977	1
3.20351197240605	3.44489208015996	978	1
3.20552655661264	3.42825046246208	979	1
3.20521073924255	3.43894570888227	980	1
3.20248581806328	3.45901878058097	981	1
3.20123200461097	3.47421555749225	982	1
3.20481871323235	3.47689821145062	983	1
3.20654935349835	3.48232747801113	984	1
3.20381772915316	3.48007534493299	985	1
3.20784588431439	3.48251906896776	986	1
3.20229744820153	3.47353643825972	987	1
3.20649079766124	3.43209466989128	988	1
3.20694880292124	3.45312268280298	989	1
3.20313989268440	3.45321460648491	990	1
3.20508697641145	3.45214672858518	991	1
3.20668980909385	3.43020490702540	992	1
3.20249875434413	3.44056396975001	993	1
3.20594513765911	3.41989237632245	994	1
3.20585437481767	3.44139596315834	995	1
3.20527471953859	3.44540991494014	996	1
3.20734926710882	3.45502490115217	997	1
3.20358653401188	3.42752555218292	998	1
3.20673698592473	3.43255604875028	999	1
3.20678889924712	3.46517619034270	1000	1
3.20457973934529	3.44523973636158	1001	1
3.20713876275860	3.43474684785452	1002	1
3.20365407408759	3.44444766987957	1003	1
3.20272100769029	3.44528334691669	1004	1
3.20412999666607	3.41568256122990	1005	1
3.19946697665531	3.41095417301378	1006	1
3.20312177639152	3.42608594023106	1007	1
3.20514878311828	3.42550428047440	1008	1
3.20109382941844	3.42180604721547	1009	1
3.20579817504502	3.43770130943897	1010	1
3.20338270119355	3.44389371809970	1011	1
3.20068703641271	3.45976354324264	1012	1
3.20456729690395	3.46246866526669	1013	1
3.20508578537506	3.47836175107667	1014	1
3.20407326740783	3.45471022137821	1015	1
3.20528922150103	3.46029935211731	1016	1
3.20411628498307	3.42513581104928	1017	1
3.20530638856035	3.42823909812844	1018	1
3.20804859320640	3.43487930337458	1019	1
3.20218429037270	3.42976503656376	1020	1
3.20383780761656	3.42736609633127	1021	1
3.20293518212841	3.46375552346224	1022	1
3.20176040657487	3.43887648472676	1023	1
3.20265112863802	3.43813691316894	1024	1
3.20195257291415	3.42706061805894	1025	1
3.20120305694387	3.44385850607912	1026	1
3.20425821660403	3.44692779585421	1027	1
3.20441958247347	3.44684262243217	1028	1
3.20679074469923	3.46117001324354	1029	1
3.20352266020968	3.44494127229578	1030	1
3.20616209942939	3.46085104845841	1031	1
3.20309420750216	3.43971285212338	1032	1
3.20766343910059	3.44430374988742	1033	1
3.20109829779027	3.44256902084343	1034	1
3.20432498934165	3.44964934375857	1035	1
3.20697180995377	3.45898375443080	1036	1
3.20459143586630	3.44617908617609	1037	1
3.20651649080829	3.42783117987716	1038	1
3.20289315877844	3.43474800717029	1039	1
3.20429596964642	3.43664572310652	1040	1
3.20454112101035	3.42774781836200	1041	1
3.20397207242768	3.44532544791097	1042	1
3.20382545524308	3.43902972706436	1043	1
3.20381984333658	3.42571099100205	1044	1
3.20672052877639	3.43050374595726	1045	1
3.20487622684071	3.46818868231150	1046	1
3.20391720293025	3.42426467661707	1047	1
3.20522887136252	3.42757462349402	1048	1
3.20458825249409	3.40733289386724	1049	1
3.20098627356420	3.42686428182829	1050	1
3.20338191752784	3.43560313489423	1051	1
3.20419539422004	3.43129393477227	1052	1
3.20561683191813	3.42792553006333	1053	1
3.19934957468901	3.42888438589835	1054	1
3.20506100389484	3.43553390436202	1055	1
3.20138975933563	3.44574264937653	1056	1
3.20151268063148	3.44218316163249	1057	1
3.20371525530202	3.45564033443528	1058	1
3.20376788082694	3.45072309656091	1059	1
3.20785621189146	3.42018993306338	1060	1
3.20812179614264	3.45041210687074	1061	1
3.20459649510364	3.43989366966968	1062	1
3.20596936578872	3.42431569190838	1063	1
3.20470498111907	3.44855538329377	1064	1
3.20225547303631	3.44970549161080	1065	1
3.20338978654237	3.44316687913821	1066	1
3.20416641376679	3.44591386408396	1067	1
3.20204102350401	3.44306658378434	1068	1
3.20593775597255	3.44117867897198	1069	1
3.20501497960815	3.43709262124765	1070	1
3.20525689435528	3.44996185417391	1071	1
3.20641105566150	3.44257239116044	1072	1
3.20572819026795	3.45499534153830	1073	1
3.20059485650876	3.46282897574125	1074	1
3.20737111274256	3.45271788174791	1075	1
3.20444930420235	3.45703511399415	1076	1
3.20350430449477	3.47426466580856	1077	1
3.20674351345663	3.46569827443539	1078	1
3.20746953791015	3.46179479070816	1079	1
3.20332615492677	3.43503163886222	1080	1
3.20402491185119	3.43166861027136	1081	1
3.20389385883456	3.44508630088896	1082	1
3.20543373448577	3.44534636623154	1083	1
3.20325505121766	3.43826643200702	1084	1
3.20626042954209	3.44184051968310	1085	1
3.20434794028387	3.46785669710305	1086	1
3.20364076117532	3.45589404129133	1087	1
3.20551275836825	3.44094850316256	1088	1
3.20447281208154	3.46375114112530	1089	1
3.20290674390728	3.45650978912655	1090	1
3.20246781339311	3.42412133022877	1091	1
3.20828343137027	3.44400437412285	1092	1
3.20557234734887	3.44448759778651	1093	1
3.20309223393863	3.46686840221832	1094	1
3.20370060835764	3.44780333422048	1095	1
3.20020126220143	3.43045573567792	1096	1
3.19998301856565	3.43286846660147	1097	1
3.20748316361372	3.43123407965099	1098	1
3.20408569165038	3.44332342083204	1099	1
3.20744786812405	3.42349215165656	1100	1
3.19889471431725	3.41663709289763	1101	1
3.20156034014696	3.42477809178656	1102	1
3.20458569807467	3.43762961184029	1103	1
3.20469697472608	3.45368719161669	1104	1
3.20470382248580	3.46268845281666	1105	1
3.20511068151613	3.44694293390878	1106	1
3.20565514989313	3.45431292027326	1107	1
3.20227130517805	3.45175049383561	1108	1
3.19921576646213	3.43373928549019	1109	1
3.20386717889333	3.42754779001945	1110	1
3.20187435107221	3.42816218062975	1111	1
3.20393978381733	3.46237299171317	1112	1
3.20363268587484	3.45043100080954	1113	1
3.20193157007643	3.44880520900172	1114	1
3.20216534609656	3.45307849104855	1115	1
3.20431980443409	3.42702593525656	1116	1
3.20342475418790	3.43035452777313	1117	1
3.20043440410390	3.44465286863937	1118	1
3.20651079439087	3.43111153844608	1119	1
3.20645765672597	3.44590794565289	1120	1
3.20427897073763	3.45110711768549	1121	1
3.20689293708232	3.44521581752555	1122	1
3.20412627758942	3.44172569021670	1123	1
3.19970420648621	3.44742613666067	1124	1
3.20113601877606	3.44704897681169	1125	1
3.20371663626250	3.43577143901104	1126	1
3.20540500833947	3.45552044328320	1127	1
3.20430472098058	3.44130366102967	1128	1
3.21057649650883	3.45408579952990	1129	1
3.20750242640542	3.44480365733335	1130	1
3.20282318492973	3.46096220666689	1131	1
3.20203381664503	3.47896592719576	1132	1
3.20416710967248	3.47128876602002	1133	1
3.20702245542307	3.45507664681532	1134	1
3.20648777267634	3.43676456244219	1135	1
3.20786350565765	3.44519569159067	1136	1
3.20424408813869	3.42224872993764	1137	1
3.20343028494155	3.43833181959553	1138	1
3.20166009867418	3.44160043885682	1139	1
3.20433654104735	3.46071540051959	1140	1
3.20478096022835	3.46555468072699	1141	1
3.20251428880670	3.43568859671786	1142	1
3.20453943801964	3.44061804696682	1143	1
3.20257670664240	3.43254470181874	1144	1
3.20082157663594	3.44055045604178	1145	1
3.20459482381487	3.45988191899898	1146	1
3.20521168848081	3.44964582240980	1147	1
3.20476650914758	3.46395285830309	1148	1
3.20647269231745	3.45512159953736	1149	1
3.20546291890520	3.48359662509024	1150	1
3.20427286264614	3.46514945367904	1151	1
3.20314459727141	3.43888012610111	1152	1
3.20635292343828	3.42683648052810	1153	1
3.20660186170232	3.44578548258792	1154	1
3.20108950490661	3.45004140164413	1155	1
3.20424792015750	3.46573418286572	1156	1
3.20717690179246	3.45625759970573	1157	1
3.20390529059739	3.45460587619445	1158	1
3.20436163324008	3.45320840828611	1159	1
3.20681732551286	3.48439139481706	1160	1
3.20590157851876	3.44880926166122	1161	1
3.20589223729255	3.45607142045162	1162	1
3.20075367255631	3.44450003316373	1163	1
3.20370149128402	3.45008707366205	1164	1
3.20615609977025	3.45104961872086	1165	1
3.20430974516629	3.42699733348977	1166	1
3.20361247798770	3.42869016345441	1167	1
3.20296062302443	3.44995060849071	1168	1
3.20370822706195	3.43844406651960	1169	1
3.20305470977961	3.43328795278354	1170	1
3.20183746127932	3.43760242562879	1171	1
3.20278655528372	3.42868695760178	1172	1
3.20633362401155	3.45043414376551	1173	1
3.20249063949971	3.46826057786725	1174	1
3.20680465932890	3.47385995625373	1175	1
3.20518345000559	3.44661042943135	1176	1
3.20112661092311	3.42715587666075	1177	1
3.20424713061235	3.43674792925146	1178	1
3.20398367625474	3.42562530982066	1179	1
3.20411596322718	3.41357568332186	1180	1
3.20635910972454	3.41780462368140	1181	1
3.20394065016864	3.42499473445157	1182	1
3.19956732019889	3.46022315441787	1183	1
3.20243026588645	3.43927667805096	1184	1
3.20563635156596	3.44040915518342	1185	1
3.20543017240280	3.44491015911064	1186	1
3.20300341939175	3.45059326682911	1187	1
3.20279827087164	3.45116318319242	1188	1
3.20515736638818	3.44692637357840	1189	1
3.20727258260191	3.48061611589882	1190	1
3.20733098573942	3.46759341775791	1191	1
3.20502589064879	3.46232226261827	1192	1
3.20522213997824	3.41655777680103	1193	1
3.20557763750660	3.43291367415742	1194	1
3.20637149675608	3.44568280713757	1195	1
3.20482272096086	3.44246031091765	1196	1
3.20243940110285	3.44683663135235	1197	1
3.20702414207507	3.45556540843985	1198	1
3.20818010587418	3.45207120842493	1199	1
3.20470687916651	3.44469892210784	1200	1
3.20365113231819	3.44232203730753	1201	1
3.20603815727408	3.44341814903211	1202	1
3.20608481795169	3.45828183137880	1203	1
3.20325961305071	3.45038241819953	1204	1
3.20251912220121	3.44278135710406	1205	1
3.20709301685216	3.44219223213735	1206	1
3.20610725462983	3.44584492757714	1207	1
3.20536064761707	3.43920673912632	1208	1
3.20700203532424	3.44052773062709	1209	1
3.20451107384960	3.47163704781141	1210	1
3.20371481254089	3.44740682024812	1211	1
3.20619394157984	3.41427104927681	1212	1
3.20535577321069	3.44637842491541	1213	1
3.20492259105612	3.43907261783768	1214	1
3.20286193686320	3.45909411549068	1215	1
3.20312450990528	3.46588876833561	1216	1
3.20613293512191	3.46317202396077	1217	1
3.20600722749742	3.44217164317308	1218	1
3.20098318247780	3.47097098623564	1219	1
3.19867297372647	3.47297137728416	1220	1
3.20180304490804	3.45460769652901	1221	1
3.20176035623629	3.46258489996454	1222	1
3.20424135810148	3.43797092094082	1223	1
3.20389668273880	3.41931804328589	1224	1
3.20639913783286	3.43210182048379	1225	1
3.20349387395068	3.44781671747720	1226	1
3.20439663890594	3.44267553209487	1227	1
3.20613372172164	3.44876073002024	1228	1
3.20620166474792	3.42772197790934	1229	1
3.20719892384001	3.44730428793104	1230	1
3.20746671973471	3.43655660107784	1231	1
3.20381627797665	3.46207473757528	1232	1
3.20467395771126	3.45113233261509	1233	1
3.20273050037258	3.43411017640623	1234	1
3.20740923259397	3.44294068659090	1235	1
3.20432066586612	3.45565010117218	1236	1
3.20868209697762	3.43738742687728	1237	1
3.20556508311886	3.45547323141700	1238	1
3.20689454381190	3.46126234969513	1239	1
3.20605648653975	3.44654080849641	1240	1
3.20580895648121	3.44956709129075	1241	1
3.20487121045032	3.46271829192214	1242	1
3.20552246168944	3.45225571995691	1243	1
3.20559972042893	3.42084842430935	1244	1
3.20331732451344	3.44048460055816	1245	1
3.20457455851137	3.44089485418758	1246	1
3.20484367870726	3.45094153393661	1247	1
3.20710683404278	3.45761805486362	1248	1
3.20595487386440	3.45975964555303	1249	1
3.20666591917545	3.46378365867151	1250	1
3.20701064898768	3.44989854236894	1251	1
3.20384021472513	3.45236255582245	1252	1
3.20582149129792	3.42642072645589	1253	1
3.20355935827823	3.42209859502079	1254	1
3.20358788444563	3.44528341347398	1255	1
3.20231311205767	3.43334290162004	1256	1
3.20318853724602	3.43750124734895	1257	1
3.20491130369394	3.45071537856216	1258	1
3.20428238740067	3.41603337360664	1259	1
3.20323024343296	3.44751697590629	1260	1
3.20363950870051	3.45904978977730	1261	1
3.20291276519958	3.44291703447046	1262	1
3.20647422241133	3.44453945090403	1263	1
3.20509848043465	3.44323279190244	1264	1
3.20410871580634	3.42736566039110	1265	1
3.20181781930459	3.42304169928407	1266	1
3.20670761386558	3.44731029976770	1267	1
3.20534563994352	3.43939865790142	1268	1
3.20658716249487	3.42193134426574	1269	1
3.20333610247021	3.41163180129198	1270	1
3.20692279272383	3.43017216349800	1271	1
3.20489332504503	3.44270502881116	1272	1
3.20332850844392	3.44438992993531	1273	1
3.20124183108963	3.44708459572238	1274	1
3.20256539127840	3.43600187151005	1275	1
3.20378857710894	3.43113818829636	1276	1
3.20209059038856	3.45170867655467	1277	1
3.20209208090280	3.44525326052484	1278	1
3.20518643781309	3.44089290238435	1279	1
3.20577023451257	3.44969685211601	1280	1
3.20188673526026	3.45306983781086	1281	1
3.20426610844945	3.43787234771671	1282	1
3.20324332254395	3.43055346250429	1283	1
3.20458485454123	3.44784678954346	1284	1
3.20288128233023	3.45296073738198	1285	1
3.20568840116196	3.43372443426322	1286	1
3.20559716285474	3.41372028585152	1287	1
3.20642266165641	3.43071391209669	1288	1
3.20616220361822	3.42269539673098	1289	1
3.20511083946983	3.42309998341079	1290	1
3.20827173115971	3.43560231617895	1291	1
3.20621119146203	3.43949240780013	1292	1
3.20626942198393	3.45739720480263	1293	1
3.20081545384693	3.44042634790206	1294	1
3.20553035539938	3.44224868904016	1295	1
3.20748526441728	3.43123706841648	1296	1
3.20384385755647	3.44456746467847	1297	1
3.20699136174427	3.43836842389656	1298	1
3.20320124948315	3.44335637539692	1299	1
3.20284361301734	3.44844511025309	1300	1
3.20343565581791	3.45552960530484	1301	1
3.20339868148292	3.45884398565362	1302	1
3.20291870158326	3.44995161890491	1303	1
3.20351891286452	3.45710543553247	1304	1
3.20539250514130	3.43265022177644	1305	1
3.20220731765805	3.44101587788964	1306	1
3.20610293817135	3.44402784332327	1307	1
3.20452090806995	3.45752935638717	1308	1
3.20468570029606	3.44284547747355	1309	1
3.20718504316488	3.45519620725480	1310	1
3.20273032718660	3.43720921611129	1311	1
3.19968323358932	3.44386442478077	1312	1
3.20604513972025	3.43301954320806	1313	1
3.20288981415619	3.44273616434103	1314	1
3.20672220105144	3.44767034476509	1315	1
3.20449177964162	3.44698041770703	1316	1
3.20311432918058	3.43405177885445	1317	1
3.20038818132327	3.44518668734094	1318	1
3.20055756880202	3.45230378787076	1319	1
3.20144709106382	3.44898826107009	1320	1
3.20430292475324	3.43661002185993	1321	1
3.20232544207563	3.44638770706792	1322	1
3.20179707670783	3.45863226985881	1323	1
3.20446517550849	3.45210910764067	1324	1
3.20395130093493	3.44004212610162	1325	1
3.20355374573358	3.43384985752474	1326	1
3.20463862736790	3.44565143050442	1327	1
3.20157383015289	3.45856981811524	1328	1
3.19979343870863	3.47360499902326	1329	1
3.19948238969491	3.46430506794194	1330	1
3.20257414816535	3.46696890201533	1331	1
3.20353262338023	3.45448297368203	1332	1
3.20096838023821	3.45569367632311	1333	1
3.20489451058146	3.44732692508780	1334	1
3.20552224781220	3.45147387557756	1335	1
3.20189244354939	3.44158716160108	1336	1
3.20690648133499	3.44786668767169	1337	1
3.20261859407996	3.46237598388401	1338	1
3.20352721087213	3.44966524263200	1339	1
3.20386071464199	3.44670842109598	1340	1
3.20364031871064	3.44347158124259	1341	1
3.20518427845736	3.41226904644697	1342	1
3.20845320731829	3.44046053350213	1343	1
3.20554562436495	3.44983580157730	1344	1
3.20082806381425	3.44105587307744	1345	1
3.20631230487200	3.45372296254238	1346	1
3.20506822552621	3.43381801445929	1347	1
3.20192073134662	3.43211822554013	1348	1
3.20557987015879	3.42511941245945	1349	1
3.20367581025284	3.42299177341748	1350	1
3.20248416786865	3.42191357414063	1351	1
3.20082857291041	3.43144839683141	1352	1
3.20091224303112	3.44337895816733	1353	1
3.20270857499684	3.42871265669036	1354	1
3.20413993097391	3.43753927416242	1355	1
3.19773627093679	3.44855193044145	1356	1
3.20076738850941	3.43996943779240	1357	1
3.19903777980121	3.45047493323281	1358	1
3.20152601890282	3.44337069813812	1359	1
3.20728851594331	3.45304722097799	1360	1
3.20743322316240	3.44551590433965	1361	1
3.20454248629562	3.44965120561356	1362	1
3.20125843005843	3.43033905755667	1363	1
3.20487366036443	3.43883411198656	1364	1
3.20192350573311	3.46211803627418	1365	1
3.20356062361307	3.46256959124837	1366	1
3.20342796263595	3.45049473521234	1367	1
3.20294640007108	3.44520229501560	1368	1
3.20466454798929	3.44634214827711	1369	1
3.20560576995244	3.45592750283298	1370	1
3.20376176992955	3.46393442900278	1371	1
3.20708834986699	3.46704803185460	1372	1
3.20290195842006	3.44306198327637	1373	1
3.20215972780317	3.45129944950834	1374	1
3.20347143009474	3.45187583157900	1375	1
3.20596870279237	3.42723946961141	1376	1
3.20383441355472	3.43098530078079	1377	1
3.20153412176100	3.42476048852629	1378	1
3.20418919291953	3.42924520359857	1379	1
3.20326504078647	3.43197822502333	1380	1
3.20364931740741	3.42645139469661	1381	1
3.20261214905981	3.44520370628582	1382	1
3.20152463478396	3.43001050204012	1383	1
3.20349344853250	3.43726088262775	1384	1
3.20150949206342	3.44368748747568	1385	1
3.20369874837574	3.45113241481327	1386	1
3.20045776291199	3.44762119096554	1387	1
3.20295726361882	3.43509563640987	1388	1
3.20473478502819	3.45241038959639	1389	1
3.20467739729677	3.44447517252727	1390	1
3.19914999949945	3.43345507414811	1391	1
3.20300506891502	3.43436556648985	1392	1
3.20556690380687	3.43318054391680	1393	1
3.20219700210867	3.43178542838952	1394	1
3.20269267739720	3.42065819782343	1395	1
3.20148444310310	3.44174877079738	1396	1
3.20388818735559	3.44458350676656	1397	1
3.20366022166747	3.45456491587168	1398	1
3.20588128699553	3.46424345715229	1399	1
3.20396186817952	3.44897952590103	1400	1
3.20610653875980	3.47004374387302	1401	1
3.20396831478925	3.46745949259449	1402	1
3.20208435563076	3.45981542872631	1403	1
3.19947993868863	3.45334838707778	1404	1
3.20018242889622	3.45962174721230	1405	1
3.20405645239958	3.45279631764471	1406	1
3.20479282074113	3.44499584497047	1407	1
3.20484565349885	3.44077320186715	1408	1
3.20250340901350	3.45192120244491	1409	1
3.20348892668764	3.45388735226890	1410	1
3.20466681242296	3.46482155578950	1411	1
3.20109995604274	3.46878335241291	1412	1
3.20459254173965	3.45245443349408	1413	1
3.20551767860312	3.44915487126721	1414	1
3.20562286771932	3.45311789745644	1415	1
3.20300395684510	3.42343338617402	1416	1
3.20612137043057	3.43669615957890	1417	1
3.20410267863027	3.42853069799918	1418	1
3.20112133869752	3.43723751171296	1419	1
3.19985898008473	3.44371991885979	1420	1
3.20342318741706	3.45326585251588	1421	1
3.20399927216111	3.45533272024869	1422	1
3.19964281808232	3.44364316711974	1423	1
3.20238547144308	3.40444057863357	1424	1
3.20409819231829	3.43090494527123	1425	1
3.20512826537545	3.44195241856079	1426	1
3.20306353285761	3.44183519901989	1427	1
3.20292319369137	3.43887577114276	1428	1
3.20177211786194	3.43791683970350	1429	1
3.20475742364647	3.43916280873381	1430	1
3.20109006358891	3.42832260698433	1431	1
3.20526248185495	3.43880704172223	1432	1
3.20336756893200	3.45471386839270	1433	1
3.20053679666280	3.43361738898656	1434	1
3.20063557230390	3.46219789247171	1435	1
3.20508917923913	3.44468972031855	1436	1
3.20352208856990	3.45166310695530	1437	1
3.20481675836058	3.43940393808322	1438	1
3.20787027300206	3.41910752985241	1439	1
3.20547353263609	3.42327433696378	1440	1
3.20096975272221	3.42883034010234	1441	1
3.20273915078647	3.45906469852033	1442	1
3.20189418895267	3.45341970469115	1443	1
3.20226622527915	3.44439312770372	1444	1
3.20462718653962	3.46928703750460	1445	1
3.20262867376893	3.42716876820066	1446	1
3.20086611630831	3.46745726674378	1447	1
3.20294589876138	3.47272189960401	1448	1
3.20389818168700	3.44188592823422	1449	1
3.20469636858945	3.44180784331013	1450	1
3.20387258808871	3.46280699785852	1451	1
3.20082835396625	3.41009421654828	1452	1
3.20264606644196	3.44422286608779	1453	1
3.20243054475698	3.44511063545643	1454	1
3.20123293832171	3.46844599834529	1455	1
3.20243652113907	3.46937554614225	1456	1
3.20355714731623	3.44330728304171	1457	1
3.20329395897655	3.45864392702245	1458	1
3.19893991802736	3.45431810127341	1459	1
3.20268327081472	3.45767728607587	1460	1
3.20106784946937	3.44932780689594	1461	1
3.20108822453231	3.46510284459450	1462	1
3.20685764662066	3.44852792353491	1463	1
3.20223270833204	3.46592338010049	1464	1
3.20578831331816	3.47437395707859	1465	1
3.20373256946861	3.46503145450183	1466	1
3.20234500152494	3.44426787418689	1467	1
3.20083500941016	3.44384872857560	1468	1
3.20346210908346	3.43583542804637	1469	1
3.20213452365544	3.43462262851557	1470	1
3.20605805392656	3.45209731212314	1471	1
3.20298438599991	3.45063205469081	1472	1
3.20177113500627	3.44038740473295	1473	1
3.20310767162862	3.44086557871556	1474	1
3.20133667929776	3.45008876175401	1475	1
3.20330912445136	3.44144598600138	1476	1
3.20018488455387	3.46446231749255	1477	1
3.20406636215313	3.46303667235532	1478	1
3.20728254566951	3.42523870915744	1479	1
3.19992982056946	3.41329434574942	1480	1
3.20372201231218	3.41761280291138	1481	1
3.20514271863569	3.42325536415232	1482	1
3.20100890499407	3.45275050664066	1483	1
3.20616482022866	3.44819769947757	1484	1
3.20234233024386	3.45361452518190	1485	1
3.20546553558271	3.43623644143139	1486	1
3.20360861815596	3.44315138840630	1487	1
3.20482757393319	3.43256124580996	1488	1
3.20343473274937	3.44043843245957	1489	1
3.20611828919827	3.42558155037431	1490	1
3.20148817492561	3.43544430520161	1491	1
3.20388362941585	3.42650967759804	1492	1
3.20291530587834	3.43547014302537	1493	1
3.19773874221848	3.43286781803298	1494	1
3.19918892402027	3.42551005059378	1495	1
3.20200472586813	3.43381477520843	1496	1
3.20191791382075	3.42773453672811	1497	1
3.20533782835495	3.41706925704796	1498	1
3.20390616000614	3.44193414636030	1499	1
3.20088794302697	3.43943403446329	1500	1
3.20187923986487	3.44247800431894	1501	1
3.20407602076072	3.42596893535033	1502	1
3.20266207447006	3.41722213594048	1503	1
3.20367098047054	3.44047791560257	1504	1
3.20050654623766	3.45287999868488	1505	1
3.20268506086757	3.43344914973336	1506	1
3.20373919384816	3.43575012706797	1507	1
3.20412581149602	3.43903782330480	1508	1
3.20356148591344	3.45281024903807	1509	1
3.20527342541727	3.45818834930283	1510	1
3.20341202019203	3.45628019394748	1511	1
3.20331543519763	3.43949388229230	1512	1
3.20225274297564	3.44408595002103	1513	1
3.20247053545685	3.44053477763344	1514	1
3.20496487805989	3.42648126832502	1515	1
3.20261275007906	3.43179267985379	1516	1
3.20432846674485	3.44074839352508	1517	1
3.20334960784890	3.44534721624243	1518	1
3.20349092989501	3.43153116381928	1519	1
3.20254481678982	3.43469086111427	1520	1
3.20172069794597	3.45000071030076	1521	1
3.20608635246611	3.43333544812846	1522	1
3.20240613557056	3.42907404827677	1523	1
3.20062257892983	3.44046273510978	1524	1
3.20159624901799	3.44933740015003	1525	1
3.19944894392116	3.45939585166714	1526	1
3.20576465038446	3.43343732377648	1527	1
3.20257326061887	3.43707620394852	1528	1
3.20099349365257	3.45562596414131	1529	1
3.19953526506464	3.44301261789794	1530	1
3.19902129153701	3.41636891881175	1531	1
3.19812959685023	3.44964338490194	1532	1
3.20080309881099	3.44848512608480	1533	1
3.20178813534225	3.46393492693153	1534	1
3.20330185417121	3.45982907061135	1535	1
3.20040563803383	3.45279100794087	1536	1
3.19979483897697	3.43882875618397	1537	1
3.20023407766779	3.45527095211679	1538	1
3.20507468512992	3.46501703965689	1539	1
3.20137579165510	3.44577639401317	1540	1
3.20193415227945	3.44763733384790	1541	1
3.20067819792911	3.46216627064015	1542	1
3.20314748264073	3.46124224051031	1543	1
3.20149914145123	3.47049487143065	1544	1
3.20338551781711	3.44699403274604	1545	1
3.20123370432480	3.44633255356384	1546	1
3.20444643145331	3.44199301771051	1547	1
3.20516743702379	3.46277298400705	1548	1
3.20023023861188	3.46821799412267	1549	1
3.19928529933339	3.47734556186615	1550	1
3.20098213748450	3.45085293232434	1551	1
3.20408162859164	3.44678214299458	1552	1
3.20493520518800	3.45371768790102	1553	1
3.20266175405493	3.44445965610610	1554	1
3.19986598933579	3.45423182692159	1555	1
3.19900148194909	3.43828898198353	1556	1
3.20403818134606	3.43704273790217	1557	1
3.20096025521433	3.44983583672933	1558	1
3.19970859076403	3.43654810284597	1559	1
3.20405741376966	3.44246646307472	1560	1
3.20427139617027	3.43292701332111	1561	1
3.20211144592687	3.44503905904791	1562	1
3.20230972878225	3.44046130127239	1563	1
3.20509034355606	3.46065798819054	1564	1
3.19945838609487	3.45184026452187	1565	1
3.20245001448021	3.43799603268778	1566	1
3.20545466486415	3.45056393825809	1567	1
3.20410129313546	3.42604904283538	1568	1
3.20606429927708	3.42895276151071	1569	1
3.20646241094760	3.44125741329092	1570	1
3.19928342649488	3.44748802397449	1571	1
3.20607239654721	3.42862242718253	1572	1
3.20469694581495	3.41635875857316	1573	1
3.20000201881009	3.44609659499175	1574	1
3.20201482390586	3.44920268085266	1575	1
3.20505005221321	3.44120633239075	1576	1
3.20546814930775	3.43498986726939	1577	1
3.20257724155331	3.43414973039942	1578	1
3.20265003034833	3.44848820610201	1579	1
3.20379913171995	3.44969549512215	1580	1
3.20113707669533	3.47092454800829	1581	1
3.20460689938060	3.45344616226330	1582	1
3.20464508389323	3.46337185188251	1583	1
3.20511585905994	3.47025857425237	1584	1
3.19999176815839	3.45495831119890	1585	1
3.20477070764153	3.45783694822638	1586	1
3.20429116861566	3.46296634713147	1587	1
3.20235429647420	3.46603627144768	1588	1
3.20137411137665	3.46213710824578	1589	1
3.19923426571317	3.47688445549808	1590	1
3.19921074547940	3.45612207942145	1591	1
3.20410074213764	3.44183068435573	1592	1
3.20348920062890	3.42568308850779	1593	1
3.20263727653014	3.43264103657973	1594	1
3.19883660003627	3.44675162080873	1595	1
3.20417996868964	3.45713981262668	1596	1
3.20355024716005	3.46318001478960	1597	1
3.20408863151134	3.46056205382296	1598	1
3.20014327170594	3.44433933399609	1599	1
3.20027553536169	3.45433380360973	1600	1
3.20071597195913	3.44863869951701	1601	1
3.19978448686170	3.43637848653541	1602	1
3.20348341036247	3.44245306715924	1603	1
3.20398425659450	3.44150429349028	1604	1
3.20423999356269	3.46517166767853	1605	1
3.20340616186018	3.45455773661026	1606	1
3.20538193741522	3.44019734414647	1607	1
3.20418694576093	3.43287216665694	1608	1
3.20436947106080	3.43837299244940	1609	1
3.20301077824325	3.43960727013105	1610	1
3.20488896682558	3.44365985820553	1611	1
3.20445128283988	3.45605987697024	1612	1
3.20341767390878	3.45656756998576	1613	1
3.20209984585850	3.44668675449116	1614	1
3.19937311227180	3.45899680155911	1615	1
3.20478133086102	3.46300818722463	1616	1
3.20420251989294	3.45059701245148	1617	1
3.20470564989410	3.45680969799134	1618	1
3.20265436085984	3.42698723607615	1619	1
3.20158987504126	3.42122576195843	1620	1
3.19580153258233	3.45389081404050	1621	1
3.19997673335595	3.45246631880215	1622	1
3.20235909527264	3.43968244431742	1623	1
3.20653237673660	3.45619764788768	1624	1
3.20567824147804	3.45314393035558	1625	1
3.20376830497456	3.46239958108550	1626	1
3.20116273060068	3.46766295193967	1627	1
3.20053678362029	3.46053519596713	1628	1
3.20148231015144	3.45576004812417	1629	1
3.20628631925982	3.45490477877252	1630	1
3.20125102271532	3.43242001494488	1631	1
3.20448267693782	3.45248577184307	1632	1
3.20074814055516	3.43850893999703	1633	1
3.20146517513026	3.46452013819479	1634	1
3.19832633458070	3.43581922104436	1635	1
3.20261059700606	3.45291282827491	1636	1
3.20518517735989	3.44697388796794	1637	1
3.20045168321905	3.45446480868679	1638	1
3.20252821814000	3.42871575466263	1639	1
3.20095037638472	3.43177064548283	1640	1
3.20108958212996	3.43719231392099	1641	1
3.20286713935002	3.44642963401804	1642	1
3.20292266253950	3.45929424737413	1643	1
3.20284298160242	3.47950050736640	1644	1
3.20350900501346	3.45831250685239	1645	1
3.20568562922855	3.44319947898053	1646	1
3.20501778966470	3.43860133831972	1647	1
3.20341851539028	3.45431600243078	1648	1
3.20142786271188	3.45768842169640	1649	1
3.20527345249141	3.44880659876933	1650	1
3.20103325718906	3.44181031026009	1651	1
3.20127720688109	3.43368414989117	1652	1
3.20384440697692	3.44307162891175	1653	1
3.19739882780796	3.45185519355565	1654	1
3.20367138434274	3.45648603698886	1655	1
3.20469996674481	3.47576228296700	1656	1
3.20191309546314	3.44855614967850	1657	1
3.20209611693202	3.44355434288345	1658	1
3.20073552432636	3.42500305874789	1659	1
3.20120972410400	3.45703096251796	1660	1
3.20305573096459	3.45737698491171	1661	1
3.19989404951013	3.45463906806859	1662	1
3.20525727115503	3.45401435185749	1663	1
3.20596063530433	3.45983176378432	1664	1
3.20548609830322	3.45481092832806	1665	1
3.20431941429403	3.44750130931427	1666	1
3.20493463806714	3.43969356163589	1667	1
3.20232242350397	3.45087197473131	1668	1
3.20291044599060	3.44545286290255	1669	1
3.20396813836146	3.45474479938096	1670	1
3.20438427925629	3.45039050378737	1671	1
3.20496845191760	3.46283442007918	1672	1
3.20269489964755	3.46538216202597	1673	1
3.20217579007615	3.42439576878038	1674	1
3.20384825678553	3.42990289864767	1675	1
3.20149817242337	3.42184051212547	1676	1
3.20273557278837	3.42203066746631	1677	1
3.20299469912829	3.43203251007334	1678	1
3.19981045982566	3.44980477640320	1679	1
3.20062928887830	3.46739814415935	1680	1
3.20496175186069	3.45508459091884	1681	1
3.20324348087308	3.43645061407270	1682	1
3.20445377049012	3.46397555068571	1683	1
3.20352994990210	3.45930985647088	1684	1
3.19973316310659	3.46615572814026	1685	1
3.20268803313542	3.45904474002913	1686	1
3.20138049751108	3.47518312235758	1687	1
3.19930152033182	3.44599942863120	1688	1
3.20433388692430	3.46406410450912	1689	1
3.20246206360716	3.47199082269032	1690	1
3.20400385665981	3.47117458480790	1691	1
3.20391900399794	3.45461598540865	1692	1
3.20098393249228	3.43708312287822	1693	1
3.20103859556003	3.43495904929158	1694	1
3.20699965066110	3.43935610693885	1695	1
3.20230264944315	3.44508327540394	1696	1
3.20327040124074	3.42734138295786	1697	1
3.20276349381195	3.42116685687895	1698	1
3.19975320330412	3.45064314040262	1699	1
3.20378831102229	3.45184733396610	1700	1
3.20396367298947	3.43906684621182	1701	1
3.20303964797144	3.44306576422582	1702	1
3.20223697953543	3.44615863474553	1703	1
3.20362168055674	3.44983975578857	1704	1
3.20395233922512	3.43164168934674	1705	1
3.20140183138452	3.42097980262055	1706	1
3.20077282063321	3.40629976117177	1707	1
3.20371928787684	3.42710236520494	1708	1
3.20498142536528	3.44386699648850	1709	1
3.20415086720780	3.45793099678376	1710	1
3.20627507574804	3.45382978220243	1711	1
3.20099107109794	3.44075208383832	1712	1
3.20527300432407	3.45240717982332	1713	1
3.19926859964893	3.42899138897356	1714	1
3.20066332893540	3.43083417050394	1715	1
3.19954347478147	3.41994680695472	1716	1
3.20248382682349	3.45589095513567	1717	1
3.20311299699340	3.45154299104919	1718	1
3.20132498363162	3.45138259450346	1719	1
3.20511264859255	3.43013481837820	1720	1
3.20018547900825	3.45498689999977	1721	1
3.20283958753309	3.46132872865131	1722	1
3.20466258449030	3.43346034317457	1723	1
3.20446959645454	3.44663929492174	1724	1
3.20349723485714	3.43889781600358	1725	1
3.20104220489134	3.44958288680067	1726	1
3.20382753507699	3.45419860210238	1727	1
3.20709404988068	3.46661999531757	1728	1
3.20220650532582	3.46328544277495	1729	1
3.20093935200518	3.42000447155612	1730	1
3.20895469618577	3.42240156200811	1731	1
3.20213871284314	3.43631170042648	1732	1
3.20154182333829	3.43221496291017	1733	1
3.20519770292855	3.45433543310139	1734	1
3.20223682635823	3.46670552967242	1735	1
3.20056216028093	3.47217614550988	1736	1
3.20192776073452	3.46800393664877	1737	1
3.20133719816247	3.45378187599245	1738	1
3.20499031314899	3.42895713647240	1739	1
3.20344978690642	3.43914789711004	1740	1
3.20296990825433	3.46563423869743	1741	1
3.20470784617113	3.44496690719128	1742	1
3.20611040989713	3.44251685519271	1743	1
3.20150250722642	3.43727174000184	1744	1
3.20337434629148	3.43396682950710	1745	1
3.20559293582327	3.44654448812262	1746	1
3.20261290721658	3.43883398731277	1747	1
3.20544179824186	3.44709625168756	1748	1
3.20399353170188	3.47384003278499	1749	1
3.20226376747144	3.46792145146197	1750	1
3.20427710261303	3.44096174322702	1751	1
3.20367894968667	3.44196488533923	1752	1
3.20350186334647	3.42984901202153	1753	1
3.20256208293274	3.43768909981536	1754	1
3.20406945026863	3.44096472474731	1755	1
3.20115856064213	3.43174299866087	1756	1
3.20610635889767	3.45730466137450	1757	1
3.19833829247045	3.45357365245499	1758	1
3.20201281512835	3.45478711157550	1759	1
3.19985864059379	3.46656095428302	1760	1
3.20306945696450	3.43439043411436	1761	1
3.20181357540163	3.44312393695481	1762	1
3.20355918651571	3.43311017659640	1763	1
3.20115986191816	3.44841375078611	1764	1
3.20240327194045	3.46489798267363	1765	1
3.20341019385119	3.46715734951104	1766	1
3.20468851189633	3.44216286561317	1767	1
3.20365626276049	3.45286032240814	1768	1
3.20260251635093	3.44817465814546	1769	1
3.20656484950763	3.44822099080124	1770	1
3.20366240674737	3.47029228935704	1771	1
3.19971206679981	3.46972321858836	1772	1
3.20389394812685	3.45268565285253	1773	1
3.20301371034564	3.45918012696742	1774	1
3.20064918853555	3.44021818635929	1775	1
3.20297016359675	3.47781321524963	1776	1
3.20379085430874	3.46775839100773	1777	1
3.20563135374972	3.45623560260822	1778	1
3.20462842455094	3.45380679548831	1779	1
3.20053460530791	3.43547092395128	1780	1
3.20332554715037	3.44480744394050	1781	1
3.20451568389102	3.43791520676562	1782	1
3.20124939205218	3.43935266608281	1783	1
3.20229612368534	3.44909580287436	1784	1
3.20610595109354	3.44843702205452	1785	1
3.20410375067676	3.44307116543478	1786	1
3.20215407926120	3.46461338859028	1787	1
3.20661320701051	3.47880549073067	1788	1
3.20414592912930	3.44688044619940	1789	1
3.20524415616924	3.46011174370814	1790	1
3.19937291164965	3.45213249579441	1791	1
3.20150168219112	3.45223538434267	1792	1
3.20409347419447	3.41543104694642	1793	1
3.20382219056866	3.43062040536636	1794	1
3.20093416563098	3.44444140038142	1795	1
3.20338508640647	3.43283570810869	1796	1
3.20535831161595	3.43897712261588	1797	1
3.19985148858760	3.44836832873110	1798	1
3.20484177048678	3.44729850963250	1799	1
3.19746176363959	3.43644917691682	1800	1
3.19946191090929	3.44791942442949	1801	1
3.20475072654851	3.45302127428248	1802	1
3.20470566989089	3.43429308204008	1803	1
3.20690300326845	3.45270255458512	1804	1
3.20341720905485	3.43558801322118	1805	1
3.20414901176788	3.44089808413447	1806	1
3.20269291755956	3.42793039120854	1807	1
3.20166943505084	3.42220336118081	1808	1
3.20608660962292	3.44426154304398	1809	1
3.19960218489727	3.45338910184620	1810	1
3.19583129963508	3.45060863503243	1811	1
3.19877227715773	3.45838256441332	1812	1
3.20216947333413	3.44105395261814	1813	1
3.20126998573620	3.45815688199947	1814	1
3.20081948094607	3.42838989370412	1815	1
3.20415506738379	3.42482936056504	1816	1
3.20201526925596	3.42939025165445	1817	1
3.20587095425190	3.45622970610272	1818	1
3.20449366035955	3.45079885819127	1819	1
3.20218417862180	3.45321324147086	1820	1
3.20235964672540	3.45640552863447	1821	1
3.20279647514221	3.43927527172658	1822	1
3.20183475966963	3.41763263687199	1823	1
3.20280738564950	3.42690354389082	1824	1
3.20526101180465	3.43692660783080	1825	1
3.20197588249104	3.45322116419038	1826	1
3.20250138941060	3.44656629295976	1827	1
3.19925626513548	3.44269017025658	1828	1
3.19923334167550	3.44599216369210	1829	1
3.20211988989933	3.45761832750016	1830	1
3.20359835790373	3.45617767781654	1831	1
3.20382831178093	3.47951652521526	1832	1
3.20417827464384	3.44755879351722	1833	1
3.20197648511379	3.46618056911244	1834	1
3.20126530351615	3.47949314211321	1835	1
3.20211554075892	3.43222962161056	1836	1
3.20153335814576	3.43864106347578	1837	1
3.20311381628958	3.43201135189371	1838	1
3.20391466145972	3.45067378419271	1839	1
3.20229009504821	3.44143876687195	1840	1
3.20250399537526	3.44963895686224	1841	1
3.20191114124989	3.47730356438547	1842	1
3.20294319968290	3.45105238607998	1843	1
3.19924738692005	3.45039327805368	1844	1
3.20363305511623	3.46785175065048	1845	1
3.20153420759517	3.44273581796852	1846	1
3.20361056264646	3.45451537585418	1847	1
3.20579753986117	3.46530684589304	1848	1
3.20541415594417	3.44682992811817	1849	1
3.20365573124417	3.43592908344045	1850	1
3.20255835945778	3.44008835508353	1851	1
3.20223344938140	3.43586056434671	1852	1
3.20118765143631	3.42565654162135	1853	1
3.20308703854275	3.42997274460072	1854	1
3.20372472234664	3.43045211544898	1855	1
3.20404187932767	3.43833923425489	1856	1
3.20477596508891	3.45703070389284	1857	1
3.19813567769603	3.44445511114486	1858	1
3.20237065918020	3.45945797168370	1859	1
3.20362237983366	3.44442126569023	1860	1
3.20115575570284	3.46680951754494	1861	1
3.20558861673684	3.45651705951348	1862	1
3.20049053447934	3.45340970831659	1863	1
3.20359360191521	3.42063938963951	1864	1
3.20724149528272	3.42924803775904	1865	1
3.19969959995956	3.45014317579966	1866	1
3.20305987217351	3.43197322885231	1867	1
3.20183571372380	3.44561389697549	1868	1
3.20444278190976	3.43221493104891	1869	1
3.20296254118063	3.44160495796686	1870	1
3.20152205401324	3.46038525649007	1871	1
3.20157175443416	3.45005891582608	1872	1
3.20330538731506	3.45322147577157	1873	1
3.20517321465512	3.45312312577035	1874	1
3.20407793181739	3.45089009103485	1875	1
3.19993084437529	3.44365967363366	1876	1
3.20135862370753	3.44653675986529	1877	1
3.20269347229394	3.43210108399716	1878	1
3.20459748745096	3.45118070069790	1879	1
3.20465226711378	3.47105388207830	1880	1
3.20446009034744	3.47383048860873	1881	1
3.20516795081800	3.46818561739085	1882	1
3.20729677645811	3.43688032796397	1883	1
3.20222697368472	3.43287529615409	1884	1
3.20386611056658	3.43611661193142	1885	1
3.20342751482943	3.43877560582804	1886	1
3.20403640780868	3.43985433367429	1887	1
3.20372841128269	3.46091561456522	1888	1
3.20421760894674	3.44979716775875	1889	1
3.20340387645031	3.43117431485549	1890	1
3.20288855044449	3.43233573003641	1891	1
3.20158699877648	3.44054555206833	1892	1
3.20627824777859	3.46372602203404	1893	1
3.20022017115816	3.45712530846243	1894	1
3.20138022293648	3.46051278264373	1895	1
3.20335859307858	3.46347706958316	1896	1
3.19945045292382	3.45750136489812	1897	1
3.20262241275391	3.44203934486123	1898	1
3.20067499167526	3.43471438335725	1899	1
3.20219653139148	3.45328368273127	1900	1
3.19907916145087	3.43272545854340	1901	1
3.20037911750851	3.43884389383193	1902	1
3.19941444752271	3.45023793680713	1903	1
3.20398746475939	3.45025577957739	1904	1
3.20282926244927	3.44218041145976	1905	1
3.20374270631865	3.43719909234485	1906	1
3.20452357570380	3.45547945212183	1907	1
3.20019298656168	3.45121084188721	1908	1
3.20215776808049	3.45348061619794	1909	1
3.20334355972317	3.43284708399484	1910	1
3.20440098681003	3.44594119694737	1911	1
3.20252605569248	3.44692560436000	1912	1
3.20179902301407	3.48084796296119	1913	1
3.20219772324086	3.43690035562248	1914	1
3.20334291906299	3.43445939557898	1915	1
3.19799958117129	3.44681808783923	1916	1
3.20161309439309	3.45074620954876	1917	1
3.20031395785081	3.45044065557138	1918	1
3.19774889708024	3.44330066487702	1919	1
3.20249954449145	3.45254237621662	1920	1
3.20227638773819	3.45402937553221	1921	1
3.20022349279940	3.45761723121008	1922	1
3.20169588061159	3.45314453577710	1923	1
3.20264548591493	3.44830598384957	1924	1
3.20499821725265	3.44934970453128	1925	1
3.20146174479153	3.42526473004760	1926	1
3.20049426083996	3.43745672127361	1927	1
3.20155067064316	3.44397823855132	1928	1
3.19989816516213	3.42977145176540	1929	1
3.20098449853196	3.44451926304155	1930	1
3.20110390556475	3.44306089138960	1931	1
3.19915113988057	3.45540608640994	1932	1
3.20495469273638	3.44409409465140	1933	1
3.20232914498042	3.43165947360696	1934	1
3.19972414883631	3.44533229038607	1935	1
3.20331387524229	3.41326583643814	1936	1
3.20104564797396	3.44298594481330	1937	1
3.19982890444041	3.46564907619406	1938	1
3.20289251027554	3.47509810003803	1939	1
3.20671638691340	3.47329351565113	1940	1
3.19892604961662	3.46788971636698	1941	1
3.20243938215128	3.45824083578352	1942	1
3.20189098266350	3.46011907448507	1943	1
3.19751144677019	3.45185304139903	1944	1
3.20279902904065	3.45385892735691	1945	1
3.20044117495032	3.45837330584173	1946	1
3.19944826457106	3.44724152620984	1947	1
3.20081919707078	3.43492519134193	1948	1
3.20010422464989	3.43749063348651	1949	1
3.20278922518255	3.45298500828980	1950	1
3.20281011049090	3.45274300174220	1951	1
3.20066205698525	3.45289149726262	1952	1
3.20304818122379	3.45382329574133	1953	1
3.20138951613121	3.44374297483467	1954	1
3.20343542458889	3.44553736927195	1955	1
3.20287316333427	3.45071497576698	1956	1
3.20007837354845	3.44672894531720	1957	1
3.20213409946742	3.44938933145603	1958	1
3.20174227420466	3.43037402477628	1959	1
3.20366366217697	3.43828908893940	1960	1
3.20133001435046	3.44962192514771	1961	1
3.19943083786179	3.42417720592906	1962	1
3.20071707541875	3.43381441778839	1963	1
3.20029353646449	3.43761437093936	1964	1
3.20051564820783	3.43737467885448	1965	1
3.20093769512332	3.43839795883193	1966	1
3.20254034824919	3.45708623714499	1967	1
3.20362030075191	3.46534680700547	1968	1
3.20046736752731	3.44509204096154	1969	1
3.20365048557951	3.44111900792621	1970	1
3.20002337541696	3.45738123706428	1971	1
3.20082801698606	3.43551516696719	1972	1
3.20360148379582	3.43333271781219	1973	1
3.20231092309724	3.44080985250096	1974	1
3.19726241320124	3.44511126769484	1975	1
3.20066065980720	3.43928744632498	1976	1
3.20053169880726	3.44307030652081	1977	1
3.19707349998642	3.44806796284478	1978	1
3.20240572076888	3.47107308758341	1979	1
3.20139683206815	3.45448949922300	1980	1
3.20168264918432	3.46922773171205	1981	1
3.20181947070864	3.46810414883496	1982	1
3.20071304125957	3.45039142577708	1983	1
3.19924969944080	3.45199338635967	1984	1
3.19852971669034	3.45406044191993	1985	1
3.20002286357754	3.44589699291476	1986	1
3.19970878564988	3.45643172696693	1987	1
3.20279708523388	3.45908258827032	1988	1
3.20431011174139	3.47878712053694	1989	1
3.20061856900567	3.45359878877986	1990	1
3.20290321722726	3.44421527029429	1991	1
3.19588846871453	3.44171083175777	1992	1
3.20059111805586	3.41736443687862	1993	1
3.20389875801301	3.42037780424655	1994	1
3.20046910921577	3.43254470916747	1995	1
3.20261612808914	3.41172381537956	1996	1
3.19957549300415	3.42321225847052	1997	1
3.20435883945106	3.42639855356685	1998	1
3.20130260496780	3.44760897745777	1999	1
3.20309607338835	3.46351223576262	2000	1
[truncated: 3,000 more rows]
