# Supplementary material for: Reversibility and Viscoelastic Properties of Micropillar Supported and Oriented Magnesium Bundled F-Actin
Source: PLoS One. 2015 Aug 31;10(8):e0136432. doi: 10.1371/journal.pone.0136432 (PMC4556452; doi:10.1371/journal.pone.0136432)
Supplement: S1 Data — See the Readme.txt file within. (ZIP) [file pone.0136432.s004.zip › Rheology-raw-data/120916 02mM/fov2073noDD/fov2073noDD.txt]

3.44834956454968	3.38163835097233	1	1
3.44704500619543	3.35952309908161	2	1
3.44904040195573	3.36284337974062	3	1
3.44738219857994	3.36923624711387	4	1
3.45024575388479	3.38646108213393	5	1
3.44945068888165	3.38358631845997	6	1
3.45231582271697	3.38241810927233	7	1
3.44642243954547	3.36950583219671	8	1
3.44540819834115	3.38364531956719	9	1
3.45116189295184	3.38784964481775	10	1
3.44956614983044	3.37189931791098	11	1
3.45125216274114	3.38488961931749	12	1
3.44860518684544	3.38257725613296	13	1
3.44684082163617	3.38097938598617	14	1
3.44693574876340	3.39513174313158	15	1
3.44560614022030	3.37617732816950	16	1
3.45027974823079	3.36915811360903	17	1
3.44954100754431	3.36666323253558	18	1
3.44979638259423	3.37951747154543	19	1
3.44748442711371	3.37286006789662	20	1
3.45086867353197	3.38235953849757	21	1
3.44675275144624	3.37199123153803	22	1
3.44880211651078	3.36604068220828	23	1
3.44869405489169	3.38734430767270	24	1
3.44513923721951	3.36566189957140	25	1
3.44824594487377	3.38499456328772	26	1
3.44704103230975	3.36269430389952	27	1
3.44751163999527	3.35352629338170	28	1
3.44645079688887	3.36676649575751	29	1
3.44467359986653	3.36800917356358	30	1
3.45164868325815	3.37186315016220	31	1
3.44499321418364	3.36963558634673	32	1
3.44655793647244	3.35895532579673	33	1
3.44631879327807	3.36276363710031	34	1
3.44929111324267	3.38974457867041	35	1
3.44996995735779	3.38147350486469	36	1
3.45216085900312	3.39077371308057	37	1
3.45316067748998	3.38717116096451	38	1
3.45076354260607	3.39736664249962	39	1
3.44845957848768	3.39496999561829	40	1
3.44429387858454	3.36553341870247	41	1
3.44834355918631	3.38697215058370	42	1
3.45198061417224	3.37901022203271	43	1
3.45246673091080	3.40366833785691	44	1
3.45402591507524	3.41072749305131	45	1
3.44943727342370	3.37207997782961	46	1
3.44664976279937	3.39579190102989	47	1
3.44977151220959	3.38966433257909	48	1
3.44789243064490	3.38349638924479	49	1
3.44658775591939	3.40517214488800	50	1
3.44854867948243	3.38978379565191	51	1
3.44976908942213	3.38797188276320	52	1
3.45168732834089	3.36441329948859	53	1
3.44720549506800	3.37688794171071	54	1
3.44760501735583	3.37923524781226	55	1
3.44804602770463	3.36854546571658	56	1
3.45026408808136	3.38152079568996	57	1
3.44533823812877	3.36168118643772	58	1
3.44689095009994	3.36386207492155	59	1
3.44875508217326	3.37112801905324	60	1
3.44731591673691	3.37499012405238	61	1
3.44782243469744	3.37548467470020	62	1
3.44565699230271	3.36258972815028	63	1
3.44768795389682	3.37433724309602	64	1
3.45049128995063	3.39108671891992	65	1
3.44609983169301	3.37814941362613	66	1
3.44762432417622	3.37141542557976	67	1
3.44844024990960	3.38437757498063	68	1
3.44966400707716	3.38588519567530	69	1
3.44723803193327	3.36828518485985	70	1
3.44942058354833	3.36220814837584	71	1
3.44942407063920	3.38872960220630	72	1
3.44507444316649	3.37015210319243	73	1
3.44558210574508	3.37174355435982	74	1
3.44894396091101	3.38142736327459	75	1
3.44958719882147	3.36719057335439	76	1
3.44803414268566	3.36452836705077	77	1
3.44503892757034	3.35022320797961	78	1
3.44683484398737	3.36823782226967	79	1
3.45040446837608	3.39616832736450	80	1
3.45176224967747	3.38676682108089	81	1
3.44859449110374	3.37570959487885	82	1
3.44444450771319	3.37937705113939	83	1
3.44639329036815	3.36424852042522	84	1
3.44727386280327	3.37049997348260	85	1
3.44676659816812	3.37981489612225	86	1
3.45107148465002	3.39507970187696	87	1
3.45045708771736	3.38395837200028	88	1
3.45103159490450	3.37949685227067	89	1
3.44859290663493	3.37420856460434	90	1
3.44484762134433	3.36243157617345	91	1
3.44853738742614	3.37770721057767	92	1
3.44979888947482	3.37645373566857	93	1
3.44856676141485	3.38315421307748	94	1
3.44726941818518	3.38401356680645	95	1
3.44582816796249	3.37640681483633	96	1
3.44803965566522	3.35700706208730	97	1
3.44483326683732	3.36558592719559	98	1
3.44995337971276	3.37646324638443	99	1
3.44997332582407	3.37613064666994	100	1
3.44750425830338	3.37547313294389	101	1
3.44313441460681	3.34000358995490	102	1
3.44507536957467	3.35036543912304	103	1
3.44902136276180	3.37744726583077	104	1
3.44660679455476	3.36758207908750	105	1
3.44814351843626	3.38372891188787	106	1
3.44335773587594	3.35902807937911	107	1
3.44617601745926	3.36138329195960	108	1
3.44890092368483	3.37415288889464	109	1
3.44922622511195	3.37561134648984	110	1
3.44766473237028	3.37719750394260	111	1
3.44720051540827	3.36523003359713	112	1
3.44616500572981	3.37743336193625	113	1
3.45073676065600	3.40116932521785	114	1
3.44881534611334	3.39506951845887	115	1
3.44712466319939	3.38081978141343	116	1
3.44519491417682	3.36747662288579	117	1
3.45186364637802	3.37533320837380	118	1
3.44942215354478	3.35967778912187	119	1
3.44961086247377	3.37141483848305	120	1
3.44817427939208	3.37918824582708	121	1
3.44603078021996	3.35165831137690	122	1
3.44666823850594	3.35655204932430	123	1
3.44755934261656	3.36809065256247	124	1
3.44740023524099	3.36704037880545	125	1
3.45083669074079	3.36396017261732	126	1
3.44372408836195	3.36983467412377	127	1
3.44498390855340	3.35035497546287	128	1
3.44745725566432	3.34865008804636	129	1
3.44649497749239	3.35258435084560	130	1
3.44858454895255	3.36512228899914	131	1
3.44589998641963	3.36140404555326	132	1
3.44348868640091	3.37189503176391	133	1
3.44647292270621	3.39767542723872	134	1
3.44846965920267	3.38331930897105	135	1
3.45144794088922	3.37883490651042	136	1
3.45083000556095	3.39679334513638	137	1
3.44856547905718	3.38093424432241	138	1
3.44506011446541	3.37628541150295	139	1
3.44815642244304	3.38006862886211	140	1
3.44650509271214	3.37853323344561	141	1
3.44458780908471	3.36390446816261	142	1
3.44617216171787	3.39820054292311	143	1
3.44855276771925	3.38791872307371	144	1
3.45045576343199	3.37211690046630	145	1
3.44952504548409	3.38327095458581	146	1
3.44604103769873	3.36162813681018	147	1
3.44895427821480	3.36762454046761	148	1
3.44463380990230	3.35715551343102	149	1
3.44502780006176	3.35950169145145	150	1
3.44769195758327	3.37145557218830	151	1
3.44506887801991	3.38635315574832	152	1
3.44659115805959	3.37961716102931	153	1
3.44739000530056	3.38082821991758	154	1
3.45115614874171	3.38491663240836	155	1
3.44748744896777	3.37338447820323	156	1
3.45429869739685	3.38606688896392	157	1
3.45096285626772	3.37820839879016	158	1
3.44522880280622	3.38181057161708	159	1
3.44239245376128	3.36661398999354	160	1
3.44715202892536	3.37901076404971	161	1
3.44434691107526	3.35788522151432	162	1
3.44647956726315	3.36316394475897	163	1
3.44385740198669	3.34241979691370	164	1
3.44712812649628	3.37053442132056	165	1
3.44550757570749	3.37526862752792	166	1
3.44925618640459	3.39637564177596	167	1
3.45084384924787	3.39383399008896	168	1
3.44658956132642	3.39327377508157	169	1
3.44572900070302	3.39135994478649	170	1
3.44810422110350	3.38148700389227	171	1
3.44587217297595	3.38301055021583	172	1
3.44851902402485	3.38069288031171	173	1
3.44556459682072	3.37880720912847	174	1
3.44609532969935	3.37266707935105	175	1
3.45036863381076	3.38027913855433	176	1
3.45116556587354	3.40034145479504	177	1
3.44839802149223	3.39018477149035	178	1
3.44960931912224	3.37940371255107	179	1
3.44614527969857	3.39489953651820	180	1
3.45084124024180	3.38314270201720	181	1
3.44746754218587	3.38168552187824	182	1
3.45007108200111	3.37783035712541	183	1
3.44558202569288	3.34455626253017	184	1
3.44711216303766	3.36494161122558	185	1
3.45009771267009	3.39269047141800	186	1
3.44528118644692	3.38500771074583	187	1
3.44872933371979	3.38603327504761	188	1
3.44852120329013	3.39233532595595	189	1
3.44907523502280	3.38676083297392	190	1
3.45170108530988	3.40527722192552	191	1
3.44904009239582	3.39577280925520	192	1
3.45134136939751	3.37148929168570	193	1
3.44849099764822	3.37936659423032	194	1
3.44921010621977	3.39584486328526	195	1
3.44898953721230	3.40825466589040	196	1
3.44880544221207	3.38896474280034	197	1
3.45160195648127	3.38532630910279	198	1
3.44950616830785	3.36468600213347	199	1
3.44788178639078	3.38641195998063	200	1
3.45202971238256	3.39037838026578	201	1
3.45003380804827	3.38875003903505	202	1
3.44604821569885	3.37685753092657	203	1
3.44845087836366	3.37946321830934	204	1
3.44824440169289	3.38319102349908	205	1
3.44720238410290	3.40645118387609	206	1
3.45073904835559	3.40575057357556	207	1
3.44834237286963	3.39581784829413	208	1
3.44697676736347	3.40000342036149	209	1
3.44615245891614	3.37359239399969	210	1
3.44635311084374	3.37505763454031	211	1
3.45121549652759	3.40363892838939	212	1
3.44903029992193	3.38959174359328	213	1
3.44599914627957	3.36928622309588	214	1
3.44512138145197	3.39188855127167	215	1
3.44416879297877	3.37743520192114	216	1
3.44188845453095	3.34404576171427	217	1
3.44575645586183	3.36424113141741	218	1
3.45046729922215	3.37087790383686	219	1
3.45036549186694	3.38559124695073	220	1
3.44622592082847	3.35890117544347	221	1
3.44464487780865	3.36834550154919	222	1
3.44491840319114	3.38153736673577	223	1
3.45090344037500	3.39389112113739	224	1
3.44767868030238	3.39308933523004	225	1
3.45118226754424	3.40158750055971	226	1
3.44765981603724	3.38436575502739	227	1
3.44660065325001	3.36794699925057	228	1
3.44618801494359	3.37242728332291	229	1
3.44680571715365	3.34902391947629	230	1
3.44644029585600	3.38520096667977	231	1
3.44901008086333	3.39382243403305	232	1
3.45286288466612	3.40288899551117	233	1
3.44720633559056	3.38671017011346	234	1
3.44908041846798	3.39847744842994	235	1
3.45278646740543	3.43339462801150	236	1
3.44955618613604	3.39688878338319	237	1
3.45004065228813	3.38717004975457	238	1
3.44608683468009	3.38063566653679	239	1
3.44575883316206	3.37384208247873	240	1
3.44710048012237	3.38320696640025	241	1
3.44703177461483	3.37605973572253	242	1
3.44644295084887	3.38088518466548	243	1
3.44979214122438	3.38479044977433	244	1
3.44663810754070	3.37200576513464	245	1
3.44609800130212	3.36879937612779	246	1
3.44502887794696	3.35509883527988	247	1
3.44644984845004	3.36454133524604	248	1
3.44722274029614	3.36737024919153	249	1
3.44376359828810	3.37185928775794	250	1
3.44206999806972	3.35881021224896	251	1
3.44631195756152	3.36065770107045	252	1
3.44484188604649	3.35707510323509	253	1
3.44556687791110	3.35641955768039	254	1
3.44751329018834	3.36835947153446	255	1
3.44756928582901	3.37325475748181	256	1
3.44695470635946	3.37277545507819	257	1
3.44733699055767	3.36280245384710	258	1
3.44697568142218	3.36767068050663	259	1
3.44357559461534	3.36829493944699	260	1
3.44914254290797	3.39418934301320	261	1
3.44908591153729	3.39006837923387	262	1
3.44677417958259	3.36460051524871	263	1
3.44464437849125	3.36455950159779	264	1
3.44764012832876	3.37930134128323	265	1
3.45209999843682	3.38896447707845	266	1
3.44432338171633	3.38048201184819	267	1
3.44752774560378	3.39091185644204	268	1
3.44870010069412	3.39427974186860	269	1
3.44947170094603	3.38845568289673	270	1
3.44675886636752	3.37560482150031	271	1
3.45029546897467	3.38992170885524	272	1
3.44487592626215	3.37645514467058	273	1
3.44650330635906	3.37350803943653	274	1
3.44812688741933	3.38516479298882	275	1
3.45186765549386	3.40749453806215	276	1
3.45017965461390	3.39191088103759	277	1
3.44831422979796	3.38102573998655	278	1
3.44337519163307	3.36201642911072	279	1
3.44529875897546	3.37402669754926	280	1
3.44803393950947	3.38159378572419	281	1
3.44668479653058	3.37625895875926	282	1
3.44483841674266	3.37667243328171	283	1
3.45178326922578	3.39969356903698	284	1
3.44689387989035	3.38957227235153	285	1
3.44910091565227	3.38623137628439	286	1
3.44906979160166	3.39801064718341	287	1
3.44558524071666	3.38454222847002	288	1
3.44684670158864	3.36923085155819	289	1
3.44631587812054	3.38026772336419	290	1
3.44764123673808	3.36510576130903	291	1
3.44688348621007	3.37242416201079	292	1
3.44852703028593	3.39782389775009	293	1
3.44835320750551	3.39091242785042	294	1
3.45032096495471	3.40582614882845	295	1
3.44998177129602	3.41279246295155	296	1
3.44913085150498	3.38604871761060	297	1
3.44704231958508	3.38008140348796	298	1
3.44822465078857	3.37516064500091	299	1
3.45132419767518	3.37812305266616	300	1
3.45124712462907	3.40371490261510	301	1
3.45103858091426	3.38504047334538	302	1
3.44700282101431	3.35981141857279	303	1
3.44738080673487	3.36984444020716	304	1
3.44647121991513	3.36673847844376	305	1
3.44360063001189	3.36499854004575	306	1
3.44850161287906	3.37188439336789	307	1
3.44734262030793	3.39171141912742	308	1
3.44668623887085	3.38368550322598	309	1
3.44964444023307	3.38477697348898	310	1
3.44855130852252	3.37693489211183	311	1
3.44834438291669	3.37839011847360	312	1
3.44963107811864	3.37313695175663	313	1
3.44637369272102	3.37380545961365	314	1
3.45287354646395	3.42073694500761	315	1
3.44698441443580	3.40476019775350	316	1
3.44663287196419	3.38938831348938	317	1
3.44522158637018	3.35184916082320	318	1
3.44595318966008	3.37688195187057	319	1
3.44548312340811	3.38309060481067	320	1
3.44679717689449	3.38713015402154	321	1
3.44671435964622	3.38816688435185	322	1
3.44896256559701	3.39897959923797	323	1
3.44542234362228	3.37396455626844	324	1
3.44442382493423	3.36705969748743	325	1
3.44738136664630	3.36191648029877	326	1
3.44633223353659	3.37191269107526	327	1
3.45476169665486	3.39855977289531	328	1
3.44495293894742	3.38924274402766	329	1
3.45041062033229	3.39601725080857	330	1
3.45024500350586	3.37549316711100	331	1
3.44857528991997	3.39452836018018	332	1
3.44646115770449	3.37861856435929	333	1
3.44772910670590	3.38819622038248	334	1
3.44635689494043	3.35265445059190	335	1
3.44399510906633	3.35406977986084	336	1
3.44205242138255	3.35577088910411	337	1
3.44705577082301	3.38169222908121	338	1
3.44831299184578	3.40322094544178	339	1
3.44728814782370	3.37932653038737	340	1
3.44835921639459	3.37753378245144	341	1
3.44392413697808	3.37300833878543	342	1
3.44837146998633	3.36304521860583	343	1
3.44596941501749	3.36855584680387	344	1
3.44383502463977	3.36964800604922	345	1
3.44473619476259	3.37069714969073	346	1
3.44728391531427	3.38693507922857	347	1
3.44724335849768	3.38526986224147	348	1
3.45045398305689	3.38351772108391	349	1
3.44955657021636	3.37911653580292	350	1
3.44984695570110	3.37974933568798	351	1
3.44899919479099	3.37530880129839	352	1
3.44777874683005	3.38761112864660	353	1
3.44992320544143	3.37899152527382	354	1
3.44681979592020	3.37646206712605	355	1
3.45038751784319	3.38220588018549	356	1
3.44662829921425	3.39193671129371	357	1
3.44728115154139	3.38235942298581	358	1
3.44798136936193	3.39210665357610	359	1
3.44589335179459	3.40154787830366	360	1
3.44616258945010	3.39144196550032	361	1
3.44632704736852	3.38161429549769	362	1
3.44998757465928	3.39805393376049	363	1
3.45271120929108	3.39902716326005	364	1
3.44364672405423	3.36956126200214	365	1
3.44641592054809	3.36240859517795	366	1
3.44807125755714	3.38161185120793	367	1
3.44754561553009	3.37441958689521	368	1
3.45020056632525	3.37638731011991	369	1
3.44764317690780	3.37519409252429	370	1
3.44824530503759	3.37911164316709	371	1
3.44780460537460	3.36708441770995	372	1
3.44785936679119	3.36691805406287	373	1
3.44896759171136	3.38425198269610	374	1
3.44672073059389	3.39164445869981	375	1
3.44482336563603	3.36947614510214	376	1
3.44807920223626	3.36995816926734	377	1
3.44369550684404	3.34635882890211	378	1
3.44464600420490	3.35460805867607	379	1
3.45030475644601	3.37831310082443	380	1
3.45197525058524	3.38994629722529	381	1
3.44915365487408	3.38927741313887	382	1
3.44709532139261	3.39629015238370	383	1
3.44631698181698	3.38128665979001	384	1
3.44617728518582	3.39013754994742	385	1
3.44525670095479	3.36550614051426	386	1
3.44622137411250	3.37625505719049	387	1
3.44829767116241	3.37979951573395	388	1
3.44740233443493	3.36294359379302	389	1
3.44705779657840	3.36883102954301	390	1
3.44575260546318	3.37029661008664	391	1
3.44391433842220	3.35273492605986	392	1
3.44731474630739	3.36085239477831	393	1
3.44632915965632	3.34493310074366	394	1
3.44558139219912	3.35857573968009	395	1
3.44614522377870	3.35775622914650	396	1
3.44289479070016	3.34593315382156	397	1
3.44598268259607	3.34985003228543	398	1
3.44842024905616	3.37218358293087	399	1
3.44752624721830	3.37432344213048	400	1
3.44444033970556	3.37093984114244	401	1
3.44732556500443	3.37467393962683	402	1
3.44567896354249	3.38313630879471	403	1
3.44822605263407	3.39322598532840	404	1
3.44282517306215	3.34867209046205	405	1
3.44704045189630	3.36957267094521	406	1
3.44491325317375	3.36388985697527	407	1
3.44325275522752	3.35475510878629	408	1
3.44092005408292	3.36360073934789	409	1
3.44776350898825	3.38772074277919	410	1
3.44708222912559	3.40632115856788	411	1
3.44361642757032	3.37766536977112	412	1
3.44152004784618	3.37187545391052	413	1
3.44237588433003	3.36226347442392	414	1
3.44269506329903	3.37336954865115	415	1
3.44575636729935	3.37269724166518	416	1
3.44379410874988	3.35522773063066	417	1
3.44430291065971	3.36447623439533	418	1
3.44300063946962	3.36166555352140	419	1
3.44468808296359	3.36620916575325	420	1
3.44856803719702	3.36357632806924	421	1
3.44571343180292	3.37485945810118	422	1
3.44931820225105	3.40238158377186	423	1
3.45150117611867	3.39216358646925	424	1
3.44643409874692	3.37270047592733	425	1
3.44706044470530	3.38685203249628	426	1
3.45080595558827	3.39186613211526	427	1
3.44626869755107	3.37425976332841	428	1
3.44655813184288	3.38441567729233	429	1
3.44363488740977	3.37425071654755	430	1
3.44882937701005	3.39036405696208	431	1
3.45102363122772	3.38272589223909	432	1
3.44796519955214	3.38837117330802	433	1
3.45041478947509	3.38787851148449	434	1
3.44650723788559	3.36099492423089	435	1
3.44790006041857	3.37639599909672	436	1
3.44727033199245	3.36528197074079	437	1
3.44519145404910	3.36114450200637	438	1
3.44960474888049	3.38463538944978	439	1
3.44950847258436	3.40423277852140	440	1
3.44948767553025	3.37622442565337	441	1
3.44976723449623	3.37843986330607	442	1
3.44458953353359	3.38007228427500	443	1
3.44426381137885	3.35974073202423	444	1
3.44844343847974	3.37851701269693	445	1
3.44625164235976	3.36651584152182	446	1
3.44675377198214	3.36934714651908	447	1
3.44463021593125	3.37418496968489	448	1
3.44194148967293	3.35897426183268	449	1
3.44481837790167	3.34524068906936	450	1
3.44133016701556	3.35097585737625	451	1
3.44371684753684	3.36288559650494	452	1
3.44218468313156	3.35364391302433	453	1
3.44201080232054	3.37735320637677	454	1
3.44767523175512	3.37886172353032	455	1
3.44989010213044	3.37745076545082	456	1
3.45117895601313	3.38113040287504	457	1
3.44907061558199	3.38804675137624	458	1
3.44622941134762	3.37456644026279	459	1
3.44928093771741	3.38609987250279	460	1
3.45061871187929	3.38935210661733	461	1
3.44536189587821	3.38182928313156	462	1
3.44478371757811	3.36963117766982	463	1
3.44682860728898	3.38956593176338	464	1
3.44889800245191	3.36653454050557	465	1
3.44243631364091	3.37400668387712	466	1
3.44720272523936	3.38072417510637	467	1
3.44470097059267	3.38361060977743	468	1
3.45003006157557	3.39058019632592	469	1
3.44426169037294	3.36949711945781	470	1
3.44605290919466	3.36065289440569	471	1
3.44669460145071	3.38858535592800	472	1
3.44369010590546	3.38292986487938	473	1
3.44817465568040	3.39367055395432	474	1
3.44625281006572	3.37499289507266	475	1
3.44267658332710	3.37368503487968	476	1
3.44451851496363	3.35265377558611	477	1
3.44549688131548	3.36972005719829	478	1
3.44389844140084	3.36523216505097	479	1
3.44232379314392	3.34645981799624	480	1
3.44425252915211	3.38330637924672	481	1
3.45031149791776	3.39944086004230	482	1
3.45189605674742	3.38445540733850	483	1
3.44848699685056	3.39412841365606	484	1
3.44660222487265	3.37808383051020	485	1
3.44841932358507	3.38401448730482	486	1
3.44621142312721	3.38676314888060	487	1
3.44231383766927	3.36845111277894	488	1
3.44586925157750	3.37695782269772	489	1
3.44868305925994	3.39360551605461	490	1
3.44573269850140	3.36556474280918	491	1
3.44795717187708	3.38730840505860	492	1
3.44678328513159	3.38668177153751	493	1
3.44913306594777	3.37614691695439	494	1
3.44910309252167	3.38874140831251	495	1
3.45128293474068	3.38882524384830	496	1
3.45004176956104	3.36995920596382	497	1
3.44603882638471	3.34731746195478	498	1
3.44499650907076	3.34341777534089	499	1
3.44264597952477	3.36107484424700	500	1
3.44577421392566	3.38199623405151	501	1
3.44763127489728	3.39947764002046	502	1
3.44476313999723	3.40286146091407	503	1
3.44446821298731	3.36859660322154	504	1
3.44632136336844	3.36700547728137	505	1
3.44134887216033	3.37468095581308	506	1
3.44467689312674	3.37239773412209	507	1
3.44936930608095	3.39176026089012	508	1
3.44651485510965	3.37659471807332	509	1
3.44305482201913	3.35058316933623	510	1
3.44340180705290	3.36365991389584	511	1
3.44642214864374	3.36243407081475	512	1
3.44451458198460	3.35579978848425	513	1
3.44336663606724	3.36711706082904	514	1
3.44718763633696	3.37407183668014	515	1
3.44594176887447	3.37745255161571	516	1
3.44730626126577	3.37132258705035	517	1
3.44508180949149	3.38383923342955	518	1
3.44630875713903	3.38773243791429	519	1
3.44657659286107	3.37222897405557	520	1
3.44761396496680	3.37901460116808	521	1
3.44296519660798	3.37211520222411	522	1
3.44156857384614	3.38809688509427	523	1
3.44787807180091	3.38332748454737	524	1
3.44432256014651	3.36521967110070	525	1
3.44542685840775	3.37473330245816	526	1
3.44902517688806	3.38672267777226	527	1
3.44362576269984	3.36776618782743	528	1
3.44475782158511	3.37858017893645	529	1
3.44498145680106	3.38666307994864	530	1
3.44684721870736	3.37074820184273	531	1
3.44462520394218	3.37685759643674	532	1
3.45088470079803	3.38271473467496	533	1
3.44479342290536	3.35025361234459	534	1
3.44731804347387	3.37539189808086	535	1
3.44899812974426	3.38872907655035	536	1
3.44932892506483	3.38865786179760	537	1
3.44772079423920	3.37358472921457	538	1
3.44884059259297	3.38556546789311	539	1
3.44670490543218	3.38065311592750	540	1
3.44782610385911	3.38188164992633	541	1
3.44726215047047	3.37606660175983	542	1
3.44868054509517	3.38971219492674	543	1
3.44781851445763	3.37877594887175	544	1
3.44489550205936	3.37708100625918	545	1
3.44718154781426	3.37943710054089	546	1
3.44865192405833	3.40135966307556	547	1
3.44986171706090	3.40652611316536	548	1
3.45088899866694	3.38801228219529	549	1
3.44841580031682	3.38684225860690	550	1
3.44406731833254	3.35979327635130	551	1
3.44463572349009	3.37737843697115	552	1
3.44777071498246	3.38022447047885	553	1
3.44883440532307	3.39042193752875	554	1
3.44757050828491	3.37091256115293	555	1
3.44654007567205	3.37461007637402	556	1
3.45039517245163	3.39666264106863	557	1
3.44742632743537	3.38777346263562	558	1
3.44654406319387	3.39291348256255	559	1
3.44319197595076	3.38122354425851	560	1
3.44279484432485	3.36953217707959	561	1
3.44182252085300	3.37501131698067	562	1
3.44790278705896	3.38117479512072	563	1
3.44734393373925	3.39300238257222	564	1
3.44378753748772	3.37894229947248	565	1
3.44679264819539	3.37926667653941	566	1
3.44766658148094	3.39396898779306	567	1
3.45232234559036	3.40832224399257	568	1
3.44732751086397	3.38052948478098	569	1
3.44683426006025	3.36902198885072	570	1
3.44648733319741	3.36772324133055	571	1
3.44475159180539	3.37291310684523	572	1
3.44771594683888	3.37621344421779	573	1
3.44356083420125	3.38979887214229	574	1
3.44166843219067	3.36921018653601	575	1
3.44404934476194	3.37013978365689	576	1
3.44522296781377	3.37717360098476	577	1
3.44683536035577	3.38718094824340	578	1
3.44582858271025	3.37247583271170	579	1
3.44330934865594	3.36738800705790	580	1
3.44389109019612	3.36848284349822	581	1
3.44633600146013	3.36584539217275	582	1
3.44207194653914	3.36522736232033	583	1
3.44408176451126	3.34969720597606	584	1
3.44392919401269	3.36489863931733	585	1
3.44781790017495	3.39352195768243	586	1
3.44538531831716	3.38603573472725	587	1
3.44772140057120	3.39657807737149	588	1
3.45009792711797	3.38811209266029	589	1
3.44481106440290	3.36917133461844	590	1
3.44207215414136	3.37322807399567	591	1
3.44655500791056	3.39722679350847	592	1
3.44813660038419	3.37858164385399	593	1
3.45220292439905	3.39297547491138	594	1
3.44310922928828	3.38098350130687	595	1
3.44818135099637	3.38898933448079	596	1
3.44469328084253	3.38585832956463	597	1
3.45106913674724	3.39329785974868	598	1
3.44329754748332	3.36160323536559	599	1
3.44650668156713	3.38547894829708	600	1
3.44568220259945	3.37946997515608	601	1
3.44842037008079	3.39205243212777	602	1
3.45045181623076	3.38955195986379	603	1
3.44742060883394	3.37632615439824	604	1
3.44399617360930	3.36918262651180	605	1
3.44530437574224	3.36267844089805	606	1
3.45060538385468	3.38561305384695	607	1
3.44837253946510	3.38337912133655	608	1
3.45165573648333	3.38948137517781	609	1
3.44739172275724	3.37625978195193	610	1
3.44524259597430	3.36514469195835	611	1
3.44969585503992	3.38408066339062	612	1
3.45025866000327	3.36683815481190	613	1
3.44867781477635	3.39164579633040	614	1
3.44884679903922	3.38287539283419	615	1
3.44918899701204	3.41224568899467	616	1
3.44826028073295	3.38883071965302	617	1
3.44831705954165	3.39046797960504	618	1
3.44909310935053	3.38018413591585	619	1
3.44744500837992	3.37328857345135	620	1
3.44724057637303	3.37576828459469	621	1
3.44610187731938	3.37192282685474	622	1
3.44381692854718	3.37695900714070	623	1
3.44252107078663	3.34586496425624	624	1
3.44126195597037	3.34260054296525	625	1
3.44717366833772	3.36278926002294	626	1
3.44438978658894	3.34799045225176	627	1
3.44517883155394	3.37046239037668	628	1
3.44153453354669	3.36499054880970	629	1
3.44160097828705	3.36493146345652	630	1
3.44487912946567	3.38252028646082	631	1
3.44537018289065	3.36236245885427	632	1
3.44502421578083	3.36513523765695	633	1
3.44432592657515	3.37681860748457	634	1
3.44716321738936	3.39305277005802	635	1
3.44614578197917	3.37914774181877	636	1
3.44451287324718	3.38345437434261	637	1
3.44875975065338	3.39262537353978	638	1
3.44646040551631	3.35817947285104	639	1
3.44712803462919	3.38314693184469	640	1
3.44834714633938	3.39658023962224	641	1
3.44743765723705	3.39214137742987	642	1
3.44690395783432	3.38374455854562	643	1
3.44938780676363	3.39311032127217	644	1
3.45163349020740	3.39455871105531	645	1
3.45214343528877	3.40622947201500	646	1
3.44675405590346	3.38028879904428	647	1
3.44344504337902	3.37933000784713	648	1
3.45343980228933	3.39178200721653	649	1
3.44870838098907	3.37852827811654	650	1
3.44645645559064	3.37890267339816	651	1
3.44644011235007	3.38123029516284	652	1
3.44728278634893	3.38183555765610	653	1
3.44480329894773	3.38307327543670	654	1
3.44695786993441	3.37719800145920	655	1
3.44222470980712	3.34771338083984	656	1
3.44815649817874	3.37006243386113	657	1
3.44658318552088	3.38115334350388	658	1
3.44691949688594	3.38409474223649	659	1
3.44601145633469	3.39047733145614	660	1
3.44544485150612	3.38151854586242	661	1
3.45139701798102	3.39154487671702	662	1
3.45064771038325	3.40775389549473	663	1
3.44803482719550	3.38269616266563	664	1
3.44552395055861	3.38667174369792	665	1
3.44323560873331	3.36297529744090	666	1
3.44458160471140	3.36995989964488	667	1
3.44960408826174	3.39037657630650	668	1
3.44066728006479	3.36869004846124	669	1
3.44396151191379	3.36278048124368	670	1
3.44696970754684	3.37734164913166	671	1
3.44494242012226	3.37140851711499	672	1
3.44457763192753	3.37715835630297	673	1
3.44550403147456	3.37143728715546	674	1
3.44518552590786	3.37530123020026	675	1
3.44636015880128	3.38232417588022	676	1
3.44540514665140	3.37340161586634	677	1
3.44664812038868	3.38762649839726	678	1
3.44826535149774	3.39891901672523	679	1
3.44527811884517	3.38836966036721	680	1
3.44748477742534	3.37314497901579	681	1
3.44421050982199	3.37055719163598	682	1
3.44726111610322	3.38066720863216	683	1
3.44674143614197	3.36893966453188	684	1
3.44400573123977	3.35466083119522	685	1
3.44435607782800	3.35856420388858	686	1
3.44163879432029	3.36012866472633	687	1
3.44149113053190	3.36335935494008	688	1
3.44630078722493	3.38254347632304	689	1
3.44078784725187	3.34835483904591	690	1
3.44598423362096	3.37372866001629	691	1
3.44512336527679	3.36232407342711	692	1
3.44517676599228	3.37142612194758	693	1
3.44122479764283	3.37328996395675	694	1
3.44457179206754	3.37046906205702	695	1
3.44272511174324	3.34908756606776	696	1
3.44229017030751	3.35898038974024	697	1
3.44225177975730	3.36006799793544	698	1
3.44212340085543	3.35034064249482	699	1
3.44399757847512	3.36868205678195	700	1
3.44532392531132	3.38062995284907	701	1
3.44356461952580	3.37581318149104	702	1
3.44888124298937	3.39544610358275	703	1
3.44682293647678	3.38375696139582	704	1
3.44851027478104	3.39818815577938	705	1
3.44664848714418	3.38075962141031	706	1
3.44743498564893	3.37940434913553	707	1
3.44509488859223	3.38812367931175	708	1
3.44323930843610	3.36618387135617	709	1
3.44506072417634	3.39071957777652	710	1
3.44482354624279	3.38592607592893	711	1
3.44277479024421	3.36863427809774	712	1
3.44785015477360	3.38941329730623	713	1
3.44373104877070	3.36755469978931	714	1
3.44764364936856	3.37042436078367	715	1
3.44526750699135	3.37583678387942	716	1
3.44817076437059	3.38206354153792	717	1
3.44931070073222	3.38276968221436	718	1
3.44451757209368	3.38236240334834	719	1
3.44435733335776	3.35897503378204	720	1
3.44165330046712	3.36193953486714	721	1
3.44212450530865	3.36479527921168	722	1
3.44423126188453	3.36629553052439	723	1
3.44295904093285	3.36005942329534	724	1
3.44434161356797	3.36655000602554	725	1
3.44609232554629	3.37376281449683	726	1
3.44306007973620	3.36420240786996	727	1
3.44205681690177	3.36361457798941	728	1
3.44297668795068	3.37619967526068	729	1
3.44541323129141	3.35808699331334	730	1
3.44488079619944	3.35322469289721	731	1
3.44607985552067	3.36869401213388	732	1
3.44135729568655	3.37150804649604	733	1
3.44150927082165	3.36037291888317	734	1
3.44248270723195	3.34693130243625	735	1
3.44485621657302	3.36804968239983	736	1
3.44285067598621	3.37626644113856	737	1
3.44365291401540	3.39203288657477	738	1
3.44066257358783	3.35346130120681	739	1
3.44341711610941	3.36951445128266	740	1
3.44751674211110	3.36034112787205	741	1
3.44430696479916	3.36982582294530	742	1
3.44323967953055	3.35975253174243	743	1
3.44718152074833	3.38713639608856	744	1
3.44630817034760	3.37236043349800	745	1
3.44641522625516	3.37832954689672	746	1
3.43967465526456	3.37397837000771	747	1
3.44516609896544	3.37542216207630	748	1
3.44488086438025	3.37459586928926	749	1
3.44308959789691	3.37733322326662	750	1
3.44573719345157	3.39882189026676	751	1
3.44572614551492	3.39966930720159	752	1
3.44782657433845	3.40088662988253	753	1
3.44830841537478	3.37834929975514	754	1
3.44768880399548	3.37849365314215	755	1
3.44732259770133	3.38431132930402	756	1
3.44681487876492	3.38504156661372	757	1
3.44156392150086	3.38261652564020	758	1
3.44591231380507	3.39393406711958	759	1
3.44539922762366	3.38311543853858	760	1
3.44761723156495	3.37216415344961	761	1
3.44415717993572	3.36145814945414	762	1
3.44455996149771	3.35561750158095	763	1
3.44660553109814	3.38296699660536	764	1
3.44789190944886	3.37673003794882	765	1
3.45001559443825	3.39644007469798	766	1
3.44888197538810	3.40667358086534	767	1
3.44436078353446	3.37447693487416	768	1
3.44579812260786	3.36805016625934	769	1
3.44544234379369	3.35586902838938	770	1
3.44577494774575	3.36324292442522	771	1
3.43972321249401	3.36779956792157	772	1
3.44190028437440	3.38294428738284	773	1
3.44514426563544	3.38694573463406	774	1
3.44526630268705	3.38571923571853	775	1
3.44730832340055	3.36604535689688	776	1
3.44444351654608	3.36179485089262	777	1
3.44170069729911	3.36051249361862	778	1
3.44200645350814	3.37080026465477	779	1
3.44024600719799	3.37977829352820	780	1
3.44145222166959	3.37540443338146	781	1
3.44557363597701	3.37323325185171	782	1
3.44474420783753	3.38593582225361	783	1
3.44099887037458	3.35799725523724	784	1
3.44247872786482	3.34468673709063	785	1
3.44142170998400	3.36623405178470	786	1
3.44524216443366	3.37736286037908	787	1
3.44499701230783	3.39377300557742	788	1
3.44591729955529	3.38818780663574	789	1
3.44708409583785	3.39647147051959	790	1
3.44603045687919	3.38581230373439	791	1
3.44506547234994	3.38222356998456	792	1
3.44379896142978	3.38750318549243	793	1
3.44129253152893	3.38014153779792	794	1
3.44422903592757	3.37775440188695	795	1
3.44596823959645	3.39422378265726	796	1
3.44717213227753	3.39430529966675	797	1
3.44464938695549	3.39087095781493	798	1
3.44720033216659	3.38871335650518	799	1
3.44875417661139	3.38376880598942	800	1
3.44440685049890	3.36345840061825	801	1
3.44723049448020	3.37480589471441	802	1
3.44557391709250	3.37817286155781	803	1
3.44134842952857	3.38041440280250	804	1
3.44360976183088	3.37490686026543	805	1
3.44682294870900	3.40080380090409	806	1
3.44430386862084	3.37524267031774	807	1
3.44633588677047	3.38535682490651	808	1
3.44545784114765	3.38136412621623	809	1
3.44336369942222	3.37356659979407	810	1
3.44729926820914	3.37926478784900	811	1
3.44247639522005	3.35906048200963	812	1
3.44761188366333	3.38118352517880	813	1
3.44097044056989	3.36123965424295	814	1
3.44305730532816	3.36275612866346	815	1
3.43969750779255	3.36837835019099	816	1
3.44255401749032	3.36991847543265	817	1
3.44503290315924	3.38669130550385	818	1
3.44422965999920	3.37885484287891	819	1
3.44585937572977	3.38344952825316	820	1
3.44815588683669	3.39890852499026	821	1
3.44522941926356	3.37761705824093	822	1
3.44133909975835	3.35366079629260	823	1
3.44269418140925	3.36665802344846	824	1
3.44542816425064	3.39007142703139	825	1
3.44596550288367	3.38678505300346	826	1
3.44503673012097	3.37644863635713	827	1
3.44477563756764	3.36730531597118	828	1
3.44240122916961	3.37655016378659	829	1
3.44527208754241	3.38970452417637	830	1
3.44262052637939	3.38003995567954	831	1
3.44423732549313	3.36840007021506	832	1
3.44748111134588	3.37789291008434	833	1
3.44306052548970	3.38740016224996	834	1
3.44673503800310	3.39801722342207	835	1
3.44432007181992	3.38562797127768	836	1
3.44152679318425	3.38143363657179	837	1
3.44486564460869	3.38414422083068	838	1
3.43971651429012	3.36710898388754	839	1
3.44736046298727	3.37172955902078	840	1
3.44392298771446	3.36101270990434	841	1
3.44450146492851	3.36861855125654	842	1
3.44704022686239	3.37639781630240	843	1
3.44262460412481	3.39626220777516	844	1
3.44376588426530	3.37720506010440	845	1
3.44984141234220	3.38614474898116	846	1
3.44705766384167	3.39399067944932	847	1
3.44912162266769	3.40765767422805	848	1
3.44503130952365	3.37851236177516	849	1
3.44271807521342	3.35276464450032	850	1
3.44490460269293	3.36513435020924	851	1
3.44720162892792	3.38184760011013	852	1
3.44265803140870	3.37299527921839	853	1
3.44327122647880	3.37492724787288	854	1
3.44305992856902	3.37339323834609	855	1
3.44484371578271	3.37690804366714	856	1
3.44267533350954	3.39326772210262	857	1
3.44308626646436	3.37986830306255	858	1
3.44395717089608	3.37822012686152	859	1
3.44482747320015	3.37306590317227	860	1
3.44363610174528	3.37897634271669	861	1
3.44443290624136	3.37735331799293	862	1
3.44206218890943	3.36237387204146	863	1
3.44118724980383	3.35587285476967	864	1
3.44295270018289	3.36518249432139	865	1
3.44767211816078	3.36792003668014	866	1
3.44503252870075	3.37092786737373	867	1
3.44932861433920	3.39715877972880	868	1
3.44998908753825	3.39543345150399	869	1
3.44024457408871	3.36611179652777	870	1
3.44238988679458	3.37226083873287	871	1
3.44299471371106	3.38309807545407	872	1
3.44373037939785	3.39801786685811	873	1
3.44756155272051	3.38926759871201	874	1
3.44300687683083	3.38557512171628	875	1
3.44174777255897	3.37191111808154	876	1
3.43861678574832	3.36425607377993	877	1
3.44455124112858	3.36801411852606	878	1
3.44190793105138	3.36284387022002	879	1
3.44412784424546	3.37394820113229	880	1
3.44611791238576	3.38380451884183	881	1
3.44369405510148	3.38450814999219	882	1
3.43994026520605	3.38133046436607	883	1
3.44458682461726	3.39066127515411	884	1
3.44127886804414	3.37024937251552	885	1
3.44219882458231	3.37242218396563	886	1
3.44516091964154	3.40460404591006	887	1
3.44049918734212	3.39413084753606	888	1
3.44049481038230	3.37859959182569	889	1
3.43848336874391	3.37129910758754	890	1
3.44018200892031	3.36727457174015	891	1
3.43971640007741	3.36388133486985	892	1
3.44519215162196	3.37841180237025	893	1
3.44159546546008	3.37967391622289	894	1
3.44359063822178	3.37768173550548	895	1
3.44559643100615	3.40000175198382	896	1
3.44378766784078	3.36966786207875	897	1
3.44176605459149	3.37247152585221	898	1
3.43988677256909	3.36857189353519	899	1
3.44379226514099	3.40181620707970	900	1
3.44636891030521	3.37778780874381	901	1
3.44367700901793	3.39421999638347	902	1
3.44409685044951	3.38465847179458	903	1
3.44375400509596	3.36139718409896	904	1
3.44349026584832	3.35045866001494	905	1
3.44816368829650	3.38806225530839	906	1
3.44577269623742	3.37862366954154	907	1
3.44597360359722	3.39750902399396	908	1
3.44304541941914	3.38123725332893	909	1
3.44050384875035	3.35510904561211	910	1
3.44154128604134	3.37991786473656	911	1
3.44234639268544	3.42036654930683	912	1
3.43806790710323	3.38616557434508	913	1
3.43692740871312	3.36144556745110	914	1
3.44120566899866	3.36071007371011	915	1
3.43952876913885	3.37855201520772	916	1
3.44069595523611	3.38668673001665	917	1
3.44137034285873	3.38615128033107	918	1
3.44434951303933	3.39073738630288	919	1
3.44684254834406	3.38444141100151	920	1
3.44726910408693	3.38645698822173	921	1
3.44008819305791	3.38394319954109	922	1
3.44174063984920	3.38949768614740	923	1
3.44274750592270	3.39388324825806	924	1
3.44502273229228	3.39150481842634	925	1
3.44208098115528	3.38672555946432	926	1
3.44266779876181	3.39966270998113	927	1
3.44228733664951	3.40333458107731	928	1
3.44440587729820	3.39698878665536	929	1
3.44264416702481	3.38859365985566	930	1
3.44395266491321	3.38561344947436	931	1
3.43928196626411	3.35801220372066	932	1
3.43989485701725	3.38900650489895	933	1
3.44292187245135	3.38836883894017	934	1
3.44479821948955	3.37142853406185	935	1
3.44043782838732	3.36464477567610	936	1
3.44172052286852	3.37823925170051	937	1
3.43682719669697	3.37932554901080	938	1
3.44016389607514	3.38313163658796	939	1
3.44352231748426	3.38482209398159	940	1
3.44400024512882	3.37300312583636	941	1
3.44403086088674	3.38739818020733	942	1
3.43778289028338	3.37063694522815	943	1
3.44063469035087	3.38548909329431	944	1
3.44356286656993	3.40962072998438	945	1
3.44718260960289	3.39922264279646	946	1
3.44185699092167	3.37930186621156	947	1
3.44074870705694	3.37139864768709	948	1
3.44270401414091	3.38155963757386	949	1
3.44228746541624	3.39493632757140	950	1
3.44150380737878	3.38966728820420	951	1
3.43614093172719	3.35826846302397	952	1
3.43794279448396	3.36638590095331	953	1
3.43970025452540	3.37635551401920	954	1
3.44252361357515	3.38180678391593	955	1
3.44303809489242	3.39229756156907	956	1
3.44360165961158	3.38890273850383	957	1
3.44108296432790	3.37523069608517	958	1
3.44044804260579	3.38090531981254	959	1
3.44104036660802	3.38044582692631	960	1
3.44348558681761	3.39614420910648	961	1
3.44699886179477	3.39526436248036	962	1
3.44324263476373	3.38389514354617	963	1
3.44145686217422	3.36623182468802	964	1
3.44715753951844	3.40172336444841	965	1
3.44586709956546	3.40866277386510	966	1
3.44397930693736	3.38426266414735	967	1
3.44259152470947	3.39322512132155	968	1
3.44383935684283	3.37778844453414	969	1
3.44678719485128	3.36916121119647	970	1
3.44806531937769	3.39183458099761	971	1
3.44628494887862	3.40556027229511	972	1
3.44248441626983	3.39924462617858	973	1
3.44171607773705	3.37691775901022	974	1
3.44000141482676	3.34864102520928	975	1
3.44324501784163	3.33900751617189	976	1
3.44225224324214	3.36412399056159	977	1
3.43946787014655	3.34897715625685	978	1
3.44495176678752	3.37495013015965	979	1
3.44610239387132	3.37873481102456	980	1
3.44717239415545	3.39297280746648	981	1
3.44228208453139	3.39687659402859	982	1
3.44221506542939	3.38161804884748	983	1
3.44476178127638	3.39723229249029	984	1
3.44363514305519	3.37808063509135	985	1
3.44568116954130	3.37208540650153	986	1
3.44858653427941	3.38052735712471	987	1
3.44491435935481	3.36720889811847	988	1
3.44612135231607	3.38202102663733	989	1
3.44549831538110	3.38608896190760	990	1
3.44371807141811	3.37367558910210	991	1
3.44710111041014	3.37267126242237	992	1
3.44393420207446	3.37170603590053	993	1
3.44482887132565	3.38941112766786	994	1
3.44477315673988	3.37945912271472	995	1
3.44493860751559	3.39768569510835	996	1
3.44462378508154	3.37136441310763	997	1
3.44274396311147	3.37108099319039	998	1
3.44161445697028	3.37783999182336	999	1
3.44516428066408	3.39010163283224	1000	1
3.44138236670729	3.37659591441507	1001	1
3.44512572809235	3.37351140128406	1002	1
3.44403588814094	3.38068462081186	1003	1
3.44223114662346	3.38197768785022	1004	1
3.44305147821984	3.39118328388458	1005	1
3.44495238758172	3.39522094772254	1006	1
3.44709677390292	3.38643771035331	1007	1
3.44847023152884	3.38538651172353	1008	1
3.44402674757424	3.38707097602821	1009	1
3.44148487313925	3.36842184444801	1010	1
3.44047683859570	3.37533277123916	1011	1
3.44233836029098	3.38277355100321	1012	1
3.44777613816900	3.39806529348773	1013	1
3.44709638684340	3.38812002596102	1014	1
3.44280774049814	3.35840853031124	1015	1
3.44108461015320	3.36309276315321	1016	1
3.44408723610536	3.36243973984683	1017	1
3.44200651113904	3.38040800475039	1018	1
3.44656296028260	3.37699812710922	1019	1
3.44578359950961	3.39312860628030	1020	1
3.44726655537944	3.38724843395762	1021	1
3.44690021838760	3.39907950012118	1022	1
3.44717212385990	3.37833933092747	1023	1
3.44476055681946	3.37137521866249	1024	1
3.44663153635485	3.38329312070589	1025	1
3.44372761298754	3.39005452310923	1026	1
3.44395050072233	3.38204285710362	1027	1
3.44335871794138	3.38410954974642	1028	1
3.44155242904556	3.37408054668458	1029	1
3.44140273974332	3.37162325638358	1030	1
3.44037120474723	3.38335673918284	1031	1
3.43775066890404	3.35789969265235	1032	1
3.44432369722777	3.37129243723989	1033	1
3.44482695173625	3.38939464884486	1034	1
3.44206183109524	3.38885253852394	1035	1
3.44291614702077	3.36380071440865	1036	1
3.44519406931556	3.37900489082870	1037	1
3.44375943573531	3.37048510761106	1038	1
3.44565619430227	3.38761857999214	1039	1
3.44538622503460	3.39318291973118	1040	1
3.44253958711553	3.36418301144678	1041	1
3.43831251061063	3.35275356172057	1042	1
3.44461046064514	3.37687976220539	1043	1
3.44160783004360	3.36040170806230	1044	1
3.43976873026808	3.37290657995108	1045	1
3.44250570152526	3.37252367756151	1046	1
3.44172720141164	3.37200712876630	1047	1
3.44201236130916	3.38335769683116	1048	1
3.44398468205250	3.38008579046166	1049	1
3.44229359360050	3.35828225790592	1050	1
3.43914294544792	3.36236147973066	1051	1
3.44598848743508	3.39653333313171	1052	1
3.44474468824602	3.37181424207549	1053	1
3.44653591129060	3.38494302196072	1054	1
3.44310499732401	3.36362524822576	1055	1
3.44146448109813	3.37371076622971	1056	1
3.44471231821574	3.37814986571904	1057	1
3.44216777103330	3.35849147823893	1058	1
3.43639197443797	3.34866788183477	1059	1
3.44515187900590	3.38464514474149	1060	1
3.44619144556083	3.38649199174491	1061	1
3.44035663149380	3.35851754120588	1062	1
3.44467942566663	3.39345645816141	1063	1
3.44682641166373	3.38320953123047	1064	1
3.44112087723561	3.37573318811372	1065	1
3.44180663673569	3.38290714105254	1066	1
3.44818301592470	3.39270787835893	1067	1
3.44739976292463	3.38435160518152	1068	1
3.44464805278957	3.37091514684911	1069	1
3.44327719448807	3.35953934365902	1070	1
3.44415125623891	3.35831539236194	1071	1
3.44217317410005	3.35896478393075	1072	1
3.44188609649878	3.37204092223900	1073	1
3.43972398017382	3.36701116345594	1074	1
3.44660067421649	3.37687383484529	1075	1
3.44577379233031	3.38101872147601	1076	1
3.44344121057888	3.37611658208138	1077	1
3.44380442751666	3.36711341106596	1078	1
3.44653595762012	3.35959483906914	1079	1
3.44711975826735	3.38293481199930	1080	1
3.45216379390333	3.40143389086599	1081	1
3.44682609374294	3.39040905201530	1082	1
3.44187076543538	3.38536712220876	1083	1
3.44187822995442	3.37378042579706	1084	1
3.44226761434284	3.38008730628267	1085	1
3.44444341901398	3.38563014350402	1086	1
3.44562477961585	3.40212955715476	1087	1
3.44713235652626	3.40427552240311	1088	1
3.44986572440332	3.39143921019353	1089	1
3.44427124166289	3.38401760572421	1090	1
3.44426746079197	3.36594670547126	1091	1
3.44199911667701	3.36913227026670	1092	1
3.44513008298090	3.38149023532915	1093	1
3.44721089234532	3.38993105857047	1094	1
3.44837465035718	3.38868055564885	1095	1
3.44190236973041	3.36571545864659	1096	1
3.44169993932358	3.37817579932920	1097	1
3.44305478776201	3.38686554323107	1098	1
3.44495530768622	3.38652143393573	1099	1
3.44566760679164	3.37857999443930	1100	1
3.44315203541080	3.37699315785774	1101	1
3.44472190518510	3.36108611191538	1102	1
3.44511947297846	3.37950821278458	1103	1
3.44228072107213	3.38894281509470	1104	1
3.44528088157363	3.38864202282102	1105	1
3.44613560647509	3.38143284975671	1106	1
3.44505386748511	3.36035017920005	1107	1
3.45144399315839	3.39647030536850	1108	1
3.44645116762471	3.39756641651024	1109	1
3.44132612546449	3.38646567306453	1110	1
3.44277038740320	3.37864731967801	1111	1
3.44448037887309	3.38703184661963	1112	1
3.44716196326603	3.38097359694921	1113	1
3.44654255796856	3.38098794045501	1114	1
3.44882099720453	3.39911289723741	1115	1
3.44390590183721	3.38590462032131	1116	1
3.44525048425903	3.37789466703754	1117	1
3.44632979291433	3.38941596923001	1118	1
3.44329323117609	3.40205561249082	1119	1
3.44253990391447	3.39440061914109	1120	1
3.44316354759955	3.39052325912190	1121	1
3.44177815561970	3.39213724605740	1122	1
3.44366655764736	3.37388371307913	1123	1
3.44110835630343	3.37430831526685	1124	1
3.44066636062682	3.36901203555075	1125	1
3.44245767676797	3.35517573148515	1126	1
3.44597344018585	3.37225938558495	1127	1
3.44340592800199	3.36896497023396	1128	1
3.44329094720050	3.38040158037775	1129	1
3.44120840175392	3.35321933208109	1130	1
3.44452860227693	3.37256195944996	1131	1
3.44587076258914	3.38079045484290	1132	1
3.44554417895926	3.38606521334344	1133	1
3.44842224373261	3.38103308390823	1134	1
3.44600301859804	3.38868566708365	1135	1
3.44712992556914	3.38332625909461	1136	1
3.44511227832438	3.37495479089567	1137	1
3.44313631512735	3.36375378318047	1138	1
3.44658417944655	3.37880198537261	1139	1
3.44688391235778	3.37701138472142	1140	1
3.44604517287093	3.38142108697390	1141	1
3.44513669765124	3.37291051367537	1142	1
3.44095535472152	3.34973241020228	1143	1
3.44075492663200	3.35797005655941	1144	1
3.44151460068245	3.37912861190854	1145	1
3.44124001915869	3.38545392608486	1146	1
3.44086932826925	3.37652949024933	1147	1
3.44435115786501	3.39682099952011	1148	1
3.44310359846781	3.37082532871209	1149	1
3.44349226758838	3.37845133832538	1150	1
3.44264891186820	3.37439277638585	1151	1
3.44206913811268	3.39717229147244	1152	1
3.44652636067364	3.37398321134608	1153	1
3.44484001891779	3.37533631124527	1154	1
3.44774560010339	3.39699111282046	1155	1
3.44690916456160	3.38871883070001	1156	1
3.43912185246919	3.36278426713302	1157	1
3.44299264539171	3.38110143571339	1158	1
3.44773537757922	3.38596919192990	1159	1
3.44655675211674	3.38985725435032	1160	1
3.44719539478014	3.38229898089266	1161	1
3.44471030398390	3.38173379705563	1162	1
3.44413998857297	3.37057894363962	1163	1
3.44617720441021	3.37776906131030	1164	1
3.44720305983384	3.39802497310287	1165	1
3.44474842470668	3.42499579580910	1166	1
3.44468612632635	3.40203311616752	1167	1
3.44474424249098	3.37525494480804	1168	1
3.44404654919720	3.37288930667740	1169	1
3.43789231064973	3.34940021339594	1170	1
3.44379961687529	3.37725094916847	1171	1
3.44035857572682	3.36705198914008	1172	1
3.44325195156206	3.39101071881876	1173	1
3.44451551737326	3.38725757873020	1174	1
3.44122021365214	3.37441363735151	1175	1
3.44369283267763	3.38108341141942	1176	1
3.44223048577179	3.39384358096180	1177	1
3.44132366108955	3.38410433122395	1178	1
3.44546600626261	3.38526850704700	1179	1
3.44006259892882	3.36651601664182	1180	1
3.44327291960518	3.39330189621154	1181	1
3.44393274543279	3.40509300527698	1182	1
3.44342747364993	3.36850883788399	1183	1
3.44013632667980	3.37236608634409	1184	1
3.44448052668579	3.39377272885422	1185	1
3.44279342456561	3.38983948700966	1186	1
3.44120250866061	3.37722237669454	1187	1
3.44190433978509	3.36645006929157	1188	1
3.43728720477211	3.35115824211801	1189	1
3.44088976049262	3.35045315479036	1190	1
3.44128906308701	3.37217778350195	1191	1
3.43952377241153	3.37382317563062	1192	1
3.44371603227482	3.38705918497442	1193	1
3.44739838969978	3.39428187330396	1194	1
3.44236076318880	3.38378821742348	1195	1
3.44876604954264	3.37467009222820	1196	1
3.44295775065720	3.38252801752995	1197	1
3.44718771776256	3.37211216780480	1198	1
3.44230901407565	3.38050979833750	1199	1
3.44400118563723	3.39070676328762	1200	1
3.44293492830919	3.38406875306327	1201	1
3.44536856734514	3.39115248236896	1202	1
3.44455968809585	3.36633359505244	1203	1
3.44027623874695	3.35883099163801	1204	1
3.44530630677575	3.38883135618597	1205	1
3.44459473909982	3.37968407806319	1206	1
3.44346157265599	3.36852664006498	1207	1
3.44507336781470	3.36217635446473	1208	1
3.44225489935135	3.34763653472103	1209	1
3.44055925597250	3.36193955191364	1210	1
3.44671793409040	3.39586492819487	1211	1
3.44575998594406	3.39501475101558	1212	1
3.44327128559200	3.37086178471622	1213	1
3.44555090433116	3.37224115577472	1214	1
3.44319730152182	3.37883584258359	1215	1
3.44223175940583	3.37491268915972	1216	1
3.44405839974927	3.37617084957139	1217	1
3.44498828564255	3.39270147071196	1218	1
3.44581455218034	3.38095689435531	1219	1
3.44427838337322	3.37756676469354	1220	1
3.44650638208676	3.40576685429474	1221	1
3.44475721921395	3.38796506784909	1222	1
3.44244164743434	3.38799365373908	1223	1
3.44168439282476	3.38044891676731	1224	1
3.44314357893735	3.38102888663359	1225	1
3.44739162763183	3.39201689359548	1226	1
3.44305490050008	3.37173550505103	1227	1
3.44432893935485	3.38829824345968	1228	1
3.44453409782541	3.38945424695457	1229	1
3.44694886446669	3.41402545345922	1230	1
3.44481995682095	3.37275054635109	1231	1
3.44332423726607	3.37851089782609	1232	1
3.44299144640689	3.38674348244147	1233	1
3.44541713450122	3.39148581269786	1234	1
3.44875693119417	3.39355181917396	1235	1
3.44291221855715	3.39568691961759	1236	1
3.44550771504063	3.37150288325798	1237	1
3.44288551870280	3.36206780569139	1238	1
3.44762512622148	3.37836774364951	1239	1
3.44471477319034	3.38349081379030	1240	1
3.44395524890653	3.37289149047499	1241	1
3.44544450815187	3.37645164381690	1242	1
3.44298263825863	3.38013885519461	1243	1
3.44325015661110	3.36803173442675	1244	1
3.43967664485413	3.37848324274568	1245	1
3.44154677449422	3.39631395664828	1246	1
3.44955942566067	3.40846041284777	1247	1
3.44077505633832	3.38716660336016	1248	1
3.44306493228517	3.36782086935856	1249	1
3.44301649771463	3.36839189870651	1250	1
3.44657674602966	3.37532057062597	1251	1
3.44033674779804	3.36580180055313	1252	1
3.44400644688084	3.38194071479123	1253	1
3.44513024079251	3.38841156297666	1254	1
3.44312938046140	3.38379083584428	1255	1
3.44687604196656	3.40951718282875	1256	1
3.44430470596523	3.41148836883749	1257	1
3.44314848436249	3.38722628745801	1258	1
3.44237658574601	3.37434247803667	1259	1
3.44017964998744	3.36428724051157	1260	1
3.44435300693996	3.36068281017534	1261	1
3.44302395720532	3.36085499350018	1262	1
3.44213955930926	3.36066850581025	1263	1
3.44223935295505	3.35961167990617	1264	1
3.44256295717484	3.38252074454092	1265	1
3.44603390689307	3.37920303076133	1266	1
3.45051226481052	3.39957476094999	1267	1
3.44466885631348	3.37236311557208	1268	1
3.44441877697797	3.37612165834345	1269	1
3.44569894317585	3.39045330570865	1270	1
3.44506761867975	3.39099522692853	1271	1
3.44226689846839	3.39014587859437	1272	1
3.44565429032241	3.37471563439527	1273	1
3.44450350469899	3.39362079718409	1274	1
3.44730911801594	3.38551075506283	1275	1
3.44417575839111	3.38561939235519	1276	1
3.44479962997788	3.38071389633636	1277	1
3.44163402895163	3.37271209906882	1278	1
3.44680942164938	3.40848068864136	1279	1
3.44438060987115	3.38865047180397	1280	1
3.44748851630374	3.39127833772901	1281	1
3.44596564379844	3.38799551664972	1282	1
3.44473234778850	3.38631161577796	1283	1
3.44308313718065	3.38419025827275	1284	1
3.44430602747817	3.38888237848536	1285	1
3.44266782961477	3.36747163542759	1286	1
3.44247013705804	3.37919487910302	1287	1
3.44155746814690	3.38784661364292	1288	1
3.44777109271840	3.39975565051963	1289	1
3.44406982198422	3.39628942258529	1290	1
3.44546258751931	3.37437702989678	1291	1
3.44427854332153	3.38180994805390	1292	1
3.44636077997901	3.39713052075998	1293	1
3.44451998014346	3.38249244448864	1294	1
3.44381166476034	3.36799469188514	1295	1
3.44197741117722	3.35865830112825	1296	1
3.44168607393227	3.36111950158127	1297	1
3.44267233217941	3.36967983139698	1298	1
3.44563384288295	3.39551425256155	1299	1
3.44078664246517	3.37724640394559	1300	1
3.44333160535757	3.35440407971896	1301	1
3.44684807363497	3.38277328794710	1302	1
3.44399939216617	3.37386119549687	1303	1
3.44349345933852	3.37205687246944	1304	1
3.44443117314950	3.37760611936717	1305	1
3.44436804070270	3.37927441721558	1306	1
3.44315533764913	3.37526008957239	1307	1
3.44037952047316	3.36921495920613	1308	1
3.43963289609183	3.37423497792863	1309	1
3.44504952424289	3.38960130726898	1310	1
3.44698864160673	3.39699970882901	1311	1
3.44386604502034	3.37825912710427	1312	1
3.44836769708947	3.38955478819287	1313	1
3.44739061383237	3.40145728393297	1314	1
3.44728328076512	3.39692322995733	1315	1
3.44866429684860	3.40766558770287	1316	1
3.44339957944965	3.39017590168325	1317	1
3.44355878354978	3.38040614004285	1318	1
3.44282139211069	3.37337858914899	1319	1
3.44410106096516	3.38938161610071	1320	1
3.44737560751902	3.39884858602293	1321	1
3.44330319889239	3.40348008550983	1322	1
3.44652626567062	3.39418362683483	1323	1
3.44535907276451	3.38403043705079	1324	1
3.44058927225613	3.37599150037802	1325	1
3.44447494687742	3.35201576711207	1326	1
3.44293181473787	3.36103626421205	1327	1
3.44656910501002	3.38739508347525	1328	1
3.44482223838969	3.38198557658397	1329	1
3.44040050371638	3.37972082579019	1330	1
3.44192712172679	3.38790542421130	1331	1
3.44271218894493	3.37866095421086	1332	1
3.44201783855616	3.36699699674235	1333	1
3.44336097706741	3.37521359742439	1334	1
3.44278899521164	3.38505783626286	1335	1
3.44011838622793	3.38531846337160	1336	1
3.44246824360647	3.39192019011201	1337	1
3.44138767521084	3.37681235755172	1338	1
3.44031975795115	3.37756934111267	1339	1
3.44095875033222	3.37475420144811	1340	1
3.44142293367153	3.37996716005070	1341	1
3.44370097849867	3.37319830074947	1342	1
3.44386569890344	3.37527564608074	1343	1
3.44208471088432	3.35884732994349	1344	1
3.43886387261759	3.35237435628862	1345	1
3.44329922270762	3.37594457593808	1346	1
3.44916900445517	3.39635904456885	1347	1
3.44856107559786	3.39215319733658	1348	1
3.44997780065403	3.38914752246780	1349	1
3.44724453687675	3.39758754696129	1350	1
3.44476314895928	3.37532152527379	1351	1
3.44320134296159	3.36029240533756	1352	1
3.44220147870840	3.35749741852143	1353	1
3.44002807860570	3.36948096048532	1354	1
3.44030171349699	3.35233750707465	1355	1
3.44233866836112	3.38434111921310	1356	1
3.44223735289914	3.37630664478841	1357	1
3.44151725687641	3.40142370787591	1358	1
3.44207059681411	3.38686891499893	1359	1
3.44086417652183	3.38475453084601	1360	1
3.44250772215724	3.36524599304465	1361	1
3.44256261462255	3.38051428334844	1362	1
3.44333171274152	3.37677982282668	1363	1
3.44480247620157	3.39004614104554	1364	1
3.44705924603808	3.37719225109168	1365	1
3.44371075614615	3.37351485818600	1366	1
3.44105337775041	3.37707844351241	1367	1
3.44141943364908	3.35633742925915	1368	1
3.44066275954077	3.37133518393499	1369	1
3.44547434588116	3.37371730132684	1370	1
3.44304761188561	3.37901780033580	1371	1
3.44662530257108	3.38987609993892	1372	1
3.44530899933790	3.38515140865853	1373	1
3.44315527982148	3.37459907311952	1374	1
3.44570627402505	3.38095121162934	1375	1
3.44309888076251	3.36064677138313	1376	1
3.44153364553171	3.37522554709516	1377	1
3.44169591852987	3.36223111391981	1378	1
3.44421070910307	3.37577245478489	1379	1
3.44747664283851	3.38002752825985	1380	1
3.44439127976878	3.38130925286540	1381	1
3.44766557397774	3.39726122737386	1382	1
3.44412511380926	3.39543836693543	1383	1
3.44447341854445	3.39372573641716	1384	1
3.44288481413702	3.38993985861830	1385	1
3.44629001623262	3.38691462965710	1386	1
3.44693813586933	3.40323245925289	1387	1
3.44393508989636	3.39256885532505	1388	1
3.44865303681391	3.39064236745171	1389	1
3.43945138072513	3.36091464168377	1390	1
3.44645804790133	3.37202875119940	1391	1
3.44092003919338	3.36097984459656	1392	1
3.44297695262022	3.36596777280829	1393	1
3.44254638888454	3.38088355475255	1394	1
3.44103398142270	3.39487761042522	1395	1
3.44700674097533	3.38472820193726	1396	1
3.44662668521042	3.39190194903575	1397	1
3.44215419652736	3.37880225077763	1398	1
3.44283360444210	3.38056252237788	1399	1
3.44265960349131	3.38982547556418	1400	1
3.44435682049209	3.37521490085527	1401	1
3.44414970160426	3.38045749053175	1402	1
3.44108638790043	3.38236268609570	1403	1
3.44445202922877	3.38653608877154	1404	1
3.43911969807864	3.38257406626155	1405	1
3.44293281692930	3.37716754482675	1406	1
3.44549861734039	3.39339218633894	1407	1
3.44785788440080	3.40445175998357	1408	1
3.44799114526181	3.40154007085821	1409	1
3.44067539421631	3.38520325326113	1410	1
3.44830387630508	3.38869618459036	1411	1
3.44600745778744	3.37307539911256	1412	1
3.44103479238719	3.37524085135540	1413	1
3.43972222538569	3.36526124623653	1414	1
3.44017439158175	3.36972265091038	1415	1
3.44346206581753	3.36999658584966	1416	1
3.44605476508975	3.36873065420675	1417	1
3.44583843261588	3.38376533116484	1418	1
3.44260399344969	3.38748164310910	1419	1
3.44624647141248	3.40262836506912	1420	1
3.44301856219832	3.38241243088917	1421	1
3.44032975897599	3.36606575641256	1422	1
3.44285046745600	3.38348090160643	1423	1
3.44104944564936	3.38548168464876	1424	1
3.44662282741992	3.37836360393736	1425	1
3.44115669190154	3.37986104970048	1426	1
3.44459338583360	3.38202647691148	1427	1
3.44167707677562	3.39790702707211	1428	1
3.44502150537105	3.39029433725324	1429	1
3.44826212755649	3.40326221772370	1430	1
3.44573251532458	3.36768210243780	1431	1
3.44532455035913	3.38627418150431	1432	1
3.44769695078020	3.40939591552546	1433	1
3.44568861070093	3.39671744747014	1434	1
3.44045320986011	3.36784589909026	1435	1
3.44442140303540	3.40291595536670	1436	1
3.44660081048668	3.39576123196880	1437	1
3.43861485104062	3.37141842107410	1438	1
3.44684578955256	3.37683049799524	1439	1
3.44588807042716	3.38335518326431	1440	1
3.44363502502571	3.40689154046164	1441	1
3.44380718848396	3.39088049266691	1442	1
3.44552042543870	3.39641421325242	1443	1
3.44569744122785	3.40008595470640	1444	1
3.44424811760339	3.39263352334290	1445	1
3.44129482387540	3.37791736635480	1446	1
3.44541136689435	3.40802548060150	1447	1
3.44476307084054	3.40998735511435	1448	1
3.44381851701270	3.37253336828638	1449	1
3.43884406481264	3.35780329861186	1450	1
3.44175695240129	3.36077018851946	1451	1
3.44302925952665	3.40013543630143	1452	1
3.44377380876336	3.40350055932368	1453	1
3.44392158664873	3.37110745568300	1454	1
3.44201526889061	3.36404152617240	1455	1
3.44259833401068	3.36916934820328	1456	1
3.44312004297440	3.39019799513936	1457	1
3.44713837551729	3.39007458209099	1458	1
3.44424031446049	3.38545195737072	1459	1
3.44574937651174	3.38976144684558	1460	1
3.44259950523335	3.38624713808576	1461	1
3.44270515404014	3.38377380895437	1462	1
3.44242579390081	3.39243148442351	1463	1
3.44273041789503	3.39879821452850	1464	1
3.44491682038430	3.40232882299900	1465	1
3.44180796352756	3.39478891168376	1466	1
3.44625907909376	3.38791875534068	1467	1
3.44466358937431	3.38814718560593	1468	1
3.44749110920245	3.41586261075366	1469	1
3.44403902165844	3.40964913033652	1470	1
3.44128969117379	3.39368791815821	1471	1
3.44603981287480	3.39735466744451	1472	1
3.44618657434165	3.40333648110563	1473	1
3.44537266403911	3.38787790880041	1474	1
3.44655377585242	3.39846074667323	1475	1
3.44619022340432	3.38085302724546	1476	1
3.44489415215730	3.40134290692536	1477	1
3.44484777511893	3.35565589091225	1478	1
3.44212056932346	3.37385434206531	1479	1
3.44458605643831	3.40766237989847	1480	1
3.44451639987054	3.38454662394091	1481	1
3.43962660369558	3.37537961838638	1482	1
3.44086875629580	3.37891980968603	1483	1
3.44470676889605	3.38188725351944	1484	1
3.44306887141851	3.37465753198110	1485	1
3.44118778613292	3.37519928787241	1486	1
3.43591906775682	3.34578764115800	1487	1
3.44350468573219	3.35450739671405	1488	1
3.44298187192331	3.37620402485628	1489	1
3.44027674437649	3.34934087839146	1490	1
3.43946240156723	3.34968384398101	1491	1
3.44557557840128	3.37959702184615	1492	1
3.44617212965666	3.38583245806318	1493	1
3.44270207497874	3.38678594029050	1494	1
3.44441358631286	3.37862231009378	1495	1
3.44532819216875	3.37588733567472	1496	1
3.44529722568208	3.38109041753841	1497	1
3.44150601889425	3.36834140417951	1498	1
3.44375114923235	3.37770565280269	1499	1
3.44265609539917	3.38691611352343	1500	1
3.44394584908760	3.39200515737037	1501	1
3.44225149793882	3.39627022405284	1502	1
3.44373609452780	3.37858441949192	1503	1
3.44421202515573	3.36962701514970	1504	1
3.44065249182396	3.36162649175620	1505	1
3.44281977223536	3.38398056547404	1506	1
3.44378207062862	3.38033992452060	1507	1
3.44521097842532	3.38464162707979	1508	1
3.44407882882705	3.39509030569415	1509	1
3.44918524134259	3.40964012330325	1510	1
3.44484642673573	3.39334051792967	1511	1
3.44098043319445	3.36687314962129	1512	1
3.44365928199463	3.37577425205027	1513	1
3.44362598366743	3.38335099742573	1514	1
3.44356238702573	3.37994339618321	1515	1
3.44066909637363	3.36856844278634	1516	1
3.44252065799593	3.38791096086226	1517	1
3.44218408949332	3.37638251907254	1518	1
3.44750465790319	3.38218802241954	1519	1
3.44961635508014	3.41623907352059	1520	1
3.44499034507244	3.39510979483637	1521	1
3.44463833564405	3.39727013813063	1522	1
3.44590953656476	3.41468062940309	1523	1
3.44462566826596	3.37816958652656	1524	1
3.44414781712856	3.35983600779894	1525	1
3.44596587395920	3.38860797899357	1526	1
3.44709585454927	3.39629559943959	1527	1
3.44785706157146	3.38425676035514	1528	1
3.44557158902669	3.38064619953287	1529	1
3.44194836762165	3.38810554543436	1530	1
3.44446377985184	3.39170393944798	1531	1
3.44259318364763	3.36720847165916	1532	1
3.45031228012549	3.39169331294657	1533	1
3.44480514813232	3.39495574493237	1534	1
3.44692621894295	3.38122096332350	1535	1
3.44188487297714	3.38160462511983	1536	1
3.44198111231356	3.38530568792807	1537	1
3.44176840574525	3.37551395332592	1538	1
3.43959132136949	3.37663453402312	1539	1
3.44051412318716	3.37314579648595	1540	1
3.44331968691367	3.37407285812203	1541	1
3.44693122141810	3.37955842248122	1542	1
3.44084332760881	3.36098730692493	1543	1
3.44213620689980	3.36961235464642	1544	1
3.43984926993523	3.37168003508409	1545	1
3.44316994028316	3.37774601944313	1546	1
3.44370053460780	3.37439985518068	1547	1
3.44231592231817	3.36171681715025	1548	1
3.44414300887832	3.37990289526417	1549	1
3.44186801078603	3.37707834104411	1550	1
3.44184110898177	3.36740122336110	1551	1
3.44350854188342	3.37874843245500	1552	1
3.44093649254759	3.36379592171683	1553	1
3.44377256634987	3.37304204008200	1554	1
3.44279096517360	3.38805240809028	1555	1
3.44092517686895	3.37860879884369	1556	1
3.44403516193217	3.36961245419557	1557	1
3.44364141453477	3.35682814639276	1558	1
3.44716853453097	3.39481153965641	1559	1
3.44383510406676	3.39766297130586	1560	1
3.44523963115255	3.40234691613095	1561	1
3.44565430629392	3.39618467034535	1562	1
3.44207932586644	3.39924177267314	1563	1
3.44443908970656	3.39695328947520	1564	1
3.44551265610416	3.39833256548214	1565	1
3.44012095381593	3.37793647726603	1566	1
3.44599813853309	3.40338235530053	1567	1
3.44633490658972	3.38961275506909	1568	1
3.44190603729170	3.37948770415937	1569	1
3.44124510181852	3.37871387143870	1570	1
3.44599529329344	3.39305774226205	1571	1
3.44373793331131	3.38871296282062	1572	1
3.44295014458704	3.38239720785454	1573	1
3.44270871394005	3.37731426787420	1574	1
3.44667517101268	3.39771780176215	1575	1
3.44964570173837	3.40945979329597	1576	1
3.44474903677523	3.40825845078455	1577	1
3.44692326530799	3.38738675283664	1578	1
3.44366308545325	3.38474359728077	1579	1
3.44383118664106	3.36542935297333	1580	1
3.44433669520410	3.38485541809101	1581	1
3.44344258088525	3.35172290416698	1582	1
3.44886886917712	3.37512696457614	1583	1
3.44495678589290	3.35534083305907	1584	1
3.44230621784225	3.35686422614545	1585	1
3.44504656374067	3.37537173094060	1586	1
3.44004655485779	3.37014216430536	1587	1
3.44370977827912	3.38462320686134	1588	1
3.44152569482417	3.37835869119695	1589	1
3.44402102325232	3.37355473456160	1590	1
3.44224028328147	3.36153050723007	1591	1
3.44086072589697	3.36975504162974	1592	1
3.44528299961998	3.37682364966515	1593	1
3.44550013882008	3.38613974650851	1594	1
3.44918808830146	3.40061164846397	1595	1
3.44577155978570	3.38522510263301	1596	1
3.44540481626060	3.40376400753996	1597	1
3.44272413873204	3.39536613719041	1598	1
3.44521612061149	3.36621640581700	1599	1
3.44588193519925	3.38876963266587	1600	1
3.44706757224293	3.36947470263981	1601	1
3.44762748687272	3.37082487184893	1602	1
3.44786130015039	3.38903524186586	1603	1
3.44285471145975	3.37532683273857	1604	1
3.44820528939372	3.38135234957985	1605	1
3.44335343244303	3.39548698160462	1606	1
3.44412658404833	3.39020723729817	1607	1
3.44841636110894	3.38295589125112	1608	1
3.44601728818044	3.38597732911710	1609	1
3.44810022311142	3.40365454279997	1610	1
3.44657260599824	3.37894817911870	1611	1
3.44648586297799	3.37612375579254	1612	1
3.44702830821950	3.39675435738015	1613	1
3.44847216735288	3.39727809077498	1614	1
3.44012925811949	3.36334190436712	1615	1
3.44366946223003	3.38336505557458	1616	1
3.44659045941370	3.39687412741245	1617	1
3.44799285048164	3.38098121798510	1618	1
3.44445034281455	3.38347138143108	1619	1
3.44514029870075	3.38739869303508	1620	1
3.44049644528158	3.35839521369533	1621	1
3.43911768395315	3.35121904685757	1622	1
3.44424568501944	3.37493622821313	1623	1
3.44971205494251	3.39279468140270	1624	1
3.44414037362143	3.38477500314224	1625	1
3.45040457746365	3.39833619572111	1626	1
3.44895425124519	3.40125517905395	1627	1
3.44511918204011	3.38895521863908	1628	1
3.44380040126132	3.38563177304897	1629	1
3.44524822579122	3.38083744072991	1630	1
3.44167840406647	3.36740132176770	1631	1
3.44849102272767	3.39292392190689	1632	1
3.44584253961580	3.39864710487575	1633	1
3.44874956391207	3.39157855496937	1634	1
3.44502468380318	3.39109635199873	1635	1
3.44216138480070	3.36121718214918	1636	1
3.44453406191662	3.36827260314915	1637	1
3.44616109684654	3.40129268946443	1638	1
3.44702075403342	3.38863041735297	1639	1
3.44676036203913	3.38259334814125	1640	1
3.44740246291208	3.38848551153613	1641	1
3.44587069845782	3.38972997110651	1642	1
3.44079355974272	3.36640418601167	1643	1
3.44416022509424	3.38736471931532	1644	1
3.44223189567049	3.38322646127928	1645	1
3.44713736739852	3.40061607772731	1646	1
3.44817850942382	3.39837430773083	1647	1
3.44319807123679	3.36703625314832	1648	1
3.43970542225111	3.35862392711260	1649	1
3.44150474142987	3.35637808100013	1650	1
3.44273263318402	3.38204765512708	1651	1
3.44763731865383	3.38728211279841	1652	1
3.44663101688960	3.39213207279810	1653	1
3.44374948623438	3.38320114759893	1654	1
3.44862558005755	3.39166551375181	1655	1
3.44615191864503	3.38199868380349	1656	1
3.44238048984469	3.36797578416377	1657	1
3.44668017282693	3.38334191457571	1658	1
3.44047469738833	3.36045837979926	1659	1
3.44298417047228	3.37319616299808	1660	1
3.44660819323860	3.39531469972426	1661	1
3.44370040115547	3.38724827517456	1662	1
3.44281236650098	3.37972233360311	1663	1
3.44257743312506	3.37549977681977	1664	1
3.44241329758405	3.38692668968453	1665	1
3.43961699029018	3.37918554120733	1666	1
3.44206349633694	3.39991059508583	1667	1
3.44499537188569	3.38250932695741	1668	1
3.44829669094244	3.40464240721670	1669	1
3.44366083866094	3.39492419194406	1670	1
3.44426093427355	3.39322527813817	1671	1
3.44524088759205	3.38609085669906	1672	1
3.44531724458040	3.38410487422215	1673	1
3.44868707036445	3.38757903179316	1674	1
3.44531586004677	3.38115414770223	1675	1
3.44284130031015	3.36647510737229	1676	1
3.44545673385300	3.36585698961227	1677	1
3.44376016622904	3.35078502456953	1678	1
3.44048145702393	3.35730960198954	1679	1
3.44546500339285	3.38846231933900	1680	1
3.44602694011411	3.40344094826922	1681	1
3.44614492953017	3.38717459853837	1682	1
3.44254693893399	3.37234744827517	1683	1
3.44244774336200	3.36563673427535	1684	1
3.44201259443006	3.37924064753642	1685	1
3.44507599440305	3.38437143438300	1686	1
3.44367305455329	3.39489494335790	1687	1
3.44074195391765	3.35749139389508	1688	1
3.44591655231137	3.39220180666282	1689	1
3.44344189252710	3.39035257096924	1690	1
3.44582190181017	3.39671225804329	1691	1
3.44658833543915	3.38726401705279	1692	1
3.44212220792180	3.37638791242097	1693	1
3.44699824790761	3.37347781957293	1694	1
3.43771860364147	3.35522478287485	1695	1
3.44384719268411	3.36614368057405	1696	1
3.44188675228123	3.36838127410532	1697	1
3.44438062512067	3.38136655554893	1698	1
3.44547365066956	3.37666618432404	1699	1
3.44095756935949	3.37931377637286	1700	1
3.44260062187131	3.36160993452897	1701	1
3.44383434501053	3.37293884346410	1702	1
3.44003657543260	3.38084150434563	1703	1
3.44394431270769	3.39309163258904	1704	1
3.44773600878533	3.38839055456073	1705	1
3.44802799728940	3.40578627177568	1706	1
3.44984130320795	3.40557018420125	1707	1
3.44848023762859	3.41438396610250	1708	1
3.44290674876498	3.37416483551280	1709	1
3.44210854716238	3.39753087671083	1710	1
3.44948560369165	3.39686794650452	1711	1
3.44310816771742	3.38437551320763	1712	1
3.44233523907672	3.39331729792264	1713	1
3.44158333085330	3.36864851093082	1714	1
3.44388630440081	3.38831373948167	1715	1
3.44205225715190	3.37074433723271	1716	1
3.44506897898966	3.38742511502864	1717	1
3.44254828951766	3.38274166779387	1718	1
3.44064692461005	3.37008636430474	1719	1
3.44445814829541	3.38879976195504	1720	1
3.44323764294777	3.38954928022565	1721	1
3.44575780466522	3.37176519620090	1722	1
3.44240428521417	3.37333806458198	1723	1
3.44543747390349	3.38742217799235	1724	1
3.44607630006875	3.39934025569177	1725	1
3.44702512264150	3.39432775371990	1726	1
3.44457527055487	3.37999357744146	1727	1
3.43974867915318	3.36936118054434	1728	1
3.44272591054481	3.39010853193907	1729	1
3.44341025200536	3.37677272568764	1730	1
3.44349160700378	3.37901979898015	1731	1
3.44184391324793	3.37909338946231	1732	1
3.44024423493133	3.36760616992547	1733	1
3.44094661825953	3.37455583235443	1734	1
3.44545073289055	3.39051345972573	1735	1
3.44375460202652	3.37906314135981	1736	1
3.44311987033008	3.37234569439162	1737	1
3.44750083981781	3.38075298146810	1738	1
3.44382134751594	3.38159899884599	1739	1
3.44369533619087	3.37844671381993	1740	1
3.44454290063964	3.37932371796976	1741	1
3.44661208809481	3.38739920032841	1742	1
3.44551606014473	3.37808963481926	1743	1
3.44768018293227	3.39054506735644	1744	1
3.44669811811503	3.39542880984237	1745	1
3.45167969683750	3.39423370812441	1746	1
3.44548900305683	3.37828173149861	1747	1
3.44133918285061	3.38575602684188	1748	1
3.44166531188536	3.38304240583027	1749	1
3.44431982211861	3.39075036076499	1750	1
3.44186939225491	3.37060394702142	1751	1
3.43958600653443	3.37379935379453	1752	1
3.44538539759322	3.39812930840267	1753	1
3.44631692827976	3.39461965782781	1754	1
3.44629413617558	3.37351408377936	1755	1
3.44622653584847	3.38329299003402	1756	1
3.44569586805905	3.38566211499130	1757	1
3.43596943260825	3.35479069206859	1758	1
3.44108676411711	3.37145383021611	1759	1
3.44326219137723	3.39088042302197	1760	1
3.44212151840431	3.37044005340114	1761	1
3.44369089156454	3.37724311678422	1762	1
3.43951805045204	3.35521629002556	1763	1
3.44418036557137	3.36201733344690	1764	1
3.44814599729376	3.38955667705310	1765	1
3.44142734928365	3.37887305603887	1766	1
3.44241234212715	3.38473443994817	1767	1
3.44766930216043	3.40187961956769	1768	1
3.44970545864529	3.38039607077083	1769	1
3.44645688497803	3.40112267511310	1770	1
3.44615238196720	3.39018661467321	1771	1
3.44423056985745	3.36832314793552	1772	1
3.44486029666898	3.37877637620941	1773	1
3.44272646829761	3.39521641504552	1774	1
3.44683773190246	3.39030304766947	1775	1
3.44282750217019	3.38624684471129	1776	1
3.44190240677037	3.40055773491506	1777	1
3.44473132685211	3.38301505893916	1778	1
3.44237036260812	3.36874124271156	1779	1
3.44495550779378	3.37437724225916	1780	1
3.44193932462523	3.36068743235845	1781	1
3.44267203944740	3.37699255678248	1782	1
3.44255952284251	3.38221085137281	1783	1
3.44500618425859	3.39273014200740	1784	1
3.44766794320840	3.40259303604010	1785	1
3.44607457201426	3.39197923586931	1786	1
3.44110969257429	3.37651145923452	1787	1
3.44470135109844	3.39690817250967	1788	1
3.44268186647681	3.37852062287963	1789	1
3.44261588890176	3.37361247195579	1790	1
3.44530395514056	3.39546053412838	1791	1
3.44559090785468	3.41508097634816	1792	1
3.44470459436693	3.40622388863444	1793	1
3.44438503270965	3.39713706671452	1794	1
3.44319816226939	3.37276030798785	1795	1
3.44313538023485	3.39088814802516	1796	1
3.44097383224949	3.36788575631959	1797	1
3.43850552718575	3.34813050841731	1798	1
3.44695129488885	3.38722220295114	1799	1
3.44484325230228	3.41807708000662	1800	1
3.44358395461968	3.39785184001809	1801	1
3.44089624757729	3.38037072468715	1802	1
3.44708754244642	3.39223886289186	1803	1
3.44173000229489	3.37902001832760	1804	1
3.44543861146090	3.38243092577924	1805	1
3.44584098028514	3.38460967620559	1806	1
3.44522707266416	3.38264381184801	1807	1
3.44671349432738	3.38747780292968	1808	1
3.44502945379323	3.37993105401717	1809	1
3.44548848126521	3.38212557602519	1810	1
3.44379127042414	3.38006339141530	1811	1
3.44794509526340	3.39134149802094	1812	1
3.44186167287908	3.38646603541201	1813	1
3.44584636897367	3.39434456186478	1814	1
3.44567927651188	3.36967614302993	1815	1
3.44201575498382	3.37992842723653	1816	1
3.44479753775841	3.38935879521901	1817	1
3.44524789799991	3.37849609564713	1818	1
3.44194517620807	3.36999382382534	1819	1
3.44275156425820	3.36684964558947	1820	1
3.44064246420961	3.36466300418225	1821	1
3.44108456617724	3.38591885075985	1822	1
3.44317578940759	3.39002802796434	1823	1
3.44395841898141	3.37498273415194	1824	1
3.44360508530891	3.38766630046862	1825	1
3.44103800477951	3.38385293297233	1826	1
3.44041697669667	3.36318776331121	1827	1
3.44069652252035	3.38764024712537	1828	1
3.44554493084973	3.40293887857065	1829	1
3.45018303414975	3.38851615516574	1830	1
3.44774629717753	3.40263046281045	1831	1
3.44432153175624	3.40242180151673	1832	1
3.44593354633291	3.38953586743507	1833	1
3.44258425787005	3.38625058683039	1834	1
3.44183131390325	3.39268332768883	1835	1
3.44314855660189	3.39253217715749	1836	1
3.44456322327494	3.38969479437870	1837	1
3.44486277891535	3.41148982056630	1838	1
3.44281936563028	3.37692305250454	1839	1
3.44170720367631	3.35801720809392	1840	1
3.44303674480140	3.37091672108246	1841	1
3.44391557712116	3.36938977912229	1842	1
3.44594304049913	3.40307699257761	1843	1
3.44241965083416	3.39574162320847	1844	1
3.44389618335293	3.40315809077306	1845	1
3.44352629754094	3.37677822990996	1846	1
3.44092747870527	3.35953007920878	1847	1
3.44019876037038	3.38656147642177	1848	1
3.44406710499833	3.38220125066051	1849	1
3.44456891533970	3.38069984929516	1850	1
3.44524192711130	3.40350800989318	1851	1
3.44191168830881	3.38900521673710	1852	1
3.44848212122587	3.40033500434349	1853	1
3.44504518526661	3.39566115594675	1854	1
3.44597584081431	3.38987898951182	1855	1
3.44680761866175	3.40213362627200	1856	1
3.44228418436287	3.37439198828642	1857	1
3.44171029401594	3.37521364650958	1858	1
3.44630582074491	3.39125558021413	1859	1
3.44555740538341	3.40639289214334	1860	1
3.44290368557735	3.41320283829837	1861	1
3.44352925634442	3.41499816791328	1862	1
3.44490493865379	3.39005981723648	1863	1
3.44215916130259	3.36914246509436	1864	1
3.44373311289790	3.37479477796508	1865	1
3.44250420440914	3.41230434710487	1866	1
3.44241737914101	3.38635659179111	1867	1
3.44401503294580	3.38948335532826	1868	1
3.44466519239459	3.39557460897574	1869	1
3.44266097686013	3.39508840244432	1870	1
3.44114511204105	3.37215699507480	1871	1
3.44105948616720	3.36557270585597	1872	1
3.44025715359505	3.34748702910606	1873	1
3.44016880814009	3.36704532210072	1874	1
3.44208960658759	3.37545780933582	1875	1
3.43934302379582	3.38151587983812	1876	1
3.44652798130231	3.39854417509731	1877	1
3.44519922661018	3.40112042974825	1878	1
3.44485178708863	3.37889738036000	1879	1
3.43981425984476	3.36582848653009	1880	1
3.44116885139213	3.37198100376065	1881	1
3.44179522643396	3.37653448092046	1882	1
3.44394535398505	3.37391092925506	1883	1
3.44351935351748	3.37738428739233	1884	1
3.44445774016695	3.38179126062984	1885	1
3.44402415439979	3.38546693719067	1886	1
3.44607000395807	3.39420416930477	1887	1
3.44540342555259	3.39077813023892	1888	1
3.44855214576496	3.38835756894844	1889	1
3.44287722767619	3.38356941522808	1890	1
3.44434845574685	3.38279839657516	1891	1
3.44343593631555	3.39265316250286	1892	1
3.44647939462682	3.38912398136006	1893	1
3.44625103008799	3.37618022628866	1894	1
3.44345866146209	3.38040066322360	1895	1
3.44145948012828	3.39795663308962	1896	1
3.44264575120515	3.37472679479696	1897	1
3.44091645814029	3.38174847712560	1898	1
3.44351633898020	3.38812734522712	1899	1
3.44202387944038	3.39300462739891	1900	1
3.44608768853867	3.39796552663349	1901	1
3.44028238620504	3.38614223353955	1902	1
3.44531807696580	3.40833265531763	1903	1
3.44142395290416	3.38388938214068	1904	1
3.44806231204344	3.39072959045550	1905	1
3.44319690147383	3.38661400294952	1906	1
3.44352674889303	3.37586274750650	1907	1
3.44577199436201	3.38072379126427	1908	1
3.44935713746647	3.38647842315229	1909	1
3.44631394498790	3.39123741410652	1910	1
3.44378458738651	3.39018007777368	1911	1
3.44243571952061	3.39178863686293	1912	1
3.44284811623928	3.37892578941075	1913	1
3.44527943516489	3.37675516684491	1914	1
3.44238647671904	3.38986243017060	1915	1
3.44195422361346	3.37912001676517	1916	1
3.44065178576257	3.40812900713207	1917	1
3.44757829613094	3.38661434925813	1918	1
3.44366688949944	3.38478510165740	1919	1
3.43901957156057	3.35872854671450	1920	1
3.44095761588576	3.37391828665261	1921	1
3.44300055638049	3.37714779973889	1922	1
3.44205968371830	3.37537153525915	1923	1
3.43928698955561	3.38424040931429	1924	1
3.44055425468421	3.38536606880375	1925	1
3.44194694331325	3.38123235731764	1926	1
3.44107725443500	3.38043506993232	1927	1
3.44745051471979	3.37866160460643	1928	1
3.44601475646161	3.38792740820207	1929	1
3.44365486429282	3.40680431785811	1930	1
3.44161298231494	3.38465050461039	1931	1
3.44877720115886	3.40040625933494	1932	1
3.44701277365708	3.39544111382004	1933	1
3.44921603664733	3.39619665528041	1934	1
3.44545937877591	3.38335636859816	1935	1
3.44118454705463	3.38062960379083	1936	1
3.43694730138944	3.37442876704737	1937	1
3.44456365915838	3.40711031652061	1938	1
3.45160316791287	3.41777850252854	1939	1
3.44612397246261	3.40385515805448	1940	1
3.44251060058202	3.37938319865598	1941	1
3.44193923146486	3.39676383773084	1942	1
3.44152590467886	3.38976867216767	1943	1
3.44324057594588	3.39140071507802	1944	1
3.44458486468854	3.39805587253162	1945	1
3.44066208286722	3.38101238595883	1946	1
3.43923813932607	3.37749984138841	1947	1
3.44564597127455	3.39599420071564	1948	1
3.44528154608823	3.39065529283485	1949	1
3.44125321763621	3.36236327370865	1950	1
3.43927853439727	3.37606500451085	1951	1
3.44001449534159	3.38106470524717	1952	1
3.44396389653518	3.40052545290191	1953	1
3.44663570148958	3.40264529996657	1954	1
3.44190693691223	3.36158030173346	1955	1
3.43542939755773	3.35596554464153	1956	1
3.44199958657518	3.39129121395768	1957	1
3.44763737329551	3.40365722373711	1958	1
3.44255535887770	3.39340696123048	1959	1
3.44556877894265	3.41229325067668	1960	1
3.44245605900102	3.40240807204344	1961	1
3.44160298237576	3.39230673284124	1962	1
3.44364539601796	3.39328911687866	1963	1
3.44310204480303	3.39404226310712	1964	1
3.44755957062627	3.40547048496577	1965	1
3.44114581791767	3.39019346042434	1966	1
3.43819603573863	3.37960769411856	1967	1
3.43831100942707	3.36886817076756	1968	1
3.44295505329680	3.38622693245173	1969	1
3.44184493291954	3.37765613629617	1970	1
3.43969300045959	3.37860081392521	1971	1
3.44215930284387	3.39686437758648	1972	1
3.44243669078592	3.39988881946671	1973	1
3.44481297012763	3.39310571795996	1974	1
3.44007693600860	3.38286684782128	1975	1
3.44295618475592	3.38014398630383	1976	1
3.44268526803865	3.39257149081439	1977	1
3.43691231672639	3.35590113189602	1978	1
3.43995587966268	3.37721842875534	1979	1
3.44449166985342	3.41129055388087	1980	1
3.44527984502925	3.41454663681215	1981	1
3.44678881223342	3.40075826029832	1982	1
3.44651165400537	3.39244177326520	1983	1
3.44509222751568	3.37903966275421	1984	1
3.43673575041032	3.36963748495551	1985	1
3.44145980685174	3.37885724777759	1986	1
3.44009524222086	3.37497042182695	1987	1
3.44175708100267	3.38098790336645	1988	1
3.44019844733097	3.38077771427965	1989	1
3.44286324949113	3.37876558177940	1990	1
3.44033877218739	3.39249660110542	1991	1
3.44190366664824	3.38710012115915	1992	1
3.44845541333230	3.38782551898424	1993	1
3.44707679782816	3.39261281743988	1994	1
3.44706026677787	3.39010687582275	1995	1
3.44063170374218	3.38949277937351	1996	1
3.43967454191017	3.37243327757113	1997	1
3.44252606177349	3.38088994672621	1998	1
3.44362371980947	3.39423335159249	1999	1
3.44000863430559	3.39515135425475	2000	1
[truncated: 3,000 more rows]
