# Supplementary material for: Reversibility and Viscoelastic Properties of Micropillar Supported and Oriented Magnesium Bundled F-Actin
Source: PLoS One. 2015 Aug 31;10(8):e0136432. doi: 10.1371/journal.pone.0136432 (PMC4556452; doi:10.1371/journal.pone.0136432)
Supplement: S1 Data — See the Readme.txt file within. (ZIP) [file pone.0136432.s004.zip › Rheology-raw-data/120916 02mM/fov2081noDD/fov2081noDD.txt]

3.50691745744834	3.24802025300040	1	1
3.50221947988574	3.24696626964854	2	1
3.50417203036699	3.25942196100486	3	1
3.51313490076141	3.28360597975098	4	1
3.50940925656648	3.31094613376407	5	1
3.50773928990865	3.27958439540449	6	1
3.50829777859839	3.30021667120254	7	1
3.50460988738235	3.28233532826727	8	1
3.51091938694056	3.30808124988941	9	1
3.50491474211739	3.30092725902385	10	1
3.50219211611705	3.23069844638612	11	1
3.50278904114469	3.23098472641317	12	1
3.49869928937896	3.24944389194407	13	1
3.49692945848906	3.22161593380997	14	1
3.49547061795166	3.23629191329675	15	1
3.50236524831497	3.22554797748536	16	1
3.50835906221130	3.27842409531356	17	1
3.50667363581989	3.28236602325423	18	1
3.50482839765247	3.28932915197693	19	1
3.51111753464403	3.31062192215774	20	1
3.51081366349488	3.28364453181890	21	1
3.50938870204187	3.29212254545937	22	1
3.51833278360766	3.32753497463003	23	1
3.50701558751574	3.27107007398486	24	1
3.50292331104550	3.27882578542277	25	1
3.50674447506762	3.28725399282271	26	1
3.50769658645894	3.29579015748108	27	1
3.50880584612880	3.30536448851678	28	1
3.50381365523776	3.29897693668194	29	1
3.49984389014677	3.27122791257165	30	1
3.50017723381771	3.27842399948852	31	1
3.51190938110298	3.29709518624840	32	1
3.50586600632552	3.26510654326681	33	1
3.50415305763984	3.25941516072178	34	1
3.50168774168746	3.27215006007115	35	1
3.50546871367228	3.26865744180870	36	1
3.50908493332926	3.28317675184797	37	1
3.50759341162230	3.29122329650026	38	1
3.51088723514695	3.28714930848016	39	1
3.51026368156654	3.28363710903323	40	1
3.50603281571121	3.27178013812179	41	1
3.50428491175199	3.26320752613924	42	1
3.50845569337127	3.27074323234987	43	1
3.50335428733398	3.24822430833930	44	1
3.50073915440775	3.27136059266717	45	1
3.50667810241512	3.24715063750626	46	1
3.50290329985504	3.26509853921592	47	1
3.49729617378018	3.25866949280033	48	1
3.50199899770743	3.25630580706507	49	1
3.50120170472655	3.25386464875069	50	1
3.50310527016347	3.24849828836464	51	1
3.51034924959311	3.28041875585892	52	1
3.51766809188386	3.29175262303176	53	1
3.50665897227590	3.26523083340224	54	1
3.50356407721993	3.26500332744155	55	1
3.50062367505738	3.26863932680513	56	1
3.49879063530838	3.22747143391087	57	1
3.49877145768932	3.26018130858918	58	1
3.50498156293358	3.27419377747077	59	1
3.50260962371189	3.26530097479270	60	1
3.50637572117605	3.26385119823188	61	1
3.50630819196945	3.29631377798903	62	1
3.51272691897407	3.29592796010081	63	1
3.50821867675820	3.28770659044015	64	1
3.50338067024138	3.26845195676146	65	1
3.50465880630515	3.28351181331136	66	1
3.50887495366045	3.29596008682357	67	1
3.50788588404542	3.29938972451131	68	1
3.51014705678410	3.28340155230489	69	1
3.50417696851034	3.27513717809602	70	1
3.49804149621563	3.25980238153906	71	1
3.50013356416053	3.27735368977236	72	1
3.50755670875981	3.29080276125052	73	1
3.51285678700334	3.26436416508808	74	1
3.50529026404910	3.27167688647750	75	1
3.50417543638021	3.26898981776594	76	1
3.50953633375569	3.29129699182410	77	1
3.51119993647104	3.31138169281409	78	1
3.50521251947041	3.33113342794709	79	1
3.50758933521178	3.32054765832829	80	1
3.50412000664672	3.28717289642256	81	1
3.50530119809541	3.23973113080702	82	1
3.50693919806713	3.26418232547539	83	1
3.50049692959300	3.27498667555586	84	1
3.50409263844765	3.28577604361807	85	1
3.50933639775004	3.30487933875820	86	1
3.51025706727267	3.28263746319803	87	1
3.50275344900068	3.25737978884066	88	1
3.50806126302820	3.28941678214168	89	1
3.51211284199101	3.28683903469249	90	1
3.50218473830975	3.24893190920991	91	1
3.49991200567612	3.26669737917246	92	1
3.50409806668868	3.27500039592171	93	1
3.50693586971964	3.30404051975257	94	1
3.50588490218699	3.28575424411150	95	1
3.50942077271966	3.26928058018069	96	1
3.51168071316069	3.27461585570473	97	1
3.50127755112501	3.27187066661201	98	1
3.50047598886117	3.27840485869169	99	1
3.50540392005655	3.28299172006603	100	1
3.50706373026430	3.29287160403584	101	1
3.50362445194394	3.30365970527892	102	1
3.50277060132864	3.29951764969877	103	1
3.50895374493915	3.32272418827194	104	1
3.50154428744571	3.26528353963856	105	1
3.50229615675990	3.24232279121380	106	1
3.50183976151277	3.25391583217550	107	1
3.50951041020374	3.29974529773516	108	1
3.50045563659197	3.28018542320097	109	1
3.50431416496191	3.27001953308894	110	1
3.50792031671641	3.26484688910432	111	1
3.50606885910631	3.26596547983638	112	1
3.51053513279237	3.26821213692849	113	1
3.49990276973277	3.24216896688600	114	1
3.50592061179228	3.26120561741196	115	1
3.50483986769500	3.26670754952804	116	1
3.50364010098594	3.30169260367412	117	1
3.50917694124178	3.29327714409903	118	1
3.50761887802907	3.27172996214389	119	1
3.50205986554553	3.26447013156327	120	1
3.50354574549189	3.26263363142343	121	1
3.49963125593527	3.24777546044304	122	1
3.50421916636119	3.23764788364056	123	1
3.50573051014237	3.24616580670221	124	1
3.50572690549999	3.26995927315254	125	1
3.50625147405425	3.29758699857045	126	1
3.50364491577694	3.27918377241384	127	1
3.50877021396157	3.27927833908443	128	1
3.50096140084323	3.26290499767520	129	1
3.50268514382084	3.25702707522363	130	1
3.50220670638261	3.28465774693208	131	1
3.50393200352597	3.24280298541889	132	1
3.49795888883714	3.24724919690942	133	1
3.50358033473307	3.25552939642771	134	1
3.50515938078858	3.28104987411469	135	1
3.50583224032178	3.29898101529159	136	1
3.51028832200134	3.32518919871502	137	1
3.50663129057567	3.33580994719330	138	1
3.50727061952538	3.29770914668782	139	1
3.50811024704043	3.27900021910229	140	1
3.49750573707225	3.26686705392929	141	1
3.50528430646688	3.28220481010384	142	1
3.50600665739377	3.27427341397883	143	1
3.50568102954399	3.27569384723519	144	1
3.50737272078371	3.29242265879571	145	1
3.51126956785825	3.30953498984684	146	1
3.51575427568386	3.32309743553386	147	1
3.50899702897445	3.31726516989258	148	1
3.51262770404482	3.33501887058286	149	1
3.51302929516727	3.31586201071110	150	1
3.51038838250154	3.29771894419456	151	1
3.51047917123911	3.27925033369027	152	1
3.50602463393800	3.25602764184808	153	1
3.50071926377256	3.25694061105054	154	1
3.50500405767765	3.25945439730130	155	1
3.50459657438291	3.27073141936450	156	1
3.50640841795778	3.30092353234672	157	1
3.51213669855677	3.32354387227778	158	1
3.50455220160006	3.29112285279095	159	1
3.50101447823378	3.27664403845931	160	1
3.50573402707589	3.26618795952163	161	1
3.50829871468047	3.29368169606810	162	1
3.51652115463426	3.29870167907454	163	1
3.50944799347958	3.31976071806714	164	1
3.49973563839297	3.29461035878596	165	1
3.50304059639044	3.27997465631184	166	1
3.50525216042888	3.30595344696001	167	1
3.50770056757802	3.26970950845868	168	1
3.50125038521262	3.25771778703908	169	1
3.50560350929981	3.26937278988250	170	1
3.50270498876053	3.27776726028870	171	1
3.49811843959783	3.24417661791011	172	1
3.50152206989224	3.24943080698607	173	1
3.50397298868407	3.25618998812085	174	1
3.50704732154801	3.26089882180089	175	1
3.50625932631079	3.24398795859419	176	1
3.50641205316809	3.26172407353602	177	1
3.50825163749594	3.24816825840736	178	1
3.50640119332728	3.27608497802131	179	1
3.50863783423010	3.27923639852116	180	1
3.51278428345775	3.29064250453172	181	1
3.50872825532830	3.29275119311575	182	1
3.50718996700095	3.26805616514772	183	1
3.51227876313257	3.28961450095561	184	1
3.51063676873315	3.29096974194067	185	1
3.49982119390922	3.27358689778492	186	1
3.50100212007742	3.26062022976339	187	1
3.49900948752563	3.24744040232899	188	1
3.50160210786369	3.25824790569817	189	1
3.50626644410994	3.26237906455070	190	1
3.50272048037742	3.27566947630452	191	1
3.50383744985411	3.27219084179527	192	1
3.51222120689609	3.29575132626464	193	1
3.50936996217020	3.30401371410027	194	1
3.51141397241003	3.31195296413729	195	1
3.50790847762549	3.28235622810315	196	1
3.50230742351256	3.25154571359703	197	1
3.50322280273318	3.25924126287202	198	1
3.50470905512295	3.24784513340944	199	1
3.50450451103956	3.25432107891691	200	1
3.50770407385001	3.24540484592846	201	1
3.50497409996573	3.27171779311610	202	1
3.50154260530982	3.26385840111349	203	1
3.50308573179611	3.26267054537303	204	1
3.50492145035112	3.25033229250229	205	1
3.50033587742248	3.21953965582482	206	1
3.50172884247747	3.23615317608053	207	1
3.51128380099376	3.28257513412498	208	1
3.51651640659744	3.30501544701163	209	1
3.50351694805285	3.29745511369651	210	1
3.51186719109988	3.26563838471877	211	1
3.50793141738880	3.27071595719976	212	1
3.50841460673367	3.29296040919738	213	1
3.50657890542605	3.28489375553343	214	1
3.50616085444984	3.31623449964588	215	1
3.51429933615726	3.30173877559096	216	1
3.51336132348081	3.29399407854339	217	1
3.50368742580890	3.27721104556057	218	1
3.49513049379344	3.26059726062304	219	1
3.49843081236658	3.27434838415389	220	1
3.50350649525170	3.26640051714380	221	1
3.50723313884732	3.28827504468771	222	1
3.50662954141256	3.30159958312485	223	1
3.50509606920521	3.27688995006128	224	1
3.50146246387659	3.26273511312210	225	1
3.50340707407391	3.25998343554015	226	1
3.50006057701119	3.29239964241346	227	1
3.50974535110753	3.30017749398314	228	1
3.51341518704569	3.30999831105954	229	1
3.50756278576672	3.28631729950751	230	1
3.50743664940234	3.26610754743557	231	1
3.50632178107105	3.25611973388014	232	1
3.51151078671319	3.29155505819138	233	1
3.50540554852420	3.27758581343480	234	1
3.50999313450049	3.26314361167210	235	1
3.50685486169417	3.27579306266084	236	1
3.50819410247037	3.28889740347854	237	1
3.50517858917322	3.27881136646298	238	1
3.50606940000278	3.29426075942618	239	1
3.50563982000529	3.28277908905609	240	1
3.50164381690970	3.28588339825981	241	1
3.49621347389169	3.26669445376486	242	1
3.50197715098084	3.26248386248252	243	1
3.50258625482415	3.26122194616920	244	1
3.51129879771236	3.29076762550972	245	1
3.51199206800454	3.30804133710179	246	1
3.50661276934451	3.29302821424964	247	1
3.50916525116514	3.29060622307787	248	1
3.51219146991794	3.28838495079219	249	1
3.51038413175754	3.26713652129557	250	1
3.51352193548692	3.30912663330384	251	1
3.50580403497116	3.30998477337664	252	1
3.50553631372548	3.29019953459364	253	1
3.50191401994411	3.25726840134216	254	1
3.50999893522964	3.28359564604007	255	1
3.50276302620897	3.28592302313145	256	1
3.50760046426474	3.25734300693935	257	1
3.50650322436482	3.27460700635958	258	1
3.51350275556340	3.29827661362091	259	1
3.51055172864567	3.30624197471175	260	1
3.50267872647335	3.27868614338706	261	1
3.50672453543476	3.28050216331506	262	1
3.50832612102563	3.28603402696952	263	1
3.51224060883649	3.29754473532787	264	1
3.50421615146510	3.30268952046628	265	1
3.50915465729820	3.29134750161533	266	1
3.50850157418175	3.28443815578317	267	1
3.50451837965141	3.25914917008531	268	1
3.50718453044697	3.26634552184311	269	1
3.50145517172634	3.26365789547918	270	1
3.50216794236560	3.24732825965220	271	1
3.50426117539628	3.25935820217000	272	1
3.50739029415422	3.26524455144495	273	1
3.50920163745357	3.27138536534702	274	1
3.50502377537302	3.25974811793234	275	1
3.50626422235641	3.27966517859087	276	1
3.51261542800170	3.29061406488060	277	1
3.50636290654098	3.27409783587188	278	1
3.51497452785474	3.33819199839343	279	1
3.50894704756903	3.28907605007029	280	1
3.50915082197963	3.28961643090486	281	1
3.50783977526685	3.28878673483619	282	1
3.50436190530688	3.29090837102771	283	1
3.50096702566675	3.27666275604480	284	1
3.50513556838024	3.27530940626240	285	1
3.50152445721589	3.27099371626565	286	1
3.50147973014402	3.26580516035546	287	1
3.50773987618041	3.27582122308176	288	1
3.50257183828936	3.29209467229221	289	1
3.50320377238270	3.29103351267713	290	1
3.50917536291545	3.29661591857974	291	1
3.50737743310910	3.28166423895651	292	1
3.50707144542077	3.25890253644248	293	1
3.50392566158517	3.27249493098458	294	1
3.50293889183567	3.28265678869943	295	1
3.50435186866433	3.27700257820512	296	1
3.50466979507386	3.27082212745512	297	1
3.50615772502953	3.26400676781087	298	1
3.49756780730738	3.27466582929260	299	1
3.50750540372417	3.27504421271158	300	1
3.50530040845855	3.27147982793841	301	1
3.49722096759014	3.23910835653607	302	1
3.49638276892226	3.26774250497375	303	1
3.49701201653467	3.24375589186626	304	1
3.50171273668762	3.25957824276698	305	1
3.50251901775242	3.28836613144804	306	1
3.50473321860694	3.28660971022576	307	1
3.50726486394834	3.29718403544451	308	1
3.51067242926127	3.32244942968183	309	1
3.50703711487109	3.31042014390151	310	1
3.50703987635590	3.29882625336608	311	1
3.50856878741855	3.25290178136964	312	1
3.50510909865822	3.25140791035498	313	1
3.50439933247499	3.25896840463400	314	1
3.50352692534090	3.26087268285375	315	1
3.50235796187947	3.25783926273259	316	1
3.49854559400837	3.26711725833948	317	1
3.50144574357066	3.27039891889601	318	1
3.51039069435203	3.29134459777534	319	1
3.50489793858813	3.25475645737498	320	1
3.49516133534326	3.24276923192593	321	1
3.49471787609442	3.25082446015433	322	1
3.51210956356736	3.28704380679743	323	1
3.51084071566187	3.28114747628953	324	1
3.50340968529179	3.28334919933054	325	1
3.50034636861419	3.27595047165051	326	1
3.50325051757434	3.26895244708407	327	1
3.50610846077942	3.27123423763334	328	1
3.50138045943810	3.25851590791006	329	1
3.50267873103745	3.26904043458029	330	1
3.50314576985518	3.26719832661667	331	1
3.50906620375190	3.25389987030369	332	1
3.50656491841150	3.25847979544900	333	1
3.50740313635843	3.27372474623680	334	1
3.50926431537621	3.29123559382513	335	1
3.51463142684672	3.31916553125466	336	1
3.51116434678656	3.31966619882357	337	1
3.50951951897881	3.30868683439101	338	1
3.50663311652478	3.28827178702431	339	1
3.50834550498720	3.30139080388733	340	1
3.51024024712444	3.32742650988464	341	1
3.50810680409873	3.31486331785992	342	1
3.50309927333703	3.26504194826119	343	1
3.51002004926122	3.29244771490137	344	1
3.50470866810433	3.26932263166855	345	1
3.51132479910310	3.28542361427036	346	1
3.50160860629026	3.24988420880378	347	1
3.50454357532109	3.26403239768040	348	1
3.49867514810094	3.26842221755181	349	1
3.50557735184195	3.25129180450036	350	1
3.50406630463139	3.25871800554170	351	1
3.50664081698150	3.24928974539842	352	1
3.50789825194321	3.26406844345612	353	1
3.50452832467218	3.26410660606640	354	1
3.51508805355335	3.31704713587982	355	1
3.51342517708244	3.29768599914082	356	1
3.50620204441745	3.28771114654599	357	1
3.50714831617967	3.27457930756782	358	1
3.50984707920569	3.27471192960653	359	1
3.50633725264753	3.25939598057852	360	1
3.50623005710634	3.28763704348399	361	1
3.50511687099060	3.31258546200872	362	1
3.51180378267655	3.31140943011787	363	1
3.50624000357172	3.28780186196348	364	1
3.50270624438868	3.27025501070453	365	1
3.50227344285991	3.29165769945053	366	1
3.50813788500712	3.25535478342149	367	1
3.51092286933832	3.25243279401129	368	1
3.50607758999823	3.25292861638521	369	1
3.50410614432263	3.26529421455492	370	1
3.50736937269669	3.26352553456535	371	1
3.50998826322383	3.26846730934841	372	1
3.50381972629696	3.23341551073701	373	1
3.50233416679569	3.26673826032935	374	1
3.50483649691324	3.29093178319609	375	1
3.51054514954942	3.29977092654266	376	1
3.51042668280184	3.30675892651877	377	1
3.51010131252738	3.29434789782415	378	1
3.50962480508923	3.29869966658861	379	1
3.51034282847771	3.29455041133673	380	1
3.50966292602432	3.25764069019090	381	1
3.50730180726830	3.28984447846499	382	1
3.50702098732057	3.26117718917562	383	1
3.50382674385088	3.28796837660147	384	1
3.50726832418172	3.29734902554249	385	1
3.49955768560134	3.27008246704359	386	1
3.50338642814094	3.26514255585053	387	1
3.50766833597637	3.26952781311652	388	1
3.50112420359006	3.26586835796258	389	1
3.50145968163579	3.27646952553866	390	1
3.50532090624940	3.30125931162697	391	1
3.50522823032715	3.30585222639250	392	1
3.51030620723925	3.35170816317294	393	1
3.51465564733408	3.34912195592318	394	1
3.50961826441859	3.30729997894984	395	1
3.50938114532671	3.29538028942491	396	1
3.50202214188870	3.27329869888139	397	1
3.49833872997933	3.26275251796570	398	1
3.50782583731338	3.28990710939055	399	1
3.50036939264586	3.29654875975688	400	1
3.50360173396081	3.26943006378520	401	1
3.50820309327935	3.29806328244411	402	1
3.50533778822654	3.31127337114858	403	1
3.50254574448894	3.30555856471980	404	1
3.49817521462101	3.28453569920578	405	1
3.50259644394063	3.28235835302543	406	1
3.50437957111374	3.29050755633396	407	1
3.50591173617046	3.31718306002546	408	1
3.50569574126283	3.30661262535175	409	1
3.50319251752953	3.28851788250684	410	1
3.50506475389602	3.26071958322356	411	1
3.50675832221926	3.28363810240379	412	1
3.50320603596030	3.29399322581986	413	1
3.50826502023999	3.28429694259154	414	1
3.50233109410364	3.26212829311510	415	1
3.50582984755956	3.28067803422530	416	1
3.50447323369984	3.28549706328177	417	1
3.50932203966620	3.27859056032661	418	1
3.49805257533520	3.25522461432641	419	1
3.50212819962395	3.28742822434186	420	1
3.50985858391316	3.28215081385080	421	1
3.51112086633171	3.30331047207988	422	1
3.51007290958807	3.32693095887926	423	1
3.50646847320335	3.33341185865682	424	1
3.50511750581700	3.32715811241507	425	1
3.50648125455638	3.31101070930055	426	1
3.50923481821133	3.30737603363305	427	1
3.50736097841178	3.30906458749505	428	1
3.50702654784630	3.29379357735672	429	1
3.50517303341081	3.28193348969593	430	1
3.50380017833544	3.30575497058725	431	1
3.51093163454788	3.32049540108348	432	1
3.51284874470697	3.32742798903864	433	1
3.50651181495373	3.30662519659065	434	1
3.50287951074024	3.29426175921720	435	1
3.50899765900461	3.27239826924715	436	1
3.49841275522627	3.27453048498933	437	1
3.50322696095195	3.27091318544193	438	1
3.50291227350590	3.27471459309662	439	1
3.50325862671408	3.27597647203828	440	1
3.50437634369418	3.26443209570467	441	1
3.50648893625122	3.27497489045759	442	1
3.50596189057200	3.26742164920678	443	1
3.49790899999088	3.25017644049769	444	1
3.50176990967231	3.27480052574516	445	1
3.50927808626963	3.30677391006181	446	1
3.51114996157136	3.32610974222211	447	1
3.50978365250574	3.32005407947886	448	1
3.51741684932264	3.33607720945472	449	1
3.51235627068374	3.33393118402757	450	1
3.50965814181256	3.29494719271101	451	1
3.50755463524183	3.25568482696259	452	1
3.50539205061454	3.29454018607360	453	1
3.50687333992273	3.30377802057421	454	1
3.50505552651369	3.32380803682173	455	1
3.50863901724752	3.30451287086498	456	1
3.50927966364204	3.31977960450864	457	1
3.50794443820850	3.31761067145681	458	1
3.50466692132353	3.30051423586904	459	1
3.50531515397745	3.27372604840100	460	1
3.50370199898769	3.26471461614380	461	1
3.50487016174445	3.27300278733664	462	1
3.51341729850871	3.31151318895932	463	1
3.51036499729858	3.30802180610646	464	1
3.51006068391218	3.31047137628526	465	1
3.51330176464024	3.28953927770402	466	1
3.51126720467094	3.32371699246199	467	1
3.50895076449913	3.32746862379282	468	1
3.50124252568259	3.31518208478355	469	1
3.50902828874959	3.30420570988737	470	1
3.50995279897424	3.30938663100249	471	1
3.50957328736181	3.28975236434055	472	1
3.50431437316415	3.27808588499583	473	1
3.50577357763091	3.29444163184378	474	1
3.51161200653299	3.30975404973818	475	1
3.50474597700441	3.28982065841068	476	1
3.50192387714763	3.26396095925174	477	1
3.50230762872428	3.25213872117856	478	1
3.50145022195003	3.25587683046981	479	1
3.49889287464913	3.25513084683745	480	1
3.49914106340313	3.24805160675662	481	1
3.50211401931690	3.28214914928574	482	1
3.50170574421576	3.26575904300516	483	1
3.50171026426313	3.25576587048842	484	1
3.50503970281885	3.25572470393726	485	1
3.49971161248518	3.23911257003156	486	1
3.49990875951770	3.26476092874929	487	1
3.50263193883836	3.28228911056887	488	1
3.50165636716471	3.25747837029773	489	1
3.50819675220916	3.28439775231054	490	1
3.50525949174352	3.28208877844993	491	1
3.50236008314586	3.28198214855700	492	1
3.50855202016805	3.29297351510625	493	1
3.50518749443296	3.28855335246702	494	1
3.50049448090809	3.26709952072238	495	1
3.51255582808996	3.30913486276743	496	1
3.51218198875716	3.29694483646703	497	1
3.51116377635839	3.30894354529967	498	1
3.50021447600024	3.28238012544082	499	1
3.50586002893839	3.24461277126166	500	1
3.51030536043106	3.26992270927829	501	1
3.50247224935641	3.27122782071706	502	1
3.50096149907468	3.28816647000043	503	1
3.50702049689401	3.29081048886799	504	1
3.50683455945166	3.28723335876581	505	1
3.50476108450458	3.29696199488493	506	1
3.49999947111596	3.27264977285953	507	1
3.50132846497516	3.27869387850051	508	1
3.50915256012591	3.29236093271573	509	1
3.50658210744866	3.29644872088091	510	1
3.51094403225847	3.31565955668980	511	1
3.50321824682935	3.26046350429004	512	1
3.50316724517256	3.27005091558929	513	1
3.51074647705440	3.29702621036484	514	1
3.50507101571311	3.27880255721015	515	1
3.50849666130570	3.28450877141029	516	1
3.50718719809939	3.29635771383355	517	1
3.50699662804674	3.29700365746289	518	1
3.50451130044447	3.30930633037120	519	1
3.50541410355333	3.31002348493550	520	1
3.50706080612180	3.29010158487359	521	1
3.51366210649069	3.31121856319699	522	1
3.50661251407487	3.30241987648190	523	1
3.50630665232229	3.30350052695604	524	1
3.49853019762989	3.27464022687798	525	1
3.50102298415763	3.23899018477122	526	1
3.49780190036319	3.26601881872857	527	1
3.49977600786502	3.23706338821528	528	1
3.50688177328630	3.31230544927989	529	1
3.50863550679770	3.30549343672129	530	1
3.50164714290602	3.27606140013000	531	1
3.49759843628832	3.27319638513918	532	1
3.50325194263186	3.26789014745724	533	1
3.50382729083533	3.27672983874166	534	1
3.50265428525503	3.24250999960930	535	1
3.50003121284374	3.25972749605177	536	1
3.50089412714327	3.25713055274728	537	1
3.49968285294926	3.25886317248793	538	1
3.49451385147952	3.24720363632775	539	1
3.50374128756982	3.28190217618633	540	1
3.51009897525299	3.31815588327318	541	1
3.51050494090498	3.33129679598047	542	1
3.50678272356836	3.31947430805955	543	1
3.50070795320766	3.25369036449091	544	1
3.49538235494961	3.25262122415111	545	1
3.50526852625464	3.30921026753516	546	1
3.51052403191132	3.30813531164409	547	1
3.51307936754322	3.29793988616254	548	1
3.50175245926146	3.28093815476815	549	1
3.49880684727057	3.27783280467322	550	1
3.50309903260008	3.27975561052976	551	1
3.49739820274089	3.29319745129670	552	1
3.50410431631628	3.32330137207045	553	1
3.50965210542869	3.32467957084923	554	1
3.51216766391719	3.31357441481931	555	1
3.50494582355691	3.25628911981523	556	1
3.50583188120448	3.26413670976587	557	1
3.50581159400955	3.26580552571722	558	1
3.49994979252182	3.25792429066169	559	1
3.49848200173129	3.26235112200139	560	1
3.50156858659064	3.29609905311856	561	1
3.50875344550888	3.29214703927698	562	1
3.50364073846093	3.27877031135643	563	1
3.49782571309607	3.26720922233448	564	1
3.50726713820499	3.25500364868553	565	1
3.50104153514942	3.26642204061242	566	1
3.50521645644433	3.27269088537247	567	1
3.50081582397787	3.27542191370917	568	1
3.50150941581686	3.27103125165655	569	1
3.49705771203501	3.23564914689551	570	1
3.50073674525278	3.25973280674607	571	1
3.50583821508259	3.27810218027425	572	1
3.50052186129028	3.24375823157157	573	1
3.49842492413858	3.23470317551449	574	1
3.49863936919915	3.27751028915452	575	1
3.50589018071405	3.28782029381937	576	1
3.50639322497448	3.29494179055825	577	1
3.50047892943278	3.28358985871600	578	1
3.49838067708834	3.27620880607271	579	1
3.49736171582344	3.23278398343286	580	1
3.50326140727387	3.23848466693350	581	1
3.50165745609958	3.26943693007375	582	1
3.50178728915641	3.23703825650614	583	1
3.50364077682820	3.28083797279428	584	1
3.50557294395862	3.29837146521289	585	1
3.50555205171764	3.31014990164103	586	1
3.50424025290793	3.30749465557056	587	1
3.50245080455750	3.25689370727512	588	1
3.50323632338882	3.26001798571292	589	1
3.50704513621753	3.29030787020279	590	1
3.50667961637584	3.30429512061122	591	1
3.50468350266426	3.32523566527591	592	1
3.51031591739434	3.30875274326157	593	1
3.50703020070481	3.28663751662887	594	1
3.51397608323978	3.30508758417311	595	1
3.50494076919762	3.29449966584483	596	1
3.50639515671082	3.26980503927813	597	1
3.49933234393346	3.27070869754727	598	1
3.50615077275023	3.28300881578252	599	1
3.50822933096495	3.30320204280123	600	1
3.49983894744474	3.28753558264912	601	1
3.50378062057992	3.28950628228433	602	1
3.50641478552830	3.29556733556282	603	1
3.50084353195151	3.28676330988696	604	1
3.49824311797541	3.25437829556174	605	1
3.49586598284550	3.25748626131158	606	1
3.50272052371305	3.26182257118018	607	1
3.49598486882053	3.25512616186378	608	1
3.49659223235097	3.25480663973531	609	1
3.49858537091576	3.27482151614967	610	1
3.50542354013676	3.30173957972160	611	1
3.50056982476915	3.27833629224126	612	1
3.50107737248291	3.27200220173124	613	1
3.49957984624784	3.27522397059201	614	1
3.50476701827764	3.27559187322704	615	1
3.50035852801766	3.25829823927475	616	1
3.49583569198966	3.26914733657880	617	1
3.49677565138694	3.26740950988313	618	1
3.49669906054538	3.27434958487384	619	1
3.50336221646102	3.27416681342822	620	1
3.50373171866786	3.26136301703896	621	1
3.49805899336396	3.23353850188948	622	1
3.50318526886925	3.26661676282869	623	1
3.50770708962448	3.26123738969213	624	1
3.50338821761511	3.26749861911379	625	1
3.49891202859781	3.25194584874625	626	1
3.51100753453891	3.27730159095679	627	1
3.49933706264528	3.24638553545644	628	1
3.50382576129323	3.29148584648371	629	1
3.50082564323186	3.29934375000864	630	1
3.49967874154647	3.29680996885481	631	1
3.50251731794053	3.27867705681875	632	1
3.50039687541946	3.27074129067040	633	1
3.49972364594423	3.27269780636348	634	1
3.49967335497562	3.25792066184717	635	1
3.49878569593940	3.26488040127195	636	1
3.50262772869517	3.27159143914289	637	1
3.50542593419770	3.24900131590614	638	1
3.50220425846093	3.25574268923125	639	1
3.50089296516567	3.27632842755401	640	1
3.50703353202930	3.24606121639817	641	1
3.49224028751773	3.26186777865861	642	1
3.50241794983279	3.26151708523857	643	1
3.50467340150077	3.28950848406779	644	1
3.49792855740824	3.27185855534174	645	1
3.50614691898498	3.28462577755564	646	1
3.50233029449729	3.29802727829295	647	1
3.49786673233662	3.26964019076996	648	1
3.50191672821219	3.28611401881105	649	1
3.51047008516860	3.31362757581685	650	1
3.50775879453520	3.32511663567308	651	1
3.50564226021725	3.30653300521737	652	1
3.50698124292220	3.30986008451729	653	1
3.49755435729091	3.26233892224612	654	1
3.50559832818651	3.30507875517116	655	1
3.51119789657661	3.33006589442895	656	1
3.51004487117217	3.30570441002395	657	1
3.50629465740953	3.30772020175562	658	1
3.50182734546325	3.28191762347811	659	1
3.49854477340343	3.25620594625353	660	1
3.49872980135696	3.25850174634053	661	1
3.49965823802014	3.23660877725374	662	1
3.49800380524695	3.25454791344185	663	1
3.50060553502717	3.26918323051990	664	1
3.50400213940144	3.27461395407890	665	1
3.50316594353257	3.26893188918055	666	1
3.50089484118155	3.26453892722966	667	1
3.50178806126326	3.26252062454699	668	1
3.50576995112642	3.26609125036890	669	1
3.50249959397039	3.26720111734206	670	1
3.49910370476096	3.28725472767313	671	1
3.50769465032516	3.29265651165130	672	1
3.50368922248407	3.27909161049143	673	1
3.50543359067502	3.28306552547347	674	1
3.51514880234078	3.30705641098029	675	1
3.50888322057605	3.27753954390342	676	1
3.51087706519849	3.26233086785266	677	1
3.49970957242927	3.27443642322155	678	1
3.51007435069970	3.29012029898815	679	1
3.50849177355173	3.29550956582203	680	1
3.50731363636368	3.29594778765273	681	1
3.50447947839622	3.29699165232463	682	1
3.51135882915003	3.31180600913014	683	1
3.50831204890406	3.30346213407505	684	1
3.50630782962126	3.25097034507857	685	1
3.50194662213709	3.24183791380540	686	1
3.50148550022297	3.25263045888516	687	1
3.50040838090332	3.27285507481760	688	1
3.50139639969195	3.29738688814611	689	1
3.50285632059232	3.31059747371928	690	1
3.50710662371649	3.28759518788111	691	1
3.50167114755992	3.26256012927282	692	1
3.50450671250459	3.27946930891297	693	1
3.50648042251740	3.30086662517064	694	1
3.50265621515331	3.29915294792554	695	1
3.50300822889220	3.25621772079839	696	1
3.50442928180750	3.23524900116426	697	1
3.50415544965388	3.28902555815101	698	1
3.50704048372676	3.30423651661455	699	1
3.50633763252873	3.28295465044557	700	1
3.50461410896395	3.30992917727413	701	1
3.50095195858191	3.29206520361992	702	1
3.49904925381299	3.26898524686599	703	1
3.50418527049520	3.30661019966004	704	1
3.50917593485542	3.31021230975627	705	1
3.50924881205444	3.29047427315962	706	1
3.50659781218539	3.29603787168244	707	1
3.50560695808555	3.28833170268472	708	1
3.49900615967636	3.26447522612294	709	1
3.50631644520278	3.28893253962994	710	1
3.50161041806651	3.29367500355164	711	1
3.50314156556473	3.27535833791319	712	1
3.50280359051123	3.27556999349694	713	1
3.49706760397208	3.24427451840296	714	1
3.49464685681506	3.22439449403055	715	1
3.50200690196080	3.25597717153993	716	1
3.50401378600507	3.28128617792424	717	1
3.50084056604475	3.28237890648528	718	1
3.50781528220027	3.29833963138826	719	1
3.50963530045427	3.33061918315930	720	1
3.50905195078914	3.32263923361800	721	1
3.51257292312291	3.32449766069314	722	1
3.51662921485627	3.32171286483457	723	1
3.51080351500192	3.32935288196476	724	1
3.50254482383045	3.27826848052829	725	1
3.50617741262088	3.26226648865866	726	1
3.50243091889412	3.25538742357760	727	1
3.50784090558428	3.27036291173851	728	1
3.50317305873498	3.28691132365894	729	1
3.50497736733636	3.26277191997560	730	1
3.50667835886096	3.27427390858618	731	1
3.50140941010179	3.25493693040064	732	1
3.50643817471176	3.26415828115774	733	1
3.50524875217484	3.27902782987619	734	1
3.50778827236774	3.27592252753965	735	1
3.51266751400186	3.28400163820312	736	1
3.50838762210081	3.28411797213902	737	1
3.50821337087034	3.28836023626740	738	1
3.50456156667447	3.31840035665379	739	1
3.51703444705294	3.31533668691783	740	1
3.50482574689134	3.26851482760165	741	1
3.50125251451927	3.25909566034867	742	1
3.50273960191102	3.28191099346521	743	1
3.50359572696743	3.26974200211329	744	1
3.50647124765508	3.26711539649871	745	1
3.51057891663842	3.27013259610023	746	1
3.50611689277442	3.27658430314500	747	1
3.50895614824434	3.29629221665629	748	1
3.50851641235793	3.26462850933936	749	1
3.50371044705100	3.23325422635335	750	1
3.50361377796366	3.24963973934085	751	1
3.49835982884421	3.26369531994801	752	1
3.50373827091027	3.29481235760497	753	1
3.50396439800523	3.27060041388283	754	1
3.50526956737228	3.27526179737102	755	1
3.50745718366450	3.31471059868249	756	1
3.50354370978451	3.31218005948744	757	1
3.50769987334344	3.29903843397330	758	1
3.50562043600065	3.32048130338869	759	1
3.51388422262101	3.34095194556609	760	1
3.51326718566106	3.33979735130055	761	1
3.50856523915303	3.34630917873911	762	1
3.51537202279975	3.35216057008711	763	1
3.51690757537013	3.34457114329393	764	1
3.50960988377444	3.30865270906051	765	1
3.51138753416713	3.30299569897604	766	1
3.50397288485448	3.28213900854164	767	1
3.50242343854365	3.28025993443667	768	1
3.50700751201257	3.27954662875445	769	1
3.50807237124916	3.26821672465949	770	1
3.49566626309329	3.22631316102157	771	1
3.50695724325662	3.24957359949611	772	1
3.50343921948578	3.27414280131765	773	1
3.50365452716708	3.25970335213071	774	1
3.49983160541022	3.27339328405186	775	1
3.50117680822253	3.28285105260485	776	1
3.50114928916686	3.29577425558210	777	1
3.50530647594292	3.30641707599595	778	1
3.50841453502540	3.32118377559313	779	1
3.51076685240686	3.31016975352463	780	1
3.51141400265254	3.31583802269670	781	1
3.50845612903331	3.30820638108608	782	1
3.50330175453278	3.26158180051477	783	1
3.50102456254145	3.25574070614922	784	1
3.50855101952613	3.29741693152859	785	1
3.51029214951958	3.28340223721620	786	1
3.50257077340698	3.29360251972084	787	1
3.51582138780493	3.29557780202885	788	1
3.50665313623940	3.28726811142273	789	1
3.50064914428337	3.26619422404594	790	1
3.50664238757272	3.27786731435880	791	1
3.49902911749105	3.26937346617701	792	1
3.49875516907885	3.25919095441203	793	1
3.50289985552188	3.27495892148608	794	1
3.50739611302492	3.30059480334873	795	1
3.50474732132986	3.29867971199586	796	1
3.51004655348909	3.31499414190872	797	1
3.50470593971485	3.28483276223990	798	1
3.50674672274249	3.29083653275837	799	1
3.50012588402685	3.27278845630345	800	1
3.50524952842867	3.27473693337339	801	1
3.50392325328203	3.27233495710406	802	1
3.50872379036210	3.26299074881308	803	1
3.50776079279033	3.28326492225771	804	1
3.50356183816758	3.26854242015016	805	1
3.50105190332741	3.27698013150972	806	1
3.50542968810564	3.27669542098744	807	1
3.50818428368751	3.27866807516564	808	1
3.50351517839240	3.26783287799371	809	1
3.49930734908732	3.27018701640087	810	1
3.49937815533438	3.25070938929215	811	1
3.50166979376053	3.27725549283859	812	1
3.50445823397337	3.29414655993817	813	1
3.50736813077127	3.28038506329084	814	1
3.50454118891530	3.28522151002880	815	1
3.50602156570924	3.28923918237573	816	1
3.50752573442241	3.29973256261406	817	1
3.50399805536891	3.32060212346095	818	1
3.50860557759892	3.33507589666719	819	1
3.50474613725755	3.30644198870956	820	1
3.50117525706863	3.28465410596120	821	1
3.50039554640166	3.27908812375505	822	1
3.50643496993263	3.26011753866125	823	1
3.50170477876583	3.27826242889510	824	1
3.50640464007514	3.28393175638536	825	1
3.50404239019648	3.27320607703004	826	1
3.49770786465945	3.26610409422572	827	1
3.50604783691103	3.28465107639388	828	1
3.50635476326481	3.28834936528562	829	1
3.50483751222301	3.28464691863124	830	1
3.50557647255530	3.29837747522532	831	1
3.51150808308047	3.32066128631536	832	1
3.51236633538030	3.32559347072020	833	1
3.50812115630489	3.29036206914395	834	1
3.50600281362735	3.28761105620909	835	1
3.50373755731824	3.28427804020439	836	1
3.50493932140036	3.25289090373764	837	1
3.50038202948873	3.24551580036622	838	1
3.50213166707714	3.25013730505846	839	1
3.50147026242416	3.26690002967718	840	1
3.50029018262931	3.24786336422722	841	1
3.50544720170142	3.26388604642028	842	1
3.49914505398510	3.26687760880552	843	1
3.50850330726777	3.24067357352578	844	1
3.50659760579792	3.24286863841520	845	1
3.50170583346657	3.26301964571356	846	1
3.50256184703319	3.28409740991565	847	1
3.50167638622198	3.26424627195798	848	1
3.49799033150353	3.23883479877491	849	1
3.50157343364331	3.25608095564877	850	1
3.50505462877343	3.27876107626185	851	1
3.50239885865341	3.26784728913959	852	1
3.50263547647485	3.27394030478717	853	1
3.50661853055137	3.27388575392920	854	1
3.50665065939999	3.29311814032595	855	1
3.50931730517486	3.28720244233115	856	1
3.50928472743370	3.29381225532620	857	1
3.51152091386398	3.32130310827920	858	1
3.51184264448905	3.32538313015417	859	1
3.51549719539981	3.31903410630745	860	1
3.50841085503657	3.28993392136702	861	1
3.50369924887550	3.27280363075119	862	1
3.49967725358798	3.29845166754112	863	1
3.50909528143829	3.30493588980229	864	1
3.50575402695420	3.28206049924602	865	1
3.50541095843094	3.28323987098396	866	1
3.50493933987771	3.30781860360309	867	1
3.50685503062998	3.31283167535054	868	1
3.51048010222670	3.29698190224176	869	1
3.50398999665721	3.28008317929296	870	1
3.50661768772990	3.29037068714489	871	1
3.50705702863926	3.28429241119215	872	1
3.51403707957469	3.29189287895004	873	1
3.51114111504831	3.32460140915642	874	1
3.51397726989264	3.33038419639023	875	1
3.50779006447138	3.32470145894363	876	1
3.51185774836196	3.31923568854549	877	1
3.50939427249368	3.29435879593761	878	1
3.50774172895385	3.29365423247544	879	1
3.51121404651726	3.30169589622524	880	1
3.51070026287311	3.28466202805442	881	1
3.50136231640681	3.26979186089876	882	1
3.50071729536716	3.25975768523313	883	1
3.50020800315762	3.24888341313496	884	1
3.49982816773842	3.26350190877175	885	1
3.49915805045594	3.27796400833217	886	1
3.50652448491286	3.27262802641614	887	1
3.50904773587592	3.27767163684004	888	1
3.50692294763466	3.26688838860569	889	1
3.50068863801050	3.27925210309010	890	1
3.50320754466119	3.29041435209102	891	1
3.51024569137974	3.28199765932844	892	1
3.51079426862715	3.26544477500074	893	1
3.51039876717652	3.27246906335585	894	1
3.49876831881167	3.25595922509324	895	1
3.50538348336386	3.25037515034192	896	1
3.49847520713875	3.26949532339613	897	1
3.50058538839052	3.28174890639495	898	1
3.50747387751172	3.28756489331626	899	1
3.51112361920291	3.30163692958684	900	1
3.50926537237349	3.30760481808654	901	1
3.50418636458941	3.30485870999521	902	1
3.50936774218330	3.29675364430915	903	1
3.50945117501693	3.29346376070311	904	1
3.50395347906495	3.25886996519765	905	1
3.49851593205441	3.27558345067534	906	1
3.50278154898540	3.29879789284228	907	1
3.51508443433003	3.33894811647359	908	1
3.50880921294987	3.32078348709436	909	1
3.51087172624982	3.29223207418836	910	1
3.50731725597264	3.28117480831040	911	1
3.50708112539409	3.31367548767864	912	1
3.50828333595707	3.28948702879296	913	1
3.50152552587269	3.26910411609161	914	1
3.50127238996122	3.25713088370904	915	1
3.50627622324326	3.26178368634100	916	1
3.50642175090603	3.28870886764319	917	1
3.50492510657670	3.26373510817386	918	1
3.50414022011180	3.27003330711262	919	1
3.50087393862080	3.26479261851366	920	1
3.50607344855322	3.28887743965979	921	1
3.50341572900835	3.27572216175450	922	1
3.50523985750594	3.29961425082350	923	1
3.50108768657288	3.28021687536767	924	1
3.50864875357472	3.27984105044024	925	1
3.51026078645972	3.26515480147320	926	1
3.50476516145514	3.28028018849780	927	1
3.50949145825666	3.26992171216427	928	1
3.50466777809087	3.25465645622024	929	1
3.50988041373695	3.30046072628275	930	1
3.50146650105695	3.28736790941718	931	1
3.50144676176311	3.26738997516768	932	1
3.50171616781305	3.26217849081777	933	1
3.50105834699809	3.25932201030578	934	1
3.49727058547129	3.27155864019784	935	1
3.50688961639186	3.27806115068652	936	1
3.50772438607532	3.30722822113808	937	1
3.50027900701051	3.27972988144164	938	1
3.50735395898579	3.29144050245867	939	1
3.50051718549466	3.28202983044905	940	1
3.49519203753035	3.25459051980450	941	1
3.50345003172349	3.25505632415769	942	1
3.50499569806832	3.27011676183859	943	1
3.50618615772864	3.23558953212192	944	1
3.50728521407394	3.26576320349031	945	1
3.50145239717820	3.27789412702153	946	1
3.50510916888018	3.30785546837136	947	1
3.50526840744878	3.31298122671843	948	1
3.50851135582890	3.31558048399179	949	1
3.49930963405068	3.27217347973494	950	1
3.50614598022664	3.27865559548133	951	1
3.50137761142229	3.29520985253724	952	1
3.50485380941602	3.29737630884314	953	1
3.50853166285112	3.31585146914504	954	1
3.50895269813729	3.31810826575152	955	1
3.50439099941637	3.27439347691364	956	1
3.50249102037681	3.25936769905071	957	1
3.50670543782456	3.27475526054121	958	1
3.49876426628515	3.29325495634273	959	1
3.50350073020276	3.29670862756160	960	1
3.50668342242244	3.26300634397261	961	1
3.49833406165370	3.24662293001102	962	1
3.50665538686245	3.25459242749251	963	1
3.50376645244708	3.24916297219615	964	1
3.50105826642809	3.23662511267518	965	1
3.50353444459643	3.26227355615745	966	1
3.50216302274886	3.27881021769722	967	1
3.50126627319502	3.25635899497958	968	1
3.50311944679852	3.27052957841694	969	1
3.50340896679309	3.29153502428899	970	1
3.51202122559703	3.31895312194387	971	1
3.50232253835686	3.31491127855464	972	1
3.50731409080407	3.29708924850995	973	1
3.50596437513714	3.28053105780575	974	1
3.50753055060982	3.28198693089254	975	1
3.50063732257455	3.26482532051717	976	1
3.50334880601809	3.28569920922666	977	1
3.49918949679487	3.27598266346534	978	1
3.50236736785292	3.29356962744473	979	1
3.50569692234168	3.29692651888977	980	1
3.50228741498769	3.27357971322091	981	1
3.50348640827877	3.26892283603931	982	1
3.50889335755570	3.30393273851057	983	1
3.50325771137504	3.27582666296636	984	1
3.50564187010060	3.28318102727119	985	1
3.49723655922230	3.29267974308917	986	1
3.50613527770844	3.29461778672771	987	1
3.50048032176236	3.27609063962123	988	1
3.49730398060316	3.25211873516752	989	1
3.50829668614831	3.27127532758730	990	1
3.50349137405992	3.26833633699315	991	1
3.49881329095222	3.24716846152480	992	1
3.49823143234928	3.25683535015031	993	1
3.50268772267952	3.27423411797468	994	1
3.50991822919224	3.28699224363475	995	1
3.50471781169983	3.26593014798392	996	1
3.50300879501129	3.26792207883921	997	1
3.50934604164799	3.29228877497209	998	1
3.50920991827255	3.30661528666124	999	1
3.50357193389177	3.28778447059634	1000	1
3.50130734342261	3.26829675048730	1001	1
3.50052870999250	3.26282293162974	1002	1
3.50018967621512	3.27926438276404	1003	1
3.49796304033945	3.29605654595349	1004	1
3.50812110027339	3.31477917957350	1005	1
3.50893673994073	3.31684290615727	1006	1
3.50431198610927	3.28950737125860	1007	1
3.50626967251521	3.29372676047908	1008	1
3.50725215778175	3.29391456350754	1009	1
3.50657006749018	3.27901478449067	1010	1
3.50146146815981	3.28292999045124	1011	1
3.49719362617668	3.28974064159821	1012	1
3.50219145658352	3.27593860131581	1013	1
3.49627559625136	3.29792986750140	1014	1
3.50352948650565	3.28071463875908	1015	1
3.49724203482263	3.25011530025113	1016	1
3.49981026883274	3.26421967904080	1017	1
3.49550452266330	3.27925790949180	1018	1
3.50660974481855	3.31150168832072	1019	1
3.50486494276162	3.26901379795188	1020	1
3.49476964801552	3.24170791282872	1021	1
3.49918559628788	3.25983192417113	1022	1
3.50356737590233	3.25580045754507	1023	1
3.49785734677341	3.27156956253297	1024	1
3.50194397315107	3.26938883943503	1025	1
3.51296203516287	3.33175614190730	1026	1
3.50355470614768	3.33583147692009	1027	1
3.50809334472910	3.30726359179610	1028	1
3.50110316669030	3.28958146434304	1029	1
3.50971979971189	3.31102974002167	1030	1
3.50771931229791	3.29582881271146	1031	1
3.50608851865723	3.29382667946517	1032	1
3.50626991934501	3.30880659897263	1033	1
3.51276179920796	3.32365039710185	1034	1
3.50479700598929	3.31507172982273	1035	1
3.49840822853625	3.27762259928617	1036	1
3.50159737423155	3.29464124855598	1037	1
3.50541681115936	3.28254682972238	1038	1
3.49784687467350	3.27855267082270	1039	1
3.50652863914547	3.28931763277826	1040	1
3.50264630962225	3.30694954140445	1041	1
3.50953541701986	3.30279160173826	1042	1
3.50427925197411	3.30607556228643	1043	1
3.50511605761612	3.26191254260671	1044	1
3.49997323649920	3.25617443561330	1045	1
3.49835777179565	3.25400040224515	1046	1
3.50724271691329	3.29532071143192	1047	1
3.50731176587441	3.29285135434666	1048	1
3.49522558702974	3.26422965156426	1049	1
3.49738368678775	3.28342634148945	1050	1
3.50438545206374	3.28138635791201	1051	1
3.50699179436622	3.28758777940106	1052	1
3.50758267555418	3.29600859595150	1053	1
3.50363162119807	3.30517869671738	1054	1
3.49847223616506	3.25237878695682	1055	1
3.49962737863356	3.25406961068888	1056	1
3.49636943745756	3.26725947282602	1057	1
3.49961677527529	3.29726906679328	1058	1
3.49860649593507	3.28453179335397	1059	1
3.50157055147248	3.23150312137005	1060	1
3.50500689854307	3.28090193931202	1061	1
3.51160218130296	3.30113842951130	1062	1
3.50737980902067	3.28911724599053	1063	1
3.50676334624712	3.29771907040585	1064	1
3.50830424292208	3.31694066156941	1065	1
3.50692814168908	3.28245885062494	1066	1
3.49661155434425	3.25295475548480	1067	1
3.50573362183619	3.27027602254119	1068	1
3.50201596571353	3.27198524704759	1069	1
3.50077892340367	3.27822779210470	1070	1
3.50405454008335	3.28408555682314	1071	1
3.50130821748264	3.26849932390919	1072	1
3.49864086753664	3.26665503569340	1073	1
3.50228485313812	3.25997483040517	1074	1
3.51128713599606	3.30042352730115	1075	1
3.50717141820754	3.32229387992766	1076	1
3.50642770571300	3.31713312677635	1077	1
3.51244431633339	3.30964722363787	1078	1
3.50418117369007	3.29470316879935	1079	1
3.50480208054263	3.29057158909975	1080	1
3.49956347080995	3.24878401619383	1081	1
3.49223462570125	3.23424866678410	1082	1
3.49635839134220	3.24630845220046	1083	1
3.50427900895825	3.27656298622355	1084	1
3.49867554758100	3.28240999730256	1085	1
3.50510708546838	3.28182207387940	1086	1
3.50398919739933	3.27487255355912	1087	1
3.50582995992822	3.32845340735987	1088	1
3.51066704861283	3.37245941236585	1089	1
3.50759134003988	3.36195863104845	1090	1
3.50863774658301	3.30464125444667	1091	1
3.50876554794251	3.30587173613481	1092	1
3.50924087838918	3.29271133487944	1093	1
3.50200417823500	3.30178482564413	1094	1
3.51032118583677	3.31551280491193	1095	1
3.50362833570771	3.30676870710362	1096	1
3.51001861475023	3.27912428182936	1097	1
3.50212273403720	3.26495273927688	1098	1
3.50863754320978	3.32382587030508	1099	1
3.50714629147402	3.34536007555060	1100	1
3.50949390820356	3.33466048616446	1101	1
3.50411002837763	3.30126775203774	1102	1
3.50224654763960	3.32547438033462	1103	1
3.50629487744924	3.32973078999617	1104	1
3.50662875457815	3.30720470193437	1105	1
3.50228988122454	3.26935709241179	1106	1
3.50513206160749	3.29833367768709	1107	1
3.50717863865919	3.28962281795800	1108	1
3.49958292884430	3.26158814937030	1109	1
3.49714792214165	3.26687619907856	1110	1
3.50126508451254	3.26658360383167	1111	1
3.50316868632348	3.29006715223588	1112	1
3.50486794053090	3.28966000797737	1113	1
3.50522067100513	3.27739413050336	1114	1
3.50408735483980	3.27894682851951	1115	1
3.50185364284151	3.25981619128818	1116	1
3.50082138287707	3.25336752759336	1117	1
3.50371557335963	3.25243685512293	1118	1
3.49975715191189	3.25066528861725	1119	1
3.50409266171233	3.26483713826765	1120	1
3.50264345745410	3.27367902300131	1121	1
3.50340428660807	3.27516010324269	1122	1
3.50353272828556	3.26876410838841	1123	1
3.50889974306401	3.27771923047395	1124	1
3.50035119004224	3.26890636149568	1125	1
3.50089331114382	3.24620266025026	1126	1
3.50700579298421	3.26919353349059	1127	1
3.50058066137845	3.23369897854482	1128	1
3.50180744998917	3.27810544519847	1129	1
3.50430986614195	3.30129819665952	1130	1
3.50524202377977	3.30036974995442	1131	1
3.50894128743323	3.28827220690146	1132	1
3.49916561553838	3.26139964977574	1133	1
3.50466480484053	3.26940351055810	1134	1
3.50831870966160	3.27082537381362	1135	1
3.50336155555381	3.25584570308365	1136	1
3.50270111502574	3.26482485720590	1137	1
3.50297992525636	3.28822835481259	1138	1
3.51024237265844	3.28498882929589	1139	1
3.50606949164416	3.28183675120928	1140	1
3.51224326597878	3.28512086115963	1141	1
3.51493956703753	3.29267392721970	1142	1
3.50667946825889	3.26205919509750	1143	1
3.50929642682940	3.28423598640581	1144	1
3.50705974870619	3.26614765864852	1145	1
3.50847644082897	3.29046605337768	1146	1
3.50795462637619	3.31983841976343	1147	1
3.51362756901291	3.33434583401845	1148	1
3.51016782086433	3.34485215831751	1149	1
3.51552448013844	3.33363720975680	1150	1
3.51219617580283	3.31294854331133	1151	1
3.50833395886291	3.35151300644038	1152	1
3.50575208403328	3.31881597432013	1153	1
3.50748462650419	3.32414329480973	1154	1
3.50690861147182	3.28631055971251	1155	1
3.50641444190498	3.30228831142983	1156	1
3.50164562460144	3.29298718136684	1157	1
3.50105513991860	3.28908127769900	1158	1
3.50664959194475	3.29505141253842	1159	1
3.50245868432511	3.30134184144826	1160	1
3.49949406087210	3.30174834552632	1161	1
3.50584912823410	3.28289678972572	1162	1
3.50600921734722	3.29022000309066	1163	1
3.50666336278444	3.30421499884331	1164	1
3.50278993119917	3.28783163150593	1165	1
3.50924063764026	3.29209519540190	1166	1
3.50975868840847	3.31877928991320	1167	1
3.51235177891330	3.29964988639417	1168	1
3.50471041431471	3.32094392776831	1169	1
3.51068755593596	3.31937041875369	1170	1
3.50041896960355	3.29808949648807	1171	1
3.49999324305336	3.27863759504058	1172	1
3.50803924449724	3.30999608057366	1173	1
3.50887362304956	3.27884459526033	1174	1
3.51080704474736	3.31137353547302	1175	1
3.51112241171152	3.31891141682911	1176	1
3.50976812051620	3.32020920954988	1177	1
3.50637304886228	3.30752676996712	1178	1
3.51203360311335	3.31587126730991	1179	1
3.50911712637808	3.31528014318749	1180	1
3.51166875045424	3.34534499615636	1181	1
3.51036358014852	3.31293953742496	1182	1
3.50474434768976	3.30204301616959	1183	1
3.50326284313091	3.30029450266797	1184	1
3.50412674080679	3.28147564306594	1185	1
3.50900993025240	3.29510310318101	1186	1
3.51092905724117	3.27556813989622	1187	1
3.50570839862793	3.29183337462194	1188	1
3.50645504669971	3.27345303632112	1189	1
3.50055748278938	3.25737654118110	1190	1
3.50608819374052	3.26915034240241	1191	1
3.50584852317640	3.28167908988619	1192	1
3.51511696259986	3.31898526993752	1193	1
3.51114498589787	3.30563443870745	1194	1
3.50543000673180	3.29332522683982	1195	1
3.50273978629593	3.24962395739399	1196	1
3.50292658905717	3.26926875682331	1197	1
3.50582811993027	3.28435166226981	1198	1
3.50604280297720	3.30687682124531	1199	1
3.51312418594873	3.29746775280512	1200	1
3.50802839125865	3.29573162006182	1201	1
3.50244238819248	3.26685320890832	1202	1
3.50166877873309	3.27004496524828	1203	1
3.50396353880069	3.29749490402321	1204	1
3.50771442176368	3.31444253168969	1205	1
3.50397314300751	3.27708860224001	1206	1
3.50128941256448	3.25784400163380	1207	1
3.49887124690907	3.26907794096441	1208	1
3.49882867351749	3.24957941009274	1209	1
3.50106796041061	3.24422202714003	1210	1
3.50428427702029	3.25615635112347	1211	1
3.50395235903029	3.25668247846536	1212	1
3.50676237847050	3.29204576173716	1213	1
3.50474364642351	3.26000137767447	1214	1
3.50484821732226	3.24044666059312	1215	1
3.50243079391706	3.23143670373631	1216	1
3.50279275140167	3.24767306946748	1217	1
3.50061621752486	3.27833833679210	1218	1
3.50790982236646	3.28339088290714	1219	1
3.50909056052711	3.29705441384977	1220	1
3.50570746697900	3.26562139291893	1221	1
3.50705924561405	3.27264531785768	1222	1
3.50589052767620	3.26925137619424	1223	1
3.50697171012654	3.27287153827202	1224	1
3.49993839551790	3.27082957592932	1225	1
3.50371314899921	3.27205204179259	1226	1
3.50435768387696	3.26936126834311	1227	1
3.49808578214226	3.25976331423646	1228	1
3.50326444543370	3.27476056885111	1229	1
3.51056347938032	3.31500551958051	1230	1
3.51340259157232	3.32047225217958	1231	1
3.51018443441092	3.32727389099974	1232	1
3.51601308174210	3.32674499026126	1233	1
3.51764989152919	3.33295793602383	1234	1
3.51383162798272	3.31310398188987	1235	1
3.50675945853372	3.29439018349044	1236	1
3.49950492413939	3.27388039003893	1237	1
3.50757785257922	3.30011215393282	1238	1
3.50279210332749	3.29895481287796	1239	1
3.51267083459725	3.31814146927057	1240	1
3.51213210674766	3.30878139684367	1241	1
3.51084036890373	3.32769510946593	1242	1
3.50228538122835	3.28905178761864	1243	1
3.51166848456731	3.26557132108578	1244	1
3.50577154762996	3.26274089237838	1245	1
3.50742923240623	3.26678526940727	1246	1
3.50408504296587	3.25749525868268	1247	1
3.50230447625041	3.26762561297430	1248	1
3.50012559589726	3.25527884625846	1249	1
3.49987160049418	3.25866526836552	1250	1
3.50877091811068	3.29052430406825	1251	1
3.49740909231364	3.26226250070415	1252	1
3.50600675538226	3.27685760456251	1253	1
3.50958078450551	3.29785171033300	1254	1
3.50812770601174	3.31633956724402	1255	1
3.50969214165608	3.33739784690362	1256	1
3.50659592482416	3.28964228841221	1257	1
3.50773323666356	3.29334871462734	1258	1
3.50706110741875	3.28860933713646	1259	1
3.50579516268263	3.28469157500502	1260	1
3.50914935354775	3.25511458785858	1261	1
3.50423014095908	3.27744430281786	1262	1
3.50882913273014	3.31088525783781	1263	1
3.50884424308941	3.29523288837748	1264	1
3.50143677283135	3.27049683689505	1265	1
3.49896626533022	3.28460766941175	1266	1
3.51129629488391	3.32172032664966	1267	1
3.50789161855784	3.31319280987570	1268	1
3.50877323228057	3.30087902321389	1269	1
3.50263631107774	3.29857897314253	1270	1
3.50773439040649	3.31188340814906	1271	1
3.51055589488855	3.32384844124543	1272	1
3.51281452883393	3.31130353613920	1273	1
3.51268947041249	3.30674064312496	1274	1
3.50626161874284	3.27335711705038	1275	1
3.50766441066375	3.30752711153777	1276	1
3.50792595660749	3.31414437632197	1277	1
3.50337418037971	3.27589663218348	1278	1
3.50715531886829	3.30224875642506	1279	1
3.50460645015665	3.30061275267246	1280	1
3.51413224369142	3.29681995152844	1281	1
3.50400018416117	3.27092174526752	1282	1
3.50105467911020	3.28098818809124	1283	1
3.50731641774252	3.28797953661458	1284	1
3.51116312291826	3.29872122897742	1285	1
3.50485752226132	3.29751427020754	1286	1
3.50703691864612	3.25581430157382	1287	1
3.50147719753443	3.23142783012405	1288	1
3.50033315042014	3.24729577699367	1289	1
3.50848373403409	3.28048109864143	1290	1
3.50518364565274	3.30047367478153	1291	1
3.50731586998469	3.32341513551233	1292	1
3.51076235386068	3.32473581202930	1293	1
3.50178180224193	3.28748001189970	1294	1
3.50015444407330	3.28167401697436	1295	1
3.49661392839041	3.26474781997360	1296	1
3.49887444842121	3.25346350022926	1297	1
3.50707148940898	3.28071310410227	1298	1
3.50512189459802	3.30221113540835	1299	1
3.50936588560639	3.31528038425143	1300	1
3.50867384330217	3.30962993301122	1301	1
3.50840587752644	3.30347951195265	1302	1
3.50540825976512	3.28998883386100	1303	1
3.50223445761664	3.29787152989260	1304	1
3.50464127314255	3.31135447058196	1305	1
3.50580112634944	3.29133099194711	1306	1
3.50666372826224	3.28956876232720	1307	1
3.50381949638879	3.26281090540425	1308	1
3.50938816848802	3.27327394613485	1309	1
3.51876824643795	3.30638863359150	1310	1
3.51421851468074	3.30070299247698	1311	1
3.50592203692352	3.31458442269596	1312	1
3.50907185500211	3.31951760154540	1313	1
3.51202980110016	3.30062897948809	1314	1
3.50453154485235	3.26100541034575	1315	1
3.51071225875470	3.29837245567638	1316	1
3.50953682641854	3.31941595211894	1317	1
3.50519251654075	3.28921698674756	1318	1
3.50484632441433	3.29720356983715	1319	1
3.51020154757010	3.29037638190006	1320	1
3.50770488931676	3.28293532268695	1321	1
3.51169283185573	3.29872899191509	1322	1
3.51398456080424	3.31997097170432	1323	1
3.50597079954520	3.32674322736582	1324	1
3.50764001483337	3.34117332866174	1325	1
3.50832333847702	3.31698797866484	1326	1
3.50299541402129	3.28065133991229	1327	1
3.50086951110222	3.25995369654193	1328	1
3.50189103081886	3.26899713450922	1329	1
3.49812351312352	3.26609611569685	1330	1
3.50263345001768	3.25616487506291	1331	1
3.49712363712463	3.26400127647031	1332	1
3.50718593842774	3.28499761222360	1333	1
3.50837480603420	3.29527158592015	1334	1
3.50470045925471	3.28168131556789	1335	1
3.50725415688426	3.28789108537933	1336	1
3.50521062696450	3.25784653133564	1337	1
3.50211237256373	3.25857564221585	1338	1
3.50198102454865	3.26768720680114	1339	1
3.50351949198314	3.27453012615121	1340	1
3.50694723867603	3.28462647158835	1341	1
3.50434234546265	3.28930263716939	1342	1
3.50642736663311	3.29155274663150	1343	1
3.50498499948382	3.29191348944270	1344	1
3.51385059807160	3.34226600293194	1345	1
3.51016543791281	3.33880523555991	1346	1
3.50338960927717	3.29932099432428	1347	1
3.50612434131295	3.30254955580501	1348	1
3.50612557748594	3.29844594929625	1349	1
3.49942119129735	3.27547752243343	1350	1
3.50724247876839	3.27347054972087	1351	1
3.50146963050078	3.26833721431520	1352	1
3.50741547462728	3.26220597201444	1353	1
3.49415617071318	3.24998293320844	1354	1
3.50458659879727	3.25231658113827	1355	1
3.50310993237163	3.29488449940773	1356	1
3.51407525536674	3.31049546596022	1357	1
3.50522426969831	3.28982655934009	1358	1
3.50661679435756	3.26552408322435	1359	1
3.51303076131035	3.30344492451617	1360	1
3.50409024061530	3.28251697326319	1361	1
3.50841001648787	3.30271708420317	1362	1
3.50156255050204	3.27832479667233	1363	1
3.50678486894196	3.30380272479915	1364	1
3.50526407773355	3.29338292259532	1365	1
3.50271514430250	3.28247164924170	1366	1
3.50147001637562	3.29097127028155	1367	1
3.51384369243769	3.29748347684847	1368	1
3.50408994455581	3.28044745741259	1369	1
3.50271306973060	3.27712077961416	1370	1
3.50836701173222	3.30171129977384	1371	1
3.50752116300640	3.31754505909089	1372	1
3.51194230379134	3.29957447418285	1373	1
3.50204421897369	3.26933546432326	1374	1
3.50088764283479	3.25562341302772	1375	1
3.50543502945792	3.26880104360560	1376	1
3.50578754169145	3.27981186746057	1377	1
3.50508226338257	3.28959416439412	1378	1
3.50448466843445	3.29363191415407	1379	1
3.49711683394142	3.25668246997364	1380	1
3.50594002232039	3.27462385225169	1381	1
3.50796477871895	3.32086818712006	1382	1
3.51102601391860	3.33514118826893	1383	1
3.50781369974590	3.29625041356388	1384	1
3.50697809034746	3.29010120438596	1385	1
3.50070304422926	3.26165224539769	1386	1
3.51031282147855	3.28872120378770	1387	1
3.50517496370462	3.28196806981692	1388	1
3.50413617739382	3.27290176193235	1389	1
3.50436677801338	3.30435096614200	1390	1
3.50838345794786	3.31244711180995	1391	1
3.49979488565169	3.26798255473771	1392	1
3.49598326740226	3.27524850215414	1393	1
3.50502411391656	3.30469617459682	1394	1
3.50825591141274	3.28360569088402	1395	1
3.50388273440634	3.28613624521398	1396	1
3.50572132546959	3.27953960567904	1397	1
3.50879649078155	3.26705780046461	1398	1
3.50370266460522	3.25712780527874	1399	1
3.50439028583015	3.29017668476889	1400	1
3.50226730289958	3.29607712507709	1401	1
3.51109925078706	3.30483473646978	1402	1
3.50393349150286	3.26335553415481	1403	1
3.49864258236675	3.26837473172419	1404	1
3.50295823867344	3.28642108859180	1405	1
3.50838514971453	3.28140503186686	1406	1
3.50911182485035	3.30825902677866	1407	1
3.50493842181524	3.28575828690285	1408	1
3.50256265121740	3.27982339319209	1409	1
3.50152868608177	3.25751162534505	1410	1
3.50304573880563	3.28037364520528	1411	1
3.50215589455680	3.28789236000132	1412	1
3.50293592298173	3.28969896290865	1413	1
3.50402278824497	3.28046060639478	1414	1
3.50090141663335	3.27953697132437	1415	1
3.50181434909298	3.30092111452472	1416	1
3.50671573087359	3.31454198631221	1417	1
3.50534336516222	3.32416923622018	1418	1
3.50949145067797	3.31309087490278	1419	1
3.50269429104342	3.29450500490848	1420	1
3.50378650466983	3.29979414978836	1421	1
3.50055014475056	3.26255002768799	1422	1
3.50539973541973	3.28217663939511	1423	1
3.50549359710014	3.28471073455909	1424	1
3.49834890905042	3.30929278369545	1425	1
3.50933242737718	3.34062245116712	1426	1
3.50759888786716	3.33028723733577	1427	1
3.50393871651024	3.28752565665803	1428	1
3.50010255670269	3.26084638897308	1429	1
3.49985076111380	3.29343569395853	1430	1
3.50623941341568	3.30681608504010	1431	1
3.50912125876051	3.32629945740103	1432	1
3.50287245883186	3.30283473468129	1433	1
3.49869656509465	3.30393611595580	1434	1
3.50644490842665	3.29830530005275	1435	1
3.49607975972450	3.28582912149688	1436	1
3.50301476279675	3.29155362897907	1437	1
3.49716015606931	3.26125761161879	1438	1
3.50417247769892	3.27113091713334	1439	1
3.50903460527374	3.27318141444418	1440	1
3.50509953908823	3.28623067111656	1441	1
3.49793821130934	3.25957609332939	1442	1
3.49747863011690	3.27382410927049	1443	1
3.50137444583399	3.30435910452883	1444	1
3.49782813641482	3.28061978097572	1445	1
3.49986279167014	3.28789295134147	1446	1
3.49929182761152	3.28402461451180	1447	1
3.50308073621938	3.27967121714704	1448	1
3.50168551225649	3.29195221640116	1449	1
3.50497494914788	3.27431138956028	1450	1
3.50464965771724	3.29357098494855	1451	1
3.50029476457254	3.28918140212033	1452	1
3.50242475217401	3.27541136337043	1453	1
3.50348537578801	3.26997484189175	1454	1
3.50166030195073	3.26878007656789	1455	1
3.49990067289961	3.27110249528117	1456	1
3.50253716305224	3.33163763403293	1457	1
3.50239763359749	3.30121421477583	1458	1
3.51000220656987	3.32361986764556	1459	1
3.49805422964849	3.28194107548017	1460	1
3.50172264600371	3.28627219420531	1461	1
3.49665193518871	3.29079520543817	1462	1
3.50046658803868	3.29953107242207	1463	1
3.49779713977977	3.25773373697826	1464	1
3.50165445521505	3.27771814108222	1465	1
3.49989606358166	3.26743918501227	1466	1
3.49528290267146	3.25917982705550	1467	1
3.49859466340077	3.27183339646745	1468	1
3.50102015868395	3.28188961993880	1469	1
3.50530142081453	3.30369374387439	1470	1
3.50325487213912	3.28922698479308	1471	1
3.49759122305924	3.26438438092861	1472	1
3.50403454408140	3.28660489899250	1473	1
3.50281301546959	3.28963663293668	1474	1
3.50559694664671	3.28919805282629	1475	1
3.50804251796445	3.30087127530876	1476	1
3.51466547076583	3.30959221445463	1477	1
3.50246161862951	3.30638254777609	1478	1
3.50657793881831	3.31030282580508	1479	1
3.50809255477090	3.29980583784328	1480	1
3.50413765325103	3.30207869299579	1481	1
3.50615372709327	3.27461478223227	1482	1
3.49979701014704	3.23713211952513	1483	1
3.49686327313298	3.22905165924718	1484	1
3.49943144867076	3.26708949715548	1485	1
3.49980324683269	3.27643404243057	1486	1
3.50054966853199	3.27320795446031	1487	1
3.50131610075043	3.25557776250860	1488	1
3.50237851049015	3.26634813836792	1489	1
3.50274745914260	3.27671537493064	1490	1
3.50430610976033	3.24696466831026	1491	1
3.49547163384192	3.23771473662319	1492	1
3.50137423518662	3.26336561060570	1493	1
3.50234775009664	3.27577084557270	1494	1
3.49878165444806	3.26895295590943	1495	1
3.49718722608427	3.27348162158649	1496	1
3.50014379226983	3.26807021257057	1497	1
3.50510640111217	3.29021840285125	1498	1
3.49715171839860	3.27388082211063	1499	1
3.50084951519077	3.30142556288229	1500	1
3.49732862339693	3.27827353931568	1501	1
3.50880475435648	3.30181349989734	1502	1
3.50746861939477	3.30479950814615	1503	1
3.51048335998078	3.30564815431857	1504	1
3.51209897347146	3.33045708244736	1505	1
3.50341617377743	3.30273305551577	1506	1
3.49943461787547	3.23962366027058	1507	1
3.50378876512924	3.27280601819561	1508	1
3.50431088497265	3.27748153719685	1509	1
3.50190277981611	3.30284280524612	1510	1
3.49983905534457	3.29796683536713	1511	1
3.50503924124410	3.31304345139425	1512	1
3.50247743701446	3.27130570285349	1513	1
3.50980193884935	3.31751566235397	1514	1
3.50466548677501	3.31191060997503	1515	1
3.49423488539439	3.27579376100614	1516	1
3.50360470531365	3.29094529937268	1517	1
3.49919985649227	3.27212182412480	1518	1
3.50427276801540	3.31843907197842	1519	1
3.50577469817719	3.32707985464185	1520	1
3.50688040187973	3.33477595427946	1521	1
3.50620783217083	3.28733191174711	1522	1
3.50022620608647	3.25188457562283	1523	1
3.49344805929728	3.27133737760462	1524	1
3.49872357676273	3.26887691869478	1525	1
3.50111576009003	3.26406297574538	1526	1
3.49866634331564	3.23017001947729	1527	1
3.50242463962852	3.26258750720377	1528	1
3.49592905551964	3.23705195551816	1529	1
3.50889875228737	3.24872667994551	1530	1
3.50568054330254	3.25838764497773	1531	1
3.50192906012334	3.26090188047195	1532	1
3.50083937662333	3.26930483453529	1533	1
3.49793770808416	3.25911150232040	1534	1
3.49992543724396	3.26168757112299	1535	1
3.50345075798015	3.27519075878768	1536	1
3.50473726604176	3.30028271395336	1537	1
3.49949570415955	3.28263869466258	1538	1
3.49986332935989	3.29300548275843	1539	1
3.50304535889103	3.28892478999833	1540	1
3.50310344697459	3.27788626266064	1541	1
3.50296880178233	3.28479904676945	1542	1
3.50750166120128	3.31202758497089	1543	1
3.50519123430920	3.32177487768332	1544	1
3.49955499012678	3.28528858750948	1545	1
3.50020260577338	3.30461770939001	1546	1
3.50431221612869	3.29232373462768	1547	1
3.49795117911252	3.27890523031602	1548	1
3.50230561230426	3.29202349015337	1549	1
3.50451422706727	3.30523955395159	1550	1
3.50273317719709	3.29737805663773	1551	1
3.50243163488155	3.27162728380057	1552	1
3.49999773733391	3.28819337479448	1553	1
3.50450287086770	3.29245604382231	1554	1
3.50421760190188	3.27816821848253	1555	1
3.50699268372667	3.31722270681824	1556	1
3.50571400831781	3.33967006910436	1557	1
3.50553920149638	3.31310941195615	1558	1
3.49958346539473	3.29699043198943	1559	1
3.50807394086736	3.30404473768428	1560	1
3.50969685448439	3.30710630621695	1561	1
3.49984439366514	3.26731643242673	1562	1
3.50072529004516	3.26547379975861	1563	1
3.50032928215696	3.26961496851986	1564	1
3.50346370266851	3.25790372138855	1565	1
3.49661556674678	3.27282814480852	1566	1
3.50533911998086	3.28316696725529	1567	1
3.50333889292857	3.29124145323723	1568	1
3.50162945215125	3.27820214711227	1569	1
3.49814214633448	3.27484519211727	1570	1
3.49667318394620	3.27418178433649	1571	1
3.49791546163791	3.27905475907275	1572	1
3.50452874892230	3.28819091317521	1573	1
3.50335611081032	3.26151011065624	1574	1
3.49806348546284	3.25052590527959	1575	1
3.50081476352712	3.27003351661550	1576	1
3.50141821279700	3.25579628059117	1577	1
3.49990275717961	3.25183658617359	1578	1
3.49604897528737	3.24613677781386	1579	1
3.49345143493832	3.26162800139315	1580	1
3.49802738550799	3.24092968714913	1581	1
3.50272436761466	3.30016936008324	1582	1
3.50302251900485	3.30621708263130	1583	1
3.50239240855707	3.28754922298866	1584	1
3.49965780563052	3.27289734121602	1585	1
3.50022529918055	3.24933069280528	1586	1
3.50649796523657	3.26968496262025	1587	1
3.50819482156811	3.28581210387698	1588	1
3.50488549463326	3.30906676973393	1589	1
3.50804951489191	3.28364318008306	1590	1
3.49986594638841	3.28247998576155	1591	1
3.50332995058846	3.28378389630648	1592	1
3.49659340592709	3.26882314827688	1593	1
3.50363231956951	3.28196311183910	1594	1
3.50268520835736	3.28141227036053	1595	1
3.49902445786999	3.24420315018545	1596	1
3.49732424807497	3.25268605554317	1597	1
3.50141776284194	3.26194364248487	1598	1
3.49792869446145	3.25442444378729	1599	1
3.49207798791930	3.23110726992107	1600	1
3.49454768339175	3.30069055428473	1601	1
3.50189710551009	3.27481407562938	1602	1
3.50119772176823	3.28118406445543	1603	1
3.50275097732519	3.25682914985875	1604	1
3.50352478974789	3.28692859089576	1605	1
3.50085911653302	3.29221616993307	1606	1
3.50712416692897	3.34509275271557	1607	1
3.49966326253963	3.28689218095388	1608	1
3.50168356342355	3.30726260053901	1609	1
3.50758380686886	3.30491945361282	1610	1
3.50701582590032	3.29444803553810	1611	1
3.50309437913596	3.29914489046692	1612	1
3.50723141873666	3.29571403172884	1613	1
3.50755436503801	3.28605828645566	1614	1
3.50453761635764	3.30174125053527	1615	1
3.49923839067605	3.31215067449352	1616	1
3.50120414050710	3.27497171842536	1617	1
3.49847304876193	3.29218540265910	1618	1
3.49853988875565	3.28382064594058	1619	1
3.49600165427868	3.26908158345236	1620	1
3.49417559001455	3.26679432365266	1621	1
3.49919284945415	3.27174122922006	1622	1
3.50321099768941	3.26816763873045	1623	1
3.49759957792965	3.26130844478379	1624	1
3.49847063472221	3.24147114765154	1625	1
3.49583232094906	3.25979903093215	1626	1
3.49896078408472	3.25266336230955	1627	1
3.49561960768231	3.25411566812849	1628	1
3.50143168297716	3.26591141295281	1629	1
3.50444997971398	3.29913161314304	1630	1
3.50379196920277	3.29683895685821	1631	1
3.49835789548187	3.27596638579104	1632	1
3.50644082103002	3.28787759826923	1633	1
3.49455871741998	3.24803926694979	1634	1
3.49791651760346	3.22383785318712	1635	1
3.50250267380785	3.25275181467027	1636	1
3.50620421787862	3.31375667901611	1637	1
3.50499006716592	3.33435027511027	1638	1
3.49954323720797	3.32625444857056	1639	1
3.50492179529219	3.32044694840397	1640	1
3.50404567691900	3.32968368462344	1641	1
3.49913419936676	3.29511232235256	1642	1
3.49124168440697	3.26141855205049	1643	1
3.49806695274257	3.27707198348277	1644	1
3.50354371515459	3.24083219227598	1645	1
3.49702491906619	3.23135965830194	1646	1
3.49354095237794	3.23444520464528	1647	1
3.49259404125650	3.23673776778526	1648	1
3.50175367077383	3.24449770709950	1649	1
3.50126481385379	3.27587077085849	1650	1
3.50181379997568	3.25922287993073	1651	1
3.50095497477152	3.26183278432609	1652	1
3.49509869605721	3.27836452365659	1653	1
3.49922813498802	3.28723856579286	1654	1
3.49841986362394	3.27861197555877	1655	1
3.50226446896938	3.29287263319025	1656	1
3.50349851682462	3.31798385423810	1657	1
3.50226206364755	3.30356179093446	1658	1
3.49990610357893	3.28220207850052	1659	1
3.50068249575951	3.27770815712952	1660	1
3.50248466925721	3.27323648960039	1661	1
3.50148619846835	3.28217696486788	1662	1
3.49761346318554	3.26118954796114	1663	1
3.50188593920296	3.25081114461963	1664	1
3.49560920281508	3.26757744448227	1665	1
3.49435409979593	3.26780001579972	1666	1
3.49977983016971	3.26601642202122	1667	1
3.50233268612873	3.26728741818698	1668	1
3.50055573799022	3.28626928120745	1669	1
3.50774841111909	3.31270629447127	1670	1
3.50510258197064	3.33359454837474	1671	1
3.49974535728075	3.31458608592344	1672	1
3.50318677531714	3.27909222815245	1673	1
3.50063062481054	3.25661286668281	1674	1
3.50175728119476	3.26912490492953	1675	1
3.50331451024342	3.27432771974388	1676	1
3.50078116681814	3.29031580107841	1677	1
3.50345403157025	3.29267024573257	1678	1
3.50213253662760	3.29790021599875	1679	1
3.50677544867688	3.26764299551006	1680	1
3.49930892273433	3.26039572485186	1681	1
3.50039400613478	3.24737218445133	1682	1
3.50386740606621	3.28530359104913	1683	1
3.50268251675886	3.28865748377404	1684	1
3.50496305513728	3.29827698991503	1685	1
3.50303028699374	3.28251765265185	1686	1
3.50406828200614	3.30163177545339	1687	1
3.50338086295730	3.31174385021932	1688	1
3.50490579076980	3.32597233072806	1689	1
3.49519912606924	3.29721389574853	1690	1
3.49899318985631	3.26614832769311	1691	1
3.50124062266666	3.27211673115426	1692	1
3.49760702554298	3.27793918710963	1693	1
3.49046358877678	3.27324395199068	1694	1
3.49474356979341	3.26625943304557	1695	1
3.49913530771523	3.27311014083715	1696	1
3.50260475492342	3.31622598161477	1697	1
3.50269660208021	3.31154226857479	1698	1
3.49979806833124	3.28258294931338	1699	1
3.50606570344222	3.30371331374562	1700	1
3.50123578611714	3.30443311153756	1701	1
3.51008172228609	3.31598519013536	1702	1
3.50835975792156	3.33106418626442	1703	1
3.50309793957628	3.32955833944805	1704	1
3.50553971801281	3.31537195907406	1705	1
3.50730793261084	3.29119138210733	1706	1
3.49598854237437	3.25698410934703	1707	1
3.49813400944141	3.27402688570846	1708	1
3.49969410338996	3.27183941227792	1709	1
3.49611984319926	3.24559740319441	1710	1
3.49563728144443	3.23886446932129	1711	1
3.49940388073617	3.28150734701708	1712	1
3.50840611371190	3.28538647218221	1713	1
3.49957079000982	3.27344266996039	1714	1
3.49962580519046	3.27224065405055	1715	1
3.50873876744351	3.33666154995465	1716	1
3.51079469741145	3.32575420067988	1717	1
3.49615793519196	3.27813238025596	1718	1
3.49715876791324	3.26820006581103	1719	1
3.49802093499732	3.30943868123220	1720	1
3.50232646892050	3.30196674911059	1721	1
3.49437759136374	3.27155691190843	1722	1
3.49803520122676	3.26968498816090	1723	1
3.49815047720457	3.26097727568173	1724	1
3.49529386600440	3.28619147429381	1725	1
3.49679467311760	3.26207253538239	1726	1
3.49493928055626	3.27916502260820	1727	1
3.50344108724787	3.28094081912235	1728	1
3.49955983825244	3.28281179210727	1729	1
3.49598319905162	3.24304059821532	1730	1
3.49797858694792	3.26140822575095	1731	1
3.50363314006513	3.29447539705557	1732	1
3.49934756967878	3.27537880769872	1733	1
3.50767853432891	3.32169495136726	1734	1
3.50509914970174	3.27282986309612	1735	1
3.50007908480605	3.23807339070854	1736	1
3.50125505256107	3.27505080611650	1737	1
3.49878693574497	3.29444809082870	1738	1
3.50257846244500	3.29579393416918	1739	1
3.49955794196597	3.26399386588195	1740	1
3.49793841792675	3.24494468019984	1741	1
3.49651168101294	3.25562056745735	1742	1
3.49470103354929	3.24196558539751	1743	1
3.49832315940072	3.26494967080079	1744	1
3.50600342510188	3.28026564242895	1745	1
3.50049504935593	3.27448355285104	1746	1
3.50329663617166	3.26634712972002	1747	1
3.50540351434221	3.30950487200554	1748	1
3.50457795902858	3.29043073863742	1749	1
3.50677847307953	3.31632463085536	1750	1
3.51119425106455	3.30858492070060	1751	1
3.49828842685693	3.27134666600963	1752	1
3.49853683910462	3.23191944497068	1753	1
3.50036177533213	3.27261321069502	1754	1
3.50024885740286	3.29401979878700	1755	1
3.51018580800063	3.30224969029778	1756	1
3.50656577088013	3.29774428055200	1757	1
3.50430038446319	3.27161533785978	1758	1
3.49863765840731	3.29533682375815	1759	1
3.50135147611578	3.29744434435945	1760	1
3.50624226242190	3.29655748285103	1761	1
3.50795977041517	3.30602711853358	1762	1
3.49950620136133	3.25917419884738	1763	1
3.50118569586503	3.27375818625529	1764	1
3.49827601937873	3.28188134343177	1765	1
3.50187103184054	3.27845394260646	1766	1
3.50315279268141	3.24696934809000	1767	1
3.49908071899923	3.26718765600543	1768	1
3.49717987242135	3.25783725261007	1769	1
3.50056067167601	3.26805194990105	1770	1
3.50162220974094	3.26797557366920	1771	1
3.50319471776077	3.26537232564065	1772	1
3.50080625170637	3.26168580397668	1773	1
3.49181114428529	3.25051408979525	1774	1
3.49409338831864	3.27700543240670	1775	1
3.50325203259603	3.28760033543718	1776	1
3.50523495728385	3.28942570225038	1777	1
3.50043430016612	3.28416869655817	1778	1
3.50186384379880	3.29194920260085	1779	1
3.50755750465643	3.27063417946745	1780	1
3.50310498921216	3.27782247096049	1781	1
3.50499159812977	3.28720665619691	1782	1
3.50001165233257	3.29418592200247	1783	1
3.50053634717301	3.24948922159962	1784	1
3.50523618157976	3.26630004571623	1785	1
3.50607224092360	3.30625144274892	1786	1
3.50006004268988	3.27657895132879	1787	1
3.50288435391521	3.27623840046561	1788	1
3.50208759582230	3.23370475657622	1789	1
3.50077620941827	3.24171112949471	1790	1
3.49941574660328	3.25490886704746	1791	1
3.50365979823297	3.25005030045051	1792	1
3.50232136740663	3.27018995456051	1793	1
3.50804327487278	3.27683163511071	1794	1
3.49706541760838	3.26766721170210	1795	1
3.49457983902784	3.24713459327923	1796	1
3.49869775523572	3.26414273985268	1797	1
3.50667124018966	3.32384545165472	1798	1
3.50080136997681	3.30090278070607	1799	1
3.50590160468990	3.29690567617199	1800	1
3.50136586771465	3.28645819245531	1801	1
3.50195434112997	3.29563446755297	1802	1
3.49994608075359	3.27635905721521	1803	1
3.49556877292608	3.25964199410255	1804	1
3.49833408510779	3.27591701609955	1805	1
3.49534090840135	3.28936041643911	1806	1
3.50357706439024	3.26199449910152	1807	1
3.49803820940939	3.24572415348359	1808	1
3.49473328752328	3.23274244977916	1809	1
3.49644720679484	3.20968815689727	1810	1
3.49772782626300	3.23917053396591	1811	1
3.49913722932690	3.25217424466025	1812	1
3.50615881675273	3.28817008130738	1813	1
3.50097799162759	3.25777163437640	1814	1
3.49654314499648	3.23736504536598	1815	1
3.49913486403950	3.26004087956556	1816	1
3.50417455088636	3.28305765509768	1817	1
3.50888163102589	3.31025995426766	1818	1
3.50324870071017	3.26793955369827	1819	1
3.49431351181827	3.26000802858700	1820	1
3.50199962281484	3.25761204076626	1821	1
3.50734746004409	3.26134429615310	1822	1
3.49943468924246	3.27419645820857	1823	1
3.49739634430373	3.25268362044014	1824	1
3.49766445513515	3.25889311205771	1825	1
3.49970030266298	3.25228878336614	1826	1
3.49648006455196	3.26705821633608	1827	1
3.50240059134563	3.29959490952233	1828	1
3.50412641387553	3.26881739471437	1829	1
3.49911953796538	3.28087489848343	1830	1
3.50559163312628	3.26092590651978	1831	1
3.49814676354943	3.25977497072869	1832	1
3.50675046760900	3.29145011944333	1833	1
3.50037265241780	3.27785046001692	1834	1
3.50056421456952	3.28002088577561	1835	1
3.50141858270550	3.24131067261026	1836	1
3.49736040063670	3.25019680171021	1837	1
3.50333472837946	3.27379879782484	1838	1
3.50666943893689	3.31670100301754	1839	1
3.49793775219003	3.26906263515728	1840	1
3.50104195054454	3.26941283151373	1841	1
3.49388764950849	3.24425388094702	1842	1
3.50243868419279	3.27389814424988	1843	1
3.50179740441610	3.28868966838344	1844	1
3.50835268765275	3.28640999397350	1845	1
3.50819694027024	3.25990744956767	1846	1
3.50540265643555	3.28616799418030	1847	1
3.50368939896846	3.28664360460751	1848	1
3.49908770854247	3.26626594212730	1849	1
3.50076879134079	3.25909883263380	1850	1
3.49737929647480	3.23546522324920	1851	1
3.50028516022663	3.24812143355302	1852	1
3.49444084409519	3.27272364701707	1853	1
3.49610821874870	3.27798025009483	1854	1
3.50230301835490	3.26529212627124	1855	1
3.49532346766983	3.27290571472566	1856	1
3.49976309143501	3.28589883318666	1857	1
3.50723394544913	3.29858701475776	1858	1
3.49923864790631	3.29193352684329	1859	1
3.49744967829749	3.27766712175309	1860	1
3.50137352386288	3.27901866622282	1861	1
3.50109281739402	3.29830857793204	1862	1
3.50615717088780	3.30370881398753	1863	1
3.50751528956232	3.28418728918899	1864	1
3.49900600646344	3.26979650172418	1865	1
3.49724460427940	3.23643873577138	1866	1
3.49944302749408	3.28488241633871	1867	1
3.50308659135434	3.28142728355195	1868	1
3.50948893942263	3.30071042545302	1869	1
3.50783818510939	3.29133985949815	1870	1
3.49965759993175	3.27082087346860	1871	1
3.50093743509391	3.27713763480335	1872	1
3.49353949803493	3.23600842073754	1873	1
3.50093794209250	3.23707351022460	1874	1
3.49951227771426	3.23881636414541	1875	1
3.49550668798273	3.23663615679632	1876	1
3.50494424022980	3.25375064684448	1877	1
3.50099683252637	3.26136944167214	1878	1
3.49329187858943	3.25758099870932	1879	1
3.49905620339426	3.25728157247812	1880	1
3.50617146687228	3.25426498257644	1881	1
3.49580900192982	3.25762634849198	1882	1
3.50293693177253	3.28266370140087	1883	1
3.50256846909934	3.32231525146221	1884	1
3.50229972586951	3.29763812851179	1885	1
3.50437118215437	3.28060544759878	1886	1
3.50195250656378	3.25847297095107	1887	1
3.50438902752360	3.26276946720104	1888	1
3.50421061216611	3.25688861535635	1889	1
3.49998963225124	3.24281915011443	1890	1
3.50400386296364	3.28790510453870	1891	1
3.50652705436994	3.30487676085563	1892	1
3.50718000000141	3.28418132162636	1893	1
3.50652686548100	3.28641867813189	1894	1
3.50069896406822	3.24301833961447	1895	1
3.50787906064072	3.28734203889445	1896	1
3.50532553882631	3.28142419690716	1897	1
3.49833209776239	3.25658856025955	1898	1
3.49757181391666	3.26187641476828	1899	1
3.50044939713997	3.27338048133869	1900	1
3.50119165807058	3.30600021677175	1901	1
3.49845076704751	3.28565536459461	1902	1
3.49913994928551	3.26681968299934	1903	1
3.49775296046572	3.25763738548379	1904	1
3.49730273399054	3.24235789565396	1905	1
3.50043086857170	3.24783597809753	1906	1
3.49452467117942	3.27225547002135	1907	1
3.49378874623493	3.26055388373638	1908	1
3.49846707567880	3.24905152423785	1909	1
3.49716092397894	3.25925019049525	1910	1
3.50223680957308	3.26253884355692	1911	1
3.50400656129236	3.27579703658545	1912	1
3.50236485189957	3.26032979546347	1913	1
3.50352105658529	3.26774055637482	1914	1
3.50183371291890	3.28273255146116	1915	1
3.50065864585466	3.29474326909825	1916	1
3.50370545148569	3.28901579510466	1917	1
3.50672342915232	3.30610025105508	1918	1
3.50207222633461	3.30297015632823	1919	1
3.50873387081426	3.29711313340096	1920	1
3.50200661033547	3.26753285195575	1921	1
3.49803248117791	3.27190752744450	1922	1
3.50603661446807	3.31667004468219	1923	1
3.50263640641331	3.28406181848748	1924	1
3.50555876040657	3.28420252897831	1925	1
3.49913804646943	3.27700920342093	1926	1
3.49894126893914	3.24944141720773	1927	1
3.50084896952087	3.26152384247629	1928	1
3.49983679796428	3.26392715144796	1929	1
3.50009332607884	3.27979894940932	1930	1
3.50094077545487	3.32377261244968	1931	1
3.49706941373772	3.29541928217174	1932	1
3.50076559408146	3.27337807666249	1933	1
3.50333026044511	3.28048595073229	1934	1
3.49918349325847	3.26259367411257	1935	1
3.49909471198506	3.26557524019485	1936	1
3.50200051960668	3.29282609831744	1937	1
3.50283069877988	3.28247156525902	1938	1
3.50561899381947	3.26103224030682	1939	1
3.50008251932991	3.27158336521492	1940	1
3.49458786569067	3.28332836299206	1941	1
3.50263048943584	3.29992772090411	1942	1
3.49927862893605	3.27368606096219	1943	1
3.50197963371131	3.28233438792717	1944	1
3.50444817052502	3.26797563615328	1945	1
3.50341553972455	3.30042313279141	1946	1
3.50150209777332	3.30011051390351	1947	1
3.50629913754051	3.29105102134272	1948	1
3.50811592152273	3.29656391889997	1949	1
3.51100575666362	3.31404062275759	1950	1
3.51235769702367	3.32180229797055	1951	1
3.49983201834642	3.29395093942745	1952	1
3.50434771588707	3.29563976842469	1953	1
3.50115996342298	3.27265584245027	1954	1
3.50245900105503	3.27765510089178	1955	1
3.50249396033023	3.31804021769120	1956	1
3.50402336011550	3.29668931475804	1957	1
3.50557873371190	3.31884962185136	1958	1
3.50228899531162	3.31656211725900	1959	1
3.50021524074583	3.31001513081155	1960	1
3.50679884435781	3.30759452955117	1961	1
3.50029547616710	3.30052018038511	1962	1
3.50052275622124	3.26054234923021	1963	1
3.49899928235567	3.25792810990193	1964	1
3.49992076235594	3.28243126054480	1965	1
3.50426301248668	3.28584645706453	1966	1
3.50065980992424	3.27043339455152	1967	1
3.49520551677290	3.28439547712692	1968	1
3.50234185575681	3.27518354549609	1969	1
3.49630720004537	3.25354257548628	1970	1
3.49667047289162	3.25029582506519	1971	1
3.49463788564110	3.25661829528538	1972	1
3.50315065273254	3.28710083284744	1973	1
3.50357150713577	3.29225481956374	1974	1
3.50562633077689	3.27871830549661	1975	1
3.49715556414143	3.27759615146330	1976	1
3.50006968115051	3.29068497570639	1977	1
3.50140927454910	3.29422859088750	1978	1
3.49746276903602	3.26768468556529	1979	1
3.50361286688143	3.29861183292416	1980	1
3.50919312794162	3.32216469691601	1981	1
3.51035291076492	3.33320698750854	1982	1
3.50442138703972	3.31501679765164	1983	1
3.50225574117768	3.32472964695411	1984	1
3.49743000354029	3.27195130761633	1985	1
3.49844497473562	3.25731004960138	1986	1
3.50061427669023	3.26374802459793	1987	1
3.50147007078591	3.28667519678890	1988	1
3.50430740343908	3.31218448481728	1989	1
3.50833575774205	3.31332493931583	1990	1
3.50969981012611	3.32519876573557	1991	1
3.50393135275458	3.29279028150478	1992	1
3.50049861069905	3.28227063749149	1993	1
3.49816146780890	3.26764811832830	1994	1
3.50197478032089	3.27066134491586	1995	1
3.49912977842549	3.27638357318797	1996	1
3.50033135306892	3.29370121360876	1997	1
3.51265585105093	3.33194553938300	1998	1
3.50805484296942	3.32695061756671	1999	1
3.50643383243764	3.29276224149570	2000	1
[truncated: 3,000 more rows]
