# Supplementary material for: Reversibility and Viscoelastic Properties of Micropillar Supported and Oriented Magnesium Bundled F-Actin
Source: PLoS One. 2015 Aug 31;10(8):e0136432. doi: 10.1371/journal.pone.0136432 (PMC4556452; doi:10.1371/journal.pone.0136432)
Supplement: S1 Data — See the Readme.txt file within. (ZIP) [file pone.0136432.s004.zip › Rheology-raw-data/120916 02mM/fov2082noDD/fov2082noDD.txt]

3.15871898125496	3.18626334104577	1	1
3.15715127354521	3.17872424404261	2	1
3.15786817083942	3.17647073443149	3	1
3.15872829635832	3.16327410019610	4	1
3.15945362817327	3.18633305372400	5	1
3.15903623096194	3.20913848136517	6	1
3.15893065861944	3.17071466459664	7	1
3.15550449443203	3.15647602347104	8	1
3.15866011361772	3.19307517587422	9	1
3.15674936188793	3.18891520337792	10	1
3.15646352565186	3.18495346882281	11	1
3.15522562798738	3.16589964558691	12	1
3.15873175354799	3.17295485326078	13	1
3.16176681671977	3.16748410857294	14	1
3.15885177272701	3.16187121868845	15	1
3.15604927601715	3.18953893118371	16	1
3.15493901929877	3.18371296092426	17	1
3.16109333267275	3.19045377757021	18	1
3.15736660797645	3.21061537171912	19	1
3.15892260637075	3.20558328472137	20	1
3.15901588690940	3.19293399592155	21	1
3.15785769063716	3.20203692881867	22	1
3.15889521374437	3.17442271954862	23	1
3.15818035356196	3.18377814739850	24	1
3.15546507184772	3.16847545916203	25	1
3.16079968192563	3.17612494165261	26	1
3.15531606543660	3.18106715928396	27	1
3.15672347346281	3.16849931808992	28	1
3.15820035342310	3.17302879598273	29	1
3.15640256188290	3.18437210732743	30	1
3.15810420399016	3.17491105213400	31	1
3.15938655078559	3.17304919050997	32	1
3.16123384652475	3.17844602551127	33	1
3.15862452707635	3.20268071118107	34	1
3.15751611867661	3.18554620275613	35	1
3.15842379429508	3.17398312649487	36	1
3.15317881458837	3.17058428506058	37	1
3.15372684763154	3.16391884142398	38	1
3.15710621626615	3.17784684985130	39	1
3.15779911992788	3.17517404237305	40	1
3.15597228548148	3.18331061398201	41	1
3.15859404708611	3.14468746959479	42	1
3.15971949369631	3.13081395160529	43	1
3.16055038053167	3.16732787209698	44	1
3.15701483893392	3.18579493224233	45	1
3.15664908632992	3.17761045486619	46	1
3.15851266857659	3.16871641089944	47	1
3.15872552368857	3.17630238382142	48	1
3.15768343644069	3.19918801466860	49	1
3.15609936338004	3.20677412286921	50	1
3.15665991839488	3.20287726335458	51	1
3.15782966734752	3.17951566056856	52	1
3.15562430275956	3.17963932893755	53	1
3.15889032948022	3.18090645208984	54	1
3.15557206966307	3.18996686544034	55	1
3.15954449786233	3.19171037066260	56	1
3.15624727193586	3.19236395977439	57	1
3.15687136225350	3.18591633495456	58	1
3.15883744594426	3.19207044793519	59	1
3.15835129013463	3.19385039466681	60	1
3.15762968085122	3.18706096426909	61	1
3.15763498896393	3.18087383111794	62	1
3.15946730534809	3.18556642228581	63	1
3.15929892808641	3.15946269058654	64	1
3.15707157614029	3.16022025720725	65	1
3.15683823656411	3.16328762042984	66	1
3.15814676201517	3.18031149648968	67	1
3.15370397331860	3.18502856283163	68	1
3.15875430217496	3.17319333696165	69	1
3.16020430692426	3.17401932976538	70	1
3.15608262741885	3.17649544133682	71	1
3.15602117632310	3.17350839355399	72	1
3.15684157045350	3.17562496350073	73	1
3.15611161296100	3.17324129221644	74	1
3.15788583649423	3.19941231882035	75	1
3.15977642548913	3.17623312153450	76	1
3.15733137084188	3.16456447548575	77	1
3.15592120132285	3.17861036625357	78	1
3.15840717351078	3.19347072306128	79	1
3.15741670232266	3.21415483208782	80	1
3.15757731870844	3.19845919396243	81	1
3.15804900396828	3.18301957528381	82	1
3.16154291281458	3.18783968866091	83	1
3.15728806332129	3.19508553917806	84	1
3.15853120169655	3.17961299293156	85	1
3.15741597970594	3.15635543347574	86	1
3.15700446373943	3.18361245827783	87	1
3.15728924007479	3.19263704251730	88	1
3.15791124922070	3.18592806482370	89	1
3.15889568705425	3.18354499197876	90	1
3.15943246096763	3.17339271566854	91	1
3.15738203899616	3.15501506415902	92	1
3.15886133779832	3.17454362011644	93	1
3.15362888790706	3.18206312737685	94	1
3.15703806529154	3.19042228654170	95	1
3.15764812535687	3.18417270756312	96	1
3.15748152270525	3.20412355708602	97	1
3.15790432722105	3.17097283001473	98	1
3.15704932210720	3.16709741220599	99	1
3.15703568215006	3.17216491255913	100	1
3.15504784716355	3.16893059977227	101	1
3.15711750188656	3.17799205648982	102	1
3.15401288932815	3.18419683191597	103	1
3.15559548148629	3.18304745330661	104	1
3.15709307591355	3.20587116294815	105	1
3.15685391760097	3.18438938647511	106	1
3.15905462207256	3.18533232603072	107	1
3.15677576087604	3.20170667728091	108	1
3.15876286431310	3.19328637876528	109	1
3.15635398904483	3.20082418684463	110	1
3.15579080179129	3.18474131304801	111	1
3.15700466677980	3.16159253566053	112	1
3.15719008132157	3.16848997918389	113	1
3.15451907167455	3.15316291446411	114	1
3.15660730000761	3.17911350032375	115	1
3.15669505064370	3.19257133801999	116	1
3.15866266221109	3.20364222590523	117	1
3.15870479564815	3.19984384757557	118	1
3.15512745507975	3.19010928550599	119	1
3.15806001751567	3.19706877046042	120	1
3.15757270509937	3.19928260534497	121	1
3.15780900941390	3.19535759589216	122	1
3.15531234741066	3.19868665764708	123	1
3.15476082911727	3.18049545900749	124	1
3.15418670136549	3.17144315438601	125	1
3.15600743648358	3.18052021183652	126	1
3.15848953966223	3.17955056691932	127	1
3.15559644930265	3.18165241984148	128	1
3.15719882093671	3.17996958765529	129	1
3.15631813157134	3.17784250284456	130	1
3.15564756007286	3.16927767646846	131	1
3.15868414779442	3.18489999678273	132	1
3.15828145237972	3.17925364757968	133	1
3.15508782178829	3.16822472487071	134	1
3.15510464708930	3.17950426008800	135	1
3.15704074822938	3.15947548850880	136	1
3.15390418081988	3.15797005973141	137	1
3.15698027301498	3.18018141568140	138	1
3.15730906455368	3.18037646916420	139	1
3.15516270131867	3.18855735137870	140	1
3.15504843645614	3.18579555402650	141	1
3.15595234294572	3.18396266665591	142	1
3.15541815035500	3.17124001024443	143	1
3.15510463002323	3.18844494295844	144	1
3.15491812641229	3.19391103239503	145	1
3.15389585051237	3.18992021432365	146	1
3.15720036580331	3.17081874242699	147	1
3.15485275346286	3.16472114616431	148	1
3.15337600108000	3.15588755163703	149	1
3.15438411775238	3.16600977957003	150	1
3.15641862348073	3.17675792251683	151	1
3.15670158093014	3.16249770331571	152	1
3.15378322511899	3.15226175879152	153	1
3.15565161133389	3.15253956079847	154	1
3.15762669463496	3.20125936883524	155	1
3.15747225648126	3.17988757695082	156	1
3.15508146605755	3.15799398807932	157	1
3.15743222699410	3.14441506326274	158	1
3.15785930508527	3.17339288701564	159	1
3.15696800852962	3.18144624777085	160	1
3.15966634675230	3.18104570656129	161	1
3.15662521932671	3.17799545695816	162	1
3.15797113863620	3.19339935476487	163	1
3.15637198253588	3.18582031194924	164	1
3.15834198904000	3.19643084017309	165	1
3.15648085462761	3.19811647687882	166	1
3.15716947790111	3.21800390317992	167	1
3.15827069277143	3.19458535378335	168	1
3.15710676477990	3.17961613531956	169	1
3.15399471013792	3.17658354134447	170	1
3.15520458052961	3.18114771018290	171	1
3.15750899820205	3.17381145445919	172	1
3.15747261088604	3.17738363981817	173	1
3.15634889080750	3.18741220601295	174	1
3.15647915799910	3.18135959087984	175	1
3.15732972458012	3.20080986380246	176	1
3.15492292212425	3.18426200363630	177	1
3.15637287104468	3.18797801659502	178	1
3.15551642812468	3.19011583473607	179	1
3.15725160423937	3.18161446042416	180	1
3.15998644124023	3.20927849001653	181	1
3.15476321702542	3.19745416711882	182	1
3.15725474140488	3.17862242688154	183	1
3.15755252015465	3.19903917728533	184	1
3.15543846736904	3.18375468462142	185	1
3.15562746365241	3.17234858968151	186	1
3.15681200777124	3.18815801691551	187	1
3.15588927203396	3.16857179733901	188	1
3.15309767274766	3.18304980610882	189	1
3.15519205545725	3.18426660486416	190	1
3.15769562446136	3.17251956375082	191	1
3.15542400162537	3.19093660134766	192	1
3.15552498809737	3.19217010417308	193	1
3.15649246747170	3.18721871502624	194	1
3.15470712183580	3.19781868281774	195	1
3.15680403207204	3.18516214233292	196	1
3.15388503646774	3.17958680265108	197	1
3.15685638756043	3.17528090839904	198	1
3.15730221234358	3.19623066075613	199	1
3.15857818323526	3.18951841912553	200	1
3.15931635210813	3.19308911286315	201	1
3.15286271366706	3.17072893364763	202	1
3.15750718315620	3.19194968909128	203	1
3.15773458689131	3.18607470406159	204	1
3.15873639220015	3.19216116717926	205	1
3.15456065189082	3.18238968811494	206	1
3.15806930139350	3.16530545977552	207	1
3.15459206681981	3.17832591785692	208	1
3.15715521410183	3.20393424351644	209	1
3.15680749423469	3.19847336121927	210	1
3.15940411720197	3.18400818501962	211	1
3.15649506487833	3.18793473683815	212	1
3.15519233037651	3.17776644672013	213	1
3.15602577997683	3.18482385775470	214	1
3.15457748044900	3.16910965955377	215	1
3.15626651101976	3.17363643487797	216	1
3.15935963750665	3.16600389826160	217	1
3.15703403256317	3.18649658662090	218	1
3.15614407215330	3.19712312914981	219	1
3.15525260502196	3.17340469924577	220	1
3.15566534905005	3.16818198908090	221	1
3.15565447625646	3.16701060966892	222	1
3.15454678858156	3.18572604248103	223	1
3.15571916241939	3.17716679173202	224	1
3.15362181385936	3.19116463125425	225	1
3.15398347098824	3.18756414919676	226	1
3.15582185282686	3.18525132536183	227	1
3.15827067576698	3.17996738157435	228	1
3.15396781753102	3.18524786239532	229	1
3.15561115689945	3.18944038691529	230	1
3.15760562982927	3.17789634311377	231	1
3.15377662606417	3.16668490737728	232	1
3.15545543439854	3.18909897689319	233	1
3.15721405173976	3.18421107827135	234	1
3.15608372249935	3.16418020411132	235	1
3.15838424344703	3.16438313074968	236	1
3.15755473057361	3.18536945084901	237	1
3.15606133672621	3.18297487458069	238	1
3.15803395529898	3.17851311666895	239	1
3.15641887820617	3.18943090683663	240	1
3.15320829941930	3.17026575184377	241	1
3.15407406014594	3.18753431439900	242	1
3.15825818087673	3.19053470297986	243	1
3.15363002801353	3.16933392735900	244	1
3.15520434898413	3.17801161220617	245	1
3.15989957751164	3.16200567042049	246	1
3.15215096897426	3.16874433844706	247	1
3.15485897224872	3.16202168608756	248	1
3.15550501703284	3.16835366279596	249	1
3.15673560655976	3.16828804931644	250	1
3.15674303646562	3.18695975343513	251	1
3.15885666669069	3.19158284794731	252	1
3.15742886359085	3.18838692513432	253	1
3.15381340138406	3.16558610938008	254	1
3.15672423438918	3.16490631397152	255	1
3.15642203568227	3.17512795310790	256	1
3.15516967896354	3.18601632866935	257	1
3.15656603023843	3.19085086213680	258	1
3.15544023670959	3.19513952241665	259	1
3.15774713331102	3.18483208680340	260	1
3.15788131654791	3.17729503670464	261	1
3.15890042078732	3.17574971182178	262	1
3.15505732464254	3.16523824690357	263	1
3.15407239429412	3.16023385310036	264	1
3.15658706572067	3.16411483236291	265	1
3.15648216213896	3.16180048327830	266	1
3.15589471199263	3.16861490380603	267	1
3.15412557354679	3.19152108418616	268	1
3.15782826500543	3.18459872258356	269	1
3.15536854277751	3.16516687897348	270	1
3.15427130225845	3.16643847009141	271	1
3.15366601927188	3.18296959267288	272	1
3.15568563812251	3.17029369686492	273	1
3.15257443943052	3.16916064374871	274	1
3.15193868952698	3.16358125010575	275	1
3.15785001985272	3.17408045955370	276	1
3.15707203479366	3.17093244187111	277	1
3.15463143963052	3.17812445174428	278	1
3.15625293272918	3.16319185839702	279	1
3.15552610182912	3.16250200822146	280	1
3.15669559015484	3.18783114464099	281	1
3.15734057671689	3.20140262092724	282	1
3.15289784412558	3.18658697787393	283	1
3.15644229563228	3.18083079731955	284	1
3.15439423962291	3.18568797012938	285	1
3.15693826347597	3.19214800531896	286	1
3.15327021399605	3.18238874841712	287	1
3.15623226125018	3.18090392397164	288	1
3.15365978178386	3.16614321323716	289	1
3.15590664450318	3.16747869152455	290	1
3.15322266515072	3.17624503035913	291	1
3.15441524106066	3.18229416236737	292	1
3.15681905567644	3.21580563934429	293	1
3.15828574594401	3.20947164524570	294	1
3.15396682182475	3.19075591593019	295	1
3.15357622621495	3.17813456655566	296	1
3.15814189414073	3.17292635177464	297	1
3.15490537968138	3.17919699283901	298	1
3.15437926738156	3.17559473502133	299	1
3.15330371081913	3.17513565498078	300	1
3.15711513368530	3.18102492638849	301	1
3.15775133317165	3.18890545484172	302	1
3.15908146904234	3.18698626898500	303	1
3.15508686786332	3.17788170244558	304	1
3.15503366477154	3.18609830433172	305	1
3.15605992780037	3.18524129751986	306	1
3.15659522047704	3.19916004214142	307	1
3.15665748091703	3.20331236999291	308	1
3.15774802375511	3.18044634369687	309	1
3.15730527440741	3.16882318629269	310	1
3.15958667977598	3.18362342655144	311	1
3.15815036185568	3.18834402866378	312	1
3.15802011372999	3.18856638126506	313	1
3.15694384188322	3.18878587751991	314	1
3.15640441563745	3.19566964294470	315	1
3.15463233502762	3.18611160483494	316	1
3.15489839238311	3.18307912273047	317	1
3.15844336578231	3.18346268891645	318	1
3.15239823054231	3.19093137081630	319	1
3.15694890077968	3.17577396393350	320	1
3.15879908124087	3.17582262609168	321	1
3.15636257461394	3.18052296535321	322	1
3.15480102064081	3.17536026160302	323	1
3.15657502590370	3.16406032471111	324	1
3.15774528830829	3.16597339144959	325	1
3.15686435847418	3.17922245640014	326	1
3.15605267432894	3.18114425269058	327	1
3.15467955130370	3.19540105739906	328	1
3.15750623589316	3.18453472268934	329	1
3.15708767144680	3.16684356100752	330	1
3.15898566697361	3.16837194299625	331	1
3.15822249530410	3.19462048247968	332	1
3.15374944290788	3.17928889600663	333	1
3.15923543693114	3.18523145956668	334	1
3.15757519480263	3.19603407471822	335	1
3.15455853106739	3.18985870256944	336	1
3.15792365167680	3.20162818033598	337	1
3.15549458188487	3.17874748884364	338	1
3.15824016298027	3.19326040179942	339	1
3.15303581932897	3.17919380851048	340	1
3.15441858520679	3.20061161425635	341	1
3.15661612568433	3.19627761874459	342	1
3.15952380544178	3.19226354610029	343	1
3.15487651921653	3.18647387917548	344	1
3.15555946636001	3.19212366302264	345	1
3.15392406235851	3.18860073522922	346	1
3.15479578775323	3.18661626806318	347	1
3.15758838976541	3.17013065456850	348	1
3.15603818521474	3.15913904350569	349	1
3.15715762483481	3.16151626882048	350	1
3.15851018737602	3.19031075829285	351	1
3.15704654253584	3.19282078865981	352	1
3.15314988480305	3.19637212689943	353	1
3.15944498142475	3.18328581128048	354	1
3.15972744588825	3.18987561580636	355	1
3.15724236589322	3.19259233246568	356	1
3.15331505335950	3.18416254168956	357	1
3.15815768017668	3.18773134216823	358	1
3.15867679157309	3.19458628103167	359	1
3.15850700017104	3.18790017599114	360	1
3.15508572208823	3.19539880938283	361	1
3.15453433002516	3.18619345025502	362	1
3.15327600353218	3.19519862384129	363	1
3.15482443078989	3.17903971482115	364	1
3.15553397595053	3.20832696696118	365	1
3.15647635675159	3.19427543393263	366	1
3.15550323811693	3.18492312880314	367	1
3.15499211658885	3.20643786297979	368	1
3.15391282239297	3.19591468645030	369	1
3.15503883745474	3.20564710472761	370	1
3.15233660723425	3.18253380855467	371	1
3.15919803683033	3.19451243654687	372	1
3.15869926165076	3.18713781395960	373	1
3.15737099463376	3.17625771730432	374	1
3.15615706509195	3.16679428480670	375	1
3.15567018215810	3.17034693856665	376	1
3.15633981410926	3.16358435962918	377	1
3.15859681119600	3.17243907755395	378	1
3.15919093581795	3.16236842435737	379	1
3.15613118382920	3.18034334634087	380	1
3.15729429547997	3.17332930128094	381	1
3.15506705801200	3.19169859357544	382	1
3.15618925934640	3.17882210962242	383	1
3.15506780832932	3.17852883209776	384	1
3.15527045856283	3.18087853582230	385	1
3.15458028736001	3.17904970590174	386	1
3.15743116779707	3.18298174033373	387	1
3.15996533032170	3.18577777349782	388	1
3.15537426776316	3.17557809134244	389	1
3.15446938637169	3.16231614887715	390	1
3.15565723102591	3.18712394628306	391	1
3.15596776135392	3.19788264151792	392	1
3.15602039770362	3.19946181144217	393	1
3.15464062447957	3.19181415418663	394	1
3.15523704393506	3.18318245901955	395	1
3.15511212808777	3.19080541215690	396	1
3.15761207232007	3.20061983833167	397	1
3.15407786229505	3.19087780827056	398	1
3.15640772817506	3.20683698924929	399	1
3.15535192018274	3.18768881423247	400	1
3.15180442566527	3.17515049191933	401	1
3.15457192532441	3.16716383098939	402	1
3.15689942400020	3.17379781162000	403	1
3.15632902195630	3.17234180950900	404	1
3.15487513956629	3.18043356557748	405	1
3.15636959957225	3.19537762566260	406	1
3.15576077646781	3.19865954033987	407	1
3.15717075616638	3.19819981852749	408	1
3.15454753729811	3.18436051585383	409	1
3.15608550938376	3.19450696593356	410	1
3.15628352362420	3.17389401934152	411	1
3.15762723317611	3.17144718905173	412	1
3.15184717710296	3.16673063938348	413	1
3.15482148894517	3.18603073372590	414	1
3.15588373313082	3.19408164976526	415	1
3.15464653068712	3.18615058666982	416	1
3.15952470010906	3.18870042869080	417	1
3.15499657136876	3.17588200522359	418	1
3.15644789296044	3.18100838124238	419	1
3.15261263426256	3.17684460734579	420	1
3.15843448678184	3.18460173889602	421	1
3.15516819979724	3.16221079758833	422	1
3.15658784714443	3.16934469121797	423	1
3.15513771290143	3.18536332421681	424	1
3.15707046157646	3.19596542408388	425	1
3.15654328222290	3.17852012707482	426	1
3.15596066031800	3.18543486587542	427	1
3.15375599208628	3.20383621454355	428	1
3.15324597829593	3.18054848371318	429	1
3.15655930186772	3.20207902261774	430	1
3.15818353207385	3.20506392287029	431	1
3.15695092670126	3.18590858706812	432	1
3.15716671654736	3.15084858063919	433	1
3.15479930229965	3.16431781269784	434	1
3.15493948209954	3.15987150262691	435	1
3.15628287497578	3.18800456436357	436	1
3.15624567248150	3.17393641849315	437	1
3.15809592220085	3.16083811453184	438	1
3.15426978293728	3.18035355423961	439	1
3.15256011613919	3.17859807516184	440	1
3.15841326328809	3.19521838118747	441	1
3.15620410919878	3.16989398849516	442	1
3.15693015515183	3.17573657412011	443	1
3.15838959646253	3.20339455890810	444	1
3.15630741423739	3.17360156194799	445	1
3.15750955235103	3.18002602206133	446	1
3.15824173168232	3.18245160679009	447	1
3.15616763938656	3.18996886687972	448	1
3.15459122748157	3.18787101460913	449	1
3.15604200883267	3.18018353718105	450	1
3.15118611257605	3.17734049859937	451	1
3.15329390253488	3.17081581970213	452	1
3.15308607298909	3.18930908167930	453	1
3.15453823989160	3.17861833352787	454	1
3.15635724689144	3.19832282432970	455	1
3.15851486262666	3.19812754145912	456	1
3.15321634759157	3.19731426690710	457	1
3.15492841119290	3.20976225736697	458	1
3.15489590632796	3.20290758134337	459	1
3.15525189555702	3.18437564417276	460	1
3.15450388757614	3.17657064750378	461	1
3.15520011599859	3.16283167955886	462	1
3.15447436074809	3.16217023628389	463	1
3.15799809303813	3.18124327296926	464	1
3.15390385031500	3.18449115974023	465	1
3.15336599638375	3.17999756615097	466	1
3.15571527478067	3.19876525599076	467	1
3.15707523247286	3.18958341844688	468	1
3.15192633752138	3.19811477524928	469	1
3.15610186178448	3.17413776175877	470	1
3.15702563938943	3.16720821455401	471	1
3.15689854165420	3.18378739995510	472	1
3.15431349337717	3.19367702553817	473	1
3.15401712044996	3.17841211682673	474	1
3.15891498924614	3.19533903780593	475	1
3.15521010557035	3.19030803965793	476	1
3.15737700188589	3.18984621833994	477	1
3.15392061804044	3.18501028145855	478	1
3.15700671796607	3.17513467614674	479	1
3.15575001816315	3.18505535481053	480	1
3.15737012939903	3.17476228701001	481	1
3.15693053425589	3.19113646384193	482	1
3.15651843776145	3.20032639726576	483	1
3.15690608298275	3.20199382940916	484	1
3.15418897386765	3.20641204752013	485	1
3.15512134940726	3.17137378699254	486	1
3.15207185630968	3.15514540960642	487	1
3.15558117524856	3.16479252234603	488	1
3.15624627986530	3.16986820449089	489	1
3.15583603899609	3.16507313206512	490	1
3.15413323814520	3.18991757304557	491	1
3.15658409268816	3.18804836367733	492	1
3.15692297596039	3.19036447926591	493	1
3.15741553632728	3.18430267307334	494	1
3.15657083371670	3.16874310166065	495	1
3.15625422275246	3.16916195116943	496	1
3.15635431058330	3.18898605685418	497	1
3.15453397924873	3.17834851582479	498	1
3.15332910505522	3.20315893032301	499	1
3.15826530135085	3.17561592121135	500	1
3.15400925177900	3.16822116774953	501	1
3.15486467941491	3.16937734680341	502	1
3.15454698882872	3.18122073394482	503	1
3.15562452630360	3.18650927761122	504	1
3.15564058279241	3.18640104638417	505	1
3.15410789088780	3.19540735669485	506	1
3.15817550194747	3.17131144215691	507	1
3.15707052502798	3.16471703801085	508	1
3.15890801565121	3.18826138029522	509	1
3.15526983916732	3.15820770538590	510	1
3.15540896187169	3.19049896073911	511	1
3.15266786421964	3.19543089450883	512	1
3.15272664324790	3.17173909102822	513	1
3.15544252961780	3.17054703648635	514	1
3.15514462627804	3.18539626169734	515	1
3.15255840610197	3.18868186307418	516	1
3.15772256741394	3.20691552028987	517	1
3.15477854928835	3.19757383532275	518	1
3.15515004686102	3.19358471965846	519	1
3.15663541968630	3.19824218745509	520	1
3.15799870844626	3.20995570619256	521	1
3.15644928159868	3.19282214295306	522	1
3.15533060793079	3.19830951276401	523	1
3.15685839476802	3.19583275967387	524	1
3.15924142681121	3.17762633553619	525	1
3.15397624633556	3.17748281657221	526	1
3.15302658118153	3.17761293731137	527	1
3.15608110418145	3.17575461657614	528	1
3.15638942405053	3.19462418702934	529	1
3.15180871781151	3.18459227002646	530	1
3.15678110635040	3.19270628981926	531	1
3.15469897732216	3.19427098914208	532	1
3.15638230620488	3.19623836959005	533	1
3.15391167361884	3.20064736248585	534	1
3.15686264208592	3.19520003482950	535	1
3.15501978759767	3.16876661613093	536	1
3.15530915229577	3.18252450513009	537	1
3.15455225767834	3.15175713404434	538	1
3.15102034064486	3.19793550754154	539	1
3.15631721575485	3.20356445413187	540	1
3.15699897233465	3.20290944110189	541	1
3.15704645687146	3.19398164811824	542	1
3.15609000084113	3.17838028659952	543	1
3.15401016350823	3.17824306744296	544	1
3.15367394485752	3.18753554179196	545	1
3.15509684489992	3.18624378489571	546	1
3.15640579729549	3.19954802342339	547	1
3.16017960388841	3.19868635591814	548	1
3.15870736530747	3.17450342426247	549	1
3.15666215167573	3.16991072843760	550	1
3.15578860462163	3.16600876691795	551	1
3.15842022610529	3.15711471507755	552	1
3.15723592158832	3.16901498147812	553	1
3.15837032662571	3.16911701117077	554	1
3.15650715144037	3.17505402872639	555	1
3.15612891385862	3.20898981113228	556	1
3.15705575446765	3.18290700480081	557	1
3.15662441693947	3.17279488148249	558	1
3.15530944320301	3.17596129622576	559	1
3.15502765610408	3.17754440344611	560	1
3.15122071084214	3.15713493532031	561	1
3.15437319618749	3.16931125784082	562	1
3.15897032750792	3.17310355578476	563	1
3.15309445330126	3.18935729134923	564	1
3.15355410223670	3.18803471297045	565	1
3.15433925720511	3.17359148563174	566	1
3.15745045969360	3.17593912155563	567	1
3.15622833558585	3.19378483133327	568	1
3.15410168667380	3.19190723557773	569	1
3.15444969273427	3.17051597897467	570	1
3.15708025453810	3.16568572184128	571	1
3.15664932422404	3.20344193444221	572	1
3.15610800492201	3.20675110268333	573	1
3.15656505467821	3.18074388301169	574	1
3.14915649596912	3.20477599768789	575	1
3.15417994443364	3.18107798786215	576	1
3.15550818457279	3.17222252384827	577	1
3.15565679536051	3.17841978399494	578	1
3.15756523053060	3.18186504351366	579	1
3.15538542806978	3.18494185306109	580	1
3.15633971282310	3.18960152122507	581	1
3.15393641691306	3.17049562484052	582	1
3.15374255405852	3.14740651405467	583	1
3.15821514763100	3.17124347940423	584	1
3.15339436969667	3.17772013833554	585	1
3.15507878289922	3.18090120291435	586	1
3.15644875592424	3.17183657752650	587	1
3.15938720974395	3.17924636328594	588	1
3.15728550782617	3.16847600815653	589	1
3.15633523703934	3.17035711229602	590	1
3.15493121053160	3.17890738474211	591	1
3.15782546200410	3.17700048233893	592	1
3.15385484213274	3.19023462456045	593	1
3.15580520781068	3.18989374145904	594	1
3.15661445182101	3.19814842562890	595	1
3.15157465097463	3.16971080772094	596	1
3.15935401258446	3.19045328281298	597	1
3.15556509468573	3.19005542492796	598	1
3.15264788197836	3.19728754980334	599	1
3.15825112665417	3.18612404986100	600	1
3.15807619745751	3.17340381509920	601	1
3.15294726161080	3.16993152175081	602	1
3.15573294089226	3.18455252518510	603	1
3.14990476406182	3.15106678064372	604	1
3.15279830527392	3.16646392716767	605	1
3.15451438654859	3.20107107667720	606	1
3.15407316482347	3.16537338369206	607	1
3.15471654235379	3.16481057802125	608	1
3.15239046108980	3.17461937162641	609	1
3.15342309958239	3.16743692574256	610	1
3.15886597753632	3.18831728256457	611	1
3.15459790020036	3.16820477760861	612	1
3.15648467998804	3.16083325269437	613	1
3.15295329575401	3.17717819116852	614	1
3.15504760629778	3.18391374909198	615	1
3.15627742961162	3.19284231578762	616	1
3.15664459980240	3.17226669471779	617	1
3.15831342193462	3.16356220198051	618	1
3.15591151628580	3.18649762442144	619	1
3.15644745280729	3.19479554143542	620	1
3.15284427311180	3.19591208628320	621	1
3.15642670321629	3.20213743542886	622	1
3.15519157554138	3.20571363505113	623	1
3.15582539583785	3.18929706067276	624	1
3.15558866639122	3.17783143268352	625	1
3.15366238513706	3.17844164771267	626	1
3.15712029261532	3.15725388014028	627	1
3.15403664845039	3.17800530490912	628	1
3.15514333646074	3.17978896375887	629	1
3.15745376114519	3.19028938555188	630	1
3.15495895747930	3.19601459467543	631	1
3.15340538935352	3.17191226643923	632	1
3.15249820786428	3.16731956144041	633	1
3.15436523043504	3.16813151013968	634	1
3.15383411697839	3.17953054787083	635	1
3.15535812931013	3.19094836502818	636	1
3.15307308397823	3.18724108339558	637	1
3.15461193684541	3.18253386238001	638	1
3.15324181694060	3.16828019039428	639	1
3.15229600255458	3.18003248660344	640	1
3.15639184524675	3.18234728391241	641	1
3.15005848817416	3.18154487282871	642	1
3.15634841993303	3.17452881331432	643	1
3.15238777337460	3.17162231436465	644	1
3.15460255352583	3.17360577737554	645	1
3.15825641715181	3.19159774824209	646	1
3.15708366161856	3.20236991360714	647	1
3.15323281705340	3.18369380503923	648	1
3.15400388151139	3.19534508930399	649	1
3.15515266509487	3.19994024761585	650	1
3.15456127403019	3.19493928327161	651	1
3.15397228563586	3.17519302901320	652	1
3.15680917806873	3.16015812718272	653	1
3.15834220939901	3.16032066385029	654	1
3.15536467792331	3.19675086328458	655	1
3.15598427135070	3.19872367465443	656	1
3.15483194040687	3.17989052137892	657	1
3.15542568953859	3.18986509535030	658	1
3.15306353247477	3.19132616430435	659	1
3.15607680066478	3.18615214999838	660	1
3.15527154183891	3.19331904439437	661	1
3.15390833637725	3.18874198027246	662	1
3.15386651761538	3.17382018923471	663	1
3.15561010052413	3.18671466906518	664	1
3.15193765523467	3.19193651182992	665	1
3.15572996675988	3.18290106431122	666	1
3.15434989167893	3.20012169430091	667	1
3.15463144733518	3.19200275398187	668	1
3.15715206097487	3.19594768469984	669	1
3.15460979832106	3.18439106524651	670	1
3.15569745087544	3.19916699405425	671	1
3.15751337064108	3.18547722996972	672	1
3.15471157281239	3.19487045244260	673	1
3.15664799470303	3.21109796255881	674	1
3.15241241538996	3.19527602430087	675	1
3.15326677328666	3.18304087984233	676	1
3.15447648949934	3.19883148734013	677	1
3.15443295615406	3.20928749786565	678	1
3.15520396681846	3.21239308850133	679	1
3.15681749252098	3.18504506944063	680	1
3.15171255952696	3.19670480662531	681	1
3.15259184674519	3.19107400071907	682	1
3.15566765751621	3.16250655741381	683	1
3.15464456955508	3.16117377493406	684	1
3.15091989860460	3.17839090841891	685	1
3.15280403875044	3.18222268266494	686	1
3.15350022315636	3.17232733911870	687	1
3.15640451566404	3.16873979146179	688	1
3.15401556091099	3.18459586030747	689	1
3.15640322153783	3.19177218128599	690	1
3.15347285095803	3.17984503735549	691	1
3.15647243190701	3.17422018894875	692	1
3.15298236835217	3.17454459222833	693	1
3.15291205128616	3.19338703777027	694	1
3.15458274784337	3.20260102244433	695	1
3.15886994529456	3.19818527623899	696	1
3.15876839435006	3.21025803027764	697	1
3.15323079252020	3.20403495316650	698	1
3.15349756289980	3.19501315232922	699	1
3.15514730423020	3.18673057083204	700	1
3.15568991152328	3.17335082644242	701	1
3.15454886951137	3.19592608098434	702	1
3.15448811799301	3.16232924799458	703	1
3.15405055686973	3.16862533604528	704	1
3.15448335889645	3.18257631764677	705	1
3.15411476733995	3.19784562502511	706	1
3.15079400138091	3.18571556845493	707	1
3.15397359344456	3.18595839596557	708	1
3.15432336152293	3.17233857334255	709	1
3.15170988473533	3.17665972604920	710	1
3.15385836013134	3.18343382100594	711	1
3.15176268807925	3.17491696817301	712	1
3.15124653728713	3.16849560957050	713	1
3.15643929953117	3.14979668733477	714	1
3.15246253917324	3.15956017707743	715	1
3.15614871013324	3.18699548987376	716	1
3.15473186877906	3.18916374521274	717	1
3.15449103078589	3.18494889847860	718	1
3.15391032836784	3.18634471386495	719	1
3.15276554768084	3.18384883068192	720	1
3.15672551750122	3.17522196384252	721	1
3.15708143771349	3.17391288245527	722	1
3.15513560158052	3.17499558709080	723	1
3.15500709932030	3.20181145608918	724	1
3.15557086248973	3.20688487108612	725	1
3.15503825598431	3.21063866093523	726	1
3.15708128690682	3.20012728757865	727	1
3.15260257691834	3.17771372407142	728	1
3.15646273007912	3.17902800382084	729	1
3.15426872882135	3.18432521604168	730	1
3.15129461201091	3.16546756050039	731	1
3.14998593519770	3.17509635683422	732	1
3.15537634883927	3.18338964242246	733	1
3.15859224719827	3.18704439147351	734	1
3.15480750380849	3.18976341081270	735	1
3.15341964692870	3.16967887933550	736	1
3.15368094581149	3.17991404841488	737	1
3.15607265905030	3.16789138814815	738	1
3.15494850962660	3.17846508507607	739	1
3.15569601074472	3.17741911740529	740	1
3.15706166689513	3.18798597971314	741	1
3.15899317161987	3.20216645499593	742	1
3.15233221165409	3.19135733201756	743	1
3.15248923324549	3.19207146520486	744	1
3.15610004337404	3.20144446544688	745	1
3.15497240224949	3.20940781433283	746	1
3.15202273189603	3.18645946494088	747	1
3.15333311960320	3.17963443105351	748	1
3.15460522504029	3.20174772934454	749	1
3.15314635086805	3.18951597370894	750	1
3.15657346366635	3.18359574368766	751	1
3.15397382948129	3.18062256979841	752	1
3.15270013345583	3.17636404491872	753	1
3.15458835158917	3.17117973860256	754	1
3.15214178380495	3.17391780338641	755	1
3.15360749240748	3.18019818027235	756	1
3.15372066724168	3.18502746140747	757	1
3.15430042888852	3.20293475768937	758	1
3.15489980111112	3.19426476358845	759	1
3.15615047541642	3.21091202656226	760	1
3.15534138557466	3.19614335276846	761	1
3.15504105406716	3.19362746617469	762	1
3.15475895421520	3.18108903233397	763	1
3.15596726846541	3.18114480376146	764	1
3.15798609165643	3.18303802188883	765	1
3.15758185911903	3.23057345633457	766	1
3.15427136395024	3.22271607397712	767	1
3.15319674326466	3.19900913019110	768	1
3.15547477224405	3.17328534766909	769	1
3.15694731270587	3.20449641981520	770	1
3.15450738615683	3.18591149177915	771	1
3.15289317219802	3.18073615671614	772	1
3.15503245456424	3.18389469743969	773	1
3.15533483600865	3.17726710498683	774	1
3.15642854350363	3.16653163897408	775	1
3.15409708170999	3.17401052125538	776	1
3.15308931233800	3.17153445787746	777	1
3.15490300265794	3.18761801665299	778	1
3.15566033163983	3.17078620535508	779	1
3.15300354403476	3.18773030660776	780	1
3.15341654310314	3.15176341864129	781	1
3.15611707144109	3.17025469220617	782	1
3.15443781703500	3.19099630339849	783	1
3.15507006793562	3.18299688165679	784	1
3.15308029301867	3.16503275196676	785	1
3.15482133583074	3.16125622106483	786	1
3.15427720689160	3.16421822114412	787	1
3.15472583785659	3.17581589453825	788	1
3.15517362949106	3.15975585173740	789	1
3.15509420742673	3.16718042645577	790	1
3.15224340899754	3.18056852952285	791	1
3.15324465552842	3.19349597596461	792	1
3.15409514508290	3.19923663977435	793	1
3.15779981926282	3.18985946696445	794	1
3.15411439044600	3.18122823370467	795	1
3.15722762080746	3.18142429294705	796	1
3.15116329502927	3.19085845926441	797	1
3.15684340719766	3.19709246921212	798	1
3.15352090402251	3.19606328664878	799	1
3.15712132235437	3.18782166836509	800	1
3.15561390219289	3.20474240832017	801	1
3.15832046764205	3.21401793382890	802	1
3.15555176315523	3.20065411348501	803	1
3.15574420314430	3.21867337659423	804	1
3.15549973202258	3.21869327221940	805	1
3.15501337778300	3.19513083875744	806	1
3.15572549547148	3.19263392309425	807	1
3.15801509604001	3.19335714577087	808	1
3.15652262019860	3.18896218238561	809	1
3.15615475793804	3.18018549950953	810	1
3.15196826567889	3.18311340188685	811	1
3.15583132193860	3.17240143852275	812	1
3.15615778719492	3.17669251040247	813	1
3.15456586538070	3.19124499856652	814	1
3.15591047413879	3.19624135807466	815	1
3.15281982048641	3.18441060913380	816	1
3.15241324404688	3.18268470724165	817	1
3.15572042423030	3.19734815135168	818	1
3.15436462122197	3.19707617177344	819	1
3.15536750232309	3.17937711374951	820	1
3.15331541425309	3.18692040189821	821	1
3.15578444256112	3.18629341021735	822	1
3.15585167160518	3.19578950336526	823	1
3.15445972350390	3.17454085410908	824	1
3.15618611849403	3.16990562197630	825	1
3.15235083967616	3.17773582297204	826	1
3.15388228838413	3.18839396162387	827	1
3.15089694505434	3.17804851947208	828	1
3.15072716795509	3.18042743829978	829	1
3.15237869474267	3.19315197956920	830	1
3.15510832725179	3.19464024127407	831	1
3.15458360669502	3.18314104294620	832	1
3.15354702263466	3.19777813742254	833	1
3.15268636744955	3.19573752570410	834	1
3.15515610633447	3.18668101506594	835	1
3.15477843401613	3.17061753058699	836	1
3.15635027059124	3.17954193558727	837	1
3.15019885533085	3.20352749406369	838	1
3.14869312785463	3.19413002555227	839	1
3.15366396919222	3.19853119033526	840	1
3.15610917679837	3.20554253907792	841	1
3.15351014338489	3.17894185827360	842	1
3.15253863975795	3.19510178685006	843	1
3.15296367656455	3.18715428535689	844	1
3.15229828422839	3.18948630035343	845	1
3.15274553757339	3.19277953509181	846	1
3.15659601930870	3.19604789561574	847	1
3.15556836465341	3.18594669116385	848	1
3.15369363981283	3.17258867117266	849	1
3.15718318103075	3.18396961855611	850	1
3.15309627056747	3.20537296171152	851	1
3.15270884047295	3.18989745150258	852	1
3.15480973865323	3.18662594558799	853	1
3.15340141241672	3.18963449776719	854	1
3.15345252768543	3.19260793834508	855	1
3.15276492708603	3.17009769372143	856	1
3.15336430916800	3.18246926335894	857	1
3.15168345190079	3.17885813422202	858	1
3.15371461060396	3.18598553735460	859	1
3.15347791971690	3.15444069914841	860	1
3.15669240874788	3.15859514486630	861	1
3.15509708044013	3.16423415707529	862	1
3.15241102833906	3.18382669780867	863	1
3.15383143901540	3.18056104727221	864	1
3.15099052074077	3.19040783043932	865	1
3.15420228739103	3.20194546870547	866	1
3.15313848685994	3.21358843342706	867	1
3.15448298505907	3.19954784612959	868	1
3.15635092379230	3.20541376433786	869	1
3.15461685318235	3.19572058548389	870	1
3.15319966528095	3.19397570241275	871	1
3.15218810333360	3.17915898404295	872	1
3.15403901828628	3.17898345211290	873	1
3.15123462709130	3.16605133953274	874	1
3.15129793972310	3.17867270807657	875	1
3.15157872812962	3.17888794906400	876	1
3.15090119144712	3.16356413654486	877	1
3.15351839183025	3.16691659445148	878	1
3.15400385426023	3.16658005295360	879	1
3.15438367150952	3.18003643504164	880	1
3.15259543907206	3.16250968588519	881	1
3.15134883431809	3.17844289939987	882	1
3.15353247550777	3.17854890053756	883	1
3.15320277950913	3.17869546851842	884	1
3.15086561258257	3.18103000227282	885	1
3.15482668896778	3.17355881710643	886	1
3.15349281593754	3.16528255731206	887	1
3.15656121131480	3.18218185704675	888	1
3.15201419703310	3.20314416926339	889	1
3.15332217056910	3.19017959786916	890	1
3.15251982574564	3.20244017710874	891	1
3.15260724461041	3.17732400744243	892	1
3.15077619507822	3.17636772751280	893	1
3.15124692947949	3.18701314145926	894	1
3.15272094686452	3.19022690448089	895	1
3.15277828247863	3.18848712490952	896	1
3.15442348801019	3.19661852406222	897	1
3.15440444631182	3.17554798663447	898	1
3.15282836986700	3.17851671643890	899	1
3.15234658588929	3.17579947697097	900	1
3.15121638829613	3.16059397895839	901	1
3.15395085152314	3.17200865822036	902	1
3.15256405858899	3.16365412121745	903	1
3.15290150938561	3.18667215384789	904	1
3.15238723749939	3.18262629000067	905	1
3.15539305335124	3.18438495978295	906	1
3.15309416063957	3.19609837704463	907	1
3.15255809729817	3.19031334176957	908	1
3.15353971269655	3.19011790762902	909	1
3.15376521775708	3.17703605171166	910	1
3.15283733307775	3.18000347435025	911	1
3.15036054234240	3.18841647662302	912	1
3.15503805456512	3.18396293108109	913	1
3.15326402294632	3.19778572831580	914	1
3.15478169885993	3.18570083244246	915	1
3.15130336103069	3.18391805755516	916	1
3.15272384604214	3.18753328098483	917	1
3.15400956596768	3.18831285913294	918	1
3.15425619361642	3.19497136459938	919	1
3.15410110497569	3.17964547279796	920	1
3.15123989795230	3.15961069142512	921	1
3.15491779876127	3.18033683175548	922	1
3.15583346946017	3.18938017560386	923	1
3.15303392284956	3.17104688931254	924	1
3.15547706169081	3.18298084087855	925	1
3.15450081123727	3.18789451081278	926	1
3.15124537736851	3.18073085913562	927	1
3.15433803835773	3.16839943434671	928	1
3.15631527653118	3.19342374929355	929	1
3.15309950077868	3.18139275386621	930	1
3.15243875459524	3.16346447892019	931	1
3.15289696022555	3.18218775237951	932	1
3.15577186705571	3.16823893753819	933	1
3.15581494852139	3.17582640527373	934	1
3.15406877645363	3.17085846516657	935	1
3.15455534848098	3.16710345163170	936	1
3.15276759895301	3.17207538242785	937	1
3.15498189200113	3.16647958120212	938	1
3.15410749738982	3.18279278408579	939	1
3.15373950402760	3.17694155789982	940	1
3.15372767490371	3.16922255172121	941	1
3.15377376380411	3.16717322968893	942	1
3.15134682359093	3.18515290883185	943	1
3.15512963825176	3.18591182897121	944	1
3.15450366422832	3.17572170875310	945	1
3.15161213160963	3.16731575979628	946	1
3.15118579221362	3.17557792062568	947	1
3.15411039257382	3.18567621698032	948	1
3.15116965940752	3.19406359521963	949	1
3.15077851698097	3.18410435482149	950	1
3.14969933147813	3.14509817307072	951	1
3.15292904482712	3.14655992634446	952	1
3.15536748526928	3.16905937445950	953	1
3.15324222291600	3.15599305157073	954	1
3.15297833190266	3.15172549964518	955	1
3.15750108494106	3.16801831634916	956	1
3.15323849973213	3.17482419424724	957	1
3.15343055730529	3.17511408261316	958	1
3.15320736767168	3.18144115469827	959	1
3.15392962248032	3.16230582810295	960	1
3.15361896389331	3.16629913353604	961	1
3.15320974881841	3.15886388535029	962	1
3.15333996295372	3.15416423162877	963	1
3.15026416345023	3.15563337807401	964	1
3.15470193820305	3.19302224503332	965	1
3.15450433346719	3.15979016769789	966	1
3.15429963165078	3.18272054982936	967	1
3.15524512173686	3.18283541159417	968	1
3.15395237274673	3.18540780021802	969	1
3.15173556703843	3.18096753079607	970	1
3.15022488352135	3.17414630141950	971	1
3.15463918255962	3.17756111874530	972	1
3.15113100635204	3.15179636862473	973	1
3.15000162398371	3.18024810965854	974	1
3.15330816865143	3.18831615926003	975	1
3.15498563614438	3.19238609280583	976	1
3.15396938909990	3.17430660564734	977	1
3.15543277955865	3.17982515408344	978	1
3.15242275834887	3.18784515781154	979	1
3.15578227185691	3.18723279046157	980	1
3.15004139267172	3.16672405789902	981	1
3.15270086724660	3.16977350934170	982	1
3.15202779838125	3.19146815147323	983	1
3.15545088022725	3.19438008719713	984	1
3.15552290188778	3.18330428762659	985	1
3.15258108974655	3.17458822898600	986	1
3.15446189239194	3.17614146253922	987	1
3.15208980200091	3.19520444328544	988	1
3.15400738724689	3.17903431825894	989	1
3.15576726487043	3.15829456948771	990	1
3.15539785591851	3.17541377342771	991	1
3.15054681926133	3.19257881797545	992	1
3.15189835869155	3.14946922652928	993	1
3.15338063053882	3.17486561305043	994	1
3.15118771535792	3.18401151748069	995	1
3.14956129065814	3.17889620479340	996	1
3.15564980763333	3.18034977330727	997	1
3.15243694974247	3.18506757344841	998	1
3.15259515835453	3.17995902033437	999	1
3.15558137503598	3.18522534899894	1000	1
3.15414470665760	3.19201514543612	1001	1
3.15523013963151	3.15517510441675	1002	1
3.15444305759702	3.18779747448126	1003	1
3.15389747705536	3.18012073960792	1004	1
3.15027337812687	3.19619120553452	1005	1
3.14997861341815	3.18363691298444	1006	1
3.15332951160572	3.19167438750612	1007	1
3.15556027315548	3.18314130273494	1008	1
3.14989340793630	3.18236212608546	1009	1
3.15403473139188	3.18135249433903	1010	1
3.14963407724874	3.19371805490674	1011	1
3.15374984169757	3.20376042443788	1012	1
3.15607930599921	3.20716263598806	1013	1
3.15274842404715	3.19988452419318	1014	1
3.15293196705492	3.19463341999152	1015	1
3.15375074727981	3.19241713480699	1016	1
3.15393759153538	3.19520798358068	1017	1
3.15473219120839	3.20346371701640	1018	1
3.15641639025460	3.17653983632385	1019	1
3.15417509857231	3.19641093944334	1020	1
3.15627115732593	3.17077777431654	1021	1
3.15396635005496	3.17693045154982	1022	1
3.15221143442107	3.17491261862030	1023	1
3.15116993919950	3.17614485149797	1024	1
3.14881374458457	3.20580098578826	1025	1
3.15561354356327	3.18113531690364	1026	1
3.15286035000463	3.18212860253432	1027	1
3.15225545862523	3.17900552586446	1028	1
3.15552219818027	3.16524780701546	1029	1
3.15563968738516	3.20230195261911	1030	1
3.15275989730425	3.19550048795973	1031	1
3.15424022334762	3.19890071630925	1032	1
3.15347338769533	3.16234234814679	1033	1
3.15292614491456	3.19710298793963	1034	1
3.15321400516450	3.18520642448312	1035	1
3.15255879266534	3.17125295950645	1036	1
3.15238856937099	3.16039540620155	1037	1
3.15590467210651	3.19104139232305	1038	1
3.15435851928258	3.17138710660021	1039	1
3.15162010605594	3.18247038274607	1040	1
3.15245196965073	3.18205433778262	1041	1
3.15357836269713	3.19079034742741	1042	1
3.15243430986749	3.17286784351755	1043	1
3.15291306819562	3.15021401309558	1044	1
3.15393438801330	3.18040971540388	1045	1
3.15340083976601	3.18524466227244	1046	1
3.15287428451536	3.18266847512670	1047	1
3.15254497298642	3.16351382985196	1048	1
3.15180886507810	3.17618319585048	1049	1
3.15273722963455	3.18382968078205	1050	1
3.15194997161452	3.19389003415504	1051	1
3.15372947650573	3.20140758112835	1052	1
3.15359769061715	3.19602902512905	1053	1
3.15038312957425	3.18248025048969	1054	1
3.15233638404594	3.20398061008083	1055	1
3.15784413820360	3.19672929627192	1056	1
3.15318660504501	3.20503230043306	1057	1
3.15256165752281	3.19378486329481	1058	1
3.15048412007915	3.17674321924075	1059	1
3.15460957547903	3.17233222596996	1060	1
3.15089043196217	3.18773018559010	1061	1
3.15502608959600	3.19527267525057	1062	1
3.15375598336339	3.18339716536282	1063	1
3.15007472681287	3.17921729134115	1064	1
3.15279478628718	3.17799583384669	1065	1
3.15457599729795	3.17966569352334	1066	1
3.15491162853506	3.19985992275599	1067	1
3.15420726619374	3.21341555198622	1068	1
3.15183744033165	3.19690013371417	1069	1
3.15276279682177	3.20182024118502	1070	1
3.15067318310836	3.18355314299287	1071	1
3.15332299151403	3.17836546394391	1072	1
3.15354082659391	3.18295099252229	1073	1
3.15417968930446	3.17488904922576	1074	1
3.15392626800936	3.19131392534747	1075	1
3.15586593109837	3.19664693681490	1076	1
3.15639511926557	3.20430329037029	1077	1
3.15592491891120	3.20112951530440	1078	1
3.15277614508211	3.22020283547797	1079	1
3.15281884287198	3.18349444574282	1080	1
3.15572485244761	3.18081712783056	1081	1
3.15343117682750	3.18305936668582	1082	1
3.15267412866664	3.19190188717553	1083	1
3.15300043958280	3.18673872402162	1084	1
3.15275756364502	3.17652150943157	1085	1
3.15437653969440	3.16668200942194	1086	1
3.15136111618463	3.18852902641194	1087	1
3.15177565123551	3.19266072943832	1088	1
3.15314435141499	3.19254929469629	1089	1
3.15738324499643	3.18941845765166	1090	1
3.15464273172891	3.18186376586733	1091	1
3.15228480401411	3.19377104064950	1092	1
3.15427971570642	3.18994228729200	1093	1
3.15280029480188	3.18603301124436	1094	1
3.15247324789247	3.19321137586530	1095	1
3.15415906767759	3.18689551408629	1096	1
3.15481284713316	3.19997027884041	1097	1
3.15285711667676	3.18559963047163	1098	1
3.15386431835607	3.21736958023521	1099	1
3.15191558584390	3.20104244275218	1100	1
3.14968646187257	3.20333609544434	1101	1
3.15366815381690	3.20508847803029	1102	1
3.15350144269071	3.20361454550567	1103	1
3.15013823512500	3.16473611511291	1104	1
3.15228001116127	3.17211842639347	1105	1
3.15133827421392	3.17180300134951	1106	1
3.15147085567810	3.17824588885712	1107	1
3.15164588876102	3.18045158707661	1108	1
3.15410190190460	3.19804842676566	1109	1
3.15482236166765	3.17621141651102	1110	1
3.15189341812646	3.16817464313218	1111	1
3.15529395774759	3.16166521242627	1112	1
3.15238865589737	3.16601768904671	1113	1
3.15241759604346	3.18859910457020	1114	1
3.15214528905944	3.20023768188822	1115	1
3.15238789488052	3.18721492578221	1116	1
3.15449309833100	3.19821496484909	1117	1
3.15835747898611	3.19617315594591	1118	1
3.15344659165516	3.20069892381505	1119	1
3.15481522282216	3.19748080564338	1120	1
3.14925674312999	3.17698294580492	1121	1
3.15408364537585	3.18071429213305	1122	1
3.15275508148544	3.16448387437441	1123	1
3.15076254246839	3.17734217301238	1124	1
3.15148413381732	3.16856438399197	1125	1
3.15552059785528	3.17217218980932	1126	1
3.15205859998221	3.18805963882633	1127	1
3.15162294675250	3.18128798238743	1128	1
3.15503724878317	3.18347557446803	1129	1
3.15471065636997	3.17088911393815	1130	1
3.15218089757013	3.16881472622343	1131	1
3.15328078337767	3.18691419597577	1132	1
3.15324484838136	3.20130557690231	1133	1
3.14880565962526	3.21327295934771	1134	1
3.14958233178490	3.20474753578233	1135	1
3.15280845529539	3.19321250093280	1136	1
3.15216108972900	3.18189990282187	1137	1
3.15400716974078	3.19946476392036	1138	1
3.15032134212341	3.17290338136050	1139	1
3.15110370022871	3.17587398432689	1140	1
3.15229433322832	3.18092647712338	1141	1
3.15354453843481	3.16848983743338	1142	1
3.14942007831126	3.16460801591567	1143	1
3.15268455805402	3.20149694795582	1144	1
3.15340221070782	3.19293035823102	1145	1
3.15360168822156	3.18525089366383	1146	1
3.15314347488413	3.18202721489964	1147	1
3.15017675845408	3.18151677382461	1148	1
3.15114941067613	3.18722255094818	1149	1
3.15390328854682	3.19295863045056	1150	1
3.15227969473012	3.17225534818302	1151	1
3.15491893790938	3.18067554756824	1152	1
3.15219470352946	3.19455508667058	1153	1
3.15074934117522	3.19424961831837	1154	1
3.15335003365670	3.21061947935429	1155	1
3.14882395453976	3.19767164704969	1156	1
3.15585341359631	3.19262549621638	1157	1
3.15382117818535	3.20379865706756	1158	1
3.15632958051506	3.19400450532170	1159	1
3.15397401348191	3.19609517130193	1160	1
3.15268662747766	3.19633110695353	1161	1
3.15414937924366	3.19760962458600	1162	1
3.15251398129464	3.19780593953898	1163	1
3.15230590233262	3.18155438213465	1164	1
3.15553629344370	3.18152708374042	1165	1
3.15241721572954	3.20196552678880	1166	1
3.15433171486358	3.18598527028773	1167	1
3.15394014639367	3.19263814925008	1168	1
3.15011655785336	3.17838955150103	1169	1
3.15725646485969	3.17419226249438	1170	1
3.15472517947416	3.17094374459438	1171	1
3.15559994646869	3.19332257193241	1172	1
3.15424019647345	3.17212766046334	1173	1
3.15454540367404	3.15594605880515	1174	1
3.15514766672140	3.17807432668719	1175	1
3.15572734679594	3.19310072624368	1176	1
3.15366951534481	3.20107499567147	1177	1
3.15442508040227	3.18878226169925	1178	1
3.15336316689615	3.19192286396109	1179	1
3.15141714266588	3.17425734186742	1180	1
3.15166942822685	3.19496494065106	1181	1
3.15041778435092	3.19457573748679	1182	1
3.15005885556185	3.19781409889905	1183	1
3.15102374610737	3.17127249740254	1184	1
3.15156764082457	3.19173630268083	1185	1
3.15036240847005	3.19881155466098	1186	1
3.15315336473481	3.16456411988349	1187	1
3.15260142196161	3.17368531132765	1188	1
3.15335288027965	3.21319641687506	1189	1
3.15415110624916	3.20863443842788	1190	1
3.15344422380622	3.21516616764715	1191	1
3.15583700149894	3.18757171430628	1192	1
3.15410733360215	3.20358181055340	1193	1
3.15255689728970	3.20047675214054	1194	1
3.15153351194927	3.20249771774741	1195	1
3.15316316879746	3.17410077877189	1196	1
3.15301857345228	3.16825344978878	1197	1
3.15196933131651	3.19835217535151	1198	1
3.15137780000365	3.18610535233478	1199	1
3.15112937582397	3.19376764342792	1200	1
3.15329660079856	3.19636290848485	1201	1
3.15304057160345	3.19694278716789	1202	1
3.15271541896772	3.19887632124907	1203	1
3.15486433590201	3.16758106915889	1204	1
3.15176447306033	3.19800519162582	1205	1
3.15313735149006	3.19461903330060	1206	1
3.15100364761219	3.19835641818225	1207	1
3.15261498381726	3.20002661865766	1208	1
3.15385516144837	3.19819257034910	1209	1
3.15534443054248	3.20117472199365	1210	1
3.15415215035123	3.19965464830834	1211	1
3.15449406649070	3.18855528301586	1212	1
3.15297151657172	3.18850376427272	1213	1
3.15332482857302	3.18530271855122	1214	1
3.15139343199060	3.19156573132903	1215	1
3.15354928623229	3.16952421402142	1216	1
3.15386714100128	3.17046545231581	1217	1
3.15085470108992	3.19681386711993	1218	1
3.15110667133503	3.19168967737701	1219	1
3.15479978374864	3.19239383759392	1220	1
3.15860035213521	3.18496457906425	1221	1
3.15477138686548	3.19648635723046	1222	1
3.15504660290938	3.19676197500963	1223	1
3.15285772189449	3.17313165780735	1224	1
3.15397252104020	3.16564439054617	1225	1
3.15110994783242	3.17977903560225	1226	1
3.15202078283117	3.20573363346142	1227	1
3.15619314741273	3.22786023048101	1228	1
3.15219209944235	3.19568237949479	1229	1
3.15467479895596	3.20075825139230	1230	1
3.15378156709441	3.19714322481920	1231	1
3.15321832223009	3.18667836193103	1232	1
3.15334188789100	3.19692557150550	1233	1
3.15398213179014	3.19276525449085	1234	1
3.15303424778320	3.19020838540610	1235	1
3.15761411127058	3.16897352027508	1236	1
3.15564134127407	3.17819147663341	1237	1
3.15300334629479	3.17985847100102	1238	1
3.15108876407049	3.18315884046813	1239	1
3.15495968022573	3.19887919838019	1240	1
3.15299735801453	3.19710577666376	1241	1
3.15481889173224	3.19919154536448	1242	1
3.15241874329789	3.20429125608061	1243	1
3.15598691484451	3.19172535496163	1244	1
3.15522699760241	3.19094487939858	1245	1
3.15099395380372	3.16062540436763	1246	1
3.15339217258774	3.18451260681926	1247	1
3.15276722597698	3.17654693344637	1248	1
3.15381930636071	3.18845535436563	1249	1
3.15468443861304	3.18519728287241	1250	1
3.15245771519715	3.18421462126739	1251	1
3.15381670459269	3.17840938616445	1252	1
3.15206523920471	3.18891391587857	1253	1
3.15243898406810	3.17178448237399	1254	1
3.15245294795134	3.17586297839828	1255	1
3.15121524855074	3.20185271586322	1256	1
3.15552437149124	3.19653315638945	1257	1
3.15240956476963	3.19175306681166	1258	1
3.15073645101285	3.19988427791954	1259	1
3.15628823192001	3.19288749206193	1260	1
3.15054385605138	3.18418733283722	1261	1
3.15319643837226	3.17943806444105	1262	1
3.15256331826639	3.20494927696336	1263	1
3.15434313330726	3.19816839293793	1264	1
3.15479339657600	3.17796207911937	1265	1
3.15547565332353	3.17648287465614	1266	1
3.15395442235756	3.18089743943872	1267	1
3.15299947024148	3.19563076299298	1268	1
3.15287174500330	3.20041936198694	1269	1
3.15576816362519	3.18639635164400	1270	1
3.15560737642629	3.19646354802313	1271	1
3.15250575702994	3.19820937664111	1272	1
3.15271908359181	3.17864940349386	1273	1
3.14975828604820	3.16319064866848	1274	1
3.15250403435498	3.18077433013620	1275	1
3.15294879893321	3.20206721764853	1276	1
3.15323789322085	3.19356873462895	1277	1
3.15267411773796	3.20147195723343	1278	1
3.15502543114839	3.19362691714133	1279	1
3.15233708913532	3.19344522655856	1280	1
3.15232465757802	3.19290516825677	1281	1
3.15336503336350	3.19175045444711	1282	1
3.15513563585661	3.19764873385566	1283	1
3.15086483452374	3.17471694392771	1284	1
3.15431196167551	3.17317814771881	1285	1
3.14741170705820	3.17788857775903	1286	1
3.15196843025208	3.17911298380670	1287	1
3.14951631990185	3.17506353089418	1288	1
3.15015386096029	3.19533309126022	1289	1
3.14934803220481	3.18302861379533	1290	1
3.15386915181156	3.20253707764850	1291	1
3.15459245122990	3.19761832735302	1292	1
3.15235854985614	3.16887677559056	1293	1
3.15426355334055	3.19228418385666	1294	1
3.15317116760417	3.17444151291573	1295	1
3.15295335489065	3.16624060596677	1296	1
3.15230703067614	3.17590359833825	1297	1
3.15647386174277	3.17591034642234	1298	1
3.15158554926814	3.16946952070677	1299	1
3.15457012992766	3.16416315898125	1300	1
3.15507812662574	3.16855182108544	1301	1
3.15367178818186	3.14578914984130	1302	1
3.15152157996400	3.16382683962882	1303	1
3.15157390927351	3.16028401105136	1304	1
3.15011267800109	3.18347417170067	1305	1
3.15178413256115	3.19721991808495	1306	1
3.15183470879026	3.19040182672774	1307	1
3.15414615866718	3.17778309309179	1308	1
3.15039915214331	3.20131710112417	1309	1
3.15203836838001	3.16133577880696	1310	1
3.15140019461310	3.16574820444025	1311	1
3.15253371696307	3.16949697629306	1312	1
3.15106188724540	3.17602395808759	1313	1
3.15205648057897	3.18552407437839	1314	1
3.15278275138396	3.18358698411911	1315	1
3.15138910400977	3.17404023718577	1316	1
3.15297131418563	3.19491246973937	1317	1
3.15419466789520	3.19940492865544	1318	1
3.15534050946170	3.19727271657820	1319	1
3.15094232476279	3.16959120211661	1320	1
3.15358015143655	3.20033569480344	1321	1
3.15024428340030	3.18918324270774	1322	1
3.15302121279652	3.17817310561294	1323	1
3.15399000332550	3.19690518439190	1324	1
3.15250178430438	3.18601694794968	1325	1
3.15099297275467	3.19859193389556	1326	1
3.15474125816321	3.18271560637211	1327	1
3.15446335147225	3.20129495316364	1328	1
3.14971057605239	3.18465113643910	1329	1
3.15106837244042	3.16288541513180	1330	1
3.15126262339898	3.16634570833277	1331	1
3.15468902300802	3.17219163141326	1332	1
3.15193940037784	3.17473420368475	1333	1
3.15156631998747	3.19445213843159	1334	1
3.15142940695657	3.17976901832735	1335	1
3.15387857554254	3.17317942168437	1336	1
3.14976874147012	3.17258510255620	1337	1
3.15247409957805	3.16819484146609	1338	1
3.15291240028165	3.20387399318482	1339	1
3.15451362968157	3.21341222964622	1340	1
3.15635044567527	3.20680087573558	1341	1
3.15354074649678	3.17352273674139	1342	1
3.15719303308970	3.20752643952787	1343	1
3.15190433293779	3.19342678611997	1344	1
3.15065165275662	3.16855904335635	1345	1
3.15259902051750	3.16439162167928	1346	1
3.14723489258901	3.17495161741865	1347	1
3.15134618322275	3.18360928772608	1348	1
3.15286398396341	3.17776307094801	1349	1
3.14970153536324	3.18620480460394	1350	1
3.15269904653578	3.17714934061478	1351	1
3.15394567188998	3.17478679970846	1352	1
3.15181682144017	3.17693719991535	1353	1
3.15030337433714	3.19075583845380	1354	1
3.15264389451928	3.19437863224067	1355	1
3.15178367097566	3.20717169543849	1356	1
3.15353615157629	3.19226722415749	1357	1
3.15380197021020	3.19568194086764	1358	1
3.15296602025033	3.17368130236573	1359	1
3.15233543395359	3.17670467799939	1360	1
3.15074989890412	3.18161143085501	1361	1
3.15356243198546	3.19429441623686	1362	1
3.15387305064525	3.18664633848496	1363	1
3.15107672981602	3.18569824486427	1364	1
3.15151426921281	3.17404846969073	1365	1
3.15395190220806	3.16185709094080	1366	1
3.15541461408331	3.17794772735490	1367	1
3.15233811814368	3.18260968444477	1368	1
3.15423996786175	3.20004091825277	1369	1
3.15577346761985	3.18846996408398	1370	1
3.15428768009468	3.18212545052832	1371	1
3.15556141088640	3.18482410199967	1372	1
3.15501442948454	3.18487616758476	1373	1
3.15000697280062	3.16959789563968	1374	1
3.15366035243190	3.16432374694648	1375	1
3.15027952775719	3.17191679551569	1376	1
3.15196284272139	3.17754467343052	1377	1
3.15418394500857	3.20240986657776	1378	1
3.15256047030676	3.19797899505825	1379	1
3.14935741870744	3.19088692627989	1380	1
3.15472589395414	3.20005721504032	1381	1
3.14863284371556	3.19343688843157	1382	1
3.15262303341351	3.19346199923660	1383	1
3.15100150296415	3.18492958968484	1384	1
3.15319862496122	3.17278568091249	1385	1
3.15054030421600	3.18054300817106	1386	1
3.15217146670654	3.19360254935769	1387	1
3.15160084824711	3.18365897014772	1388	1
3.15291644677494	3.18921791249326	1389	1
3.15201608701836	3.18414790898377	1390	1
3.15137715787073	3.17926300291670	1391	1
3.15263774507497	3.19089208118503	1392	1
3.15163931150542	3.16575685701994	1393	1
3.15212150860815	3.17632960277212	1394	1
3.15270606208547	3.19137721980730	1395	1
3.15051740239453	3.19223861889746	1396	1
3.15383863559988	3.18550948625585	1397	1
3.15089660068108	3.15410976708624	1398	1
3.15129476052155	3.18194971970525	1399	1
3.14961599104405	3.20625418560551	1400	1
3.15412729475572	3.19180853669556	1401	1
3.15444815750057	3.18256941664591	1402	1
3.15387934423051	3.16577883617597	1403	1
3.15374703184105	3.17016275135895	1404	1
3.15428275538059	3.18291160645736	1405	1
3.15388304996106	3.18823066262691	1406	1
3.15180234081298	3.17782877110506	1407	1
3.15076750787625	3.19599020587537	1408	1
3.15434079473991	3.19986415623253	1409	1
3.15320191613130	3.19061677291790	1410	1
3.15527654681979	3.16574742321695	1411	1
3.15408974622688	3.17538821030890	1412	1
3.15388096252212	3.18675587549980	1413	1
3.15074382373019	3.18873905972059	1414	1
3.15064230642523	3.17930056549752	1415	1
3.15197615104822	3.19468987212951	1416	1
3.15422290070490	3.19677223365155	1417	1
3.15130619120413	3.17547069145929	1418	1
3.15324999582350	3.19528147314480	1419	1
3.15173740173367	3.18989657765109	1420	1
3.15506425756626	3.18392629030092	1421	1
3.15168241996423	3.17647798618561	1422	1
3.15585440287708	3.18458610818031	1423	1
3.15575326151097	3.16933182673340	1424	1
3.15288093652417	3.17288444194170	1425	1
3.15014031675120	3.18042964067362	1426	1
3.15087446797031	3.19019203827226	1427	1
3.15256957592505	3.17611308241339	1428	1
3.14885413593831	3.18634671566349	1429	1
3.15011630946307	3.18610450222152	1430	1
3.15373399468520	3.19932447333609	1431	1
3.15134386027418	3.17280752731629	1432	1
3.15001265390260	3.16340945230983	1433	1
3.15604878013973	3.18267753597146	1434	1
3.15524133778849	3.18898252762641	1435	1
3.15437867787978	3.18886777431792	1436	1
3.15224685545051	3.18552931315218	1437	1
3.15128545239336	3.17204036478304	1438	1
3.14863199152484	3.17849343459287	1439	1
3.15762418628486	3.19552243007093	1440	1
3.15323458463028	3.19936340647637	1441	1
3.15361862785163	3.19824196924774	1442	1
3.14910422170866	3.19861799800365	1443	1
3.15393784869245	3.19805202555903	1444	1
3.15219683419072	3.18187966010686	1445	1
3.15294352902270	3.18071955001894	1446	1
3.15318022138234	3.21208711367631	1447	1
3.15309891135368	3.21750756727287	1448	1
3.15327555037056	3.19900611910241	1449	1
3.15393046327104	3.19000049974909	1450	1
3.15037339298704	3.18606602136312	1451	1
3.15418572989579	3.20883198844839	1452	1
3.15255885899538	3.18961861616495	1453	1
3.15357946367900	3.16370327207881	1454	1
3.15266298973639	3.18294101016323	1455	1
3.15556971765795	3.17033524238784	1456	1
3.15269474776459	3.16086196655580	1457	1
3.15234941474475	3.16346121272760	1458	1
3.15006137219287	3.17640564799060	1459	1
3.15445132593669	3.17558893200592	1460	1
3.15275862396691	3.20055963927608	1461	1
3.15294683458626	3.18739742022688	1462	1
3.15317011585495	3.19941768931523	1463	1
3.15249119692629	3.19717212722935	1464	1
3.15070744148405	3.19493848523329	1465	1
3.15203074525701	3.20795037426738	1466	1
3.15415081368124	3.18700420830832	1467	1
3.15069687160774	3.17662549415614	1468	1
3.15066006246363	3.16474910638337	1469	1
3.15158755231996	3.17598849780599	1470	1
3.15285727586967	3.17949607189136	1471	1
3.15085419181704	3.19361521678710	1472	1
3.15060757462652	3.18517639369632	1473	1
3.14982269673795	3.17956079587567	1474	1
3.15281842884192	3.18195271264933	1475	1
3.15342179541631	3.16092255767785	1476	1
3.15240942265703	3.17413885245827	1477	1
3.15334140611805	3.17328148963044	1478	1
3.15110335378909	3.18190328593549	1479	1
3.15425048040028	3.19672181224761	1480	1
3.15273605263614	3.20593440190886	1481	1
3.15390105652086	3.20217306527619	1482	1
3.15420043027750	3.18531120492935	1483	1
3.14993756042807	3.17703500268011	1484	1
3.15138695053566	3.20092922520907	1485	1
3.15113965506736	3.19149574690963	1486	1
3.15492859851829	3.20036264990949	1487	1
3.15679864065747	3.21932748763107	1488	1
3.15572942121651	3.20377424649477	1489	1
3.15306172966567	3.18563402195579	1490	1
3.15214115290738	3.16834017791183	1491	1
3.15341586257681	3.17710017747443	1492	1
3.15504979496474	3.17940598498750	1493	1
3.15225618111541	3.17089881192964	1494	1
3.15162621962328	3.16915877019362	1495	1
3.15070307289912	3.18395731561054	1496	1
3.15412581482030	3.16964758899596	1497	1
3.15173007829256	3.16930189836762	1498	1
3.15080748452139	3.17343111079231	1499	1
3.15288152548043	3.19154428005083	1500	1
3.14891779920509	3.19759928518922	1501	1
3.15462090463014	3.18639384568830	1502	1
3.15303911897590	3.17966781569568	1503	1
3.15146403589348	3.17177793636019	1504	1
3.15178680373372	3.17564855465073	1505	1
3.15320133872222	3.16720468424361	1506	1
3.15337944770970	3.17652655672997	1507	1
3.15075600390799	3.17446303246634	1508	1
3.15414930846418	3.18657534868561	1509	1
3.15089589978944	3.18586149516009	1510	1
3.15073904274767	3.17300920471318	1511	1
3.15188159231173	3.16757359292770	1512	1
3.15070876782852	3.18685235754725	1513	1
3.15458109802082	3.18935936507256	1514	1
3.15300768143340	3.19187503902297	1515	1
3.15629774377517	3.18578450086524	1516	1
3.15219276089089	3.16292349547147	1517	1
3.15355166696372	3.19234384712009	1518	1
3.15045179189055	3.17026937347453	1519	1
3.15418951662483	3.18840757999947	1520	1
3.14686499710025	3.17660713611135	1521	1
3.15361652823278	3.18618764537935	1522	1
3.15052451373822	3.19259596601912	1523	1
3.15268940010653	3.19514084770669	1524	1
3.15074020485060	3.19362990020891	1525	1
3.15313550864172	3.19994498077865	1526	1
3.15082655784801	3.19110358465879	1527	1
3.15296808472184	3.19994741647363	1528	1
3.15170265416298	3.18608137623927	1529	1
3.15131068923683	3.18706646895606	1530	1
3.14955278384940	3.20237555924348	1531	1
3.15268142458836	3.19078855363419	1532	1
3.15340779791611	3.16722750416967	1533	1
3.15089819804858	3.16736563458451	1534	1
3.15230628370345	3.18613643541884	1535	1
3.14841200270946	3.19094204411416	1536	1
3.15222978234861	3.18523535588952	1537	1
3.15351137654411	3.20860289041097	1538	1
3.15129099614483	3.21165620837492	1539	1
3.15110087217382	3.19087039412257	1540	1
3.15333294880314	3.20214534914120	1541	1
3.14924854999766	3.20826676069542	1542	1
3.15123591650813	3.19574192949003	1543	1
3.15338103665904	3.20053329156751	1544	1
3.14921126135874	3.18738922763342	1545	1
3.15139469833167	3.18015264015916	1546	1
3.15515624752372	3.17994573716476	1547	1
3.15123278183222	3.17200513425977	1548	1
3.15388835417700	3.20692976138738	1549	1
3.15220850271097	3.18301621336463	1550	1
3.15117519490524	3.19730380593869	1551	1
3.15320660971855	3.17806260205095	1552	1
3.15243320130060	3.18770724976683	1553	1
3.15341892130735	3.17588392547395	1554	1
3.14569427172893	3.17066123321231	1555	1
3.15544452668280	3.19242748143998	1556	1
3.15276945470270	3.18925196969223	1557	1
3.15083537030631	3.18460061773598	1558	1
3.15235223231102	3.18764125916916	1559	1
3.15090278048988	3.18713637335634	1560	1
3.14926350200994	3.18448884937364	1561	1
3.15039690662723	3.18156903004649	1562	1
3.15311827662336	3.17995063689606	1563	1
3.15059384095062	3.18847510948057	1564	1
3.14923129600601	3.17123763616607	1565	1
3.15205037645960	3.17186696743396	1566	1
3.15074302425558	3.17074330492110	1567	1
3.15150372471447	3.20328684797256	1568	1
3.15181717406780	3.20746209867203	1569	1
3.15014399983617	3.19981060608556	1570	1
3.14938059935723	3.18612756238143	1571	1
3.15077130758498	3.17587876106937	1572	1
3.15271013465603	3.18340509979527	1573	1
3.15288259640274	3.17634162255048	1574	1
3.15392225612823	3.18887713480906	1575	1
3.15007664109161	3.18802970528734	1576	1
3.15379034981166	3.19347423331639	1577	1
3.15156702359172	3.20668600131487	1578	1
3.15179309590863	3.18956406754909	1579	1
3.14735644471080	3.18441583218882	1580	1
3.15076871690616	3.18490465373369	1581	1
3.15233543720914	3.20667942626672	1582	1
3.15251661387541	3.20993313338443	1583	1
3.15095665302287	3.19593488665162	1584	1
3.15002594484559	3.20335937386733	1585	1
3.14967986065166	3.17645557662864	1586	1
3.15166088822138	3.18688768268211	1587	1
3.14771687124450	3.18848238997927	1588	1
3.15147920124606	3.18730282849373	1589	1
3.15257718172528	3.19260923411032	1590	1
3.15231905433762	3.18302502281619	1591	1
3.15163761698250	3.20108230685327	1592	1
3.15424354363750	3.21514127112313	1593	1
3.15132509086132	3.18648857015883	1594	1
3.15173129553820	3.19037387988302	1595	1
3.15219265190523	3.20374693944244	1596	1
3.15199362807819	3.20502884941277	1597	1
3.15107492870191	3.18446142890852	1598	1
3.15219552323093	3.18593219912557	1599	1
3.14994197820495	3.19240335549226	1600	1
3.15189301896229	3.18738592609102	1601	1
3.14967187163229	3.17699870757386	1602	1
3.15307711168287	3.19728631940402	1603	1
3.15648034423062	3.20307800053438	1604	1
3.15306081725065	3.19418421405130	1605	1
3.15276586741927	3.18631627327534	1606	1
3.15470698437954	3.20152021122907	1607	1
3.15239001352867	3.21920524642903	1608	1
3.15446284679168	3.20469814059523	1609	1
3.15331546901066	3.17838026988222	1610	1
3.15397775673384	3.18315086346557	1611	1
3.15552550831299	3.18990875626698	1612	1
3.15055004203185	3.18715204516850	1613	1
3.14977372519051	3.19900884476768	1614	1
3.15138161327798	3.18264787008044	1615	1
3.15304323575022	3.18052587865457	1616	1
3.15209363739812	3.18900821465465	1617	1
3.15281732981277	3.19573309398906	1618	1
3.15199381290027	3.15765448485173	1619	1
3.15193382365069	3.14922052944139	1620	1
3.15113442808844	3.16380257330647	1621	1
3.15462201951843	3.18320773855733	1622	1
3.15227588560394	3.19377031749032	1623	1
3.15301358085075	3.20106945035348	1624	1
3.15213051117665	3.18416634691469	1625	1
3.15244634855537	3.18764645048539	1626	1
3.15461086483443	3.19266212570173	1627	1
3.14705613470941	3.16662160851825	1628	1
3.15045495849330	3.18878365152157	1629	1
3.14938041092721	3.16905442170203	1630	1
3.15182476612189	3.15760499797569	1631	1
3.15201564682309	3.16968921908228	1632	1
3.15048698888986	3.16441569458498	1633	1
3.15312492953083	3.18344145329642	1634	1
3.15218769488717	3.16739191226243	1635	1
3.14924310392736	3.18975835021627	1636	1
3.15514688747009	3.17961488377883	1637	1
3.15281789770468	3.17035418495503	1638	1
3.15071852846811	3.19325677994731	1639	1
3.14946413391279	3.18807081878161	1640	1
3.15161893149629	3.18191035942126	1641	1
3.14933174703863	3.18611945820320	1642	1
3.14868215244099	3.16721434760585	1643	1
3.14928063766971	3.20055758184267	1644	1
3.15214625185308	3.20082281032215	1645	1
3.15192937192730	3.18871124550393	1646	1
3.15106061297758	3.19428248965189	1647	1
3.15118022357719	3.19432262816469	1648	1
3.15120559384296	3.19522941144207	1649	1
3.15145212515927	3.17359263377623	1650	1
3.15421140105237	3.18636725117825	1651	1
3.15124747689937	3.17695509560684	1652	1
3.15248693183864	3.19862554727079	1653	1
3.15266555319624	3.20542444947077	1654	1
3.15159268045729	3.20084035270338	1655	1
3.15263573295713	3.17239276413525	1656	1
3.14889331233463	3.17787751381031	1657	1
3.15005970964475	3.20088133890951	1658	1
3.15356068732176	3.18936510471012	1659	1
3.15162833189543	3.19073711782493	1660	1
3.15323857051163	3.18554160986458	1661	1
3.14726424950070	3.18886682476462	1662	1
3.14808113508886	3.18140677150669	1663	1
3.15064377675897	3.16787911542220	1664	1
3.14707883462385	3.16076137424846	1665	1
3.15468683937578	3.18616538326843	1666	1
3.15370708948835	3.17592101965861	1667	1
3.15206450838766	3.18206892820017	1668	1
3.14688639273026	3.19385838929206	1669	1
3.14966507831199	3.20029528562491	1670	1
3.15335263567921	3.19172658517452	1671	1
3.15043537407044	3.18976171860525	1672	1
3.15340257443078	3.16481001668370	1673	1
3.15000862748489	3.16049198560728	1674	1
3.15067895437133	3.17708767381542	1675	1
3.15139217521053	3.16833798696083	1676	1
3.14979502754760	3.15992567579077	1677	1
3.15272989754168	3.19403714852929	1678	1
3.15033491341846	3.18816162788202	1679	1
3.15008555388743	3.16955447604071	1680	1
3.15139976774265	3.18485926720874	1681	1
3.15112123781678	3.19684349078440	1682	1
3.15230530592539	3.18370285484878	1683	1
3.15019362191306	3.18833405879823	1684	1
3.15240167736272	3.20031677624668	1685	1
3.15562178518941	3.19746239388004	1686	1
3.15482170993757	3.18112226568403	1687	1
3.14955754607051	3.16809569906090	1688	1
3.15115422051038	3.18470298344644	1689	1
3.15244796591839	3.18528481191511	1690	1
3.14989716539788	3.17900518688566	1691	1
3.15077117176313	3.18855845153108	1692	1
3.15156971372906	3.18394521205788	1693	1
3.15211937404346	3.18220345443237	1694	1
3.15186537704524	3.17605866157747	1695	1
3.15409622351600	3.18818226516916	1696	1
3.15491509292793	3.17910413550821	1697	1
3.15004099517235	3.17603265267720	1698	1
3.14941711253738	3.17570906631015	1699	1
3.15130218727191	3.16600715843233	1700	1
3.14994517652359	3.16561999140384	1701	1
3.14959344243245	3.18281545747852	1702	1
3.15161222537166	3.17023989744691	1703	1
3.15131668296928	3.17289460796406	1704	1
3.15043362631959	3.18554810413062	1705	1
3.15285485826503	3.19407364259584	1706	1
3.15451950209830	3.19877975023725	1707	1
3.15218387669525	3.17713522158956	1708	1
3.15244680147684	3.18581556323304	1709	1
3.14924629360455	3.17489176593003	1710	1
3.15102644940275	3.18884663976568	1711	1
3.15069674469281	3.18470706112763	1712	1
3.15118630048853	3.18343004407815	1713	1
3.15007455704030	3.16668597198039	1714	1
3.15140800574996	3.18383557801613	1715	1
3.15270258117710	3.21555110746864	1716	1
3.15149897352583	3.21383113320784	1717	1
3.15206730324914	3.21733543776742	1718	1
3.15126632347885	3.19779645947494	1719	1
3.15050698989155	3.17288488135876	1720	1
3.14888618962959	3.17594570959764	1721	1
3.15163336442903	3.17576540407171	1722	1
3.15106115232665	3.16767231189877	1723	1
3.15040893555944	3.16418041444165	1724	1
3.15195101853665	3.17978931618230	1725	1
3.15016052481142	3.19122981467476	1726	1
3.15208077511823	3.18355562676975	1727	1
3.15202731049577	3.18579030792009	1728	1
3.15590103715768	3.18041622438586	1729	1
3.15438020869300	3.18526548462037	1730	1
3.15130146926941	3.17266271407233	1731	1
3.15062734983463	3.17463171373237	1732	1
3.15389190057059	3.18319533171605	1733	1
3.15401912099151	3.18494432868255	1734	1
3.14912243787494	3.18992644323745	1735	1
3.15012457252431	3.21121304795609	1736	1
3.15315750427423	3.17960746718028	1737	1
3.14651429623529	3.17300637948882	1738	1
3.15012808276655	3.16621027910559	1739	1
3.15112725432135	3.17439794301230	1740	1
3.15026204531932	3.18046637235066	1741	1
3.14923129724863	3.15872622263949	1742	1
3.15136030967001	3.18485502758211	1743	1
3.15016538076792	3.18626827649684	1744	1
3.15347746867638	3.19384554612279	1745	1
3.15095718653620	3.19331167576402	1746	1
3.15415981229882	3.18454035014809	1747	1
3.15002161391470	3.18109692406921	1748	1
3.15155549073012	3.19490974739450	1749	1
3.15320895541282	3.19926006034522	1750	1
3.15319044056301	3.18490265491994	1751	1
3.15399177459073	3.19012288778280	1752	1
3.15194860173117	3.18639796910580	1753	1
3.15185804625065	3.18321518606571	1754	1
3.14831780156835	3.18839713144635	1755	1
3.15414731293082	3.19257398569459	1756	1
3.15277656963555	3.19103352103308	1757	1
3.15104026801535	3.18795148663632	1758	1
3.14991367283232	3.19494955430832	1759	1
3.15121557238479	3.19657468928932	1760	1
3.15425386441937	3.21771222858420	1761	1
3.15184183400975	3.20226448199845	1762	1
3.15750358177972	3.18356733612635	1763	1
3.15099561102803	3.19011234474020	1764	1
3.15153861146314	3.18678911249649	1765	1
3.15179375642415	3.17320349267448	1766	1
3.15145908384437	3.16600658243381	1767	1
3.14976160401405	3.17840936905571	1768	1
3.15423794503880	3.18580440604058	1769	1
3.15160655782942	3.19059005579412	1770	1
3.15368040947141	3.21944828134657	1771	1
3.15434997547502	3.20040212879043	1772	1
3.15198150708366	3.17612809166557	1773	1
3.15442625550302	3.18806992484389	1774	1
3.15509481103865	3.19629043875585	1775	1
3.15149719766199	3.18610278781825	1776	1
3.15384048767002	3.18235771658037	1777	1
3.15265937322124	3.18801225102230	1778	1
3.15247202350308	3.17706636765237	1779	1
3.15021268657779	3.18233936967923	1780	1
3.15196662238033	3.17886949104098	1781	1
3.15229941152105	3.19915082735803	1782	1
3.15394403073468	3.20203181189851	1783	1
3.15227120337396	3.18229909320314	1784	1
3.15012414394354	3.18173052673132	1785	1
3.14726743113128	3.18812852398021	1786	1
3.15194370366194	3.19636215904432	1787	1
3.15229025235719	3.16036771092363	1788	1
3.15029227221517	3.16094296977699	1789	1
3.15193351862514	3.17706046761851	1790	1
3.14793301786854	3.18861792887270	1791	1
3.14940529364910	3.17017986332157	1792	1
3.15274131952492	3.17379188248885	1793	1
3.15278839755628	3.19609549064901	1794	1
3.15185100686440	3.18671096566421	1795	1
3.15123305119029	3.18535397076213	1796	1
3.15278972735122	3.18465028957212	1797	1
3.15224315988520	3.18633936132054	1798	1
3.15723713480894	3.20342931991195	1799	1
3.15090488363335	3.19564609386706	1800	1
3.15008652899980	3.18616868322207	1801	1
3.15342532514381	3.17399046711504	1802	1
3.14961837776099	3.18887539569601	1803	1
3.15324479655900	3.19328533672024	1804	1
3.15311737962563	3.18618095780171	1805	1
3.15111025671864	3.19628901875980	1806	1
3.15258265512313	3.20290085569214	1807	1
3.15318093413900	3.18968984156306	1808	1
3.15269633805557	3.18478558045756	1809	1
3.15137803791395	3.19744801256227	1810	1
3.15045815928144	3.20410472571369	1811	1
3.15229457993541	3.19337789832099	1812	1
3.15456165133948	3.20555756991501	1813	1
3.15295083451157	3.20448573658927	1814	1
3.15053108018214	3.20845050730027	1815	1
3.15221180028314	3.19395654374372	1816	1
3.15163035484250	3.18660471667575	1817	1
3.15291453439955	3.20302403419012	1818	1
3.15155307732617	3.19968262341938	1819	1
3.14890194710641	3.17080869589023	1820	1
3.15230358691710	3.17542260741086	1821	1
3.15083996233427	3.17101956623862	1822	1
3.15196476586390	3.17636213923711	1823	1
3.15457992559161	3.21266297430429	1824	1
3.15363896523174	3.19257756108583	1825	1
3.15233882794837	3.19416299206535	1826	1
3.15397411675208	3.19013322307208	1827	1
3.15298195618079	3.16171267709305	1828	1
3.15242940999364	3.18240539945472	1829	1
3.15107097011603	3.18987874219376	1830	1
3.15399786735349	3.19355105487934	1831	1
3.15288871099868	3.19856606343631	1832	1
3.15338098854534	3.19476393506104	1833	1
3.14723863944751	3.19930104908876	1834	1
3.15248247190778	3.20861102010631	1835	1
3.15158079515685	3.18840653565804	1836	1
3.15163067815254	3.17515472422504	1837	1
3.15463345027555	3.19501701333596	1838	1
3.15297321978114	3.18571808668726	1839	1
3.15253467740248	3.17880790102213	1840	1
3.15180052642770	3.17861144242033	1841	1
3.15458827182503	3.20017247500596	1842	1
3.14944417514957	3.19697032972551	1843	1
3.15032651400217	3.21066495930902	1844	1
3.15314141883596	3.19794386756886	1845	1
3.15199507250397	3.20253658523519	1846	1
3.15164860512060	3.16426757564350	1847	1
3.14887794973150	3.18502774919822	1848	1
3.15420099707603	3.17511643258966	1849	1
3.15053739937024	3.17930468549165	1850	1
3.15213223752120	3.15611683049825	1851	1
3.14911779484626	3.17610523478916	1852	1
3.15311707398891	3.18830578398658	1853	1
3.15351862477851	3.16460079500118	1854	1
3.15508729354882	3.18899290561777	1855	1
3.15408748095795	3.18358951553271	1856	1
3.15468871167548	3.20176551386964	1857	1
3.15423508289693	3.18048857515088	1858	1
3.15396179951197	3.19015681895049	1859	1
3.15342170725556	3.20441766925648	1860	1
3.15255914029533	3.19912134834081	1861	1
3.15267565563364	3.18992329966851	1862	1
3.15265018104509	3.19054523483571	1863	1
3.15438047787771	3.18690070831696	1864	1
3.14915742989520	3.18434798501057	1865	1
3.15448201618443	3.18360816164650	1866	1
3.15468334321394	3.21060480900961	1867	1
3.15464490838008	3.20593050741223	1868	1
3.15137173274956	3.17070562625903	1869	1
3.14996667985610	3.17807918224968	1870	1
3.15058926717309	3.18225838364810	1871	1
3.15336771499990	3.17338312683998	1872	1
3.15131190401257	3.17712941803803	1873	1
3.15168668700189	3.18672084658444	1874	1
3.15214143898477	3.18448384599947	1875	1
3.15126349514463	3.18155813787181	1876	1
3.15075935805021	3.18483770594649	1877	1
3.15274472400148	3.18942710172376	1878	1
3.15038426828716	3.18701171104084	1879	1
3.15174313032727	3.18913887315192	1880	1
3.15197119047986	3.19441896443230	1881	1
3.15355324363628	3.18665976430421	1882	1
3.14779947584018	3.18145754625312	1883	1
3.15018232987290	3.18966452898680	1884	1
3.15172882604592	3.18473908363848	1885	1
3.15107701267585	3.19467627275140	1886	1
3.15160224232666	3.15974280141910	1887	1
3.14770632669863	3.17588137933360	1888	1
3.15313117237580	3.19511835530507	1889	1
3.15300844901074	3.18844977264033	1890	1
3.15349838338674	3.19607741905507	1891	1
3.15408201795767	3.18671413972102	1892	1
3.15260881493600	3.17198411678454	1893	1
3.15299150974562	3.17112558002260	1894	1
3.15584940321586	3.19237444086257	1895	1
3.15313509167996	3.19088742486591	1896	1
3.15299138121649	3.17235730905108	1897	1
3.15163776672995	3.17696614813040	1898	1
3.15120191118494	3.17097197233501	1899	1
3.15287893807668	3.18881234416540	1900	1
3.15073574770177	3.19317246868748	1901	1
3.15143866341000	3.19483753286681	1902	1
3.15186628265955	3.18739828366417	1903	1
3.15596594286942	3.17678254222496	1904	1
3.15224186402903	3.16930059499878	1905	1
3.15334302370292	3.17677637529634	1906	1
3.15299385856945	3.17173873051483	1907	1
3.15347956131808	3.19152987840707	1908	1
3.15306503323773	3.19896801395859	1909	1
3.15510751815709	3.20704630079189	1910	1
3.15034778032183	3.19023459762100	1911	1
3.15330125439560	3.17339467013012	1912	1
3.15143365289307	3.18966285663619	1913	1
3.15318531026931	3.17890245201563	1914	1
3.14929653647345	3.17605891966509	1915	1
3.15123585423653	3.20230015801492	1916	1
3.15285912248639	3.17422686586394	1917	1
3.15253334942855	3.18623641225616	1918	1
3.15206008402176	3.19594492200047	1919	1
3.15481206900062	3.19745730768483	1920	1
3.15114808754908	3.17056247040995	1921	1
3.15320278059231	3.17899064456944	1922	1
3.15339841409386	3.18484244052063	1923	1
3.15551692749437	3.19333616918672	1924	1
3.15267639581956	3.18498936675013	1925	1
3.15105207114485	3.19510101101742	1926	1
3.15149215640770	3.16826149512082	1927	1
3.15199077155499	3.16941393124052	1928	1
3.15371524404372	3.17995592735618	1929	1
3.15281136166762	3.17682034461361	1930	1
3.15294446084660	3.19056408707329	1931	1
3.15196707290801	3.18569457869512	1932	1
3.15412197869329	3.16753901479229	1933	1
3.15072056216366	3.18261619877725	1934	1
3.15317268919792	3.17183394476466	1935	1
3.15146940144098	3.18256902795573	1936	1
3.15212319643444	3.18011012670853	1937	1
3.15257191945204	3.18388861930932	1938	1
3.15316561800129	3.17255068042075	1939	1
3.15427552357369	3.18210153175387	1940	1
3.15284747634669	3.17088002333886	1941	1
3.15048675422815	3.17491149761759	1942	1
3.15112527027199	3.17522908973663	1943	1
3.15356801108074	3.19979687802464	1944	1
3.15267364226655	3.20459352578953	1945	1
3.15098326726356	3.19765986209548	1946	1
3.14929388508588	3.18452311345226	1947	1
3.15182455960089	3.16613625853481	1948	1
3.15690227488690	3.18630270573185	1949	1
3.15104593882731	3.16648141404511	1950	1
3.15169912163516	3.19281221789307	1951	1
3.15301909034971	3.19259398538210	1952	1
3.15323066620484	3.20061585923966	1953	1
3.15406503683633	3.18131364650042	1954	1
3.15264453004252	3.18121561341927	1955	1
3.15481055198451	3.19833960394370	1956	1
3.15196818068660	3.18135244400465	1957	1
3.15267698593128	3.19503660162862	1958	1
3.15469095582883	3.17565649538388	1959	1
3.15167164068684	3.18664384049516	1960	1
3.15266911472079	3.19128824776974	1961	1
3.15536414121462	3.19737271895501	1962	1
3.15292920249217	3.18926896361908	1963	1
3.14937098865486	3.18692870863751	1964	1
3.15051726834512	3.18728781872847	1965	1
3.15282669483127	3.20212017471316	1966	1
3.15327025291552	3.18936665462709	1967	1
3.15741941029429	3.19128178845295	1968	1
3.15413533869400	3.19174844804639	1969	1
3.15727307480384	3.18576745616225	1970	1
3.14976956023545	3.19254536473203	1971	1
3.15173461425311	3.18472127491067	1972	1
3.15025938589252	3.18963436380298	1973	1
3.15050562249662	3.19636503776231	1974	1
3.15418856915990	3.17321373875048	1975	1
3.15129659467706	3.18186633414307	1976	1
3.15094957086694	3.19028099045328	1977	1
3.15218841705406	3.18177147928987	1978	1
3.15271312189708	3.18959629171132	1979	1
3.15197274541139	3.18144202196091	1980	1
3.15268589605181	3.17676293121798	1981	1
3.15002596499382	3.18337778509948	1982	1
3.14965249974604	3.19997428722868	1983	1
3.15196875219438	3.19834911348069	1984	1
3.15432897125088	3.17883173274751	1985	1
3.15323235995230	3.18934529831222	1986	1
3.14881991270243	3.20017420430718	1987	1
3.15236647486744	3.18611163688950	1988	1
3.15019338209943	3.18041630034626	1989	1
3.14942364769931	3.17188587985092	1990	1
3.15281687105581	3.18424914415855	1991	1
3.15308829709295	3.18742750007444	1992	1
3.15677462986840	3.18976300495944	1993	1
3.15202476061956	3.20194809067935	1994	1
3.15616357274748	3.18034710439279	1995	1
3.15356430792987	3.18964059083893	1996	1
3.15256152108054	3.18505316263832	1997	1
3.15190635875431	3.18375087884430	1998	1
3.14797722396941	3.17437553124205	1999	1
3.15255278170764	3.18620095314846	2000	1
[truncated: 3,000 more rows]
