# Supplementary material for: Reversibility and Viscoelastic Properties of Micropillar Supported and Oriented Magnesium Bundled F-Actin
Source: PLoS One. 2015 Aug 31;10(8):e0136432. doi: 10.1371/journal.pone.0136432 (PMC4556452; doi:10.1371/journal.pone.0136432)
Supplement: S1 Data — See the Readme.txt file within. (ZIP) [file pone.0136432.s004.zip › Rheology-raw-data/120916 02mM/fov2083noDD/fov2083noDD.txt]

3.10841536660371	3.27175223054291	1	1
3.10529682888925	3.26033913177298	2	1
3.10358349952161	3.25722887689675	3	1
3.11118928111140	3.27611816482440	4	1
3.11012728980812	3.27183507417862	5	1
3.10540966553717	3.26520945264268	6	1
3.10637288459348	3.24875420079569	7	1
3.10988198122259	3.28320906826681	8	1
3.10468270418957	3.25958469491742	9	1
3.10504027258245	3.25135186963098	10	1
3.10822244251003	3.26252548502817	11	1
3.10684043885563	3.26926138525873	12	1
3.10742792982856	3.27411219947144	13	1
3.10610654500457	3.25851864047753	14	1
3.10740922609536	3.27428314207706	15	1
3.10698308220764	3.27635806438089	16	1
3.10566619969165	3.27084316440625	17	1
3.10471067393301	3.25454828199763	18	1
3.10642316160991	3.25289627994162	19	1
3.10886646823563	3.26375603071965	20	1
3.11013958417283	3.25946277365545	21	1
3.10651987028709	3.25301020951030	22	1
3.10874389625044	3.27661880124459	23	1
3.11136622259639	3.26754874910588	24	1
3.11114864571855	3.27853412140486	25	1
3.10870230511079	3.26502621054185	26	1
3.10790220682690	3.25325547821624	27	1
3.10665658674486	3.24867730334870	28	1
3.10659323494648	3.27480073054712	29	1
3.10813602491269	3.26233106497738	30	1
3.10330532963383	3.26207733416450	31	1
3.10732870805575	3.24871805077230	32	1
3.10708122125235	3.25277692520249	33	1
3.10983811868203	3.25353648305726	34	1
3.11321855546690	3.28367190100214	35	1
3.10939677258594	3.28508254635365	36	1
3.10724037826172	3.26076398258414	37	1
3.10484323854215	3.26740746305524	38	1
3.11177834035376	3.27507225210806	39	1
3.10590610272626	3.27910139844678	40	1
3.10571350712117	3.27408560182699	41	1
3.11029276812808	3.29031674884186	42	1
3.11118037933006	3.27459963143267	43	1
3.10827909110559	3.26425959914011	44	1
3.11142791639179	3.26868099337014	45	1
3.10241019019670	3.25942401742149	46	1
3.11050904656694	3.25726212030858	47	1
3.10789732140429	3.26137861095264	48	1
3.10603457000351	3.27291891901137	49	1
3.11276376986496	3.28546751641922	50	1
3.10856198557490	3.26793831342840	51	1
3.10426230310497	3.24266737432007	52	1
3.10631414320112	3.25346401631938	53	1
3.10609929385590	3.25720579429797	54	1
3.10486915838415	3.25098518628590	55	1
3.10524195906523	3.25419379454194	56	1
3.10907211164352	3.25701735977765	57	1
3.11073595357473	3.26093631953848	58	1
3.11049379916610	3.25628328824942	59	1
3.10742324318649	3.25921965873682	60	1
3.10223401973154	3.23121696568343	61	1
3.10379066278265	3.24480949952517	62	1
3.10506057511541	3.25874366491520	63	1
3.10351004720768	3.26154821948749	64	1
3.10901341951056	3.27479626559441	65	1
3.10669064589382	3.26434109610850	66	1
3.10919666122789	3.26608420843898	67	1
3.10911447324884	3.28103221233274	68	1
3.10571393718882	3.24820671443564	69	1
3.10842051642230	3.27967404456604	70	1
3.10987273795506	3.27707470641535	71	1
3.10847017329858	3.27222431360943	72	1
3.10823908253558	3.28203472281946	73	1
3.10841344534021	3.28666172398763	74	1
3.10966067546245	3.26234424757452	75	1
3.10472847844438	3.25336613927535	76	1
3.10876614143431	3.26469872827878	77	1
3.10889851730032	3.24871512138872	78	1
3.10877437956850	3.26395512137093	79	1
3.10823345668044	3.26207226558886	80	1
3.11109275741232	3.25925189791901	81	1
3.10682021269897	3.24921939659282	82	1
3.10735575803279	3.24494149325959	83	1
3.10219554289760	3.23192812861343	84	1
3.10741196776781	3.25618032921724	85	1
3.10647912579648	3.26275709447848	86	1
3.11047855138683	3.27834057621719	87	1
3.10988362560706	3.27310211865413	88	1
3.10679574921642	3.25771420946877	89	1
3.10492830237357	3.26228293017724	90	1
3.10998348466200	3.26316113605641	91	1
3.10937853568417	3.26541975741674	92	1
3.10570387322655	3.25917853096222	93	1
3.11066046190197	3.27072576840566	94	1
3.11201906555286	3.26790789725194	95	1
3.10923415701329	3.27237576629566	96	1
3.10635320593882	3.27010478073702	97	1
3.10504587178593	3.25628807692324	98	1
3.10732806579484	3.26673184545247	99	1
3.10845423093279	3.26611164655774	100	1
3.10837434422333	3.26009801119423	101	1
3.10612086378029	3.26125395007441	102	1
3.10729727623033	3.27560324498283	103	1
3.10637193004535	3.28538797627504	104	1
3.10492850288682	3.25845852178412	105	1
3.10487616752432	3.26049065076564	106	1
3.10634957826421	3.26875414280735	107	1
3.10571202735564	3.27422705425391	108	1
3.10611897516263	3.27016569950591	109	1
3.10698080896201	3.25477777016771	110	1
3.10535122584160	3.24320838542276	111	1
3.10905161549527	3.24982615412208	112	1
3.10867320015221	3.26138157924388	113	1
3.10577275051612	3.27623727212555	114	1
3.10803184517173	3.26672734424527	115	1
3.10568612654770	3.25645190816591	116	1
3.10902250500320	3.25298467188954	117	1
3.10717393302666	3.25404752385174	118	1
3.11011295185666	3.26294071310802	119	1
3.10663137792777	3.27081547964719	120	1
3.10536678812423	3.25363246117102	121	1
3.10354153957607	3.24862278364690	122	1
3.10968753878215	3.25512624939233	123	1
3.11264758188817	3.25721328379467	124	1
3.10737929990474	3.25036115509400	125	1
3.10803984733437	3.26697296589213	126	1
3.11166049615648	3.27737800012356	127	1
3.11045787714446	3.27789672683253	128	1
3.10646979496800	3.26851729271977	129	1
3.10672700936957	3.23566182671954	130	1
3.10363922207737	3.23446805607926	131	1
3.10647275047979	3.25225584764097	132	1
3.10924933346635	3.26816431110242	133	1
3.10674772548929	3.26305396272868	134	1
3.10750172196555	3.24741320255021	135	1
3.10064146167642	3.23805628047657	136	1
3.10487962158699	3.26597653046110	137	1
3.10471897862352	3.25872082989411	138	1
3.11136010693729	3.27057385313668	139	1
3.11213323396459	3.27499325856425	140	1
3.10742497316016	3.26449657377207	141	1
3.10536408587061	3.25878555608129	142	1
3.10490341533230	3.28448651683124	143	1
3.11111852400695	3.27794982016844	144	1
3.10762293169996	3.26407658095183	145	1
3.10300368174454	3.25974878825773	146	1
3.10626321984037	3.26564760366550	147	1
3.11251743672975	3.27167846342758	148	1
3.10553024244173	3.27188469037184	149	1
3.11019236088176	3.28586289970813	150	1
3.10733271932476	3.26947603601915	151	1
3.10594357217971	3.27742231843246	152	1
3.10960252443806	3.28036734674877	153	1
3.10405406794199	3.26224641958048	154	1
3.10480384947608	3.26281371010676	155	1
3.10560043464626	3.24781623194565	156	1
3.10740356547606	3.25596469080858	157	1
3.10409877248754	3.24952994663072	158	1
3.10466679583297	3.24700507451718	159	1
3.10853679941735	3.26057877929106	160	1
3.10840606239439	3.25217571170436	161	1
3.10609976263937	3.27408158070259	162	1
3.10875586273072	3.25275892212807	163	1
3.10575085950676	3.25844433406695	164	1
3.10498022367011	3.24760513926935	165	1
3.10540704067228	3.24707831408606	166	1
3.10638258396502	3.24935585600267	167	1
3.10748524421867	3.25806103459219	168	1
3.10522317657864	3.25199940719961	169	1
3.10278620136956	3.24034146491374	170	1
3.10280645859670	3.25522503299954	171	1
3.10538675643206	3.26596056267942	172	1
3.10979094111856	3.28263046907763	173	1
3.11261235089036	3.28693262029464	174	1
3.10951541607163	3.27629312958882	175	1
3.10599806296936	3.27829397593200	176	1
3.10830820978941	3.27709659866290	177	1
3.10471512999600	3.26861847503837	178	1
3.10407487138563	3.27451910552968	179	1
3.10363861580677	3.27372361485939	180	1
3.10531906811604	3.25252611389165	181	1
3.10671748507413	3.26264444104174	182	1
3.10741749781382	3.27198806172132	183	1
3.10957213937221	3.27978032701696	184	1
3.10869213173599	3.28053124672211	185	1
3.10626831323900	3.26180224289284	186	1
3.10468986716775	3.25710429668537	187	1
3.10414518023412	3.26165318174071	188	1
3.10559862032818	3.26815923433643	189	1
3.10813692361621	3.28322097590487	190	1
3.10575784819782	3.28566683524607	191	1
3.10113138610299	3.24244334011622	192	1
3.10491284553426	3.25468048040902	193	1
3.10240568189447	3.23466576292865	194	1
3.10587571347796	3.25478445965961	195	1
3.10543624259386	3.26265765578769	196	1
3.10805450218776	3.26786592783823	197	1
3.10297816586267	3.26278826205630	198	1
3.10362805812308	3.24842242619655	199	1
3.10544138368930	3.25804910964342	200	1
3.10639952589620	3.26111643115130	201	1
3.10630101810233	3.26404309881088	202	1
3.10754910273871	3.27879347572166	203	1
3.10724473288379	3.27747509680054	204	1
3.10227654050252	3.25168586587339	205	1
3.10719933734287	3.23930083664390	206	1
3.10735486840769	3.25607743359641	207	1
3.10501257579623	3.25250792583089	208	1
3.10694832366702	3.26507968591271	209	1
3.10767184086954	3.25529728389612	210	1
3.10534012991599	3.27226217330163	211	1
3.10665248375947	3.25673649857826	212	1
3.10436955787735	3.25757068774380	213	1
3.10632704955725	3.25410874179686	214	1
3.10401527645156	3.25395844325357	215	1
3.10491566814504	3.26051093174523	216	1
3.10334996288266	3.26049176602766	217	1
3.10654903774617	3.26404827085701	218	1
3.10733516519686	3.25691934299359	219	1
3.10707095267538	3.26494094285577	220	1
3.10811707465748	3.27904404700652	221	1
3.10752789862120	3.25914334300145	222	1
3.10117825663256	3.25385679649325	223	1
3.10353535610118	3.25459987331854	224	1
3.10475160537881	3.25214996163499	225	1
3.10496010651829	3.26026406397741	226	1
3.11007816483428	3.28440500037598	227	1
3.10672270966619	3.27212999237761	228	1
3.10712430593551	3.25839251743023	229	1
3.10704127012998	3.25910598628473	230	1
3.10337594356790	3.26359997759007	231	1
3.10615308749469	3.25723114514829	232	1
3.10907721924134	3.26274857321004	233	1
3.10911029224267	3.26842793226107	234	1
3.11081555464654	3.27055398069551	235	1
3.10701246913986	3.26546953462503	236	1
3.10614903936354	3.26526031820433	237	1
3.10561170476416	3.24571465244177	238	1
3.11025685791614	3.25744359379848	239	1
3.10591652757893	3.27576929169587	240	1
3.10899491446394	3.27728385824415	241	1
3.10516952901907	3.25495571678730	242	1
3.10427718633177	3.24234838876958	243	1
3.10360740910297	3.27434791139767	244	1
3.10615378879354	3.28345334086834	245	1
3.10613198291046	3.29037984631936	246	1
3.10221218511309	3.26315047036422	247	1
3.10324055535561	3.26840504814783	248	1
3.10190072114706	3.27017923441534	249	1
3.10411131761057	3.27187729709754	250	1
3.10634137443562	3.24888335366326	251	1
3.10467562420082	3.24940800382214	252	1
3.10753417868716	3.25457910961703	253	1
3.10966863045068	3.27505216491710	254	1
3.10438364733189	3.25106667558497	255	1
3.10637453404198	3.24829842239972	256	1
3.10754050096696	3.26257281666822	257	1
3.10845308100720	3.28085261627493	258	1
3.10919694524808	3.28828211825594	259	1
3.10324568591908	3.26617729086914	260	1
3.10336805690496	3.26198334737269	261	1
3.10913231094509	3.25790083211255	262	1
3.10535837341923	3.25444922405057	263	1
3.10241844038315	3.26248772395262	264	1
3.10567399937211	3.25385673851146	265	1
3.10322225464642	3.25101577276047	266	1
3.10675842292878	3.26125273784818	267	1
3.10611682957367	3.27849998171869	268	1
3.10612699899464	3.26574306819001	269	1
3.10243433296307	3.26667298301886	270	1
3.10343125843678	3.26729602939762	271	1
3.10679987214175	3.26947042423120	272	1
3.10892419668157	3.27255350331567	273	1
3.10677667014117	3.26551450766400	274	1
3.10981018627886	3.26678185967020	275	1
3.10592005185546	3.28996919315780	276	1
3.10890898399503	3.28532238882223	277	1
3.10608226807256	3.26925442078816	278	1
3.10576890972656	3.27297554896512	279	1
3.10936995395725	3.27685932864629	280	1
3.10631127248845	3.25901786222430	281	1
3.10558483338322	3.27032241601590	282	1
3.10816773711316	3.26706895592796	283	1
3.10408726242517	3.26851297716770	284	1
3.10521075623030	3.26001531240106	285	1
3.10482532262619	3.26998645183201	286	1
3.10587731400505	3.28355617013805	287	1
3.10755021155312	3.27160182210448	288	1
3.10662868980679	3.26243516996489	289	1
3.10478088306537	3.25627609644682	290	1
3.10466577926546	3.25858106381055	291	1
3.10768512523679	3.27700478458825	292	1
3.10476760295575	3.27560184261867	293	1
3.10884183724755	3.28779542022823	294	1
3.11057474610730	3.27830099888588	295	1
3.10882554239797	3.27497703234121	296	1
3.11068994710453	3.27289160621328	297	1
3.10657748986301	3.23987003359396	298	1
3.10601352486409	3.25157939804544	299	1
3.11049520824063	3.26590392716837	300	1
3.10747898311498	3.27638495343793	301	1
3.10699704102739	3.28118519514214	302	1
3.10596055501837	3.27550047987093	303	1
3.10787149050664	3.26234066209960	304	1
3.10617202923848	3.26641727113865	305	1
3.10844940667468	3.27704807903339	306	1
3.10774016932327	3.27616740054934	307	1
3.10962896120377	3.27230124238539	308	1
3.10668584017905	3.27727985451983	309	1
3.10559299187048	3.28231733443455	310	1
3.10800923478420	3.26895936302172	311	1
3.10674038829321	3.26429449604777	312	1
3.10330391718123	3.25577598252939	313	1
3.10375702732585	3.24464828011699	314	1
3.10646143546017	3.25173705326008	315	1
3.10754151901805	3.25921085028430	316	1
3.10490067155250	3.25389392630393	317	1
3.10271311090159	3.24858634474902	318	1
3.10591088319384	3.27098563613030	319	1
3.10770694513654	3.26605142330401	320	1
3.10532987137602	3.25659268019506	321	1
3.10533321562643	3.27464013225583	322	1
3.10734763851040	3.25989713164197	323	1
3.11030819376669	3.27280525058631	324	1
3.10917798733286	3.26406314428564	325	1
3.10769550762104	3.25427410816934	326	1
3.10200294568822	3.25495623698073	327	1
3.10716159293539	3.28166458378344	328	1
3.10937547805166	3.28114681921678	329	1
3.11022841253657	3.27130435820088	330	1
3.10988591339859	3.26836155372123	331	1
3.10410568230302	3.25153898253017	332	1
3.10117415402321	3.24476640494537	333	1
3.10175316132422	3.25456821651101	334	1
3.10607777567067	3.27299512928676	335	1
3.10670833021166	3.26294879021836	336	1
3.10327431154430	3.26659585052211	337	1
3.10776252287702	3.27025652779828	338	1
3.10663524926960	3.27352596404892	339	1
3.11066291788707	3.26542090788183	340	1
3.10608350373302	3.25102474868800	341	1
3.10839742760267	3.27092696461359	342	1
3.10453071371192	3.27457699199229	343	1
3.10634234856990	3.25017980244264	344	1
3.10707904488602	3.27491819824368	345	1
3.10669083324457	3.27367820830986	346	1
3.10371275895696	3.28010358142441	347	1
3.10785053859252	3.27265574996951	348	1
3.10909583941921	3.27499471705775	349	1
3.10588409037062	3.27341492978807	350	1
3.10454308332796	3.24679677745757	351	1
3.10502754066351	3.26009555145826	352	1
3.10950307545424	3.26694075657392	353	1
3.11079176326385	3.26389100278870	354	1
3.10565505150065	3.25548993702267	355	1
3.10775819474529	3.26172941084112	356	1
3.10915721306229	3.26687683226547	357	1
3.10986603308783	3.27876669217018	358	1
3.10719487740087	3.24393956413201	359	1
3.10782799665107	3.26914048721453	360	1
3.10317797781170	3.25236464767617	361	1
3.10585373940636	3.26191806653084	362	1
3.10346969808515	3.26254059242246	363	1
3.10449321307053	3.25208949608627	364	1
3.10797734066791	3.27440497856584	365	1
3.10755449889026	3.27583814448808	366	1
3.10683072966730	3.27624791024900	367	1
3.10330445794102	3.26078260901762	368	1
3.10518026477492	3.25300688594148	369	1
3.10574941101944	3.25325824473001	370	1
3.10649547358525	3.27898803103683	371	1
3.10620433378193	3.26423649275024	372	1
3.10788036089188	3.26453014744078	373	1
3.10778732779483	3.26056933099720	374	1
3.11374225401755	3.26915442289061	375	1
3.10758123441313	3.26744903845228	376	1
3.10746708353795	3.26354189441419	377	1
3.10556732458720	3.27606735615162	378	1
3.10693392419332	3.27444243221536	379	1
3.10722479927813	3.26667830981108	380	1
3.10450447607219	3.24841823065393	381	1
3.10696332502282	3.27838798100427	382	1
3.10473844132434	3.28199773000919	383	1
3.10398502385957	3.24426911030667	384	1
3.10646247845975	3.26496375669835	385	1
3.10730888741938	3.27773914049829	386	1
3.10850275262335	3.26694362115592	387	1
3.10659495605535	3.27824098473354	388	1
3.10319823620308	3.25802692373495	389	1
3.10618358664737	3.26286023410888	390	1
3.10740960148696	3.27257195279505	391	1
3.10718288383888	3.27515806692033	392	1
3.10788713136607	3.26578321782759	393	1
3.10262698531763	3.25080618762173	394	1
3.10699959728763	3.25920930090870	395	1
3.10663986168743	3.27723458714528	396	1
3.10542947265949	3.27511610255846	397	1
3.10396981499523	3.25793303102347	398	1
3.10419380472380	3.25750892822861	399	1
3.10488093621133	3.25418570321263	400	1
3.10321585823792	3.26240658235126	401	1
3.10792224875083	3.26190476603058	402	1
3.10981665635917	3.27314610662533	403	1
3.10774979290086	3.25874146479149	404	1
3.10696079901566	3.25555464028167	405	1
3.10706993679399	3.26417633583623	406	1
3.10551721978468	3.24835044231691	407	1
3.10430532149797	3.24951325095652	408	1
3.10631552724493	3.24494637648121	409	1
3.10494840640650	3.26620573848897	410	1
3.10543882349781	3.27455022191159	411	1
3.10436949702303	3.27013883848476	412	1
3.10204772581836	3.25591100350290	413	1
3.10429020301859	3.25184658035780	414	1
3.10269265410451	3.27346814871324	415	1
3.10699242781569	3.28076154817079	416	1
3.10876432349979	3.27794029201255	417	1
3.10669208516921	3.27790710288038	418	1
3.10606359372376	3.27041925079638	419	1
3.10890007503683	3.28564586486423	420	1
3.10900583071774	3.26758505730130	421	1
3.10171508575521	3.26233609631714	422	1
3.10384178855582	3.27525657634831	423	1
3.10340058605795	3.25338956097118	424	1
3.10501743593331	3.25318969212771	425	1
3.10209615942544	3.23642939125400	426	1
3.10782052189358	3.25386381653585	427	1
3.10607533220351	3.26445457735747	428	1
3.10392790091875	3.25472178687081	429	1
3.10121595557997	3.24397162532717	430	1
3.10448930084900	3.27418570982235	431	1
3.10953835668953	3.26904930143041	432	1
3.10487683321138	3.25984610470059	433	1
3.10652108809049	3.27514497531530	434	1
3.10464057497235	3.25805013684945	435	1
3.10555793336926	3.26641685689298	436	1
3.10623557021979	3.26124796136248	437	1
3.10150086455099	3.25211111855744	438	1
3.10011231547745	3.25922953500605	439	1
3.10740229908536	3.27192270601341	440	1
3.10531489482611	3.28503991631159	441	1
3.10764298239283	3.27077394987356	442	1
3.10524446445477	3.27165717011955	443	1
3.10135374375994	3.25953659899457	444	1
3.10660643887062	3.27463991639459	445	1
3.10892044195398	3.27303307104966	446	1
3.10502120608141	3.26390205558771	447	1
3.10441323685058	3.25443385048574	448	1
3.10424232334850	3.24333873178620	449	1
3.10595102199733	3.27350171565984	450	1
3.10601018102256	3.26803584175866	451	1
3.10493582231084	3.25465452625776	452	1
3.10397101235984	3.25107600096616	453	1
3.10377908507199	3.25300916088042	454	1
3.10556202493599	3.25738534714251	455	1
3.11162640286880	3.27574130083553	456	1
3.10968513855169	3.27515912104216	457	1
3.11144871886766	3.28214387680075	458	1
3.10669822393769	3.25282140354829	459	1
3.10700762416778	3.25290624609526	460	1
3.10751749747534	3.26880479439142	461	1
3.11036288453998	3.26397467071446	462	1
3.10494135249909	3.25607838976233	463	1
3.10571509075192	3.25288348631384	464	1
3.10510475460571	3.27014234405262	465	1
3.10754800088998	3.26609397222868	466	1
3.10356998649643	3.27194608750334	467	1
3.10441299839752	3.26568844293407	468	1
3.10880314970573	3.27399022853040	469	1
3.10459475003348	3.24749214808402	470	1
3.10024325960624	3.24397795448437	471	1
3.10108542116780	3.26489293096357	472	1
3.10481567464178	3.27352018478118	473	1
3.10380970882052	3.26859748065125	474	1
3.10300610361949	3.23711233071630	475	1
3.10186232234974	3.24762521010849	476	1
3.10382142510754	3.25358838214543	477	1
3.10960260991668	3.28512567432969	478	1
3.10597056800721	3.26745280043112	479	1
3.10875820157403	3.26411900778145	480	1
3.10596270509261	3.27803194997047	481	1
3.10253216491338	3.25591118577551	482	1
3.09974103489666	3.24725651343771	483	1
3.10475520629004	3.26808360330975	484	1
3.10654314372877	3.25517174293281	485	1
3.10972513609352	3.27308168747794	486	1
3.11087623617398	3.27282066532856	487	1
3.10592429060096	3.25468412727233	488	1
3.10736461197847	3.27470017015940	489	1
3.10754282615778	3.26862670347826	490	1
3.10365310269052	3.25647978692975	491	1
3.10483871557288	3.27052207905208	492	1
3.10990591457209	3.27613802042190	493	1
3.10979710248823	3.29258293837759	494	1
3.10579065563907	3.29288131915493	495	1
3.10563358045284	3.26817405172839	496	1
3.10209164337912	3.25002098645069	497	1
3.10547751278500	3.26328425330930	498	1
3.10668808470771	3.26553456166012	499	1
3.10464198682941	3.24739108033000	500	1
3.10601327891187	3.24908635032992	501	1
3.10848424152117	3.25857809310447	502	1
3.10149284612033	3.26069619368938	503	1
3.10548765237822	3.24931974088254	504	1
3.10225952515644	3.24148711664573	505	1
3.10999748407705	3.27032045039739	506	1
3.10198762203324	3.27144802169368	507	1
3.10226436594940	3.23994987452787	508	1
3.10558303280484	3.26363536419659	509	1
3.10665119284173	3.26491342405386	510	1
3.10989466174521	3.28136610621594	511	1
3.10546511816958	3.26276292588919	512	1
3.10538203118069	3.25277135377076	513	1
3.10672621827677	3.26415608353610	514	1
3.10242698559227	3.26122760882484	515	1
3.10650018705612	3.26509980345512	516	1
3.10314295027824	3.24860977126136	517	1
3.10487500611950	3.25239586441049	518	1
3.10599556637221	3.24873489631271	519	1
3.10644986940466	3.24429831980732	520	1
3.10680324670920	3.25876740047402	521	1
3.10535958715552	3.26478503535589	522	1
3.10334880885267	3.24728693919663	523	1
3.10430188479648	3.25805025538292	524	1
3.10603173556371	3.25368218861439	525	1
3.10612077274192	3.25521758989704	526	1
3.10476353818957	3.26020776859182	527	1
3.10554183889560	3.26503743583208	528	1
3.10595944014616	3.26832685645093	529	1
3.10560466243151	3.26566227173627	530	1
3.10315606088905	3.25435427490332	531	1
3.10391846734441	3.23437175603265	532	1
3.10226246385800	3.23611429881032	533	1
3.10263451977556	3.24004876683474	534	1
3.10334307678277	3.25238958303569	535	1
3.10268127921279	3.24420881776580	536	1
3.10247085061602	3.25476945368038	537	1
3.10616937488942	3.25608161804682	538	1
3.10435027090218	3.25919897664523	539	1
3.10356561736105	3.26278421856694	540	1
3.10524595343533	3.26510871173114	541	1
3.10495824825773	3.26256833334798	542	1
3.10176058398067	3.26119157571215	543	1
3.10788450062008	3.26922500126754	544	1
3.10521425253574	3.26661367319527	545	1
3.10138402929338	3.23432084358551	546	1
3.10497743024654	3.24212916800889	547	1
3.10337054965421	3.23821706335268	548	1
3.09825176175267	3.24590323193681	549	1
3.10279962986422	3.26010061733777	550	1
3.10943071194317	3.28825672889495	551	1
3.10539108745444	3.27417824218840	552	1
3.10377283417834	3.25505587849768	553	1
3.10103598321839	3.24791344185851	554	1
3.10166115375497	3.27192582821421	555	1
3.10161235276041	3.25814249640380	556	1
3.10394385855065	3.24676576969970	557	1
3.10609591603680	3.27111254190548	558	1
3.10410189977955	3.26528433299838	559	1
3.10407259548182	3.26738559068459	560	1
3.10600496888307	3.24982389912872	561	1
3.10391694824910	3.24357246925339	562	1
3.10209805370614	3.25303653853036	563	1
3.10240187939285	3.24154052088044	564	1
3.10414596606546	3.26765014864886	565	1
3.10470777299068	3.26540378607445	566	1
3.10647348958179	3.26715659494695	567	1
3.11088213416293	3.26727909360595	568	1
3.10760335356494	3.27005029129879	569	1
3.10500409065928	3.26619974730473	570	1
3.10566459762805	3.24350972051542	571	1
3.10601732575769	3.24595162203871	572	1
3.10901625537993	3.25387742852289	573	1
3.10477419486482	3.25021293773183	574	1
3.10356330012089	3.24455954750965	575	1
3.10447835621240	3.25670865005929	576	1
3.10377343599088	3.26190401448611	577	1
3.10121716487370	3.25479368331449	578	1
3.10298059768187	3.27121559415826	579	1
3.10384661927269	3.25037567217602	580	1
3.10490228428733	3.26766224991017	581	1
3.10458629688650	3.25620631199919	582	1
3.10327003803701	3.24045465186374	583	1
3.10398486410578	3.27172459264187	584	1
3.10435842107131	3.26035639881184	585	1
3.09910116269032	3.24702611303537	586	1
3.10122012924162	3.24240336142460	587	1
3.10136621718659	3.24826253238101	588	1
3.10360766199797	3.26445413541432	589	1
3.10129338010349	3.25172911419270	590	1
3.10323814842155	3.26240249944532	591	1
3.10388076027790	3.27194518405857	592	1
3.10357730783943	3.26423401711042	593	1
3.10397183990059	3.26668712680469	594	1
3.10320338650680	3.25364816988447	595	1
3.10931352352132	3.26703274443238	596	1
3.11015120923005	3.26605738056126	597	1
3.10493697801497	3.25522078035925	598	1
3.10656600757924	3.25484937313422	599	1
3.10550353330945	3.25439862092035	600	1
3.10208304264514	3.26802127793625	601	1
3.10585870262826	3.27448354044887	602	1
3.10462557862089	3.26813549572609	603	1
3.10173928383894	3.27160027075545	604	1
3.10478826487120	3.26088412871233	605	1
3.10788598058452	3.26761752652961	606	1
3.10534424890620	3.26653847081017	607	1
3.10007565451341	3.26972782240170	608	1
3.10631249710322	3.27973111438041	609	1
3.10496693005754	3.27726939279024	610	1
3.10342242988100	3.25055629661769	611	1
3.10291840770642	3.26450944846127	612	1
3.10031290107819	3.25785999647455	613	1
3.10696150822358	3.25441689736353	614	1
3.10318902336588	3.25711957145860	615	1
3.10384127131211	3.25133393683857	616	1
3.11044682537402	3.26782320879455	617	1
3.10505259798833	3.27842409957885	618	1
3.10455698231729	3.27617632900919	619	1
3.10660428523085	3.28565532495713	620	1
3.10635792197917	3.26477117405108	621	1
3.10330664618625	3.25965302170971	622	1
3.10176627891944	3.24003652870915	623	1
3.10515040980411	3.25173014352706	624	1
3.10393127055910	3.24934530149973	625	1
3.10425490469843	3.25520556551061	626	1
3.10563372278840	3.26199343046802	627	1
3.10687302766309	3.26715538986963	628	1
3.10306399566313	3.25219069810258	629	1
3.10664351549571	3.26846773465879	630	1
3.10767950168239	3.27219268178901	631	1
3.10179079325651	3.25906851404432	632	1
3.09952654702263	3.22912765423068	633	1
3.10311827201936	3.24953391845005	634	1
3.10696839535818	3.26679283019588	635	1
3.10558210403940	3.24350233966402	636	1
3.10720170482549	3.25246720396703	637	1
3.10301798610696	3.24305041439952	638	1
3.10336286356281	3.26325302696455	639	1
3.09936512801303	3.25443809681258	640	1
3.10548883899924	3.24971109196653	641	1
3.10536411062962	3.26031640556319	642	1
3.10649809245856	3.26724350898701	643	1
3.11137466104811	3.27359565605775	644	1
3.10356740139234	3.25104497797642	645	1
3.10228110533557	3.25373492507566	646	1
3.10037897414616	3.24822829321907	647	1
3.10293133465972	3.25351819576353	648	1
3.10518925962004	3.25804921934062	649	1
3.10282666396907	3.25404897363129	650	1
3.10662481009051	3.25320147300814	651	1
3.10089476707687	3.24665821818151	652	1
3.10102588385780	3.25186904029735	653	1
3.10305796699731	3.25172633483336	654	1
3.10501390004540	3.26233704819479	655	1
3.10763464562947	3.26408219904153	656	1
3.10581528443038	3.26934340664547	657	1
3.10711573322239	3.26936515330054	658	1
3.10342026248471	3.28059818495573	659	1
3.10816203948247	3.28388360545658	660	1
3.10765690341112	3.27990002256252	661	1
3.10346300785387	3.26637133214725	662	1
3.10292464948913	3.25879364174515	663	1
3.10576853849613	3.26768617889943	664	1
3.10521709886795	3.26401479364996	665	1
3.10435507945564	3.24966055757099	666	1
3.10280524204946	3.26379185641062	667	1
3.10167096140176	3.26191240132923	668	1
3.10360526492899	3.26287123114124	669	1
3.10037299079520	3.23169635343466	670	1
3.10255649745749	3.24123472673331	671	1
3.10032458619923	3.25910177790383	672	1
3.10088157963061	3.25504083903304	673	1
3.10008760385657	3.23726785662348	674	1
3.10506369868975	3.25875271779015	675	1
3.10710113420358	3.27307456518188	676	1
3.10380436791023	3.23963656265298	677	1
3.10276957806320	3.25771097266681	678	1
3.10824930756256	3.27628222970831	679	1
3.10692146518629	3.27917990790217	680	1
3.10316761425312	3.26935012006558	681	1
3.10472473116856	3.26379245324867	682	1
3.10332044152441	3.27048991348261	683	1
3.10613857063383	3.27008678345989	684	1
3.10174194148220	3.24586772969282	685	1
3.10122503255205	3.24147868136685	686	1
3.10433452462121	3.23275037136727	687	1
3.10378141225026	3.26453462530086	688	1
3.10499819581522	3.27572369751838	689	1
3.10671823717685	3.27954947564415	690	1
3.10243960621161	3.22458500154830	691	1
3.10703613363773	3.24504711893310	692	1
3.09978231987244	3.23512884579937	693	1
3.10120285082015	3.22759006878579	694	1
3.10431548741147	3.25825587893859	695	1
3.10461970717476	3.25686719441359	696	1
3.10199791833933	3.24651683316916	697	1
3.10006357785588	3.25264371909827	698	1
3.10620146365908	3.24703588692972	699	1
3.10392266296413	3.25525525088648	700	1
3.10507198794758	3.24703932078083	701	1
3.10352715993973	3.26002478287968	702	1
3.10483021109837	3.24960467590800	703	1
3.10276319783562	3.24424918060980	704	1
3.10172256036999	3.23408109967468	705	1
3.10315708727963	3.26588362005719	706	1
3.09965594581023	3.24479963299281	707	1
3.10348634728596	3.26117847972534	708	1
3.10687683497228	3.26614729828295	709	1
3.10402063426245	3.26664495298110	710	1
3.10455560147713	3.28017693883742	711	1
3.10469742970866	3.26241319817814	712	1
3.10080430307906	3.25394258187917	713	1
3.10383871480628	3.25777307052007	714	1
3.10348313031829	3.24942749868008	715	1
3.10595400624666	3.24342923197419	716	1
3.10316544451207	3.24607556278099	717	1
3.10396884508504	3.24415827610196	718	1
3.10218126192425	3.24277703116733	719	1
3.10133700707697	3.22733126797576	720	1
3.10106521180647	3.24129361820598	721	1
3.10085612962648	3.24741938079272	722	1
3.10196215098910	3.25831628299876	723	1
3.10278560936035	3.26184336952067	724	1
3.10477252651503	3.26455719584855	725	1
3.10077309824399	3.26256473092654	726	1
3.10288232193444	3.25268749453802	727	1
3.10650129787478	3.28396671327973	728	1
3.10872502433084	3.27465750573760	729	1
3.10701349719499	3.25945237356285	730	1
3.10072027128376	3.25001990491780	731	1
3.10448554230793	3.23904991234092	732	1
3.10431578052575	3.25131480592690	733	1
3.10846895229493	3.29072108120166	734	1
3.10927161601104	3.29092232832481	735	1
3.10719684551309	3.28762325741418	736	1
3.10304037998734	3.26164381035628	737	1
3.10507338468342	3.27279762697363	738	1
3.10670789613138	3.24646076541185	739	1
3.10512129168030	3.25164589354363	740	1
3.10771570226119	3.26789448138546	741	1
3.10894259334459	3.28337135287720	742	1
3.11024854530102	3.28933033037053	743	1
3.10692901530538	3.27818406386903	744	1
3.10854052530736	3.27625459774550	745	1
3.10616733827511	3.25489804987157	746	1
3.10943409421216	3.27042781196818	747	1
3.10414813240007	3.26050150607351	748	1
3.10284221900479	3.25560733242928	749	1
3.10720777788575	3.27168533250959	750	1
3.10669181948787	3.26917878206416	751	1
3.10376307117611	3.26419190730700	752	1
3.10580657516387	3.26941341529993	753	1
3.10597488661795	3.26237195654993	754	1
3.10283188849461	3.27171711962420	755	1
3.10642687725982	3.27807263485977	756	1
3.10656385714053	3.27351977816211	757	1
3.10702017531078	3.26965147518355	758	1
3.10537062964357	3.26735554160881	759	1
3.10673269108318	3.26616646836863	760	1
3.10416563536853	3.24111036207683	761	1
3.10217834395967	3.24229183533111	762	1
3.10381580284190	3.24616244252438	763	1
3.10359864781346	3.25125355385028	764	1
3.10322501199984	3.26094677558675	765	1
3.10576192908141	3.27025058278518	766	1
3.10128653709883	3.24542080885951	767	1
3.10577362940956	3.27515008679570	768	1
3.10301674331386	3.27218117991871	769	1
3.10133938946316	3.25493154312434	770	1
3.10742021653250	3.26958509649439	771	1
3.10593928417141	3.26188964729703	772	1
3.10358342878911	3.26400746316418	773	1
3.10136514272708	3.24259207901322	774	1
3.10069361829830	3.26262744854121	775	1
3.10049702784554	3.25402696904299	776	1
3.09913184842833	3.23445500093566	777	1
3.10200852051181	3.25102165628294	778	1
3.10221750275804	3.23677083172795	779	1
3.10213715608934	3.26058160523736	780	1
3.10526623512536	3.25847323500088	781	1
3.10378755024984	3.27460883861325	782	1
3.10716844820011	3.26118015759221	783	1
3.10318025406174	3.25754208925158	784	1
3.10671765113992	3.25721963474608	785	1
3.10153244903962	3.22755223986333	786	1
3.10368595252856	3.25465158465612	787	1
3.10712365993651	3.26806541188525	788	1
3.10141630029196	3.25507443822205	789	1
3.10507468056114	3.24187095847939	790	1
3.10128579224011	3.25478792090000	791	1
3.10333339924963	3.25810163677209	792	1
3.10322721836906	3.26677441393585	793	1
3.10822502829272	3.26489667236198	794	1
3.10383079366958	3.25716679975649	795	1
3.10477402321947	3.25413706246428	796	1
3.10252464558244	3.26777600264093	797	1
3.11048810328041	3.26813627709028	798	1
3.10487616305357	3.24869364971887	799	1
3.10779073684152	3.26081790595802	800	1
3.10286303471416	3.24607926726277	801	1
3.10228994862012	3.24099696415339	802	1
3.10971873124103	3.27618565387960	803	1
3.11061351172186	3.28890147705210	804	1
3.10939855758750	3.27345308277387	805	1
3.10333521304494	3.25320324731684	806	1
3.10270158251556	3.25800795228434	807	1
3.10661971750708	3.28002755942394	808	1
3.10617745562093	3.27628282319828	809	1
3.10845946379745	3.26824492503121	810	1
3.10417152185693	3.24608257968825	811	1
3.10432509830793	3.25632506196876	812	1
3.10114772976947	3.28039326610382	813	1
3.10372210870394	3.28257253790629	814	1
3.10480134878588	3.27226862668745	815	1
3.10076048851923	3.25508253218605	816	1
3.10616308348792	3.26209729014980	817	1
3.10205219911079	3.26286068077805	818	1
3.10328846903912	3.24489620339531	819	1
3.10640716879041	3.25689280244046	820	1
3.10109142189497	3.24110734495781	821	1
3.10157835206799	3.24068779330917	822	1
3.10461658753553	3.26863193581055	823	1
3.10172044444914	3.25803261990879	824	1
3.10414696976221	3.25983568586656	825	1
3.10184032480914	3.23712928498341	826	1
3.10371444151488	3.24152979512007	827	1
3.10268841073856	3.25402805544339	828	1
3.10319566837508	3.25820674870113	829	1
3.10764153141926	3.26847572392649	830	1
3.10705915173900	3.27080752212632	831	1
3.10325128601133	3.25268613369527	832	1
3.10420059324346	3.25394371470939	833	1
3.10587168225314	3.26671140436084	834	1
3.10267661464857	3.25669300236237	835	1
3.10220394314269	3.25309040761540	836	1
3.10760056970464	3.26734878233617	837	1
3.10586524666173	3.27083829045622	838	1
3.10420450898559	3.24227306760684	839	1
3.10254079987521	3.26242326483470	840	1
3.10450230079930	3.25545288657438	841	1
3.10643250299988	3.27435891703268	842	1
3.10575734162017	3.26754702972536	843	1
3.11276101385548	3.28466765760804	844	1
3.11031026931640	3.29212731967582	845	1
3.10785878828424	3.26856916940080	846	1
3.10900271655154	3.27546192764424	847	1
3.10747252175461	3.27237764226812	848	1
3.10449964367674	3.26723494115258	849	1
3.10466252050809	3.27412981282754	850	1
3.10534724959972	3.25668349109336	851	1
3.10254749774796	3.24974223445098	852	1
3.11008491065677	3.27082486881436	853	1
3.10927408319000	3.27827059640616	854	1
3.10222180346921	3.25932881867604	855	1
3.10360064834100	3.25823319885359	856	1
3.10254577550028	3.26530923775999	857	1
3.10628827348477	3.26186190961259	858	1
3.10689047757435	3.26133961147177	859	1
3.10116362986698	3.26557125013441	860	1
3.10561696163072	3.28500319019221	861	1
3.10252307783728	3.25364525620139	862	1
3.10295924362114	3.24547888969238	863	1
3.09997548024241	3.24936043778211	864	1
3.10617562579983	3.25720025047309	865	1
3.10353386401468	3.28025085453107	866	1
3.10564087476727	3.28851355469573	867	1
3.10596535623970	3.27499404805343	868	1
3.10609015814838	3.28947706630515	869	1
3.10439056939512	3.27364784450555	870	1
3.10344936061492	3.27803309221781	871	1
3.10445774801089	3.24889888881663	872	1
3.10406057001015	3.25311509165950	873	1
3.10253117126736	3.26211201734000	874	1
3.10269515243177	3.27693170513214	875	1
3.10363047153056	3.25982251151756	876	1
3.10336290059873	3.25137831834198	877	1
3.10738962918589	3.27759783974180	878	1
3.10532425597879	3.25889311939376	879	1
3.10301701389689	3.25709676070406	880	1
3.09969974225975	3.24200178956371	881	1
3.10544751528905	3.24657639964913	882	1
3.10247790157487	3.23906487380215	883	1
3.10375701878459	3.26416766494442	884	1
3.10347480645019	3.27488005412299	885	1
3.10108631516414	3.25960442333862	886	1
3.10352357451071	3.24893388528023	887	1
3.10101621171163	3.25386515800447	888	1
3.10045712114077	3.26737187161283	889	1
3.10073927985530	3.25036720029217	890	1
3.10524494622726	3.25342724353750	891	1
3.10167932491577	3.23996487599186	892	1
3.10460492629841	3.25180796968675	893	1
3.10459907865170	3.24513277402690	894	1
3.10223277994429	3.24910006122919	895	1
3.10300072330075	3.25932242871421	896	1
3.10553234722544	3.25991251012574	897	1
3.10279157880013	3.27034146052521	898	1
3.10918420059983	3.24950076450688	899	1
3.10317222789221	3.23341527485803	900	1
3.10196439871553	3.27036866203502	901	1
3.10384351384288	3.25682723603730	902	1
3.10575188071496	3.24305148049756	903	1
3.10736071707099	3.26649839400267	904	1
3.10553293919321	3.26972241989959	905	1
3.10407351412227	3.25543166987074	906	1
3.10529317769931	3.24658385419039	907	1
3.10284255687206	3.24557321586492	908	1
3.10506491132961	3.25641819632249	909	1
3.10034481002214	3.24835738014779	910	1
3.10021620315065	3.25595813964017	911	1
3.10020781345955	3.25760221079002	912	1
3.10572282612918	3.26369168825003	913	1
3.10429714397831	3.26040542762281	914	1
3.09754283547318	3.24548522317874	915	1
3.10416901192003	3.26792165421838	916	1
3.10496621891886	3.25899421191138	917	1
3.10064113360551	3.25236715070420	918	1
3.10263887397607	3.25642036077527	919	1
3.10232631532473	3.25400216366166	920	1
3.10545425864920	3.26958430510388	921	1
3.10173123727230	3.27054840972305	922	1
3.10437148600749	3.25487529704428	923	1
3.10316736622052	3.25183329812223	924	1
3.10690690535987	3.26422545122864	925	1
3.10634971754603	3.26378668550328	926	1
3.11029972766721	3.27852354755521	927	1
3.10459481278895	3.26143652139815	928	1
3.10264431107470	3.24752472626318	929	1
3.10612866456613	3.24951289312873	930	1
3.10355462385623	3.26094857822172	931	1
3.10747733585217	3.25971565880838	932	1
3.10608683927294	3.26101155889997	933	1
3.10367980458423	3.26027990562003	934	1
3.09766427343052	3.25269901753886	935	1
3.10150557714295	3.26501510229926	936	1
3.10678253799187	3.25625274270777	937	1
3.10338019346175	3.26289611160989	938	1
3.10763068246714	3.26614126746707	939	1
3.10522653023752	3.27530593082349	940	1
3.10467889797717	3.28540373866534	941	1
3.10512216606348	3.26597060533799	942	1
3.10469534364067	3.25443864871882	943	1
3.10983635604464	3.27290585148860	944	1
3.10378449105146	3.25178613748539	945	1
3.10281066407487	3.24473283603558	946	1
3.10268142005370	3.25185947658130	947	1
3.10167758355074	3.24561981304631	948	1
3.10201368786216	3.24981198084487	949	1
3.10408958180854	3.25127208771069	950	1
3.10185812205931	3.24737842760181	951	1
3.10070511588363	3.24793948223380	952	1
3.10195363050546	3.26101531044937	953	1
3.10326474024971	3.25961024907336	954	1
3.10722562891961	3.27400524397867	955	1
3.10767376854536	3.25695611233128	956	1
3.10208828490703	3.25571236880212	957	1
3.10764817400228	3.26787398207765	958	1
3.10954083671709	3.27520732657467	959	1
3.10713496495629	3.27094058203537	960	1
3.10302593252449	3.26055848866562	961	1
3.10295121385578	3.24891270658581	962	1
3.10592003486913	3.23850668992915	963	1
3.10737173518304	3.25040530626622	964	1
3.10376572872327	3.26308630221797	965	1
3.10659963412806	3.27114934846450	966	1
3.10352940833243	3.26454499341392	967	1
3.10199891691872	3.25485773164966	968	1
3.10488985043259	3.26066915703353	969	1
3.10574533025384	3.25452192144686	970	1
3.10407821270467	3.26093198877169	971	1
3.10563818424181	3.27155679390511	972	1
3.10500522004538	3.27425526114559	973	1
3.10692548360017	3.26373248042739	974	1
3.10269580191102	3.25729579493477	975	1
3.10372356335569	3.26778614029125	976	1
3.09883619699007	3.26978727239313	977	1
3.10340707888378	3.27074102005372	978	1
3.10411607265350	3.27300472860610	979	1
3.10335520668577	3.25868262131232	980	1
3.10106057505230	3.24077808985569	981	1
3.10349516815984	3.25320126490384	982	1
3.10151659893697	3.25187175623788	983	1
3.10035209994661	3.24249492739581	984	1
3.10226559347813	3.25907441608100	985	1
3.10031475465857	3.24100438932569	986	1
3.10462398819349	3.26697936016038	987	1
3.10250657925215	3.26227539734161	988	1
3.10250664245821	3.26448532918253	989	1
3.10269704081596	3.26932771341856	990	1
3.10068800501714	3.24905120149228	991	1
3.10513936695984	3.26564017561015	992	1
3.10416316435692	3.26389431448500	993	1
3.10277936140335	3.26495877568002	994	1
3.10297671072069	3.25163481795272	995	1
3.10192949957894	3.25343267508844	996	1
3.09977384047745	3.25545410262155	997	1
3.10437283628290	3.26050319397004	998	1
3.10048127713960	3.25557069613708	999	1
3.09975405525780	3.24748343833996	1000	1
3.10074495283280	3.27444978958857	1001	1
3.09808965842271	3.23682543363057	1002	1
3.10216102606085	3.24151874514945	1003	1
3.10446406829827	3.26247923143266	1004	1
3.10099703470598	3.26757860963419	1005	1
3.10404396071333	3.26578408420511	1006	1
3.10432278492401	3.26010224386566	1007	1
3.10420099823887	3.25598055477563	1008	1
3.10381746256357	3.25858848929104	1009	1
3.10407942760017	3.27610271884272	1010	1
3.10165850726297	3.25390280885773	1011	1
3.09897995481904	3.25017537657058	1012	1
3.10021956639541	3.23259207413878	1013	1
3.09694926782503	3.23357154496112	1014	1
3.09969117063026	3.25623039628542	1015	1
3.10659550418646	3.26795208725342	1016	1
3.10547718443369	3.27861129490341	1017	1
3.10352729346042	3.24213294391143	1018	1
3.10183966716987	3.25786627155091	1019	1
3.10410388270960	3.25172523402988	1020	1
3.10556680816398	3.26342706827524	1021	1
3.10323814868498	3.27670675709488	1022	1
3.10141954809016	3.26450740875081	1023	1
3.10427974436429	3.26315851263738	1024	1
3.10163108612823	3.24698046830765	1025	1
3.10087185943434	3.26687716684314	1026	1
3.10281447412455	3.24728555250191	1027	1
3.10098394198983	3.25490850046314	1028	1
3.10442557546236	3.26524496318413	1029	1
3.10101216656764	3.26996827563285	1030	1
3.10535065794319	3.27095132737355	1031	1
3.10076910896131	3.24167660782610	1032	1
3.09968410830139	3.25176376868793	1033	1
3.09976554122545	3.25046143160781	1034	1
3.10370270264772	3.25648440909603	1035	1
3.10091141221510	3.25298534378548	1036	1
3.10509317649534	3.27617074153709	1037	1
3.10226742726283	3.26308368412391	1038	1
3.10832194671787	3.28442746631117	1039	1
3.10650801086264	3.28070786337870	1040	1
3.09859883809565	3.26365564376939	1041	1
3.10276078109413	3.27453702868968	1042	1
3.10140310498541	3.27208780827227	1043	1
3.10690829635432	3.28922655099971	1044	1
3.10112088970362	3.26624311182868	1045	1
3.10321398722106	3.27125007612656	1046	1
3.09991191086264	3.25150324658669	1047	1
3.10209623068865	3.25120770101035	1048	1
3.10405175703971	3.27040574446668	1049	1
3.10614339007183	3.27819125624424	1050	1
3.10506398961135	3.25098813038969	1051	1
3.10128913336103	3.25883151645505	1052	1
3.10383618357243	3.25920458607304	1053	1
3.10501745458282	3.26134462084730	1054	1
3.10162615606913	3.26975078143699	1055	1
3.10633210401307	3.25793698691722	1056	1
3.10593583695151	3.25213958981825	1057	1
3.10552407072726	3.27108125302986	1058	1
3.09961229826727	3.26636196872524	1059	1
3.10099827294358	3.25628295002540	1060	1
3.10401101487385	3.27053912627033	1061	1
3.10560635708333	3.27144262760350	1062	1
3.10116327343117	3.25651061314263	1063	1
3.10381327339603	3.24878546775670	1064	1
3.10170130646068	3.24538253065747	1065	1
3.10464587414771	3.26826810682461	1066	1
3.10536735933808	3.26895669189075	1067	1
3.10331460317200	3.26742338566559	1068	1
3.10448589188849	3.25785365666777	1069	1
3.10856467528857	3.28241315554059	1070	1
3.10528151375605	3.26536666337654	1071	1
3.10348602381197	3.24227641682122	1072	1
3.10183085550790	3.23919708313203	1073	1
3.10390732931226	3.25865373775252	1074	1
3.09865174418109	3.25505562345647	1075	1
3.10349333277390	3.27625918172954	1076	1
3.10301853050356	3.26932631141488	1077	1
3.10467843261431	3.25060281864852	1078	1
3.10060997446678	3.26464929470383	1079	1
3.10417747398172	3.25030900376515	1080	1
3.10317274235180	3.26538406879804	1081	1
3.10493536925994	3.26710992661202	1082	1
3.10577556421511	3.27092471135059	1083	1
3.10591732399206	3.27163762394764	1084	1
3.10496259291553	3.25962417156447	1085	1
3.10126634302205	3.25217942638326	1086	1
3.09939277129529	3.26894424062900	1087	1
3.10201572235423	3.25766072589428	1088	1
3.10266035282859	3.25700196969666	1089	1
3.10242824526434	3.26328845208689	1090	1
3.10665346592233	3.28000481379787	1091	1
3.10267176979793	3.25951536912163	1092	1
3.10084080901160	3.26190792796428	1093	1
3.10225216556761	3.24617102946775	1094	1
3.09999390036799	3.25249892002682	1095	1
3.10155069468687	3.25620528959940	1096	1
3.09971800922629	3.24303073042467	1097	1
3.10465718355263	3.25773456689554	1098	1
3.10104869449157	3.25818179831830	1099	1
3.10353127020693	3.25116867203789	1100	1
3.10087523936160	3.27297824721282	1101	1
3.09857384236953	3.27461559474589	1102	1
3.10250000236948	3.27645156300620	1103	1
3.09963962000116	3.24904509117328	1104	1
3.10170805219590	3.25565813932927	1105	1
3.10357887826502	3.26896463087858	1106	1
3.10431453377698	3.27243197791354	1107	1
3.10158802162708	3.26684806437500	1108	1
3.10297685375801	3.27280623041922	1109	1
3.10164576744495	3.25249260745927	1110	1
3.10031896786363	3.25904417332080	1111	1
3.10014776239849	3.25495743062565	1112	1
3.10370632636836	3.24890468443798	1113	1
3.10490288419184	3.26337461771843	1114	1
3.10236149319234	3.25246156292358	1115	1
3.10423662183993	3.26990502463993	1116	1
3.10157875594393	3.25821132289536	1117	1
3.10108592251961	3.25131899398896	1118	1
3.09986172278944	3.26502880920782	1119	1
3.10309517448399	3.27682556265630	1120	1
3.10607657268970	3.28579662180563	1121	1
3.10435196486523	3.29836809198139	1122	1
3.10324803499920	3.27274137393425	1123	1
3.10592722122119	3.27538031942456	1124	1
3.10296354306321	3.26181427953542	1125	1
3.10913113362176	3.28123818939327	1126	1
3.10826201055597	3.29491963790653	1127	1
3.10812820564900	3.27200666289090	1128	1
3.10784564903439	3.27791070207608	1129	1
3.10689480216660	3.26749081080924	1130	1
3.10626618610391	3.26380461066680	1131	1
3.10163215695395	3.28200460588826	1132	1
3.10244357192757	3.26467195300805	1133	1
3.10062106464837	3.24044989131443	1134	1
3.09894747776692	3.26636341080077	1135	1
3.10354742937156	3.27765610423916	1136	1
3.10660683431850	3.27823716573226	1137	1
3.10844896345439	3.27436640837295	1138	1
3.11145179392217	3.29510185265430	1139	1
3.10259532836241	3.27522241054399	1140	1
3.10381325741345	3.27368934902183	1141	1
3.10552119377865	3.29391261500294	1142	1
3.10252877669062	3.27768098822077	1143	1
3.10087400441292	3.26096099489781	1144	1
3.09963087031898	3.23268361449460	1145	1
3.10370718286211	3.25142879218032	1146	1
3.09891379584710	3.24678569640660	1147	1
3.10089003586747	3.25944686786774	1148	1
3.10400993299315	3.26610377683467	1149	1
3.10237908569342	3.25059683935776	1150	1
3.10275948767354	3.25437007190578	1151	1
3.10298081980364	3.26410923266581	1152	1
3.09946711186371	3.26132037114381	1153	1
3.10078454745895	3.25289760920257	1154	1
3.09928299797686	3.24900995112012	1155	1
3.10327228478735	3.26690947971809	1156	1
3.10134547624893	3.28102259669394	1157	1
3.10065775857513	3.28556148632238	1158	1
3.10328237984923	3.26731978246407	1159	1
3.10373875506900	3.27376552996711	1160	1
3.10477245062844	3.27221134953707	1161	1
3.10200170499991	3.24674291759007	1162	1
3.10455155504007	3.26417983995067	1163	1
3.11004350243322	3.28546686679621	1164	1
3.10298902784475	3.26936714343195	1165	1
3.10396805423071	3.25659608689857	1166	1
3.10074871495603	3.25757717006634	1167	1
3.09995056066575	3.25493517103112	1168	1
3.10009580066855	3.25284655710126	1169	1
3.10136057176388	3.25261147391530	1170	1
3.10554358374782	3.26646132470814	1171	1
3.10118127860986	3.26819746810939	1172	1
3.09782005011660	3.25089415768080	1173	1
3.09806930943880	3.24159459573274	1174	1
3.10278338869407	3.25507310342014	1175	1
3.10470235452415	3.24433248892126	1176	1
3.10039805582715	3.24964121980412	1177	1
3.10005351973689	3.24078490776355	1178	1
3.10189557910596	3.25176793308854	1179	1
3.10355410905564	3.24960168160179	1180	1
3.10000464635654	3.25452787177336	1181	1
3.10116984680407	3.23897407251719	1182	1
3.10064060218456	3.24779941235840	1183	1
3.10477186044798	3.26270153848091	1184	1
3.10523770914310	3.27087044181697	1185	1
3.10470082324499	3.27166682207140	1186	1
3.10519507517955	3.27339061861564	1187	1
3.10197022281593	3.25199195048114	1188	1
3.10320493686816	3.25066035436367	1189	1
3.10580707722183	3.25606143580562	1190	1
3.10542087045593	3.24839490463414	1191	1
3.10389231432570	3.26258770558154	1192	1
3.10262735536757	3.26202956831740	1193	1
3.09965619478506	3.26090218541568	1194	1
3.10155809640706	3.25440595121930	1195	1
3.10186871192636	3.25949698688493	1196	1
3.09981847312296	3.25623892603094	1197	1
3.09602993900485	3.24469690193119	1198	1
3.09905976333915	3.25213433135903	1199	1
3.10320373787772	3.25007102144845	1200	1
3.10162069126367	3.22651876693285	1201	1
3.10227473911468	3.25568364253128	1202	1
3.09804272547136	3.24310162421030	1203	1
3.09831733789930	3.25252557964006	1204	1
3.09685310704589	3.25270635888901	1205	1
3.10107695575942	3.25519277389860	1206	1
3.10195456493847	3.25773374299125	1207	1
3.10221450146714	3.25668137395405	1208	1
3.10638369853609	3.26351350092164	1209	1
3.10648131531465	3.26547623381674	1210	1
3.10185090196259	3.27310234918293	1211	1
3.10671670511720	3.24929158741577	1212	1
3.10763782222361	3.27110922615624	1213	1
3.10776738621519	3.27617881172874	1214	1
3.10438834779069	3.26347005455795	1215	1
3.10682849506333	3.26220042867921	1216	1
3.10442250558651	3.26491073321379	1217	1
3.10088060877826	3.24511201931500	1218	1
3.10000281952166	3.23775808470487	1219	1
3.10038157194772	3.22866343850500	1220	1
3.10440209316237	3.25136757679016	1221	1
3.10339288071062	3.26077490775277	1222	1
3.10712518330864	3.27237066664208	1223	1
3.10208622993732	3.26794246293382	1224	1
3.10255613322059	3.25633266993412	1225	1
3.09298995520349	3.24590210504064	1226	1
3.10326922029334	3.23687748050576	1227	1
3.10371261444695	3.25237421317941	1228	1
3.10352888102151	3.25821394876370	1229	1
3.10393955253218	3.26611342330440	1230	1
3.10085683040050	3.24924234522997	1231	1
3.10050083386287	3.23385995652346	1232	1
3.10302214634429	3.26595724424078	1233	1
3.10498573053740	3.28047897737976	1234	1
3.10155128396836	3.25752293867517	1235	1
3.10203943331945	3.25804997092374	1236	1
3.10354625242445	3.26844626141264	1237	1
3.10365540061043	3.26810200768149	1238	1
3.09989562271045	3.25415327272199	1239	1
3.10526566190606	3.27947051142107	1240	1
3.10194400073272	3.26323800559850	1241	1
3.10516765728396	3.27271698525801	1242	1
3.10311535109790	3.26445873020972	1243	1
3.10161388125938	3.25771243465327	1244	1
3.10203940629301	3.25788609328004	1245	1
3.10183574107646	3.25362171173205	1246	1
3.10517873654786	3.27856029268628	1247	1
3.09946116601072	3.26360697194862	1248	1
3.10397919014223	3.28291879518817	1249	1
3.10209270733450	3.29153192609391	1250	1
3.09888011373323	3.24691221434015	1251	1
3.10009730957961	3.26241415648692	1252	1
3.10663560005116	3.26657345960424	1253	1
3.09814823786537	3.25418877633736	1254	1
3.10165613742918	3.25582913944077	1255	1
3.10381929960081	3.25560350892588	1256	1
3.10307363391907	3.26470496611709	1257	1
3.10267671009758	3.25116514494897	1258	1
3.10114930671869	3.24447929178733	1259	1
3.09928285006015	3.24041443499234	1260	1
3.10614260214423	3.27046657542505	1261	1
3.10722941172169	3.27314262433371	1262	1
3.10619530064420	3.27830843977722	1263	1
3.10390360290667	3.27094869533323	1264	1
3.10272245940400	3.27474396437394	1265	1
3.09993137886184	3.25419403386785	1266	1
3.09893707422357	3.22797877555687	1267	1
3.10303893246483	3.24433565144333	1268	1
3.09913917670528	3.24895371662092	1269	1
3.10133344720689	3.24887934871021	1270	1
3.10036344589994	3.23715246841540	1271	1
3.09744307600290	3.24058233874508	1272	1
3.09929703983239	3.23831607173323	1273	1
3.10030133828641	3.25994648481893	1274	1
3.09778643424791	3.26264191078140	1275	1
3.10061630764243	3.25700499987842	1276	1
3.10226243879077	3.26010172046598	1277	1
3.10582579581987	3.26420695497380	1278	1
3.10705493872694	3.27532402014456	1279	1
3.10492446252207	3.24948666549748	1280	1
3.10296413770999	3.23578486359976	1281	1
3.10261088021373	3.25591939493504	1282	1
3.10498055707478	3.26776613837934	1283	1
3.10377331800904	3.26869962162143	1284	1
3.10237731765061	3.27158469149763	1285	1
3.10217664539124	3.25008036688071	1286	1
3.10598975931893	3.25492410497432	1287	1
3.10341672683507	3.24952185262683	1288	1
3.10072972939166	3.26199677062760	1289	1
3.10207130508918	3.26726870392671	1290	1
3.10180010391578	3.27231825385115	1291	1
3.10239996329926	3.26782332766227	1292	1
3.10087992981427	3.24974270367612	1293	1
3.10252066560661	3.25657272065590	1294	1
3.10311931111974	3.25918260295583	1295	1
3.10114452616159	3.24390428933517	1296	1
3.09958366647917	3.26607903234944	1297	1
3.10434295304590	3.25501053521687	1298	1
3.10095865263312	3.26813759497194	1299	1
3.10088244082183	3.26058810126931	1300	1
3.09924788948968	3.26286496222297	1301	1
3.09895909918734	3.27068263447220	1302	1
3.09938833349746	3.25824391570332	1303	1
3.09885933857400	3.25268617928282	1304	1
3.09801743044980	3.23601447144735	1305	1
3.10038629527730	3.25633244718899	1306	1
3.10172232521479	3.27017588818843	1307	1
3.10422939814187	3.29097790045310	1308	1
3.10105174338299	3.26414036999778	1309	1
3.10540785061402	3.25422198569297	1310	1
3.10190021347378	3.24610083429792	1311	1
3.10346683370939	3.26566889581915	1312	1
3.10368688551423	3.26696481199113	1313	1
3.10262650256020	3.24856839766146	1314	1
3.10358953966453	3.25259531979736	1315	1
3.10400090230660	3.26853123948086	1316	1
3.10118018630761	3.24377365679779	1317	1
3.10055455268090	3.25815871132955	1318	1
3.10345267205745	3.27045898846540	1319	1
3.10204994542729	3.26921625439902	1320	1
3.10214041305901	3.26829604872282	1321	1
3.10473844017476	3.28033645573047	1322	1
3.10036839957611	3.26873546759807	1323	1
3.10149445142898	3.26569794475463	1324	1
3.10124598012744	3.26632383123044	1325	1
3.10117405049657	3.25056473920045	1326	1
3.09939291461628	3.24429493960173	1327	1
3.09799267261322	3.21236857198292	1328	1
3.09978371309207	3.23518496742264	1329	1
3.10247569864731	3.24422565965946	1330	1
3.10534580396635	3.27122548183848	1331	1
3.10354487866482	3.25677224621238	1332	1
3.10257621882468	3.26619916655174	1333	1
3.10142378872551	3.25907850178437	1334	1
3.09825963168683	3.25363259924292	1335	1
3.09998170917100	3.25381796921339	1336	1
3.10450533295261	3.25336365846773	1337	1
3.10766733401558	3.26276107718083	1338	1
3.09999422854683	3.26783845809831	1339	1
3.10540197492799	3.27048230949967	1340	1
3.10263316991102	3.25412246536644	1341	1
3.10153991826118	3.26137111767337	1342	1
3.10830101841350	3.28297336633926	1343	1
3.10223201967947	3.26428806681073	1344	1
3.09980885577099	3.24222840300304	1345	1
3.09964602199090	3.25707077527002	1346	1
3.10027962104918	3.24004686327592	1347	1
3.10212653533404	3.25993211948892	1348	1
3.10147533633384	3.25593223487392	1349	1
3.10508283667864	3.26518858167378	1350	1
3.10593995852938	3.27675742175589	1351	1
3.10475678382322	3.26873460066066	1352	1
3.10531058270333	3.27631535940496	1353	1
3.10680703160215	3.28483735387133	1354	1
3.10603534011438	3.27224484306586	1355	1
3.09945947161147	3.25546334925605	1356	1
3.10227204390767	3.24757578227742	1357	1
3.09740832493304	3.23963043411756	1358	1
3.10277722232898	3.25017229683586	1359	1
3.10192189016337	3.23388045576759	1360	1
3.09834077783507	3.25085030233663	1361	1
3.10498010343398	3.25735413975598	1362	1
3.10214115584657	3.25306688049901	1363	1
3.09894795532830	3.23651925595575	1364	1
3.10009937393742	3.23427769314992	1365	1
3.10030381142168	3.25144734644464	1366	1
3.10167541086123	3.26113804888154	1367	1
3.10014618620594	3.26356371255898	1368	1
3.09965254600772	3.25615884627174	1369	1
3.10018706303398	3.27689701758930	1370	1
3.09943171754691	3.27107768193261	1371	1
3.10348387829354	3.25908061500925	1372	1
3.10122975521396	3.23167442542188	1373	1
3.09984071382203	3.25883797683358	1374	1
3.10103504983427	3.25884982295271	1375	1
3.09819488246577	3.25952408806612	1376	1
3.09931389607728	3.25943276899328	1377	1
3.10217300914232	3.28634264180443	1378	1
3.10317819282279	3.27922887000394	1379	1
3.10192819062553	3.24276124766172	1380	1
3.10163717413205	3.25651838441629	1381	1
3.09702831985362	3.24724643472706	1382	1
3.10284760372868	3.25031592375909	1383	1
3.10121544300846	3.25143214536991	1384	1
3.10142288905735	3.26380600851536	1385	1
3.10561670553944	3.25563492388977	1386	1
3.10053645522656	3.25965534695393	1387	1
3.09917684908378	3.26451495744488	1388	1
3.09904241652219	3.23586556436352	1389	1
3.10130749354672	3.26344922363924	1390	1
3.10679549367229	3.27475660561670	1391	1
3.10295363117908	3.27121995536698	1392	1
3.10253734961867	3.25012366201274	1393	1
3.10252698495138	3.26171975779388	1394	1
3.10299909004377	3.26493862503025	1395	1
3.10197198425656	3.25536338921518	1396	1
3.10093494816823	3.26199362203345	1397	1
3.10099637104125	3.24838891857892	1398	1
3.10179556827523	3.26384243879810	1399	1
3.10556475643326	3.26798985421785	1400	1
3.10324675106094	3.27024648312911	1401	1
3.10431256888457	3.25363044492666	1402	1
3.10318560949879	3.25342117300588	1403	1
3.10181195541707	3.25570234746712	1404	1
3.10250562980976	3.24852897543728	1405	1
3.09940425142788	3.25186567554783	1406	1
3.09885290158025	3.25958766311574	1407	1
3.09965560117448	3.28221177574703	1408	1
3.10008770847119	3.23936112403972	1409	1
3.09967941529916	3.24545143623778	1410	1
3.10231139992067	3.25826388098445	1411	1
3.10341855927084	3.25032753129711	1412	1
3.10310341771293	3.26818856824152	1413	1
3.09886179764070	3.25546812834272	1414	1
3.10578988570767	3.27679554937199	1415	1
3.10272982839719	3.25226245599047	1416	1
3.10235961869592	3.23444409768608	1417	1
3.10389396803766	3.24897639369284	1418	1
3.10229481493027	3.25901994995595	1419	1
3.09701027473068	3.24540396787716	1420	1
3.10146878007197	3.24850125114495	1421	1
3.09660041064362	3.22894670028105	1422	1
3.10049806217197	3.24270779508517	1423	1
3.10231406002505	3.26194080192954	1424	1
3.10191482125531	3.24944111353804	1425	1
3.09976275553625	3.23493614281589	1426	1
3.10049404359124	3.26408912595478	1427	1
3.09874569085357	3.24544201045104	1428	1
3.09901654490659	3.22066115915814	1429	1
3.10309593242835	3.25422067614950	1430	1
3.10107876416933	3.25188764284170	1431	1
3.09824513349208	3.25333731495392	1432	1
3.10469484536844	3.25188313711476	1433	1
3.09669566933251	3.24151929633983	1434	1
3.09733333320698	3.23898099390018	1435	1
3.09876597340280	3.24466700715697	1436	1
3.10182166986292	3.25159109765691	1437	1
3.10123378257708	3.25169536129386	1438	1
3.10037403512353	3.24815534522742	1439	1
3.10004801235896	3.25060401493269	1440	1
3.10558238523623	3.28218414148418	1441	1
3.10740675588373	3.27487830661544	1442	1
3.09987038443413	3.26341804871426	1443	1
3.10271244500611	3.28121650274995	1444	1
3.09961753596494	3.25346056851891	1445	1
3.09798172408782	3.24493121285379	1446	1
3.10163915098226	3.25441398975470	1447	1
3.10057715856632	3.25621987334130	1448	1
3.10542137886050	3.27423473000340	1449	1
3.10399579191424	3.28099623069433	1450	1
3.11030152743271	3.28427081167205	1451	1
3.10143673070172	3.26956748081395	1452	1
3.10248335621881	3.27424813452144	1453	1
3.10007692544141	3.25048772337599	1454	1
3.10205512183848	3.25731571436422	1455	1
3.09873649019647	3.24809275572307	1456	1
3.09790590925995	3.25675324991095	1457	1
3.10098439940036	3.25724187968550	1458	1
3.09958380768180	3.26390771025035	1459	1
3.10202538665616	3.27298057119830	1460	1
3.10001411277673	3.25047458479584	1461	1
3.10678800090563	3.25703450527205	1462	1
3.10780532027311	3.27848455967664	1463	1
3.10462741181176	3.27888809112590	1464	1
3.10104038067274	3.25762720582145	1465	1
3.10421027003732	3.25131059018415	1466	1
3.10293886559333	3.25646680523284	1467	1
3.10199610612479	3.23635482140971	1468	1
3.09977903148185	3.25842185817930	1469	1
3.10261960910316	3.26492245681279	1470	1
3.10062727958921	3.26384233160215	1471	1
3.09998936541272	3.25600413642217	1472	1
3.10041109498811	3.24238425725678	1473	1
3.10227874201613	3.25425721593996	1474	1
3.10321058508636	3.26571957119262	1475	1
3.10356825726081	3.27295468573125	1476	1
3.10043275097801	3.26964346503397	1477	1
3.10711081878570	3.27214970487533	1478	1
3.10553499555543	3.26431785697363	1479	1
3.10082698936122	3.26104361787703	1480	1
3.10183965503550	3.24041851220375	1481	1
3.10106283399705	3.23785523385838	1482	1
3.10191910058449	3.25022105774249	1483	1
3.10545777394556	3.26878129873648	1484	1
3.10052914138744	3.26412494306865	1485	1
3.10091278773085	3.25642437376701	1486	1
3.10043349352644	3.24795716088352	1487	1
3.09940370021373	3.24479774378846	1488	1
3.10221913909901	3.24957630457348	1489	1
3.09820422160128	3.24373003348521	1490	1
3.09684282802767	3.25407688181284	1491	1
3.10211058072595	3.26398120194229	1492	1
3.10285442477727	3.26295730882569	1493	1
3.09798499683870	3.24269440769434	1494	1
3.09980306247481	3.25840788162826	1495	1
3.10166789915246	3.26128712239965	1496	1
3.09934136488844	3.26119075744425	1497	1
3.10044772179749	3.25208105314930	1498	1
3.10110807111162	3.27259510422252	1499	1
3.10509806186815	3.28295528862663	1500	1
3.10161525449097	3.26206071829739	1501	1
3.10051644253854	3.23498259698685	1502	1
3.10214779547029	3.25527785291266	1503	1
3.10358025121720	3.27244414109504	1504	1
3.10572419032546	3.26093621203106	1505	1
3.10504217353711	3.27148184305888	1506	1
3.10618929363483	3.27203722312568	1507	1
3.10084705332208	3.26515244117895	1508	1
3.10092072403347	3.26327003910702	1509	1
3.10034087379033	3.26835873635014	1510	1
3.10103506510988	3.24481712520372	1511	1
3.10425217882573	3.27478123697328	1512	1
3.10507182087578	3.27152343849299	1513	1
3.10223798738001	3.26292309415638	1514	1
3.10161063657581	3.25129898418272	1515	1
3.09970333846792	3.25932444295031	1516	1
3.10140406200263	3.25031372593381	1517	1
3.10623608510543	3.26676506592455	1518	1
3.10138409145815	3.27218169773785	1519	1
3.10442558634083	3.28551047992263	1520	1
3.10213541715983	3.25900375247541	1521	1
3.10532911259610	3.25395876781326	1522	1
3.10421195894738	3.25837618842282	1523	1
3.10280410338611	3.25737588240055	1524	1
3.09978282672134	3.25412561655123	1525	1
3.10633088388677	3.27747811414838	1526	1
3.10502002450614	3.26520635174183	1527	1
3.10466816317273	3.27360172079214	1528	1
3.10284749708717	3.26988652572017	1529	1
3.10557117882690	3.27152994712898	1530	1
3.10289383692859	3.27078306245174	1531	1
3.10266089894433	3.26910008994639	1532	1
3.10113510228620	3.25869018660631	1533	1
3.10201665333398	3.28623862123046	1534	1
3.09859675355242	3.25764164285279	1535	1
3.10071392208367	3.24176638026102	1536	1
3.09922071850492	3.24793627252392	1537	1
3.10015984682142	3.24844394597027	1538	1
3.10071879339175	3.24057985194372	1539	1
3.10286108116995	3.25404254769717	1540	1
3.10157669750132	3.24561473385086	1541	1
3.09756103957054	3.25676613587285	1542	1
3.09898341858821	3.26268762398502	1543	1
3.09561110932655	3.25330726200658	1544	1
3.09771589534077	3.25773604253369	1545	1
3.09803074714779	3.25556397018916	1546	1
3.10652653120463	3.26585174724236	1547	1
3.10323363480661	3.26696264617015	1548	1
3.10465344495751	3.25776062754070	1549	1
3.10705205425267	3.26372039632861	1550	1
3.10448497114328	3.26855150211004	1551	1
3.10500886500844	3.26785011489463	1552	1
3.10075510000820	3.28259797418464	1553	1
3.10432622193610	3.27368814004238	1554	1
3.10263053427223	3.24906792719467	1555	1
3.10256470985522	3.27760207955696	1556	1
3.10094597315569	3.25139397020314	1557	1
3.10017335116894	3.23984087214985	1558	1
3.10243807177470	3.26959065541034	1559	1
3.10584789514800	3.26185308024942	1560	1
3.09872054652904	3.23661318248429	1561	1
3.09937694857549	3.24257095947538	1562	1
3.09983911712192	3.24702375622142	1563	1
3.10078546697125	3.25604611994096	1564	1
3.09966272262823	3.25333833859257	1565	1
3.10347649243667	3.25629536161591	1566	1
3.10410666231490	3.25895156845332	1567	1
3.09742473482831	3.23726462081531	1568	1
3.09916319406028	3.24310764572093	1569	1
3.09793148405080	3.26474018556303	1570	1
3.10067648067966	3.24526507276261	1571	1
3.09870479850418	3.24922909561209	1572	1
3.10231681857006	3.27328995307865	1573	1
3.10345516891303	3.27319450789786	1574	1
3.10381860062542	3.25526036409249	1575	1
3.09876008836355	3.25296678366416	1576	1
3.10441317600177	3.25208729096833	1577	1
3.10509565830752	3.24982183144578	1578	1
3.09931820670376	3.24538483796220	1579	1
3.10024964080464	3.25911216174018	1580	1
3.10221085950212	3.27484321326576	1581	1
3.09861856887893	3.25182523445515	1582	1
3.10189940264092	3.24941680534778	1583	1
3.10234920106609	3.27611125230578	1584	1
3.10066276340720	3.27845897669092	1585	1
3.10585111108314	3.28803273963167	1586	1
3.10036002154373	3.26146312131849	1587	1
3.09939466546690	3.24096423837389	1588	1
3.09900700853633	3.23790386700230	1589	1
3.09908916567712	3.25153651028919	1590	1
3.09856641512280	3.23290231745413	1591	1
3.10148677768294	3.25098605155045	1592	1
3.10099412804822	3.26361051394448	1593	1
3.10186316247586	3.24466893967729	1594	1
3.09961055856193	3.23714019389543	1595	1
3.10137025303480	3.26711496677616	1596	1
3.09718782090738	3.26264072144888	1597	1
3.09756480895393	3.26137106873415	1598	1
3.09958849430828	3.24146911327149	1599	1
3.10123388832187	3.24912695365533	1600	1
3.09784592047237	3.24365136659047	1601	1
3.10176278333602	3.27255985431424	1602	1
3.10129722193403	3.26399003602889	1603	1
3.10014843194430	3.25565116885742	1604	1
3.09851844307313	3.27024036084259	1605	1
3.10148620811652	3.27725166234606	1606	1
3.10380756660288	3.26311027344130	1607	1
3.10090627962535	3.26610198526446	1608	1
3.09618391994001	3.24147969693844	1609	1
3.10537887600522	3.25115566562782	1610	1
3.10086446165526	3.27185354193055	1611	1
3.09759366516650	3.24844001225406	1612	1
3.10062508640787	3.25581256901071	1613	1
3.10252696249904	3.27487154936562	1614	1
3.10738125364052	3.28838207972555	1615	1
3.10131933683469	3.26779064610288	1616	1
3.10496578802601	3.26952045742106	1617	1
3.10484065141423	3.26079995345374	1618	1
3.10071376620934	3.25955915922976	1619	1
3.10036568800216	3.24391949385141	1620	1
3.09952118181689	3.25289865747626	1621	1
3.10124338877145	3.27424577409725	1622	1
3.09950920586730	3.27000990007170	1623	1
3.10143465962002	3.25454168870681	1624	1
3.10224057807181	3.25891530189577	1625	1
3.10502008205781	3.27802158057708	1626	1
3.10207543896200	3.26140537910764	1627	1
3.10156072333033	3.28693047253730	1628	1
3.09988522381521	3.26219603316134	1629	1
3.10105393949014	3.23332311478108	1630	1
3.10180515527870	3.24641098833259	1631	1
3.09990994390370	3.24651424952265	1632	1
3.10396054684894	3.27992394176295	1633	1
3.10191115120055	3.28059723523327	1634	1
3.09920665235649	3.25473496768766	1635	1
3.10241608301427	3.24928822459346	1636	1
3.10223032931297	3.24957172373113	1637	1
3.10128962391633	3.25949351159301	1638	1
3.10698286583663	3.28478224900910	1639	1
3.10493783190137	3.27003312918782	1640	1
3.10327793593140	3.25632719637501	1641	1
3.10091687195048	3.25899372470516	1642	1
3.09923402836186	3.24408957050614	1643	1
3.10023247590013	3.27064634731124	1644	1
3.10277215626464	3.26767316073640	1645	1
3.10190460693002	3.27025201974624	1646	1
3.10098506182545	3.24312260713793	1647	1
3.09684076903014	3.24571833282860	1648	1
3.09873967975530	3.24502849499593	1649	1
3.10129660029834	3.26465738093275	1650	1
3.10221459470763	3.27277336001793	1651	1
3.10335387296627	3.27238245951923	1652	1
3.10017299340590	3.24636187700812	1653	1
3.09746385372734	3.25015744010486	1654	1
3.10322618452662	3.26887657828189	1655	1
3.09884548541443	3.26887942402385	1656	1
3.10988724735140	3.28763010707061	1657	1
3.10672128160210	3.29259007194326	1658	1
3.09977773732307	3.27659164414717	1659	1
3.10114784132971	3.28953453120294	1660	1
3.10270180456102	3.26463691587398	1661	1
3.10028188094558	3.24219612111649	1662	1
3.10320690414959	3.25080293329646	1663	1
3.10049756790759	3.25503060085319	1664	1
3.10041907482160	3.26838169773923	1665	1
3.10043459219385	3.24959361506904	1666	1
3.09770794898839	3.26402769739473	1667	1
3.10721480618660	3.28092040293148	1668	1
3.10882556440752	3.29418454722794	1669	1
3.10133184234229	3.24345624740945	1670	1
3.10207560831970	3.24370678682421	1671	1
3.09900549922234	3.24850870279083	1672	1
3.10018084900205	3.27067911830637	1673	1
3.10068628263332	3.27407936747270	1674	1
3.10139206377546	3.24267048405424	1675	1
3.10244970512025	3.25142441635757	1676	1
3.10388698918806	3.25981694454458	1677	1
3.10202480650693	3.26159244433406	1678	1
3.09999271370035	3.25189582535499	1679	1
3.10518369784018	3.25133205155478	1680	1
3.10072327304055	3.25410026088366	1681	1
3.09783900998855	3.25401421392449	1682	1
3.09725300785635	3.26149719874095	1683	1
3.09846128058330	3.24116215482252	1684	1
3.10051406424121	3.25051665618389	1685	1
3.10474798865695	3.25909162501863	1686	1
3.10120180665368	3.24769721308106	1687	1
3.10233708959661	3.25020951108154	1688	1
3.09853074173902	3.24482786343830	1689	1
3.09962400833689	3.25947632716736	1690	1
3.10051525772498	3.26561307311748	1691	1
3.10137625374733	3.25046595811804	1692	1
3.10190822944407	3.24357685823870	1693	1
3.10013735275286	3.25321725132765	1694	1
3.09923690027459	3.24011215494789	1695	1
3.09799750981625	3.24525295287078	1696	1
3.09493249949028	3.23250489585634	1697	1
3.09769776536396	3.24534872534157	1698	1
3.10079344563392	3.26890695350511	1699	1
3.10330286534898	3.25929228874071	1700	1
3.10210597858534	3.24118993099887	1701	1
3.10361717497981	3.28433087043697	1702	1
3.09933044594649	3.25107565945562	1703	1
3.10117288092866	3.25665514528879	1704	1
3.09948515905273	3.25802475800407	1705	1
3.09982196023391	3.26476655637074	1706	1
3.09811183547202	3.26834115617475	1707	1
3.09783195728811	3.25476866086819	1708	1
3.09850798427467	3.25243576028681	1709	1
3.10306708524196	3.24474215614438	1710	1
3.10097410837023	3.24972750154253	1711	1
3.09992201977588	3.22985691052267	1712	1
3.10151392979348	3.25528128778979	1713	1
3.10218099713106	3.26451299765558	1714	1
3.09787842315782	3.25790095418823	1715	1
3.10201442585010	3.25238393927849	1716	1
3.09939273650827	3.25789028497175	1717	1
3.09980007295301	3.24770439637984	1718	1
3.10022368744663	3.23439105558531	1719	1
3.09919839884345	3.23020675235099	1720	1
3.10141665819488	3.24982908149608	1721	1
3.10214570151891	3.26252087549466	1722	1
3.09958364278736	3.24515171752325	1723	1
3.10027567344346	3.25169496949903	1724	1
3.10088054573511	3.24807962203136	1725	1
3.10527622244091	3.27680041853597	1726	1
3.10269759787369	3.26734099169325	1727	1
3.09745743117386	3.24523484078897	1728	1
3.10210256577063	3.24416764281721	1729	1
3.09918870518516	3.25751502582788	1730	1
3.10130835094230	3.25196857639325	1731	1
3.10524475762767	3.25743999909908	1732	1
3.10467086422836	3.27894836914016	1733	1
3.10780611575679	3.27984591096122	1734	1
3.10164120105660	3.26831132575196	1735	1
3.10053145858865	3.25395916331217	1736	1
3.10393858067547	3.26470930942970	1737	1
3.10736682536243	3.28245489136764	1738	1
3.10626615159341	3.26769499522436	1739	1
3.10296768374304	3.25187713655289	1740	1
3.10164341133205	3.26156794348988	1741	1
3.10399472036641	3.26498590597278	1742	1
3.10335111912351	3.25642008618724	1743	1
3.10589229733241	3.27935553458650	1744	1
3.10257185409365	3.27353800806009	1745	1
3.10263009561725	3.25942410701377	1746	1
3.10458516925683	3.26941308684214	1747	1
3.10135191881445	3.25770889327059	1748	1
3.10126392181060	3.25096966997221	1749	1
3.10018960832163	3.22503444275716	1750	1
3.10136907072823	3.25200145380971	1751	1
3.09941172443141	3.25354400900184	1752	1
3.10116373633330	3.26263735746457	1753	1
3.09977190785481	3.26346942541035	1754	1
3.10025316149448	3.25653663729231	1755	1
3.10541277023851	3.27098008890223	1756	1
3.10515263231518	3.28819743163239	1757	1
3.10382632643343	3.27931522275486	1758	1
3.10834794608439	3.28330211531314	1759	1
3.10459014082951	3.28740574096595	1760	1
3.11037026351114	3.27893989111976	1761	1
3.10949418765985	3.27549409980689	1762	1
3.10340038219900	3.24635165142485	1763	1
3.10518152100598	3.26237383995469	1764	1
3.10695946225964	3.27820909665332	1765	1
3.10218656644201	3.27817734509157	1766	1
3.10121688866591	3.28087953201063	1767	1
3.10010221790519	3.28877785170466	1768	1
3.10536507141756	3.27812434240203	1769	1
3.10113722169440	3.27370398591082	1770	1
3.10394951458752	3.26211189613976	1771	1
3.10191386403614	3.25187985839755	1772	1
3.09630754042604	3.24587582545173	1773	1
3.09981009126875	3.25715690447416	1774	1
3.09976459736542	3.26080177162867	1775	1
3.09659963866690	3.25306684232093	1776	1
3.10294826623257	3.26387325938895	1777	1
3.10065826596763	3.23545764843649	1778	1
3.09915586061929	3.25814461219905	1779	1
3.09985781001848	3.25469999722283	1780	1
3.10129321783152	3.25274599532262	1781	1
3.10011745751518	3.24803975134455	1782	1
3.10033450665311	3.26984664672785	1783	1
3.09867755633005	3.26130413226675	1784	1
3.10407995169292	3.27191864598037	1785	1
3.09946621332180	3.25087893817363	1786	1
3.10380381033260	3.25811317685234	1787	1
3.10728097666962	3.26845047000070	1788	1
3.10158541239554	3.25773508206580	1789	1
3.10236998528983	3.24288784911869	1790	1
3.09951306810503	3.25218732107719	1791	1
3.09793567205233	3.25786554428848	1792	1
3.09936615642172	3.25898275556953	1793	1
3.10331884549609	3.25748653408047	1794	1
3.10646289063513	3.26732344671809	1795	1
3.10131378492308	3.28607394302146	1796	1
3.10429210142412	3.26662702308060	1797	1
3.10081792401156	3.24960576379153	1798	1
3.09732506266828	3.22170691268151	1799	1
3.10067397236198	3.23300290174174	1800	1
3.09955566798276	3.25546147972719	1801	1
3.10347372480435	3.27006748506475	1802	1
3.10598867821112	3.26569554822340	1803	1
3.10187176127980	3.27104119293021	1804	1
3.10124605066406	3.25283202151508	1805	1
3.10767048212705	3.27067131502411	1806	1
3.10230215416929	3.27087204710995	1807	1
3.10280334455303	3.27622456877354	1808	1
3.10217434675510	3.25142019007590	1809	1
3.09873689048064	3.25088063876890	1810	1
3.10571407496844	3.27361646045099	1811	1
3.10352637041284	3.25861063058663	1812	1
3.10314181865474	3.24033492157725	1813	1
3.10204724764895	3.24640016194228	1814	1
3.10282119253798	3.25477840563817	1815	1
3.10201667874222	3.26732916478637	1816	1
3.09959444768422	3.24881078903112	1817	1
3.09791922358836	3.25218094948234	1818	1
3.09674749614411	3.23474840275861	1819	1
3.10023463589382	3.23497709014603	1820	1
3.09925951637914	3.25044980573699	1821	1
3.10165308451521	3.26440401355866	1822	1
3.09797798060276	3.26021398435536	1823	1
3.10155481807510	3.24172660715260	1824	1
3.10547346038135	3.26473196551007	1825	1
3.10591660366217	3.27708130563416	1826	1
3.10139406781741	3.24291334164570	1827	1
3.10231692831712	3.26456555627479	1828	1
3.09954095544252	3.24460383009922	1829	1
3.10026848840603	3.25919676743652	1830	1
3.10152164989842	3.24614435844812	1831	1
3.10488139573598	3.25934090104251	1832	1
3.10043582281282	3.26346768162532	1833	1
3.09694386972600	3.25754625410975	1834	1
3.09673638048750	3.26213909020249	1835	1
3.10062816958171	3.26502516362879	1836	1
3.09815359676316	3.23642081511954	1837	1
3.09800301922644	3.24210623891691	1838	1
3.10073906828000	3.25872058163079	1839	1
3.10219088500516	3.27510960183912	1840	1
3.10338597412019	3.26167178367937	1841	1
3.10554074514279	3.26424369725611	1842	1
3.10561330090670	3.25865088921580	1843	1
3.10313535592661	3.24273924540768	1844	1
3.09833781153797	3.24598707844259	1845	1
3.10546802809571	3.26363998157725	1846	1
3.10374103942815	3.25315888329521	1847	1
3.10392595736221	3.26602954016790	1848	1
3.10369865419910	3.26948910760638	1849	1
3.10398141333986	3.25820525231571	1850	1
3.10066298832110	3.25556484438195	1851	1
3.10425602157453	3.24441555559733	1852	1
3.10079466462918	3.23590780206417	1853	1
3.10452699873552	3.24686718395009	1854	1
3.10167407460529	3.24565104034724	1855	1
3.10020790340852	3.25178549250378	1856	1
3.09952011213592	3.24467786468323	1857	1
3.10130994302011	3.25687920884106	1858	1
3.10533877254360	3.27005138897263	1859	1
3.10200202067139	3.26921830980156	1860	1
3.10027700405123	3.27122008285371	1861	1
3.10035244641408	3.25379148134242	1862	1
3.09816751492089	3.25120858783660	1863	1
3.10494704395967	3.26548077394597	1864	1
3.10188682875452	3.24631619613516	1865	1
3.09665667591492	3.23258310183256	1866	1
3.10036617642721	3.26538576352699	1867	1
3.10082881895512	3.26488057862900	1868	1
3.10060064001054	3.25341032566683	1869	1
3.09777250451463	3.23357266889972	1870	1
3.09866285622187	3.25316106639311	1871	1
3.10261181205239	3.23711633570715	1872	1
3.10218028488001	3.24472470494507	1873	1
3.10031252567187	3.24892220704296	1874	1
3.10177098154092	3.24834522935902	1875	1
3.09676016476567	3.24136326660684	1876	1
3.10362480463227	3.24241678951337	1877	1
3.10396160433771	3.27682629000322	1878	1
3.09985220413393	3.25632758068085	1879	1
3.09598430380406	3.22832473466689	1880	1
3.09800327389542	3.24753678769482	1881	1
3.09992749090373	3.25115219524667	1882	1
3.10104100513460	3.25738237058260	1883	1
3.09934634309972	3.25693986023483	1884	1
3.10074832681542	3.25345594213469	1885	1
3.10261895765029	3.25533550184071	1886	1
3.10270360275124	3.26879696413155	1887	1
3.10391307474631	3.27028242916384	1888	1
3.10632877323629	3.28211671533976	1889	1
3.10310572177774	3.27040846262296	1890	1
3.10108831801824	3.26357463957745	1891	1
3.10709376149235	3.26513249148621	1892	1
3.10410809997344	3.26850274287719	1893	1
3.10408209034152	3.26853763494864	1894	1
3.10224747231970	3.26597438680037	1895	1
3.10292276509150	3.26719792623261	1896	1
3.09972036281196	3.25564956160428	1897	1
3.10153211574101	3.26886708884292	1898	1
3.10301134140552	3.25375831124894	1899	1
3.10206715109612	3.26113901003226	1900	1
3.09916035130096	3.24626406057192	1901	1
3.10364401794870	3.25579769753438	1902	1
3.10215569497762	3.25609545786598	1903	1
3.10495894895269	3.26956541412221	1904	1
3.09892207161180	3.24934441359698	1905	1
3.10168977094663	3.25139335496023	1906	1
3.09987757850072	3.25509613591463	1907	1
3.10154350735326	3.24447342298405	1908	1
3.10631882229201	3.26937538460290	1909	1
3.10578112842188	3.27708974109876	1910	1
3.10162844709717	3.27005509719521	1911	1
3.10092877884581	3.25784291725762	1912	1
3.10290202252742	3.26474114391900	1913	1
3.10047509822088	3.25890526761970	1914	1
3.10251527318740	3.25768848483487	1915	1
3.10345344404855	3.26998980775796	1916	1
3.10281122153514	3.24919223122438	1917	1
3.10322310784077	3.24893301044696	1918	1
3.10555028106682	3.25551795488136	1919	1
3.10703493941979	3.26537378266526	1920	1
3.10076696238877	3.25861296537322	1921	1
3.10634009270730	3.27133214832742	1922	1
3.10075844381281	3.25721817755436	1923	1
3.10417364955545	3.28133901402160	1924	1
3.09806055870384	3.26818264814161	1925	1
3.10018739770982	3.26764698672517	1926	1
3.10122383199103	3.27397235416356	1927	1
3.10230145768678	3.26078624700127	1928	1
3.09943967941784	3.25431273216088	1929	1
3.10105487004636	3.23932739779595	1930	1
3.10188404590454	3.27365706335000	1931	1
3.10351563950921	3.25260601618468	1932	1
3.10490279524154	3.28273741825251	1933	1
3.10735444257136	3.27825625090003	1934	1
3.10176926736880	3.26239095915647	1935	1
3.10102739598823	3.25910582721716	1936	1
3.09983797929551	3.25021040543463	1937	1
3.10006391871821	3.24435774247784	1938	1
3.10298607332850	3.25031737147435	1939	1
3.10667154956009	3.26271306951905	1940	1
3.10635774652803	3.25611128543202	1941	1
3.10703984490338	3.27223605206218	1942	1
3.10385099073592	3.26082944561716	1943	1
3.09963514613728	3.24023725165526	1944	1
3.10188882702318	3.25356382108830	1945	1
3.10043394352346	3.24525574027838	1946	1
3.10407654377641	3.25652499628360	1947	1
3.10074666778293	3.24992597658230	1948	1
3.10311547733983	3.27122213573042	1949	1
3.10097604702556	3.26422282396915	1950	1
3.10443791402404	3.25722442971951	1951	1
3.10237983914600	3.25583776792023	1952	1
3.10755780031326	3.27548584295826	1953	1
3.10176865627763	3.28169421556052	1954	1
3.10233654704522	3.26411909064270	1955	1
3.10204784870893	3.25381506550274	1956	1
3.10225430001878	3.24684182902521	1957	1
3.09990396288638	3.25326115850817	1958	1
3.10251992764636	3.23703365432792	1959	1
3.09815879715038	3.23389410194508	1960	1
3.10159561809084	3.25465376838911	1961	1
3.10234718244418	3.24786326589622	1962	1
3.09806991113628	3.23204484348485	1963	1
3.09955862185317	3.22408248263350	1964	1
3.10193229084690	3.25104798146528	1965	1
3.10334136793283	3.27269818633704	1966	1
3.10182824492730	3.27111411183978	1967	1
3.10268747557635	3.25630551273794	1968	1
3.09738974629399	3.25204564872115	1969	1
3.10291316499211	3.25575217850851	1970	1
3.10084769633903	3.25699134179659	1971	1
3.10136361289197	3.24342176842293	1972	1
3.10354223416113	3.24949636359231	1973	1
3.10302460007738	3.25744959535037	1974	1
3.10264109866516	3.24817661365856	1975	1
3.10228626707409	3.25988283601122	1976	1
3.10063954177346	3.23961673432944	1977	1
3.10244174443581	3.24776205150617	1978	1
3.10173681098939	3.25952934025388	1979	1
3.10208629344538	3.26981754763301	1980	1
3.10230131818617	3.24564174386156	1981	1
3.09614141382391	3.23666017351379	1982	1
3.10229565609421	3.24205772808541	1983	1
3.11196384380968	3.27747310081005	1984	1
3.10710897122050	3.27565626039891	1985	1
3.10288780574392	3.25077592959823	1986	1
3.10139063676197	3.25637663078982	1987	1
3.10736164584163	3.25090231067437	1988	1
3.10124674540163	3.26719876947857	1989	1
3.10778853461464	3.27538775101581	1990	1
3.10061343248238	3.26682627982177	1991	1
3.10250202188340	3.25353690035042	1992	1
3.10501088482988	3.25857725236487	1993	1
3.10087654779157	3.23936448598716	1994	1
3.10118406961479	3.25070107851172	1995	1
3.10102184885100	3.25257408873207	1996	1
3.10376584354238	3.25107100341838	1997	1
3.10275175675761	3.24093484370773	1998	1
3.10562729277178	3.25751746273271	1999	1
3.10645877351933	3.26110141700058	2000	1
[truncated: 3,000 more rows]
