# Supplementary material for: Reversibility and Viscoelastic Properties of Micropillar Supported and Oriented Magnesium Bundled F-Actin
Source: PLoS One. 2015 Aug 31;10(8):e0136432. doi: 10.1371/journal.pone.0136432 (PMC4556452; doi:10.1371/journal.pone.0136432)
Supplement: S1 Data — See the Readme.txt file within. (ZIP) [file pone.0136432.s004.zip › Rheology-raw-data/120916 02mM/fov2091noDD/fov2091noDD.txt]

3.62436816850567	3.48829756050408	1	1
3.62884401557709	3.48375562363982	2	1
3.63221223899720	3.47663974497074	3	1
3.62879624425183	3.48726970005661	4	1
3.63188623727822	3.48486800753055	5	1
3.63917417271882	3.53560335483090	6	1
3.63254583858305	3.48650612424820	7	1
3.62578446865654	3.46467173815018	8	1
3.63359036624901	3.46838350715652	9	1
3.62892252328077	3.45074462780002	10	1
3.62716828585021	3.48637390707498	11	1
3.63317335039673	3.51060501216011	12	1
3.62762620148828	3.49246512136795	13	1
3.62934198316897	3.49214319835359	14	1
3.63099330835719	3.45166937927205	15	1
3.62372949832955	3.44287034059468	16	1
3.62920355381279	3.43079908827545	17	1
3.63522514514381	3.46335213503018	18	1
3.63061540326541	3.43430818242284	19	1
3.62118065712457	3.41995685358235	20	1
3.61759791698654	3.40830818627933	21	1
3.62726090923728	3.44978781845668	22	1
3.62638498811593	3.46747553307063	23	1
3.62135746922080	3.44994431621414	24	1
3.62629528334132	3.42170906151779	25	1
3.62994217922647	3.42114737853679	26	1
3.62375080400311	3.43710253980335	27	1
3.62695716837228	3.45087336182760	28	1
3.62526074859475	3.44287371821997	29	1
3.62779106355141	3.43884283434922	30	1
3.63050719159125	3.44432889022256	31	1
3.62290078056325	3.44380528771544	32	1
3.62340105198016	3.43702142141982	33	1
3.62792439289014	3.46674134841965	34	1
3.62591042441206	3.47548473939356	35	1
3.62515267300152	3.48580965638806	36	1
3.63121711327209	3.46228999989842	37	1
3.62415064470671	3.47469226147697	38	1
3.63242785448530	3.47562452304135	39	1
3.62444638973442	3.46570494374755	40	1
3.62589917240935	3.48314363812625	41	1
3.62460993683435	3.47776305535312	42	1
3.62838083476688	3.47013472101560	43	1
3.62594973596930	3.48000372190503	44	1
3.62408180635847	3.46107634820224	45	1
3.62353243315824	3.47604172173625	46	1
3.63044464226204	3.43850598965600	47	1
3.62584140671182	3.47479079163468	48	1
3.62544855358171	3.45893876554565	49	1
3.62520450969333	3.46626216571174	50	1
3.62962191614466	3.45888875095196	51	1
3.63092944281560	3.44532965698333	52	1
3.62748458920315	3.44484956536038	53	1
3.63105442775280	3.44911110563496	54	1
3.63195930584532	3.47027199788643	55	1
3.62927620998255	3.46089447994454	56	1
3.62222180722138	3.45389479163376	57	1
3.63389076542960	3.45651354521027	58	1
3.62989529316757	3.45181487708112	59	1
3.62857799053646	3.48503700283223	60	1
3.62884408242839	3.45934821911053	61	1
3.62601849417606	3.43757459124140	62	1
3.63484701908922	3.46063078313930	63	1
3.63292662692101	3.48447396547344	64	1
3.63271507177424	3.47510551272851	65	1
3.63491146775844	3.45897428513905	66	1
3.62960879389163	3.43979737780743	67	1
3.63247084420479	3.46552023149292	68	1
3.62911176299604	3.43886054238612	69	1
3.62586240659196	3.42553027078135	70	1
3.62438315030814	3.45148695966719	71	1
3.62778509131417	3.44785419089887	72	1
3.62461967741368	3.44703618643537	73	1
3.62757225742202	3.47742349454948	74	1
3.62958209144978	3.48865523181186	75	1
3.62699936471887	3.49708689212042	76	1
3.63208384029674	3.45808978506871	77	1
3.62892188458619	3.44725683138157	78	1
3.62476713011135	3.46588307342828	79	1
3.63147166726354	3.45658058733166	80	1
3.62916810192995	3.45517132153045	81	1
3.63188472453108	3.45205868220068	82	1
3.63220432526893	3.43494494373388	83	1
3.62585908559491	3.45316792220566	84	1
3.62433682489996	3.44581934242105	85	1
3.62744152637376	3.48337241538751	86	1
3.63187265892234	3.47408642031682	87	1
3.62827143781673	3.46965959357298	88	1
3.62997920099508	3.45619010296194	89	1
3.63266210735051	3.44581235914643	90	1
3.63085652435776	3.45830484043250	91	1
3.62755535869482	3.43698149277475	92	1
3.62920429596202	3.43516436707669	93	1
3.62473596152754	3.45222984490078	94	1
3.62690015018622	3.46869733638590	95	1
3.63184957506467	3.46199029914468	96	1
3.62963176760782	3.46478809797799	97	1
3.63142914565236	3.45544218648657	98	1
3.62554647475152	3.44239588537653	99	1
3.62802557709242	3.43342703389455	100	1
3.62100765063887	3.42780036773173	101	1
3.63136732075709	3.46784398580289	102	1
3.63222169342582	3.47469232403191	103	1
3.63164620222627	3.46926077758627	104	1
3.63353969919113	3.52099175685668	105	1
3.63136137733759	3.48849240936410	106	1
3.63256387570029	3.47940261613009	107	1
3.63030310948763	3.46431224915600	108	1
3.63111375763251	3.45379191312877	109	1
3.63376953234497	3.46744538360585	110	1
3.62692509002317	3.47265706545707	111	1
3.62238430212517	3.46721829618060	112	1
3.62785898118951	3.47216676515102	113	1
3.62983551155640	3.45459363038544	114	1
3.62930665527925	3.46952585169002	115	1
3.62272697579336	3.47974185711877	116	1
3.62889906649877	3.48681504843227	117	1
3.62808615263002	3.48891579005313	118	1
3.63235769074473	3.45427688768329	119	1
3.63124307186877	3.45171464701411	120	1
3.62862612269655	3.44395798662526	121	1
3.62805700088671	3.44006869278068	122	1
3.63341314382314	3.44455785908541	123	1
3.62957198056327	3.48155988710707	124	1
3.62949915414260	3.48789063069454	125	1
3.62668735171336	3.48529601413642	126	1
3.62364320717256	3.46690116792383	127	1
3.62770717752263	3.49832759475776	128	1
3.62828102138090	3.47601420752174	129	1
3.62983935975305	3.43191447795610	130	1
3.62675948766173	3.42814774903462	131	1
3.62714349236807	3.44955456573595	132	1
3.62627937193394	3.43035436582780	133	1
3.61882072941335	3.44512067751653	134	1
3.62181123411721	3.46328901391476	135	1
3.62735366212409	3.45659218706063	136	1
3.62427530382533	3.43810704956419	137	1
3.62762681724883	3.43874022690876	138	1
3.62816882757957	3.43980199063964	139	1
3.63065279083451	3.46953066010554	140	1
3.62734983827719	3.46735868539138	141	1
3.62285174746168	3.44250756244292	142	1
3.62513754513773	3.46432365019903	143	1
3.62304712005563	3.46834813255757	144	1
3.62214593119779	3.44478840589775	145	1
3.62697060625240	3.42963621961652	146	1
3.62869591236461	3.42065329598525	147	1
3.62750492198547	3.45574046830163	148	1
3.62588284328217	3.47109458575556	149	1
3.63095777999744	3.48990764788555	150	1
3.62794785763848	3.46786341868552	151	1
3.62336879701652	3.43901623088689	152	1
3.61912760411364	3.41650085632074	153	1
3.63017660221726	3.43688646155483	154	1
3.62935268659719	3.45990373353950	155	1
3.63131180565006	3.46300560268220	156	1
3.63740072420595	3.48101621625283	157	1
3.63108018972051	3.46495077555940	158	1
3.62685041547782	3.46141518608265	159	1
3.63335489270639	3.46368725878278	160	1
3.63360794473708	3.47679886660055	161	1
3.62890639497298	3.47177435589939	162	1
3.61748218413243	3.42881954598037	163	1
3.62781137991521	3.40566745358071	164	1
3.62616067568956	3.45055115197344	165	1
3.62886031922876	3.48336698197874	166	1
3.63479103011785	3.48669617358776	167	1
3.62803108451944	3.45128918953685	168	1
3.62956913352855	3.46926666519546	169	1
3.62599844330016	3.45953033374867	170	1
3.62868301765969	3.46384692088643	171	1
3.62985578104401	3.46018277577971	172	1
3.63585786458651	3.47380160370154	173	1
3.63499656020961	3.46856920468856	174	1
3.62638953265581	3.44909554793425	175	1
3.63191353783087	3.45991154365855	176	1
3.62929226658775	3.44295841977435	177	1
3.63009595260836	3.45500104466742	178	1
3.63239399768262	3.48475704700481	179	1
3.63363508191588	3.50616654930471	180	1
3.63634663813417	3.49219831922343	181	1
3.62841275235272	3.46560284008060	182	1
3.63035892075897	3.47193430834307	183	1
3.62909261444180	3.47182280887173	184	1
3.63375809090426	3.48275774144325	185	1
3.63649414980660	3.51620957844698	186	1
3.63501895984354	3.49963537315052	187	1
3.62411996500653	3.48150163425921	188	1
3.62989605921423	3.49146238219031	189	1
3.62697182627100	3.47222847714970	190	1
3.62361209383296	3.44945056050708	191	1
3.62701681865044	3.46029648648433	192	1
3.62537992440470	3.46547865384304	193	1
3.62567489841630	3.44976863469155	194	1
3.62867337877067	3.44946344152180	195	1
3.62117432938788	3.45157113917972	196	1
3.62573646020234	3.45284505406867	197	1
3.62932093069293	3.45978293472843	198	1
3.63536121748317	3.46189864494433	199	1
3.63449266082760	3.48624772372257	200	1
3.63163137922353	3.49907486718112	201	1
3.63211059239489	3.47423128411325	202	1
3.63115390043939	3.47409258890744	203	1
3.62453491754756	3.46885635933844	204	1
3.62742229310381	3.45731227092107	205	1
3.62619065573647	3.43415279267267	206	1
3.62862903567470	3.42108817736178	207	1
3.62370663009003	3.41462186995206	208	1
3.62015631640640	3.41362783760789	209	1
3.63149414083109	3.45427010146331	210	1
3.62825345906358	3.46522344552655	211	1
3.62227428101444	3.45766319257752	212	1
3.62251816114300	3.44869953631085	213	1
3.62830345994689	3.48452194802633	214	1
3.62474187840731	3.42759886161681	215	1
3.62844776996154	3.45152062507709	216	1
3.63465660481930	3.44846657307099	217	1
3.63179669293127	3.47354582955038	218	1
3.62880554139188	3.47080759704782	219	1
3.62712706424863	3.47965364495587	220	1
3.62588297276080	3.49085804381304	221	1
3.62812524301711	3.46444030843754	222	1
3.62730083099973	3.49445412643838	223	1
3.62322176911105	3.43667641524302	224	1
3.62809458352266	3.43482876610243	225	1
3.63284491017569	3.47072187673316	226	1
3.62592625630122	3.46085814158184	227	1
3.63314015133539	3.45794008410022	228	1
3.63373051480177	3.49904678176064	229	1
3.63506703138389	3.50282618994262	230	1
3.63935174988571	3.50902132046545	231	1
3.63045917782027	3.46217429495620	232	1
3.63083302420535	3.49429715683909	233	1
3.62703286758818	3.44666227166425	234	1
3.62803813582625	3.46474115220981	235	1
3.63054931492294	3.44317530621684	236	1
3.62742277713887	3.45842130388339	237	1
3.62767305059829	3.43342513865816	238	1
3.62887150506693	3.45239156641557	239	1
3.63542833042108	3.48333808760477	240	1
3.63567143489782	3.50239131327269	241	1
3.63407225520957	3.51648036229370	242	1
3.63264826478100	3.50745393591371	243	1
3.63646109019498	3.50870408471500	244	1
3.63129069350363	3.49406845485360	245	1
3.63490659785307	3.47971273467180	246	1
3.63420592675672	3.46396907755827	247	1
3.63435388638418	3.44815834512125	248	1
3.63047066213135	3.41637250597140	249	1
3.62339584696068	3.43428363228371	250	1
3.63034933717695	3.47034788333032	251	1
3.62572649398706	3.47700209960122	252	1
3.62907824267766	3.48386479613781	253	1
3.63015691755906	3.47296536982144	254	1
3.62826832139434	3.45946392198377	255	1
3.62674256936092	3.46452866991200	256	1
3.62983156525997	3.49309109917753	257	1
3.63673495154929	3.49948247489185	258	1
3.63131222252316	3.46383154858789	259	1
3.62428589873916	3.43461820096459	260	1
3.62434241436957	3.43041086569706	261	1
3.62403248214063	3.43197065186399	262	1
3.63062438399715	3.46129781912491	263	1
3.62721968252485	3.46494766968305	264	1
3.62308815539563	3.44361147385907	265	1
3.62957867619585	3.45735921579147	266	1
3.63233226404503	3.49706885958777	267	1
3.63090751904930	3.48639783325890	268	1
3.63147292682782	3.46977127752720	269	1
3.62913291804167	3.43959695723803	270	1
3.62575950837477	3.43727017395366	271	1
3.62818793848022	3.46831672436942	272	1
3.62440666985077	3.48719704097580	273	1
3.62772575124885	3.45636952130424	274	1
3.62996357440914	3.43463294658569	275	1
3.62552388521187	3.44597844349609	276	1
3.62900498833892	3.42677892457558	277	1
3.63271883893153	3.44888442439133	278	1
3.62562140634216	3.46794008781748	279	1
3.62640018887781	3.44097623506176	280	1
3.62337722620720	3.43454216845063	281	1
3.62492401974274	3.45516485074735	282	1
3.62369505694721	3.46624701680367	283	1
3.63152256438929	3.45619516035601	284	1
3.63051002959137	3.48039578276978	285	1
3.63108781284386	3.49944229899775	286	1
3.63165164832991	3.49187413022131	287	1
3.62884636427931	3.47411585736978	288	1
3.63463002406664	3.49140702757172	289	1
3.63101547279419	3.48248985477826	290	1
3.62816414958729	3.46695185134354	291	1
3.63904119204764	3.49134464956032	292	1
3.62669647814266	3.45693486532951	293	1
3.62411759492351	3.45207136747933	294	1
3.62980122493984	3.46176968790188	295	1
3.62768825800780	3.46625246382693	296	1
3.63320633938016	3.48764165099193	297	1
3.63192923003866	3.48109541756452	298	1
3.62471494491837	3.44920673639496	299	1
3.62879896928175	3.45095314777029	300	1
3.62660817980984	3.43879863073849	301	1
3.62337794458286	3.46103546431015	302	1
3.62721201204665	3.47456357084771	303	1
3.62367019924254	3.45543638423887	304	1
3.62429209840116	3.43604654565250	305	1
3.61892340834835	3.42070045584969	306	1
3.62086921634407	3.39697881568787	307	1
3.62868656252303	3.44540502700743	308	1
3.62969695602245	3.47678269483901	309	1
3.63618163768889	3.49321831957666	310	1
3.63479820239360	3.48885157167715	311	1
3.63191458423770	3.48741746903415	312	1
3.62498289526012	3.46348101615455	313	1
3.63491766690942	3.51438901668239	314	1
3.63143428029416	3.49247635982635	315	1
3.63191368856772	3.47890258402519	316	1
3.63030373933865	3.48180754648590	317	1
3.62736405979055	3.48364580988398	318	1
3.63454743917387	3.50465663080745	319	1
3.63314101793023	3.50114944220928	320	1
3.63002314417752	3.48750252954448	321	1
3.62993873232549	3.48104403460260	322	1
3.62974846533055	3.48239525250063	323	1
3.62793456918956	3.47105257235369	324	1
3.62642975317642	3.47586418427081	325	1
3.62381273124377	3.46664142302045	326	1
3.62147557914953	3.45581997181108	327	1
3.62170327502193	3.43812784819064	328	1
3.62402763547266	3.44463258923232	329	1
3.62414124589857	3.40941350580953	330	1
3.62486166929834	3.42827902356894	331	1
3.62408954407375	3.45308908310081	332	1
3.61731527506353	3.44130472630372	333	1
3.62427720704840	3.43417673444960	334	1
3.63129396778646	3.45754502179778	335	1
3.62831358393381	3.45594592449060	336	1
3.62796792975415	3.44779627888253	337	1
3.62545624712093	3.46410356188489	338	1
3.63076888627723	3.46265442361476	339	1
3.63027473644454	3.46749276852573	340	1
3.62901655058187	3.43409089349119	341	1
3.63045354176693	3.47989238675472	342	1
3.63758675145777	3.52307965944343	343	1
3.62974222861208	3.47449352942786	344	1
3.62724603282468	3.43920218730184	345	1
3.62885005578077	3.45203895211481	346	1
3.63031602404815	3.44275105903920	347	1
3.62979571828576	3.45047130492069	348	1
3.63144457494525	3.45870705224485	349	1
3.62314294163961	3.45324320125877	350	1
3.63080538571844	3.46706656002177	351	1
3.63230686798691	3.46118040584806	352	1
3.62852127564255	3.47131893738798	353	1
3.63082173937809	3.48070856540502	354	1
3.63155731437430	3.46085781364049	355	1
3.63218894851462	3.47950807497860	356	1
3.62668152311668	3.46758425997370	357	1
3.62370308667486	3.45639150229272	358	1
3.62789635718110	3.45216591900071	359	1
3.63006929496721	3.47675933683733	360	1
3.62957289698747	3.48691274952126	361	1
3.62643405546645	3.50165666582197	362	1
3.62801238828124	3.48376275246452	363	1
3.62546700489677	3.49848923869211	364	1
3.63072154270867	3.46890429089625	365	1
3.62336720722732	3.44780324539243	366	1
3.62510069946839	3.45395795022491	367	1
3.62456815278638	3.44674439983097	368	1
3.62895975280657	3.45934670447406	369	1
3.63127331070381	3.48391237189945	370	1
3.62287532493519	3.46334069706325	371	1
3.62536382451012	3.47466616640780	372	1
3.62717846272631	3.45975727473452	373	1
3.62728681191850	3.47567530127208	374	1
3.62596047771352	3.46362047211549	375	1
3.63211082802688	3.52156875691782	376	1
3.62968144017357	3.50983240918664	377	1
3.63254682868596	3.48937987505979	378	1
3.61912139880840	3.45799778687855	379	1
3.61985364538770	3.43957828657823	380	1
3.63407106735281	3.45006525543898	381	1
3.62480987762222	3.43053999608091	382	1
3.62257248510290	3.42759110734161	383	1
3.62445188394590	3.43378361002309	384	1
3.62421223573291	3.42420519744041	385	1
3.62646547888404	3.44738285254463	386	1
3.63342186101351	3.47784152943717	387	1
3.63489121727034	3.47389106641194	388	1
3.62843733952280	3.44685596546156	389	1
3.62328707483281	3.44582492928378	390	1
3.63058082591730	3.46098266419803	391	1
3.62767443939479	3.45205777480943	392	1
3.63506878304667	3.47984169137899	393	1
3.62542263838573	3.46915304110897	394	1
3.62725819996327	3.45594434590515	395	1
3.63594475958387	3.46251797556633	396	1
3.63165965209833	3.48298322585975	397	1
3.63161408496094	3.49877195013861	398	1
3.62416938575377	3.48620662724287	399	1
3.62604215919882	3.43225988631068	400	1
3.62368890351917	3.42900924561287	401	1
3.62810143056844	3.47267423522259	402	1
3.63032798701360	3.47270291996667	403	1
3.62914759590984	3.47024987846915	404	1
3.63282211577827	3.47791154111350	405	1
3.63520069436342	3.51079190590658	406	1
3.62980355352307	3.47671072755040	407	1
3.62678589323736	3.45722313509046	408	1
3.62688724348552	3.47805950063405	409	1
3.63002745432583	3.46498372562118	410	1
3.63114087015978	3.48500312557907	411	1
3.62762652205893	3.46397693869459	412	1
3.62347686147020	3.41978202418966	413	1
3.62895794200893	3.43006781643869	414	1
3.62243418256523	3.42358196500551	415	1
3.62283287487220	3.46740952448541	416	1
3.63181694102264	3.44428801265587	417	1
3.63517915921633	3.48550938418039	418	1
3.62813239631547	3.46161265886950	419	1
3.63283496053881	3.46524145458387	420	1
3.62740177605709	3.43536043431388	421	1
3.62207810335606	3.43696128133367	422	1
3.62215866142628	3.42518870354191	423	1
3.62338686383980	3.43254785479152	424	1
3.62446798706054	3.45140362059063	425	1
3.62271173737299	3.43530131099108	426	1
3.62935090440862	3.45060462295216	427	1
3.62824343659150	3.49319422592353	428	1
3.62844991867846	3.48643415618741	429	1
3.62719028033914	3.45509108293445	430	1
3.62607359762940	3.47324568552882	431	1
3.62876444041814	3.48275686180704	432	1
3.63228572689702	3.48811836041708	433	1
3.62576893485606	3.48732995682186	434	1
3.63259206345689	3.49774064659133	435	1
3.62590554971273	3.48684539285128	436	1
3.62829787178671	3.46241515114663	437	1
3.62211244934544	3.45763093934377	438	1
3.62674414586303	3.42342297892367	439	1
3.62916993760453	3.45515273500060	440	1
3.62743917076763	3.45025758390222	441	1
3.62545235221176	3.45691964236573	442	1
3.62490306435673	3.45955599577275	443	1
3.62506006354588	3.45724706910025	444	1
3.62917167159571	3.48597005488680	445	1
3.62582923117725	3.45815655731087	446	1
3.61993071705852	3.44661367387604	447	1
3.62787900983173	3.47921587631098	448	1
3.63146395595618	3.47090616284181	449	1
3.62478934275907	3.43751352885266	450	1
3.62654889337800	3.44568180086477	451	1
3.62980992402034	3.46744784646125	452	1
3.63384417192901	3.50151997636053	453	1
3.62633521076597	3.48280857753226	454	1
3.62414417888452	3.44385761213799	455	1
3.62407895523799	3.45442893288349	456	1
3.62624307951529	3.45920707128675	457	1
3.62609882903845	3.46367335089014	458	1
3.62406194375789	3.47443936448713	459	1
3.62427276541353	3.42812591620922	460	1
3.62781225703976	3.41391141425015	461	1
3.62448766175957	3.43249719768491	462	1
3.62737148755229	3.41913812357208	463	1
3.62952930217624	3.43751206800805	464	1
3.62727970976218	3.45186931337471	465	1
3.62721486005874	3.46378682154073	466	1
3.62300089412772	3.44433111106190	467	1
3.62181362460495	3.44059872397777	468	1
3.62805104718135	3.45394773994805	469	1
3.62648738357099	3.46304789905368	470	1
3.62679893804185	3.46375030184720	471	1
3.62859175070605	3.45659219730776	472	1
3.62270268849474	3.46278835149472	473	1
3.62613798544445	3.44890673938881	474	1
3.63138496538353	3.45355902405137	475	1
3.62859661353543	3.46752968305590	476	1
3.62865222732517	3.43727773847542	477	1
3.62180702116133	3.42012351251205	478	1
3.62906990511687	3.45577474416178	479	1
3.62340542389755	3.44043479992332	480	1
3.62856951761201	3.46310117789796	481	1
3.63359768530096	3.48431352235944	482	1
3.63279170623981	3.47803993670027	483	1
3.62967861782822	3.46060327376250	484	1
3.63066731981497	3.48507756770014	485	1
3.62593518844793	3.46998497701741	486	1
3.62310831402428	3.46629005825800	487	1
3.62428584380995	3.46027163123524	488	1
3.62141065115937	3.48327573699070	489	1
3.62323891443280	3.48142199813711	490	1
3.62504315471750	3.45427604501031	491	1
3.62633257653953	3.45395055580675	492	1
3.62946194971693	3.46086260141715	493	1
3.62577396030821	3.44678800353819	494	1
3.62653289135062	3.42329875548690	495	1
3.62352353266489	3.43676158950632	496	1
3.62771141958213	3.43231280977059	497	1
3.61844247032765	3.43302959730176	498	1
3.62818933373184	3.45525035496014	499	1
3.62142226420668	3.45048458049434	500	1
3.61717206008211	3.46934393100019	501	1
3.62863433233942	3.48403767939174	502	1
3.62675927437555	3.45262445585418	503	1
3.63484084546440	3.45093432071737	504	1
3.62963706897754	3.43982214264229	505	1
3.62840050551348	3.41269399887968	506	1
3.62582245647101	3.43002441994974	507	1
3.62570328423082	3.42760956690875	508	1
3.62831701550023	3.46485655954109	509	1
3.63476688433248	3.50782724128665	510	1
3.63032052569907	3.49864769852440	511	1
3.62883528648414	3.51151663732567	512	1
3.63139785454613	3.50570318832307	513	1
3.63273395381257	3.45378240073840	514	1
3.63259969595473	3.46591469412518	515	1
3.63132387107640	3.48070282982940	516	1
3.62875314556386	3.45894850463027	517	1
3.62019149658220	3.41709523367196	518	1
3.63113647808037	3.45472475239024	519	1
3.63315765103059	3.47185440196264	520	1
3.63439446374127	3.49441864315191	521	1
3.62816896818132	3.47183787716088	522	1
3.62296304048694	3.46438983644318	523	1
3.63314496736326	3.45388931479988	524	1
3.63313629054949	3.48299205304991	525	1
3.63689610250301	3.50023052880134	526	1
3.63261797744714	3.47423313309345	527	1
3.63222072117412	3.47856376968584	528	1
3.63121686660857	3.46819376982007	529	1
3.63492332553675	3.44536815977048	530	1
3.63264861279066	3.43872196709092	531	1
3.63371885622961	3.43028197896309	532	1
3.63614117864064	3.43845150387743	533	1
3.62616378473540	3.42776995657009	534	1
3.62596530399054	3.45477122728458	535	1
3.62485061470960	3.43463123099647	536	1
3.63257633015462	3.46082474479221	537	1
3.62637263781393	3.46683882004483	538	1
3.63022414757134	3.44232665513931	539	1
3.63213695022431	3.48337189101896	540	1
3.63648544122277	3.46604765246140	541	1
3.63226971906394	3.45967140625096	542	1
3.63328462702109	3.44327947696895	543	1
3.62956124547874	3.46957378467552	544	1
3.63499923466195	3.47500065301012	545	1
3.63167995255664	3.45530538471822	546	1
3.63082499455491	3.45629936032565	547	1
3.62837669682945	3.49125169186304	548	1
3.62814848593177	3.48199162329515	549	1
3.62742499342845	3.45658393036611	550	1
3.62371634201533	3.39955308498638	551	1
3.62422151438842	3.43089620823185	552	1
3.62436833583978	3.46057598970864	553	1
3.62864573949979	3.45539940937371	554	1
3.63022831367755	3.44915070373415	555	1
3.62512659823152	3.42933713502942	556	1
3.63013376700437	3.45473582163062	557	1
3.63114105164796	3.45746761091876	558	1
3.63350217592778	3.47746993655434	559	1
3.63492351596145	3.46384369975517	560	1
3.63100413661821	3.46800899478637	561	1
3.62311837316091	3.43593579076735	562	1
3.62141859029986	3.46019325307616	563	1
3.62864700603658	3.47744812180768	564	1
3.62748237105967	3.47054706710358	565	1
3.62691251132524	3.48211596276102	566	1
3.63208712319291	3.46061876016786	567	1
3.62876350825892	3.44458895949786	568	1
3.63310852686251	3.46471438081938	569	1
3.63007852378486	3.48039874872201	570	1
3.62910657036883	3.44121121520819	571	1
3.62572659266141	3.43335219816589	572	1
3.62986916121195	3.46617113764774	573	1
3.62921286523683	3.46743696209435	574	1
3.62752905695793	3.47662226839619	575	1
3.62871113298738	3.46240518257324	576	1
3.63068423722791	3.46112162246124	577	1
3.63312668825587	3.46267263309018	578	1
3.63112126425806	3.46290466923675	579	1
3.63019989464713	3.44830038617315	580	1
3.63126199734844	3.46435275615867	581	1
3.63096609492939	3.46845100415438	582	1
3.63360824055698	3.45823695765601	583	1
3.63218474178869	3.44666857922535	584	1
3.63134486828864	3.45109845297203	585	1
3.63419515986002	3.47529648605309	586	1
3.63869279683213	3.50562193170959	587	1
3.63312849264352	3.49091888480706	588	1
3.63316005881718	3.46411064572862	589	1
3.62933707454132	3.46010501904045	590	1
3.63448255021281	3.48076259506463	591	1
3.62467762901935	3.47880369724037	592	1
3.63047752507000	3.45080082573580	593	1
3.62794864972633	3.44072277697426	594	1
3.63098513987464	3.46032314224573	595	1
3.63181773593437	3.48142884936867	596	1
3.63551791366428	3.45744525728926	597	1
3.62875560597831	3.47193191855437	598	1
3.62810080649562	3.45246930747503	599	1
3.62986687800087	3.43702553362814	600	1
3.63277787498282	3.48020237790544	601	1
3.63094970324842	3.51627131241736	602	1
3.63452893442643	3.51354949038638	603	1
3.63031000859243	3.49599364654463	604	1
3.63575061559390	3.52525653230677	605	1
3.63684475032280	3.50042314791876	606	1
3.63091802367816	3.47353432942156	607	1
3.62751989542498	3.43284878147116	608	1
3.62641694725051	3.43700421598423	609	1
3.63080017395943	3.47708000005238	610	1
3.63622645236386	3.49705826394491	611	1
3.63120289348563	3.44581923125661	612	1
3.61824407806235	3.43894850472869	613	1
3.62817495788030	3.44303235757336	614	1
3.62433315117754	3.41600342383685	615	1
3.61852862466161	3.43678749041428	616	1
3.62904289684822	3.45797243837418	617	1
3.62978902990298	3.44575067362168	618	1
3.63224955403048	3.48985103661798	619	1
3.62854148116601	3.45235551713143	620	1
3.63034578579072	3.44685018170328	621	1
3.62733626136990	3.43248432613979	622	1
3.62994490932665	3.46016286448429	623	1
3.62818788104462	3.44894575099526	624	1
3.63097597445225	3.46955661994394	625	1
3.62539267150789	3.45205481003279	626	1
3.63206272097098	3.45435349206703	627	1
3.63158365844383	3.47193595462362	628	1
3.63577825703215	3.49368139295272	629	1
3.63486321617489	3.50810790159790	630	1
3.63119179304419	3.48933515601596	631	1
3.63252463595545	3.48545063375956	632	1
3.62023739749385	3.46797330324782	633	1
3.62617138701167	3.46367329918966	634	1
3.62343665290557	3.44045668632596	635	1
3.62461539463529	3.43750567018022	636	1
3.63058198930672	3.43089848259742	637	1
3.63464126412943	3.46623336129640	638	1
3.63421832527742	3.46904732803552	639	1
3.62622950424960	3.47488775398645	640	1
3.62931964427631	3.46523566209727	641	1
3.62604744606275	3.45473386175337	642	1
3.63056174932264	3.47584772629605	643	1
3.63835856533423	3.46071129663397	644	1
3.63131788178443	3.48455492510654	645	1
3.63579341098771	3.47095048852620	646	1
3.63108189095798	3.45535872065430	647	1
3.63049803719680	3.45194732606767	648	1
3.63022034804054	3.45576118204811	649	1
3.62643476259657	3.45950859291403	650	1
3.62549966948442	3.42411641064562	651	1
3.62860040633040	3.41564976156805	652	1
3.63479192567174	3.46211689508450	653	1
3.63196411950870	3.45682099434954	654	1
3.63219856347992	3.45350842448078	655	1
3.63429286681537	3.46483231790875	656	1
3.62797075130688	3.47268272321994	657	1
3.62319119104175	3.45526983212020	658	1
3.63048945811232	3.47574766654809	659	1
3.63108311307958	3.45873272473630	660	1
3.62715246688499	3.47463447634486	661	1
3.63177137055187	3.45680863801471	662	1
3.63693267565876	3.48057071251844	663	1
3.63729300897454	3.46769719111088	664	1
3.63313671868159	3.44709757051272	665	1
3.62797264100289	3.42325815013664	666	1
3.62771520242933	3.46037671198454	667	1
3.63058811844283	3.48600289683975	668	1
3.63367702252855	3.45790457674376	669	1
3.62540137441898	3.45359537320972	670	1
3.62594675915928	3.46982283633727	671	1
3.63258259981559	3.45322870086243	672	1
3.63702792912619	3.47894914137333	673	1
3.63322570999742	3.47829491938566	674	1
3.62411740790242	3.46254640775003	675	1
3.62458549564231	3.43598093711418	676	1
3.62755236319109	3.45846856938223	677	1
3.63488132740303	3.47705663658000	678	1
3.63508651509851	3.47366844326469	679	1
3.63528054128252	3.50401155134453	680	1
3.63671605911713	3.48042714132190	681	1
3.63052782957962	3.44007300695811	682	1
3.62711141097186	3.44675176288164	683	1
3.62899035788486	3.41927873972633	684	1
3.63239726499229	3.44015992444274	685	1
3.63181284748891	3.43498902747570	686	1
3.62836244476920	3.43927612455478	687	1
3.63277758934872	3.44967826943211	688	1
3.62815687440420	3.47140625440610	689	1
3.62754404073929	3.45300078145942	690	1
3.63180992897862	3.45843306265490	691	1
3.62681599579403	3.45503300092680	692	1
3.62713209000316	3.45155377000771	693	1
3.62776674860076	3.47589985991596	694	1
3.62402681844225	3.45111831682490	695	1
3.62232808870112	3.42276550900568	696	1
3.62749088904780	3.45747973009819	697	1
3.62672285290279	3.45459013411642	698	1
3.63090352774042	3.48384447314256	699	1
3.62480671391478	3.44395186411165	700	1
3.63006666337872	3.43708977515200	701	1
3.62788219750040	3.44771826675259	702	1
3.62622353107840	3.45970084535934	703	1
3.62658240527163	3.45651167108258	704	1
3.62343595964550	3.44718782438885	705	1
3.63270463500909	3.47934471901421	706	1
3.63020563578590	3.47802401333489	707	1
3.62917368126281	3.45698548066400	708	1
3.63506471631691	3.45089772277612	709	1
3.62870427124034	3.42155732489449	710	1
3.63249262093507	3.43993254996405	711	1
3.63203487252670	3.44229558254297	712	1
3.63475729498883	3.45975049189514	713	1
3.63233815115006	3.44062632997101	714	1
3.62744990479524	3.46480326020804	715	1
3.62679378877527	3.46916324373793	716	1
3.62879965894342	3.46865173842781	717	1
3.62857940431342	3.45221999214394	718	1
3.62723161797495	3.46265779909247	719	1
3.63069507531885	3.46199582117798	720	1
3.62070652756201	3.43622829033593	721	1
3.62832818184838	3.43597666251263	722	1
3.62535989977954	3.42378111685206	723	1
3.62541632673529	3.41991958115377	724	1
3.62286300608208	3.44820269854523	725	1
3.62746637028250	3.46046319644732	726	1
3.62750765169275	3.47512455857573	727	1
3.63302515407904	3.47578682836691	728	1
3.62670662207597	3.47802689255618	729	1
3.62765125953782	3.51007869337302	730	1
3.63707257476998	3.50622411451925	731	1
3.62704916071752	3.48600885064722	732	1
3.62795091711696	3.46553722861951	733	1
3.62772475067446	3.47536328647276	734	1
3.63041040571346	3.48584862253909	735	1
3.62998979254421	3.45825728370377	736	1
3.63049238191192	3.48183384773857	737	1
3.62723782188267	3.45650809004898	738	1
3.62557907426837	3.43255442644091	739	1
3.62581379029548	3.41863177446512	740	1
3.62713942312597	3.40696038557579	741	1
3.62938399085556	3.42618085797089	742	1
3.62660496721608	3.43965169541678	743	1
3.62993852409419	3.47908834276259	744	1
3.62949184225118	3.47720937054857	745	1
3.63212700046958	3.45137701635721	746	1
3.62749440507104	3.45448603308642	747	1
3.62777773983014	3.44293876000366	748	1
3.62740579691317	3.41204547047105	749	1
3.63792147776561	3.44798585575836	750	1
3.63339765072386	3.46294527523434	751	1
3.62955894202705	3.44647051644716	752	1
3.63236462470296	3.44939199350591	753	1
3.63374125412265	3.46341139573554	754	1
3.63112560083820	3.44469964785888	755	1
3.62844070692280	3.41533505739180	756	1
3.62307134177115	3.41727572966750	757	1
3.62437792027776	3.45772972835590	758	1
3.63822073910058	3.47007175301533	759	1
3.63532100370597	3.45700552701848	760	1
3.63494436928335	3.46098576957171	761	1
3.63253960873173	3.46782033317045	762	1
3.62757952753644	3.47294536357096	763	1
3.63201512833735	3.47187559493361	764	1
3.62875346700335	3.47499624791205	765	1
3.62384324327198	3.46086923589540	766	1
3.63098315403519	3.48284637521212	767	1
3.64532480772712	3.47125350947054	768	1
3.63835932613653	3.47402347034289	769	1
3.63413814869333	3.47615276695000	770	1
3.63182664499813	3.50950315253967	771	1
3.62930065661586	3.48607966252629	772	1
3.62511713066376	3.45627479672259	773	1
3.62408361152844	3.47723341164632	774	1
3.62768551046675	3.50655314170616	775	1
3.62731291426061	3.46200867219884	776	1
3.62784178308451	3.48205156122619	777	1
3.62928330359150	3.46134973477368	778	1
3.63429992914243	3.46917156236085	779	1
3.62977282220639	3.45763469257961	780	1
3.62727831862885	3.45166885702239	781	1
3.62430994975607	3.43560374781118	782	1
3.62904280465100	3.45809646994013	783	1
3.63450036784423	3.44184797986917	784	1
3.62736590484907	3.43086819371020	785	1
3.62711599685571	3.45663048370546	786	1
3.63036295750749	3.46562544295387	787	1
3.63371049298871	3.45889466760728	788	1
3.63069466234851	3.43783015705335	789	1
3.62848025163265	3.44683289606376	790	1
3.62495326313810	3.44432649503974	791	1
3.62742357264410	3.44745856487771	792	1
3.62776915135000	3.44394004063552	793	1
3.62908737333182	3.41883862465857	794	1
3.62574531984575	3.43907500681171	795	1
3.62786666849297	3.47084876708429	796	1
3.62635578824018	3.44978223548534	797	1
3.63727249073179	3.46545661737698	798	1
3.63174821204909	3.47295791798862	799	1
3.62858619400948	3.47131090932459	800	1
3.62624770633165	3.42858199944984	801	1
3.63119698949734	3.45085572362176	802	1
3.62876906888517	3.45582633526099	803	1
3.62743088521607	3.45641759345891	804	1
3.63086093558161	3.47913121270143	805	1
3.62938012007384	3.46652441288366	806	1
3.63044750025634	3.45828520800840	807	1
3.63591479931973	3.50234574352902	808	1
3.64025757686172	3.51696517298056	809	1
3.63214160733100	3.47852658044173	810	1
3.63313604476098	3.48162455138693	811	1
3.63544573683830	3.50150483250346	812	1
3.62719171604786	3.46891440383853	813	1
3.62437345542363	3.45309629909891	814	1
3.63071094491025	3.44534970370230	815	1
3.62409563197179	3.44666011615578	816	1
3.63078811836609	3.46594016566953	817	1
3.63392682090292	3.45906126287678	818	1
3.62713111841130	3.45839577561331	819	1
3.62811254634922	3.46294340739077	820	1
3.62792004147929	3.44718781676351	821	1
3.62888413486721	3.43854473512388	822	1
3.62261349405767	3.42565515314477	823	1
3.62937562398548	3.45559349458836	824	1
3.63119110435507	3.44723753016088	825	1
3.62564666477353	3.43673014140779	826	1
3.62946998814508	3.44534317006261	827	1
3.62722683302273	3.47095043140854	828	1
3.63802046157025	3.50169038598626	829	1
3.63437124524109	3.50701784510537	830	1
3.62922159921585	3.45175194325438	831	1
3.62135221098907	3.41744847285485	832	1
3.62402270011267	3.40912993628310	833	1
3.62191436545175	3.40529242764986	834	1
3.62798266347441	3.42689591362883	835	1
3.63165141518362	3.45111125548893	836	1
3.62768436504880	3.45576409518123	837	1
3.62984929323801	3.47678871238999	838	1
3.62544159909267	3.43203757250231	839	1
3.62477984425239	3.44199339229947	840	1
3.62139613149477	3.41738359809091	841	1
3.62997734210289	3.43816289128957	842	1
3.63179996074309	3.44972490510170	843	1
3.63097135919379	3.44781998694561	844	1
3.62396610460477	3.43705903092763	845	1
3.62503195864397	3.44359842720593	846	1
3.62893136903063	3.45114855559175	847	1
3.62726394750789	3.42438123055500	848	1
3.62568767396899	3.41757038477797	849	1
3.62604226392861	3.44780397329220	850	1
3.62376003486070	3.42754514724138	851	1
3.62421736767601	3.43579532507878	852	1
3.62523449325104	3.44634168162600	853	1
3.62416322180836	3.46367398522577	854	1
3.61919786797889	3.43903778622879	855	1
3.62181826801752	3.45007801721108	856	1
3.62299427293668	3.44660014445242	857	1
3.62044805160883	3.42790778184092	858	1
3.62783337436863	3.41520935766841	859	1
3.62741685189058	3.43927902054169	860	1
3.63590086136540	3.46469773365852	861	1
3.62764063445143	3.44742302480519	862	1
3.63179593079518	3.46965068139673	863	1
3.63071395070705	3.47366011122275	864	1
3.62636232570424	3.47485376100152	865	1
3.62940843753006	3.50288233257912	866	1
3.63034207384957	3.50031366868260	867	1
3.62890742489630	3.48453447058466	868	1
3.62571310542384	3.49165083290562	869	1
3.62766013760752	3.47966083921951	870	1
3.62608124703877	3.46393184488151	871	1
3.62385078239868	3.44118318557814	872	1
3.62409943998054	3.43965444913409	873	1
3.62234311027214	3.40806984386914	874	1
3.62881184196659	3.43744856741494	875	1
3.62294628020018	3.41021210198793	876	1
3.63112749321426	3.45722530673037	877	1
3.62627416003507	3.46348645813737	878	1
3.62532877589251	3.46319057781560	879	1
3.62505175904552	3.42675701982685	880	1
3.62756819324925	3.43798077605794	881	1
3.63161829675507	3.45179664300116	882	1
3.63377432659052	3.47506929562900	883	1
3.62912603556905	3.46232904633088	884	1
3.62815840273354	3.45452219202070	885	1
3.62484901062664	3.45609755971998	886	1
3.63072800661717	3.46991647394298	887	1
3.62881979619294	3.46557780917455	888	1
3.62976651450668	3.49050270395309	889	1
3.62048168547203	3.45501322049854	890	1
3.62269537091739	3.42988393378530	891	1
3.62365100454874	3.45088350656679	892	1
3.62915010619426	3.46816971490328	893	1
3.62667405727327	3.43252302773593	894	1
3.62179098673630	3.40733454145539	895	1
3.62837993426706	3.40732990587609	896	1
3.62690263849627	3.46442697884484	897	1
3.62261098039361	3.44378776999260	898	1
3.63344955647852	3.46093850210381	899	1
3.62732163173759	3.43963771953691	900	1
3.62252243738117	3.43414468474437	901	1
3.62664588494078	3.43638536460454	902	1
3.63049219012507	3.45897234388551	903	1
3.62623458067113	3.44336272522429	904	1
3.62255121131736	3.44737705256416	905	1
3.62866472154894	3.42524543203711	906	1
3.62244571663928	3.43553488062806	907	1
3.62338400550456	3.43466133507241	908	1
3.63082444855964	3.44784611935484	909	1
3.63552386347724	3.46084040948874	910	1
3.62181411182430	3.41875101003687	911	1
3.62527142853478	3.44113376889739	912	1
3.62713535466192	3.45563501784482	913	1
3.62711761072385	3.44291082743556	914	1
3.62788665654263	3.44883611238534	915	1
3.63253987248792	3.41658405223241	916	1
3.62873983251197	3.44264965395196	917	1
3.62950481484390	3.46718371108828	918	1
3.63112337095639	3.46752459488953	919	1
3.63227132614380	3.47195270760543	920	1
3.63566942828146	3.47469177242080	921	1
3.63031209015905	3.47296091587104	922	1
3.63120892291033	3.48393258465917	923	1
3.62636952135708	3.45407934160215	924	1
3.62943493867560	3.44988028312869	925	1
3.63125537136986	3.44644972763249	926	1
3.62818413674983	3.45441806367408	927	1
3.62949081833663	3.46685627224065	928	1
3.62345229688369	3.44634958641574	929	1
3.62518317326015	3.45049249022616	930	1
3.63169070967752	3.45848327611326	931	1
3.63422877436074	3.48176876859146	932	1
3.62828620756794	3.48987303557847	933	1
3.62698469147852	3.47878125345125	934	1
3.63224197687326	3.47221155916203	935	1
3.62816785659377	3.46709696316246	936	1
3.62349675589687	3.44261459357976	937	1
3.63432309752880	3.44255374994640	938	1
3.63077603136214	3.43127874086768	939	1
3.62828184154292	3.44567412938418	940	1
3.63353901560517	3.47499351455431	941	1
3.63220652552781	3.49882330845728	942	1
3.63056199863640	3.48783993580139	943	1
3.63085847192138	3.46251941661473	944	1
3.63167782867241	3.45879902631148	945	1
3.63164683890454	3.48711349041976	946	1
3.63305947266475	3.47174588640811	947	1
3.63559005197808	3.51365141689507	948	1
3.63067284992791	3.48597715984060	949	1
3.62761600645079	3.47883747966378	950	1
3.63349223276097	3.45599016230181	951	1
3.63123303593294	3.45597197420372	952	1
3.61895686884837	3.45124603252413	953	1
3.61828631830539	3.44088660188369	954	1
3.62241418039898	3.45554709315215	955	1
3.62348492148589	3.43247507627681	956	1
3.62527385398680	3.45599407327554	957	1
3.62154665411527	3.46503713396328	958	1
3.62577803709286	3.44089376908543	959	1
3.62830792285413	3.42994030622533	960	1
3.62932455449731	3.43107986284760	961	1
3.62956014984816	3.43581486490542	962	1
3.63032020886637	3.44586303092369	963	1
3.62571847790006	3.46181592356735	964	1
3.62791242311797	3.45238103940909	965	1
3.63017036652057	3.42251815413845	966	1
3.62269914021548	3.43892206332310	967	1
3.62441946722398	3.44628773750659	968	1
3.62618154696741	3.45031902132809	969	1
3.63605952017055	3.47424272990569	970	1
3.63317270599413	3.47092591762001	971	1
3.62346417737057	3.47723939557837	972	1
3.63218084743283	3.47902954729208	973	1
3.63058631081730	3.47161805421832	974	1
3.62466501676593	3.45326923135641	975	1
3.62883824050474	3.47398005593275	976	1
3.62629405382814	3.47925015662922	977	1
3.62642787992389	3.48968807538529	978	1
3.62157398855592	3.45182404539411	979	1
3.61970482698820	3.44836380959370	980	1
3.62288247996243	3.42083359327699	981	1
3.62247602611602	3.41876000012562	982	1
3.63181958030477	3.48118487701012	983	1
3.62567301713871	3.48548909545047	984	1
3.62781211153233	3.47379818988011	985	1
3.62347166623521	3.44958264619908	986	1
3.62291502303355	3.45221388515885	987	1
3.63151764367987	3.48726305816215	988	1
3.62791335824910	3.46944627915194	989	1
3.63248357883665	3.45706956422019	990	1
3.63266809111178	3.47109262838056	991	1
3.62832331956655	3.45693910023641	992	1
3.62270929985574	3.45701063110286	993	1
3.62265288509905	3.46553904246774	994	1
3.62306035657562	3.41683626738342	995	1
3.62442453120145	3.43141395972705	996	1
3.62383581403755	3.40665860749707	997	1
3.62235687829419	3.43455072457621	998	1
3.62509990451828	3.46288957192677	999	1
3.62314199393602	3.48405813269965	1000	1
3.63138311013708	3.47277670526488	1001	1
3.62897530383031	3.46846395473492	1002	1
3.62789756674461	3.44695635299352	1003	1
3.63051311102583	3.44235677902387	1004	1
3.63248251386359	3.46634011334910	1005	1
3.62919058197058	3.45560760509617	1006	1
3.62350781732341	3.40722841764640	1007	1
3.61908242787050	3.40154284824396	1008	1
3.61794964421876	3.42048003110383	1009	1
3.62550232648545	3.44269861933494	1010	1
3.62604208225929	3.45598273929474	1011	1
3.62634596458195	3.47634073892699	1012	1
3.62564388932357	3.45634113574176	1013	1
3.62991220448295	3.48152596488050	1014	1
3.62999454214296	3.45879287293758	1015	1
3.63003814792544	3.45345747851027	1016	1
3.62806533991147	3.41927815578024	1017	1
3.62649737251768	3.43686076639788	1018	1
3.61906767497112	3.42925197686264	1019	1
3.62338538136325	3.49178623847227	1020	1
3.62907180465034	3.46608975920712	1021	1
3.62899305685535	3.46592615549225	1022	1
3.62906679095644	3.47464571042282	1023	1
3.63081784595983	3.45091969248676	1024	1
3.62836690235735	3.44240923917612	1025	1
3.63152307079723	3.45554786273136	1026	1
3.63242107848269	3.47929578529999	1027	1
3.63452782025694	3.48129880477712	1028	1
3.63604552016715	3.49619449525295	1029	1
3.62977545695440	3.44554451567161	1030	1
3.62483051673311	3.40799962016364	1031	1
3.62395127508667	3.41560097177645	1032	1
3.62677446878371	3.47775477563270	1033	1
3.62623576044437	3.45873255584747	1034	1
3.62247557865932	3.43625482325942	1035	1
3.63093551166954	3.45053722521739	1036	1
3.62678484161136	3.42040808649495	1037	1
3.62457178746053	3.44724918315182	1038	1
3.62222705745626	3.45435602396294	1039	1
3.63156495080074	3.47296239559200	1040	1
3.63267703891219	3.45806080797001	1041	1
3.62756438737476	3.46844013203405	1042	1
3.62568650681455	3.47276280839868	1043	1
3.62459594434300	3.45557291261136	1044	1
3.62701622830415	3.47988757380080	1045	1
3.63313543916498	3.49678379397599	1046	1
3.62180251909438	3.45225094166512	1047	1
3.62579177442101	3.46405598330139	1048	1
3.62496336085702	3.45885927954699	1049	1
3.62700124141382	3.46063081475006	1050	1
3.62066787414982	3.42772648735510	1051	1
3.62555052241531	3.43805593344060	1052	1
3.62433033783051	3.42285930084473	1053	1
3.63017921222058	3.45432481799651	1054	1
3.62736053742234	3.47526380383695	1055	1
3.62368565389121	3.48648070688002	1056	1
3.62737769847141	3.47711665107436	1057	1
3.63098420802422	3.47137188579124	1058	1
3.62898530540023	3.48355471677811	1059	1
3.63062617615418	3.49638224693077	1060	1
3.63205228959134	3.47895020980531	1061	1
3.62875306920099	3.44971182459693	1062	1
3.62347555642139	3.44349986368532	1063	1
3.62786108246493	3.45133604851326	1064	1
3.62826320489969	3.44083617464946	1065	1
3.62269206474259	3.42814756803334	1066	1
3.61767790495277	3.41078352973768	1067	1
3.62906769394613	3.45398256614532	1068	1
3.62704712940701	3.45429126650678	1069	1
3.62837389730435	3.45736895732485	1070	1
3.62319918265805	3.46182387517162	1071	1
3.62785332706328	3.46752954961409	1072	1
3.63156354896408	3.46136835187989	1073	1
3.62798783992361	3.42876383675982	1074	1
3.62725680176562	3.43700184596052	1075	1
3.62473528508071	3.43161307990359	1076	1
3.62341232317682	3.40400915366062	1077	1
3.62433018735742	3.43570924062694	1078	1
3.62772396738892	3.44942813278009	1079	1
3.62740269553407	3.46939938987718	1080	1
3.62795429441214	3.45717600126088	1081	1
3.62889531109736	3.48275777656138	1082	1
3.63267610011890	3.50305999048483	1083	1
3.62560868633992	3.46389207100561	1084	1
3.63200045870823	3.45899088531285	1085	1
3.63095926583116	3.49545720074240	1086	1
3.62954457337041	3.48361174831892	1087	1
3.63402218188029	3.49051915202002	1088	1
3.62677617618890	3.49000589646239	1089	1
3.63208601526536	3.44586128869838	1090	1
3.62759918514089	3.44590267688073	1091	1
3.62542950728396	3.48395058586259	1092	1
3.63087659492399	3.48063057752326	1093	1
3.62998898124154	3.49897420880882	1094	1
3.63043001416139	3.48838164157170	1095	1
3.62420796634027	3.47100686277369	1096	1
3.63395754083808	3.48174943216505	1097	1
3.63330905681931	3.47975554819153	1098	1
3.62874869766429	3.46532446164412	1099	1
3.62443828531415	3.45306218160932	1100	1
3.62759166725587	3.45606627823644	1101	1
3.63414729629360	3.49373682056528	1102	1
3.62934953497925	3.48703847041068	1103	1
3.62557577461444	3.44047615450018	1104	1
3.62435850854835	3.42941555139057	1105	1
3.62647844828124	3.43973108391207	1106	1
3.62053596597527	3.45167770705746	1107	1
3.62410927664814	3.41587378088695	1108	1
3.62641775957568	3.44037564915792	1109	1
3.62795210657555	3.44264570395044	1110	1
3.62408966338551	3.44887317393455	1111	1
3.62883415294853	3.46388929763360	1112	1
3.62829174673903	3.44703741264709	1113	1
3.62451839600093	3.45004234715918	1114	1
3.62142402651443	3.45741702064966	1115	1
3.63193711262727	3.49121976326588	1116	1
3.63404676465994	3.50277810474703	1117	1
3.63341667845418	3.48482726344897	1118	1
3.62950797924040	3.45309444055828	1119	1
3.63277312946481	3.46068901130461	1120	1
3.62971566409640	3.45180923563687	1121	1
3.63172101782495	3.46389525359696	1122	1
3.63264449544740	3.51770790560479	1123	1
3.63239133416264	3.50653816824729	1124	1
3.62435977118060	3.47074893081340	1125	1
3.63193315583592	3.44723609175788	1126	1
3.62581393166374	3.43199962942247	1127	1
3.62488425809235	3.44306985404694	1128	1
3.63087810645807	3.44331891274372	1129	1
3.62311820439888	3.43858019882182	1130	1
3.62980782577063	3.45764413283794	1131	1
3.62478439649552	3.45195854169490	1132	1
3.62777932334859	3.47815203530479	1133	1
3.62454707830644	3.47830479679090	1134	1
3.63151430058565	3.48046738252552	1135	1
3.63029535235806	3.46349760070808	1136	1
3.62265077625756	3.43371116614799	1137	1
3.62092171725431	3.43505640930036	1138	1
3.62447932881567	3.46326649732468	1139	1
3.63124967465810	3.47813917219628	1140	1
3.62422229845511	3.49010232304603	1141	1
3.62499751440624	3.46383147131974	1142	1
3.62397118271348	3.46751242898468	1143	1
3.62964444787405	3.46215809299144	1144	1
3.63330996549119	3.45389758566927	1145	1
3.63252164089083	3.49471184872668	1146	1
3.62561651303246	3.50146771730326	1147	1
3.62950787646477	3.50360832212386	1148	1
3.63232612736223	3.43643364049554	1149	1
3.62703185867997	3.42179008514118	1150	1
3.62701737315170	3.41494050383520	1151	1
3.62787322779198	3.41817136679176	1152	1
3.61966940793277	3.43613297502496	1153	1
3.62796861966866	3.42282547667124	1154	1
3.62566216648311	3.44878219318634	1155	1
3.62836631780731	3.48761054896033	1156	1
3.62642717628208	3.46588085899266	1157	1
3.63237692778425	3.49177028725700	1158	1
3.62790123761012	3.51321207723306	1159	1
3.63449426239897	3.48009697559581	1160	1
3.62980088474484	3.43606411136927	1161	1
3.63155766796181	3.44671290196681	1162	1
3.62143120802599	3.41723377702251	1163	1
3.62950119124549	3.45352495143601	1164	1
3.62860125279809	3.44992204179888	1165	1
3.62799468480382	3.46101960999534	1166	1
3.63039604185592	3.46409700861930	1167	1
3.62874166352154	3.46115966766641	1168	1
3.62568645377606	3.44396559096936	1169	1
3.63421112547295	3.49325920277712	1170	1
3.62879002011495	3.48248266233601	1171	1
3.62631745438864	3.44077644593842	1172	1
3.62643045940004	3.45571164094755	1173	1
3.63220568762364	3.43788149351054	1174	1
3.62398295488175	3.43831117477135	1175	1
3.62834213503701	3.45566113806749	1176	1
3.62795520048277	3.45878051494194	1177	1
3.62707573225868	3.47209658259087	1178	1
3.62371788397558	3.44469677633206	1179	1
3.62985269969117	3.46458298408362	1180	1
3.62548320064654	3.47064045995132	1181	1
3.62247365015634	3.45817379327363	1182	1
3.62887698338301	3.46810866338465	1183	1
3.62404172081660	3.46371312154613	1184	1
3.62354368411979	3.44179534569965	1185	1
3.62894805912313	3.45334401538693	1186	1
3.62734666318503	3.47038654987174	1187	1
3.62600548497220	3.46085327459599	1188	1
3.62692482698275	3.45684286338809	1189	1
3.63211138636178	3.48124894440427	1190	1
3.63164095668493	3.51521936645045	1191	1
3.63154270801611	3.48845897858619	1192	1
3.63024213599557	3.47711138031941	1193	1
3.62977680395754	3.47243663075590	1194	1
3.63035958845398	3.49079505274728	1195	1
3.62905163298608	3.50248142266329	1196	1
3.62416432828368	3.45946324643503	1197	1
3.63107795603745	3.47202782815425	1198	1
3.63287578651631	3.48814289037400	1199	1
3.62819105928798	3.48734943860228	1200	1
3.62835408762664	3.47649146354687	1201	1
3.62691948857267	3.47134041679509	1202	1
3.63140691675906	3.50139655419898	1203	1
3.62379321292887	3.43302475672037	1204	1
3.63384086192442	3.47127438270690	1205	1
3.62094733236575	3.42550207850139	1206	1
3.62312195691209	3.45024488073013	1207	1
3.62493850803441	3.48434194807168	1208	1
3.62989140948670	3.46111063602539	1209	1
3.63387828261531	3.45547006731667	1210	1
3.62975934118808	3.45046163095130	1211	1
3.62637301620675	3.48078383783015	1212	1
3.62839956926490	3.48690984928280	1213	1
3.62323775618592	3.48325415888556	1214	1
3.63579893369472	3.47478736555990	1215	1
3.63037247081130	3.47869417470722	1216	1
3.62598727314353	3.43569034592306	1217	1
3.63157922662877	3.46381246278937	1218	1
3.62028336733659	3.44372103025120	1219	1
3.63106187283292	3.46375119896921	1220	1
3.62348275969219	3.47772275595281	1221	1
3.62563532521116	3.47646628930285	1222	1
3.62374289935662	3.46764475798184	1223	1
3.62740551160780	3.44743762494771	1224	1
3.62569554067687	3.46532012050616	1225	1
3.62503625036638	3.48999191211756	1226	1
3.63149309302083	3.48635093326805	1227	1
3.62889074952919	3.48708241528567	1228	1
3.62552509567728	3.45884362401959	1229	1
3.62881025317218	3.44933277605217	1230	1
3.62915346093124	3.45233350640341	1231	1
3.62658129803489	3.45208411675307	1232	1
3.63228170712054	3.48288490748382	1233	1
3.62811081858884	3.48302531398692	1234	1
3.62856284946119	3.47392525831723	1235	1
3.62581561232076	3.47450079339466	1236	1
3.63414210329716	3.46343953302819	1237	1
3.62995907738973	3.46048364513356	1238	1
3.63095695078213	3.41958232597794	1239	1
3.62542322095502	3.42360031776412	1240	1
3.63003425562681	3.45701640385722	1241	1
3.62983557992791	3.44868321573519	1242	1
3.62581211665732	3.44327137981420	1243	1
3.62987754721519	3.45538701016607	1244	1
3.62610587004980	3.45889801767555	1245	1
3.63188135827084	3.44936138635094	1246	1
3.62865778996958	3.46711491651866	1247	1
3.63326777251417	3.49280578701199	1248	1
3.62935113794030	3.49154853479195	1249	1
3.62814097964544	3.47213315706486	1250	1
3.63598832530965	3.48140011049072	1251	1
3.63180081696379	3.47420850562515	1252	1
3.62942931554267	3.46191350437882	1253	1
3.63482374030191	3.45350476229099	1254	1
3.63173857850654	3.48601142175794	1255	1
3.63391254803463	3.46381155148879	1256	1
3.63172747438557	3.48291291633707	1257	1
3.62412180064898	3.44920731848230	1258	1
3.62461753909354	3.47036681908395	1259	1
3.62226418136044	3.43841284483949	1260	1
3.62740773072824	3.46343750220295	1261	1
3.62442729388679	3.46088166590898	1262	1
3.63197269973123	3.50017173867373	1263	1
3.63178448765716	3.48533013028868	1264	1
3.62953824888336	3.45635639954276	1265	1
3.62936515152376	3.46189540420172	1266	1
3.62755037690029	3.48929398668218	1267	1
3.62714963744843	3.47607808592081	1268	1
3.62244794025020	3.44813536630065	1269	1
3.62879988263426	3.47562038845715	1270	1
3.63508611262471	3.48534995380942	1271	1
3.62963952595610	3.49601454007369	1272	1
3.63069262358539	3.48780773330342	1273	1
3.62850202727773	3.45219793657256	1274	1
3.62489216031788	3.44914035207650	1275	1
3.63302072818214	3.47524411029182	1276	1
3.62965885614102	3.50540188144778	1277	1
3.62614077164125	3.46452249640780	1278	1
3.63112939118945	3.44847547763782	1279	1
3.62796542657574	3.43700612618501	1280	1
3.62962105239590	3.46934105784991	1281	1
3.62976612289567	3.51337499455826	1282	1
3.63132921966319	3.47865465744393	1283	1
3.63254252688451	3.47330952149568	1284	1
3.62579189228283	3.44399339532182	1285	1
3.62261673628163	3.43539962235151	1286	1
3.62738479426162	3.45745730242862	1287	1
3.62735081673298	3.45864943213383	1288	1
3.62825580702259	3.46540290218178	1289	1
3.63234116799991	3.45817990991824	1290	1
3.63169938739657	3.46634326338190	1291	1
3.62970589827762	3.50418940019111	1292	1
3.63505655948556	3.50964492680025	1293	1
3.62644195716448	3.47883442484868	1294	1
3.62483428679698	3.42646401991604	1295	1
3.62494526082662	3.43840350853567	1296	1
3.63076075050884	3.47482102667996	1297	1
3.63076635580643	3.47853986445719	1298	1
3.62448960768179	3.43242607154549	1299	1
3.62309675926983	3.43458555345271	1300	1
3.62664613221599	3.46546699529951	1301	1
3.63222981056650	3.47456181613456	1302	1
3.62945868393760	3.44890197194530	1303	1
3.62955714785354	3.44914492062812	1304	1
3.62792042987728	3.46888508879629	1305	1
3.62057220003225	3.46864450376036	1306	1
3.62457430593342	3.45803155183394	1307	1
3.63034389632439	3.45713347805550	1308	1
3.63488660507467	3.46585266238765	1309	1
3.62699914669633	3.46596377077875	1310	1
3.63303159666142	3.49100994519230	1311	1
3.63339899681270	3.46045483840319	1312	1
3.62512670738410	3.45619758538994	1313	1
3.62667653240410	3.45952309009598	1314	1
3.63301114799237	3.45810730379154	1315	1
3.62906644636561	3.47631718459941	1316	1
3.63169711305976	3.47430090049608	1317	1
3.62690201891132	3.45624260469466	1318	1
3.63146046219764	3.46403412825732	1319	1
3.62839134497293	3.46634948510138	1320	1
3.63210747943832	3.46839822681197	1321	1
3.63148279247871	3.48684585097555	1322	1
3.63157398028694	3.48097249585850	1323	1
3.63168132617853	3.49061281117083	1324	1
3.63154857698235	3.45470520775534	1325	1
3.63064091399743	3.43644396332018	1326	1
3.62652230427561	3.44935988410868	1327	1
3.62287056051383	3.44186101605532	1328	1
3.62566389277794	3.44194180718347	1329	1
3.62778466594106	3.45003903830972	1330	1
3.62784565918702	3.46759287752379	1331	1
3.62743931420080	3.46026142651008	1332	1
3.62545477867919	3.45268564579923	1333	1
3.62666529051802	3.45596650106682	1334	1
3.62607500191002	3.46902580286220	1335	1
3.63071838039282	3.47853736207916	1336	1
3.62919833298806	3.47031798124276	1337	1
3.62812436730025	3.48229508522865	1338	1
3.63150814547989	3.48023117413402	1339	1
3.62683083844132	3.44855934668899	1340	1
3.62535892624634	3.45584960850233	1341	1
3.62071118426288	3.42273544267797	1342	1
3.62899157669703	3.42741289430173	1343	1
3.62625219775067	3.44942958027363	1344	1
3.63583693505236	3.46960471311495	1345	1
3.62324168638928	3.47252832403961	1346	1
3.62549416149292	3.45681512119540	1347	1
3.62888791830288	3.45335103385878	1348	1
3.62042747888848	3.40254651819884	1349	1
3.62525003115096	3.41533542052775	1350	1
3.63026150866176	3.42527147431515	1351	1
3.62782383386642	3.45004589950165	1352	1
3.62722336079372	3.46188515278790	1353	1
3.62444331805216	3.44693020226243	1354	1
3.62132702683424	3.46152813490587	1355	1
3.62594895588571	3.46587068997984	1356	1
3.62121859809509	3.42902545963447	1357	1
3.62695443104229	3.43017301577680	1358	1
3.62771730497478	3.42640565026521	1359	1
3.62295485835440	3.44013319284541	1360	1
3.63651361762688	3.45467422250152	1361	1
3.63035856225519	3.46139096873811	1362	1
3.62534308970456	3.44283575317999	1363	1
3.62948711859893	3.44025452177277	1364	1
3.63099202733453	3.45499960189249	1365	1
3.62570506662089	3.43990790973008	1366	1
3.62722757780339	3.46636155856838	1367	1
3.62763152156654	3.45962851471240	1368	1
3.63044697437553	3.44907203995087	1369	1
3.63273566159818	3.46275743176609	1370	1
3.62680675389432	3.45828859076924	1371	1
3.62515018803372	3.45100287383149	1372	1
3.62814773131910	3.44919306561577	1373	1
3.62856569686773	3.46460089079883	1374	1
3.62868740568547	3.46969623658687	1375	1
3.62757562759154	3.48372695706947	1376	1
3.62785125104187	3.46175757137437	1377	1
3.63507953705704	3.46960392793845	1378	1
3.63496756859595	3.48938122346388	1379	1
3.63170948263605	3.48586727764699	1380	1
3.62756014984444	3.46858040697095	1381	1
3.62034738367430	3.44350662352016	1382	1
3.62903324852318	3.44269635734941	1383	1
3.62497636256288	3.44714247011713	1384	1
3.63035239335682	3.49295851378978	1385	1
3.63091615082205	3.44603040409237	1386	1
3.62152213833448	3.46296608422648	1387	1
3.62384033110903	3.45815886356812	1388	1
3.63118454691430	3.48385508822383	1389	1
3.62399199346271	3.45131536303318	1390	1
3.62081616243739	3.45193692741071	1391	1
3.63179983063121	3.45780311487841	1392	1
3.62995810521338	3.47447537237675	1393	1
3.63083666138944	3.48636112560681	1394	1
3.62673423765575	3.49399936400001	1395	1
3.63259050227887	3.47910569288399	1396	1
3.63060279949707	3.47124272291174	1397	1
3.62700408295197	3.48320795474699	1398	1
3.62971889201225	3.46246390205648	1399	1
3.62527262680751	3.44900410812990	1400	1
3.63112664014008	3.44930567133695	1401	1
3.63168449527107	3.44369084209152	1402	1
3.63065523516212	3.43728263092571	1403	1
3.62731400540276	3.46509631833705	1404	1
3.62945299132580	3.45852942209598	1405	1
3.62765660965112	3.44848447096124	1406	1
3.62815710967164	3.45322563312917	1407	1
3.62615325663844	3.45769124646583	1408	1
3.62852512273862	3.44691758015163	1409	1
3.62850254314620	3.47276646495130	1410	1
3.62225791073153	3.44493184875110	1411	1
3.63140814717976	3.46310675165583	1412	1
3.62649108073665	3.44581188852157	1413	1
3.63147542926090	3.44074552894589	1414	1
3.62610817134497	3.44801987202584	1415	1
3.62605791606238	3.47130043391410	1416	1
3.62802686552557	3.48650027858981	1417	1
3.63105768353504	3.46357922834755	1418	1
3.62848009270619	3.43304860633559	1419	1
3.62841462352504	3.45334716696881	1420	1
3.63233827330745	3.46744173540055	1421	1
3.63208527770682	3.46528350414173	1422	1
3.63433678456211	3.46649626126672	1423	1
3.62517304866059	3.43761011485026	1424	1
3.62533180860537	3.44441939854308	1425	1
3.62743681683816	3.45417989879227	1426	1
3.62536627817906	3.46012556298681	1427	1
3.62721339095404	3.45331725041203	1428	1
3.63057452549774	3.43918303425687	1429	1
3.62349116043173	3.45267496340585	1430	1
3.62794736505332	3.46904550113671	1431	1
3.62651463562030	3.46775799173313	1432	1
3.63014379184106	3.48934403948610	1433	1
3.62255802941561	3.44261204857528	1434	1
3.62956102450046	3.45719059477743	1435	1
3.62170925855037	3.43907848203377	1436	1
3.62777168899554	3.45892733194279	1437	1
3.62912182623158	3.46833365337470	1438	1
3.62926717348517	3.46788345961533	1439	1
3.62904853126292	3.47652805960366	1440	1
3.62981078782411	3.48261329461697	1441	1
3.62030535782853	3.47694843303978	1442	1
3.63283558305393	3.49738688559866	1443	1
3.62679855707487	3.46534146005132	1444	1
3.62009610583292	3.42915869052472	1445	1
3.62273817877462	3.43627925053210	1446	1
3.62667402179845	3.47464672427655	1447	1
3.63217752818262	3.46762654760873	1448	1
3.62817901743129	3.48361148218703	1449	1
3.62404621152542	3.47497320429116	1450	1
3.62138847435301	3.46007020317437	1451	1
3.62847803346217	3.46573666585323	1452	1
3.62897132047068	3.45830222234410	1453	1
3.62759954973293	3.45826797646945	1454	1
3.62422236206866	3.48235603635944	1455	1
3.62831197170674	3.49212089307782	1456	1
3.63055371735603	3.48493328401374	1457	1
3.63375664737607	3.47921393134689	1458	1
3.62791627035496	3.48975769146340	1459	1
3.63245247739375	3.47768312967539	1460	1
3.63162153041884	3.49148181105636	1461	1
3.63468403276613	3.51937632655177	1462	1
3.62351562160230	3.47518974017451	1463	1
3.63608709653731	3.48474195079285	1464	1
3.62954987595518	3.50305346130211	1465	1
3.62806432726395	3.47013814925724	1466	1
3.62684611980495	3.45843457935462	1467	1
3.62654401905273	3.50030093510641	1468	1
3.62930378384817	3.45342306696205	1469	1
3.63699870773110	3.48791220448527	1470	1
3.62567274742568	3.48830117153496	1471	1
3.62721754501832	3.49297542085330	1472	1
3.63323694152807	3.51307320936694	1473	1
3.62893418219416	3.46817607761092	1474	1
3.62080359878420	3.46096699294161	1475	1
3.62544925248792	3.45918498757388	1476	1
3.63072748705500	3.47640125982499	1477	1
3.62825361215928	3.45924628188112	1478	1
3.62604018296265	3.43136040009807	1479	1
3.62353518321492	3.45552285939987	1480	1
3.62383653541906	3.44393596424741	1481	1
3.61906919412373	3.45341351593385	1482	1
3.62759070639379	3.43426481026694	1483	1
3.62588015478315	3.43881498333180	1484	1
3.62760098104078	3.45647617204857	1485	1
3.62388553115605	3.42342700200794	1486	1
3.62449458163131	3.43601767703973	1487	1
3.62817892976111	3.46431138460056	1488	1
3.62310665029459	3.46202533336933	1489	1
3.61836769085789	3.44528005945724	1490	1
3.61688684349110	3.46033660832228	1491	1
3.62168777158354	3.46568685580146	1492	1
3.62012568048332	3.47751751884206	1493	1
3.63097400704588	3.49431702653857	1494	1
3.63121334613957	3.48116101881539	1495	1
3.63035612121264	3.49232888799568	1496	1
3.62395679713978	3.47808876520090	1497	1
3.62796182128081	3.46204471207710	1498	1
3.62475925591622	3.45945530620335	1499	1
3.62720201124510	3.45692914023820	1500	1
3.62530148665449	3.45416339172596	1501	1
3.62562169451776	3.48461952967246	1502	1
3.63224389888860	3.49144841568558	1503	1
3.62828373378164	3.48061627892555	1504	1
3.62501617697365	3.44978834615201	1505	1
3.62588325937477	3.46667525209925	1506	1
3.62175494993674	3.46826231500150	1507	1
3.62136038580887	3.45321644030726	1508	1
3.62535767255206	3.45336576612842	1509	1
3.62471083018035	3.47178474798456	1510	1
3.63115207297701	3.49571924604595	1511	1
3.62380615972422	3.46358362137222	1512	1
3.62651194963617	3.42672716391393	1513	1
3.62396765786638	3.42132453685923	1514	1
3.62205852121679	3.44066621784479	1515	1
3.62347543123228	3.44857182755318	1516	1
3.62297911996513	3.43766132751522	1517	1
3.62348531740942	3.44995842739363	1518	1
3.62404520085947	3.45789261813474	1519	1
3.62699742882979	3.48161013018370	1520	1
3.63250244285886	3.50614034636668	1521	1
3.64058534731436	3.52025856795798	1522	1
3.63342297107580	3.49947207759652	1523	1
3.62842754403295	3.45658362502668	1524	1
3.63103847467225	3.48717610561130	1525	1
3.62867597797887	3.46930404935075	1526	1
3.62816900223428	3.47848529923196	1527	1
3.62419045515522	3.46832366842494	1528	1
3.62631334899620	3.46695127868107	1529	1
3.62122372079363	3.46743858386905	1530	1
3.62019477438595	3.44109677085494	1531	1
3.62421048596924	3.47421875961206	1532	1
3.63353065004970	3.51066290523670	1533	1
3.62622192158601	3.45647046462810	1534	1
3.63013766077273	3.48018563193434	1535	1
3.62523971814435	3.47205075246123	1536	1
3.62491862698059	3.45788767613704	1537	1
3.62616053247065	3.46378144247456	1538	1
3.61854194247350	3.45001923000173	1539	1
3.62142302176181	3.45848733370985	1540	1
3.62909394827438	3.48359014252820	1541	1
3.62875875789960	3.47838478487105	1542	1
3.62450856580498	3.47984182852710	1543	1
3.62805012750031	3.47759206781053	1544	1
3.62599106430125	3.48796027827950	1545	1
3.62329942923429	3.45311341953718	1546	1
3.62423323361727	3.45130258434027	1547	1
3.62076272843079	3.43352635171433	1548	1
3.62585890584310	3.46745909760243	1549	1
3.62762596714319	3.48249946689702	1550	1
3.63487127859828	3.50903821714311	1551	1
3.62529142522643	3.47117451337226	1552	1
3.62239076914646	3.45672360314858	1553	1
3.62299713953026	3.45114012193302	1554	1
3.62668756853690	3.47206642964182	1555	1
3.62257390987466	3.44657833720317	1556	1
3.63095652841067	3.45310796445920	1557	1
3.62801232631206	3.45487354487972	1558	1
3.62490560519071	3.44751837397525	1559	1
3.62106781056614	3.45913805452467	1560	1
3.62958867558345	3.47816493757143	1561	1
3.63050741972763	3.46104219024818	1562	1
3.62492594160364	3.48562614745887	1563	1
3.62500177736200	3.50052194349903	1564	1
3.62297707186765	3.46279786068969	1565	1
3.61657031965416	3.45026561714096	1566	1
3.62243432251891	3.44430120187214	1567	1
3.62569681544671	3.46058927804616	1568	1
3.62936853032664	3.47372468236705	1569	1
3.62900053738153	3.44448610761298	1570	1
3.62477126014011	3.44283473786245	1571	1
3.62149895538542	3.43753798010205	1572	1
3.62127563271905	3.44950625784425	1573	1
3.62235152998730	3.47166913484677	1574	1
3.62414071369361	3.47279804141792	1575	1
3.62065305419017	3.46489472619619	1576	1
3.62650496872987	3.45741255834577	1577	1
3.62861163019614	3.45888086777291	1578	1
3.62913632319335	3.48318671947025	1579	1
3.63171613338935	3.48127427649350	1580	1
3.63291342847761	3.50418981226093	1581	1
3.63203737425410	3.48202658665982	1582	1
3.62931987975505	3.47989096522278	1583	1
3.62518553959545	3.49918141313219	1584	1
3.62841603465351	3.49116381994855	1585	1
3.62795618935910	3.49938281196960	1586	1
3.62464090566508	3.47857309043822	1587	1
3.62327440577140	3.45701437108533	1588	1
3.62653175973352	3.47769007475244	1589	1
3.63085926296681	3.48743997198482	1590	1
3.62549336859903	3.47467025617930	1591	1
3.62449804517301	3.43808563603235	1592	1
3.62572164037441	3.45167805053458	1593	1
3.63141123343405	3.44573383495801	1594	1
3.62739233055850	3.47564395174861	1595	1
3.62854642798267	3.47788027306652	1596	1
3.62348136902262	3.44725775129181	1597	1
3.62289994527783	3.43883763919520	1598	1
3.62737474249840	3.45368044243411	1599	1
3.61912694572679	3.42759368555711	1600	1
3.61711551209469	3.41990379220978	1601	1
3.62501884170800	3.45403654233602	1602	1
3.61774370091678	3.45767430896498	1603	1
3.62208272116847	3.42580001846686	1604	1
3.61872514692862	3.45157194887093	1605	1
3.62535335238193	3.44060091734562	1606	1
3.62705671238007	3.47933944495643	1607	1
3.62507797089166	3.45710806307415	1608	1
3.61610367774203	3.42063857859269	1609	1
3.61928073148761	3.43576096690890	1610	1
3.62288144716385	3.45412213001443	1611	1
3.62409382325707	3.46823920711622	1612	1
3.62295515796030	3.46220775147711	1613	1
3.61833688053500	3.44457392119755	1614	1
3.62134335781198	3.45548627702857	1615	1
3.62410948772126	3.44687949048378	1616	1
3.62261103914260	3.42384000214079	1617	1
3.61525886329629	3.42141018119098	1618	1
3.62509956496162	3.41336627764768	1619	1
3.62490581146637	3.42952788799864	1620	1
3.61952984386906	3.43425950411026	1621	1
3.62261254205504	3.42770640599745	1622	1
3.62486094737506	3.45278212871947	1623	1
3.62708372517461	3.48965116188601	1624	1
3.62912703962271	3.49811071883540	1625	1
3.62187412027641	3.49828543027690	1626	1
3.62557648310111	3.48492881927023	1627	1
3.62713453021544	3.48585207301132	1628	1
3.62823842410726	3.48938693210178	1629	1
3.62850341399568	3.47449693302924	1630	1
3.62822111638134	3.46317892134230	1631	1
3.62251337720689	3.47044909840677	1632	1
3.62460632195503	3.41340369368875	1633	1
3.62182230502672	3.46349692261529	1634	1
3.62346637893432	3.44933508754850	1635	1
3.62100040147248	3.43743491365021	1636	1
3.62032332797555	3.44210649987250	1637	1
3.62209868850375	3.46035425410714	1638	1
3.62763499337043	3.46372548593361	1639	1
3.63130040475073	3.47506966950930	1640	1
3.62830805371985	3.51312806109892	1641	1
3.62984942953908	3.50903888318886	1642	1
3.62687574793363	3.51052922014631	1643	1
3.62110649305572	3.47561425538626	1644	1
3.62207502224338	3.45758570305720	1645	1
3.62319524207053	3.44851425331409	1646	1
3.62710476976532	3.46708177430548	1647	1
3.63056512790212	3.50704836908358	1648	1
3.62737302617709	3.50750311088784	1649	1
3.62141545377399	3.45389503182730	1650	1
3.62109348191875	3.47371537379667	1651	1
3.62366558560503	3.48457958490766	1652	1
3.62491184793196	3.46783323576554	1653	1
3.62666935887382	3.45258846723344	1654	1
3.62104999562893	3.45016658262749	1655	1
3.62599328349507	3.47837688676897	1656	1
3.62565037540305	3.48481126259480	1657	1
3.62295341621978	3.44027859886530	1658	1
3.62458183940651	3.43088446352487	1659	1
3.62702433522128	3.47717482118002	1660	1
3.62306368175562	3.46543081934212	1661	1
3.61979069778269	3.43881533163590	1662	1
3.62070770207681	3.45707825963817	1663	1
3.62364254398566	3.44951911738784	1664	1
3.62734934971010	3.47677855803298	1665	1
3.62396810175712	3.51124634846619	1666	1
3.62784386570177	3.51421845157493	1667	1
3.62548797130935	3.48326772969899	1668	1
3.62690858562722	3.49736528941441	1669	1
3.61866537589405	3.44739217845616	1670	1
3.61561730846407	3.42952006554744	1671	1
3.62640210405816	3.43298561412542	1672	1
3.62184015351106	3.41780508774803	1673	1
3.62505286041805	3.46403726589000	1674	1
3.62792891190915	3.49718242543709	1675	1
3.62782482898181	3.49893709858843	1676	1
3.63016320047673	3.52799843914613	1677	1
3.62355626615555	3.47868357181470	1678	1
3.62759734025406	3.43668994706940	1679	1
3.62147967003862	3.42574909674699	1680	1
3.62218590130532	3.43622880777447	1681	1
3.62723668489699	3.44978689950265	1682	1
3.62387946926458	3.45627830209690	1683	1
3.61544140724455	3.43308929337826	1684	1
3.62353252151124	3.45671340010450	1685	1
3.61738739165804	3.42607479946096	1686	1
3.62215681396081	3.39277621616937	1687	1
3.62776464467165	3.42069856381514	1688	1
3.62333167990751	3.43686674361580	1689	1
3.62874953641326	3.46116973093774	1690	1
3.62067212291784	3.43095284295789	1691	1
3.62377151146143	3.46680446075796	1692	1
3.62497284878482	3.46427767819798	1693	1
3.62340627900011	3.48266978086307	1694	1
3.62939470929632	3.49455949007454	1695	1
3.62425269987376	3.45813331515302	1696	1
3.62738746339638	3.46558361527330	1697	1
3.62594950618855	3.46644556379648	1698	1
3.63302303625286	3.46851744402760	1699	1
3.62974513759243	3.48279039657883	1700	1
3.63462522643707	3.50829563416263	1701	1
3.62337932121904	3.48125610712561	1702	1
3.62375974587949	3.49072464263224	1703	1
3.62984164576239	3.47994891678717	1704	1
3.62258107188827	3.46666890046769	1705	1
3.62884488511691	3.50952551339656	1706	1
3.62812289398389	3.49199210562519	1707	1
3.63102864728843	3.51117152505261	1708	1
3.62571818017386	3.50111261187502	1709	1
3.63238843911255	3.52318830858611	1710	1
3.63027683341845	3.49466321265212	1711	1
3.62238921697116	3.47190314386206	1712	1
3.63105100804600	3.47456421237722	1713	1
3.62097133672359	3.47219235491228	1714	1
3.62349462861625	3.46218129500614	1715	1
3.62020101686998	3.46121850110815	1716	1
3.62470208520085	3.47972387696682	1717	1
3.63545981776758	3.52421134159531	1718	1
3.63116771612266	3.50922225991901	1719	1
3.62796361650009	3.49198369549202	1720	1
3.62453388244503	3.48408589148708	1721	1
3.62424794549730	3.49096866877486	1722	1
3.62874695896912	3.51519131457637	1723	1
3.63057553425364	3.49347242485717	1724	1
3.63289382979294	3.52004375133460	1725	1
3.62273059300420	3.49046804625806	1726	1
3.62923217351676	3.47880484008777	1727	1
3.63209577342512	3.48034507254967	1728	1
3.62811185779021	3.48374637413311	1729	1
3.62956568274066	3.50454517063868	1730	1
3.63037935436582	3.52668325689408	1731	1
3.62826748085417	3.49680336794374	1732	1
3.62513896218281	3.44776928430143	1733	1
3.62474427155389	3.50174773506869	1734	1
3.61899856827944	3.47347151957746	1735	1
3.62369560514151	3.47723315590194	1736	1
3.62631168933748	3.49938662412778	1737	1
3.62759504642969	3.47434929236998	1738	1
3.62940807710554	3.48887245685933	1739	1
3.62680334447451	3.49897345713427	1740	1
3.63144577780061	3.49867874282241	1741	1
3.63830646771894	3.46732037656085	1742	1
3.62877489638705	3.45369128974864	1743	1
3.62665095367715	3.45568126593299	1744	1
3.62335589023060	3.44868004234718	1745	1
3.62054676144243	3.45982782278452	1746	1
3.61908350229518	3.45338509343789	1747	1
3.62981897267997	3.48564562650693	1748	1
3.62998912986596	3.48540952204089	1749	1
3.62495317763024	3.42969868375067	1750	1
3.62038720419738	3.43817622153237	1751	1
3.62813285920539	3.47241935535678	1752	1
3.62165686114545	3.44995133040511	1753	1
3.61477769425599	3.42867941752455	1754	1
3.62434260193851	3.43866096991642	1755	1
3.62503022555612	3.43542058771741	1756	1
3.62680110736650	3.46681485770043	1757	1
3.62895368858491	3.49523932449500	1758	1
3.62209163730491	3.50597824630976	1759	1
3.63091364544123	3.51504641938478	1760	1
3.63030727189803	3.49644566332407	1761	1
3.62362118061481	3.48751810991709	1762	1
3.62095160663988	3.43629250045151	1763	1
3.62213016625883	3.45056752400751	1764	1
3.62307821234319	3.44795518000777	1765	1
3.62315507968674	3.43896836897120	1766	1
3.62089570251187	3.46439795599511	1767	1
3.62885091388904	3.46416382124500	1768	1
3.61912424842279	3.45049517533409	1769	1
3.62831573285596	3.46700556840139	1770	1
3.62683431805962	3.44906629851794	1771	1
3.62445715427946	3.43897857279679	1772	1
3.63004360125172	3.45675561328511	1773	1
3.62516379788632	3.45438834318441	1774	1
3.62493044297297	3.48596667375294	1775	1
3.62435466248775	3.47454901414888	1776	1
3.62423499565993	3.44497662047169	1777	1
3.62136321017872	3.45268993566151	1778	1
3.62346352550337	3.47321009620034	1779	1
3.62623844548571	3.43729316190177	1780	1
3.63098019948744	3.47531480509427	1781	1
3.63221629394509	3.48913910193978	1782	1
3.62283746173820	3.49089150009017	1783	1
3.62826475795516	3.51446433962281	1784	1
3.62421035792400	3.49647142390327	1785	1
3.62164573592975	3.46893872059793	1786	1
3.62761197909185	3.46901115729215	1787	1
3.62962051084280	3.46448295454668	1788	1
3.62997397228057	3.47531655698231	1789	1
3.62254742602255	3.46756400274272	1790	1
3.62775046240691	3.47303203408934	1791	1
3.62657331978194	3.46313198785135	1792	1
3.62382315992606	3.45753321213233	1793	1
3.62285302090944	3.43683792909310	1794	1
3.62415737040931	3.44152030795447	1795	1
3.62603108251736	3.46302508099614	1796	1
3.62714181172848	3.48478017858199	1797	1
3.62556639398919	3.48165178553789	1798	1
3.62994010333098	3.48678631662986	1799	1
3.62226171545313	3.45034229384922	1800	1
3.62290914858919	3.46675439925309	1801	1
3.63001820205621	3.49546570032092	1802	1
3.62395328681373	3.48422579572073	1803	1
3.62464569616857	3.46158272770540	1804	1
3.62488519694362	3.44368371145478	1805	1
3.61997857432796	3.41902762811430	1806	1
3.62041082076049	3.42231436678345	1807	1
3.62468298710700	3.43747728525563	1808	1
3.62435264337185	3.48668002725741	1809	1
3.62134732831094	3.46842554580251	1810	1
3.62496505383804	3.45931994735458	1811	1
3.62495300209691	3.45692923641664	1812	1
3.62735616463826	3.47239260537265	1813	1
3.62730516168758	3.48345395923802	1814	1
3.62419331580661	3.45776214577742	1815	1
3.63078750567706	3.46578481618838	1816	1
3.62408017893786	3.47141185134132	1817	1
3.62773499159953	3.48648915363640	1818	1
3.62532560923584	3.47457198954699	1819	1
3.62240164794832	3.44688929694560	1820	1
3.62643085711938	3.44481554851485	1821	1
3.63434212662498	3.49961610327150	1822	1
3.63009995795354	3.49506131859390	1823	1
3.62375273429846	3.47385709269776	1824	1
3.62140115302551	3.46114926685667	1825	1
3.62356247843725	3.46521164608451	1826	1
3.61774189672934	3.44481293705712	1827	1
3.62891386046332	3.45137574584111	1828	1
3.62871572623720	3.48203350431029	1829	1
3.62858391756151	3.47456541633745	1830	1
3.62844778815892	3.47054591149543	1831	1
3.64117245192827	3.49672204694162	1832	1
3.62752295544667	3.51445129529079	1833	1
3.62634498636238	3.48112640185534	1834	1
3.62196012275803	3.50191827127786	1835	1
3.63149227175894	3.50614493148241	1836	1
3.62865133669122	3.47651014391865	1837	1
3.62860197262817	3.46212269357249	1838	1
3.62069589080122	3.45805514266387	1839	1
3.62822477839641	3.49461145866519	1840	1
3.62472426309324	3.43587974751671	1841	1
3.62243416463336	3.43063809119337	1842	1
3.62706691154468	3.45522726825533	1843	1
3.62651691305751	3.44552679834695	1844	1
3.62419108263404	3.44896068628858	1845	1
3.62373103060438	3.44800447736916	1846	1
3.62449255892505	3.45769834632997	1847	1
3.62251093257871	3.44828710516973	1848	1
3.63162360524073	3.47070411993614	1849	1
3.62923689892670	3.46447835715574	1850	1
3.62122289448718	3.43201990293566	1851	1
3.62474446245966	3.41880506248589	1852	1
3.62396105872228	3.45645816261600	1853	1
3.61953356416337	3.46245622417731	1854	1
3.62687410905698	3.45787157650137	1855	1
3.63051746166598	3.46385226726931	1856	1
3.63315443465053	3.50468765017528	1857	1
3.62453629674347	3.45549537955456	1858	1
3.62908059769260	3.45730191985624	1859	1
3.62272243673991	3.45204870802510	1860	1
3.62895102838417	3.46943733057551	1861	1
3.62382118533799	3.44436985874880	1862	1
3.62192786186414	3.43156577167295	1863	1
3.62312691128849	3.43753389200791	1864	1
3.63139935365655	3.46521540894567	1865	1
3.63057613405833	3.47716068416888	1866	1
3.62286979633083	3.46112954424633	1867	1
3.62679152009615	3.47522786427940	1868	1
3.62874425209347	3.47645697773315	1869	1
3.63411000646947	3.49365291200517	1870	1
3.62859982339890	3.48395916375984	1871	1
3.63317623057863	3.48879227499552	1872	1
3.62758546316893	3.44626707190744	1873	1
3.62081549679303	3.46247815514049	1874	1
3.62571458883516	3.46383838804845	1875	1
3.62089862972403	3.43062577212779	1876	1
3.62614146357672	3.39622130650178	1877	1
3.62850482181806	3.43008707057564	1878	1
3.62705958949435	3.44712521292501	1879	1
3.62557251975107	3.43306961782752	1880	1
3.62098232719174	3.44224911236304	1881	1
3.63002932486092	3.47768129425358	1882	1
3.62819251904640	3.49577967564638	1883	1
3.62880568935674	3.48423868729479	1884	1
3.62126140516310	3.45689523332675	1885	1
3.62000066538425	3.45197290686532	1886	1
3.61967699003150	3.42482831409989	1887	1
3.62288533119516	3.44703162717080	1888	1
3.62677454303144	3.47112608528377	1889	1
3.62790587096666	3.46471840866987	1890	1
3.62531449227505	3.47163599893311	1891	1
3.62833664431053	3.46258094944856	1892	1
3.62664992495866	3.45849671663247	1893	1
3.62480796493426	3.47330472136116	1894	1
3.62817876771675	3.48012389849845	1895	1
3.62839413562983	3.49459239070198	1896	1
3.63183331050090	3.48999196918124	1897	1
3.62787651657969	3.47524740058067	1898	1
3.62143309187581	3.44807867506967	1899	1
3.61986455406477	3.44173081168365	1900	1
3.61837427912768	3.41965597408802	1901	1
3.61853811055487	3.44868186217121	1902	1
3.62894433952560	3.48752404357971	1903	1
3.62334112814670	3.46310989742064	1904	1
3.62746464750741	3.44528606708422	1905	1
3.62766496618847	3.45037794592830	1906	1
3.62366385950635	3.47942402158404	1907	1
3.63078868778718	3.46395536163092	1908	1
3.62913846866096	3.46761019070628	1909	1
3.63029507880297	3.48115443814712	1910	1
3.63772071819139	3.50559023426732	1911	1
3.62512887374449	3.47345210416415	1912	1
3.62386725010830	3.44845340423320	1913	1
3.62421533331297	3.48560557744368	1914	1
3.63106133373714	3.46562711643921	1915	1
3.62734996560382	3.46114300877621	1916	1
3.62596971871335	3.49750743029427	1917	1
3.62748715841239	3.49985611830653	1918	1
3.62664838222085	3.50286166236103	1919	1
3.62814807599138	3.47350675386559	1920	1
3.63255223430559	3.48527402477857	1921	1
3.63525122596157	3.48159196756848	1922	1
3.63051219754235	3.47903537268028	1923	1
3.62477880291037	3.45214936223046	1924	1
3.62780030287095	3.45753015503857	1925	1
3.62532286930449	3.43993048738793	1926	1
3.62196772840631	3.45337588444782	1927	1
3.62083027037956	3.44482890728338	1928	1
3.62418965423582	3.44667251147277	1929	1
3.61876269908124	3.44184135821832	1930	1
3.62638537630119	3.47839689552452	1931	1
3.62747549700964	3.48419565823728	1932	1
3.62582768038288	3.50771289247723	1933	1
3.62096047188742	3.44895933563455	1934	1
3.62505795254180	3.44649232856489	1935	1
3.63510004350528	3.47052680744918	1936	1
3.63001547862183	3.48980054133828	1937	1
3.63019734695268	3.46245268417908	1938	1
3.62734864896958	3.47748059325313	1939	1
3.62670371121755	3.47553854034194	1940	1
3.62805803423889	3.44687123342182	1941	1
3.62895341023309	3.45521146864325	1942	1
3.63768290713066	3.50693756941506	1943	1
3.63572018809096	3.50317256588174	1944	1
3.62508822986860	3.45292901098626	1945	1
3.63135068000593	3.46532944821231	1946	1
3.62730644996757	3.48515402276364	1947	1
3.63116274034315	3.48086957571299	1948	1
3.62834111882268	3.46710393130539	1949	1
3.63612519852112	3.47786205808622	1950	1
3.63043541377548	3.50133745863688	1951	1
3.62679749207548	3.49515472946629	1952	1
3.62988243845031	3.46907911075233	1953	1
3.63019786962893	3.49426188781074	1954	1
3.63272677586544	3.50465544754274	1955	1
3.63118945745737	3.50187472986658	1956	1
3.62327206908390	3.49660233878651	1957	1
3.62944153729857	3.47958447192226	1958	1
3.62563114705116	3.49278918110819	1959	1
3.62585570041596	3.48220732668110	1960	1
3.63254839796050	3.48523613943214	1961	1
3.62450974343209	3.45924254442577	1962	1
3.62392891779529	3.43408902721346	1963	1
3.62475185633310	3.44583392760296	1964	1
3.62183132225091	3.42445829480621	1965	1
3.62425971107032	3.43523195098045	1966	1
3.62686915048664	3.45959553458932	1967	1
3.62608634639353	3.44609996117737	1968	1
3.62818360652498	3.46119878913617	1969	1
3.62598719924058	3.47464355802869	1970	1
3.62393742154723	3.48165468159160	1971	1
3.62208068963280	3.46432157916905	1972	1
3.63029801945363	3.43430288165223	1973	1
3.62742523650578	3.45065849395836	1974	1
3.63480562286221	3.49535527548122	1975	1
3.63716585857137	3.48666867015436	1976	1
3.62880022726825	3.45957234601572	1977	1
3.62572973231047	3.46078537669805	1978	1
3.62923650561810	3.45417500385755	1979	1
3.62948146591584	3.47011380503554	1980	1
3.62435494718046	3.45681670481348	1981	1
3.62799937493975	3.48327733788284	1982	1
3.61773742712608	3.46034685974882	1983	1
3.62731319532865	3.47792728433036	1984	1
3.63302228020620	3.50356889654812	1985	1
3.63129451380739	3.50199057101311	1986	1
3.62489169305568	3.48085016978552	1987	1
3.62614725412954	3.47194093002552	1988	1
3.62655347885590	3.45964350896622	1989	1
3.63679292510851	3.45792720573966	1990	1
3.63408540696950	3.47375817162693	1991	1
3.62571893818270	3.45279232308274	1992	1
3.62565168390759	3.45531676381975	1993	1
3.62667916755295	3.47575483264607	1994	1
3.62721693349228	3.45203518311555	1995	1
3.62680079434633	3.45289964412450	1996	1
3.62512281917999	3.42882338791574	1997	1
3.62627451338740	3.46139989852965	1998	1
3.63011670065626	3.48246887940946	1999	1
3.62631913700307	3.48161188914077	2000	1
[truncated: 3,000 more rows]
