# Supplementary material for: Reversibility and Viscoelastic Properties of Micropillar Supported and Oriented Magnesium Bundled F-Actin
Source: PLoS One. 2015 Aug 31;10(8):e0136432. doi: 10.1371/journal.pone.0136432 (PMC4556452; doi:10.1371/journal.pone.0136432)
Supplement: S1 Data — See the Readme.txt file within. (ZIP) [file pone.0136432.s004.zip › Rheology-raw-data/120916 02mM/fov2092noDD/fov2092noDD.txt]

3.55898816651292	3.34550254689413	1	1
3.56011872610884	3.34371106444878	2	1
3.56159185651846	3.34876448848854	3	1
3.55999462962526	3.37490557596679	4	1
3.56107019978121	3.37442507772873	5	1
3.55930024817838	3.35329520918217	6	1
3.55758236002100	3.35861487720666	7	1
3.56024834754006	3.37671661664545	8	1
3.55914180458403	3.34783057503525	9	1
3.56220982045146	3.35664514119659	10	1
3.56063172075911	3.35496208199761	11	1
3.55883077292630	3.35629886035261	12	1
3.55836323320382	3.34636492227959	13	1
3.56080579687006	3.34257383857170	14	1
3.56081966045250	3.34481476404697	15	1
3.55925521517130	3.35030421695545	16	1
3.56107166289253	3.36393212975471	17	1
3.56048641643360	3.34449018149139	18	1
3.55932007808235	3.34808810893220	19	1
3.56243863958391	3.38139838969872	20	1
3.56039500521596	3.39958772811569	21	1
3.56115284510886	3.37867870058535	22	1
3.56145219626611	3.35706238446386	23	1
3.56090304375109	3.35378769302729	24	1
3.55991349750141	3.35699130425434	25	1
3.56111879147210	3.35579730729486	26	1
3.56133888585732	3.36462547185048	27	1
3.55996912001151	3.37180181404469	28	1
3.56004274751025	3.35743281003575	29	1
3.56011403006138	3.36421561029683	30	1
3.56098229174045	3.34771022514745	31	1
3.55919146836618	3.33712786594495	32	1
3.55979903293964	3.33876820332195	33	1
3.56068736434636	3.33183820668988	34	1
3.56082282493127	3.35973611479874	35	1
3.56086079682174	3.35099486821252	36	1
3.56128618314751	3.36082591217009	37	1
3.56018115507902	3.36988415510812	38	1
3.56089651672185	3.34111532543932	39	1
3.55964260344628	3.35138882073389	40	1
3.56116911263386	3.35179834733724	41	1
3.56118440371902	3.35277313003026	42	1
3.56068727010928	3.36822611315443	43	1
3.56052960760944	3.35216769740534	44	1
3.55998034187449	3.34338224447304	45	1
3.55805951555738	3.35806394835739	46	1
3.56222304201679	3.36706934405200	47	1
3.56138982648954	3.36816157999683	48	1
3.55646850238742	3.34114338791888	49	1
3.55890494339439	3.35685682604916	50	1
3.56036511079155	3.36805673857344	51	1
3.56054053867759	3.36545025196010	52	1
3.55946527253788	3.35594044370373	53	1
3.56150824577014	3.34029205360523	54	1
3.56038849811695	3.35463386618424	55	1
3.55925609080478	3.35467247493990	56	1
3.55831570982748	3.34380501738025	57	1
3.55774215035174	3.37539472703746	58	1
3.56092947938229	3.37500238305159	59	1
3.56333101324618	3.35970680834840	60	1
3.56404610551195	3.35906274810036	61	1
3.56183423969973	3.35298646136569	62	1
3.56171965951432	3.34410986427457	63	1
3.56117253204513	3.33412400738139	64	1
3.56142923656892	3.33845217041097	65	1
3.55962104899414	3.34188404532859	66	1
3.56067278978133	3.36079308214949	67	1
3.56025301412279	3.36411115927674	68	1
3.56034058026165	3.36246013591343	69	1
3.55893716135984	3.34778225722605	70	1
3.55824757655639	3.33947652825135	71	1
3.56128332293907	3.33835043468183	72	1
3.55897693488333	3.33866033679596	73	1
3.56255055140493	3.34304300819081	74	1
3.55996152736270	3.34335323386068	75	1
3.56019917771179	3.33584338413537	76	1
3.56320478263247	3.34565845681767	77	1
3.56131110004873	3.35041635620741	78	1
3.55856011967427	3.34247482370299	79	1
3.56230763525401	3.34477443632843	80	1
3.56091990006181	3.36252322100799	81	1
3.56203780013184	3.35098985608131	82	1
3.56048231395377	3.35829154936107	83	1
3.56127823274240	3.35613393271248	84	1
3.56138164951844	3.34038369991328	85	1
3.56080866594325	3.35175053973703	86	1
3.55925481353290	3.35850317978973	87	1
3.55815336087817	3.34702747330073	88	1
3.55730536564339	3.32217907940959	89	1
3.56132659969083	3.34579488827656	90	1
3.56024899726763	3.36256981142738	91	1
3.56351958381843	3.35787939854323	92	1
3.55991697666000	3.34681406781858	93	1
3.55985948008415	3.33976936735775	94	1
3.56200356387052	3.36309512488106	95	1
3.56378787956307	3.36784943173391	96	1
3.56085613301412	3.36250859660347	97	1
3.55932831820084	3.37397031060335	98	1
3.56192154876961	3.39504408338248	99	1
3.55809480249333	3.37287478846591	100	1
3.56003760267358	3.34422990866032	101	1
3.55970391506284	3.34578857353998	102	1
3.56388901980411	3.34669570178464	103	1
3.55922812144965	3.33888995978113	104	1
3.55927097525679	3.35198113119039	105	1
3.55908130386729	3.36739837907599	106	1
3.56083086467384	3.36777898013595	107	1
3.56094356300613	3.37457812261771	108	1
3.56097311964370	3.36981674290372	109	1
3.55887566057201	3.36464411551961	110	1
3.56243513800769	3.34928249168373	111	1
3.56092551276850	3.36067689027912	112	1
3.55921221099251	3.36099596887881	113	1
3.55914630544722	3.35123598665251	114	1
3.55955497112469	3.34369205666197	115	1
3.56070099500053	3.33479961858468	116	1
3.55972527244805	3.33479737371518	117	1
3.56181449867078	3.35706333358882	118	1
3.55846419867426	3.38001728868811	119	1
3.56250531473882	3.36481762453931	120	1
3.56010046662293	3.34387609074636	121	1
3.56077955410390	3.33040599376785	122	1
3.55890476794685	3.33694040301534	123	1
3.56062067449746	3.35752076465471	124	1
3.56080697690313	3.34791560877077	125	1
3.56156772474724	3.34556952805675	126	1
3.56084548940333	3.36262561444383	127	1
3.55918796873810	3.34002468847379	128	1
3.55838905985596	3.34861406350616	129	1
3.55975983245571	3.33772393050757	130	1
3.55841539305925	3.33464588240203	131	1
3.55854569810897	3.34308899775620	132	1
3.55972175045666	3.34619788583432	133	1
3.56203742259706	3.35574847103167	134	1
3.55863091099244	3.34585755173118	135	1
3.55985366697275	3.35642214464134	136	1
3.56242008480854	3.35428111453799	137	1
3.56346960338068	3.35308805748777	138	1
3.55740170060873	3.36387886953101	139	1
3.56005111116450	3.35575913374711	140	1
3.56082107627428	3.37088793686662	141	1
3.56053265323089	3.33906734338450	142	1
3.55977507682413	3.35241320807700	143	1
3.55758090550609	3.33491815255950	144	1
3.56073304519791	3.35011304353595	145	1
3.55844567517579	3.35014187204447	146	1
3.56002888537312	3.34889686676401	147	1
3.55903399834969	3.36376656168480	148	1
3.55985303073904	3.34674028156637	149	1
3.56034134543888	3.35258147389483	150	1
3.55935916050149	3.37219811119445	151	1
3.56139110313908	3.37568103426717	152	1
3.56178950048243	3.36784958052766	153	1
3.55968693259107	3.37387758948970	154	1
3.56083682286801	3.36690393827645	155	1
3.55886848646405	3.34819260881187	156	1
3.55945660212018	3.36124301177815	157	1
3.55780693356799	3.35001279356894	158	1
3.55839109768769	3.32774929386151	159	1
3.56139881013611	3.35738297484639	160	1
3.55955396368506	3.36594984224976	161	1
3.55852375044532	3.34423666497083	162	1
3.56102193140395	3.33298971715305	163	1
3.55840512039946	3.35599181727912	164	1
3.55911470654849	3.31866590376985	165	1
3.55947351139934	3.32294663939094	166	1
3.56074491052483	3.33321543396091	167	1
3.56062516477749	3.33626633176620	168	1
3.56018382180140	3.33944194259582	169	1
3.56151713227551	3.33841335896103	170	1
3.55897494240852	3.34025183231722	171	1
3.56107278754214	3.35219002025717	172	1
3.55958843159987	3.34249812907438	173	1
3.56059393649024	3.33435166957938	174	1
3.56350970673311	3.34756108065866	175	1
3.55943159874588	3.34387551093958	176	1
3.56179860625422	3.36088109113301	177	1
3.56183533237013	3.37368286037377	178	1
3.55959895354983	3.33926171733043	179	1
3.56098035667557	3.34128818340279	180	1
3.55875498139687	3.31903295866109	181	1
3.55925671752865	3.34348394910919	182	1
3.55875515254834	3.34029399942026	183	1
3.55932739329476	3.32144663732483	184	1
3.55702099011019	3.33624363259967	185	1
3.56045438986199	3.32236109372810	186	1
3.55887045262330	3.34972413809591	187	1
3.55928073780542	3.32933521792753	188	1
3.55691068187026	3.34489954500796	189	1
3.56024949874024	3.33282820913033	190	1
3.55685704126689	3.33330275276640	191	1
3.55877706837740	3.33396119521579	192	1
3.56081670244360	3.35501847531649	193	1
3.56252775870264	3.34960020963113	194	1
3.55925850329422	3.34604886519595	195	1
3.56327151689612	3.34377454117704	196	1
3.55990564015445	3.36295815208954	197	1
3.56034236824632	3.36138725776278	198	1
3.55955085486209	3.36947207319293	199	1
3.55989996640796	3.35812078254740	200	1
3.56080916718165	3.35260474063652	201	1
3.55821209178734	3.35595470537212	202	1
3.56254828336059	3.36878793345695	203	1
3.56121787906407	3.34982959462907	204	1
3.56119691886005	3.36063736907875	205	1
3.56212683756142	3.35204223613798	206	1
3.56148746260967	3.36759874598121	207	1
3.56181563186265	3.37219586853670	208	1
3.56230453417310	3.37261277382477	209	1
3.56077580534572	3.34883399192552	210	1
3.56085213390959	3.36294882640903	211	1
3.56417924119000	3.36315314241042	212	1
3.55951674954613	3.35323284350542	213	1
3.56189107037082	3.34603363637134	214	1
3.56208529243923	3.35869279244111	215	1
3.56354599438477	3.35601397081323	216	1
3.56162699322330	3.34769105302647	217	1
3.56072937840970	3.35633767275793	218	1
3.55911928143433	3.35671756622514	219	1
3.56261389995523	3.33362343297139	220	1
3.56280473744151	3.35106941349968	221	1
3.56074114621861	3.36915482336412	222	1
3.56056573678183	3.35454792179092	223	1
3.56106252167314	3.34377955249226	224	1
3.56180636096416	3.34679848885884	225	1
3.56004559115738	3.36088080578555	226	1
3.55970204529559	3.36339969769810	227	1
3.56080477123427	3.35825401859603	228	1
3.55916634984896	3.35687680672036	229	1
3.56200681360103	3.35614427508150	230	1
3.55946631291642	3.34230972228349	231	1
3.55706291385760	3.33819702718956	232	1
3.56024881664529	3.33206988652574	233	1
3.56115074710244	3.33681960532282	234	1
3.56107136531204	3.34127150848743	235	1
3.56107114380921	3.34994482591227	236	1
3.56181746499175	3.33671358085203	237	1
3.55914628438771	3.33601869432314	238	1
3.55693537116428	3.34256895505243	239	1
3.56118265307871	3.35772714461402	240	1
3.56388546733765	3.34999104666342	241	1
3.56043947225311	3.33654050159719	242	1
3.55861032064624	3.33936466161628	243	1
3.56225696271730	3.35494538262428	244	1
3.55849945634838	3.35893653249572	245	1
3.56002635389654	3.37042662494152	246	1
3.56232925832347	3.36384129487648	247	1
3.55888575584093	3.34769816016080	248	1
3.56057552139587	3.32939250805638	249	1
3.56037062616930	3.35630922150994	250	1
3.55995535921177	3.33483987332275	251	1
3.56041338661880	3.35297190761515	252	1
3.55888394953036	3.33170514337891	253	1
3.55733823032044	3.34235010836071	254	1
3.56020080207627	3.34918514172460	255	1
3.56068921030629	3.36941352038338	256	1
3.56026323692395	3.31900826738555	257	1
3.56093011793397	3.34071787393758	258	1
3.55755563078021	3.33177939936340	259	1
3.56022346330412	3.33488168109595	260	1
3.56132819443608	3.34268124542097	261	1
3.56081705582208	3.34519332725391	262	1
3.56245047995809	3.35396126023234	263	1
3.56009577557171	3.35565308321902	264	1
3.55993285210497	3.36400171033562	265	1
3.56188606419647	3.37637771392276	266	1
3.56048513101493	3.35964677616067	267	1
3.55932903842724	3.36895724566834	268	1
3.56386308401053	3.36349726752741	269	1
3.55933182364013	3.35007725689127	270	1
3.55856662517061	3.34341747585968	271	1
3.55860900385483	3.35125395336770	272	1
3.55918934063717	3.34122375979207	273	1
3.56073447498657	3.34396400489462	274	1
3.55881210623025	3.33534912585822	275	1
3.55865710767547	3.34636995145573	276	1
3.55981179034851	3.33749946143851	277	1
3.55988843121898	3.34488579462459	278	1
3.55735755350807	3.36016406886346	279	1
3.55931633107583	3.35080915033013	280	1
3.55843686122833	3.35728811712276	281	1
3.55890297948410	3.35582071365343	282	1
3.55946518153609	3.36704871475935	283	1
3.55925710201459	3.36130903922665	284	1
3.55867271413040	3.34926765443586	285	1
3.55819816899289	3.35472471896973	286	1
3.56399570755827	3.34300854035868	287	1
3.55885852643115	3.34862050665923	288	1
3.56084368182622	3.33164012931945	289	1
3.56025471335312	3.35425478961163	290	1
3.56356753082639	3.35137477650165	291	1
3.56381687119820	3.34235641336547	292	1
3.55974419282419	3.33343008562135	293	1
3.55825589305174	3.35391639668559	294	1
3.56092837314297	3.34934711406574	295	1
3.55954098480901	3.36441826778191	296	1
3.56222455646830	3.35475753893483	297	1
3.55765412638414	3.35498056084937	298	1
3.55975906538712	3.33528561678061	299	1
3.55916969918160	3.33238307515084	300	1
3.55854151895448	3.32915269331516	301	1
3.55922414150098	3.33989903897230	302	1
3.55908855293949	3.36189611936374	303	1
3.56032962555210	3.35547186825705	304	1
3.56167978718256	3.35750071256061	305	1
3.56173347052437	3.34762100351086	306	1
3.56274150314293	3.34606568750761	307	1
3.55998431117637	3.34455198174201	308	1
3.56162727262873	3.36221100333435	309	1
3.55999719104566	3.34183609053972	310	1
3.56004344779579	3.36108714512570	311	1
3.56242218801514	3.37079591046504	312	1
3.55918181273359	3.36083764226048	313	1
3.55740897483549	3.32872390763032	314	1
3.55764364517509	3.34548974100082	315	1
3.55827488657196	3.34922444151300	316	1
3.55795070007577	3.34520482122562	317	1
3.56215944604110	3.35556161794861	318	1
3.56049785266153	3.36416318226452	319	1
3.56238852642430	3.36832746439651	320	1
3.56042861197815	3.37464484193553	321	1
3.56205279021040	3.35886193044958	322	1
3.55908768040322	3.36440094154672	323	1
3.55994417888857	3.38043360933445	324	1
3.55927719630449	3.35947436385719	325	1
3.56192506189742	3.34462343538541	326	1
3.56311090691428	3.34773687998814	327	1
3.55949733851860	3.35361280557940	328	1
3.56049027650577	3.34846085397787	329	1
3.55873915930272	3.34024420152581	330	1
3.56211856431758	3.34337485785593	331	1
3.56162547707908	3.37240956252311	332	1
3.56136538684215	3.36472304509335	333	1
3.56058706316762	3.34861110387946	334	1
3.56150384848134	3.36712676266241	335	1
3.56473599391856	3.35375856055606	336	1
3.56148620621377	3.35887445405651	337	1
3.55892513413048	3.34015539980145	338	1
3.56139043941438	3.33524259813867	339	1
3.55965169250058	3.34581658867227	340	1
3.55857129925369	3.35931659519920	341	1
3.56015440462674	3.33370030084191	342	1
3.56079316632207	3.34874878437238	343	1
3.56015149001542	3.34932466234295	344	1
3.55803930447845	3.34470812276602	345	1
3.56028796434725	3.35930516939797	346	1
3.55713185190209	3.36667567298341	347	1
3.56178565805610	3.33381774346892	348	1
3.56203926059503	3.33542986546186	349	1
3.55852718755682	3.35120008903367	350	1
3.56287164057163	3.35005138268373	351	1
3.55842319081632	3.35365993610759	352	1
3.55966741520676	3.34795163828927	353	1
3.55909366042119	3.34747843614720	354	1
3.55648020723362	3.34188565899918	355	1
3.56068432031381	3.35946365795982	356	1
3.55717248141195	3.37779471173001	357	1
3.56025875311668	3.36589960351844	358	1
3.56024243283870	3.36114666163098	359	1
3.55916339781464	3.33172807012875	360	1
3.55988919910115	3.35993726586300	361	1
3.56136670866303	3.34649235557276	362	1
3.55716836108976	3.33796310184935	363	1
3.55945379794679	3.34134964262160	364	1
3.55935152351166	3.37176769152281	365	1
3.56148961704264	3.36236876628542	366	1
3.56353065458190	3.37578081910902	367	1
3.56155081995805	3.38755107199668	368	1
3.56211965760977	3.35816823101993	369	1
3.56066101693408	3.34829911482689	370	1
3.55992440909903	3.34469326202385	371	1
3.55924592044377	3.35049717167024	372	1
3.56006623374110	3.35778463636207	373	1
3.55967129026402	3.35468001960999	374	1
3.56068391865001	3.35749959630891	375	1
3.56056540106714	3.34395731137073	376	1
3.56307389067976	3.34560109834579	377	1
3.56109224701911	3.35539943447694	378	1
3.56085180643729	3.35402967464404	379	1
3.55941915983628	3.35151253763946	380	1
3.56279508736280	3.36156548647447	381	1
3.56010846545021	3.36228974054001	382	1
3.56117448883230	3.35612494784008	383	1
3.56081075906446	3.37297049224296	384	1
3.55863186129527	3.37435428379937	385	1
3.55958573857183	3.35867028610307	386	1
3.55900667854162	3.33497420909531	387	1
3.56139243146057	3.33536603549124	388	1
3.56049996708857	3.32852940231619	389	1
3.56118542855955	3.32412141189318	390	1
3.55920214965003	3.35458093855493	391	1
3.55824669377070	3.35223091420049	392	1
3.56229834972565	3.36202518109697	393	1
3.56268364031694	3.36803323196037	394	1
3.55955759463334	3.35210615714382	395	1
3.55951010509587	3.34529835033009	396	1
3.56156137103320	3.34225107724749	397	1
3.55624831428152	3.34839116509311	398	1
3.56088407404999	3.35050341408781	399	1
3.56221318241954	3.34430201971812	400	1
3.55934269840352	3.35303351785167	401	1
3.56100892694824	3.35999082057777	402	1
3.56014212627626	3.34584690695012	403	1
3.55983217080976	3.36594620843872	404	1
3.56101901059423	3.34548709191967	405	1
3.55759486725610	3.35352152411311	406	1
3.55697125297776	3.35427573907330	407	1
3.56180074018450	3.35541464933114	408	1
3.56263277846206	3.36022461375024	409	1
3.56318419441756	3.36676745780196	410	1
3.56087808605094	3.34650000728416	411	1
3.55924332308395	3.34837820740835	412	1
3.56119490881488	3.33811514920592	413	1
3.56177888185609	3.31938804118140	414	1
3.55938995841043	3.35339594037981	415	1
3.55988272028524	3.33998730537970	416	1
3.55986806959558	3.34773875898020	417	1
3.56165286147244	3.34354161893374	418	1
3.55873043628506	3.34794338171905	419	1
3.56238629657109	3.33840423634612	420	1
3.56155179897500	3.35769200924946	421	1
3.55859890440864	3.36132869856588	422	1
3.56039476275482	3.34727090267257	423	1
3.55969113881728	3.34284564761190	424	1
3.56113640975808	3.34790764321992	425	1
3.56185563588141	3.33656722911337	426	1
3.56066635548849	3.32937387914058	427	1
3.56081514289606	3.34952559817665	428	1
3.55721258870311	3.33737479586780	429	1
3.55774328207327	3.32338162313246	430	1
3.56051843264479	3.33468831963375	431	1
3.55901983925043	3.33969515073054	432	1
3.55911597099190	3.34324434422663	433	1
3.55479060112190	3.34226207143638	434	1
3.56099622836970	3.34891626177303	435	1
3.55931665326773	3.36205624757935	436	1
3.56063525329037	3.35458458828356	437	1
3.55953870803043	3.36248863601036	438	1
3.56273474718917	3.36890940123351	439	1
3.56016061914986	3.35429629189552	440	1
3.55847820298817	3.35703245621302	441	1
3.55690865579380	3.33181957458273	442	1
3.55452954550331	3.34013474395826	443	1
3.56072341414325	3.36470160843056	444	1
3.56236192706730	3.36065099924816	445	1
3.55888138776915	3.34087552121928	446	1
3.56153597914937	3.32125258661617	447	1
3.55950923445105	3.35460995901931	448	1
3.55825622138192	3.35351134737484	449	1
3.56071099801906	3.34523691150320	450	1
3.55793116700862	3.34385707933690	451	1
3.55820245444196	3.35464664796254	452	1
3.56030687119632	3.36274611715097	453	1
3.56132925177985	3.35649356999634	454	1
3.56036835059158	3.34647999645718	455	1
3.55946948837506	3.35277287327532	456	1
3.55935894861870	3.34910437132344	457	1
3.55966888541661	3.35494675315997	458	1
3.56025021633379	3.33562942612932	459	1
3.55845394520214	3.33732966972198	460	1
3.55956050655187	3.34956821867102	461	1
3.56139571972622	3.33898803131518	462	1
3.55770462375150	3.34128352469534	463	1
3.55763619293346	3.36161866388436	464	1
3.56170958476265	3.34654445980328	465	1
3.56054896343143	3.33791937779501	466	1
3.56004296224936	3.34182517599934	467	1
3.56008066002138	3.34613065968953	468	1
3.55954460996241	3.35599260755227	469	1
3.56389330084647	3.35731947084450	470	1
3.56103652849974	3.35293123648536	471	1
3.55994397661042	3.35618310911577	472	1
3.55866921367743	3.37366523307043	473	1
3.56261501536728	3.35043176093996	474	1
3.55805774544217	3.33383314161679	475	1
3.56327012295497	3.34952293032086	476	1
3.56098451483047	3.33528571444409	477	1
3.56061117935790	3.34062560437265	478	1
3.55956047061655	3.34035787858006	479	1
3.56178097471673	3.34751037068612	480	1
3.56024121969327	3.37452142171837	481	1
3.55814028149212	3.36434299047724	482	1
3.55863564475949	3.33842959985046	483	1
3.56081519213876	3.35478340991200	484	1
3.56108686184761	3.36573129287058	485	1
3.55940787391053	3.35438858197932	486	1
3.56010969526559	3.36585535598172	487	1
3.55947358509655	3.36003214568452	488	1
3.56049552825119	3.35961457140326	489	1
3.56007013234873	3.33837467241068	490	1
3.55727212587190	3.32970242292053	491	1
3.55983259238742	3.33939636040979	492	1
3.55762025038106	3.34061049136833	493	1
3.56073391295053	3.33996479993989	494	1
3.55777551623497	3.34353083525986	495	1
3.55844891189227	3.33194645443082	496	1
3.55909502748805	3.34654132617418	497	1
3.55937351293927	3.32949360318295	498	1
3.56026669804796	3.34793732088527	499	1
3.55791347559788	3.36114125456636	500	1
3.56088553561111	3.36244522417725	501	1
3.55823658421464	3.33729275871618	502	1
3.55813818937225	3.35008795825457	503	1
3.55998485596329	3.36047777728333	504	1
3.56168770874861	3.35686722413056	505	1
3.56372202175412	3.35721472136402	506	1
3.55704627071343	3.34427533658985	507	1
3.56173239186135	3.33309987828042	508	1
3.56097282269664	3.35178591667235	509	1
3.56006705875176	3.34355680562698	510	1
3.56207816412504	3.33368140485778	511	1
3.55900978674748	3.35294829493609	512	1
3.56088757586138	3.35009054393199	513	1
3.56008082055877	3.35876039622966	514	1
3.55957865976939	3.36309390559480	515	1
3.55808259474041	3.36747938098024	516	1
3.56015208199178	3.36259881310647	517	1
3.55954576875372	3.35327197929370	518	1
3.56026732215878	3.33523885383212	519	1
3.55981879858527	3.32408507489134	520	1
3.56250738920903	3.34616052238047	521	1
3.55939654673086	3.36286116794686	522	1
3.56118968010784	3.35594382957561	523	1
3.56541328522911	3.34746549956557	524	1
3.56070965976050	3.34456984189115	525	1
3.55956416428832	3.35110580629286	526	1
3.56193827793997	3.35005786700129	527	1
3.56233397292089	3.35105983639874	528	1
3.55920149667439	3.34640241955871	529	1
3.55884851901705	3.34488181005694	530	1
3.56120504094124	3.35811361313588	531	1
3.56064234388065	3.35806171499205	532	1
3.55939836493875	3.35791429432313	533	1
3.55956891872540	3.35137043663869	534	1
3.56365795671127	3.36886617611053	535	1
3.55943195146053	3.34785317731681	536	1
3.56028139105325	3.34912728091716	537	1
3.55842161132720	3.35156583781781	538	1
3.55978724604550	3.32900065242233	539	1
3.55934732593687	3.34245650994194	540	1
3.56166621308629	3.35239516620678	541	1
3.55915373009279	3.35620103846599	542	1
3.55940934346043	3.35372299445429	543	1
3.55810813971630	3.34664163705789	544	1
3.55873326154358	3.33977399485979	545	1
3.56147373302443	3.34556700007414	546	1
3.55960077561095	3.32565742339648	547	1
3.56278166075188	3.35894815818746	548	1
3.56211506624785	3.36679177644751	549	1
3.56281855253667	3.35843071334861	550	1
3.55986086164087	3.34758564043724	551	1
3.56014900747566	3.33190085356844	552	1
3.55789240090837	3.33449146793052	553	1
3.56150006736648	3.36660781470146	554	1
3.56117216530781	3.34930401685594	555	1
3.55624002399300	3.33655920438108	556	1
3.55865877485235	3.32379807354463	557	1
3.55896049432041	3.33529252833425	558	1
3.56446149369614	3.34525025811258	559	1
3.56059650295790	3.33079168838785	560	1
3.55847127761671	3.33215428564994	561	1
3.55993001924008	3.33950712406337	562	1
3.56136809803255	3.35368115454316	563	1
3.56127436677246	3.34541898092544	564	1
3.56004624847010	3.35616306243948	565	1
3.56221094121157	3.34369779029662	566	1
3.55980395688606	3.34721277216028	567	1
3.56001348134376	3.33831541267346	568	1
3.56138835682770	3.33992729155912	569	1
3.55970918852213	3.33726916650200	570	1
3.55946720909177	3.33546357441357	571	1
3.56287795376796	3.32022847727338	572	1
3.56004239824174	3.33004942083823	573	1
3.56118456457542	3.34925517970525	574	1
3.56427450371364	3.34198764909952	575	1
3.55973726254336	3.36839944844946	576	1
3.56224493439824	3.35666998765171	577	1
3.56137985063010	3.35720562387720	578	1
3.56128968301256	3.34466679408436	579	1
3.56087111487091	3.35936107298182	580	1
3.56071108409943	3.36009960520301	581	1
3.56038983207688	3.34630423078692	582	1
3.56044273058661	3.33980966156420	583	1
3.56425237834175	3.33778793764960	584	1
3.56201706860484	3.32665331856810	585	1
3.55875189530862	3.34051758436793	586	1
3.55850590689945	3.34190920310984	587	1
3.56136237390098	3.33447310306718	588	1
3.55967303926669	3.34380930214212	589	1
3.56223939440809	3.34846138136755	590	1
3.56138973957722	3.35345096085564	591	1
3.56151596644941	3.37872366809618	592	1
3.56032125173023	3.37106272761531	593	1
3.55861349664179	3.35573485410480	594	1
3.55813021589124	3.35247627633236	595	1
3.56200132286540	3.35794556172799	596	1
3.56010876489824	3.35455661708181	597	1
3.56028665376189	3.36436514580841	598	1
3.56131172625374	3.37039395399662	599	1
3.56132162388945	3.35509517885222	600	1
3.56049732138920	3.34825639986108	601	1
3.56038899263552	3.34442739101316	602	1
3.56172003674264	3.36966501222573	603	1
3.55945529699596	3.34782351131757	604	1
3.56111877645041	3.36783110565776	605	1
3.56008304027037	3.35156235822628	606	1
3.56095945990711	3.33723467495804	607	1
3.55946863000306	3.35524562003785	608	1
3.56012874045257	3.35915254610679	609	1
3.56164458321206	3.35405538007344	610	1
3.55963163935193	3.35591517599487	611	1
3.55989979830177	3.33621484036751	612	1
3.55915229137122	3.33042000946067	613	1
3.56408546136591	3.34478739873068	614	1
3.56339698519941	3.36228294193109	615	1
3.56287924836957	3.35507193859531	616	1
3.55926654908804	3.34422033589919	617	1
3.56049680357366	3.33209900428503	618	1
3.55975284781434	3.36932847651695	619	1
3.56047214286710	3.34382126348656	620	1
3.56190899008261	3.35713090133365	621	1
3.55980463705918	3.35189755206483	622	1
3.55889563301574	3.34340116908151	623	1
3.56409130232588	3.35463323651373	624	1
3.55909327061728	3.36547514968334	625	1
3.55996418252043	3.36258291307130	626	1
3.56021575973331	3.34797011066555	627	1
3.56145290786329	3.35161589836540	628	1
3.56056202916530	3.36419130456327	629	1
3.56248773765683	3.34435509439263	630	1
3.56231203564623	3.34112696596031	631	1
3.55894119258619	3.33231266538016	632	1
3.56132892370916	3.33623031431793	633	1
3.56061419657124	3.35860517048718	634	1
3.56370001454394	3.36760566383796	635	1
3.56110765183464	3.33731698045956	636	1
3.55831483230399	3.35508411916460	637	1
3.56032346589022	3.35439615688078	638	1
3.56304147088411	3.35647293486337	639	1
3.55998026141743	3.36916733436240	640	1
3.56289757032051	3.34438801941417	641	1
3.55976556130988	3.35191723856817	642	1
3.56035199159225	3.35289759888845	643	1
3.56082645311465	3.33343721035376	644	1
3.55905129427152	3.33810518377996	645	1
3.55994180951694	3.35058835934360	646	1
3.55973768071780	3.33768272648669	647	1
3.56317268582156	3.33824633783861	648	1
3.56120234397369	3.35047756386357	649	1
3.55940669367140	3.36571181227541	650	1
3.55999272620903	3.36809939930975	651	1
3.56134243810391	3.35392706408658	652	1
3.55963079196514	3.34935405838315	653	1
3.56168196145585	3.33335113693574	654	1
3.56165974698273	3.34514880397339	655	1
3.55860972381557	3.35077804945003	656	1
3.56086012893227	3.35628559685830	657	1
3.56223983493376	3.34406835888451	658	1
3.55892298221170	3.35141798426668	659	1
3.56022401174661	3.37272302818450	660	1
3.55978155129797	3.36499348545852	661	1
3.55943078189876	3.35452584473445	662	1
3.56176426343523	3.33493352909461	663	1
3.56352790452795	3.34420190110163	664	1
3.56105999196861	3.34121139711292	665	1
3.56194044710046	3.34458750131247	666	1
3.56072271494654	3.35052178048130	667	1
3.55983894040861	3.35040265801732	668	1
3.56271977928223	3.35718954091258	669	1
3.55989027319607	3.34145239278657	670	1
3.55788783059363	3.35530568707564	671	1
3.56040664497209	3.34760304899912	672	1
3.55990910495589	3.34081757987967	673	1
3.56042677403353	3.32405154284012	674	1
3.56172979606522	3.36505712308052	675	1
3.56111209391844	3.35679456921030	676	1
3.55896750206559	3.35924215280702	677	1
3.56045853456033	3.35328192119363	678	1
3.56082241670371	3.34530023912566	679	1
3.55928944464234	3.34202891913075	680	1
3.55900939700368	3.34468584074579	681	1
3.56030373055455	3.35962355929156	682	1
3.56244951890747	3.36945172812767	683	1
3.56113418013047	3.35623856586154	684	1
3.56235671995737	3.34362269929354	685	1
3.56247400374171	3.33270266441904	686	1
3.56096808569506	3.33944097779973	687	1
3.56109416140336	3.32364721456503	688	1
3.56071972870298	3.33095733215045	689	1
3.56087290187302	3.32593572590305	690	1
3.56191465310445	3.34317050970407	691	1
3.55908678542301	3.35652722424736	692	1
3.56231185007608	3.36698193492335	693	1
3.55987205681156	3.34443120057802	694	1
3.56014684504540	3.33356787184418	695	1
3.56251890124117	3.35580957873326	696	1
3.56233213330017	3.35183258864953	697	1
3.56155790935236	3.35641555177634	698	1
3.55913916088421	3.34036942815412	699	1
3.55953302659111	3.35070867944236	700	1
3.56261526371657	3.37132178958034	701	1
3.55962528000555	3.32877917550862	702	1
3.56496477920155	3.35103874723965	703	1
3.56073191695449	3.35480474819540	704	1
3.56114078953074	3.36258579207716	705	1
3.55989610245147	3.36077331638277	706	1
3.55938742264410	3.36289544330761	707	1
3.56302918498680	3.36299092174447	708	1
3.56230427712718	3.37350669617673	709	1
3.55997698887004	3.36085285592220	710	1
3.56030992317253	3.36130396465873	711	1
3.55873854955776	3.33687024448859	712	1
3.56207555412494	3.34085893739419	713	1
3.56283514926051	3.36927730817307	714	1
3.56189239834225	3.37043148547245	715	1
3.56150028563230	3.35358389957310	716	1
3.55811889419066	3.33625365015569	717	1
3.56129590707298	3.34258849282468	718	1
3.56144745932533	3.36340699766571	719	1
3.56255548385961	3.37114220857605	720	1
3.56431065353818	3.34677376644361	721	1
3.56054810435016	3.34979739390619	722	1
3.56328099847451	3.35258596562553	723	1
3.56017943985436	3.37321281286794	724	1
3.56224407359120	3.36492598578611	725	1
3.56303104763392	3.37705813836640	726	1
3.56059385181375	3.38174759203903	727	1
3.56316224312900	3.39149327054898	728	1
3.56257923496350	3.34255184115413	729	1
3.56098136122907	3.34818638151282	730	1
3.56160565560515	3.36280268528814	731	1
3.56166157623857	3.34569954511599	732	1
3.56151949988145	3.32614495676768	733	1
3.55919460811464	3.34301409372116	734	1
3.56167285425223	3.35444818431180	735	1
3.56117738543931	3.34528837789813	736	1
3.56470286573881	3.33809973742778	737	1
3.56185456926035	3.34324504937255	738	1
3.55975344622620	3.34208104192704	739	1
3.56033361754296	3.37149746492781	740	1
3.56101801733265	3.34794735324580	741	1
3.55767797641769	3.35967834009087	742	1
3.55943138952770	3.37409102447467	743	1
3.56185965044348	3.36325786368407	744	1
3.56429041435653	3.32902778686048	745	1
3.56222195911157	3.33604357617737	746	1
3.56252259504839	3.35270775077190	747	1
3.56221841432913	3.35953918442262	748	1
3.55954593097636	3.36021543062004	749	1
3.56258966119276	3.35428568041418	750	1
3.55973012483074	3.37662576743410	751	1
3.55889163684940	3.36488833677091	752	1
3.56120260894666	3.36520772951461	753	1
3.56537070450904	3.36352159693383	754	1
3.56198972536814	3.35157338471491	755	1
3.55848900809782	3.34331148176308	756	1
3.56130186803637	3.35213865514741	757	1
3.55792654400160	3.34800052388659	758	1
3.55921555913010	3.34670966579170	759	1
3.56028422638798	3.33793882289879	760	1
3.56412501610771	3.34490164963003	761	1
3.56420247646904	3.34545416742599	762	1
3.55926478479469	3.34938547071760	763	1
3.55771797862263	3.34805504585255	764	1
3.56251755528010	3.35232070072720	765	1
3.55825819786258	3.35038893350032	766	1
3.55973460014508	3.35319741849902	767	1
3.56064403695281	3.33246268969209	768	1
3.56134528461536	3.34387663225778	769	1
3.56102869397641	3.35030798122502	770	1
3.55906067427564	3.35357983089103	771	1
3.56152975829158	3.35481824792976	772	1
3.55894489727544	3.35184296896199	773	1
3.56091222230943	3.34499677907780	774	1
3.55893233567176	3.32948596772166	775	1
3.56176148609077	3.35692680356669	776	1
3.56181607223783	3.36647536882095	777	1
3.55969373298773	3.35113966076317	778	1
3.56116958126972	3.35381378502418	779	1
3.56181021113876	3.34419379415540	780	1
3.55933067608409	3.34328558825702	781	1
3.56429573316700	3.33782544928789	782	1
3.56214931442913	3.33696607877828	783	1
3.56365293956316	3.33472472460426	784	1
3.55924956120900	3.33495696296375	785	1
3.55736952630381	3.32547046536514	786	1
3.56082560884524	3.33280468167151	787	1
3.56035459173309	3.34976229709139	788	1
3.56126473722697	3.33351037155040	789	1
3.56113426772407	3.33709510547638	790	1
3.55955570949541	3.34811742020938	791	1
3.56221857130371	3.33902606838124	792	1
3.56283550828675	3.33672552037050	793	1
3.56045881826073	3.32275592270514	794	1
3.56061432327443	3.35056726965794	795	1
3.55948919754258	3.34395337958504	796	1
3.56016098904073	3.35768581740936	797	1
3.56181552934061	3.34339956162345	798	1
3.55923488570978	3.35779913156723	799	1
3.56000468422024	3.33923281270439	800	1
3.56211312400832	3.34335730596615	801	1
3.56239704567518	3.34833898938784	802	1
3.56143142701107	3.36853284377786	803	1
3.55983527043898	3.38534444403631	804	1
3.55769100475699	3.36237731937411	805	1
3.56005723426529	3.34405521472459	806	1
3.56132144571679	3.35418985675341	807	1
3.56066722011248	3.34951098904950	808	1
3.55977703564874	3.34506892255976	809	1
3.56018479096974	3.34772200175803	810	1
3.56064473551827	3.33863278935223	811	1
3.55976890533364	3.33683634135296	812	1
3.55927516082855	3.33705378878328	813	1
3.56135898353583	3.35179906342835	814	1
3.56474968344759	3.35382597125915	815	1
3.55970443860583	3.35495319642075	816	1
3.56203770478217	3.36101637227892	817	1
3.56024022354281	3.34933932271261	818	1
3.55778260003685	3.35196286679756	819	1
3.55729207461431	3.34769372406090	820	1
3.56032915655415	3.35156243373929	821	1
3.56239250603272	3.34327632525479	822	1
3.56202914017447	3.35174178724511	823	1
3.55941590930124	3.34070598060974	824	1
3.56134136646929	3.34994010516196	825	1
3.55812835762775	3.36009386247776	826	1
3.56206033463756	3.37493548598518	827	1
3.56081449589319	3.36472787126750	828	1
3.56165215566566	3.37575575800687	829	1
3.56001931569083	3.35262254594074	830	1
3.55805540802232	3.34392942074725	831	1
3.56057011260698	3.36346798975851	832	1
3.56317509569409	3.34989357309515	833	1
3.56002354677743	3.34259457190763	834	1
3.56044645529547	3.33289287738827	835	1
3.55986941021624	3.33637368831905	836	1
3.56098573781860	3.34538687589444	837	1
3.56066288075956	3.33444176899516	838	1
3.55741107195955	3.33377738812707	839	1
3.56053055819717	3.36031246427546	840	1
3.56198415609981	3.35566763079343	841	1
3.56265260081574	3.36217478463288	842	1
3.55807408448939	3.34493162562615	843	1
3.55816775481544	3.33634447956961	844	1
3.55970502442515	3.35245829506546	845	1
3.56348419042962	3.34213806012849	846	1
3.56296423978990	3.35439424698364	847	1
3.56076173229323	3.36757287604061	848	1
3.56069500259575	3.35438653301014	849	1
3.55818645626369	3.36257523793692	850	1
3.55797154721275	3.32771056607380	851	1
3.56254589502311	3.34644311065780	852	1
3.56182097738834	3.35100141060949	853	1
3.56146867742432	3.35999948872123	854	1
3.56003789076096	3.35998899640330	855	1
3.56381751841053	3.36527859431583	856	1
3.56280598840458	3.36232989247953	857	1
3.56239117127862	3.31867123739126	858	1
3.56061040138514	3.31670815425662	859	1
3.55838467815803	3.33798257508557	860	1
3.56199675555866	3.35835623109960	861	1
3.55924788031854	3.36301535543599	862	1
3.56062654830221	3.35937211316623	863	1
3.56262531741097	3.34619772262110	864	1
3.55998111132358	3.34641708762858	865	1
3.56323285755442	3.33321866387946	866	1
3.56054592490770	3.33933288439648	867	1
3.56183314277304	3.34787640148791	868	1
3.55959367035458	3.34367999130649	869	1
3.55973317739493	3.35738418598697	870	1
3.56021283491814	3.35167041536324	871	1
3.56078118964536	3.34962384079932	872	1
3.56457699475822	3.36168274616316	873	1
3.56370981099298	3.37100719286031	874	1
3.56250420301106	3.36477930286759	875	1
3.56045997005864	3.34745991315995	876	1
3.56036117353249	3.33674055888635	877	1
3.55991887577587	3.31750406375105	878	1
3.55889224704527	3.33829728840481	879	1
3.55811593473704	3.32856597649201	880	1
3.56108716767529	3.33339131338660	881	1
3.56207876086127	3.34292803067395	882	1
3.56157859885601	3.34424402322982	883	1
3.56114801810184	3.35732602124843	884	1
3.56156127899671	3.35085443344394	885	1
3.56035640012653	3.35471417167575	886	1
3.56290859719816	3.37435799596383	887	1
3.56298300278864	3.36607069601259	888	1
3.56238390903159	3.37043393036455	889	1
3.56129984432796	3.35645658510242	890	1
3.55966248889884	3.36969965410437	891	1
3.56278438949725	3.35642956325213	892	1
3.56187929590277	3.35239279222545	893	1
3.56046165582484	3.37609605972071	894	1
3.56071174461750	3.35823307612550	895	1
3.56230040392836	3.36455685644186	896	1
3.56352696435658	3.34963615255156	897	1
3.56000009072106	3.34019168673445	898	1
3.56278176914851	3.36950283193272	899	1
3.55847495837092	3.36154918412745	900	1
3.56333680902377	3.36849241823437	901	1
3.56083464869566	3.33725201449798	902	1
3.56175903653436	3.34978347876332	903	1
3.55900291918280	3.35017947997922	904	1
3.56247824218221	3.35179273434653	905	1
3.55890776248397	3.35070254592948	906	1
3.56187237377020	3.33725534327314	907	1
3.56110989501351	3.34709483912858	908	1
3.56257775822108	3.35571873783249	909	1
3.56148579817887	3.33876118297568	910	1
3.56240462979276	3.34014276681930	911	1
3.56201309315245	3.34750664334727	912	1
3.56190321067162	3.34046430430566	913	1
3.56240626535902	3.32499968781631	914	1
3.55713805949311	3.34505412059858	915	1
3.55893237597360	3.33207545795591	916	1
3.56190185664501	3.34560843974417	917	1
3.56270153257609	3.34858483260251	918	1
3.55722327982949	3.35437243669936	919	1
3.55999478719283	3.34188929866703	920	1
3.56172223949333	3.33947262285626	921	1
3.55891168443047	3.32703022167354	922	1
3.56139207544258	3.33603069260644	923	1
3.56046728393270	3.34769101249327	924	1
3.56023017867353	3.34701742861640	925	1
3.56100419184235	3.35116699619478	926	1
3.56060984548412	3.35044482144395	927	1
3.55906130192807	3.35043420332013	928	1
3.55987343415731	3.36009442877169	929	1
3.55786729455881	3.32985102187172	930	1
3.56153981823740	3.33853492873260	931	1
3.56250079312312	3.34554706366840	932	1
3.56065183023140	3.36354435943101	933	1
3.55976075649984	3.34339449507432	934	1
3.55918482783263	3.34609962633912	935	1
3.56444263917914	3.37286349288117	936	1
3.56263733825409	3.36879399039430	937	1
3.56252123829149	3.34530191444300	938	1
3.56161074404901	3.37033421273638	939	1
3.56355955965430	3.34873542297775	940	1
3.56009300854667	3.34062091465449	941	1
3.56163535283500	3.35922706502513	942	1
3.56205173233100	3.33903699343786	943	1
3.55767635950164	3.34925120809123	944	1
3.56353238163336	3.36291000770295	945	1
3.55948299550614	3.35127945391816	946	1
3.56188867984059	3.33701733167606	947	1
3.55909718819927	3.34882106689363	948	1
3.55674866572481	3.36741793247188	949	1
3.56289512182738	3.35566515049353	950	1
3.56327941576694	3.35307264208480	951	1
3.56092088956082	3.33854076198881	952	1
3.55911830402626	3.36212619226915	953	1
3.56035418181656	3.34995801835579	954	1
3.56076499717804	3.35716411841362	955	1
3.56157459063775	3.33184896870342	956	1
3.56124308613951	3.33539691248338	957	1
3.56083051286391	3.35032623562861	958	1
3.56038432819251	3.34392215243823	959	1
3.55975361147481	3.35306693900420	960	1
3.56312105072882	3.35978420278582	961	1
3.56344243969018	3.35731894125122	962	1
3.55987394044726	3.34071019300547	963	1
3.56149503658022	3.34361888481511	964	1
3.56078378913661	3.34840268140877	965	1
3.56040275125010	3.34091672073810	966	1
3.56349150383646	3.35009648399788	967	1
3.56268031310091	3.35510723594970	968	1
3.56289525281435	3.35007242390641	969	1
3.56330172911142	3.37085052184590	970	1
3.56067947129994	3.35727146892914	971	1
3.56231180763231	3.36319497948962	972	1
3.56025095353449	3.36245724757434	973	1
3.55920284942937	3.36400437503267	974	1
3.56241947726713	3.36069105648092	975	1
3.56486422262865	3.36494176144489	976	1
3.55934576376174	3.32729011675384	977	1
3.56017053743581	3.33460844361286	978	1
3.56412790155587	3.36451515129907	979	1
3.55896471079756	3.35753396088865	980	1
3.56186732528012	3.34440292154290	981	1
3.56013900719860	3.31225208728244	982	1
3.56293458034767	3.32695396582305	983	1
3.55806674177612	3.34367169833533	984	1
3.56053599868957	3.35575653868693	985	1
3.55749013119298	3.35745541803428	986	1
3.56148491734896	3.36668251429382	987	1
3.56128668891856	3.34653942255894	988	1
3.56028039532556	3.35160998387068	989	1
3.56313982703972	3.34593911238854	990	1
3.56149447599891	3.33106754635289	991	1
3.56220586288792	3.35177019215807	992	1
3.55833273257482	3.35496624284871	993	1
3.56153053562984	3.34374155865108	994	1
3.56302041687058	3.33246287974573	995	1
3.56146915726700	3.34072812971687	996	1
3.56185401252724	3.34824220496188	997	1
3.56118302963521	3.34558261340849	998	1
3.56044229344529	3.35963342077445	999	1
3.55750694977005	3.34352062275531	1000	1
3.56138231533585	3.35016123028250	1001	1
3.56187269313184	3.34898007080792	1002	1
3.56004475075999	3.32902476470277	1003	1
3.56238464412511	3.31907655224832	1004	1
3.55912157517008	3.34588923955809	1005	1
3.56280681050970	3.33687061784120	1006	1
3.55887246052971	3.34223924091320	1007	1
3.55957376249415	3.35144916772786	1008	1
3.56053291567255	3.36046291886591	1009	1
3.56325752031018	3.36003405649282	1010	1
3.56141257639141	3.34638849324890	1011	1
3.56387701929289	3.34088994231223	1012	1
3.56117540782106	3.34646616061581	1013	1
3.56141472873247	3.36348224747225	1014	1
3.56309637154827	3.36436416270679	1015	1
3.56214812835617	3.35901554169473	1016	1
3.56015254214032	3.35090007706097	1017	1
3.56039619593869	3.33575008987338	1018	1
3.55928122860896	3.34964123392759	1019	1
3.56332059190575	3.35177770623058	1020	1
3.56033453373253	3.35232497159559	1021	1
3.55772776380042	3.35205097996828	1022	1
3.56010823205974	3.34519539172553	1023	1
3.56155204760469	3.31273426575971	1024	1
3.56090353243755	3.34634805409811	1025	1
3.56103405500342	3.35688874858978	1026	1
3.55942390910880	3.35026338932834	1027	1
3.55966955864541	3.35114647926151	1028	1
3.56292084076703	3.37118049705733	1029	1
3.56056578418716	3.35814796623840	1030	1
3.56272665758249	3.34495429074408	1031	1
3.56177453021851	3.32977031720411	1032	1
3.56150962228007	3.33961775055606	1033	1
3.55972136193048	3.35275030908054	1034	1
3.56143164434886	3.35238192638588	1035	1
3.55859673761498	3.33784947359405	1036	1
3.56213548888262	3.32901722032773	1037	1
3.56142519685647	3.35156321249718	1038	1
3.55940677060080	3.35754763274078	1039	1
3.55924361594243	3.36077934041323	1040	1
3.55919290358617	3.33605067237126	1041	1
3.55840416070986	3.35657435537923	1042	1
3.56074522578146	3.35890613426960	1043	1
3.55791343714319	3.36252533772894	1044	1
3.55845264573841	3.32834196219021	1045	1
3.55960591369866	3.33887447537053	1046	1
3.56159316538210	3.34548930089205	1047	1
3.56161723436521	3.34496912744847	1048	1
3.55994009918041	3.34295552649138	1049	1
3.56365238289608	3.32625462015300	1050	1
3.55688166263754	3.33927290389624	1051	1
3.56252205687580	3.37075032465000	1052	1
3.55887410010055	3.35657423783470	1053	1
3.55808544314612	3.36611413314153	1054	1
3.55852063801298	3.34607395817149	1055	1
3.56297340834266	3.35953346595366	1056	1
3.56305260392917	3.35662919194634	1057	1
3.56111501295085	3.36024137482256	1058	1
3.56016078434656	3.35671893052240	1059	1
3.55976774286868	3.35149048044477	1060	1
3.56020682763673	3.33920140308822	1061	1
3.56186087647847	3.34605859638798	1062	1
3.56061069957907	3.35714701570989	1063	1
3.55666343863781	3.34561098678963	1064	1
3.56156213881827	3.37045658941361	1065	1
3.55986024490076	3.34934722657602	1066	1
3.55641779415018	3.33532069932620	1067	1
3.55985100646992	3.34736914129744	1068	1
3.56178385152198	3.34358980186344	1069	1
3.55898901122160	3.30886536746451	1070	1
3.55986070783071	3.33857510119132	1071	1
3.55836578926027	3.35486676109042	1072	1
3.55746105306294	3.35752426891405	1073	1
3.56136595687846	3.34278047395044	1074	1
3.55968087049150	3.35024789885477	1075	1
3.56106971283625	3.34900061896108	1076	1
3.56143449605674	3.32597552957273	1077	1
3.56063476145559	3.34286394512566	1078	1
3.55932472950280	3.34999025358118	1079	1
3.55921492466756	3.36199591323322	1080	1
3.55789916048349	3.37398377456370	1081	1
3.55975945022767	3.35736551995385	1082	1
3.55708235409219	3.33647955099845	1083	1
3.56213493834874	3.35821570524699	1084	1
3.56116695541496	3.36979368325604	1085	1
3.56296742803201	3.33885432348083	1086	1
3.56072771506617	3.32024337712733	1087	1
3.55989404687322	3.35327015892381	1088	1
3.56078368373431	3.35991537782489	1089	1
3.56135936001702	3.35226244673837	1090	1
3.56353859271410	3.34310542195333	1091	1
3.56280462329365	3.32673756281838	1092	1
3.56018778686349	3.33571298341337	1093	1
3.55951106721669	3.36486752588256	1094	1
3.56078836419736	3.35123973574756	1095	1
3.55913958558631	3.32608038986319	1096	1
3.56187625024371	3.34346123483864	1097	1
3.55895381055916	3.32452901421895	1098	1
3.56038024873702	3.35214513808907	1099	1
3.56202382524042	3.32592630642832	1100	1
3.56187897728987	3.35122635097244	1101	1
3.56106046311208	3.37046557295205	1102	1
3.56058927313526	3.36652448484819	1103	1
3.55818570480660	3.34821224470217	1104	1
3.55956036952774	3.35020081722139	1105	1
3.56092899915885	3.35331753681965	1106	1
3.56144686976948	3.35504242898685	1107	1
3.56074300101851	3.35636842770245	1108	1
3.55766249498514	3.34494071026314	1109	1
3.55999648190929	3.32807251320970	1110	1
3.55615360913008	3.34846115233025	1111	1
3.56038594511569	3.36173426536043	1112	1
3.56056013668315	3.35323166438904	1113	1
3.56030605571702	3.35932555249355	1114	1
3.55933152216568	3.34451016904234	1115	1
3.55765462990546	3.33524316367101	1116	1
3.55686405671328	3.35534244524233	1117	1
3.56323575703208	3.35413413627361	1118	1
3.55811795531321	3.34525289501566	1119	1
3.56016797401916	3.35388768644011	1120	1
3.55980138642809	3.33632380291941	1121	1
3.55862969151737	3.35800809526626	1122	1
3.56038466390013	3.36030445726370	1123	1
3.56054938876790	3.36834385752638	1124	1
3.56033113220833	3.38565570415175	1125	1
3.56119135346537	3.35852990971180	1126	1
3.56144845741133	3.35968762707298	1127	1
3.55754634705014	3.37264873539787	1128	1
3.56194911893040	3.38663900364550	1129	1
3.55742672720988	3.35296344085516	1130	1
3.56150564175773	3.34566821750596	1131	1
3.55880140139470	3.33342604829937	1132	1
3.56351410138851	3.34122677430522	1133	1
3.56149749253959	3.36280796459044	1134	1
3.55775285842326	3.34112633432886	1135	1
3.55993017136611	3.35480080524162	1136	1
3.55902617976996	3.35516823086543	1137	1
3.55967863643249	3.35041325220446	1138	1
3.55911581022001	3.34234264708703	1139	1
3.56058931436530	3.33738068972109	1140	1
3.55878190130795	3.33560381156660	1141	1
3.55796387951303	3.34693501592306	1142	1
3.55665133450963	3.35264240370657	1143	1
3.55903745326050	3.34889357899930	1144	1
3.56026238609304	3.33772722753151	1145	1
3.55971787614922	3.33686146940155	1146	1
3.55650301801265	3.33474020675936	1147	1
3.56046175621990	3.34769345254117	1148	1
3.56149884398653	3.34876243500681	1149	1
3.55984308663679	3.35023197678180	1150	1
3.56121005563379	3.33820912564004	1151	1
3.56105568618305	3.32786068350489	1152	1
3.55766037121998	3.33756913371318	1153	1
3.56165184228042	3.35160066067781	1154	1
3.56284335435443	3.35211970964116	1155	1
3.56447067102842	3.35650960959430	1156	1
3.56157395628402	3.36362540435915	1157	1
3.55830380936703	3.36479230649226	1158	1
3.55831820470002	3.35979287288482	1159	1
3.56010910639312	3.36181502504566	1160	1
3.56101505227185	3.34756118122708	1161	1
3.55831054238991	3.34669040765801	1162	1
3.56091943970131	3.35440025473611	1163	1
3.55919770255553	3.36182375451629	1164	1
3.55917863259360	3.32173384825247	1165	1
3.56148085152078	3.31576392946724	1166	1
3.55911936958261	3.30862076690015	1167	1
3.55740726764858	3.32982028374658	1168	1
3.56072752893985	3.37158861600781	1169	1
3.56027327343605	3.36201884453280	1170	1
3.56044806826463	3.34965473873248	1171	1
3.56171617558427	3.34675362357697	1172	1
3.56200203014479	3.34482000536052	1173	1
3.55825481768736	3.34011473697892	1174	1
3.56136442384306	3.36678300262461	1175	1
3.56032482069455	3.35236532970541	1176	1
3.55878201501010	3.34132412873397	1177	1
3.56157063665581	3.31986919088273	1178	1
3.55771871246740	3.33411068143358	1179	1
3.55722211070143	3.31098871924563	1180	1
3.56092960491980	3.34261733743258	1181	1
3.55750630021183	3.34752635878954	1182	1
3.55366455132039	3.34740894360109	1183	1
3.55939900401995	3.35451844102337	1184	1
3.56054260403742	3.35147110002926	1185	1
3.55819641657242	3.35007672761895	1186	1
3.55991422990309	3.34026417795649	1187	1
3.56178607584734	3.34622900829457	1188	1
3.55924879042215	3.35122222937635	1189	1
3.55872752727714	3.36122203049346	1190	1
3.56493039911499	3.34618778210071	1191	1
3.56154235584269	3.34225897707338	1192	1
3.55883536856427	3.36121097082969	1193	1
3.55916804135028	3.34997232665018	1194	1
3.55816963345600	3.36460162349662	1195	1
3.56248401906017	3.35866603844678	1196	1
3.56027272468727	3.34058652775429	1197	1
3.55857049850871	3.33681825845580	1198	1
3.55760495204192	3.32790605024055	1199	1
3.55879113492733	3.32627965031530	1200	1
3.55436234677830	3.34128571504520	1201	1
3.55653035193824	3.33164727037171	1202	1
3.55849821282562	3.33744822938072	1203	1
3.55587256992570	3.32665931708748	1204	1
3.56221195197927	3.33635487802470	1205	1
3.55937806839543	3.32916616086867	1206	1
3.56165601036576	3.35069425695076	1207	1
3.55733505974980	3.34379228368483	1208	1
3.55917317520052	3.34369627743464	1209	1
3.55987075730540	3.34607723884955	1210	1
3.55951002418287	3.33606970110505	1211	1
3.55931001459952	3.33194567943434	1212	1
3.56274211734347	3.35966940436593	1213	1
3.56273033553555	3.34113436965699	1214	1
3.55978398364390	3.31950684122003	1215	1
3.55745736161741	3.31624866730812	1216	1
3.55633191117463	3.33116218152890	1217	1
3.56241242606272	3.33965516630810	1218	1
3.56048387136512	3.34628502720328	1219	1
3.56084725782029	3.35354099751230	1220	1
3.56138421206536	3.35845250324050	1221	1
3.55588938978675	3.33795511857022	1222	1
3.55761341061281	3.33968649594535	1223	1
3.56153529715517	3.34581979202630	1224	1
3.56108390866973	3.36516991670216	1225	1
3.56261556521309	3.36456117073999	1226	1
3.56081970498655	3.35944753384939	1227	1
3.55828669108694	3.36717962424852	1228	1
3.56080012175610	3.34896173030602	1229	1
3.55638196318042	3.32903877879100	1230	1
3.55987316623915	3.33150553171756	1231	1
3.56133273585218	3.33848280170893	1232	1
3.56137292058376	3.36244602088223	1233	1
3.56161976494970	3.34932284271346	1234	1
3.56338360043511	3.34501407562728	1235	1
3.55949949906419	3.34664654728595	1236	1
3.55931588472714	3.35499148482592	1237	1
3.56009047936289	3.34110169834081	1238	1
3.56014226656954	3.34576826760522	1239	1
3.56116332947795	3.36048398919875	1240	1
3.56108941299148	3.34783686049861	1241	1
3.56163796406775	3.33545614230045	1242	1
3.55832124088923	3.34335253950756	1243	1
3.56050221869294	3.33769864049910	1244	1
3.56054041834326	3.33571878879288	1245	1
3.55594796132183	3.35618547913220	1246	1
3.55954719286856	3.35487633860943	1247	1
3.56275036455442	3.34568755099215	1248	1
3.56038509258710	3.34983815939288	1249	1
3.55745789987241	3.36100146850558	1250	1
3.55862166032119	3.35410995637658	1251	1
3.55900799202039	3.36288161670426	1252	1
3.55982570515454	3.33859444367487	1253	1
3.56300727895080	3.33993897761360	1254	1
3.55977020571247	3.35467068967818	1255	1
3.56257683557449	3.35609287602091	1256	1
3.56062733196936	3.33759355418441	1257	1
3.55842312049411	3.34210719635274	1258	1
3.56247308774746	3.34857866671629	1259	1
3.55988724275809	3.36440906661493	1260	1
3.55991698952091	3.35458667804575	1261	1
3.56032558884058	3.34600956092140	1262	1
3.56005651089208	3.34115192535578	1263	1
3.55986366207606	3.34903550348343	1264	1
3.56229038874514	3.34784589894300	1265	1
3.56013796906297	3.33481133871602	1266	1
3.55915335774950	3.33267745946748	1267	1
3.55948029753442	3.35212866802233	1268	1
3.55582656896382	3.35018893140989	1269	1
3.55838599882031	3.36437446112698	1270	1
3.56106110651701	3.35412759564209	1271	1
3.55863642553250	3.34903528149916	1272	1
3.55832483190928	3.34779298638989	1273	1
3.56039723768879	3.35692991431927	1274	1
3.55810559301036	3.35747833934016	1275	1
3.55957153954615	3.36041504461721	1276	1
3.55705403010247	3.34208655674445	1277	1
3.55754733789376	3.34359121914383	1278	1
3.56174843881156	3.36511232241083	1279	1
3.55954854824052	3.37322546222867	1280	1
3.55816217076737	3.35660417865749	1281	1
3.55780908121824	3.33813724799051	1282	1
3.55871575256732	3.35276819424963	1283	1
3.56175163505309	3.35144046898695	1284	1
3.56192723977785	3.35501717810459	1285	1
3.55738438364427	3.35039740488952	1286	1
3.55990557132231	3.34908681536433	1287	1
3.55840965230757	3.35764667645888	1288	1
3.55925273098274	3.33774235731093	1289	1
3.55915014504349	3.34040426911588	1290	1
3.56106776809518	3.33951923876567	1291	1
3.55768416331731	3.35992914288136	1292	1
3.55933045452267	3.35850616962723	1293	1
3.55807715135867	3.37173929884520	1294	1
3.56042291576851	3.35536289450624	1295	1
3.56120997967937	3.37205527453065	1296	1
3.55574733498821	3.34791702220382	1297	1
3.56064525632448	3.33647411981051	1298	1
3.56189568035779	3.33787193088857	1299	1
3.55969723008756	3.33010456951917	1300	1
3.56020084581986	3.32803737955345	1301	1
3.55933281837526	3.33605130278066	1302	1
3.56132723648301	3.36694769008107	1303	1
3.56173702175369	3.36393265832900	1304	1
3.56243776454286	3.34267222072599	1305	1
3.56041607441080	3.34694010568235	1306	1
3.55915203976220	3.35796722512205	1307	1
3.55954101654936	3.36387733113583	1308	1
3.55739397367442	3.33846819188459	1309	1
3.55780266518140	3.33333760909161	1310	1
3.55778768322322	3.34672086303603	1311	1
3.55743312891412	3.36177425070685	1312	1
3.55844765924586	3.34850216108425	1313	1
3.56009491285680	3.36139051559325	1314	1
3.56029597476586	3.35273825780270	1315	1
3.55776086430234	3.33346360643582	1316	1
3.55616904414884	3.34862519935739	1317	1
3.55969922237894	3.35571573776802	1318	1
3.55938330288573	3.36140242304984	1319	1
3.55645364918117	3.36548067107539	1320	1
3.55830037321889	3.35669019677170	1321	1
3.55845534625729	3.36714080554680	1322	1
3.55830987354087	3.35704787442493	1323	1
3.55875266568986	3.34552831137151	1324	1
3.56033327394060	3.34367256170601	1325	1
3.55986008894308	3.33680257996169	1326	1
3.55977974740590	3.33418528825376	1327	1
3.55893749400066	3.36102691451245	1328	1
3.55915448842107	3.37359847988627	1329	1
3.56115390062686	3.36636928522537	1330	1
3.56097144528034	3.36146296160082	1331	1
3.55899844307155	3.34880758999885	1332	1
3.55867070733719	3.33262922440788	1333	1
3.55906324842117	3.34732806094236	1334	1
3.55964208820528	3.36647006647007	1335	1
3.55828940904523	3.35059686886800	1336	1
3.55968964000638	3.37400941610131	1337	1
3.56052518605929	3.35901880727323	1338	1
3.56070806163836	3.36878286003210	1339	1
3.56066615628794	3.35334213036809	1340	1
3.55793369157488	3.34989535100225	1341	1
3.55868754791206	3.32722601196444	1342	1
3.56109456414374	3.34897786250786	1343	1
3.56061860224416	3.35891225747098	1344	1
3.56003598124377	3.33985468560982	1345	1
3.55946599685265	3.33408315919568	1346	1
3.56038640902163	3.33691243337337	1347	1
3.55949245534843	3.36163260650219	1348	1
3.56000818739269	3.34607607763693	1349	1
3.55977931396153	3.36653652207746	1350	1
3.55936757152777	3.35224328302294	1351	1
3.55881436667552	3.36607907158625	1352	1
3.55918256010107	3.35981318654307	1353	1
3.55958320254210	3.34467589026789	1354	1
3.55948802453664	3.35090541588015	1355	1
3.55768301225808	3.34554072670356	1356	1
3.55893024865957	3.33073775027420	1357	1
3.55927274755899	3.33767714513051	1358	1
3.55919582837783	3.33946044315351	1359	1
3.55817657959505	3.35650044486753	1360	1
3.55984816087342	3.37585163677983	1361	1
3.55879746114724	3.35369162170977	1362	1
3.55884071077356	3.34480027641171	1363	1
3.55674208806312	3.33852065728518	1364	1
3.56292615191502	3.34768554758660	1365	1
3.56048214330751	3.33835114846015	1366	1
3.55612940777847	3.34380211918366	1367	1
3.55894286515667	3.32739694108704	1368	1
3.56000899920656	3.33658287199172	1369	1
3.55892587065067	3.34102582636332	1370	1
3.56021062623787	3.33395853281122	1371	1
3.55954159853774	3.35535925533230	1372	1
3.55999685955914	3.36921537401491	1373	1
3.55911939251693	3.35894376753773	1374	1
3.56004442112437	3.36279760935628	1375	1
3.56089534494202	3.36525726770302	1376	1
3.56041247926813	3.35395846714488	1377	1
3.56109847369438	3.36267715984012	1378	1
3.55882945976258	3.35774246481610	1379	1
3.55850843110032	3.36025728438592	1380	1
3.56393839203322	3.36079261493658	1381	1
3.56157171603167	3.37140359586397	1382	1
3.56222485108305	3.35559106093257	1383	1
3.55865050334851	3.32976716987476	1384	1
3.55971756796533	3.37248755461054	1385	1
3.56422628099844	3.37772189771599	1386	1
3.55902874371877	3.37391074948257	1387	1
3.55679733840700	3.37046567918251	1388	1
3.55917846282039	3.33469851880169	1389	1
3.56100368982104	3.35469621444526	1390	1
3.56152023399202	3.35455087427842	1391	1
3.56054423502999	3.33062276298434	1392	1
3.56303647255407	3.36198858710133	1393	1
3.55814003381495	3.36674382858455	1394	1
3.56042059147642	3.38034916284025	1395	1
3.55916492101304	3.37259934168255	1396	1
3.56023555393316	3.34344456263488	1397	1
3.56151879012401	3.35649516426406	1398	1
3.55672398242910	3.35036791833189	1399	1
3.55832585487157	3.35826410044777	1400	1
3.56030548029221	3.35999169906921	1401	1
3.56177989596465	3.34655116114910	1402	1
3.56122811182063	3.35189774727094	1403	1
3.55776750776882	3.36184250183058	1404	1
3.56071063155032	3.36274014507705	1405	1
3.56096229548293	3.35399279695712	1406	1
3.55938852188068	3.33440622892834	1407	1
3.55741816708846	3.34386840356983	1408	1
3.55970612183794	3.36665936108291	1409	1
3.56005685329934	3.36253266577237	1410	1
3.55762187366645	3.36442383134733	1411	1
3.55945271381118	3.35765173650157	1412	1
3.55655557300986	3.36123906204289	1413	1
3.55978761221407	3.35922350945819	1414	1
3.55620651748666	3.35096290770535	1415	1
3.55661662679754	3.36779902201728	1416	1
3.56041879293300	3.36077694331921	1417	1
3.56197185538462	3.35142728963157	1418	1
3.56243068271840	3.33045103348290	1419	1
3.55934082362418	3.33672183334776	1420	1
3.55762813623995	3.35617326016712	1421	1
3.56164688986665	3.35790685100894	1422	1
3.56234038379233	3.35348059187729	1423	1
3.55745629515935	3.35117390222972	1424	1
3.56031588151551	3.36596029979552	1425	1
3.56115003639827	3.35677446204971	1426	1
3.56072502499910	3.35401174980073	1427	1
3.55701623767360	3.34065746842836	1428	1
3.55846815074692	3.34299736903101	1429	1
3.55935178080232	3.34296413684205	1430	1
3.55796421821321	3.34638155795047	1431	1
3.55768384770090	3.33885664440565	1432	1
3.55959949162795	3.34518040748832	1433	1
3.55827389489535	3.35817788229987	1434	1
3.55854063897194	3.35035357140519	1435	1
3.56058809471491	3.36468921522297	1436	1
3.55987535701740	3.35600154951536	1437	1
3.56144475730022	3.33251092746289	1438	1
3.56200259670914	3.32527053451748	1439	1
3.55790529995403	3.33449651273965	1440	1
3.55960765858239	3.34307372025122	1441	1
3.55824805022653	3.34699199454471	1442	1
3.56050088192025	3.35625273946685	1443	1
3.55955934893573	3.36950347091670	1444	1
3.55709912104541	3.35657007032169	1445	1
3.56141925619172	3.35088301192779	1446	1
3.55964438531915	3.35451082587880	1447	1
3.55765545018814	3.35758333521310	1448	1
3.55912250703096	3.36941290385521	1449	1
3.55943868872261	3.36193105783217	1450	1
3.55886283288161	3.35787490146427	1451	1
3.56288400626523	3.31261101976647	1452	1
3.56058018225791	3.34444880404662	1453	1
3.56129657853253	3.34874886577858	1454	1
3.55769148973469	3.35338801627181	1455	1
3.55910012209891	3.35916436004355	1456	1
3.55850031201135	3.35916883438118	1457	1
3.55807930715053	3.35847383369168	1458	1
3.55890588037477	3.36125407726116	1459	1
3.55596982107342	3.36762836239491	1460	1
3.56164370936396	3.36992736485168	1461	1
3.56335057250521	3.35903385686125	1462	1
3.56102027055454	3.35682506757844	1463	1
3.56168212963087	3.34201690791011	1464	1
3.55927151311924	3.35454460352843	1465	1
3.55990276227210	3.35626117385666	1466	1
3.55958104716701	3.35183039070397	1467	1
3.56021528987663	3.36231109290634	1468	1
3.55834529027478	3.34809873044345	1469	1
3.56031998766238	3.36816837285644	1470	1
3.55959885313164	3.38532974697032	1471	1
3.55988258423117	3.35724140483928	1472	1
3.55966068346384	3.33135504398516	1473	1
3.55933879763075	3.33593683106765	1474	1
3.56185158459358	3.35633933376241	1475	1
3.55758092358315	3.34739236850581	1476	1
3.56219711575643	3.36051665569245	1477	1
3.56124412867617	3.35721570705764	1478	1
3.55909592219321	3.35017220365283	1479	1
3.55761128155564	3.35666299100512	1480	1
3.55736883624773	3.34740572204057	1481	1
3.56001957927251	3.34663186800581	1482	1
3.55884489247098	3.33913584623789	1483	1
3.55768047996779	3.36848300912411	1484	1
3.55721437711525	3.35945615462018	1485	1
3.55726713185567	3.31387411819008	1486	1
3.55914676541343	3.33838026309140	1487	1
3.56039727156474	3.33868760715123	1488	1
3.55790933357246	3.35389544828612	1489	1
3.55995219901604	3.36204409388933	1490	1
3.55603877176965	3.38007504299011	1491	1
3.55953159574848	3.36332490017337	1492	1
3.55762047002211	3.35266664460695	1493	1
3.55695445367865	3.36707840150195	1494	1
3.55950421682400	3.36270827699147	1495	1
3.55700704650941	3.34435379729835	1496	1
3.56025184501391	3.36181152289818	1497	1
3.55755719032760	3.33106715451022	1498	1
3.56070916721931	3.34059548729684	1499	1
3.55759384106401	3.34397442583670	1500	1
3.56146721107555	3.34160178870520	1501	1
3.55678348601610	3.34368277051911	1502	1
3.56234505569545	3.36533490218617	1503	1
3.55842125077252	3.36465996435988	1504	1
3.56181877090512	3.36721410411424	1505	1
3.56117152164808	3.36973030532721	1506	1
3.56069614853590	3.35626084816462	1507	1
3.56151848732722	3.37774775951253	1508	1
3.56004875606953	3.37848441203359	1509	1
3.55684484297943	3.37154944740872	1510	1
3.55937382670138	3.34926229390715	1511	1
3.55958125098162	3.34629436085831	1512	1
3.56177390762295	3.34257893991103	1513	1
3.56168899769149	3.36142260432401	1514	1
3.55522957509114	3.33809656245524	1515	1
3.55927882269414	3.34395426097792	1516	1
3.56053162141650	3.34200806717887	1517	1
3.55792315748121	3.36115971197577	1518	1
3.56059929791874	3.35683070425102	1519	1
3.55681961845203	3.32693415193947	1520	1
3.55929814437338	3.34020132340098	1521	1
3.55843371309995	3.35386330595532	1522	1
3.56046896038921	3.34884084064867	1523	1
3.55908095662367	3.34447056383110	1524	1
3.55836151305455	3.33713996798229	1525	1
3.56248293284520	3.34362534363576	1526	1
3.56142112696272	3.31864347577216	1527	1
3.56047713730148	3.33229326089359	1528	1
3.56064983965829	3.34957303765195	1529	1
3.56061728067570	3.35529834953938	1530	1
3.55645763161874	3.36949523165183	1531	1
3.55966264513024	3.36412835054269	1532	1
3.56456410923358	3.38059092654587	1533	1
3.56215593139969	3.36763265026325	1534	1
3.55672226176975	3.34480671034252	1535	1
3.55895125183152	3.35694165700326	1536	1
3.56199796332200	3.34689499163376	1537	1
3.56262438656627	3.33500013397397	1538	1
3.55810190052510	3.33302659019815	1539	1
3.55754373639710	3.34288392965407	1540	1
3.55543459255107	3.35046815632969	1541	1
3.55909376169545	3.36570978515330	1542	1
3.56197887417603	3.36925558325232	1543	1
3.56095748004881	3.36174458975920	1544	1
3.55810002282405	3.35995536531843	1545	1
3.55927624674666	3.34661323154884	1546	1
3.55997425557161	3.34487061423906	1547	1
3.55991599662647	3.34274895421370	1548	1
3.55873959057724	3.34086833314589	1549	1
3.55928770828953	3.33408728406885	1550	1
3.55953182258105	3.33677982617948	1551	1
3.55789292838112	3.33972047966303	1552	1
3.55776896137158	3.35146398549807	1553	1
3.56090522928150	3.35929555503087	1554	1
3.55677473309766	3.34819768515118	1555	1
3.55872662494078	3.34411528649410	1556	1
3.55814055436996	3.34940813135739	1557	1
3.55882455321034	3.35176818126796	1558	1
3.55804112867892	3.34241249493091	1559	1
3.56070012956907	3.33889693789177	1560	1
3.55813753154827	3.32459168502986	1561	1
3.55991310306934	3.33144897435482	1562	1
3.55984525397900	3.33475592677613	1563	1
3.55527113681277	3.34122291081599	1564	1
3.55645221717809	3.36033698657850	1565	1
3.55784091005064	3.35189263950237	1566	1
3.55761828693815	3.33956060705554	1567	1
3.56116812698793	3.36110375227444	1568	1
3.55987719732752	3.35168357020069	1569	1
3.55912031548920	3.35162619231549	1570	1
3.55665384729373	3.34814833909953	1571	1
3.55983992765019	3.36454098784622	1572	1
3.56231227832603	3.37212019349739	1573	1
3.55854254387184	3.35477678319145	1574	1
3.56008128153008	3.34923663516289	1575	1
3.56010001925168	3.35043912381178	1576	1
3.55823095563710	3.34671284201099	1577	1
3.56080935900195	3.36220660979409	1578	1
3.55873029338554	3.35305687431042	1579	1
3.55865339794555	3.35327273993504	1580	1
3.56022767728567	3.35698482629518	1581	1
3.56083187912379	3.34385867365692	1582	1
3.55819304997746	3.35018372887127	1583	1
3.56052098267938	3.35768808388507	1584	1
3.55942822011102	3.36311189421907	1585	1
3.55918221336594	3.35868603241295	1586	1
3.55767944875659	3.35385920085469	1587	1
3.55641663328669	3.33371414073488	1588	1
3.55888553910121	3.34754666715789	1589	1
3.55697699685532	3.34269617644701	1590	1
3.55884361614952	3.36256261310796	1591	1
3.55770960167932	3.37627746017145	1592	1
3.55762417539143	3.36016492270706	1593	1
3.55939033613410	3.34577862049519	1594	1
3.56025174879649	3.37107661623525	1595	1
3.55895790386472	3.37042958277507	1596	1
3.56012420113099	3.35567912776123	1597	1
3.55997871202775	3.35019889385316	1598	1
3.55810681883991	3.35112060066554	1599	1
3.56017902279515	3.34819496612145	1600	1
3.55929411697197	3.36075776197486	1601	1
3.56043949038128	3.34637600170979	1602	1
3.55478409037953	3.33607163301233	1603	1
3.55817076764455	3.34937418834197	1604	1
3.55968358697717	3.35382171336887	1605	1
3.56016540519504	3.36295072446768	1606	1
3.55987878510899	3.36377309798647	1607	1
3.55936413000505	3.34717899050852	1608	1
3.55717414145274	3.34751942452610	1609	1
3.55421716926372	3.33510476377152	1610	1
3.55826489883694	3.33722071615093	1611	1
3.55825259207545	3.35966876756374	1612	1
3.55961996591869	3.32800206328371	1613	1
3.55910306767465	3.34741771736904	1614	1
3.55962422008324	3.35149697483302	1615	1
3.55934291502800	3.35189373399797	1616	1
3.55718796422140	3.34101033498421	1617	1
3.56084304834141	3.32915067849354	1618	1
3.55792938582935	3.34488046033528	1619	1
3.55963066470900	3.36376156531106	1620	1
3.55756585664590	3.34214302120189	1621	1
3.55929319064879	3.33803789073572	1622	1
3.55662538828707	3.35203739952656	1623	1
3.56029529672074	3.33975769713158	1624	1
3.55727064773937	3.34378470536930	1625	1
3.56225985404758	3.37228272900690	1626	1
3.55998696838263	3.37475495201325	1627	1
3.56074977286070	3.35534842031392	1628	1
3.55696549333009	3.35858972951581	1629	1
3.56176974264336	3.35755991755332	1630	1
3.55771680086872	3.35902739754569	1631	1
3.55966960690078	3.35103770848318	1632	1
3.55795468030521	3.34683794576514	1633	1
3.56005870652585	3.36589913795892	1634	1
3.55835692192968	3.36175034458510	1635	1
3.56182038656268	3.33718392114127	1636	1
3.55878877383741	3.33898823900789	1637	1
3.55983288469911	3.34979943916526	1638	1
3.55866356153919	3.34114926880967	1639	1
3.55576264015864	3.31116084012879	1640	1
3.55985627346989	3.33587662948458	1641	1
3.55617377696934	3.34716003621565	1642	1
3.55827996630397	3.34000578250720	1643	1
3.56180307743793	3.35888104254393	1644	1
3.56006970588272	3.37536954788762	1645	1
3.55837915003900	3.36486913841785	1646	1
3.55809951149582	3.35129466913713	1647	1
3.55690427054523	3.35161466184693	1648	1
3.55843728796578	3.34112616701803	1649	1
3.55808075360841	3.34097469243250	1650	1
3.55978700312710	3.34338738045877	1651	1
3.55742016169763	3.32524964406981	1652	1
3.56111481757349	3.32860522002513	1653	1
3.55562604978447	3.32990054447702	1654	1
3.55921600410179	3.34471724170974	1655	1
3.56019373153862	3.35366355423438	1656	1
3.56060323534885	3.35185068305893	1657	1
3.55729895100657	3.35032828673549	1658	1
3.55863405124670	3.33851692668995	1659	1
3.55961907371708	3.36188512651504	1660	1
3.56007400462999	3.34838428861442	1661	1
3.55874908336267	3.34592891616126	1662	1
3.55833963206359	3.33578510371815	1663	1
3.55671168931998	3.35328539409577	1664	1
3.55784047413190	3.35356523171730	1665	1
3.55731583455883	3.35361043968055	1666	1
3.55766680071851	3.35732519973231	1667	1
3.55846786446088	3.34706965044028	1668	1
3.56177637661113	3.34824950608745	1669	1
3.55831410928547	3.36425401330325	1670	1
3.55913462384077	3.36496026410627	1671	1
3.55850420653152	3.35461126848745	1672	1
3.56007187483546	3.35080918556264	1673	1
3.55989744500878	3.36088140647962	1674	1
3.55779743516983	3.36063239488769	1675	1
3.55838403580756	3.34914836145632	1676	1
3.55819544408499	3.33833535295252	1677	1
3.55939872719228	3.34709843472380	1678	1
3.55526798955500	3.33725544414248	1679	1
3.55627375773333	3.32095967537047	1680	1
3.55558430964836	3.33446731996360	1681	1
3.55801939506944	3.34360705123810	1682	1
3.55868280679424	3.34591947527742	1683	1
3.55837392082706	3.34413331108829	1684	1
3.55886185688189	3.36321946940797	1685	1
3.55812190182337	3.39747358237832	1686	1
3.55777715231266	3.38738005255379	1687	1
3.56081948330526	3.37671747659716	1688	1
3.56068731886086	3.36033976200950	1689	1
3.55807438378841	3.34472347576790	1690	1
3.55710698342376	3.34541182165329	1691	1
3.55757719898773	3.33672979065252	1692	1
3.55882901277070	3.32465267180181	1693	1
3.55628375621524	3.33665519531459	1694	1
3.55916746535237	3.35778144160144	1695	1
3.56081665170214	3.34394211156178	1696	1
3.55822210551091	3.35272766830440	1697	1
3.55812385285609	3.34907484155165	1698	1
3.56084903749668	3.34466997127756	1699	1
3.55912469154188	3.34554453500590	1700	1
3.55630565277578	3.36316380293804	1701	1
3.55739279092547	3.35649496549372	1702	1
3.55692332179107	3.34093317584147	1703	1
3.55909451018525	3.33615888881106	1704	1
3.55665465669409	3.32681856633516	1705	1
3.55873866010879	3.35179863334236	1706	1
3.55853969513975	3.36169924290159	1707	1
3.56038957033158	3.36511459560186	1708	1
3.55573834567768	3.36897840699127	1709	1
3.55736209674120	3.35325748248490	1710	1
3.55921386023633	3.35054330807680	1711	1
3.55918662077695	3.34125997961772	1712	1
3.55977706084001	3.35207196294664	1713	1
3.55647381183663	3.33331912537983	1714	1
3.56030758717442	3.36296635643445	1715	1
3.56383841610653	3.36481628235561	1716	1
3.55893523021846	3.35977223193648	1717	1
3.55958934731647	3.36403320181448	1718	1
3.55913786506492	3.35782123841226	1719	1
3.55613896362209	3.36440668825008	1720	1
3.55982341925146	3.36085358504698	1721	1
3.56109813957722	3.35927045214780	1722	1
3.55599314495707	3.34021640643439	1723	1
3.55943675723959	3.33902728665575	1724	1
3.55803545013763	3.33768428459346	1725	1
3.55904600683396	3.35888974477188	1726	1
3.55759805078504	3.36883731230669	1727	1
3.55882208671236	3.34687342853163	1728	1
3.55877983716899	3.34888572251872	1729	1
3.55701926733994	3.36119668540568	1730	1
3.55985320327399	3.34532574486294	1731	1
3.55761966683438	3.34769844930713	1732	1
3.55739903161375	3.36188692854046	1733	1
3.55769032451957	3.34077671253585	1734	1
3.55893345175404	3.34911408877264	1735	1
3.55783056953738	3.35191177317610	1736	1
3.55989035161810	3.34240656434517	1737	1
3.55805554236366	3.34556260134023	1738	1
3.55801875814031	3.36007332234898	1739	1
3.55640346721307	3.34425052386861	1740	1
3.56005321042577	3.33935192437342	1741	1
3.55891269762306	3.34077569494342	1742	1
3.55717939127205	3.32976321043180	1743	1
3.55869845178797	3.33061120613715	1744	1
3.55976493006930	3.34155397824713	1745	1
3.55793635432057	3.35117748149556	1746	1
3.55867042695181	3.34238539156260	1747	1
3.55753114363775	3.34298802890504	1748	1
3.55926867278626	3.35333786154200	1749	1
3.55939976986910	3.32987876293230	1750	1
3.55980828466621	3.34027722888077	1751	1
3.56223483142356	3.35490501515309	1752	1
3.55793440166535	3.34381537018578	1753	1
3.55782959115174	3.34322393010722	1754	1
3.55748754592066	3.34595125919260	1755	1
3.55877479010118	3.33893596602491	1756	1
3.55820473119495	3.33311869873525	1757	1
3.56094881768443	3.34266711350669	1758	1
3.55876769681554	3.36194934708928	1759	1
3.55650856962221	3.35307856202172	1760	1
3.55764477041455	3.36300716615785	1761	1
3.55946862341938	3.34169512885550	1762	1
3.56072307253606	3.36624284840840	1763	1
3.55936023388192	3.32287660942090	1764	1
3.55945482273014	3.34199869247747	1765	1
3.55829944167123	3.35695158964733	1766	1
3.55737561182618	3.35380870715027	1767	1
3.55391121352342	3.34905778182094	1768	1
3.55949591106237	3.36278749997447	1769	1
3.55991664001397	3.36248675172285	1770	1
3.55841301548418	3.36534787594254	1771	1
3.55716754250617	3.34596889795234	1772	1
3.55788359377428	3.36576106905036	1773	1
3.55782958954728	3.32267522235344	1774	1
3.55715290136446	3.35322501274262	1775	1
3.55735449489303	3.34378429953389	1776	1
3.56056508166306	3.34711755422894	1777	1
3.55997641658777	3.32459624057373	1778	1
3.55990237233611	3.34445855648758	1779	1
3.55608008954385	3.33298317721476	1780	1
3.55715912405933	3.33265368701538	1781	1
3.55703937611254	3.33600597637467	1782	1
3.55557487891416	3.34148750313543	1783	1
3.56039868504478	3.34744558855711	1784	1
3.55870149693700	3.34314344758645	1785	1
3.55932527875168	3.36184508356455	1786	1
3.55822972075205	3.35947060358060	1787	1
3.55789677815828	3.33923938022969	1788	1
3.56159557354753	3.33900654123628	1789	1
3.55680586326641	3.36016626630248	1790	1
3.56042231108618	3.36341832021605	1791	1
3.55924394833480	3.34414344328286	1792	1
3.55805455583118	3.34756295303333	1793	1
3.55953247800838	3.35470364016015	1794	1
3.56243993376217	3.32683336149969	1795	1
3.56155524794524	3.34482468262418	1796	1
3.55844816599340	3.35006972809385	1797	1
3.55945057368814	3.35751811151549	1798	1
3.55867995880857	3.34361936260036	1799	1
3.56016061154340	3.34808276131628	1800	1
3.55766827226466	3.35026053644586	1801	1
3.56167173292355	3.35628112710214	1802	1
3.55988220711667	3.33527491605588	1803	1
3.55608256323335	3.33872977556725	1804	1
3.55876404705395	3.32561869138455	1805	1
3.55779975585287	3.34135980329524	1806	1
3.55668058620791	3.32934811475155	1807	1
3.55790408383094	3.33192065601570	1808	1
3.55505450385149	3.34375062905340	1809	1
3.55883367308828	3.35071557762217	1810	1
3.56116975761705	3.34243209919196	1811	1
3.55862608634241	3.34390709808612	1812	1
3.56069994287151	3.35022371186061	1813	1
3.56037504023468	3.32869909281264	1814	1
3.55998007453183	3.34345069935216	1815	1
3.55972803928219	3.34141104813173	1816	1
3.55866421809873	3.36522227974548	1817	1
3.55860249551197	3.36414245773353	1818	1
3.56030038007578	3.36421117618025	1819	1
3.56091072056017	3.33332256991404	1820	1
3.56161803184035	3.33738885838392	1821	1
3.55972654113803	3.34501779527967	1822	1
3.55990016755497	3.34829174145767	1823	1
3.56040762955116	3.35104433935330	1824	1
3.55637924097604	3.34330931737460	1825	1
3.55952567407873	3.34008164324823	1826	1
3.55772447780965	3.32949153325419	1827	1
3.55674670915008	3.32959884420478	1828	1
3.55702029432384	3.35581482800498	1829	1
3.56027579895267	3.36857117083935	1830	1
3.55943223210247	3.36572037797299	1831	1
3.55886001955248	3.35893490306534	1832	1
3.55850026227635	3.35663122854481	1833	1
3.55874674490980	3.36459596743260	1834	1
3.55913923324488	3.36301819783966	1835	1
3.56016286010428	3.35213054523893	1836	1
3.55651242792498	3.35595304727360	1837	1
3.55782324277364	3.35630310587747	1838	1
3.55835723729965	3.36279723588753	1839	1
3.55848701560499	3.35254843452554	1840	1
3.55702501368786	3.33692085183377	1841	1
3.55969371743653	3.36020814368838	1842	1
3.55836120832709	3.36191102943935	1843	1
3.55890697464997	3.34955231056982	1844	1
3.55838193903985	3.34959282737885	1845	1
3.55872832446181	3.35952475002863	1846	1
3.56095039006966	3.37437874851391	1847	1
3.55942184915533	3.37863074190407	1848	1
3.55859780954488	3.36570903657933	1849	1
3.55794065036725	3.35005704977386	1850	1
3.55635737289535	3.34258642340900	1851	1
3.56034700386067	3.34658558269685	1852	1
3.56065268818596	3.35572068353005	1853	1
3.55842391653984	3.35980370007661	1854	1
3.55926831737755	3.35575473639041	1855	1
3.55818347742393	3.36858225427414	1856	1
3.55747341386800	3.35181157178092	1857	1
3.55642133068008	3.36362917384291	1858	1
3.55686798420658	3.35968020177620	1859	1
3.55850598267302	3.34571774888075	1860	1
3.56076100573343	3.35596817417550	1861	1
3.56147233904922	3.35980567551772	1862	1
3.56065081518121	3.36652891527152	1863	1
3.55567128810823	3.35556396851999	1864	1
3.55885525853541	3.35084628661025	1865	1
3.55840115384983	3.34190232581635	1866	1
3.55971275531754	3.32588507917694	1867	1
3.55781742611201	3.32936804735298	1868	1
3.56128308858874	3.33831463273674	1869	1
3.56015463807322	3.33168513029046	1870	1
3.56117925259682	3.35073612862217	1871	1
3.55930286767717	3.32156330067700	1872	1
3.56019518333158	3.34646173308526	1873	1
3.55795014818523	3.35935070731442	1874	1
3.55661482438029	3.35314343065130	1875	1
3.55893313298211	3.33951788257010	1876	1
3.55729948407131	3.35506191211152	1877	1
3.56052687245504	3.35594424639344	1878	1
3.55958647978396	3.34954180413860	1879	1
3.55725752730404	3.34597892466752	1880	1
3.55812689068876	3.35694824520464	1881	1
3.55792262451258	3.33997091690898	1882	1
3.55960341580875	3.35032010411862	1883	1
3.55619937626606	3.36292864398268	1884	1
3.56071829397707	3.34494227914872	1885	1
3.55695522013225	3.36553323795616	1886	1
3.55720317802080	3.35206982024103	1887	1
3.55836020310605	3.34640163782460	1888	1
3.55715019990912	3.33336694731555	1889	1
3.56060679797183	3.34992050916990	1890	1
3.56135678680172	3.36739413517611	1891	1
3.55856415223827	3.36209478912833	1892	1
3.56007362659996	3.34773069681831	1893	1
3.55975799872958	3.35172300666493	1894	1
3.56007855243574	3.35762132631036	1895	1
3.55811978170764	3.34388366981851	1896	1
3.55854713608490	3.33786412413951	1897	1
3.56037225595484	3.34345297345444	1898	1
3.55997637500674	3.35347249507702	1899	1
3.55713443092913	3.34241494976624	1900	1
3.55571471916420	3.33597775449279	1901	1
3.55898386752300	3.33267382836988	1902	1
3.55879626266926	3.36408239251170	1903	1
3.55792931468155	3.34675479387520	1904	1
3.56005404723479	3.34756258288195	1905	1
3.56390682380737	3.34069232073164	1906	1
3.55969493873294	3.34811750518722	1907	1
3.55924112256250	3.35765276867541	1908	1
3.56003284296240	3.35950699118352	1909	1
3.55919433480956	3.36349588818443	1910	1
3.55720041501059	3.34821384173151	1911	1
3.55868143072645	3.31881301977568	1912	1
3.55630821320113	3.34238449947481	1913	1
3.55561769215519	3.36062799112956	1914	1
3.56033893519351	3.37971292556827	1915	1
3.55984794743356	3.36442860028296	1916	1
3.56155887897939	3.37451410602671	1917	1
3.55895885667476	3.34608573078359	1918	1
3.55846420746466	3.34589753285668	1919	1
3.55735243050297	3.34094656728760	1920	1
3.55825166186635	3.36190966100506	1921	1
3.55924436851174	3.36220360848216	1922	1
3.55546222660763	3.35743333459079	1923	1
3.55899711623238	3.34605053097761	1924	1
3.55971747261759	3.35889261115708	1925	1
3.55848531502004	3.36103189026501	1926	1
3.55399916679082	3.33993126964403	1927	1
3.55423286425069	3.33777380253421	1928	1
3.55487307697961	3.34599460471547	1929	1
3.55659857357013	3.35297955886695	1930	1
3.55890791325812	3.34753837841503	1931	1
3.55939895241436	3.36278254241836	1932	1
3.55721087421956	3.34486338410116	1933	1
3.55678221928118	3.34845719524525	1934	1
3.55823647329008	3.34226980453997	1935	1
3.56006690932305	3.34947695563148	1936	1
3.55597441404660	3.35377041758098	1937	1
3.55776367075009	3.36274314365008	1938	1
3.55998624386476	3.36118229795932	1939	1
3.55701709004249	3.34996520236055	1940	1
3.55844607716599	3.35065833246027	1941	1
3.56019723676557	3.34034391301162	1942	1
3.55915194696519	3.35141340724340	1943	1
3.55849687089280	3.35317041357162	1944	1
3.55868944749935	3.35885364211824	1945	1
3.55632420786422	3.36753114971992	1946	1
3.55586254711716	3.37462997162696	1947	1
3.56028394577686	3.36028758749125	1948	1
3.55708090743994	3.37161505785901	1949	1
3.55675065477943	3.34676250416383	1950	1
3.55603579701267	3.35659789722187	1951	1
3.56046581814579	3.36825670595608	1952	1
3.55909508514878	3.36110184113139	1953	1
3.56081652340504	3.34746933944465	1954	1
3.55782631312528	3.36154543350634	1955	1
3.55957950453659	3.35785657169139	1956	1
3.55838556382352	3.36209130928193	1957	1
3.55905048416057	3.34766139255705	1958	1
3.55610767546507	3.34365411667558	1959	1
3.55429448368220	3.34726749839232	1960	1
3.55972011477093	3.35206729825960	1961	1
3.55982653853436	3.36226675370113	1962	1
3.56015773683361	3.36408082297584	1963	1
3.55697561530327	3.34970606293818	1964	1
3.55663679996046	3.35978623711600	1965	1
3.55674493655337	3.35585416347420	1966	1
3.55776053447561	3.34441030551187	1967	1
3.55524235246765	3.33045525885397	1968	1
3.55755390435311	3.35518427053019	1969	1
3.55831636016190	3.37258668596418	1970	1
3.55783521323186	3.36173588921866	1971	1
3.55512778122923	3.36837012440958	1972	1
3.55446441922231	3.33827108354835	1973	1
3.55681453088257	3.34515277253913	1974	1
3.55462243938133	3.34444520466777	1975	1
3.55506926148247	3.34530295532721	1976	1
3.55534295710869	3.36673702600259	1977	1
3.55563695904137	3.36723829442704	1978	1
3.55901150375224	3.34451803947996	1979	1
3.55934379128711	3.34772483914003	1980	1
3.55777773027961	3.32563769975027	1981	1
3.55886897272753	3.33845170424489	1982	1
3.56006630098920	3.34630211273890	1983	1
3.55599543230642	3.36111716906060	1984	1
3.55912924377001	3.34349370003739	1985	1
3.55764905903224	3.35707601580708	1986	1
3.55787261602904	3.36707909667363	1987	1
3.55722615119961	3.38263235491605	1988	1
3.55958961335150	3.35408336005341	1989	1
3.55934256177484	3.33016808097766	1990	1
3.55653262218909	3.33560339636491	1991	1
3.55439459421877	3.31831185504866	1992	1
3.55891180547677	3.33266605091880	1993	1
3.55731924062758	3.33377304833156	1994	1
3.55847163791677	3.33900855688468	1995	1
3.55665106648439	3.33253796657397	1996	1
3.55797131074488	3.35203405770624	1997	1
3.55776052758749	3.35795886202156	1998	1
3.55728409796174	3.36003433648710	1999	1
3.55679839712256	3.35021718576454	2000	1
[truncated: 3,000 more rows]
