# Supplementary material for: Reversibility and Viscoelastic Properties of Micropillar Supported and Oriented Magnesium Bundled F-Actin
Source: PLoS One. 2015 Aug 31;10(8):e0136432. doi: 10.1371/journal.pone.0136432 (PMC4556452; doi:10.1371/journal.pone.0136432)
Supplement: S1 Data — See the Readme.txt file within. (ZIP) [file pone.0136432.s004.zip › Rheology-raw-data/120916 02mM/fov2093noDD/fov2093noDD.txt]

3.36592667787445	3.47861949976271	1	1
3.36549746719774	3.48216205107869	2	1
3.36674669285087	3.50081148918120	3	1
3.37085557659407	3.50621450233632	4	1
3.36562133421025	3.49299175025358	5	1
3.35958714223140	3.44982069547990	6	1
3.36572508239568	3.46975291868453	7	1
3.36536739793286	3.46721299111044	8	1
3.36090543809630	3.45839235920213	9	1
3.36043396675387	3.46102537394688	10	1
3.36251425250717	3.47401662767541	11	1
3.36547322689999	3.48268956355612	12	1
3.36464603203429	3.48649948250753	13	1
3.36225419104587	3.48522210410451	14	1
3.35792775713251	3.46723335347270	15	1
3.36499672915182	3.48841625142427	16	1
3.36110350365029	3.47516012854507	17	1
3.36324758671479	3.47961937148792	18	1
3.36433179417474	3.48072775799850	19	1
3.36649094936678	3.49602998777101	20	1
3.36785020698431	3.48822442960468	21	1
3.36426723000427	3.48577227884540	22	1
3.36494334764479	3.48892931439288	23	1
3.36289568182182	3.47141329595883	24	1
3.36629545047824	3.46825669759248	25	1
3.36179768208807	3.46615160984231	26	1
3.36539940198960	3.49077769691986	27	1
3.36497517402852	3.46544403167968	28	1
3.37019029060463	3.48320601035443	29	1
3.36972143729834	3.49498246389492	30	1
3.36692526481766	3.47932504913316	31	1
3.37052018317309	3.49425330266252	32	1
3.36934390575204	3.49175921729777	33	1
3.36279252896588	3.47898192813052	34	1
3.36146803845094	3.47129919791272	35	1
3.36426034573488	3.46343185938341	36	1
3.36307142171420	3.47102910711201	37	1
3.36812029689571	3.49004202031989	38	1
3.36311505952981	3.47270826024483	39	1
3.36191313013545	3.46988543748834	40	1
3.37101453438977	3.49635870163385	41	1
3.36799444491823	3.49927532655172	42	1
3.36482909486746	3.47994989440149	43	1
3.36505123188066	3.47087826766456	44	1
3.36426724776797	3.48696444453947	45	1
3.36697296310910	3.48613326640826	46	1
3.36855089120437	3.48298517444681	47	1
3.36444940397236	3.47031815862282	48	1
3.36888299213430	3.49204418280509	49	1
3.36361241457527	3.47879965584136	50	1
3.36380214490968	3.46903752607101	51	1
3.36852706185604	3.49384876112767	52	1
3.36997998609533	3.49324979906803	53	1
3.36454225326700	3.48154218588527	54	1
3.36732315303693	3.48938517548060	55	1
3.36539845454446	3.46366279141781	56	1
3.36684656482750	3.47455087901242	57	1
3.36346003201849	3.47088145459696	58	1
3.36031668309995	3.45802512233636	59	1
3.36524597110738	3.46047909353608	60	1
3.37129516997696	3.48270417613853	61	1
3.37028142390527	3.50178751311597	62	1
3.36917433339526	3.49188421112475	63	1
3.36210292561344	3.46388502870621	64	1
3.36520945390220	3.46745557231775	65	1
3.36364755215131	3.47748010575965	66	1
3.36719185066619	3.49532771137227	67	1
3.36505311391789	3.47432746091500	68	1
3.36427602643204	3.45989098531714	69	1
3.36244670713003	3.45791451204231	70	1
3.36374183826947	3.46682525315465	71	1
3.36625191019562	3.47626348274840	72	1
3.36938082273770	3.48848894082900	73	1
3.36984830252393	3.49727277378277	74	1
3.36784755591582	3.48243729222659	75	1
3.36120245338098	3.47068365499297	76	1
3.36371648504135	3.46806877183501	77	1
3.36792408724300	3.47607927259914	78	1
3.37058520999097	3.47420062555736	79	1
3.36510206420586	3.48191119112303	80	1
3.36853006122235	3.49637215350909	81	1
3.36890486544685	3.49494798986345	82	1
3.36451305426132	3.47793155316308	83	1
3.36271060586296	3.46006135704840	84	1
3.36442498148088	3.45559355582425	85	1
3.36453000835371	3.48185862538728	86	1
3.36604044713410	3.48264119186053	87	1
3.36285275257294	3.45454489027701	88	1
3.36895905553685	3.47522856463183	89	1
3.36859510551274	3.48223348944928	90	1
3.36154243604133	3.45747740960160	91	1
3.36362598041223	3.45830012905453	92	1
3.36356640103973	3.46179895582004	93	1
3.36296202916413	3.47529865803124	94	1
3.36637186013722	3.47977389015299	95	1
3.36406422398742	3.46852032356208	96	1
3.36510383251974	3.46744783375105	97	1
3.36884823350246	3.48702470823402	98	1
3.36443660008620	3.47839642420353	99	1
3.36763189455860	3.48902349446896	100	1
3.36644265787185	3.50232670592764	101	1
3.36928690410738	3.49946305884659	102	1
3.36464332255393	3.48576471448787	103	1
3.36236871816231	3.46635116923400	104	1
3.36270461132834	3.45946090195271	105	1
3.36222565906703	3.47700411203946	106	1
3.36520832881139	3.47136727273919	107	1
3.36190682428256	3.45567987546967	108	1
3.36212620165782	3.46210747976506	109	1
3.36577821338632	3.46596700842644	110	1
3.36566167467251	3.48135032782240	111	1
3.36610019651857	3.47408118612669	112	1
3.36609120914223	3.47904905418177	113	1
3.35928084818417	3.46049851178615	114	1
3.36430108851696	3.47524070891799	115	1
3.36790629867789	3.47139986933198	116	1
3.37067490826935	3.48313999769668	117	1
3.36615407517449	3.47407828022014	118	1
3.36486725364379	3.47309033913583	119	1
3.36953218518656	3.49115133762853	120	1
3.36240347250400	3.46714302778814	121	1
3.37196973716335	3.49348083504824	122	1
3.36382961125387	3.46586829820301	123	1
3.36692150419747	3.48334952102318	124	1
3.36489671917740	3.47906276909025	125	1
3.36686693184160	3.48793228898014	126	1
3.36680990438781	3.49957289384947	127	1
3.36381474103347	3.48635727306061	128	1
3.36191918488721	3.46624239078804	129	1
3.36345905404207	3.47073306353654	130	1
3.36721592154063	3.47118816509420	131	1
3.36339273315310	3.46783936174953	132	1
3.36266880695171	3.46746578198922	133	1
3.36502928532999	3.47721381557226	134	1
3.37025704414906	3.50308413075690	135	1
3.36619043935698	3.48865766678937	136	1
3.36628080961712	3.47869961725045	137	1
3.36860578846585	3.48749531479490	138	1
3.36500898692672	3.48934435261853	139	1
3.36707392953128	3.48673214840405	140	1
3.36438454207256	3.47389483970503	141	1
3.36668277792943	3.48757356066033	142	1
3.36983196232114	3.49387047139499	143	1
3.36668843942279	3.46243411810321	144	1
3.36227906935070	3.45065347296462	145	1
3.36633216317755	3.48863532495981	146	1
3.37008785817642	3.50257829886239	147	1
3.36422057950634	3.47702325582951	148	1
3.36229131343159	3.47764752522903	149	1
3.36357590849780	3.47423630281828	150	1
3.36874803079114	3.47947366326226	151	1
3.36567111111956	3.48041624247727	152	1
3.36937359765551	3.48232136352391	153	1
3.36550170068154	3.48817219216933	154	1
3.37174756081783	3.50781253805395	155	1
3.36404425103786	3.48126341149807	156	1
3.36806233989719	3.48290055000291	157	1
3.36439993104733	3.46260749887244	158	1
3.36428970212872	3.47442253183207	159	1
3.36620703661923	3.48980480978773	160	1
3.36715917257454	3.49189858091758	161	1
3.36923795224214	3.47851307108146	162	1
3.36478211594962	3.48639958823267	163	1
3.36205601237010	3.49117966018339	164	1
3.36685627654338	3.49714250456798	165	1
3.36833481930542	3.49091586791489	166	1
3.36632508112492	3.48241654524206	167	1
3.36166971186088	3.46027436003194	168	1
3.36519163890403	3.48044981308657	169	1
3.36450093560380	3.46668417305642	170	1
3.36852398194719	3.48172821767731	171	1
3.36790965647984	3.49327711059992	172	1
3.36654389372741	3.50246714013740	173	1
3.36801374788199	3.49294878095559	174	1
3.36794147191088	3.47898666911083	175	1
3.36811803985031	3.49327693958910	176	1
3.36657135207864	3.48615357911153	177	1
3.37018303264017	3.49778643344933	178	1
3.36282689648071	3.47486649200296	179	1
3.36169459788660	3.45789669836000	180	1
3.36579382487152	3.47172001533494	181	1
3.36667462905442	3.46816350431894	182	1
3.36611106800672	3.46158964713407	183	1
3.36514668630211	3.48157061056648	184	1
3.36837814121613	3.48301288555402	185	1
3.37096448667808	3.49484902134548	186	1
3.36724943439073	3.48560937601137	187	1
3.36700351907092	3.46940645158155	188	1
3.36118067184399	3.45748707018352	189	1
3.36187040469593	3.46147862153594	190	1
3.36593248709137	3.46720831445453	191	1
3.36715179443354	3.47546137028022	192	1
3.36223570857048	3.47760390372570	193	1
3.36018265629833	3.46208489580567	194	1
3.36196574974110	3.47259666254571	195	1
3.36709927699137	3.47174408667096	196	1
3.36255386448141	3.45466497334392	197	1
3.36399084542680	3.46300137036094	198	1
3.36369704826844	3.48120254881478	199	1
3.36254370008854	3.46408994477051	200	1
3.36281762930780	3.47404768081558	201	1
3.36223748266166	3.46802120898952	202	1
3.36843998008325	3.47969576798077	203	1
3.36419513184986	3.50595717805243	204	1
3.36437283012585	3.48723421994799	205	1
3.36737995506335	3.47152877098522	206	1
3.36382567312247	3.48546857908659	207	1
3.36605579650733	3.49492240026939	208	1
3.36965783726038	3.51379492127188	209	1
3.36630756655959	3.48179711648362	210	1
3.36473610122035	3.47114157273086	211	1
3.36849295996709	3.48233416012492	212	1
3.36881756241097	3.50083042065684	213	1
3.36752209843942	3.49471893805963	214	1
3.36863321360426	3.48290627625207	215	1
3.36876224898823	3.49112609243514	216	1
3.36297232672828	3.48929098006553	217	1
3.36428342789976	3.47570205019051	218	1
3.36464531472105	3.48041186998755	219	1
3.36234406602393	3.47914416115885	220	1
3.36260892295829	3.46621380643991	221	1
3.36478727775000	3.47487115416164	222	1
3.36630340833362	3.47443092323957	223	1
3.36564833554182	3.49095212451378	224	1
3.36538316571190	3.47963966805881	225	1
3.36614783828704	3.45950326783259	226	1
3.36345616336710	3.46195680496887	227	1
3.36531958099947	3.46337642324802	228	1
3.36290028932113	3.46236591850712	229	1
3.36387870774187	3.46315729356661	230	1
3.36585343429059	3.46415168306975	231	1
3.36191490826924	3.47432524741705	232	1
3.36947079974699	3.48298240303054	233	1
3.36648122745111	3.47930761127179	234	1
3.36418075582568	3.47109128426498	235	1
3.36545632465372	3.47325580075351	236	1
3.36848882865215	3.48007252685558	237	1
3.36267162462141	3.48096114530005	238	1
3.36507984351508	3.47742148105599	239	1
3.36207132667244	3.46883124490519	240	1
3.36398550109086	3.47386362528898	241	1
3.36499289472910	3.47430994898172	242	1
3.36638379319381	3.48961399747433	243	1
3.36630353072197	3.47989941879533	244	1
3.36679775075377	3.47516028791407	245	1
3.36730960483928	3.48689760490996	246	1
3.36631295965465	3.47681938270106	247	1
3.36580212123638	3.47167586829430	248	1
3.36365485349092	3.47746082147395	249	1
3.36622999550935	3.49707536919176	250	1
3.36453730948732	3.47943974590116	251	1
3.36470500589022	3.46227512223997	252	1
3.36198848899198	3.46942242323860	253	1
3.36500094510920	3.48199084858851	254	1
3.36611814748856	3.47935856496455	255	1
3.36682040629966	3.47988991011436	256	1
3.36057516017674	3.46612110437563	257	1
3.36239187316436	3.47019082653486	258	1
3.36411695005506	3.47082208570598	259	1
3.36985229802088	3.49416509289794	260	1
3.36517060621513	3.47128509359725	261	1
3.36161144601296	3.46575625891975	262	1
3.36835744934189	3.47864853186269	263	1
3.36842527611093	3.51886559540060	264	1
3.36812390885942	3.49182768458672	265	1
3.36563034797866	3.47917660072870	266	1
3.36773618919326	3.49642749456144	267	1
3.36445422548928	3.47435514234041	268	1
3.35967529645283	3.45360278545353	269	1
3.36206404978257	3.46235622101445	270	1
3.36232104164394	3.46057203229521	271	1
3.36325916695757	3.47395209496018	272	1
3.36251437393403	3.46643394258559	273	1
3.36789457890050	3.48848919734816	274	1
3.36920766848356	3.49169060478119	275	1
3.36928585513302	3.50012382988605	276	1
3.36245647731294	3.47750755617955	277	1
3.36284453629632	3.47188191255968	278	1
3.36622374661234	3.47526371193956	279	1
3.36557884941729	3.49082887977620	280	1
3.36238923717454	3.46575206900749	281	1
3.36435936559818	3.48023588646493	282	1
3.36257619518805	3.47956051741364	283	1
3.36157109421341	3.45632157575101	284	1
3.36287493382263	3.47511910044581	285	1
3.36447303753559	3.48017533960926	286	1
3.36499934803244	3.48707453903717	287	1
3.36784808607829	3.48629069372968	288	1
3.36611964415560	3.48398783482804	289	1
3.36264940165005	3.48649148985724	290	1
3.36506098171182	3.48933232461303	291	1
3.36734445361616	3.48743893126791	292	1
3.36879558030142	3.49892554993874	293	1
3.36428638838811	3.47541000512804	294	1
3.36504449670882	3.47252736332732	295	1
3.36351628978352	3.47540711334801	296	1
3.36830146681216	3.49874043273190	297	1
3.36600241404872	3.48477466015283	298	1
3.36463175050303	3.47101499963869	299	1
3.36780542422942	3.48832633468507	300	1
3.36823423223529	3.48879687598376	301	1
3.36654246905174	3.46612933230000	302	1
3.36605912798341	3.47858996685642	303	1
3.36187455653520	3.47284887157180	304	1
3.36377074523861	3.45494917331471	305	1
3.35842756469721	3.46256893831441	306	1
3.36184402966751	3.46989089247765	307	1
3.36591457139016	3.46822980783317	308	1
3.36211798446109	3.46414276046757	309	1
3.36581680770992	3.47679864246677	310	1
3.36234502253945	3.48474413743095	311	1
3.36583971931178	3.47675779994791	312	1
3.36677187691482	3.47784700137038	313	1
3.36719678514424	3.48318508874884	314	1
3.36616663900554	3.48151182594689	315	1
3.36734348179127	3.46537544219362	316	1
3.36457100342811	3.47464598814339	317	1
3.36465725835104	3.49093272760982	318	1
3.36319128841194	3.48648294366019	319	1
3.36371053113950	3.49703599032393	320	1
3.36310560067246	3.47900989044372	321	1
3.36374824742467	3.47753421986466	322	1
3.36537424874033	3.47575795527065	323	1
3.36409408954020	3.45647189220458	324	1
3.36695811154246	3.48821045542217	325	1
3.36666319036827	3.47910483900893	326	1
3.36988823677253	3.51024803062115	327	1
3.36492248528639	3.49674309056612	328	1
3.36413806729807	3.48308604593458	329	1
3.36562043006329	3.47074010450422	330	1
3.36591860036705	3.48464843026070	331	1
3.36259635075227	3.47210020364461	332	1
3.36623797716265	3.48674931473488	333	1
3.36566912626576	3.48249372933909	334	1
3.36750647905510	3.46936089487271	335	1
3.36977275709112	3.48741787661815	336	1
3.36420854834943	3.46553139219896	337	1
3.36237121179088	3.46776320570080	338	1
3.36546759989080	3.47676136597311	339	1
3.36678053268574	3.48594512277407	340	1
3.36871750803301	3.50526493855313	341	1
3.36740924348031	3.48834488511622	342	1
3.36399467695434	3.48464215688529	343	1
3.36788841553611	3.49998514970072	344	1
3.37161173816110	3.51728508906232	345	1
3.36422200765265	3.47287724699255	346	1
3.36440974304251	3.47260204333304	347	1
3.36637901246019	3.49669457637172	348	1
3.36789859987870	3.48427181547777	349	1
3.36489668265313	3.49930272922024	350	1
3.36462229171151	3.50881722217448	351	1
3.36404358536539	3.47451624420130	352	1
3.36400257487970	3.48497707317447	353	1
3.36234928980734	3.47980035239960	354	1
3.36823540044825	3.48717527922462	355	1
3.36695065328672	3.48143782143908	356	1
3.36185760371253	3.46735694569555	357	1
3.36508147715833	3.48305476771191	358	1
3.36630286259900	3.49072004253093	359	1
3.36350969054966	3.46867928410038	360	1
3.36514345618446	3.48510653095982	361	1
3.36702303910837	3.49582347345564	362	1
3.36504560983815	3.49224774981518	363	1
3.36545501751688	3.48074506514723	364	1
3.36353311065469	3.46853057701822	365	1
3.36273985752662	3.47322111285412	366	1
3.36463357185297	3.46528423602554	367	1
3.36488228838464	3.48660273221077	368	1
3.36456530859388	3.48537330263434	369	1
3.36578923404565	3.47435638414779	370	1
3.36324847218802	3.47727237149010	371	1
3.36452882971494	3.48050322224664	372	1
3.36328681795202	3.46970417873039	373	1
3.36260496955777	3.46252815684966	374	1
3.36378338322880	3.47289402813052	375	1
3.36552383847295	3.48370609993450	376	1
3.37011848342609	3.49772735766302	377	1
3.36832810979652	3.47653052867009	378	1
3.36930682996305	3.50482450914909	379	1
3.36543446482227	3.49209650584263	380	1
3.36820637729275	3.48994703133476	381	1
3.36234337642653	3.47285236599411	382	1
3.36037504723933	3.46008556509780	383	1
3.36137556861362	3.46777338602249	384	1
3.36241723325315	3.48756091278565	385	1
3.36419849010458	3.47764281238731	386	1
3.35936146126633	3.45982184213953	387	1
3.36511369109603	3.48897647558240	388	1
3.36344104917955	3.47583658961085	389	1
3.36450785851857	3.48457649937077	390	1
3.36145729201144	3.47949681667011	391	1
3.36601028123881	3.48715163665346	392	1
3.36417613754868	3.49065732380565	393	1
3.36755674637164	3.50247352763279	394	1
3.36908703218107	3.50907618496408	395	1
3.37083654014814	3.50184572269978	396	1
3.35978252133063	3.46016999108719	397	1
3.36287354906615	3.47658418648699	398	1
3.36697547860826	3.48071225409272	399	1
3.36789070445608	3.48745723770649	400	1
3.36767965249349	3.49308334689217	401	1
3.36552529881745	3.46913700103809	402	1
3.35997449186357	3.47780143510043	403	1
3.36458753133203	3.47580349813288	404	1
3.36318082341833	3.47225726616754	405	1
3.36218060527897	3.46916042183602	406	1
3.36805976026869	3.48964286467230	407	1
3.36493530175719	3.48018205366251	408	1
3.36335205242961	3.46305073405389	409	1
3.36809037518172	3.49196521464573	410	1
3.36714882665849	3.48449875587899	411	1
3.36845421371856	3.48328648446313	412	1
3.36828427934622	3.48168665697480	413	1
3.36419702355909	3.47770032069317	414	1
3.36309237173023	3.46619855187981	415	1
3.36645289306710	3.47353177433380	416	1
3.36692070931298	3.50132595854395	417	1
3.36411163404164	3.48877110695564	418	1
3.36058714278887	3.46834340599288	419	1
3.36526816471206	3.46575280754709	420	1
3.36802686118432	3.49088793805436	421	1
3.36589905566524	3.48641455418854	422	1
3.36326474668750	3.46733381467125	423	1
3.36311659123842	3.46059873397435	424	1
3.36241934279769	3.46618627144474	425	1
3.36438903593321	3.47429744224154	426	1
3.36164193377904	3.48143515021379	427	1
3.36485386358141	3.46078009707570	428	1
3.36512646466741	3.46404644846149	429	1
3.36792821244294	3.48526505874290	430	1
3.36534802856050	3.48901807786373	431	1
3.36239482301001	3.45697147784372	432	1
3.36659614713074	3.48716990032803	433	1
3.36781419383097	3.49347391575804	434	1
3.36644450855306	3.47511734830830	435	1
3.36766447174978	3.48262387925806	436	1
3.36702409034581	3.47727080405120	437	1
3.37182358500524	3.48070262719223	438	1
3.36627083909827	3.46478118844101	439	1
3.36734167963890	3.49117734035241	440	1
3.36448865727747	3.48688196922040	441	1
3.36934631419370	3.48369193053991	442	1
3.37227287440193	3.49667207737774	443	1
3.37149363987670	3.49752598427504	444	1
3.36682233088368	3.47908666198047	445	1
3.36642761786931	3.47799298821576	446	1
3.36446987316103	3.48752057139842	447	1
3.36518317219744	3.50236305124431	448	1
3.36492155657571	3.49302377644439	449	1
3.36717250707461	3.49875227497074	450	1
3.36547898035029	3.48137285189093	451	1
3.36329166986855	3.47270090187305	452	1
3.36553777751853	3.47657001516926	453	1
3.36304116056643	3.46696470371405	454	1
3.36458331560149	3.47781760366496	455	1
3.35865546160700	3.46554945181860	456	1
3.36401859324922	3.47689880833985	457	1
3.36115450702133	3.47091767308154	458	1
3.36820287043107	3.47731297616627	459	1
3.36673428027519	3.48807497211788	460	1
3.36492256427306	3.48417467148130	461	1
3.36269754797998	3.47541736548288	462	1
3.36130463409249	3.46072813057131	463	1
3.36478559227495	3.46391645518078	464	1
3.36873988598974	3.48254003091692	465	1
3.36511943414594	3.48798243808468	466	1
3.36449141757604	3.47919249572091	467	1
3.37162834805136	3.48651853799629	468	1
3.36871123749328	3.47776999120920	469	1
3.36712678999472	3.46403436567703	470	1
3.36517518455445	3.47227151408656	471	1
3.36647828051258	3.47889808934127	472	1
3.36567259503662	3.46980573895466	473	1
3.36527798681659	3.47289093351766	474	1
3.36558926466749	3.47560904406328	475	1
3.36588043865913	3.47607168921206	476	1
3.36573502735227	3.47298937559975	477	1
3.36595607856845	3.46619091750988	478	1
3.36517238217005	3.46611895192510	479	1
3.36581475303626	3.46287936607361	480	1
3.36262457057690	3.47338639151205	481	1
3.36071556615409	3.46700153401644	482	1
3.36495512959393	3.48623700007575	483	1
3.36508398272862	3.48545026911324	484	1
3.36655139640687	3.47858593637063	485	1
3.36435185659743	3.46470330122904	486	1
3.36614429027830	3.48632096324966	487	1
3.36193082390069	3.46528813166818	488	1
3.36665090034190	3.47687687606329	489	1
3.36712891174831	3.46829174926666	490	1
3.36443852317091	3.48538152328419	491	1
3.36457112365122	3.47947144704031	492	1
3.36188880911540	3.47209642103977	493	1
3.36500972097929	3.48946965124340	494	1
3.36537470574585	3.48756992602555	495	1
3.36844634374206	3.49149042080951	496	1
3.36363316399006	3.47676309029717	497	1
3.36713998104540	3.48432094903869	498	1
3.36573100666181	3.48500294509458	499	1
3.36341299007856	3.46795543260884	500	1
3.36694659410293	3.47836381820526	501	1
3.36300482361138	3.46645464122744	502	1
3.36314504919121	3.47189199646286	503	1
3.36553559810386	3.47560046609359	504	1
3.36509445063588	3.47708572411773	505	1
3.36650061903216	3.48035373713635	506	1
3.36403654107609	3.47498267691274	507	1
3.36491308818067	3.46048881952679	508	1
3.36761999632330	3.48649923268107	509	1
3.37033704977145	3.49333412546149	510	1
3.36554879512279	3.47739376011081	511	1
3.36173933226060	3.45055873693267	512	1
3.36940672444014	3.46733111885137	513	1
3.36443992794350	3.47822938067682	514	1
3.36726968849818	3.49596647236353	515	1
3.36573750833128	3.46972808550336	516	1
3.36504613075107	3.46572674040273	517	1
3.36507706926896	3.49008386216479	518	1
3.36582949062969	3.48349270241165	519	1
3.36679485091298	3.48699084395611	520	1
3.36685529214801	3.47790678891583	521	1
3.36548670085867	3.47335623278025	522	1
3.36238950594056	3.47385624328664	523	1
3.36067844166698	3.46000654647100	524	1
3.36045923787839	3.46136678870162	525	1
3.35731014009638	3.44394301187711	526	1
3.36412870129802	3.46285100780630	527	1
3.36129837139890	3.46964380802281	528	1
3.36448417251792	3.47412649772483	529	1
3.36569194400618	3.47876847194684	530	1
3.36182303146718	3.46571338629132	531	1
3.36177990887729	3.47754619736356	532	1
3.36385305718386	3.48588973754293	533	1
3.36396798146433	3.47374588020807	534	1
3.36163026325753	3.47116307360039	535	1
3.36406586360734	3.49434366456728	536	1
3.36391935896828	3.49137474785889	537	1
3.36440967488916	3.48295995780055	538	1
3.36781564364533	3.48025813402807	539	1
3.36301493288777	3.45920529946143	540	1
3.36564607936581	3.48657013658153	541	1
3.36185998968874	3.47837017114822	542	1
3.37163867064180	3.50717237543866	543	1
3.37027200190555	3.49838821482117	544	1
3.36259766392952	3.48348027465000	545	1
3.36567078164226	3.49022549988220	546	1
3.36964205770712	3.47599839995055	547	1
3.37146185482760	3.49107764244913	548	1
3.37013442512806	3.50235061170271	549	1
3.36533891389651	3.49107296576998	550	1
3.36425116341831	3.46948663883103	551	1
3.36471659938693	3.47597968628100	552	1
3.36713496616034	3.48356827380632	553	1
3.36716187289689	3.49697217495303	554	1
3.36576084831368	3.47939722479243	555	1
3.36538696229452	3.47058144678912	556	1
3.36582288446302	3.47622591188859	557	1
3.36668783480180	3.48488041885466	558	1
3.36751249626442	3.48224390001482	559	1
3.36536393099087	3.48492783549514	560	1
3.36386257331866	3.47930644732527	561	1
3.36412778310580	3.48039136182424	562	1
3.36285280142086	3.48494537295155	563	1
3.36457047598985	3.47582032057004	564	1
3.37421022549741	3.49207853457574	565	1
3.36705150575999	3.48947104667291	566	1
3.36898666545363	3.48933076985458	567	1
3.37023190738308	3.48606627339875	568	1
3.37026781958845	3.48159678386300	569	1
3.37194303921717	3.51061711501212	570	1
3.36716119374249	3.50062524480797	571	1
3.36570630391176	3.48018907857321	572	1
3.36706315315616	3.47996692532148	573	1
3.36553061399227	3.48433306074807	574	1
3.36585990915572	3.46892083568043	575	1
3.36714544536557	3.49246824673737	576	1
3.36315619932632	3.46497197953018	577	1
3.36448156498319	3.47019877422808	578	1
3.36320173379560	3.47684424736853	579	1
3.36488653061997	3.48237871416037	580	1
3.36350072983965	3.48016996763847	581	1
3.36325700649955	3.47934566366723	582	1
3.36603249414319	3.47658265838854	583	1
3.36758044584611	3.50485827664181	584	1
3.36813304789115	3.48911870415182	585	1
3.36920487182658	3.49384578715777	586	1
3.36911714244705	3.46750964968023	587	1
3.36284184812123	3.47450312098499	588	1
3.37021706359106	3.46961823909889	589	1
3.36829739774163	3.47793895670865	590	1
3.37097282636191	3.48424310942741	591	1
3.36323225497346	3.47560663673263	592	1
3.36592078626366	3.48879784068195	593	1
3.36721813926401	3.46302068548950	594	1
3.37130289347053	3.49727902694168	595	1
3.36920509999546	3.47883936327174	596	1
3.36338179982341	3.48162337130990	597	1
3.36328384677329	3.47474117462342	598	1
3.36298066985339	3.47724349981278	599	1
3.36252580945334	3.48706497755691	600	1
3.36842698585504	3.49373913109967	601	1
3.36125744906097	3.47570652864690	602	1
3.36682895602098	3.48234111793439	603	1
3.36446847763063	3.48434100617516	604	1
3.36794213718510	3.49175143293227	605	1
3.36772885427791	3.47583559841064	606	1
3.36636973311315	3.50399762085437	607	1
3.36579883327276	3.47487519363334	608	1
3.36670584517056	3.47196631702061	609	1
3.36568896568479	3.45830086777083	610	1
3.36821680874456	3.49450133806647	611	1
3.36754084338771	3.49563313029566	612	1
3.36205785270160	3.46131941899277	613	1
3.36339953488169	3.46201632362393	614	1
3.36432097629526	3.48789705106687	615	1
3.36648730994785	3.49426267613242	616	1
3.36777544427409	3.48190190689121	617	1
3.36351076504710	3.46666833007351	618	1
3.36344212902029	3.46028727505504	619	1
3.36581381699388	3.46888564771657	620	1
3.36437640940886	3.48012373025089	621	1
3.36485286823349	3.49335017096194	622	1
3.36353352660363	3.46901782133210	623	1
3.36560157078787	3.47757899289602	624	1
3.36691013914973	3.48621362256510	625	1
3.36407652818431	3.45082060344992	626	1
3.35847494710367	3.46335646539588	627	1
3.36129823436093	3.46829628703774	628	1
3.35950448315257	3.44684467868162	629	1
3.36833969163290	3.47929980159682	630	1
3.36241687293399	3.49814489634096	631	1
3.36838680971116	3.49867613495035	632	1
3.37106542504804	3.50573656181498	633	1
3.36712331927951	3.49227378543446	634	1
3.36700244195063	3.49670435442863	635	1
3.36160767058170	3.47081610224652	636	1
3.36275047536890	3.46799270317857	637	1
3.36285451758333	3.45080218608085	638	1
3.36170666250423	3.45021640642016	639	1
3.36427738557724	3.46489326203783	640	1
3.36816928885354	3.48587273781160	641	1
3.36640592088182	3.47023299449621	642	1
3.36415710421267	3.47815637393220	643	1
3.36384792342547	3.47594970313227	644	1
3.36698297962364	3.47843546016029	645	1
3.36616437740521	3.47607462823129	646	1
3.36463586708767	3.47460211653852	647	1
3.36915731610475	3.49795228766927	648	1
3.36801999153670	3.49720379194995	649	1
3.36831940680077	3.49427880701773	650	1
3.36586303729787	3.47760040884628	651	1
3.36422078793764	3.47385535665404	652	1
3.35671169578234	3.46412623908193	653	1
3.36398341586894	3.47163592838004	654	1
3.36503459556153	3.47120399507518	655	1
3.36322819072570	3.46672685121843	656	1
3.36476925818781	3.48128547615214	657	1
3.36517839789055	3.48934616668088	658	1
3.36518008145603	3.50065556746265	659	1
3.36349419723044	3.48400313550887	660	1
3.36534430466459	3.46544996348881	661	1
3.36443478072196	3.48865313514368	662	1
3.36486441051368	3.48204574932531	663	1
3.36232259661943	3.47545329206397	664	1
3.36690530188099	3.47423174553584	665	1
3.36241538160584	3.48016349425627	666	1
3.36275265691424	3.48606179362914	667	1
3.37021280075804	3.48885220221900	668	1
3.36418109335926	3.49671104923988	669	1
3.36497786478001	3.48439513292124	670	1
3.36984937141316	3.47605830529193	671	1
3.36396111828042	3.47591464070717	672	1
3.36187490552383	3.46776798835068	673	1
3.36320949895214	3.46283027164411	674	1
3.36524791170110	3.46711011767989	675	1
3.36532046524162	3.46718846460198	676	1
3.36822631264598	3.46068526759311	677	1
3.36715775738227	3.47576148137658	678	1
3.36570530849168	3.47673431160870	679	1
3.36388649304869	3.47203834381156	680	1
3.36482733851525	3.47342991623542	681	1
3.37120722594573	3.49979030236706	682	1
3.36762241834526	3.48866652020822	683	1
3.36575134001405	3.47217433210505	684	1
3.36441903183210	3.48043459343224	685	1
3.36482711098563	3.47932298392380	686	1
3.36647295250199	3.49766593959433	687	1
3.36610035818045	3.47286434369537	688	1
3.36235183505807	3.46288695830960	689	1
3.36673816280865	3.48088379180801	690	1
3.36441884800899	3.48475423450424	691	1
3.36699289621486	3.49141246931043	692	1
3.36596993317962	3.48975902343469	693	1
3.36568916307910	3.47058097819919	694	1
3.36244602537643	3.46129343111295	695	1
3.36658625339728	3.48164060692359	696	1
3.36674234054017	3.48436514186877	697	1
3.36542984673515	3.46299176650533	698	1
3.36185414079942	3.46968700078849	699	1
3.36389478998570	3.47999736563226	700	1
3.36433276396319	3.46718874591438	701	1
3.36335625441584	3.46191121580210	702	1
3.36100050300050	3.46604575421044	703	1
3.37114500052957	3.50017164120771	704	1
3.36680117525241	3.48840136916833	705	1
3.36784877340894	3.49109388950595	706	1
3.36823880199929	3.48112465171971	707	1
3.36149565211953	3.45520362515276	708	1
3.36782225202506	3.47557211358097	709	1
3.36842014362702	3.49561850403464	710	1
3.36707011590338	3.48096004250176	711	1
3.36571775004296	3.47559866381639	712	1
3.36654987928290	3.48775962850855	713	1
3.36782794165418	3.48510178418997	714	1
3.36331288964289	3.48117669641523	715	1
3.36546817287419	3.47643850882624	716	1
3.36668817172033	3.47969754161532	717	1
3.36781323913920	3.47669687574918	718	1
3.36833756309152	3.46787132318482	719	1
3.36854951194134	3.48657347559051	720	1
3.37146157894430	3.49240262976546	721	1
3.37069400294466	3.50237460323213	722	1
3.36808846856142	3.49018573355944	723	1
3.36432529406429	3.47763851321199	724	1
3.36726089853784	3.48610432605130	725	1
3.36746380885653	3.48193652583218	726	1
3.36562809263225	3.47690286924120	727	1
3.36373982084118	3.47134818532113	728	1
3.36668603332505	3.47382014069648	729	1
3.36733138913956	3.47637668394671	730	1
3.36210789484824	3.48100311794352	731	1
3.36768202085713	3.49090553921475	732	1
3.36668924632209	3.46618643817387	733	1
3.36592514820841	3.46278463533965	734	1
3.36581462367424	3.47255331956917	735	1
3.36535947722590	3.46930576491235	736	1
3.36478269548294	3.47786834078382	737	1
3.36548269397092	3.47986956057769	738	1
3.36682251413274	3.50234378906315	739	1
3.36285017801082	3.46554788928511	740	1
3.36257833174886	3.46667299710089	741	1
3.36251401462463	3.47697763586964	742	1
3.36730159527732	3.47649963019451	743	1
3.36789925583482	3.48218276831263	744	1
3.36429287689184	3.47351238392716	745	1
3.36152429030156	3.46449550296494	746	1
3.36689442513607	3.48453790915030	747	1
3.37129243774103	3.50429973301828	748	1
3.36880746317470	3.48328963404573	749	1
3.36793235602003	3.47102214406946	750	1
3.36857209911400	3.47656435732414	751	1
3.36816923500216	3.48225887643103	752	1
3.36725231173557	3.48198449646229	753	1
3.36473709478432	3.47446027076543	754	1
3.36791551049704	3.47567067983169	755	1
3.36241922235581	3.48107006608995	756	1
3.36753970459462	3.47488640309607	757	1
3.36334173650738	3.45540555030586	758	1
3.36571051447576	3.49038250600520	759	1
3.36548802514279	3.47669324238448	760	1
3.37065436023112	3.48562525133461	761	1
3.36617280690187	3.48435507898551	762	1
3.36518745148082	3.47498564216109	763	1
3.36778416156934	3.49292354875167	764	1
3.36429688459709	3.47958938072445	765	1
3.36207774791437	3.46713742457276	766	1
3.36587930718858	3.48462934501207	767	1
3.36261180625141	3.45757119160683	768	1
3.36690230554958	3.46869363859788	769	1
3.36815017065355	3.48033280523111	770	1
3.36225932982814	3.47349841370803	771	1
3.36452706904857	3.47041090420267	772	1
3.36556729690639	3.48202793892171	773	1
3.36456851681106	3.48334586207915	774	1
3.36743123930079	3.47547153975427	775	1
3.36368323100509	3.46736961349528	776	1
3.36391855774115	3.46472218390935	777	1
3.36347360677435	3.46554919258245	778	1
3.36506468525875	3.46080256131140	779	1
3.36313179077258	3.45201620904253	780	1
3.36643753841460	3.48419111396619	781	1
3.36807187173576	3.48664698934171	782	1
3.36430182935780	3.44357361290720	783	1
3.36607592630167	3.44898538603977	784	1
3.36850932989250	3.48111151566718	785	1
3.36777753880584	3.48223924766130	786	1
3.36592292672754	3.47799222489917	787	1
3.36601153918445	3.47346324998042	788	1
3.36263716287802	3.46668078445663	789	1
3.36435950746522	3.48716969954657	790	1
3.36434145732453	3.46929092397975	791	1
3.36336853454003	3.45021134535248	792	1
3.36436606933250	3.45837274419480	793	1
3.36526606115227	3.47550552736878	794	1
3.36929500920155	3.48530174735003	795	1
3.36959212642562	3.49362427718369	796	1
3.36502547141477	3.47954735189234	797	1
3.36322581563731	3.46493262660273	798	1
3.36575703559781	3.47251476296121	799	1
3.36647411428206	3.48103942980546	800	1
3.36818082934853	3.48179187474491	801	1
3.36591646366158	3.45661024499248	802	1
3.36360043830370	3.47886233743760	803	1
3.36542504112660	3.49002681583682	804	1
3.36698419638312	3.47683825360568	805	1
3.36491831484467	3.48175740293809	806	1
3.37016976328293	3.48535140671696	807	1
3.36529347311341	3.46777924766088	808	1
3.36712078118409	3.49069254818034	809	1
3.36666339198636	3.47323433446421	810	1
3.36521609538721	3.46766928760962	811	1
3.36758124321093	3.46749914716123	812	1
3.36655001724703	3.47256679378106	813	1
3.36710877236837	3.47740130853102	814	1
3.36323171920101	3.46644649326566	815	1
3.36706319641098	3.49867536300074	816	1
3.36921480760457	3.48762224938888	817	1
3.36818899890019	3.50833815628970	818	1
3.36904811576962	3.51597649522759	819	1
3.36755161841238	3.49518629991972	820	1
3.36667883725696	3.48864314912534	821	1
3.36699301840892	3.47356302507292	822	1
3.36816707959380	3.49033438628755	823	1
3.36882916979714	3.47717130220342	824	1
3.36330438765372	3.45778010854942	825	1
3.36018790074612	3.46935429340896	826	1
3.37086188426083	3.48657410426193	827	1
3.37208496416729	3.49754724840905	828	1
3.36900047837104	3.49788406742059	829	1
3.36314295290859	3.47909798057515	830	1
3.36716395524875	3.48723779141204	831	1
3.36464732482833	3.48408927097249	832	1
3.36188089513618	3.46303628571023	833	1
3.36002870655043	3.45392695685361	834	1
3.36182813607533	3.46342812158849	835	1
3.36403303276691	3.46212399182807	836	1
3.36438748142828	3.47008491413439	837	1
3.35870330681491	3.45703848642200	838	1
3.36493441705825	3.48565621564704	839	1
3.36291125014465	3.47246990671343	840	1
3.36452585270042	3.46127469744027	841	1
3.36613097148996	3.47047952560211	842	1
3.36558741609699	3.47384700419624	843	1
3.36767053808147	3.48029205291866	844	1
3.36422764453394	3.48211822849551	845	1
3.36602904342423	3.47725492005020	846	1
3.36436687089418	3.46781969188572	847	1
3.36607308911333	3.46947947961564	848	1
3.36859242087258	3.47130687800367	849	1
3.36544896242412	3.47236280156450	850	1
3.36338492991832	3.47234067821049	851	1
3.36582772554191	3.48751002435128	852	1
3.36940351850270	3.49456048114620	853	1
3.36456948121081	3.47492510446675	854	1
3.36293583868053	3.46015346707231	855	1
3.35981861234130	3.46092424392480	856	1
3.36424677077083	3.46058545575409	857	1
3.36603884696783	3.47301065618164	858	1
3.36341505606378	3.47772328838819	859	1
3.36390594018705	3.47303556775145	860	1
3.36478258304887	3.47033201965807	861	1
3.36266161979738	3.46247863972042	862	1
3.36250786753281	3.46870432865300	863	1
3.36638293780079	3.48516409323218	864	1
3.36288072790172	3.48394414477760	865	1
3.36123241048865	3.48509362474539	866	1
3.36577660095333	3.48077915503007	867	1
3.36900234638666	3.50048624495209	868	1
3.36928674874476	3.49177004818798	869	1
3.36708347125765	3.48790019424500	870	1
3.36527016157650	3.47728058420171	871	1
3.36516177971748	3.47823322345082	872	1
3.36658245563535	3.47971337882415	873	1
3.36540109266386	3.49740949895784	874	1
3.36911061124131	3.48870058031321	875	1
3.36630822010806	3.49200556759034	876	1
3.36278001585107	3.47615110124514	877	1
3.36441281029333	3.46682725808271	878	1
3.36714189966733	3.49619744064082	879	1
3.36543378543060	3.47058843323667	880	1
3.36414900800754	3.47180317067789	881	1
3.36343654776021	3.46203920351667	882	1
3.36734718294672	3.48776350415266	883	1
3.36616311921022	3.48472284363675	884	1
3.36562743987775	3.48641708598244	885	1
3.37206598167078	3.50579222215700	886	1
3.36607864933037	3.47916758416099	887	1
3.36672148657865	3.47923465208939	888	1
3.36636297733083	3.49122888167208	889	1
3.36352336491783	3.48086800573891	890	1
3.36572768099907	3.47336034955041	891	1
3.36697402481903	3.47594272557361	892	1
3.36673394350287	3.49090829718724	893	1
3.36561758055407	3.48121537032051	894	1
3.36356649513448	3.47100551630807	895	1
3.36704294548915	3.47530995809986	896	1
3.36122670308561	3.45101104409665	897	1
3.36156030495897	3.46336395954170	898	1
3.37029053190572	3.48376273074479	899	1
3.36473380266702	3.47488551588230	900	1
3.36804739703627	3.49513715128308	901	1
3.36455932919366	3.48709786486855	902	1
3.36981233003867	3.50275764356579	903	1
3.36609806104979	3.49006211139441	904	1
3.36568455541648	3.47988411868415	905	1
3.36552615480153	3.47407671992786	906	1
3.36244580667317	3.48006222540726	907	1
3.36795994068275	3.48027393740767	908	1
3.36612706897401	3.48756895549438	909	1
3.36377534826842	3.47231713188473	910	1
3.36776101908212	3.48713090255086	911	1
3.36552001158564	3.48007992539793	912	1
3.36931636887455	3.48623161812419	913	1
3.37272213059048	3.51090704948137	914	1
3.36399175940430	3.48028380521145	915	1
3.36978822660095	3.50375112977792	916	1
3.36654612144054	3.49509606409558	917	1
3.36734137588884	3.49092086379214	918	1
3.36871786278099	3.48332135505988	919	1
3.36466880917380	3.47414999265954	920	1
3.36410677783108	3.46341487405505	921	1
3.36714221151090	3.46512535636198	922	1
3.36690627058803	3.50593376190427	923	1
3.37197662269300	3.49025655333288	924	1
3.36773937466287	3.47933347248249	925	1
3.36835664541909	3.48244109268506	926	1
3.36322976804161	3.46290110340943	927	1
3.36754197061875	3.46903775208850	928	1
3.36324333001979	3.47194370882611	929	1
3.36470226743330	3.46307972092211	930	1
3.36716624675267	3.48199501375958	931	1
3.36331962904369	3.47480367078310	932	1
3.36452421208260	3.47810439444771	933	1
3.36494311063653	3.47059693625172	934	1
3.36243184070666	3.47383135381948	935	1
3.36447499577702	3.47280317130544	936	1
3.36758197962453	3.47952548295317	937	1
3.36307324138631	3.46841371856941	938	1
3.37008663319289	3.47623607098368	939	1
3.37079805101011	3.46926564509354	940	1
3.36660214204381	3.47580452292191	941	1
3.36723330051411	3.47972157400085	942	1
3.36595291896826	3.47939442912699	943	1
3.36415723387521	3.47428290042122	944	1
3.36600711048993	3.48475725333449	945	1
3.36521003457120	3.48382898551532	946	1
3.36583667794591	3.47921539309903	947	1
3.36702493327031	3.48353821739894	948	1
3.36708097320761	3.47674080644959	949	1
3.36498521607285	3.47072817585577	950	1
3.36905050111897	3.49884921548444	951	1
3.36941520302717	3.48470223120562	952	1
3.36668247639644	3.47364522660810	953	1
3.36570858664521	3.47488965118732	954	1
3.37107400047905	3.48698619079257	955	1
3.36712554606297	3.47871396874539	956	1
3.36221653287219	3.46778733242801	957	1
3.36589926147742	3.48361812477721	958	1
3.36428276493335	3.47124264279155	959	1
3.36284106685347	3.47326573561170	960	1
3.36411211787610	3.46881899283543	961	1
3.36338178123369	3.45184560515213	962	1
3.36441653294541	3.47737714426534	963	1
3.37074930819016	3.49299951848937	964	1
3.36772507921093	3.47133545315566	965	1
3.36102574714501	3.44107254095717	966	1
3.35817654963889	3.45190989152776	967	1
3.36802741003636	3.46924269849507	968	1
3.36397171956437	3.47220712105075	969	1
3.36804826601160	3.48241369366921	970	1
3.36749205392221	3.46944772233479	971	1
3.36811596025644	3.47850215335628	972	1
3.36499659851136	3.48163214152120	973	1
3.36817726805569	3.48603889884334	974	1
3.36587145670235	3.46133065939574	975	1
3.36437927465955	3.45301846275402	976	1
3.36865929785156	3.46921924173182	977	1
3.36996019186648	3.48019165072341	978	1
3.36609462570018	3.48447262898365	979	1
3.36695986412630	3.47935995889817	980	1
3.36353948774659	3.47517752791404	981	1
3.36760420610311	3.46716370938942	982	1
3.36511630493735	3.47563472097171	983	1
3.36815597493195	3.48313130343108	984	1
3.36558677355405	3.46395639826652	985	1
3.36189911084855	3.45163906245090	986	1
3.36935203891075	3.48186115406085	987	1
3.36581135716134	3.47275789708812	988	1
3.36356309906914	3.45631263501641	989	1
3.36272777702256	3.45370142073668	990	1
3.36886896256510	3.48903085210384	991	1
3.36689023938371	3.45828204077128	992	1
3.36600083084419	3.47751745134601	993	1
3.36682912349174	3.49355813263990	994	1
3.36734608098625	3.47152851564951	995	1
3.36517030774234	3.46753054313332	996	1
3.36996362194410	3.48861035045179	997	1
3.36932488761985	3.48835369744475	998	1
3.36294589626975	3.47577299382364	999	1
3.36305509213895	3.46200131362388	1000	1
3.36776198342811	3.48302412177564	1001	1
3.36311230922614	3.47272599760290	1002	1
3.36922355012617	3.51129142251166	1003	1
3.36394244475001	3.48826078581037	1004	1
3.36776972299227	3.47149836651427	1005	1
3.36779063144921	3.47778927818482	1006	1
3.36873921767738	3.47465343725792	1007	1
3.36105842519866	3.46440766565766	1008	1
3.36089229920810	3.46466955209815	1009	1
3.36226323518086	3.47763585618517	1010	1
3.36938621108816	3.51245377689542	1011	1
3.36768900105272	3.48042081850163	1012	1
3.36410990056671	3.48045973984953	1013	1
3.36612727443400	3.47636302537177	1014	1
3.36070528689896	3.46079851804983	1015	1
3.36243648804401	3.46130103708565	1016	1
3.36643701178273	3.48321250378577	1017	1
3.36645225792957	3.46837679896712	1018	1
3.36299539686066	3.46136067976900	1019	1
3.36643744863356	3.48377583368838	1020	1
3.36955511394153	3.47872608500091	1021	1
3.36472969703899	3.47739154774409	1022	1
3.36695346728911	3.47725979463317	1023	1
3.36101192763282	3.46431102658780	1024	1
3.36739353430811	3.47002167895010	1025	1
3.36767059948337	3.47600407356677	1026	1
3.36795503344917	3.47975859643356	1027	1
3.36455557287547	3.46345992647362	1028	1
3.36782313306299	3.47697575899702	1029	1
3.36783446430208	3.47909676764656	1030	1
3.36437756301787	3.47996925967438	1031	1
3.37037740847752	3.50461856579126	1032	1
3.36542944625350	3.50005253304285	1033	1
3.35837790416624	3.46729951107358	1034	1
3.36396322279590	3.46357959425806	1035	1
3.36247797478485	3.46048950615986	1036	1
3.36485082430724	3.47116911673133	1037	1
3.36691979703139	3.49212117899055	1038	1
3.35956505437437	3.48139635039709	1039	1
3.36144564523371	3.46761008379560	1040	1
3.36632161162075	3.47885032271118	1041	1
3.36465928233324	3.47646374485783	1042	1
3.36503951037847	3.47747210068405	1043	1
3.36316237262347	3.47706673177685	1044	1
3.36316380071028	3.46360363065010	1045	1
3.36193577985751	3.46617484957536	1046	1
3.36521895204333	3.47410931978497	1047	1
3.36536160838770	3.48622231415431	1048	1
3.36577567895856	3.47315319043872	1049	1
3.36569559992544	3.46429059169953	1050	1
3.36577866932607	3.46212746222488	1051	1
3.36567101981194	3.47097527133776	1052	1
3.36307154782266	3.46417600369172	1053	1
3.36290363564729	3.46816812328739	1054	1
3.36747369187318	3.47751539607096	1055	1
3.37132107128689	3.49674699713604	1056	1
3.36651326752695	3.47754179169859	1057	1
3.36324453909296	3.46786131433574	1058	1
3.36641471069948	3.46667392118203	1059	1
3.36423355577972	3.46553216809777	1060	1
3.36086267279225	3.46299013957797	1061	1
3.35750373025726	3.45850596115322	1062	1
3.36589070682092	3.47439292617807	1063	1
3.36288308006559	3.46252970291712	1064	1
3.36600359778891	3.47514902194876	1065	1
3.36707992844622	3.47672868891131	1066	1
3.36397197309620	3.47816989850035	1067	1
3.36735873067771	3.49625796859669	1068	1
3.36847717020880	3.48835762108399	1069	1
3.36717682603685	3.48310371318818	1070	1
3.36943658283145	3.48344007475900	1071	1
3.36562436606380	3.47456594241821	1072	1
3.36509833568964	3.46881715863871	1073	1
3.36669119493074	3.48502222652691	1074	1
3.36387097038851	3.47242542937579	1075	1
3.36327902863698	3.45954335900035	1076	1
3.36768449067934	3.47430928758894	1077	1
3.36367676816622	3.48074547242050	1078	1
3.36262507996609	3.47168085056662	1079	1
3.36586145899300	3.48785272319998	1080	1
3.36268606260671	3.45891287948184	1081	1
3.36104730139957	3.46475076734111	1082	1
3.36045668889497	3.47437905019153	1083	1
3.36399264402310	3.48592737605345	1084	1
3.36172324838823	3.45832050366787	1085	1
3.35902607914088	3.45865314671352	1086	1
3.36388353470237	3.47270991247886	1087	1
3.36363690518534	3.47606096143461	1088	1
3.36127669114418	3.45740178929798	1089	1
3.36412937268871	3.45687815175131	1090	1
3.36521201370909	3.46440924507353	1091	1
3.36478610049080	3.46986650857279	1092	1
3.36482780217100	3.48671618818733	1093	1
3.36782244682643	3.47100019838632	1094	1
3.36767189244547	3.47947327827400	1095	1
3.36826011791772	3.47617563677242	1096	1
3.36331462437503	3.45721099386562	1097	1
3.36090628632424	3.46779516680862	1098	1
3.36322230609540	3.47594245083378	1099	1
3.36428295215156	3.47578644620350	1100	1
3.36569142111219	3.48021913213210	1101	1
3.36322234089232	3.47862903460211	1102	1
3.36225968382338	3.47826314545527	1103	1
3.36808710180170	3.48458974355925	1104	1
3.37093200826214	3.50720278366904	1105	1
3.37214534541564	3.50290816908401	1106	1
3.36900929476156	3.48086516922482	1107	1
3.36739863073223	3.47784476405200	1108	1
3.36744115873199	3.49984970292559	1109	1
3.36413427094781	3.46410851920501	1110	1
3.36475305145906	3.47812449074647	1111	1
3.36312426503785	3.49128092683560	1112	1
3.36586753800103	3.48667553225020	1113	1
3.36765420334651	3.48751690000244	1114	1
3.36440244230456	3.46270838712603	1115	1
3.36341600659372	3.46163246900217	1116	1
3.36465854783283	3.47386136032178	1117	1
3.36711800247051	3.48633791769709	1118	1
3.36249797368674	3.47268656033317	1119	1
3.36391331862228	3.47629958450659	1120	1
3.36690443351343	3.47095025101914	1121	1
3.36072463872305	3.46666513612779	1122	1
3.36311101557439	3.46541968526483	1123	1
3.36715236005422	3.48358095383918	1124	1
3.37251297661113	3.50210928884662	1125	1
3.36236886711818	3.47382616904271	1126	1
3.36646259320474	3.48204787010580	1127	1
3.36992780805225	3.49991187285562	1128	1
3.36383729228175	3.48973910115890	1129	1
3.36575532739491	3.47500202183655	1130	1
3.36324107829520	3.46251478578862	1131	1
3.36655012278368	3.47913838493032	1132	1
3.36665681419293	3.48429606119476	1133	1
3.36429620396531	3.47163748374596	1134	1
3.36315790360085	3.47076545225372	1135	1
3.36451300987376	3.47848278300584	1136	1
3.36717141648712	3.48136467708851	1137	1
3.36004265227256	3.46978423962281	1138	1
3.35848966765101	3.47169249760196	1139	1
3.36422732845263	3.47625787481837	1140	1
3.36249986701295	3.45962314510544	1141	1
3.35933321883100	3.45366376813991	1142	1
3.36334661227905	3.44903539505112	1143	1
3.36376886325205	3.46507639483143	1144	1
3.36403909674352	3.46107304129391	1145	1
3.36290842889737	3.47711253521115	1146	1
3.36781266819470	3.48077028321156	1147	1
3.36316618115412	3.48186301985404	1148	1
3.36478686150542	3.47668864593895	1149	1
3.36395931451323	3.46218107434796	1150	1
3.36068695068371	3.47677483967197	1151	1
3.36461015524032	3.49522680167712	1152	1
3.36248734662992	3.47967159616447	1153	1
3.36876450571451	3.47284473613999	1154	1
3.36342624818681	3.47479122867127	1155	1
3.36652579537697	3.48783504049209	1156	1
3.36775194009628	3.48629494825643	1157	1
3.36360378689708	3.47330491785360	1158	1
3.36325371657223	3.47774268845752	1159	1
3.36327311781236	3.47792015806925	1160	1
3.36056901468270	3.46737763972431	1161	1
3.36457054807559	3.46352491520275	1162	1
3.36449504997629	3.46714067456418	1163	1
3.36251812002878	3.46306344998723	1164	1
3.36055916050356	3.46348620278341	1165	1
3.36300891445379	3.47038552245119	1166	1
3.36629931972643	3.47259350567304	1167	1
3.35930038546231	3.46784600447274	1168	1
3.36245653768659	3.46165201963176	1169	1
3.36083227726768	3.44615252680027	1170	1
3.36663426207131	3.48320425887039	1171	1
3.36301603569331	3.48201000733368	1172	1
3.36419103673191	3.47716809698196	1173	1
3.36508595605868	3.49775239820965	1174	1
3.36907897555822	3.48763011509591	1175	1
3.36419376070513	3.46942930238964	1176	1
3.36621342844291	3.48212994724835	1177	1
3.36537946089580	3.48011342269777	1178	1
3.36894940589122	3.48561080899688	1179	1
3.36745679351202	3.48000506239405	1180	1
3.36765233636949	3.47318241933782	1181	1
3.36468060835896	3.47783620773892	1182	1
3.36320714645722	3.46303231783444	1183	1
3.36071398632008	3.45524547362702	1184	1
3.36159878052469	3.46469429484641	1185	1
3.36226401868618	3.46839502699209	1186	1
3.36345251622662	3.47177697243701	1187	1
3.36066149286625	3.46001614467748	1188	1
3.36197328285984	3.45544792590564	1189	1
3.36110833294937	3.45681761781456	1190	1
3.36130247942366	3.45628023867213	1191	1
3.36065485741357	3.45822614573934	1192	1
3.35761583325283	3.46516974076456	1193	1
3.36598534911485	3.49078468676973	1194	1
3.37055276970949	3.49454514978122	1195	1
3.36816334504338	3.48604802076522	1196	1
3.36549514935075	3.46491571569009	1197	1
3.36166266741933	3.46265608962911	1198	1
3.36644544321260	3.47308899589366	1199	1
3.36258933407599	3.46694599668838	1200	1
3.36165120290290	3.45363056422337	1201	1
3.36296694864038	3.46563860258657	1202	1
3.36519276907228	3.45804107764362	1203	1
3.36744938488118	3.48070957591000	1204	1
3.36421119729603	3.47998890795897	1205	1
3.36008847163371	3.46213799561897	1206	1
3.36128719101265	3.47620497440340	1207	1
3.36353769951820	3.47960911110584	1208	1
3.36730436077019	3.47486061243555	1209	1
3.36886849491436	3.49285040360024	1210	1
3.37002980213737	3.48063820995933	1211	1
3.36811361474221	3.48894211148520	1212	1
3.36377870444360	3.46341647707572	1213	1
3.36023922026429	3.45143632367964	1214	1
3.36441310146486	3.46727978256800	1215	1
3.36710204522765	3.46469716927082	1216	1
3.35840921577581	3.44987136311385	1217	1
3.36411023161671	3.47982175548876	1218	1
3.36733884349994	3.47929827006878	1219	1
3.36812976920313	3.49021556845655	1220	1
3.36860693765290	3.48014050934913	1221	1
3.36081785997093	3.45024037672906	1222	1
3.36244869006849	3.47305487703730	1223	1
3.36597449824910	3.49215230716957	1224	1
3.36370165205544	3.49040607505077	1225	1
3.36231771745885	3.46908170738437	1226	1
3.36426194953525	3.46363396785109	1227	1
3.36670909061556	3.47961369676233	1228	1
3.36718841296318	3.47145313157167	1229	1
3.36573198187525	3.48177244562992	1230	1
3.36537248776851	3.47826619528839	1231	1
3.36469729591345	3.47256353763682	1232	1
3.36587146723421	3.48068386590686	1233	1
3.36568887765837	3.47435691648159	1234	1
3.36744927989063	3.48193528429427	1235	1
3.36521118109573	3.47551033727565	1236	1
3.36876101581895	3.48722135902671	1237	1
3.36539368001110	3.47685182275452	1238	1
3.36475126583700	3.46861407610173	1239	1
3.36893175161246	3.49429531989107	1240	1
3.35937042049289	3.46341476364363	1241	1
3.36300404256986	3.47610575755506	1242	1
3.36385187771083	3.46664445052355	1243	1
3.36369338764890	3.46464356053520	1244	1
3.36679996707603	3.47122431663987	1245	1
3.36629235161651	3.48090938206006	1246	1
3.36451701277299	3.49637201670906	1247	1
3.36685173176065	3.47310097478014	1248	1
3.36395757444865	3.48738352123682	1249	1
3.36656368366468	3.48468601792618	1250	1
3.36333857304255	3.46175052437078	1251	1
3.36518951056146	3.47421831327245	1252	1
3.36665531564448	3.48365851907532	1253	1
3.36382379737750	3.45404823996814	1254	1
3.36305666099669	3.47213610128673	1255	1
3.36426586928159	3.47133220466935	1256	1
3.35915958631043	3.46178361964469	1257	1
3.36242651515322	3.48607961157878	1258	1
3.36582052185924	3.49388968038838	1259	1
3.36714052780876	3.48940384659557	1260	1
3.36548472117346	3.47496459350164	1261	1
3.36606203950192	3.48444229715600	1262	1
3.36559757888699	3.46741367568670	1263	1
3.36361612982428	3.46374243042793	1264	1
3.36292391904713	3.47237214068094	1265	1
3.36894557852379	3.49309722762449	1266	1
3.36892671208479	3.50489746024172	1267	1
3.36496525034527	3.47988105178021	1268	1
3.36197972286716	3.47768580480323	1269	1
3.36951194785519	3.49949368816295	1270	1
3.36307650222729	3.45924895274612	1271	1
3.36129899868118	3.47209546733158	1272	1
3.36951047128304	3.48440218758126	1273	1
3.36861008908684	3.48424806839297	1274	1
3.36197670806767	3.46871578265975	1275	1
3.36181713473040	3.46305719062085	1276	1
3.36405420213286	3.48322863284636	1277	1
3.36485701288098	3.49413946744829	1278	1
3.36518669537269	3.47527928412395	1279	1
3.36458232347149	3.48182429320111	1280	1
3.36986602036365	3.49949756980507	1281	1
3.36625976107108	3.49351706710059	1282	1
3.36853800932361	3.48425563807147	1283	1
3.36777026662303	3.47556360855749	1284	1
3.36436064941333	3.46729678833051	1285	1
3.36358689374975	3.46669055108933	1286	1
3.36169373589359	3.45635869788095	1287	1
3.36009536143746	3.47180319159264	1288	1
3.36543000975042	3.48123051673412	1289	1
3.36328130198407	3.48165517926062	1290	1
3.36514495926674	3.48264845703040	1291	1
3.36551580844774	3.48714949888249	1292	1
3.36748876172787	3.49262299368895	1293	1
3.36888003900900	3.48852342704261	1294	1
3.36284690378848	3.47340085824095	1295	1
3.36338147191968	3.47483213716984	1296	1
3.36135058047256	3.47332691327944	1297	1
3.36507833952710	3.48562985911200	1298	1
3.36699047408875	3.50469095459375	1299	1
3.36482518161694	3.48771520865687	1300	1
3.36234733217539	3.47123952260818	1301	1
3.36533659087357	3.48275014335279	1302	1
3.36479306354288	3.47459572307526	1303	1
3.36506910820257	3.47107138230074	1304	1
3.36613357058088	3.47961597363710	1305	1
3.36969828197908	3.49171817228574	1306	1
3.36955912039499	3.49094973885469	1307	1
3.37048694577837	3.50270922656838	1308	1
3.36462461225684	3.48446265755337	1309	1
3.36536988301657	3.49127214335920	1310	1
3.36505718358137	3.48249445436088	1311	1
3.36647534420067	3.51034941660972	1312	1
3.36891629454366	3.48156447182193	1313	1
3.36885304685376	3.48827906555775	1314	1
3.36493198979302	3.49570657100556	1315	1
3.36126555902563	3.46499113652268	1316	1
3.36684765151122	3.47140818791199	1317	1
3.36548242085946	3.47905501764581	1318	1
3.36735777450361	3.47426695515529	1319	1
3.36532006976943	3.47168208874271	1320	1
3.36594996864203	3.48597231129624	1321	1
3.37002214072465	3.48886506391790	1322	1
3.36657709846958	3.48020762796356	1323	1
3.36231535081828	3.47378411057588	1324	1
3.36701625235643	3.47872561585913	1325	1
3.36882675173458	3.48340520190722	1326	1
3.36416804371515	3.46108954607602	1327	1
3.35994982421223	3.45027730167933	1328	1
3.36578091667008	3.46642122631589	1329	1
3.36507010919994	3.47375384282038	1330	1
3.36204619456860	3.47346026984527	1331	1
3.36869802753714	3.48966094981007	1332	1
3.36595036874069	3.47942556678877	1333	1
3.36546306009087	3.48809012051256	1334	1
3.36519866648578	3.48177848635832	1335	1
3.36629452684596	3.46524072210969	1336	1
3.36496069529121	3.46689932868504	1337	1
3.36829882282356	3.48208500686977	1338	1
3.36398427732486	3.46821555984013	1339	1
3.36404910996339	3.47248386750646	1340	1
3.36903414619137	3.49565404602950	1341	1
3.36606776985676	3.46089014610530	1342	1
3.36686219841656	3.46481353455648	1343	1
3.36054749330536	3.45963347167109	1344	1
3.36589168737143	3.46847767424347	1345	1
3.36511448111250	3.47609279299533	1346	1
3.36241109369920	3.48008605482925	1347	1
3.36699140264883	3.48064739250414	1348	1
3.36490975685753	3.46738023147225	1349	1
3.36359499528864	3.47359028887025	1350	1
3.36232278587990	3.46020308386909	1351	1
3.36259336008675	3.46412403029772	1352	1
3.36352322399986	3.47106572254132	1353	1
3.36420609568759	3.47877226836371	1354	1
3.36668641593628	3.46718605140041	1355	1
3.35857840036900	3.44459210783643	1356	1
3.36120970061888	3.46043112016575	1357	1
3.36527309727496	3.47264189790709	1358	1
3.36460596838745	3.47396549863664	1359	1
3.36429380753167	3.47319223308209	1360	1
3.36798973962714	3.49043950905240	1361	1
3.36345804883333	3.48102562095145	1362	1
3.36328991580256	3.46978573251432	1363	1
3.36585362600076	3.46673895904666	1364	1
3.36148728350251	3.47656942021718	1365	1
3.36429684570746	3.48212855082070	1366	1
3.36499747016386	3.49163387534611	1367	1
3.36491911910416	3.47647339568637	1368	1
3.36176306851099	3.45928180880334	1369	1
3.36160895240920	3.46976571798569	1370	1
3.36588132335135	3.48516876326150	1371	1
3.36530298825774	3.47977709650371	1372	1
3.36495101219780	3.48217208986438	1373	1
3.36790542103138	3.47660751256618	1374	1
3.36217077629806	3.45656220952469	1375	1
3.36685065382265	3.47186943787512	1376	1
3.36451105738567	3.46855431935519	1377	1
3.36342784320825	3.45577051080456	1378	1
3.36431375730257	3.47178969346587	1379	1
3.36617113091615	3.49672481280870	1380	1
3.36960352250636	3.50384675465236	1381	1
3.36824105081057	3.49706957023319	1382	1
3.36345626172391	3.50482355762283	1383	1
3.36639933085444	3.48597193361899	1384	1
3.36636129817929	3.47969114808162	1385	1
3.36357072339666	3.47322624910829	1386	1
3.36361711767407	3.46708919261738	1387	1
3.36061985829888	3.46082946563865	1388	1
3.36920891656036	3.48507531017718	1389	1
3.36295938136119	3.49256906749487	1390	1
3.36193396294039	3.46189921881751	1391	1
3.36338506825935	3.46864727298476	1392	1
3.36260925137363	3.47098388501612	1393	1
3.36496773101622	3.48718016442211	1394	1
3.36491554360657	3.48904523101018	1395	1
3.36553798526699	3.49784269580143	1396	1
3.36221876315486	3.48172675871628	1397	1
3.36343329583946	3.47290983956401	1398	1
3.36431382849787	3.47878700308716	1399	1
3.36686924370033	3.47769737421292	1400	1
3.36417407532240	3.45969453952590	1401	1
3.36663140300386	3.47235078917717	1402	1
3.36852574871824	3.47581123422802	1403	1
3.36824171385192	3.48043032101270	1404	1
3.36396640859211	3.48822336231407	1405	1
3.36652687821010	3.48448665855835	1406	1
3.36740156616842	3.48591664813528	1407	1
3.36982162954736	3.48571620087612	1408	1
3.36649165292210	3.48200352118877	1409	1
3.36908159916422	3.47936519219257	1410	1
3.36630821464263	3.47961647860451	1411	1
3.36751340198088	3.46914988944091	1412	1
3.36261456694146	3.47418804249094	1413	1
3.36404393655354	3.46885109340057	1414	1
3.36134694263273	3.47116881227041	1415	1
3.36972788682135	3.50670124517058	1416	1
3.36726144931179	3.46587008538417	1417	1
3.36117751714084	3.46001949997586	1418	1
3.36277987526994	3.46594898095177	1419	1
3.36639118823527	3.48533876438658	1420	1
3.36229259297872	3.46433684013304	1421	1
3.36346308102697	3.47409044479018	1422	1
3.36309071616029	3.47329984920770	1423	1
3.36220928154842	3.46282701399293	1424	1
3.36293722737671	3.47684835824648	1425	1
3.36748941140149	3.48902508849661	1426	1
3.36133496571887	3.47329712121393	1427	1
3.36778972325708	3.48773663836960	1428	1
3.36825752065188	3.49441353478333	1429	1
3.36424496721162	3.47130762599653	1430	1
3.36389233166103	3.46698017435829	1431	1
3.36623230591202	3.47122566355571	1432	1
3.36614956908999	3.49023487963686	1433	1
3.36517236037867	3.47366662987857	1434	1
3.36445886832832	3.45715896382985	1435	1
3.36366934002816	3.46870839289596	1436	1
3.36216362724620	3.48072507851389	1437	1
3.36542565659298	3.45929685849394	1438	1
3.36186350154182	3.47429712867380	1439	1
3.36270752340851	3.45751652005233	1440	1
3.36185182004439	3.44180212426303	1441	1
3.36117926776296	3.46349811608926	1442	1
3.36410548822404	3.47810067870049	1443	1
3.36196818330911	3.46394495722135	1444	1
3.36365612722438	3.46519330104602	1445	1
3.36573489273179	3.48785586615127	1446	1
3.36414945566039	3.47619192719319	1447	1
3.36330294049445	3.47031614574253	1448	1
3.36333145270156	3.46565479915376	1449	1
3.36240472175523	3.46538444731276	1450	1
3.36481006102557	3.48818194745655	1451	1
3.36391253814053	3.48403934862164	1452	1
3.36523147778979	3.47293596697437	1453	1
3.36150965355867	3.46478966463781	1454	1
3.36117839743091	3.47986075944695	1455	1
3.36112175509855	3.47685904642042	1456	1
3.36159837903258	3.47383550527396	1457	1
3.36315376450074	3.47247602169828	1458	1
3.36039278927167	3.47340983343613	1459	1
3.36223047583456	3.47699383948172	1460	1
3.36108422749111	3.46111730277531	1461	1
3.36073288812448	3.47088032313051	1462	1
3.36237914703682	3.49393636468065	1463	1
3.36458383214611	3.47451824345992	1464	1
3.35994252161374	3.47184845381421	1465	1
3.36372386439546	3.48512875494741	1466	1
3.36746304899496	3.47856704646568	1467	1
3.36439208541534	3.48788837827398	1468	1
3.36695473746358	3.47877300303325	1469	1
3.36654735146060	3.48556231243710	1470	1
3.36481677505980	3.47401642716026	1471	1
3.36423196932375	3.48588002891158	1472	1
3.36583792575636	3.48609190521929	1473	1
3.36198035556767	3.46981508371569	1474	1
3.36646614636703	3.48918398072678	1475	1
3.36595199915431	3.51018351920259	1476	1
3.36348884263285	3.49348732437741	1477	1
3.36470842403450	3.47232040928365	1478	1
3.36243763370260	3.46076594410238	1479	1
3.36382416857647	3.47889101637959	1480	1
3.36659250099883	3.48138237997012	1481	1
3.36045790315975	3.45478737699251	1482	1
3.36406725725792	3.47194955336685	1483	1
3.36261640715299	3.47263400192251	1484	1
3.36256385328091	3.47531454225464	1485	1
3.36258349235332	3.46584443969028	1486	1
3.36392559504796	3.47238619257746	1487	1
3.36498842219176	3.47226729037647	1488	1
3.36349434263527	3.46522934258535	1489	1
3.36691564680914	3.47899595318212	1490	1
3.36349331350922	3.47123065730864	1491	1
3.36305112613319	3.45740967503489	1492	1
3.36402709160513	3.46262060804296	1493	1
3.36826362018122	3.45636523343650	1494	1
3.36798284418349	3.48025804897550	1495	1
3.36393670441070	3.46303162671895	1496	1
3.36603409179474	3.48197758304996	1497	1
3.36264045409681	3.47077593629774	1498	1
3.36363616492067	3.47284785621949	1499	1
3.36349703085767	3.47359948589058	1500	1
3.36617928673747	3.46841415372767	1501	1
3.36297539510204	3.46159054234113	1502	1
3.36904397496045	3.46690214618187	1503	1
3.36593668393025	3.48669104349563	1504	1
3.36757161624915	3.48559751181380	1505	1
3.36214203412250	3.48085199730184	1506	1
3.36250331056289	3.46915749063829	1507	1
3.36341754028202	3.46612493605340	1508	1
3.36555347962725	3.48079249291927	1509	1
3.36105356837180	3.46459380373255	1510	1
3.36477845965528	3.48469614256664	1511	1
3.36805810047119	3.49411854043218	1512	1
3.36367137258432	3.47321060488367	1513	1
3.36578485621589	3.46604750649068	1514	1
3.36275558894715	3.45623884741416	1515	1
3.36595288897389	3.46108166736221	1516	1
3.36744352493904	3.47833362441334	1517	1
3.36677752334577	3.47435266302777	1518	1
3.36210885828753	3.46757279969752	1519	1
3.36548513962657	3.47831779462410	1520	1
3.36837160964640	3.49494012848822	1521	1
3.36624967337756	3.48154180559033	1522	1
3.36181214092569	3.48180733774190	1523	1
3.36528143085307	3.49219602276661	1524	1
3.36644574757648	3.48978198573325	1525	1
3.36636898131838	3.49532642345652	1526	1
3.36423170055995	3.47733767236963	1527	1
3.36536675637186	3.47096831109326	1528	1
3.36535970348148	3.48484872239911	1529	1
3.36762851550395	3.48695977812070	1530	1
3.36571809524393	3.48951073202881	1531	1
3.36826430413529	3.47813246139625	1532	1
3.36240963035479	3.47098866572796	1533	1
3.36146460462391	3.45532299713195	1534	1
3.36127512910792	3.46004323777276	1535	1
3.36464227946412	3.47054231555883	1536	1
3.36229552501115	3.48415758525533	1537	1
3.36249567932515	3.45187199026678	1538	1
3.36322141696271	3.46476398813236	1539	1
3.36157485768913	3.45571214732886	1540	1
3.36104625339060	3.45507300305031	1541	1
3.36045019498262	3.46327461042648	1542	1
3.36630503034845	3.48058579241494	1543	1
3.36330207861847	3.47320645400745	1544	1
3.36345706147169	3.47333136072927	1545	1
3.36600445551128	3.49216373860062	1546	1
3.36238987013809	3.48173654669192	1547	1
3.36556400002948	3.49275375685965	1548	1
3.36718355656359	3.48364155768718	1549	1
3.36225493977265	3.46183717084742	1550	1
3.36402146966464	3.46391901895489	1551	1
3.36748137079698	3.47685869155233	1552	1
3.36738253383156	3.46842897485617	1553	1
3.36338164605159	3.47005285896522	1554	1
3.36349977694537	3.46034360743997	1555	1
3.36434126517756	3.46246927463414	1556	1
3.36843173004708	3.47145978710385	1557	1
3.36534973711121	3.45849418251481	1558	1
3.36690800291143	3.46208821755647	1559	1
3.36511203750791	3.46661923360517	1560	1
3.36630245023782	3.48610833306895	1561	1
3.36576562180699	3.49018690051066	1562	1
3.36726498803014	3.49706318949852	1563	1
3.36597882848270	3.48288484995198	1564	1
3.36546442995361	3.48884059518237	1565	1
3.36465245273768	3.48141587713457	1566	1
3.36572070887051	3.48235527365436	1567	1
3.36595979160104	3.47196604248858	1568	1
3.36473479453825	3.47232044106757	1569	1
3.36394082624475	3.47888917977775	1570	1
3.36653057055341	3.48147799576284	1571	1
3.36373536281035	3.47753721635830	1572	1
3.36649377123339	3.47739249128261	1573	1
3.36413718356115	3.48238827076511	1574	1
3.36396890501147	3.46460024492352	1575	1
3.36506752165522	3.47680245174392	1576	1
3.36385811782375	3.46373794044153	1577	1
3.36638966765984	3.48624444955041	1578	1
3.36348907306090	3.46176370997413	1579	1
3.36163783924609	3.46666545782614	1580	1
3.36280721056336	3.47000723577860	1581	1
3.36326302957359	3.47809632471077	1582	1
3.36120976311282	3.46243127191510	1583	1
3.36697125888623	3.47285315478817	1584	1
3.36504887092527	3.46815592969205	1585	1
3.36502335759354	3.48118530498851	1586	1
3.36728779093751	3.47086452889633	1587	1
3.36955045053596	3.49751327531974	1588	1
3.36386026694938	3.47324578835363	1589	1
3.36255751450402	3.48792476510542	1590	1
3.36527735563638	3.46806247927959	1591	1
3.36458956685531	3.46676984846050	1592	1
3.36497959131595	3.45814490432480	1593	1
3.36561986339995	3.49723048399677	1594	1
3.36288051480211	3.47828195555819	1595	1
3.36434212081423	3.46848163376032	1596	1
3.36513581575892	3.48415047514174	1597	1
3.36753557143298	3.47379572391840	1598	1
3.36510673844779	3.46702434602026	1599	1
3.36102270714479	3.47406710506880	1600	1
3.36363885172713	3.47247310172736	1601	1
3.36501386500834	3.46345324155843	1602	1
3.37027547358159	3.48460505805306	1603	1
3.36471750218748	3.48808086151274	1604	1
3.36175863663160	3.46637801869321	1605	1
3.36513753366558	3.46538549303674	1606	1
3.36768272854571	3.48228924891954	1607	1
3.36690114241028	3.48754538800248	1608	1
3.36331620488915	3.46918008323984	1609	1
3.36722200681012	3.47009360660446	1610	1
3.36617478175016	3.48020034650999	1611	1
3.36264777020405	3.45145531360258	1612	1
3.36644096933929	3.48105539634647	1613	1
3.36329042201442	3.46973930633466	1614	1
3.36469164958398	3.46965323580196	1615	1
3.36257457303324	3.47018247405226	1616	1
3.36284434850796	3.47357841042061	1617	1
3.36136448420088	3.47122937826736	1618	1
3.36095862316108	3.47700448485359	1619	1
3.36320459861908	3.48125145467909	1620	1
3.36554244017679	3.49557350083742	1621	1
3.36364851314290	3.49205630644339	1622	1
3.36530184023804	3.48854209121628	1623	1
3.36768658981919	3.48517131939256	1624	1
3.36515025935143	3.47780699331606	1625	1
3.36374774629525	3.48060885314888	1626	1
3.36885906582985	3.48824134956137	1627	1
3.36165611059844	3.46764141317883	1628	1
3.35961480645101	3.45776075241888	1629	1
3.36481012417919	3.47840655503636	1630	1
3.36248984105000	3.47252116717528	1631	1
3.36375049846707	3.46338371372407	1632	1
3.36223329971991	3.47906084881884	1633	1
3.36063327534764	3.46891887606942	1634	1
3.36308092349110	3.45903646808741	1635	1
3.36219652056629	3.46471922399174	1636	1
3.36212744401952	3.48402524491123	1637	1
3.36300070786855	3.48428600115015	1638	1
3.36257210538230	3.48680445203902	1639	1
3.36375096700437	3.48504332945131	1640	1
3.36770191947727	3.48642051494929	1641	1
3.36683467789859	3.47379552511256	1642	1
3.35736271123030	3.44834535550155	1643	1
3.36173339947547	3.46234543088228	1644	1
3.36374324667191	3.47694429945671	1645	1
3.36583099948530	3.49511467399332	1646	1
3.36486636179771	3.48245486151623	1647	1
3.36510271761914	3.47880637558584	1648	1
3.36187559588890	3.47050461453694	1649	1
3.36385939672053	3.47939087652654	1650	1
3.36291354367865	3.46731026349860	1651	1
3.36327152857884	3.47411548222025	1652	1
3.36756434526767	3.49718577378249	1653	1
3.36159143130378	3.48461914676690	1654	1
3.36083108531172	3.46699077518221	1655	1
3.36205467427554	3.47415201546158	1656	1
3.36504539733742	3.49634025477694	1657	1
3.36043873715402	3.47126575963266	1658	1
3.36129952714599	3.46515462253583	1659	1
3.36006572185189	3.46217278015381	1660	1
3.36332365236377	3.46311261405447	1661	1
3.36038937471975	3.47067906822817	1662	1
3.36456168806354	3.45921239975276	1663	1
3.36807472643499	3.48366661226558	1664	1
3.36262122132082	3.47308770326294	1665	1
3.36263438923793	3.45486466768562	1666	1
3.36162653249277	3.47532206953301	1667	1
3.36489739447073	3.47942671185619	1668	1
3.36287379810208	3.47899915379255	1669	1
3.36058635492393	3.47589785535210	1670	1
3.36766655965497	3.47336138098345	1671	1
3.36930452381568	3.49266078279897	1672	1
3.36565214394027	3.47718150869772	1673	1
3.36693055046630	3.47579453438263	1674	1
3.36213044421714	3.47659766974864	1675	1
3.36364040296785	3.45554577636022	1676	1
3.36285339921446	3.47128405281638	1677	1
3.36276737545175	3.46080545513658	1678	1
3.36346132987605	3.47065950801769	1679	1
3.35978736141089	3.45650576543971	1680	1
3.36866860445913	3.48478648131410	1681	1
3.36957996199132	3.48510004516433	1682	1
3.36148279307253	3.46368766011761	1683	1
3.36238224858190	3.47805293880748	1684	1
3.36794487886888	3.47912787211833	1685	1
3.36214243912079	3.45325165052833	1686	1
3.36427792475371	3.46704569832896	1687	1
3.36829283021863	3.48398566789298	1688	1
3.36237587562932	3.48363512429168	1689	1
3.36536301803429	3.49914665979188	1690	1
3.36984602259030	3.51311127985066	1691	1
3.36964391102994	3.50046952103563	1692	1
3.36129085930970	3.48035795766106	1693	1
3.36566789825836	3.49098123847121	1694	1
3.36240381696779	3.47085167139880	1695	1
3.36071366225979	3.45832827308316	1696	1
3.36656462649659	3.48297168953090	1697	1
3.36491808018263	3.47138255772482	1698	1
3.36134396929852	3.46493988149726	1699	1
3.36296317175581	3.48387134107778	1700	1
3.36320114162485	3.46767921281676	1701	1
3.36166807235206	3.45882182320944	1702	1
3.36279673274260	3.45902584129103	1703	1
3.36621605695222	3.48768559834593	1704	1
3.36732156042833	3.48236452690566	1705	1
3.36141292594204	3.49025540323366	1706	1
3.36472197279361	3.47593976619662	1707	1
3.36309236799633	3.48245154969738	1708	1
3.36468314333271	3.48343114929485	1709	1
3.36289875041894	3.47055319463823	1710	1
3.36682156589463	3.48724106826985	1711	1
3.36213753881718	3.47133609548494	1712	1
3.36246223700838	3.46332378817410	1713	1
3.36442970663385	3.48393962138183	1714	1
3.36413035395519	3.49134102955439	1715	1
3.36522128312818	3.47325266079595	1716	1
3.36564863673099	3.47134607160847	1717	1
3.36254955543782	3.46849018439970	1718	1
3.36270515748851	3.47246222736156	1719	1
3.36279557998613	3.49658217310192	1720	1
3.36404893624340	3.47962996378768	1721	1
3.36214402054375	3.46332707951039	1722	1
3.36145076990489	3.45444394255545	1723	1
3.36582814946318	3.46032165277347	1724	1
3.36053200860072	3.45810472406757	1725	1
3.36194055273490	3.47074558785547	1726	1
3.36268982844450	3.46148748828734	1727	1
3.36230087273964	3.46771107478816	1728	1
3.36137799714874	3.47632346483632	1729	1
3.36719359132815	3.48987653317909	1730	1
3.36788007552421	3.47931949014493	1731	1
3.36389667691802	3.48211454931337	1732	1
3.36363624033104	3.47834024912287	1733	1
3.36513001240876	3.49665564273217	1734	1
3.36111692865313	3.47190743927810	1735	1
3.36397815304108	3.49177756712152	1736	1
3.36254762325294	3.48563019680561	1737	1
3.36591089744783	3.50170048180111	1738	1
3.36398657232854	3.47961391255988	1739	1
3.36876363594342	3.50055011222779	1740	1
3.36458175300978	3.49263919670847	1741	1
3.36227908459443	3.47421610726372	1742	1
3.36044974037834	3.47686230409415	1743	1
3.36326677958324	3.48270440024811	1744	1
3.36244121368209	3.45947722043012	1745	1
3.36430869564599	3.47619562197269	1746	1
3.36367101629069	3.48370855626411	1747	1
3.36914583551907	3.50230789504366	1748	1
3.36468751577290	3.48860354486406	1749	1
3.36621627677125	3.47781133286644	1750	1
3.36793725796502	3.48213719378405	1751	1
3.36526335204075	3.48182988229051	1752	1
3.36300257813227	3.48556833047995	1753	1
3.36201848535807	3.47218140235789	1754	1
3.36746145238154	3.47943458396947	1755	1
3.36853993841460	3.49500280178220	1756	1
3.36894193683104	3.49552025152077	1757	1
3.36821527083954	3.47460975476110	1758	1
3.36484886826438	3.48086441888741	1759	1
3.36373792053855	3.47704577663845	1760	1
3.36454058714285	3.47161898723458	1761	1
3.36020742558828	3.47121591775051	1762	1
3.36510802688462	3.46793907645549	1763	1
3.36319055762861	3.46520273653167	1764	1
3.36679306178439	3.46297044824089	1765	1
3.36130191660948	3.46657857469897	1766	1
3.36282427198759	3.47514281388917	1767	1
3.36464581702260	3.47044501256801	1768	1
3.36524546498004	3.47853805169925	1769	1
3.36418872464505	3.48236913161317	1770	1
3.36236315750267	3.47313450711478	1771	1
3.36303660538662	3.46668375195210	1772	1
3.36419267743894	3.47150041510226	1773	1
3.36294773572064	3.46696884686406	1774	1
3.36580449588299	3.48841308051940	1775	1
3.36808688655973	3.48150661510266	1776	1
3.36702340388189	3.49028031510001	1777	1
3.36563966482895	3.47925082071685	1778	1
3.36402793525528	3.48795901156947	1779	1
3.36302385807240	3.47342246039274	1780	1
3.36394985400873	3.49079893553170	1781	1
3.36443520901628	3.48598206717076	1782	1
3.36314494109226	3.47136627322405	1783	1
3.36088233900193	3.46451680163607	1784	1
3.36535978054441	3.47665664315023	1785	1
3.36514007866724	3.46389782650726	1786	1
3.36101056345043	3.45962975241715	1787	1
3.36267990846759	3.48113203658842	1788	1
3.36263484674452	3.47202903115331	1789	1
3.36429813216644	3.49123177531192	1790	1
3.36716406482496	3.48197395092932	1791	1
3.36144001757849	3.46732983325655	1792	1
3.36154278182493	3.46467135582206	1793	1
3.36138878559206	3.45810278590539	1794	1
3.35907082674697	3.45676722642047	1795	1
3.36282865900591	3.48844793005083	1796	1
3.36303580072762	3.47220391467615	1797	1
3.36012542747575	3.46074323273619	1798	1
3.35998493908975	3.45066709887246	1799	1
3.36272376036488	3.47081085393119	1800	1
3.36346288558909	3.46689226180904	1801	1
3.36603616876478	3.47558366751627	1802	1
3.37103924015247	3.50047476483771	1803	1
3.36556021920214	3.50180182589190	1804	1
3.36097691816033	3.48138039272726	1805	1
3.36472399942798	3.47558499023952	1806	1
3.36454633887185	3.47500840469159	1807	1
3.36348988851081	3.47167438853231	1808	1
3.36119362810183	3.47152042709052	1809	1
3.36297606106107	3.46701954912630	1810	1
3.35955128124881	3.45258449251064	1811	1
3.36151345575806	3.45502424772857	1812	1
3.36719540068198	3.49042190813721	1813	1
3.36400204553171	3.48535437015231	1814	1
3.35700736593808	3.46384954428403	1815	1
3.35973224400536	3.46947495251924	1816	1
3.36391568963625	3.47938971092864	1817	1
3.36217254948408	3.47595438354257	1818	1
3.36148153585036	3.45627584499460	1819	1
3.36303570907955	3.47068120992395	1820	1
3.36570223606727	3.49045282200937	1821	1
3.36161782928695	3.48086733040699	1822	1
3.36268243891924	3.46487664817477	1823	1
3.36145111189382	3.46540716930723	1824	1
3.36163757767627	3.47322765296173	1825	1
3.36529607761092	3.47272641441045	1826	1
3.36512667736207	3.48183400895341	1827	1
3.36510263356201	3.48655119634161	1828	1
3.36581388249694	3.48457351662127	1829	1
3.36761257865863	3.47483385519945	1830	1
3.36489828322042	3.47273765318552	1831	1
3.36923252874175	3.47676785976290	1832	1
3.36386783668016	3.48251614908885	1833	1
3.36254859287871	3.46538090406395	1834	1
3.36226753048696	3.47629152029955	1835	1
3.36346243408406	3.47975701731044	1836	1
3.36221856632922	3.45785434321809	1837	1
3.36250735565227	3.47115643539228	1838	1
3.36335762864629	3.46816750219623	1839	1
3.36700691948504	3.47322455251637	1840	1
3.36155449597972	3.47362851892334	1841	1
3.36352488631762	3.47703533975016	1842	1
3.36209603065576	3.47428303920497	1843	1
3.36540583059989	3.46476797126996	1844	1
3.36287943029494	3.46392605236168	1845	1
3.35721464871095	3.45582045612533	1846	1
3.36443438225932	3.47063215850815	1847	1
3.36671995636751	3.48387890826397	1848	1
3.36643993353012	3.48334069956360	1849	1
3.36533104020860	3.47627061292862	1850	1
3.36572284533419	3.46840775133734	1851	1
3.36364634473874	3.45943580673974	1852	1
3.36392115497473	3.47177102147509	1853	1
3.36540453169805	3.48593945622681	1854	1
3.36323765083035	3.49000920969885	1855	1
3.36529053891923	3.48180845521737	1856	1
3.36232695032687	3.47405948596136	1857	1
3.36356002373572	3.47504156049525	1858	1
3.36226438694828	3.46416544089503	1859	1
3.36478643229394	3.48952286951486	1860	1
3.35964994592924	3.46793595921927	1861	1
3.35836479534715	3.45459053174443	1862	1
3.36288189867804	3.45567779512578	1863	1
3.36065918169561	3.46823678035719	1864	1
3.35969920890154	3.46089482373667	1865	1
3.36246081381097	3.46157929841564	1866	1
3.36702403217972	3.47876520986940	1867	1
3.36717442181018	3.50154621805864	1868	1
3.36532552833567	3.48956438193027	1869	1
3.36144609737745	3.46514652252138	1870	1
3.36100420752538	3.46354425922278	1871	1
3.36311917184544	3.47423719157939	1872	1
3.36127492661635	3.47822630807433	1873	1
3.36433516641301	3.48023551237553	1874	1
3.36473155934430	3.45673163296987	1875	1
3.36472234816648	3.47007260836654	1876	1
3.35967143339217	3.44366462581370	1877	1
3.36523169074778	3.46449439717101	1878	1
3.36585401774742	3.47356688860147	1879	1
3.36592992571581	3.47239675567189	1880	1
3.36591754620882	3.47626384671227	1881	1
3.36398814583387	3.47019252029164	1882	1
3.36223394491612	3.48031046567013	1883	1
3.36327047694992	3.47901245919023	1884	1
3.36852901403902	3.48062136590871	1885	1
3.36386062930011	3.47349427660911	1886	1
3.36501336781240	3.47280556921073	1887	1
3.36234877363524	3.48305059087190	1888	1
3.35900393719311	3.46968976984967	1889	1
3.35757058701825	3.46177973815853	1890	1
3.36054042724451	3.46587330291086	1891	1
3.36228078830312	3.48464668716932	1892	1
3.35974997178590	3.45613327350336	1893	1
3.36064044879476	3.46651421676255	1894	1
3.36418483531966	3.46972238893705	1895	1
3.36206508647524	3.46162433321010	1896	1
3.36258462897291	3.45248148095302	1897	1
3.36484931227626	3.48281322610486	1898	1
3.36747467129518	3.46477471842918	1899	1
3.36772604230589	3.48974131604490	1900	1
3.36438507383972	3.48095178908952	1901	1
3.36219990781038	3.47561958233306	1902	1
3.36328642705118	3.47839412073688	1903	1
3.35919985707469	3.47876082733001	1904	1
3.36033514101581	3.45800678464570	1905	1
3.36168325395258	3.46623879016573	1906	1
3.36448272195723	3.47651423272016	1907	1
3.36047585264505	3.45575566469491	1908	1
3.35996649545951	3.45554010229886	1909	1
3.36341955698438	3.46560019118713	1910	1
3.36304332062294	3.48410272039538	1911	1
3.36139356051382	3.46749033574042	1912	1
3.36200049265703	3.45876501247446	1913	1
3.36698882485923	3.48574851094917	1914	1
3.36299924680323	3.48142067991480	1915	1
3.36520272750288	3.48134616027261	1916	1
3.36453427947996	3.47164901809287	1917	1
3.36238417365052	3.46725961889709	1918	1
3.36562945425893	3.46311190543805	1919	1
3.36806938144608	3.47764730728577	1920	1
3.35992920625286	3.47766329395150	1921	1
3.35783563963543	3.46079911380308	1922	1
3.36260963459875	3.46437430138642	1923	1
3.36683329727933	3.48918176003771	1924	1
3.36513053806323	3.49086874883369	1925	1
3.36518479244545	3.46654736574864	1926	1
3.36737083423628	3.47994611083900	1927	1
3.36537653699541	3.49427104165259	1928	1
3.36120086855302	3.47202015493476	1929	1
3.36183885381071	3.46342728983190	1930	1
3.36592791046268	3.47252884860002	1931	1
3.36307078522144	3.47843864374486	1932	1
3.35841147626057	3.46528981107483	1933	1
3.36262107839935	3.46804475410007	1934	1
3.36387542189167	3.48109133735744	1935	1
3.36258120577483	3.46995905834091	1936	1
3.35939161167010	3.47171785797350	1937	1
3.36168219263238	3.46814310039446	1938	1
3.36510511994313	3.48692281451426	1939	1
3.36432277343668	3.47182071017687	1940	1
3.36543535815839	3.47727680220030	1941	1
3.36553648421721	3.48214276573990	1942	1
3.36189136935447	3.47545742378851	1943	1
3.36409072946421	3.48148737278142	1944	1
3.36787988061770	3.49099073442692	1945	1
3.36191597219555	3.47992884297189	1946	1
3.35943722639874	3.46309565558769	1947	1
3.36059634246752	3.45145111062942	1948	1
3.36376016036230	3.47305143937660	1949	1
3.36328575498131	3.46692855675923	1950	1
3.36166972294137	3.44664714521375	1951	1
3.36319919633331	3.44262694708480	1952	1
3.36206081836580	3.46655452955675	1953	1
3.36681023955932	3.46925739008831	1954	1
3.36133308419272	3.44752039881531	1955	1
3.36288191411376	3.46487587416952	1956	1
3.36258913944695	3.46216075498441	1957	1
3.36208629386554	3.45799340827240	1958	1
3.36047395859669	3.46612604272825	1959	1
3.36532335346377	3.48192914327413	1960	1
3.36688297810741	3.49511604002112	1961	1
3.36518435798512	3.48576027683482	1962	1
3.36250041635915	3.45830117268234	1963	1
3.36771103039622	3.48592073064427	1964	1
3.36580401116700	3.48865811635924	1965	1
3.36321069003234	3.48673056136424	1966	1
3.36652941518707	3.47166520465203	1967	1
3.36039554010316	3.47142163941653	1968	1
3.36576071272108	3.47301828029253	1969	1
3.36293116295459	3.47186309804014	1970	1
3.36771826839538	3.48466028120461	1971	1
3.36243580524064	3.46811391729180	1972	1
3.36064610316548	3.47428313829422	1973	1
3.36332904831535	3.47680381276701	1974	1
3.36511427929288	3.48381367545108	1975	1
3.36374135298035	3.49797324459448	1976	1
3.36104180937079	3.47668848518923	1977	1
3.36429802433700	3.47215891691992	1978	1
3.36130001274037	3.48022657624303	1979	1
3.36455222592160	3.48311898721234	1980	1
3.36116323379345	3.48112714364160	1981	1
3.36558408606395	3.46095483053861	1982	1
3.35983475399862	3.44874284249889	1983	1
3.36172295520108	3.49271854157863	1984	1
3.36628990642775	3.47848070442257	1985	1
3.36490245576494	3.47682604584031	1986	1
3.36001969871011	3.46308397078698	1987	1
3.35883775481241	3.45596242430388	1988	1
3.35789138965267	3.44308961326289	1989	1
3.36010840988083	3.44987077353806	1990	1
3.36433679641395	3.47254596679996	1991	1
3.36177475308320	3.45595653454136	1992	1
3.36120776496535	3.44374307514420	1993	1
3.36022630986466	3.45540959939377	1994	1
3.36314238669857	3.46866736620655	1995	1
3.36218111855947	3.46762576731299	1996	1
3.36276757584167	3.46672813643135	1997	1
3.36108702805772	3.48555611908766	1998	1
3.36256722267425	3.47511696073827	1999	1
3.36693382176381	3.47336036919518	2000	1
[truncated: 3,000 more rows]
