# Supplementary material for: Reversibility and Viscoelastic Properties of Micropillar Supported and Oriented Magnesium Bundled F-Actin
Source: PLoS One. 2015 Aug 31;10(8):e0136432. doi: 10.1371/journal.pone.0136432 (PMC4556452; doi:10.1371/journal.pone.0136432)
Supplement: S1 Data — See the Readme.txt file within. (ZIP) [file pone.0136432.s004.zip › Rheology-raw-data/120916 02mM/fov2101noDD/fov2101noDD.txt]

3.41194978243935	3.36604794451389	1	1
3.40268055294445	3.35017921104161	2	1
3.40754186687902	3.36602848256094	3	1
3.39797267316689	3.35167545387249	4	1
3.41092063354919	3.41645605058875	5	1
3.40593281281435	3.41570849245027	6	1
3.40622748784685	3.38885008566402	7	1
3.40086990458867	3.39295858265310	8	1
3.40492166044170	3.39136575940943	9	1
3.41114968658756	3.38622425071896	10	1
3.40954538260835	3.41046878072936	11	1
3.40707036690893	3.43033274358658	12	1
3.40762532764721	3.42140357887546	13	1
3.40760186480849	3.40668866736080	14	1
3.40497624296087	3.41318743437813	15	1
3.41063394706499	3.41642081236706	16	1
3.39887999764371	3.42002369102558	17	1
3.40733213018014	3.39139699308280	18	1
3.41063447292003	3.42416299551199	19	1
3.40929097392733	3.41258038614417	20	1
3.41471262121150	3.41810888350812	21	1
3.40745184597548	3.40095457879784	22	1
3.40474216189385	3.41449936504558	23	1
3.40637078477721	3.40190253522861	24	1
3.40791614347809	3.36897301601282	25	1
3.40400311945162	3.37111650645865	26	1
3.41015453657879	3.38427075404083	27	1
3.40558588401101	3.41566698929559	28	1
3.40897090268623	3.42576248172637	29	1
3.40961083591154	3.42386068267568	30	1
3.40446067695870	3.42312267023744	31	1
3.40430394755768	3.42440460719149	32	1
3.40870602108694	3.41594661886222	33	1
3.40763919442451	3.39792111563740	34	1
3.41171789809565	3.42801629482125	35	1
3.40907419807987	3.40771957185696	36	1
3.40573389859005	3.38524784317700	37	1
3.40201658365481	3.38018308509154	38	1
3.40302316420418	3.39754097898166	39	1
3.40040024825579	3.40881778339277	40	1
3.40118704235144	3.41351908795586	41	1
3.40573157595898	3.39748719205269	42	1
3.40940293441245	3.39897236741296	43	1
3.40243059058187	3.41755785273446	44	1
3.40827151768566	3.40505317616264	45	1
3.40678988123423	3.38418581606681	46	1
3.40712745818173	3.38131998357188	47	1
3.40345103430703	3.37739276051747	48	1
3.39760882963309	3.37911447282974	49	1
3.41427039528841	3.39911615794645	50	1
3.41087367623059	3.40048093283643	51	1
3.40607972865091	3.42706844330222	52	1
3.40786532151823	3.42255513201731	53	1
3.41044393862014	3.41372596858608	54	1
3.41357916659004	3.42114285423663	55	1
3.40587606093155	3.38862883619663	56	1
3.40421963091640	3.38278684629697	57	1
3.40295697370725	3.39548233001437	58	1
3.40485443074804	3.40397710526247	59	1
3.40732740224289	3.40170490924286	60	1
3.40286093987413	3.38067108078884	61	1
3.40021787266223	3.38254407989476	62	1
3.40364741661133	3.39498724534014	63	1
3.40062042564615	3.39309162156715	64	1
3.41029383566389	3.42098613730223	65	1
3.40635717953419	3.41154341675662	66	1
3.40592616595906	3.40723693809055	67	1
3.40341960380398	3.39512861352862	68	1
3.39991945043684	3.39109901301391	69	1
3.40161227094019	3.38677112780807	70	1
3.40588443096170	3.39042133651527	71	1
3.40718244934143	3.38251607121057	72	1
3.40324596440371	3.39898128440072	73	1
3.39933129519849	3.36638676849604	74	1
3.40325047586966	3.37928049914704	75	1
3.40575877193175	3.38625806307714	76	1
3.40236311735823	3.38415323395490	77	1
3.41026599156023	3.40596371925448	78	1
3.40716853762892	3.42433893384133	79	1
3.40621671715337	3.41122659399034	80	1
3.40766505040386	3.41563974093293	81	1
3.40974139137395	3.41785260879154	82	1
3.40669969866019	3.42127493201286	83	1
3.40634167593037	3.43403448073407	84	1
3.40686852765365	3.43254297320497	85	1
3.40973693052035	3.40513511083896	86	1
3.40543383435633	3.38015001801552	87	1
3.40341637931523	3.37967481099841	88	1
3.40299045270862	3.38688733954835	89	1
3.40591502685538	3.39079061796496	90	1
3.40394166254334	3.41187080566233	91	1
3.40743474725881	3.40418171830003	92	1
3.41076749412608	3.42100718368669	93	1
3.40800287226762	3.40576208994790	94	1
3.40277194594345	3.39124823820226	95	1
3.40090856617789	3.38359598734866	96	1
3.40232926438604	3.39296932347583	97	1
3.40638080220802	3.38264208759756	98	1
3.39793959857740	3.39012876638473	99	1
3.40455844841477	3.41182350375942	100	1
3.40361545947926	3.41495432950070	101	1
3.40864494164178	3.41747592760287	102	1
3.39940864979848	3.41160474668214	103	1
3.40524827257338	3.45962630600759	104	1
3.39873694746743	3.42555220974555	105	1
3.40033267200390	3.41711690066799	106	1
3.40599482041914	3.41539729236960	107	1
3.40319433275981	3.38892014901291	108	1
3.40696240843490	3.40271278853528	109	1
3.41005164713573	3.43054339873819	110	1
3.40266564636787	3.42048245009540	111	1
3.40789905142985	3.40367774685601	112	1
3.40586860171368	3.41852724103662	113	1
3.40608336871095	3.41730425766181	114	1
3.40720297596989	3.39847768597487	115	1
3.39955366527429	3.35222598422676	116	1
3.40340286210254	3.37774500132567	117	1
3.40485459777188	3.40617426168763	118	1
3.40966690510535	3.38298174054868	119	1
3.39886138603015	3.37103612004153	120	1
3.39809112322846	3.35694861399586	121	1
3.40003901148666	3.34867034268806	122	1
3.39694562079323	3.37460831629525	123	1
3.40225183546171	3.38773528682562	124	1
3.40187914782841	3.42730780778186	125	1
3.40733515240765	3.41179705230350	126	1
3.40110517311537	3.37206521983908	127	1
3.40328604369607	3.36431353515266	128	1
3.40352733458397	3.34537721413557	129	1
3.40767525551773	3.35455729035129	130	1
3.40017548038588	3.37248066959299	131	1
3.40142473930039	3.37306847910251	132	1
3.40163813939591	3.35763495769530	133	1
3.40482246696932	3.37950244757937	134	1
3.41149524239910	3.41597277036346	135	1
3.40841281360015	3.41443817648282	136	1
3.40545557672377	3.37565751054836	137	1
3.40018671600329	3.39468989866188	138	1
3.40389917563472	3.43051494720967	139	1
3.40158416153052	3.42738811689076	140	1
3.39919746287222	3.39188241366021	141	1
3.40612647270900	3.40176740252830	142	1
3.40737472210043	3.40219708871250	143	1
3.40138516708480	3.37293895759756	144	1
3.40505771897201	3.40023368939363	145	1
3.40093302554163	3.39340931326847	146	1
3.40559423218299	3.42665901548034	147	1
3.40536929869112	3.39512837924871	148	1
3.40517947366490	3.41621801771705	149	1
3.41405130057036	3.43919686949720	150	1
3.40925712273901	3.41848241498301	151	1
3.40818706911856	3.42839185228619	152	1
3.41186146367470	3.45116966032202	153	1
3.41581518808884	3.44726923206992	154	1
3.40327371459774	3.43847483670699	155	1
3.40333701846246	3.43126249742399	156	1
3.40767811779757	3.42819496761640	157	1
3.40067621648989	3.41022904738808	158	1
3.40490802163649	3.37887892143587	159	1
3.40178176233301	3.35623353580164	160	1
3.40367582140285	3.39279658050336	161	1
3.40460760734421	3.42473705703219	162	1
3.40736371285965	3.45876987113011	163	1
3.40763610848719	3.44660489319494	164	1
3.40471941899195	3.41869404519510	165	1
3.40699550390926	3.43428665282737	166	1
3.40131690244951	3.39414366126755	167	1
3.40074219915910	3.37273532031984	168	1
3.40252442654492	3.37736714039819	169	1
3.40430740305169	3.37985453760346	170	1
3.40373474364747	3.38332008735796	171	1
3.40748197212863	3.37904327825478	172	1
3.40731021303376	3.39733989802001	173	1
3.40961706880964	3.41558689275587	174	1
3.40457667799954	3.39395198596380	175	1
3.40129574972454	3.40003434218016	176	1
3.40731975226087	3.41143344454835	177	1
3.40574333980611	3.42182246969240	178	1
3.40670697252329	3.43595445712468	179	1
3.40901147380211	3.43324226977243	180	1
3.41160233849633	3.41697654081837	181	1
3.40833902113963	3.41502043549413	182	1
3.40853134007575	3.38630485054216	183	1
3.40327810537217	3.38075254184422	184	1
3.40590686334256	3.41414745158169	185	1
3.40341260857542	3.41274337416691	186	1
3.40063525852562	3.37658581080770	187	1
3.40013653094430	3.40657458531639	188	1
3.40390454650723	3.42795535584142	189	1
3.39787579040090	3.43367275848735	190	1
3.40076112229852	3.42427443776160	191	1
3.39904676177559	3.42528027467604	192	1
3.40319923593516	3.40889197680993	193	1
3.40143020425018	3.36146265050831	194	1
3.39302149259327	3.35771486902121	195	1
3.39588231974732	3.36937411226239	196	1
3.40427493054203	3.39658342126722	197	1
3.40015661630493	3.42466425728585	198	1
3.40531112923926	3.39834667126624	199	1
3.40133768837673	3.37433118283051	200	1
3.40209152680290	3.33053381898584	201	1
3.39970258862122	3.35065143382249	202	1
3.40636268322012	3.38354706942961	203	1
3.40466048221124	3.37659390159253	204	1
3.40527458427429	3.39730115163289	205	1
3.40363921681268	3.36768605479353	206	1
3.40091424889407	3.38190409398214	207	1
3.39532842256878	3.36052327659258	208	1
3.39918575006459	3.38074400592953	209	1
3.39354834639226	3.37173263884242	210	1
3.39753740866183	3.39206371792422	211	1
3.39888528320026	3.37659368628032	212	1
3.40276740264513	3.38837167007655	213	1
3.40424560429889	3.39946281342360	214	1
3.40598004594850	3.42155267826611	215	1
3.40790465750656	3.40424867293401	216	1
3.40461592402335	3.39611134792506	217	1
3.40951371413320	3.40438255552404	218	1
3.40418432329779	3.40542813180916	219	1
3.40206367530987	3.39431043594977	220	1
3.39892741422895	3.39637400151119	221	1
3.40237172648689	3.40362589256106	222	1
3.40187723722537	3.38515228511592	223	1
3.40472770827729	3.36621913362605	224	1
3.40379427176827	3.37683033973575	225	1
3.40279205904380	3.39565725355555	226	1
3.40277950470436	3.37640773159064	227	1
3.39953405128071	3.36816698861857	228	1
3.40169029419452	3.35877680984557	229	1
3.39676696212239	3.37265327606182	230	1
3.39770099525815	3.37712043026826	231	1
3.40330255407460	3.40266894466751	232	1
3.40367486437147	3.38943566179463	233	1
3.40654949528423	3.42061274364741	234	1
3.39994501882344	3.42349992522837	235	1
3.40680118096837	3.43551719959769	236	1
3.40340082705960	3.42074931676127	237	1
3.40341530896046	3.44167070878441	238	1
3.40368428798198	3.43672208667486	239	1
3.40083342572360	3.43505652471108	240	1
3.40109976035275	3.41146321254618	241	1
3.39605489105163	3.39974130734555	242	1
3.40076169345891	3.40622518791306	243	1
3.40208259849317	3.40109967465297	244	1
3.40334432480580	3.39914235432234	245	1
3.40412315694957	3.38791818481306	246	1
3.40549305463289	3.41695335607712	247	1
3.40882291352190	3.40735103182599	248	1
3.39875109946193	3.37069520248218	249	1
3.39904454399763	3.38926985345657	250	1
3.40573034717437	3.39648761637905	251	1
3.40304232993475	3.43202233374243	252	1
3.40292316842809	3.39096422595055	253	1
3.40574669825335	3.38771830724854	254	1
3.40313337676205	3.40224025458591	255	1
3.40369575882910	3.41914083413882	256	1
3.40098169452342	3.41847228198701	257	1
3.40402230023244	3.44626738642134	258	1
3.40393055832868	3.43976112316278	259	1
3.40711989065180	3.40929984161424	260	1
3.40850147605138	3.40539048716076	261	1
3.41000861370182	3.42068833774756	262	1
3.41187768250222	3.43006165677583	263	1
3.40497622376543	3.38343237482805	264	1
3.40709026078523	3.38635099052354	265	1
3.40303913719564	3.41383822264816	266	1
3.40259864821729	3.39055168634304	267	1
3.39562006998718	3.36729983179269	268	1
3.40258392487966	3.38598249804375	269	1
3.40659382669155	3.38540125856908	270	1
3.41422307939564	3.42753706716124	271	1
3.40078214885743	3.41668695747068	272	1
3.39764000297941	3.41507568669072	273	1
3.41005157581155	3.42725991012321	274	1
3.39707932241579	3.42141080564402	275	1
3.40284204561713	3.40408014521886	276	1
3.40266433930950	3.40979557037629	277	1
3.39972316767148	3.41430881901942	278	1
3.40662956424443	3.39754100435119	279	1
3.41065960384375	3.40809504893105	280	1
3.40849124172286	3.43936084594516	281	1
3.40653187941266	3.43301194632470	282	1
3.41234254303745	3.42803820760582	283	1
3.41064813437185	3.45304587049443	284	1
3.40400882469250	3.44527359769789	285	1
3.40797173395421	3.40424518969640	286	1
3.41018858013511	3.45714571149237	287	1
3.40731153271191	3.41822006261036	288	1
3.40328671568655	3.41996144227754	289	1
3.40327315299986	3.38725023723099	290	1
3.40239676096981	3.37426829026919	291	1
3.40926106941382	3.40176927122304	292	1
3.40432252947927	3.37664760241420	293	1
3.39603674332238	3.39871831419916	294	1
3.40529135889374	3.43032222695640	295	1
3.40395250862525	3.40274574704156	296	1
3.39800672444936	3.41113646713105	297	1
3.40302881693965	3.39347855784612	298	1
3.40190871543193	3.40675020501384	299	1
3.40451406423696	3.37368482165628	300	1
3.39505455336464	3.36863440125761	301	1
3.39881381364118	3.37422973079867	302	1
3.40390278175637	3.42775109019024	303	1
3.39837523889547	3.40686072017298	304	1
3.40542036182446	3.44887988027794	305	1
3.40755456389426	3.43052931861230	306	1
3.40285160229846	3.38171200510541	307	1
3.40715851478603	3.42165435016660	308	1
3.40283514126289	3.41274958422611	309	1
3.40014018777385	3.39651063141701	310	1
3.40220216384079	3.38351061985646	311	1
3.40324885566918	3.40592631619405	312	1
3.40779218822223	3.40141388759568	313	1
3.40800862577668	3.38782335691169	314	1
3.40297459227109	3.38550993305820	315	1
3.39923661087004	3.37569053499452	316	1
3.40628036157036	3.41386259279727	317	1
3.40287811909470	3.38940878704525	318	1
3.41088032974719	3.39247586703826	319	1
3.40361750179577	3.39079530355651	320	1
3.40224156594992	3.41579249276528	321	1
3.40886674899640	3.41796979618685	322	1
3.40979064840387	3.39901987174296	323	1
3.40583116268559	3.39033841689674	324	1
3.40422080146158	3.42540705479098	325	1
3.40221737950042	3.37464826224974	326	1
3.40161509798539	3.39201963410382	327	1
3.40508469090684	3.40019478538349	328	1
3.40745632064092	3.42775431048904	329	1
3.40287666346749	3.40643033321400	330	1
3.40051796496901	3.41045727712916	331	1
3.40201173602561	3.37934417969688	332	1
3.40294582926146	3.40538536008266	333	1
3.40363545891427	3.41716757879534	334	1
3.40730675113398	3.38959772754225	335	1
3.40010815486335	3.36574982134434	336	1
3.39920762116885	3.34420550990093	337	1
3.40622588830708	3.38461813563723	338	1
3.40153912641021	3.38603599396476	339	1
3.40452864886766	3.36606978913595	340	1
3.40046677793945	3.39279450420776	341	1
3.39657076126690	3.36076409199568	342	1
3.40646280317103	3.38057242135810	343	1
3.40605884325443	3.36297517464641	344	1
3.39859678698759	3.36522879382865	345	1
3.40566907224272	3.40969827480399	346	1
3.40462470565136	3.38378343517097	347	1
3.40846706166691	3.40969652673040	348	1
3.41115364350162	3.39081703501449	349	1
3.40270509291289	3.38519097068931	350	1
3.40223390662355	3.39563487924803	351	1
3.40652879629947	3.39581066214012	352	1
3.40234873895790	3.38979587075733	353	1
3.40488566113096	3.38705888579366	354	1
3.40305726090481	3.39209874943342	355	1
3.39860999389817	3.36950420406974	356	1
3.40273890950481	3.37492461122841	357	1
3.40541419782846	3.38281877958107	358	1
3.40894619031908	3.40269670496796	359	1
3.40131692845480	3.38870851657184	360	1
3.40087213688257	3.39099333562023	361	1
3.40028222557002	3.36775253087818	362	1
3.39819560542309	3.36886630999431	363	1
3.39474528224850	3.37279323178398	364	1
3.39732140222952	3.41296150315018	365	1
3.39973393693937	3.38407572641938	366	1
3.40289712543301	3.38806501252482	367	1
3.40175487993692	3.38659080742876	368	1
3.40075033707395	3.36793874882355	369	1
3.40577560819115	3.39970158635316	370	1
3.39724070641782	3.36808461233131	371	1
3.40434123924789	3.38207401788711	372	1
3.41094149682195	3.41512333289114	373	1
3.40242329575546	3.40989861926836	374	1
3.40666217524401	3.41448244833697	375	1
3.40907982694063	3.43228889741160	376	1
3.40833730810705	3.40976621885624	377	1
3.40910839512845	3.39925161125419	378	1
3.40529047288623	3.41204848567865	379	1
3.40290478045346	3.38065305178585	380	1
3.40187837899589	3.38098453666616	381	1
3.40482829599825	3.38056923317287	382	1
3.40173550523411	3.38175474476310	383	1
3.40038676878939	3.38088895462812	384	1
3.39834202996016	3.38957185362218	385	1
3.40951403778652	3.40136426751620	386	1
3.40733063300773	3.42078522983860	387	1
3.40518273986528	3.40716921056807	388	1
3.40159586913351	3.40027857284981	389	1
3.40864093826537	3.39561302588323	390	1
3.40026285822894	3.40399651645700	391	1
3.40009721097766	3.39715245300506	392	1
3.40146622624817	3.38856167621878	393	1
3.39650150687915	3.37664175272300	394	1
3.40172476644903	3.39469888055001	395	1
3.40188618559270	3.39987713365400	396	1
3.40347746084649	3.39302598449080	397	1
3.40469828387933	3.41086739070284	398	1
3.39987639269322	3.40869742536082	399	1
3.40636911774879	3.41874114490726	400	1
3.39904097344903	3.37671076633194	401	1
3.39940121697009	3.38342287267641	402	1
3.40247337604567	3.39593255174337	403	1
3.40981059848034	3.44727275435140	404	1
3.40468937386458	3.42537279873696	405	1
3.40251610938642	3.39686133566533	406	1
3.40552978362437	3.39067823907292	407	1
3.40072684951072	3.40358571828055	408	1
3.39790561430742	3.36348607213000	409	1
3.40404283939266	3.37665038907064	410	1
3.40348373259397	3.38122250165241	411	1
3.39839518956314	3.37893875067898	412	1
3.41007158803664	3.39305391887557	413	1
3.40841679226845	3.39464514188707	414	1
3.39985818246373	3.37151753182573	415	1
3.40209337685924	3.40432836735221	416	1
3.40105755457982	3.38735677967777	417	1
3.40428661056839	3.39205316922421	418	1
3.40287845019939	3.39632709066843	419	1
3.40339054084398	3.41182355726015	420	1
3.40334870195897	3.40520821218040	421	1
3.39947119387744	3.37664936603501	422	1
3.39817339587355	3.34385029380352	423	1
3.40086529539369	3.36773090586386	424	1
3.39734449691460	3.38822739771528	425	1
3.40109138252638	3.39172784044522	426	1
3.40092592625729	3.39106793791931	427	1
3.39986136015699	3.38187187213345	428	1
3.39955776314323	3.35278877756750	429	1
3.40010052549123	3.38056633686205	430	1
3.40074998176731	3.38064551387863	431	1
3.40538460603023	3.43198342414746	432	1
3.40891477129047	3.46728206097357	433	1
3.40601742495138	3.44730912075093	434	1
3.40412344913426	3.43672503058772	435	1
3.40658716765399	3.44328328099826	436	1
3.40192315069632	3.45854342647031	437	1
3.40022230761227	3.42487358327908	438	1
3.40894562234332	3.45749513842008	439	1
3.40471786210610	3.44050807394188	440	1
3.39431322250432	3.42133920379128	441	1
3.40141782453086	3.40565662613994	442	1
3.40614159753802	3.42348309165453	443	1
3.39778501753541	3.41828097494515	444	1
3.39355723869079	3.40300906522682	445	1
3.39818201599459	3.41517611602332	446	1
3.40704820015877	3.41966018225609	447	1
3.40912241969895	3.42418144972787	448	1
3.39934609570566	3.44201672081120	449	1
3.40393402798737	3.43475390426957	450	1
3.40351366901691	3.39668297536065	451	1
3.40584199506094	3.42445354629198	452	1
3.41342340427744	3.46705860951389	453	1
3.40555929775969	3.42839854944616	454	1
3.40254991805383	3.38555238008407	455	1
3.39830577458822	3.37312855087328	456	1
3.40611232775576	3.39404517623636	457	1
3.40192552553586	3.40099129660746	458	1
3.40259993317715	3.43047838205649	459	1
3.40071739362834	3.40640426924539	460	1
3.40542184064865	3.40791277989772	461	1
3.40396176345574	3.36757233004234	462	1
3.39862215847962	3.37101635831200	463	1
3.40107976904661	3.39823426541679	464	1
3.39802918793474	3.41188583237323	465	1
3.39661370398020	3.40326523953493	466	1
3.40092940481509	3.38850394840988	467	1
3.40422532278870	3.38759752237220	468	1
3.39601805634738	3.33459824858941	469	1
3.39766596725182	3.34926759863169	470	1
3.40208109948027	3.36776836097544	471	1
3.40705568683111	3.39052475341993	472	1
3.40319578617336	3.39918713227515	473	1
3.40365427194449	3.40237063586754	474	1
3.39866659786179	3.36987124266196	475	1
3.39758076317379	3.34558236513046	476	1
3.40145242237234	3.36826328561594	477	1
3.40356973516423	3.38476744386109	478	1
3.40209295987334	3.39737081262297	479	1
3.40579715301667	3.41193215462212	480	1
3.40074378624079	3.40034626304630	481	1
3.40602803278990	3.39568943070526	482	1
3.40453213567266	3.41766644005171	483	1
3.40250216367003	3.40772516417958	484	1
3.40538049127861	3.39948404740705	485	1
3.40111524791681	3.38244789150670	486	1
3.40340569397589	3.38042681051408	487	1
3.40324525249473	3.40810115808644	488	1
3.40644510669132	3.40918868771398	489	1
3.39741974660522	3.40468947542462	490	1
3.39305695184872	3.36939979899475	491	1
3.39704430433910	3.39085711441428	492	1
3.39964008016567	3.39541108250153	493	1
3.39534005254132	3.37579331760306	494	1
3.39607951797234	3.35797630497589	495	1
3.39719879197837	3.35737816960218	496	1
3.39663069823862	3.37251524054889	497	1
3.39973009850981	3.38717735477428	498	1
3.40335718376779	3.39437852884371	499	1
3.39824770008618	3.40015263546505	500	1
3.40653499904830	3.41191841754166	501	1
3.40648094976459	3.40267007763693	502	1
3.40495750480228	3.39369432130831	503	1
3.40208889396367	3.37963041857017	504	1
3.39875727399609	3.37017761289055	505	1
3.40818769928066	3.39279963693740	506	1
3.39573724370365	3.36151154761235	507	1
3.39434423437114	3.37963399026185	508	1
3.40203140193706	3.37019114512003	509	1
3.40269213827854	3.37703895318544	510	1
3.40053317621585	3.37269497763642	511	1
3.39897676493821	3.36744722156899	512	1
3.40062186440531	3.36228231861896	513	1
3.40350548427480	3.39079126465553	514	1
3.40711202666451	3.40113702978641	515	1
3.40788301894311	3.41273123435829	516	1
3.41116574397166	3.40336827033177	517	1
3.40730639159961	3.42906133798149	518	1
3.40764344201688	3.43235476275821	519	1
3.40067200737957	3.41440098813500	520	1
3.40837906349850	3.38837574004025	521	1
3.39796052984727	3.36848314420566	522	1
3.40075867825566	3.37461860682431	523	1
3.39973721222908	3.39209207877078	524	1
3.40651084353930	3.41173870145660	525	1
3.40574908340553	3.42287643461392	526	1
3.40793781028895	3.42383439476938	527	1
3.40328874148178	3.42017760639877	528	1
3.40403404513539	3.42769838511455	529	1
3.40553125800830	3.43471732734103	530	1
3.40547717393284	3.39513929185814	531	1
3.40067243474755	3.40585067407969	532	1
3.40072697814767	3.39613420628067	533	1
3.39540430494216	3.40481386140658	534	1
3.40665129017335	3.38580665461975	535	1
3.40188180408694	3.35833331341982	536	1
3.40204918684809	3.36186630705465	537	1
3.39789022958383	3.37404317451443	538	1
3.40381061434191	3.38547677478438	539	1
3.40062259208953	3.36900388265677	540	1
3.39636340788614	3.39618231091646	541	1
3.39978406625766	3.40309931942707	542	1
3.39849616224327	3.40213781375341	543	1
3.39923597325803	3.40995550793113	544	1
3.40018189126590	3.38257800510927	545	1
3.40082822444016	3.38768336192236	546	1
3.39674870532029	3.36857206513495	547	1
3.40202237915744	3.37411874706623	548	1
3.40000214594271	3.39837583707399	549	1
3.40482595929722	3.39609839407623	550	1
3.40094022929983	3.40122058194336	551	1
3.40187856879028	3.38114100016225	552	1
3.39891806997889	3.37582219390991	553	1
3.39902136775043	3.37686095136394	554	1
3.40567031891456	3.41321849281857	555	1
3.40018236854041	3.41104005232065	556	1
3.40508434081541	3.41280225635722	557	1
3.40540945764174	3.42972546329011	558	1
3.40623927336832	3.43399593580287	559	1
3.40356271009163	3.40429458239311	560	1
3.40647022895193	3.40735602947430	561	1
3.40979020932330	3.44592720139214	562	1
3.40927354219948	3.42764069941901	563	1
3.41468565845638	3.42877239246953	564	1
3.40903189302473	3.43084449951329	565	1
3.40980463871008	3.43809585534345	566	1
3.40691073394219	3.43119773908784	567	1
3.41089384657913	3.44684304376363	568	1
3.40624817275540	3.42749841778164	569	1
3.40489956640625	3.41079709229552	570	1
3.39997024073138	3.42521867656180	571	1
3.40431221315100	3.39272854234714	572	1
3.39695770636050	3.36406063644218	573	1
3.40325780163986	3.39153249362260	574	1
3.40690921462660	3.42285305451675	575	1
3.40769518583247	3.46796771387212	576	1
3.40166385025412	3.43098933696455	577	1
3.40780673240542	3.41872276214594	578	1
3.40334140266710	3.41823605168072	579	1
3.40519788417389	3.42192021982562	580	1
3.40331603537390	3.39870336869071	581	1
3.40442100705865	3.39506125283632	582	1
3.40858495671630	3.41325705699543	583	1
3.40400038722276	3.41892749404160	584	1
3.40678211437765	3.40837033450881	585	1
3.40589885199101	3.37682522935153	586	1
3.40929801639864	3.40451678853012	587	1
3.40865403797220	3.40432127091060	588	1
3.40870291106142	3.39637132648376	589	1
3.40500415613289	3.39982677424179	590	1
3.40530577292575	3.41447624612178	591	1
3.40759330169136	3.41755037623220	592	1
3.39935607915002	3.37510439212697	593	1
3.40170612304953	3.39686553798264	594	1
3.39985230609706	3.40306599618791	595	1
3.40210943444809	3.39647040697650	596	1
3.40329071779382	3.39008800488309	597	1
3.40147507725820	3.39071256210023	598	1
3.40553581182346	3.39910977652749	599	1
3.39884120864763	3.38336345888739	600	1
3.40313974564078	3.40432850599902	601	1
3.40197005396993	3.38966531962073	602	1
3.39589492082236	3.36218180067441	603	1
3.40037359084278	3.36785348330794	604	1
3.40692907118185	3.40393489086413	605	1
3.40296159921543	3.39594618755252	606	1
3.40408088500431	3.39846220466087	607	1
3.39894074089251	3.37050714262249	608	1
3.40401632422045	3.36844071307959	609	1
3.39946007632487	3.40248776239687	610	1
3.40316522690902	3.39168999914184	611	1
3.40060926913241	3.40932186815026	612	1
3.39662627665286	3.42214282127520	613	1
3.40225280717971	3.43750877213724	614	1
3.39790214830041	3.42200192067594	615	1
3.40739210468285	3.42092058064358	616	1
3.40508306798859	3.42116198353208	617	1
3.40450878708969	3.40701758622433	618	1
3.40418154153569	3.39188886012839	619	1
3.39935598645721	3.35221381646579	620	1
3.39607725114727	3.35066382480512	621	1
3.39824675533056	3.38742298417292	622	1
3.40785743564100	3.42407540850149	623	1
3.40851867135032	3.41071835743909	624	1
3.40696077160504	3.39206896620224	625	1
3.40394035934782	3.38667390017955	626	1
3.40196227557566	3.37728285697086	627	1
3.40544819268969	3.39303552116920	628	1
3.39605622869699	3.37398161171130	629	1
3.40030945677866	3.40954380580364	630	1
3.40915490320125	3.42679469316549	631	1
3.40193137168650	3.38182267561958	632	1
3.39625799006001	3.34257205216095	633	1
3.39998757843112	3.37934836251403	634	1
3.40122680191325	3.36673788054908	635	1
3.39965913091046	3.38859269898142	636	1
3.40688612805003	3.40127167467566	637	1
3.40421477182919	3.38713621138631	638	1
3.40918584941798	3.40976650069165	639	1
3.40764612738221	3.41679540643253	640	1
3.40577705534670	3.39738563048235	641	1
3.40138852453937	3.39913954926156	642	1
3.40391892918441	3.37933266715605	643	1
3.40639689910428	3.39003604899281	644	1
3.40310979416072	3.39274286749932	645	1
3.39606090604991	3.35421347237368	646	1
3.40059408802509	3.38610518329334	647	1
3.40601838149246	3.40014256772364	648	1
3.40085679356112	3.38376512021989	649	1
3.40271073622427	3.40115136358537	650	1
3.40563762635732	3.40628273401924	651	1
3.40735192581889	3.38168735266146	652	1
3.40408939269226	3.39658010555408	653	1
3.40434395845840	3.39389178645629	654	1
3.40273318461759	3.38859490221177	655	1
3.39730683588960	3.36047826047235	656	1
3.40462440453891	3.37088291243248	657	1
3.40047044623913	3.39187223024975	658	1
3.40644221240056	3.40081444888685	659	1
3.40972516745135	3.43078875512841	660	1
3.40754640550866	3.43454233356306	661	1
3.40522317657865	3.38763067426425	662	1
3.39956883514933	3.38287667267658	663	1
3.39553112431416	3.38446172275743	664	1
3.40006006038097	3.38829342787452	665	1
3.40292293526224	3.38461510209364	666	1
3.40533917891779	3.39224954424691	667	1
3.40194360161362	3.38595603665187	668	1
3.40187060231378	3.38433955076268	669	1
3.39726646940800	3.37598502950234	670	1
3.39844212886396	3.35951637924753	671	1
3.40444641751115	3.38571316546556	672	1
3.40398373513079	3.38023731464415	673	1
3.40459813101401	3.37005120386606	674	1
3.39667352242410	3.35324732630395	675	1
3.39911517518255	3.36486721963177	676	1
3.39911580794272	3.38456847237934	677	1
3.40684216671589	3.44555402829274	678	1
3.40098993507665	3.40704397435472	679	1
3.40228985672647	3.38084260377607	680	1
3.40477022824267	3.41334436424705	681	1
3.40821267400534	3.41813093607006	682	1
3.40449360514378	3.38618343638211	683	1
3.40359325678669	3.37895781288783	684	1
3.40403784475724	3.40284100775259	685	1
3.40432823932303	3.39801443237926	686	1
3.40270359676695	3.38968654211425	687	1
3.40849542752306	3.39969410014035	688	1
3.40694249033066	3.41603827590371	689	1
3.40947602924934	3.45123171339551	690	1
3.40668163621000	3.44158745302224	691	1
3.40515835299863	3.43883749319281	692	1
3.40143290881204	3.37245168934306	693	1
3.40319998698268	3.39657994345028	694	1
3.40416036504596	3.40290216075969	695	1
3.40763112711095	3.42757325347462	696	1
3.41095615181080	3.43820088818477	697	1
3.40209914353066	3.38366262365767	698	1
3.40376108875434	3.39366561661048	699	1
3.40028451140902	3.36460881028760	700	1
3.40232859732499	3.38490557380197	701	1
3.40114838629518	3.41533314375164	702	1
3.40511908156396	3.41696610897810	703	1
3.40026427885399	3.39873409742894	704	1
3.40427308544501	3.39726955297675	705	1
3.40637238110791	3.39557695442388	706	1
3.40453999250224	3.39857364247206	707	1
3.39830704541100	3.39190959461406	708	1
3.40783019946735	3.40702888737440	709	1
3.40296973339483	3.40729540343850	710	1
3.40140018416538	3.37031697277709	711	1
3.40327249961551	3.38671968890734	712	1
3.41067159371990	3.39093088640814	713	1
3.40130818413762	3.35896762680790	714	1
3.40664731325369	3.39132658963199	715	1
3.40769935932661	3.40923105177443	716	1
3.40977302196129	3.43255727666342	717	1
3.40702147775989	3.41379473605303	718	1
3.40822690366687	3.39533604821664	719	1
3.40857183646299	3.41714090152715	720	1
3.40625211209436	3.39044992619191	721	1
3.39965952535955	3.38730893481274	722	1
3.40598631951065	3.42847405966228	723	1
3.40794576192704	3.45058953533663	724	1
3.40727176025867	3.43763778775445	725	1
3.40659881296118	3.43699723265212	726	1
3.41010455177789	3.42574016547139	727	1
3.40968040562195	3.43303473613210	728	1
3.40641739343094	3.37872534982730	729	1
3.40181089226315	3.32643077758300	730	1
3.39698838406662	3.35792932356763	731	1
3.39858814777802	3.36629197542330	732	1
3.39918855673916	3.36840998279005	733	1
3.40266512016174	3.37414372982317	734	1
3.40523474656335	3.41030598647783	735	1
3.40214045535480	3.42659252934802	736	1
3.40729786089221	3.42198606151838	737	1
3.40163890713911	3.39452216737125	738	1
3.41120882359244	3.41897703600608	739	1
3.40237823950608	3.41233200695205	740	1
3.40867572198157	3.42141146772485	741	1
3.41051053225790	3.45550691644285	742	1
3.40396131937738	3.44516962884458	743	1
3.40430309790160	3.42231951946448	744	1
3.40409420051667	3.38619048077500	745	1
3.39884217726644	3.38985976988327	746	1
3.40319946028325	3.39343654911669	747	1
3.39854446380751	3.36846284146814	748	1
3.39750597431905	3.36958372180374	749	1
3.39521524187146	3.35508711942500	750	1
3.39862195379546	3.36688224817407	751	1
3.40389676670397	3.39523821779105	752	1
3.40510689130704	3.40291515340170	753	1
3.40353809251647	3.39336531835785	754	1
3.40727009579069	3.39224908200001	755	1
3.40257844976608	3.39655296436314	756	1
3.40230362725242	3.38781077884467	757	1
3.41122722001775	3.40425000415783	758	1
3.39639241605474	3.37521593668273	759	1
3.39641524082889	3.36476765901996	760	1
3.40363489494054	3.37628629316771	761	1
3.40247324256827	3.38221068231136	762	1
3.39904039418624	3.38991206137662	763	1
3.40421395927455	3.41494370712834	764	1
3.40310120671286	3.38672524993335	765	1
3.40707144083676	3.38139285498244	766	1
3.40099540529649	3.35216507167877	767	1
3.40029607140522	3.38166943867476	768	1
3.41240845863697	3.41538358703155	769	1
3.40681061894437	3.41281463968588	770	1
3.40566563318313	3.40851490514905	771	1
3.40905667019676	3.44754057055781	772	1
3.40326464430167	3.40146321925607	773	1
3.40788222626808	3.41515003343937	774	1
3.40621550115595	3.42917571024383	775	1
3.40487824643350	3.43485663184355	776	1
3.40591593341002	3.39911350500205	777	1
3.40319329251018	3.41082271780883	778	1
3.40322403430850	3.40943727701055	779	1
3.40988189203378	3.42788257385645	780	1
3.40884639322999	3.43308953638448	781	1
3.40910989519041	3.42916523391064	782	1
3.40479217576184	3.42507646435474	783	1
3.40076883321042	3.40581254446075	784	1
3.40152294167226	3.37597608672497	785	1
3.40447237656998	3.37506856444761	786	1
3.40511360972976	3.38796222561336	787	1
3.41000274717109	3.39506881782978	788	1
3.39996245412587	3.37929758236290	789	1
3.40191289239858	3.38766423353010	790	1
3.41037858918594	3.43419945983310	791	1
3.40994373030501	3.41352821074986	792	1
3.40741845573318	3.41317867028653	793	1
3.40591224735465	3.40633780797345	794	1
3.40349645521816	3.36824968835994	795	1
3.40961535550734	3.37157260975907	796	1
3.40256687393902	3.36208261020888	797	1
3.40091543331890	3.36333000891325	798	1
3.39690492173610	3.36435311774498	799	1
3.40021017274814	3.38147277146807	800	1
3.40285377027712	3.38982893953080	801	1
3.40348320072535	3.39482804632308	802	1
3.39904411094829	3.40092102632146	803	1
3.40514465100957	3.40424262417941	804	1
3.40388107155074	3.38882880070880	805	1
3.40683875438141	3.35990183086650	806	1
3.40556889695080	3.38578968885707	807	1
3.40038092617600	3.40653684874426	808	1
3.40724586801368	3.39202931099686	809	1
3.40167469279472	3.38190639405405	810	1
3.40012353984262	3.36952402934442	811	1
3.39449045329792	3.35624467137950	812	1
3.40349657580448	3.40488780390926	813	1
3.40356449767066	3.39225157266120	814	1
3.40157440022133	3.41409260638766	815	1
3.39989711228275	3.37514977447306	816	1
3.40552164997990	3.34991186702572	817	1
3.39935978776853	3.36315293509785	818	1
3.40438707623758	3.37700574247311	819	1
3.40475715859972	3.38397723019812	820	1
3.40069960022699	3.38488203120259	821	1
3.40291770565591	3.40746237214420	822	1
3.40451881292854	3.41307995529931	823	1
3.40961462169408	3.42724744050617	824	1
3.40358190919079	3.41422989300828	825	1
3.40747936328141	3.41464118847049	826	1
3.41242773795187	3.44559707076736	827	1
3.41037985098487	3.41915397960895	828	1
3.39953904968572	3.38716796683897	829	1
3.40735725046920	3.37263485531368	830	1
3.40338331435667	3.38814161733812	831	1
3.39921833235718	3.38980733235473	832	1
3.40596839111852	3.39781605379907	833	1
3.40617922723783	3.40863076919281	834	1
3.40933607856335	3.43422081601399	835	1
3.40995135115118	3.43217404662696	836	1
3.40147113909368	3.39487468325958	837	1
3.39830118270071	3.36222048775241	838	1
3.40238438009397	3.35805176180025	839	1
3.40394558855301	3.37683552901592	840	1
3.39941325262356	3.37726912547144	841	1
3.40844057870823	3.41047093584767	842	1
3.40220067388739	3.39316179541801	843	1
3.40298453137164	3.37635211206761	844	1
3.41084953214766	3.39411149217739	845	1
3.40510356060847	3.40014111487319	846	1
3.40043712138124	3.37249615250199	847	1
3.40551634684066	3.37373342132063	848	1
3.40584425053553	3.38251095061317	849	1
3.40564386836200	3.38103564804375	850	1
3.40435605002817	3.37444959337316	851	1
3.39738402564913	3.38831327031014	852	1
3.40655385502188	3.42082685999883	853	1
3.40703817679417	3.40290109379992	854	1
3.40591577070914	3.39126136481255	855	1
3.40672525804871	3.41583957465520	856	1
3.40447644793334	3.42293487252909	857	1
3.40729016906281	3.38803226851634	858	1
3.40955565198456	3.39732847758910	859	1
3.40798134600098	3.39861443636443	860	1
3.40770814429875	3.40075004357739	861	1
3.40891774227199	3.41498301269234	862	1
3.40429324005906	3.38678193536678	863	1
3.40666138509462	3.39519317400775	864	1
3.40443198983248	3.37517525089263	865	1
3.40191696951001	3.35001526589370	866	1
3.40153892315976	3.33205915548076	867	1
3.40335780932232	3.34749807468106	868	1
3.40022592532175	3.38488155516802	869	1
3.41284570568614	3.43708560704952	870	1
3.40449275028177	3.43576030748110	871	1
3.40920082129740	3.43444867482526	872	1
3.40806238074380	3.43402166259161	873	1
3.40397228113162	3.41761681113151	874	1
3.40336129894474	3.39563244063144	875	1
3.40773203937769	3.40498849084520	876	1
3.40236123654227	3.35162276341370	877	1
3.39773362956699	3.34211240197563	878	1
3.39894001286217	3.36321801568340	879	1
3.39919340407647	3.38900796452847	880	1
3.40235560835155	3.34145713215936	881	1
3.40479517127845	3.35445065218516	882	1
3.39857401364137	3.34556086758173	883	1
3.39891195555570	3.36409189369180	884	1
3.40839730360381	3.37913880114399	885	1
3.40124595519492	3.38252287743429	886	1
3.40663184665944	3.42264263864977	887	1
3.40758318745567	3.41833317013253	888	1
3.41366056926164	3.42137938396694	889	1
3.40895925974964	3.42494135408678	890	1
3.40564455141448	3.43189375830430	891	1
3.40752277835032	3.45609479409040	892	1
3.40423772187676	3.45596361066875	893	1
3.40665591842977	3.44004540401554	894	1
3.40200183682759	3.41570150244436	895	1
3.40327653365685	3.38354914443853	896	1
3.40298535229244	3.38473218752238	897	1
3.40765187443624	3.41608620667459	898	1
3.41284740733407	3.40227037062462	899	1
3.40455251911194	3.38094313162586	900	1
3.40542935852331	3.40502585662177	901	1
3.40415681471827	3.38393804585940	902	1
3.40475258804690	3.39103711232637	903	1
3.40452364496892	3.38276835640271	904	1
3.40313273598447	3.37482850414943	905	1
3.40818510564442	3.39373131768572	906	1
3.40274285943863	3.41451561133711	907	1
3.40075981298680	3.36848273496772	908	1
3.40088915635884	3.39023398990383	909	1
3.41067696978172	3.41004420998870	910	1
3.41140221400389	3.39367615870392	911	1
3.40882156585805	3.40099329742685	912	1
3.40231506583232	3.40920313116134	913	1
3.40525868809259	3.42931305255693	914	1
3.41264468059603	3.44564241065847	915	1
3.41326640765516	3.43525416205702	916	1
3.40723254880365	3.39588060962151	917	1
3.39989306502769	3.36920005823170	918	1
3.40345702750056	3.35638465803538	919	1
3.40061528876257	3.37072923185865	920	1
3.41248113745820	3.41885344762995	921	1
3.41217604309816	3.42224363098843	922	1
3.40952862138210	3.44589956847358	923	1
3.41642824896430	3.43176404066434	924	1
3.40545923717151	3.39864237644822	925	1
3.41000981487052	3.39812079751928	926	1
3.40776350374436	3.40057666755126	927	1
3.40254269041717	3.39882120876999	928	1
3.40250278258188	3.38346862685218	929	1
3.40453006857018	3.36967279129180	930	1
3.40336911719877	3.37437536368056	931	1
3.40612015375502	3.39704525501360	932	1
3.39777823862965	3.39819350460394	933	1
3.40641326429766	3.40276961913824	934	1
3.39886096184008	3.39755639143817	935	1
3.41005936790404	3.41276685406443	936	1
3.40477515625857	3.41676538566477	937	1
3.40621559002258	3.38966139935252	938	1
3.39858446107838	3.35065312908726	939	1
3.40717898131746	3.37563395712848	940	1
3.40644958171623	3.40017460663856	941	1
3.40664067994971	3.41448407183941	942	1
3.40303340999137	3.40751742012068	943	1
3.40429484640030	3.40483934591605	944	1
3.40527216809830	3.42946269765968	945	1
3.40473738654235	3.41968612757555	946	1
3.41113314891062	3.41430516215220	947	1
3.40984208814870	3.39465855783119	948	1
3.41070079611960	3.42016222165432	949	1
3.41025161450508	3.42013384709325	950	1
3.41354307933234	3.42739103525531	951	1
3.41225298303017	3.44957488266202	952	1
3.40856845702097	3.41196056263027	953	1
3.40762457880827	3.42394041287486	954	1
3.41109214785583	3.39666688381459	955	1
3.40675008965012	3.39893284543590	956	1
3.39853518401388	3.39797617597977	957	1
3.40383713165158	3.37705779647485	958	1
3.40732125685963	3.40087947787569	959	1
3.40729989198160	3.41751961896046	960	1
3.41370882398351	3.40904027332534	961	1
3.40881377867563	3.41457033620524	962	1
3.40241984104256	3.40430018109899	963	1
3.41272718438209	3.42662775772261	964	1
3.40773734912340	3.42224091548137	965	1
3.40445388710859	3.39546468057490	966	1
3.40709040589302	3.39551957830810	967	1
3.40492042115433	3.40115372188507	968	1
3.40506675218896	3.38374153927864	969	1
3.40151186592672	3.37626316246692	970	1
3.40480633417976	3.38477394927102	971	1
3.40630536844412	3.41446533082690	972	1
3.40386652949737	3.40012371543477	973	1
3.40669129131445	3.42911455271547	974	1
3.40417943365426	3.43203109058097	975	1
3.40421389614833	3.41390669872651	976	1
3.41157765334158	3.41482789139742	977	1
3.40790951078019	3.40366172790928	978	1
3.40859274615037	3.42693254058864	979	1
3.40686437472992	3.39599825127055	980	1
3.40344134484183	3.36800267649924	981	1
3.40118631984794	3.40362584126539	982	1
3.40383376784669	3.39955991020884	983	1
3.40242237363101	3.39509478958728	984	1
3.40437782801589	3.39820110443094	985	1
3.40917714112357	3.41452664151446	986	1
3.40794201074539	3.42863524290121	987	1
3.40789110072717	3.41631383360980	988	1
3.40798957542202	3.40195535501389	989	1
3.40491840454020	3.40584210914779	990	1
3.40587916728850	3.43481199537315	991	1
3.40563116631042	3.44094003185574	992	1
3.40605146956731	3.40619099840871	993	1
3.40311114112888	3.41422529901698	994	1
3.40601762024118	3.38095366712690	995	1
3.39902324087251	3.35883681141003	996	1
3.40306048905946	3.36268750198352	997	1
3.40156727374977	3.38648452140271	998	1
3.40805473203208	3.38815675400745	999	1
3.40746867611562	3.38955471512523	1000	1
3.40875036666456	3.40566673721118	1001	1
3.40475621342657	3.39855897203922	1002	1
3.40955728739079	3.39752920879988	1003	1
3.40523244381559	3.36298161918187	1004	1
3.39942806613403	3.35615469584464	1005	1
3.40586681437858	3.38387769036958	1006	1
3.40358844612373	3.38754482204052	1007	1
3.40780668921222	3.42175628003984	1008	1
3.40754944913598	3.42419188264816	1009	1
3.40306716024549	3.38914888415276	1010	1
3.40604203671670	3.37323159094013	1011	1
3.40152023965931	3.39314241245144	1012	1
3.40811890996434	3.39549715329341	1013	1
3.40112298682201	3.42215039372214	1014	1
3.40510725475608	3.39372867929752	1015	1
3.40600644049239	3.39475977912519	1016	1
3.40406947927533	3.38356641069327	1017	1
3.40680001962245	3.41793486584439	1018	1
3.40508553611891	3.40615589382241	1019	1
3.40969244341242	3.44197623541445	1020	1
3.41402808270958	3.42512317878346	1021	1
3.40598522108953	3.41011974517108	1022	1
3.40074046183513	3.36785682452801	1023	1
3.39661515981829	3.37993706783318	1024	1
3.39941840898639	3.38991221041195	1025	1
3.39787409050218	3.35757508258545	1026	1
3.40186921231805	3.38946743070768	1027	1
3.40339896057403	3.41998958731706	1028	1
3.40602227945510	3.40715437069467	1029	1
3.40718196279669	3.35493929397422	1030	1
3.40771539047585	3.39523490196836	1031	1
3.39861974388140	3.40226584143307	1032	1
3.40466449112119	3.41515891782993	1033	1
3.40474482636795	3.41692400938017	1034	1
3.40575037981164	3.41382331063026	1035	1
3.40457426168480	3.40837846761814	1036	1
3.40790943580605	3.42494915738520	1037	1
3.40267850920387	3.40790033032361	1038	1
3.40352777765299	3.38422719052413	1039	1
3.40415635697861	3.40488328700128	1040	1
3.40583413472323	3.38499623210039	1041	1
3.40370175966582	3.39811982792135	1042	1
3.40563996595738	3.43855709824369	1043	1
3.41480017895079	3.42100875018949	1044	1
3.41001892083975	3.44642941510050	1045	1
3.40690738006897	3.44786429012295	1046	1
3.41145958988518	3.44696536027973	1047	1
3.40517426393162	3.42967484151056	1048	1
3.40310744407490	3.37647887957303	1049	1
3.40573215526649	3.38822457108949	1050	1
3.40312571269966	3.37669972436372	1051	1
3.40540508637149	3.40342612553439	1052	1
3.40337481953380	3.40281073364302	1053	1
3.40751576610465	3.41784460592178	1054	1
3.40693315465632	3.41270197741349	1055	1
3.40870514619018	3.39858167220655	1056	1
3.41110788683685	3.40451958736762	1057	1
3.41772571474961	3.42317861956517	1058	1
3.40832415843851	3.40886730752445	1059	1
3.41089100090958	3.41205866919989	1060	1
3.40475734446032	3.41093423232577	1061	1
3.40236563725592	3.41802549585833	1062	1
3.40717887725162	3.39932011709114	1063	1
3.40403247318651	3.39701526578710	1064	1
3.41237910949754	3.43693105163709	1065	1
3.40937740477475	3.40942473995178	1066	1
3.40389233136562	3.39710805548968	1067	1
3.40496791208373	3.40211629050525	1068	1
3.40552413066762	3.40357715877056	1069	1
3.40295417659880	3.34989398847212	1070	1
3.41329825967706	3.37942547920072	1071	1
3.41004570484513	3.39824099881524	1072	1
3.40686911514647	3.41149776935348	1073	1
3.40538196610830	3.42203488720850	1074	1
3.40180920118684	3.40429695261152	1075	1
3.40803098628371	3.40827236176664	1076	1
3.40816692090864	3.39622587847743	1077	1
3.40666704289726	3.41771913868873	1078	1
3.40785488867418	3.42093723989779	1079	1
3.41341517448753	3.40789555121364	1080	1
3.40299678579289	3.39281215645447	1081	1
3.40342736320154	3.38061608823856	1082	1
3.40180606401388	3.39248002593999	1083	1
3.40793032310610	3.38505283905010	1084	1
3.40959717684766	3.37515745317153	1085	1
3.40469282279278	3.37869127986387	1086	1
3.40376466214177	3.37161561243566	1087	1
3.39804526776447	3.36880008623296	1088	1
3.40801762880780	3.37738006201533	1089	1
3.40348049281861	3.35431945297684	1090	1
3.40663491786912	3.39194161992192	1091	1
3.41337378450010	3.42900005445071	1092	1
3.41376485039720	3.40966056105136	1093	1
3.40904470377085	3.41937166349271	1094	1
3.40672603847266	3.40849522910232	1095	1
3.40956675367279	3.42600561309329	1096	1
3.40910269536983	3.40664598509695	1097	1
3.40984016623848	3.41057414590300	1098	1
3.40539876851078	3.39954673482646	1099	1
3.40581553263711	3.41933466268091	1100	1
3.40944288790088	3.44188502682026	1101	1
3.41260938897783	3.39475465693227	1102	1
3.41310374298942	3.39483428687102	1103	1
3.40562908614011	3.38515338888524	1104	1
3.40828167504011	3.38958461791618	1105	1
3.40486028672097	3.38155209893535	1106	1
3.39780671170898	3.37997842518326	1107	1
3.40513865680423	3.39116955364545	1108	1
3.40810272975961	3.39609790158668	1109	1
3.40807583148388	3.43602475195239	1110	1
3.41145676625540	3.42179726174094	1111	1
3.40973037013717	3.41031572524232	1112	1
3.41410798809619	3.42048439952038	1113	1
3.41542480714633	3.41670601674622	1114	1
3.40815857898014	3.41098870792186	1115	1
3.40207134086902	3.40044882648615	1116	1
3.40652611765717	3.41263344726216	1117	1
3.40961313151138	3.43523490931906	1118	1
3.41084721073682	3.41911782181426	1119	1
3.41169875102070	3.41096211139544	1120	1
3.41100745591714	3.40987541453452	1121	1
3.41148044638676	3.40513800669450	1122	1
3.40320879205658	3.42613795025189	1123	1
3.40578051961271	3.41973957845443	1124	1
3.40445633234421	3.39950858457402	1125	1
3.41338982928972	3.40784299859772	1126	1
3.41612249568660	3.41077259790907	1127	1
3.41062410421689	3.38127313700046	1128	1
3.40723375000852	3.38434144412389	1129	1
3.40087940729849	3.35401845000720	1130	1
3.40209467637836	3.35182432657504	1131	1
3.40362289270182	3.38607701471568	1132	1
3.40861128374697	3.39866619810009	1133	1
3.40989940423022	3.41204106813049	1134	1
3.41021982707883	3.44355349940919	1135	1
3.41102682215648	3.42090569815200	1136	1
3.40994583804804	3.40357917923594	1137	1
3.41117475253590	3.43155004206284	1138	1
3.41028880256663	3.42399638769755	1139	1
3.40689297428186	3.43518254087466	1140	1
3.40571820620597	3.42914381336513	1141	1
3.40968968402832	3.45088752481100	1142	1
3.41216032855965	3.45108868539618	1143	1
3.41256261424574	3.44349195239034	1144	1
3.41481079360508	3.46178454998833	1145	1
3.40643500646665	3.42557716176902	1146	1
3.41350495084924	3.40939242367344	1147	1
3.40922485251808	3.41781833616369	1148	1
3.40816609603156	3.40342473428992	1149	1
3.40917925852353	3.44096480152112	1150	1
3.40796191683842	3.44376191875736	1151	1
3.40494338330751	3.38544446601839	1152	1
3.41150149922775	3.39503916729326	1153	1
3.40779721810224	3.39674014951935	1154	1
3.40894872184881	3.38610442440175	1155	1
3.40812828431437	3.40073508351275	1156	1
3.41168544893491	3.42155039599792	1157	1
3.40860386856419	3.42335120670419	1158	1
3.40224675734042	3.40527145601249	1159	1
3.41117206515540	3.41979000694400	1160	1
3.40562729132675	3.42993354591887	1161	1
3.40572007460422	3.41619817556302	1162	1
3.40148373150090	3.38589720050210	1163	1
3.40590774828094	3.40555864280773	1164	1
3.40904119874197	3.43970760291496	1165	1
3.40449199228792	3.40291102696232	1166	1
3.40608192475761	3.39801063228966	1167	1
3.40909466613241	3.42832584945668	1168	1
3.41073941056023	3.39595682104042	1169	1
3.41195439877814	3.39066691193211	1170	1
3.40271472609224	3.38225628074085	1171	1
3.41203661661367	3.43066588407930	1172	1
3.40513785350865	3.39537988199090	1173	1
3.40825324086733	3.42344095244902	1174	1
3.40458885468571	3.41070801521899	1175	1
3.40458788110388	3.41190043087165	1176	1
3.40219573489791	3.40375349583046	1177	1
3.41151161185758	3.40441116850202	1178	1
3.40584853997317	3.38914033737618	1179	1
3.41455260740878	3.43925331877803	1180	1
3.41330647358126	3.43953691217978	1181	1
3.40643994069597	3.40595281786775	1182	1
3.40336517177622	3.38881873436185	1183	1
3.41217839397736	3.39687037261795	1184	1
3.40752027585475	3.41484158406839	1185	1
3.41203216606054	3.39995230634721	1186	1
3.41123691571428	3.44613086005978	1187	1
3.41033731371479	3.43391025358920	1188	1
3.39909368586862	3.38988858055012	1189	1
3.40413519449155	3.40209614873975	1190	1
3.40541046683386	3.40046011338766	1191	1
3.41258081606966	3.42997675193725	1192	1
3.40561864207678	3.44749290873070	1193	1
3.41473335744047	3.43771171787928	1194	1
3.40751828274385	3.42696556186554	1195	1
3.40658845040443	3.44323995108129	1196	1
3.40559480494534	3.41754416490102	1197	1
3.40740755949404	3.39623614793012	1198	1
3.40449241050305	3.39790842468778	1199	1
3.40716637083518	3.42206031843908	1200	1
3.41153412442470	3.41109927189938	1201	1
3.40895479550069	3.41996001001889	1202	1
3.41162468898621	3.42230273010083	1203	1
3.40335064582613	3.40641423264765	1204	1
3.40761475102995	3.40482331374006	1205	1
3.41260538171312	3.39810942796488	1206	1
3.40551871187677	3.39448638608123	1207	1
3.40754878270429	3.41262839565922	1208	1
3.40813604244816	3.38326862033007	1209	1
3.40146776455811	3.39871907008501	1210	1
3.40318310805998	3.38827098663334	1211	1
3.40878873686698	3.39974485072748	1212	1
3.40852880892295	3.38464670168163	1213	1
3.40437555864673	3.39426779790833	1214	1
3.40385380155196	3.38963427301093	1215	1
3.40453528235702	3.39822284448994	1216	1
3.40762303195723	3.38332561941350	1217	1
3.40436848843476	3.39811995415191	1218	1
3.40646775749278	3.39899825446437	1219	1
3.41199438050024	3.41587067933649	1220	1
3.41560229191853	3.43677109005390	1221	1
3.41341198915905	3.40045074203549	1222	1
3.41059205783845	3.35879511861955	1223	1
3.40879982325843	3.37263063982551	1224	1
3.40982821469448	3.39485597530422	1225	1
3.40941021462851	3.43412138366368	1226	1
3.40623613719911	3.44661341630543	1227	1
3.40370519010962	3.40977615794637	1228	1
3.40552589635846	3.38594202144809	1229	1
3.40226552939079	3.42157861558660	1230	1
3.40585843063606	3.43976435602603	1231	1
3.40393454502036	3.40563077508437	1232	1
3.40921841784807	3.43513576568744	1233	1
3.41022169935750	3.42782626059960	1234	1
3.40884000183808	3.43293332743243	1235	1
3.41228448502929	3.43764116305769	1236	1
3.40939208862586	3.43149477794072	1237	1
3.40813868862822	3.39180823900274	1238	1
3.40631512047443	3.37664825275714	1239	1
3.40857757271692	3.39075758988641	1240	1
3.41079316389157	3.41318251552749	1241	1
3.40760245678313	3.39447181841090	1242	1
3.40563409743913	3.40510405198064	1243	1
3.40977799669522	3.39162405571965	1244	1
3.40769690520847	3.42537365543249	1245	1
3.40718399895543	3.42669093019974	1246	1
3.41547444126827	3.41868965872081	1247	1
3.41360671290186	3.41517721885673	1248	1
3.40992620809239	3.42062810004483	1249	1
3.40478459779450	3.38940987475834	1250	1
3.40699041511968	3.41225229397572	1251	1
3.41283228432746	3.44969703568085	1252	1
3.41096100995369	3.46557558815454	1253	1
3.41360024097635	3.43089613711274	1254	1
3.40566755789164	3.43663948964564	1255	1
3.40384273073665	3.43351397131786	1256	1
3.40464142083242	3.40817181865263	1257	1
3.40243295981481	3.40042389560670	1258	1
3.41230188507585	3.42641262914748	1259	1
3.40793677651015	3.42942094988305	1260	1
3.41011381556897	3.41678810972345	1261	1
3.40312318048077	3.39953704308719	1262	1
3.40304878828292	3.38500345442979	1263	1
3.40903082351481	3.41679960712864	1264	1
3.40736454854933	3.44129228443019	1265	1
3.40830556482157	3.43076854228952	1266	1
3.40482224068565	3.38134150574821	1267	1
3.40511824562734	3.37260636591406	1268	1
3.40687453702947	3.40531361216928	1269	1
3.40903837305756	3.42554596701088	1270	1
3.40712548794800	3.41495655987967	1271	1
3.40492434144621	3.42368449413987	1272	1
3.40666049716357	3.39800643978416	1273	1
3.40595305442936	3.38864455108502	1274	1
3.40501175701027	3.40959582115981	1275	1
3.40931017490709	3.40793253893157	1276	1
3.40365869194233	3.41226030969777	1277	1
3.40465401627884	3.41440105330349	1278	1
3.40616572124196	3.40527159312474	1279	1
3.40274325111817	3.42170433320948	1280	1
3.40641086914030	3.43308149390827	1281	1
3.41117414896546	3.42450296635769	1282	1
3.40815098323654	3.45100512235132	1283	1
3.40600053017038	3.45196103141179	1284	1
3.40982294642159	3.45494153681001	1285	1
3.40821434803260	3.42819107244213	1286	1
3.40545739601807	3.42350563984272	1287	1
3.40779497971094	3.42721366517743	1288	1
3.41131595967017	3.43028530882201	1289	1
3.41267226860804	3.43187430894914	1290	1
3.40363561039535	3.41306802690853	1291	1
3.41383913736460	3.43147451751540	1292	1
3.40591551801706	3.42107537742434	1293	1
3.41177957440689	3.44075259680269	1294	1
3.41114104362353	3.43152777434674	1295	1
3.40706068138699	3.39225696585658	1296	1
3.40591054477631	3.38850028537603	1297	1
3.40993014153772	3.38512299223145	1298	1
3.40331352756302	3.38908122334754	1299	1
3.40916728176040	3.38428668737602	1300	1
3.40668838482168	3.40402676576490	1301	1
3.40957247576270	3.43338352801974	1302	1
3.41348483965097	3.43152430273071	1303	1
3.40474450736395	3.43209789280007	1304	1
3.40814067829755	3.43383574322059	1305	1
3.40395862715284	3.38271967993459	1306	1
3.40058282576859	3.37735728751610	1307	1
3.40269467379561	3.36380323784035	1308	1
3.40881842401079	3.37355334090024	1309	1
3.40178618395061	3.40086008960838	1310	1
3.40313917238622	3.41654411021236	1311	1
3.40316617363303	3.40241832410862	1312	1
3.40833813180288	3.41382627355999	1313	1
3.40373284709997	3.42156299076841	1314	1
3.40468429954132	3.39620513620654	1315	1
3.40055700594155	3.38881234772941	1316	1
3.40724285375477	3.39501570508271	1317	1
3.40492301766011	3.36794505406477	1318	1
3.40687392127530	3.38806261632584	1319	1
3.40367867062219	3.38995920445215	1320	1
3.40523882894457	3.40273019920037	1321	1
3.40976818736970	3.41663710881749	1322	1
3.40218119404849	3.40091234300972	1323	1
3.40808672668612	3.41923692868527	1324	1
3.40681127620354	3.42301562418121	1325	1
3.40666228644658	3.40653841140624	1326	1
3.40971317079150	3.42086276266727	1327	1
3.40941154253188	3.39778461442847	1328	1
3.40277333234828	3.35357767151161	1329	1
3.39968836372193	3.37737994196834	1330	1
3.40104857698413	3.35802559683508	1331	1
3.40784936395336	3.37446601962339	1332	1
3.40813511380364	3.40483256041394	1333	1
3.40491393993307	3.39876229233659	1334	1
3.40459686464976	3.39671763411121	1335	1
3.39877317352954	3.39007198213071	1336	1
3.41149161778700	3.40248747600406	1337	1
3.41389646341382	3.43376837583086	1338	1
3.41254459928489	3.40792655723028	1339	1
3.40966827173396	3.40482018815117	1340	1
3.40573576013024	3.39327715616715	1341	1
3.40442118416328	3.39862316163420	1342	1
3.40894956354253	3.43512495599897	1343	1
3.40542199501602	3.41013063586352	1344	1
3.40948191411574	3.38920929206216	1345	1
3.40940742783480	3.40349021073769	1346	1
3.41069277136042	3.41300014728849	1347	1
3.40696469392550	3.40602866696346	1348	1
3.40430721709168	3.37586796916439	1349	1
3.40753722161613	3.37699342554866	1350	1
3.40622576284054	3.40445348051462	1351	1
3.40771291597708	3.41769612584442	1352	1
3.40890176954675	3.41892015785283	1353	1
3.41213826126525	3.40647808698178	1354	1
3.41291139728611	3.42389304649569	1355	1
3.40941092675872	3.44224422766270	1356	1
3.40729449302147	3.41096752525774	1357	1
3.40961198280679	3.42064649977803	1358	1
3.40456304423411	3.38652069546225	1359	1
3.41188706274996	3.43806766454331	1360	1
3.40846301024762	3.42756698728517	1361	1
3.41213503378938	3.44119639359970	1362	1
3.40773094679985	3.41468091918942	1363	1
3.40622622717303	3.39860032504152	1364	1
3.40634675325313	3.40622764644825	1365	1
3.40879528933073	3.44323330607079	1366	1
3.41055031111354	3.42129585383850	1367	1
3.41145229979392	3.43648729991047	1368	1
3.41125762674480	3.41102446011011	1369	1
3.41304123252748	3.41128505141926	1370	1
3.40801595273605	3.38505510168902	1371	1
3.40641879437385	3.38093816299305	1372	1
3.40514705231049	3.40570911614976	1373	1
3.40232756533426	3.39395725433214	1374	1
3.40100978254125	3.41101384094520	1375	1
3.40543470568249	3.39226997273407	1376	1
3.40742778191740	3.40256670163635	1377	1
3.40696856468421	3.38173946296734	1378	1
3.39933144822101	3.38183697493454	1379	1
3.39646287935433	3.34986875501568	1380	1
3.39749999422958	3.33910475893187	1381	1
3.40531567700628	3.37925495482228	1382	1
3.41029964653208	3.41580675741918	1383	1
3.40774925458878	3.41014532768575	1384	1
3.40442364400675	3.39063492358714	1385	1
3.40565774740475	3.41102704379025	1386	1
3.39938358192350	3.38529180523337	1387	1
3.40399740157860	3.38607375172647	1388	1
3.40721250973960	3.37743855755903	1389	1
3.40248059371643	3.36591229429963	1390	1
3.40390890622274	3.37096810188750	1391	1
3.40236610417860	3.43409552184333	1392	1
3.40352202323604	3.41807152450046	1393	1
3.39962849559084	3.37286166506922	1394	1
3.40097813722972	3.35208613887167	1395	1
3.40207800748669	3.35812306639847	1396	1
3.40337920593128	3.41976885468026	1397	1
3.40675974161059	3.40286267393877	1398	1
3.40231645252449	3.40986101623295	1399	1
3.40900837623744	3.44077606333642	1400	1
3.40871285136119	3.45339818421343	1401	1
3.40514753253903	3.40884308602923	1402	1
3.40659538568827	3.43544119501540	1403	1
3.40972949160287	3.42928784655464	1404	1
3.40406356387242	3.41440257872186	1405	1
3.40978543759857	3.43668170483126	1406	1
3.40583728419354	3.40968494301329	1407	1
3.40493052385384	3.41569463299168	1408	1
3.40127555346773	3.37591074297277	1409	1
3.40847283072800	3.40043639813416	1410	1
3.40659348006639	3.42424397585305	1411	1
3.40795251989223	3.43069068339256	1412	1
3.41354134292911	3.45305792055821	1413	1
3.40960822457700	3.46653525825471	1414	1
3.39973282496434	3.42942221822443	1415	1
3.40538049015550	3.45106994897964	1416	1
3.40779462045880	3.42499346457084	1417	1
3.40436261646098	3.39156277477422	1418	1
3.40409835429320	3.38256929412788	1419	1
3.40262511020368	3.40415817349092	1420	1
3.39853344675674	3.38100582780443	1421	1
3.39826790399037	3.38109538286629	1422	1
3.40577001098869	3.38512805194099	1423	1
3.40700174092911	3.40346780533657	1424	1
3.40796264375076	3.38547535743723	1425	1
3.40244721754713	3.40724654796250	1426	1
3.40483864604879	3.39681903884201	1427	1
3.40895714974080	3.42116544098649	1428	1
3.40514378709506	3.42130986247266	1429	1
3.40693153749909	3.42841586651750	1430	1
3.40705862502871	3.43943810032045	1431	1
3.41130398724749	3.41917946837703	1432	1
3.40389721479755	3.37819283971950	1433	1
3.40436334473003	3.37062229339478	1434	1
3.40116569060102	3.35767002211050	1435	1
3.40448376891326	3.37863156135996	1436	1
3.40733685778244	3.38638677033541	1437	1
3.40237916102180	3.41258246339523	1438	1
3.40490224560229	3.39747925396108	1439	1
3.40407169531480	3.39453868568691	1440	1
3.39789572648920	3.37424972098123	1441	1
3.40501815713577	3.39562435227111	1442	1
3.39959385187803	3.42518880741511	1443	1
3.40359029808074	3.40182155479305	1444	1
3.40482367376581	3.38895580320607	1445	1
3.40544792704548	3.37162441840286	1446	1
3.40689610074983	3.39480908626232	1447	1
3.40482944049710	3.38823209816802	1448	1
3.39299409326225	3.35392367064062	1449	1
3.40041464239691	3.40966352178235	1450	1
3.40312931403138	3.42342528159230	1451	1
3.41400097336147	3.41086307933968	1452	1
3.40327517343378	3.40417012098393	1453	1
3.41243507982035	3.40951955917527	1454	1
3.40685634488210	3.39222234610712	1455	1
3.40662052383354	3.39467603349174	1456	1
3.40059581386495	3.38680325495798	1457	1
3.40298453831667	3.40479124519036	1458	1
3.40259823501407	3.40541001956918	1459	1
3.40283649076908	3.37882393899608	1460	1
3.40873806134519	3.40260012515352	1461	1
3.40983783992473	3.39853454195716	1462	1
3.40528936251871	3.40088520706662	1463	1
3.40699485783037	3.42990721007926	1464	1
3.40216800033321	3.40855902529957	1465	1
3.40453789422462	3.40795317883476	1466	1
3.40616656698579	3.40892850896595	1467	1
3.40844551789909	3.43518914175421	1468	1
3.40564942955084	3.40945054276602	1469	1
3.40909707354378	3.42265906757023	1470	1
3.40556462803100	3.42395530149998	1471	1
3.41090061375536	3.41462416914789	1472	1
3.40213310385224	3.42024039829469	1473	1
3.40349547140210	3.40442737175233	1474	1
3.40424838025799	3.37683513574861	1475	1
3.40539742159009	3.41537860476775	1476	1
3.40721577434928	3.42316012731328	1477	1
3.40650708437763	3.39399956212388	1478	1
3.40181971714132	3.37350255396998	1479	1
3.40330893148783	3.37208156148219	1480	1
3.40544498102259	3.36015937613743	1481	1
3.40122810850015	3.38884668597294	1482	1
3.40989073463672	3.42751332325890	1483	1
3.40090204129923	3.37184781661984	1484	1
3.40648874647792	3.39441844862507	1485	1
3.40740258949271	3.42499311107456	1486	1
3.40670609584126	3.41509187239387	1487	1
3.40699929491636	3.41382090043639	1488	1
3.40622309462904	3.42618457231970	1489	1
3.40278557699874	3.41442799384011	1490	1
3.40388024904701	3.39100994490642	1491	1
3.40862863374826	3.41905878037812	1492	1
3.40335628550950	3.43212329102444	1493	1
3.41167940477260	3.42698234229457	1494	1
3.41178295430960	3.43842784906715	1495	1
3.40354955089263	3.40701797112473	1496	1
3.40314548645674	3.39644799581816	1497	1
3.40730175966575	3.41263146138615	1498	1
3.41040562104745	3.38656570804439	1499	1
3.40913337660372	3.42609966801205	1500	1
3.40705337763660	3.41001232463621	1501	1
3.40782302402654	3.41002466178970	1502	1
3.41102538408296	3.42926409163377	1503	1
3.40304135546837	3.41216180281922	1504	1
3.40094646874135	3.38246427239628	1505	1
3.40439901459113	3.39506199425355	1506	1
3.40262210819334	3.38417003271654	1507	1
3.40452067720403	3.38926241498586	1508	1
3.41149795603757	3.42766654487850	1509	1
3.40543702486510	3.41907198336572	1510	1
3.41346128552960	3.40529631972132	1511	1
3.40142308824530	3.41155977292927	1512	1
3.41026603668235	3.42662280214538	1513	1
3.40581806226395	3.43400858296140	1514	1
3.40770294656453	3.43832845200503	1515	1
3.40423524802128	3.39696080221180	1516	1
3.40690811209771	3.42823674949846	1517	1
3.40210420137557	3.39715992603549	1518	1
3.40561708972756	3.39121061705801	1519	1
3.40388722620040	3.37559868188437	1520	1
3.40716140338373	3.38963266045550	1521	1
3.40867106607616	3.37915352064389	1522	1
3.40861298362068	3.38132409575021	1523	1
3.40783541988017	3.40114870782951	1524	1
3.40632288348185	3.39985675649768	1525	1
3.41045145249624	3.40071866502868	1526	1
3.40847537609642	3.42001158323598	1527	1
3.40187772055160	3.39465812278476	1528	1
3.41233885666366	3.43069911482738	1529	1
3.40384569754478	3.39856822641212	1530	1
3.40102588123829	3.38016459547886	1531	1
3.40187722765873	3.39883834184835	1532	1
3.40854696186775	3.43045214170306	1533	1
3.40859659539684	3.44429650783929	1534	1
3.41046396552576	3.43298196399033	1535	1
3.40234297613892	3.39509887138735	1536	1
3.40222197503495	3.39532993527170	1537	1
3.40644350718257	3.37100801370758	1538	1
3.40434382631769	3.40567324844759	1539	1
3.39949121551581	3.38387383996945	1540	1
3.40558680298033	3.39047193086458	1541	1
3.40645269594644	3.42894820833924	1542	1
3.40711695465470	3.42279479084025	1543	1
3.40507534413227	3.39379668945846	1544	1
3.40348629603988	3.40867423629994	1545	1
3.40858361289440	3.43111737271829	1546	1
3.40398508817976	3.39959441092062	1547	1
3.40124587317653	3.39623514650604	1548	1
3.39880955808604	3.37642694144738	1549	1
3.40210405699156	3.39045711258382	1550	1
3.40076399618055	3.36735260874726	1551	1
3.40503137714394	3.39390779435134	1552	1
3.39986308617567	3.42049609277425	1553	1
3.40784838501513	3.44558130850506	1554	1
3.41168701761915	3.46427580327084	1555	1
3.40500977941624	3.43539090497785	1556	1
3.40262686388322	3.36890651962226	1557	1
3.39712172587041	3.34967954455691	1558	1
3.40172005449180	3.39231013475898	1559	1
3.40579005950683	3.39803126162266	1560	1
3.39648536340050	3.36881502144537	1561	1
3.40017220745836	3.39795549339282	1562	1
3.39700437259861	3.36594437192871	1563	1
3.40167703420990	3.40374731625268	1564	1
3.40718657023091	3.41937831330588	1565	1
3.39936971333697	3.39081192877759	1566	1
3.40519593353076	3.39787929147486	1567	1
3.40941943648437	3.40192468909470	1568	1
3.40943277363544	3.37491788025645	1569	1
3.40577259868142	3.40838215435205	1570	1
3.40565836380111	3.40087702184196	1571	1
3.40642059745128	3.40404839475366	1572	1
3.40304406144415	3.38581626167476	1573	1
3.39728802427539	3.38358527616715	1574	1
3.40475483018647	3.38387093146843	1575	1
3.40723680646457	3.37846998126670	1576	1
3.40272334447859	3.38427927669334	1577	1
3.40350659095119	3.37851480507530	1578	1
3.40430924546579	3.36778666371856	1579	1
3.40338435299769	3.41384891953944	1580	1
3.40416724090514	3.41406296628408	1581	1
3.40866918000945	3.43250557877222	1582	1
3.40554868902186	3.44539119139027	1583	1
3.40719806116244	3.42368584751519	1584	1
3.40912722840577	3.41111308003051	1585	1
3.40198158289846	3.40469037491631	1586	1
3.40602696834310	3.37617299505526	1587	1
3.40216717721948	3.38006802956648	1588	1
3.40394026138104	3.40345719555519	1589	1
3.40380243492325	3.40008700566799	1590	1
3.40753715978326	3.41809553730152	1591	1
3.40612771361675	3.40439751743561	1592	1
3.40543292729122	3.37465514370726	1593	1
3.40755309362965	3.39229093415577	1594	1
3.40777660702605	3.39908560979864	1595	1
3.41328523902107	3.41782350205279	1596	1
3.41351025505723	3.43250895540729	1597	1
3.40579077029555	3.39276539112448	1598	1
3.40221793961227	3.39561358948873	1599	1
3.40296516537928	3.36339147521122	1600	1
3.40463292673415	3.38014036101304	1601	1
3.40901119998664	3.40834843083729	1602	1
3.40244135914397	3.40348517345168	1603	1
3.39999568403465	3.38101794397639	1604	1
3.40530690414320	3.37631103048781	1605	1
3.40248023460902	3.36415300921005	1606	1
3.39951742707448	3.38732296555076	1607	1
3.39547833421359	3.36821542896869	1608	1
3.40087621686814	3.34949601718031	1609	1
3.40479909234678	3.34973586662157	1610	1
3.40556220067819	3.39994728990717	1611	1
3.39911233923694	3.38815986515342	1612	1
3.40056116826171	3.38717241894333	1613	1
3.41074626946150	3.38786125889696	1614	1
3.40635298897607	3.41960757358207	1615	1
3.40951252251663	3.40683161248963	1616	1
3.40530094661944	3.39839209427629	1617	1
3.40298237272163	3.42868276146354	1618	1
3.40832796130653	3.41888635754486	1619	1
3.40819680733384	3.42350749357051	1620	1
3.40579556923424	3.41066392985460	1621	1
3.39967062015707	3.39942558126911	1622	1
3.40848398375678	3.41662360511717	1623	1
3.41034100417734	3.40305695565812	1624	1
3.40740746691421	3.39980906103311	1625	1
3.40043037509243	3.36044653709106	1626	1
3.40357847924497	3.39899877624023	1627	1
3.40355609577482	3.40737507360375	1628	1
3.40413412467940	3.42471578507930	1629	1
3.40077409292989	3.41216113445172	1630	1
3.40369988292796	3.40621663069632	1631	1
3.39973819025760	3.38327991982623	1632	1
3.40320701549866	3.42114907465328	1633	1
3.41281832064283	3.43002279081975	1634	1
3.40688262786973	3.41002787322844	1635	1
3.40541031487514	3.42136813614557	1636	1
3.41121477252602	3.38361792040446	1637	1
3.40206596649558	3.39939882197695	1638	1
3.40228535701222	3.38408743153634	1639	1
3.40395779892858	3.38521686587065	1640	1
3.40638554927039	3.39594966083892	1641	1
3.40393436502885	3.37542411238598	1642	1
3.39967383840146	3.36506013468188	1643	1
3.39649582997849	3.36479251875412	1644	1
3.39703059942598	3.34064215485628	1645	1
3.40355665716030	3.37768832188053	1646	1
3.40464610365070	3.40386236696646	1647	1
3.39836736340023	3.35875221890389	1648	1
3.39932284442811	3.37198299812188	1649	1
3.40076970062720	3.36767780196625	1650	1
3.40598335682741	3.37641270242657	1651	1
3.40772910367198	3.42143340562811	1652	1
3.40239360156381	3.41056990197134	1653	1
3.40791556910130	3.40975503939114	1654	1
3.40132650526716	3.39839173752319	1655	1
3.40703741849669	3.39432470910682	1656	1
3.40995345628604	3.43303717235909	1657	1
3.40535352888495	3.43976862361961	1658	1
3.40530655053825	3.41599162548943	1659	1
3.40627371064192	3.43287453339824	1660	1
3.40954028641338	3.45392074297745	1661	1
3.40575442749279	3.44153314295530	1662	1
3.40056948644216	3.41602666667373	1663	1
3.40768743708782	3.39836820779779	1664	1
3.40154667324293	3.40655823904446	1665	1
3.40323602722533	3.41732989390662	1666	1
3.40851208580785	3.41682749309283	1667	1
3.40630088732504	3.41295260012709	1668	1
3.40369151680308	3.39391432927951	1669	1
3.40889653497462	3.40066499671273	1670	1
3.39910704341934	3.37931496521010	1671	1
3.40095240344841	3.37593590822719	1672	1
3.40838559480408	3.39242073461022	1673	1
3.39780315875018	3.35257080893801	1674	1
3.40287297067519	3.37585503347821	1675	1
3.40643078226834	3.40100563499172	1676	1
3.40514901728379	3.40791906006088	1677	1
3.40205830481851	3.40465466877662	1678	1
3.40037882126311	3.38564296506119	1679	1
3.39891546635331	3.37180070118457	1680	1
3.40375663447730	3.38731687370880	1681	1
3.40824612270281	3.42574235962824	1682	1
3.40463554250237	3.39799055260009	1683	1
3.40278652858086	3.40851700144723	1684	1
3.40099110786457	3.39558727636845	1685	1
3.39572614803269	3.37415432731839	1686	1
3.40056498249800	3.40007651373117	1687	1
3.40117765689854	3.40413363897110	1688	1
3.39330687539094	3.37132689483428	1689	1
3.39889688986080	3.37625319313383	1690	1
3.40061716180577	3.38692637461313	1691	1
3.40216579596243	3.37692018041260	1692	1
3.39636956603910	3.36436487397806	1693	1
3.40718314081250	3.39718997531993	1694	1
3.40111222364654	3.40259112590626	1695	1
3.40287490913738	3.39582883876587	1696	1
3.40116279667061	3.39932506387386	1697	1
3.40553479325883	3.40655080339293	1698	1
3.40519079181826	3.41327464572474	1699	1
3.40311584054797	3.38342441738758	1700	1
3.40375910476861	3.39748103427954	1701	1
3.40019661317806	3.41257155125674	1702	1
3.40008342043186	3.38783397692594	1703	1
3.39970406092571	3.37321577891578	1704	1
3.40803312466562	3.38597149648946	1705	1
3.40189961983771	3.39972389729620	1706	1
3.39386991330461	3.39065244487373	1707	1
3.40200807838635	3.41487794676834	1708	1
3.40232792775772	3.43152004796314	1709	1
3.40316651342973	3.40846452128783	1710	1
3.40745415179850	3.41813025225102	1711	1
3.41012599045577	3.44952161143902	1712	1
3.41197784513431	3.44113730706447	1713	1
3.40333860417402	3.41824533481989	1714	1
3.40624046013573	3.43566963287331	1715	1
3.40807731497128	3.43237949949540	1716	1
3.40689112990662	3.44037321267693	1717	1
3.40320134766817	3.42397924204761	1718	1
3.40227826182265	3.42817589790443	1719	1
3.40699117430255	3.40152657733621	1720	1
3.41208083670493	3.43412567046233	1721	1
3.40942980564578	3.41329653721691	1722	1
3.40303826142352	3.41303377173964	1723	1
3.40359252581624	3.41050325638545	1724	1
3.40626089797109	3.42705869635773	1725	1
3.40336639468183	3.38862798050778	1726	1
3.40310553037500	3.40248849600192	1727	1
3.40443629533560	3.43087055205499	1728	1
3.40679485545945	3.43158470844451	1729	1
3.40518304961922	3.40888599071674	1730	1
3.40477166695854	3.40110885443176	1731	1
3.39362886124512	3.37417290164361	1732	1
3.39945138478926	3.38986016730678	1733	1
3.39824655348141	3.36707062958693	1734	1
3.40184677531175	3.37065707146839	1735	1
3.40345522074689	3.39665979958863	1736	1
3.39786686711016	3.38563553883150	1737	1
3.40034402764296	3.38762682791041	1738	1
3.40490072905919	3.40031634953290	1739	1
3.40641910733409	3.41048528538762	1740	1
3.40503237921202	3.38210517008377	1741	1
3.39593286362715	3.36199678015230	1742	1
3.40021646529643	3.38795072319616	1743	1
3.40570838836718	3.38018120737648	1744	1
3.40633909514887	3.37734373873691	1745	1
3.40593281062665	3.38767556937012	1746	1
3.40784161155654	3.43550609235839	1747	1
3.40446199092892	3.41454501727656	1748	1
3.40680562221314	3.41901370383261	1749	1
3.40943075654127	3.43945141478040	1750	1
3.40505672964370	3.40685125998392	1751	1
3.40666648504868	3.44505851908219	1752	1
3.40027349977563	3.40883840112478	1753	1
3.40276229032684	3.41108844773047	1754	1
3.40555345576810	3.38420990804275	1755	1
3.40248074993097	3.40263938452827	1756	1
3.40767014507727	3.43034349453354	1757	1
3.40298677777640	3.40011770502545	1758	1
3.40217010914534	3.41236869622581	1759	1
3.40582699793788	3.40795706187712	1760	1
3.40109594641295	3.41035144476923	1761	1
3.40515689039453	3.39989619797559	1762	1
3.40126579415423	3.38902824189404	1763	1
3.40186222340130	3.39341248543873	1764	1
3.40854501093283	3.41121957723765	1765	1
3.40106431269907	3.38975498906032	1766	1
3.40343990241121	3.41498161478614	1767	1
3.40238161854248	3.41516616742897	1768	1
3.40358815907803	3.41153522518593	1769	1
3.40479562587930	3.39932085053940	1770	1
3.40980183469479	3.43192192158059	1771	1
3.40379829412681	3.42506310554736	1772	1
3.40681050001896	3.45216490318160	1773	1
3.40761320870901	3.44089086476917	1774	1
3.40808433152639	3.44730989665446	1775	1
3.41366931615742	3.46679207330700	1776	1
3.40976606983518	3.44325143066262	1777	1
3.40459160435322	3.42675346431226	1778	1
3.40616756810445	3.44707249994679	1779	1
3.40825826274661	3.43868788202156	1780	1
3.40333975582561	3.42704553389424	1781	1
3.40654801728722	3.42262913556652	1782	1
3.40714614759212	3.40159907851453	1783	1
3.40226733285648	3.39533708491282	1784	1
3.40684559289530	3.43051872356612	1785	1
3.39803280243051	3.42613985527654	1786	1
3.40489242521661	3.44449824167070	1787	1
3.40866466456313	3.44064293816487	1788	1
3.40472028146801	3.42766338776518	1789	1
3.40000989863363	3.44196714012004	1790	1
3.40037035768306	3.43705095770062	1791	1
3.40461391065592	3.41291412489059	1792	1
3.39827222384086	3.41301587682123	1793	1
3.40729834960393	3.41437679112857	1794	1
3.39870339341730	3.40105528582638	1795	1
3.40418347550824	3.41932640430067	1796	1
3.40032479393084	3.39397711800899	1797	1
3.40751619807931	3.43249403750575	1798	1
3.40214832662067	3.45591381463204	1799	1
3.40255518435066	3.46132677052106	1800	1
3.40835662614376	3.47641359317081	1801	1
3.41204748431875	3.44048247486089	1802	1
3.40052674344638	3.42654359618482	1803	1
3.39728626376423	3.40806076938007	1804	1
3.40155839419745	3.40581606836029	1805	1
3.40478762481128	3.38191805137452	1806	1
3.40286834715888	3.38752162110044	1807	1
3.40391196079417	3.40305726047878	1808	1
3.39838070264045	3.42364161201741	1809	1
3.40473587856245	3.40989896151418	1810	1
3.39805276620302	3.39726192741447	1811	1
3.40012816642453	3.38816646419603	1812	1
3.39566990775090	3.37898006135907	1813	1
3.40273192638942	3.40851848103972	1814	1
3.41101043471032	3.41961319958107	1815	1
3.40084867077049	3.40601935020086	1816	1
3.40495680352025	3.40448682762213	1817	1
3.39811479562737	3.35706452360545	1818	1
3.40189309591966	3.36584477412673	1819	1
3.40340212153072	3.39790045130258	1820	1
3.39942091517911	3.40238764030269	1821	1
3.40070975509680	3.39266203190346	1822	1
3.40345724085942	3.38794183620925	1823	1
3.40300985197616	3.40301988860634	1824	1
3.40866366501177	3.40468982641945	1825	1
3.39912955342555	3.39460499580031	1826	1
3.40060598046811	3.40629677943112	1827	1
3.40319924506505	3.40711615993323	1828	1
3.40213524163565	3.39948451178023	1829	1
3.40420477192288	3.40704148699625	1830	1
3.40487630713069	3.40029262778568	1831	1
3.40445816180769	3.38532377947517	1832	1
3.39530535439925	3.36388921632504	1833	1
3.39512865311547	3.36865155888576	1834	1
3.39835350005648	3.38830813699520	1835	1
3.40139774909956	3.41202335683283	1836	1
3.40299643964646	3.41045586396429	1837	1
3.40791724853704	3.43586775392848	1838	1
3.40832342547507	3.41096575621483	1839	1
3.40882768011146	3.42130615811050	1840	1
3.40067998940893	3.40243737668156	1841	1
3.40456869197171	3.39108032634229	1842	1
3.39713599335775	3.35939635614181	1843	1
3.39497413318355	3.37033861063626	1844	1
3.39794656424919	3.38441684941084	1845	1
3.39496759886488	3.39389781458569	1846	1
3.40194014303739	3.40089098495510	1847	1
3.40010548920160	3.43288040661868	1848	1
3.40418391311418	3.40756995544258	1849	1
3.40575694606317	3.43376010342172	1850	1
3.40442599729272	3.43885881224656	1851	1
3.40079547548199	3.41194347645183	1852	1
3.40459176619174	3.40687703522731	1853	1
3.40400137102991	3.38566622494732	1854	1
3.40330871367267	3.36756549579802	1855	1
3.40397962099227	3.39628786136376	1856	1
3.39617128626319	3.39741369484550	1857	1
3.39320413628002	3.40873061898652	1858	1
3.39743046090961	3.40981604592224	1859	1
3.40178794869418	3.40599832184114	1860	1
3.40540132208887	3.42426367758563	1861	1
3.40330662465074	3.41437312463166	1862	1
3.39826125570763	3.41544494696022	1863	1
3.40005856877537	3.39313250391469	1864	1
3.40022252671414	3.39620679117689	1865	1
3.39584255672788	3.34707056538357	1866	1
3.40139343328797	3.38480285742100	1867	1
3.40325951773619	3.39685344340735	1868	1
3.40535264320681	3.44209671252778	1869	1
3.39820432205693	3.46047460962207	1870	1
3.40587544709151	3.44751152186967	1871	1
3.40206334128030	3.41544838183123	1872	1
3.39746713921030	3.39968373881929	1873	1
3.40908261613628	3.42229425049048	1874	1
3.40623384288952	3.47225276121486	1875	1
3.40317418287900	3.45010617357109	1876	1
3.40205147750785	3.41044135106650	1877	1
3.40381310976699	3.40069020269765	1878	1
3.40924734015560	3.40035282137310	1879	1
3.40845419509401	3.42743163839313	1880	1
3.40618544894223	3.41453729220198	1881	1
3.40430854206453	3.38480008790634	1882	1
3.39970926574396	3.38670590945338	1883	1
3.40271077211498	3.39569998438215	1884	1
3.40414620659460	3.40796832672276	1885	1
3.40028858909522	3.38563598415341	1886	1
3.40478681569790	3.42585108068249	1887	1
3.40128420005601	3.39320916027912	1888	1
3.39391865990326	3.40868275097891	1889	1
3.39971584171802	3.40437396547826	1890	1
3.39806428619136	3.41065442104938	1891	1
3.40393538382434	3.41999208110189	1892	1
3.40228336640937	3.41526848810835	1893	1
3.40064873096582	3.39495082988842	1894	1
3.39990537796486	3.37300424866500	1895	1
3.40010140684949	3.39763091720162	1896	1
3.40486158402684	3.45166612029501	1897	1
3.40089981444045	3.43662972327094	1898	1
3.40145119290627	3.40757317780346	1899	1
3.39790478925432	3.39884220751765	1900	1
3.40610152293973	3.41666378551218	1901	1
3.39745467289332	3.39241082063728	1902	1
3.39787716950669	3.35875250169486	1903	1
3.39240366783510	3.39202648340771	1904	1
3.39959440312049	3.40863169921205	1905	1
3.40481046406092	3.41796596671742	1906	1
3.40255754938517	3.38647741952259	1907	1
3.39986727407842	3.39328091188290	1908	1
3.40176813020025	3.42130463826897	1909	1
3.40766661743807	3.45372879104687	1910	1
3.40287220217598	3.40341888281562	1911	1
3.39961211216779	3.37460055129500	1912	1
3.40440575288079	3.41712285859995	1913	1
3.40147821597754	3.41019100105098	1914	1
3.39854709690297	3.39125745979196	1915	1
3.40511432221056	3.41530857856874	1916	1
3.40163944088137	3.39290660814836	1917	1
3.40165952260037	3.38060363799343	1918	1
3.40144241560106	3.35493166161972	1919	1
3.40266824758587	3.35773542602938	1920	1
3.40007868665705	3.33684227381404	1921	1
3.39794969381418	3.36558231045820	1922	1
3.40029999137661	3.37629173739633	1923	1
3.39941474586240	3.37760408027638	1924	1
3.39529123196774	3.36884878420543	1925	1
3.40212118080766	3.39289366380831	1926	1
3.40554970213487	3.43276890035495	1927	1
3.41101866131072	3.44634018849849	1928	1
3.40506845925431	3.43389474755347	1929	1
3.40385395229865	3.41423556030819	1930	1
3.40331710928191	3.44053001105027	1931	1
3.40976531778670	3.47255499778982	1932	1
3.40722302610348	3.45951584250861	1933	1
3.40332649160704	3.44131514034691	1934	1
3.40379169299391	3.44257045865514	1935	1
3.39808558886215	3.44401166908794	1936	1
3.40558359938955	3.42460286680161	1937	1
3.40095375903993	3.40861978501742	1938	1
3.41066332485554	3.40715028929068	1939	1
3.40161889369211	3.39672954602391	1940	1
3.39405150480498	3.40666921220975	1941	1
3.39853820456818	3.36235648931701	1942	1
3.39508403626797	3.34813160753151	1943	1
3.39644373662796	3.36261165371499	1944	1
3.40300707933519	3.37063016670939	1945	1
3.39732413551661	3.37545842172232	1946	1
3.40442212138355	3.39764938267904	1947	1
3.40314605539537	3.41908879610819	1948	1
3.39877440049376	3.45485122035077	1949	1
3.40146511987753	3.39439961186416	1950	1
3.39697711720843	3.38109925300160	1951	1
3.39813916928777	3.36718041935919	1952	1
3.39957400280691	3.39574506448374	1953	1
3.40209993130437	3.39824922959765	1954	1
3.40322061728705	3.39691876655777	1955	1
3.39966525165858	3.36702480633884	1956	1
3.40335039108919	3.39671502622931	1957	1
3.39837788249426	3.39365209408718	1958	1
3.39698948660417	3.37932213049403	1959	1
3.39550758355481	3.39442220130829	1960	1
3.40395934065066	3.41460082778166	1961	1
3.39986545587426	3.39640739064256	1962	1
3.40234497392539	3.40391872360523	1963	1
3.40295213317677	3.41877655967216	1964	1
3.40419036103753	3.40721621847786	1965	1
3.40099198656310	3.37017743473258	1966	1
3.39999760324782	3.38628651185269	1967	1
3.40526824964125	3.43187748191843	1968	1
3.40239935963692	3.42655881637403	1969	1
3.40068584007241	3.38654446531028	1970	1
3.40399426456240	3.40301940553470	1971	1
3.40085502662216	3.39389273459949	1972	1
3.40617461886129	3.40242096918838	1973	1
3.40966091523997	3.41432454466897	1974	1
3.40832414778450	3.40033900823243	1975	1
3.39880116722176	3.41602427220761	1976	1
3.40491317608669	3.41141584702167	1977	1
3.40383636185891	3.42461619370813	1978	1
3.39781941901504	3.42579772535449	1979	1
3.39971781081530	3.39055390719021	1980	1
3.40638180770355	3.41821250272788	1981	1
3.40209797334053	3.42579596460601	1982	1
3.40233189042860	3.41884871032554	1983	1
3.40550744548476	3.42690520132064	1984	1
3.40245237092409	3.42179181083776	1985	1
3.40446657223053	3.42537383044946	1986	1
3.40139153064818	3.42471947928973	1987	1
3.39818825834665	3.41191528663605	1988	1
3.40457464988874	3.39134506376988	1989	1
3.40606767704652	3.39431846833124	1990	1
3.40510927631057	3.41729317970814	1991	1
3.40193332350032	3.40520797820185	1992	1
3.40086260099996	3.42512207058041	1993	1
3.40216289487743	3.41932500303946	1994	1
3.39326934524744	3.39000607050420	1995	1
3.39365998543771	3.39832556974335	1996	1
3.39385230233455	3.37146562823484	1997	1
3.38805641349074	3.34449190488726	1998	1
3.39289844778812	3.39712694611541	1999	1
3.39824424572401	3.38847460618940	2000	1
[truncated: 3,000 more rows]
