# Supplementary material for: Reversibility and Viscoelastic Properties of Micropillar Supported and Oriented Magnesium Bundled F-Actin
Source: PLoS One. 2015 Aug 31;10(8):e0136432. doi: 10.1371/journal.pone.0136432 (PMC4556452; doi:10.1371/journal.pone.0136432)
Supplement: S1 Data — See the Readme.txt file within. (ZIP) [file pone.0136432.s004.zip › Rheology-raw-data/120916 02mM/fov2102noDD/fov2102noDD.txt]

3.34209652715748	3.12952474381919	1	1
3.34343143073334	3.11381643800012	2	1
3.34338348017128	3.15441293837244	3	1
3.33894005368163	3.14799581412542	4	1
3.34167950267889	3.12744112216901	5	1
3.34314613744558	3.12018435102086	6	1
3.34029372410117	3.13438361748414	7	1
3.34095936728970	3.13037520336612	8	1
3.34296295479110	3.12636834998114	9	1
3.34212528551939	3.10394273260834	10	1
3.34315495940330	3.11141679063847	11	1
3.34313053674263	3.13628328712983	12	1
3.34202003633402	3.12222484594401	13	1
3.33892436331711	3.12310967978351	14	1
3.34139603056340	3.11477212098409	15	1
3.34097761293048	3.11412311884497	16	1
3.33929611514181	3.11136850320834	17	1
3.34087855269155	3.12136543352757	18	1
3.33853400773004	3.11473112947275	19	1
3.34085357555889	3.13181527751790	20	1
3.34164638120074	3.12050108117322	21	1
3.33985315468046	3.13010610360231	22	1
3.34171638245314	3.10567451279648	23	1
3.34151522268124	3.11305815304158	24	1
3.34127990239214	3.10968976006985	25	1
3.34204685046906	3.11814296914176	26	1
3.34236385166250	3.13516438122377	27	1
3.34041522034500	3.10288563094423	28	1
3.33916540394028	3.11915260739686	29	1
3.34118433584578	3.10555203162923	30	1
3.34107437508874	3.10126257693711	31	1
3.34070388081391	3.13845997693420	32	1
3.34131172154470	3.13963137187552	33	1
3.34134209349414	3.12393091851898	34	1
3.34138526143368	3.13506425758470	35	1
3.34032991727890	3.13636406755004	36	1
3.34107522954636	3.13183716350433	37	1
3.34159909975501	3.12874963652255	38	1
3.34104244440948	3.11800275517261	39	1
3.34054334569177	3.11083673016957	40	1
3.33915712252658	3.13542936434359	41	1
3.34240727847540	3.12528912754046	42	1
3.34203755715541	3.11114333958453	43	1
3.33898177193138	3.09000271622147	44	1
3.34226944667731	3.10533373312742	45	1
3.34207044810569	3.12576667539231	46	1
3.34606230886828	3.12444397515627	47	1
3.34090653887531	3.12168337666921	48	1
3.34226639818270	3.11910780738818	49	1
3.33854598321775	3.11428815335270	50	1
3.34101457499975	3.12056200460501	51	1
3.33988368708756	3.10555286109970	52	1
3.34112861644068	3.12021768264803	53	1
3.33794948766574	3.12990213232380	54	1
3.34174858221629	3.11756307284963	55	1
3.34156119740260	3.13214945779469	56	1
3.34226018670719	3.12592609416493	57	1
3.34093290165738	3.13425050937120	58	1
3.34312058640519	3.14308928130874	59	1
3.34406913837019	3.13421577611102	60	1
3.34297983785487	3.13586935000295	61	1
3.34047543253987	3.13009975199359	62	1
3.33886396868592	3.12620076683203	63	1
3.33968661263444	3.14720400848661	64	1
3.34002577331594	3.13805203728207	65	1
3.34069343585642	3.12653190371797	66	1
3.34214939686148	3.13396989775771	67	1
3.34027727474336	3.12860462979703	68	1
3.33985864524650	3.13072851078968	69	1
3.34085697306499	3.10227748153718	70	1
3.34135576727900	3.11641907779823	71	1
3.34171584720522	3.12520121415674	72	1
3.33851340250787	3.10914571990507	73	1
3.34161759945258	3.11298975542439	74	1
3.34520817237852	3.12887810151169	75	1
3.34296180380924	3.14040719671828	76	1
3.34104705484833	3.11781681450034	77	1
3.33933469115475	3.11898401042063	78	1
3.34067382053315	3.13704160869167	79	1
3.34083813319740	3.13276506377085	80	1
3.34007743338806	3.14840120130089	81	1
3.34323791176366	3.15814138227088	82	1
3.34228376643447	3.11842975073302	83	1
3.34282063839674	3.10927750724057	84	1
3.34071014715195	3.15394488590040	85	1
3.34210681943094	3.14296200783724	86	1
3.34230218355963	3.14746437621849	87	1
3.34094816555985	3.12569162172870	88	1
3.34202355952288	3.11777326862384	89	1
3.34059865625114	3.15229522705684	90	1
3.34634290764329	3.12864469292720	91	1
3.34099753437542	3.12397720655942	92	1
3.33814415790342	3.13051346570737	93	1
3.34127002951140	3.11014588134861	94	1
3.33929868096329	3.10016004686474	95	1
3.34183257651165	3.10526990207719	96	1
3.33946213104688	3.09993723388678	97	1
3.34178328124207	3.12267401854810	98	1
3.34194920700133	3.12613612562816	99	1
3.33889799655837	3.12500363987416	100	1
3.34207687973976	3.13309836173140	101	1
3.33868856415545	3.12072750478743	102	1
3.34052515488401	3.12101968041919	103	1
3.34008949553595	3.12734067062537	104	1
3.34170686631653	3.13946812907128	105	1
3.34091245187820	3.14052035456609	106	1
3.34267192844278	3.14068824469016	107	1
3.34085439747496	3.13849663485647	108	1
3.34109444649737	3.13835807919903	109	1
3.34110013037669	3.12189432168228	110	1
3.34065412232041	3.11150408206148	111	1
3.34091871325901	3.13945393000324	112	1
3.34352209263311	3.14096413154812	113	1
3.34209421524902	3.14771010990728	114	1
3.34128012496512	3.14668613149229	115	1
3.33717577481786	3.12110479211202	116	1
3.33887389683799	3.11898855097190	117	1
3.33741229186802	3.11428520044960	118	1
3.33870814937659	3.11104835598603	119	1
3.33934619094188	3.11971138929745	120	1
3.34035903338362	3.13980914511304	121	1
3.33864408722443	3.14073230498614	122	1
3.33861428170708	3.13180800286912	123	1
3.34029184807938	3.13893220287505	124	1
3.33789938361306	3.12544110765666	125	1
3.34178931858786	3.15184690758413	126	1
3.34009225830176	3.13263551316601	127	1
3.34328832926137	3.12100434488290	128	1
3.34297269714172	3.13222666085287	129	1
3.34199126044457	3.15476075048464	130	1
3.34251073601006	3.14337656336350	131	1
3.34050063410203	3.13349327866891	132	1
3.34120223505310	3.12601872200410	133	1
3.34291782183418	3.11750228248054	134	1
3.34283818336827	3.13495670755546	135	1
3.33924959568034	3.12033281724777	136	1
3.34052102823999	3.11921018777338	137	1
3.34664902147664	3.12359540378819	138	1
3.34454640542066	3.14356774349856	139	1
3.34080111299472	3.14430336373325	140	1
3.34198884431890	3.13242143604918	141	1
3.33886968121358	3.13345466272246	142	1
3.34061913526590	3.11136465669161	143	1
3.33818621989629	3.12925537978436	144	1
3.34359827273979	3.12927588326950	145	1
3.34481687280111	3.13265987229020	146	1
3.34051463845348	3.13435169144282	147	1
3.34222397026388	3.15091054978580	148	1
3.34315205275670	3.13863841739039	149	1
3.34272750572886	3.13587566971523	150	1
3.34231321927348	3.13933068464637	151	1
3.34235489217097	3.16281652306839	152	1
3.33971578041977	3.14310371099006	153	1
3.33806323877355	3.11324531602781	154	1
3.34259054583699	3.11741016451210	155	1
3.33912454500886	3.10928154262131	156	1
3.34126252694726	3.11917073202888	157	1
3.34055573464765	3.14478840080530	158	1
3.34041524744300	3.12854595654162	159	1
3.33938774327002	3.13713214708302	160	1
3.34194990543583	3.15212889495586	161	1
3.34337988372752	3.13055321790306	162	1
3.34039127319742	3.13089614167565	163	1
3.33986776008911	3.12766574786949	164	1
3.34052371520146	3.10846813048971	165	1
3.34358854875141	3.12248559605370	166	1
3.34073131606127	3.11418061042687	167	1
3.33970542932781	3.10820343217474	168	1
3.34055358659663	3.09774154025553	169	1
3.33943065108704	3.13601159535616	170	1
3.34266289818999	3.11772286087899	171	1
3.34354447925016	3.13403593031580	172	1
3.34233763252639	3.09819273757771	173	1
3.33803283979053	3.11469507223017	174	1
3.34190339217568	3.12868876971382	175	1
3.34010451866224	3.13597751188483	176	1
3.34234540249768	3.13171337643576	177	1
3.34513980169261	3.14984970773490	178	1
3.34297044440666	3.13999011924594	179	1
3.34256163166039	3.12430480244283	180	1
3.34326246534828	3.13842791415343	181	1
3.33882241223002	3.12019300939152	182	1
3.34396726995884	3.12309847982909	183	1
3.33927418986975	3.13522993255144	184	1
3.34072106478255	3.12793046640044	185	1
3.33989556096589	3.12776003409699	186	1
3.34419101520717	3.10358523388360	187	1
3.34346700374751	3.11254371860758	188	1
3.34108296558446	3.13817884856634	189	1
3.34047029762175	3.14545066843122	190	1
3.33816882219879	3.12606784008373	191	1
3.33725117953739	3.11941861759585	192	1
3.34247075590487	3.13374850286317	193	1
3.34073915689447	3.09346121025617	194	1
3.34187715578641	3.11180287488633	195	1
3.33960046851296	3.14521114873005	196	1
3.33918003163950	3.12750624198861	197	1
3.33871076303515	3.10020762272772	198	1
3.34137321483679	3.09475317128610	199	1
3.33779450168367	3.11041578030936	200	1
3.33904550653383	3.13877395960802	201	1
3.33808462822456	3.11523833865029	202	1
3.34000281398599	3.11121407776929	203	1
3.33941719118164	3.11688947510614	204	1
3.34326601436160	3.14287481399921	205	1
3.34472419521499	3.13144556812926	206	1
3.34128596580135	3.13910037096445	207	1
3.34046243440210	3.11155723718001	208	1
3.34012032860292	3.13937994334019	209	1
3.33930138881025	3.16044526353863	210	1
3.34117073427283	3.13790289926484	211	1
3.34109043299936	3.12737753924977	212	1
3.34161595368213	3.13459523182938	213	1
3.34195397517878	3.13229565525392	214	1
3.34375518643547	3.16504996131108	215	1
3.33933897791179	3.15839358306729	216	1
3.34139111622745	3.12829189309629	217	1
3.33983052391217	3.11918429870243	218	1
3.34172151028487	3.12685677621542	219	1
3.33956054533959	3.13653468606862	220	1
3.33771143345455	3.13224101267290	221	1
3.34062560631555	3.13439497669744	222	1
3.34001332274758	3.12699934235397	223	1
3.34132035569033	3.12947865764081	224	1
3.33737240895516	3.11867447801245	225	1
3.34100008868318	3.13682004393949	226	1
3.33961720097441	3.13613738718080	227	1
3.34346633200773	3.11943632668884	228	1
3.34262195381183	3.11532709102365	229	1
3.34119182141711	3.12391213193516	230	1
3.33799337034131	3.14037376940447	231	1
3.33924243604973	3.13948238546449	232	1
3.34145710733173	3.14020702535328	233	1
3.34114551255233	3.14327451490546	234	1
3.34179771983995	3.15400794021786	235	1
3.34430698402077	3.14455246918561	236	1
3.33876261440544	3.12179172857421	237	1
3.34308765028618	3.11693036234234	238	1
3.33946855301935	3.11545791310113	239	1
3.34278645205989	3.08872194379121	240	1
3.34049070550884	3.12879451970562	241	1
3.33703122036837	3.12257925067053	242	1
3.34058374133580	3.12663373906081	243	1
3.33707375619430	3.10067139378498	244	1
3.33755736266200	3.10489274501687	245	1
3.33983457384187	3.10993421556422	246	1
3.33935795896297	3.13161728810287	247	1
3.34125337116961	3.12428537657452	248	1
3.33910317491905	3.13253455665922	249	1
3.34175863623367	3.14656938911544	250	1
3.33932578217909	3.13749679795178	251	1
3.33921306928353	3.10451658940671	252	1
3.34215653663468	3.12901186565638	253	1
3.34070420144468	3.12651398918447	254	1
3.34201570825157	3.12551001932042	255	1
3.33937617154471	3.12557953530560	256	1
3.34195833094612	3.13015784367440	257	1
3.34053350541133	3.14563315447262	258	1
3.33973321301966	3.13199236118241	259	1
3.33801417491686	3.13321113292208	260	1
3.34201259457447	3.14254894494366	261	1
3.34098577333622	3.16208075057856	262	1
3.34234820609816	3.14536620099703	263	1
3.34048135084777	3.12602435832787	264	1
3.34140633982367	3.14906132046520	265	1
3.34077765256885	3.12865850643019	266	1
3.34151828184043	3.13492753237326	267	1
3.34353569150943	3.15714064219321	268	1
3.34271187190434	3.13329009431536	269	1
3.34044415598996	3.13654859605666	270	1
3.33827002829664	3.13372402685263	271	1
3.34098551844884	3.13992402244859	272	1
3.33966711939921	3.12719451720993	273	1
3.34261068791699	3.14364837338223	274	1
3.33860863247406	3.14340560063973	275	1
3.34037524691785	3.14531357248260	276	1
3.33961596013232	3.14854502844673	277	1
3.34033399242156	3.14085084226356	278	1
3.33736825900469	3.14515335962119	279	1
3.33686881211181	3.14733636136151	280	1
3.34028837748015	3.11513761951050	281	1
3.33817474721687	3.14530942556804	282	1
3.33863033586398	3.13711141898033	283	1
3.34221837595280	3.12113994897869	284	1
3.34236196767408	3.13213017694703	285	1
3.33942261170110	3.11556919430784	286	1
3.34017708592147	3.12378692308760	287	1
3.34477067311569	3.12847367301319	288	1
3.33872924062248	3.10663579380113	289	1
3.33805893928623	3.12278569316912	290	1
3.33948028164023	3.15714599890637	291	1
3.33745185290152	3.12401307708792	292	1
3.34241576988578	3.12808715946125	293	1
3.34148093475332	3.14184389347700	294	1
3.33494805011566	3.12417232705787	295	1
3.34112082335631	3.15227186849489	296	1
3.33662693781354	3.14370129582902	297	1
3.34000842569210	3.15990344161431	298	1
3.34024051710891	3.14162607264145	299	1
3.34101761835762	3.12697522497872	300	1
3.33810816224106	3.12481092326638	301	1
3.33804891802988	3.13599104672657	302	1
3.33739443726498	3.11927985594316	303	1
3.34060148078103	3.12154190539710	304	1
3.34054887522593	3.15082092945742	305	1
3.33601296409731	3.15359075735162	306	1
3.33890480884243	3.14773356133709	307	1
3.33843540098991	3.12452008465013	308	1
3.33907438796210	3.13051701113106	309	1
3.33703831058324	3.11886754002634	310	1
3.34027076201867	3.12130618848606	311	1
3.33870506453918	3.11799862672721	312	1
3.33961274406741	3.12323685902599	313	1
3.34081288169206	3.14373223033387	314	1
3.33681840940917	3.12172240729124	315	1
3.34119755055795	3.12935638926173	316	1
3.34498862421380	3.12651975362575	317	1
3.34074657189069	3.13032027559077	318	1
3.33796415827926	3.11553703750384	319	1
3.33665823446979	3.12454937387496	320	1
3.34033444845558	3.13918495482011	321	1
3.34154313093998	3.15953013203061	322	1
3.34193151303543	3.12674301801691	323	1
3.34361079713513	3.13955292044415	324	1
3.33989854312208	3.13679045445013	325	1
3.33763927357967	3.13653268768326	326	1
3.34066839544523	3.11487249934384	327	1
3.33853806175670	3.11972718681787	328	1
3.34056618043000	3.10082354718578	329	1
3.34076675912918	3.11943130996184	330	1
3.34071265689670	3.13327262701099	331	1
3.34021444885266	3.14110136749141	332	1
3.33925632819001	3.15171651171573	333	1
3.34139278978994	3.15314330309947	334	1
3.34406619322816	3.14992282128516	335	1
3.34172092307648	3.11315883239153	336	1
3.33807493495207	3.10014865824237	337	1
3.33905984438159	3.11510721427107	338	1
3.34179828947675	3.13266228844482	339	1
3.34302727431171	3.13884941614676	340	1
3.33801614989093	3.14234647069428	341	1
3.33778125683790	3.11844352890888	342	1
3.33878897601375	3.14395190228676	343	1
3.34119750700961	3.13735867989640	344	1
3.33858718917719	3.13688366449984	345	1
3.34068483027383	3.12611303843975	346	1
3.34071006401133	3.14182781246959	347	1
3.34305653587708	3.13973302492940	348	1
3.33778877365689	3.12989275156987	349	1
3.33780358802487	3.12482253914318	350	1
3.34276560323946	3.13196060443926	351	1
3.34279126765547	3.12091439420496	352	1
3.33981132873919	3.12784894072217	353	1
3.33908320923104	3.11990041498541	354	1
3.33855558009502	3.09474038997090	355	1
3.34097979021826	3.12510878683864	356	1
3.33879329407687	3.11890125613445	357	1
3.33856503203779	3.11492772101531	358	1
3.33923326310153	3.09094303739694	359	1
3.33992346050581	3.10857065218692	360	1
3.34056744683268	3.12735797783994	361	1
3.33940104014017	3.13532088937298	362	1
3.34160990930153	3.13887504978577	363	1
3.34031549537564	3.14387452083065	364	1
3.33943866387805	3.12496273033672	365	1
3.33674341023326	3.11029498450591	366	1
3.33674938402628	3.10948922615348	367	1
3.33788463732166	3.11829269038460	368	1
3.34127332406997	3.14340537419013	369	1
3.33963894867169	3.13912188369639	370	1
3.34196953849871	3.11514608460986	371	1
3.33991592941671	3.11894538672176	372	1
3.34109321227516	3.13365238901884	373	1
3.34088484489721	3.11820218398964	374	1
3.34167227737381	3.12561176845869	375	1
3.33912252718755	3.13461828786710	376	1
3.33864522598601	3.14904707632207	377	1
3.34069008850140	3.13371911865366	378	1
3.33763743479852	3.14627542169636	379	1
3.33854811887798	3.12680704466625	380	1
3.33749913103286	3.12623139935202	381	1
3.33851433358363	3.12779932000825	382	1
3.34136194655310	3.13021035699314	383	1
3.33826709576842	3.13284150023787	384	1
3.34132028590399	3.11902683566024	385	1
3.33989507552465	3.12439294465425	386	1
3.33942203189254	3.12869852532948	387	1
3.34099014091324	3.10347449772927	388	1
3.34121861790648	3.11318070230842	389	1
3.34034086809885	3.12342667378346	390	1
3.33991730682703	3.11555882310942	391	1
3.33854657930813	3.10497618750246	392	1
3.33830107134452	3.12344118287689	393	1
3.33987607566939	3.12059034493562	394	1
3.34128777238815	3.16930952674887	395	1
3.33850790174587	3.14047654667198	396	1
3.34005609032719	3.13293261942338	397	1
3.34359242313407	3.13419023911639	398	1
3.34092887404006	3.13089397683705	399	1
3.33920090058999	3.11228006549096	400	1
3.34003247032573	3.12973392509171	401	1
3.33959145510936	3.12136117165711	402	1
3.33929995572318	3.12900689115595	403	1
3.33717538367656	3.12733641774974	404	1
3.33938951614299	3.14091455335824	405	1
3.33983638158444	3.13279952973439	406	1
3.33910617519456	3.14309811504922	407	1
3.34117337128331	3.14035270688056	408	1
3.33931009862794	3.13020265021031	409	1
3.34135375036234	3.11365631188668	410	1
3.34109417630156	3.10861198296331	411	1
3.34101453239948	3.11899132188642	412	1
3.33947365838573	3.11233477480826	413	1
3.33708888809276	3.12304741360865	414	1
3.34061449501075	3.14460330166658	415	1
3.33958123508443	3.13205509995850	416	1
3.34010914124200	3.14250746995901	417	1
3.34361349023700	3.15431061439382	418	1
3.33874966462515	3.13682454211321	419	1
3.33907593896048	3.13595283944961	420	1
3.34175347092804	3.15390317612252	421	1
3.34091637379671	3.13045453117761	422	1
3.33950865679045	3.12761800857037	423	1
3.33956577039485	3.13816627421475	424	1
3.33890492636567	3.13083850471132	425	1
3.34044014692261	3.14240864380771	426	1
3.34061895565357	3.15803410212622	427	1
3.34073618788545	3.11989883649237	428	1
3.33944622272035	3.10974294551464	429	1
3.33889990063265	3.14205085377938	430	1
3.34204738993715	3.14184833034190	431	1
3.34195616443718	3.14575058264161	432	1
3.33956416977915	3.10893130183712	433	1
3.33986885823278	3.10616683108079	434	1
3.34017092400640	3.11915439442890	435	1
3.33699732903553	3.13698418914524	436	1
3.34025447223374	3.13129132722298	437	1
3.33837997344664	3.11176109285200	438	1
3.34227793828732	3.10196600834382	439	1
3.33562310952994	3.10520595586902	440	1
3.33661290893998	3.12408932179111	441	1
3.33735422492121	3.12475002189376	442	1
3.33926454202160	3.12297897767486	443	1
3.33805917954166	3.13099233588117	444	1
3.34124892223625	3.12305364022604	445	1
3.33686127569503	3.11979253625756	446	1
3.34180844474790	3.10840401821783	447	1
3.34068654532399	3.10322365575690	448	1
3.34126545028400	3.11176501452331	449	1
3.33764573934251	3.12838893710048	450	1
3.34020265924327	3.14218057040460	451	1
3.34058208075410	3.12731825815408	452	1
3.33995743892711	3.13032240351412	453	1
3.34113058981169	3.13395232682787	454	1
3.33983587192374	3.13050979085540	455	1
3.34107022616439	3.11753507294880	456	1
3.34039870811438	3.12024106318977	457	1
3.34361072915493	3.13295450992121	458	1
3.33945233703380	3.14102072243599	459	1
3.33789224670872	3.11805170566711	460	1
3.33561357083967	3.10069431097096	461	1
3.33740835836645	3.11808422013784	462	1
3.33672705425156	3.11943617643853	463	1
3.34020186307513	3.12089819113515	464	1
3.33881309187797	3.11931072459447	465	1
3.33675852204730	3.11113249541292	466	1
3.34078674762964	3.12638853446759	467	1
3.33840384768272	3.09856962579093	468	1
3.33893469445515	3.12108175457290	469	1
3.33752628189177	3.11932654633710	470	1
3.33952550349439	3.12579262902509	471	1
3.33870699438221	3.13542758854768	472	1
3.33947657520851	3.13453208409478	473	1
3.33991347036002	3.12588523902602	474	1
3.33701973729629	3.13158850738781	475	1
3.34048354545914	3.13090222596534	476	1
3.33921804587301	3.14416366621363	477	1
3.34415479680928	3.16767519505109	478	1
3.33664080909562	3.13903137241335	479	1
3.33836878535838	3.10969395401378	480	1
3.33868629690673	3.10165625409908	481	1
3.33720324323813	3.12239691249266	482	1
3.33877129793965	3.09432362991117	483	1
3.33778691699142	3.11327666521812	484	1
3.34039343497555	3.11414108198938	485	1
3.33898533043724	3.13825568003226	486	1
3.33725106495115	3.13233668287282	487	1
3.33949301991992	3.12953048836321	488	1
3.33801699598123	3.12170796117651	489	1
3.33835130519070	3.11617931188998	490	1
3.33397436120208	3.11653628665092	491	1
3.33784264853326	3.14030867774196	492	1
3.33964314656947	3.10387465141610	493	1
3.33925634066149	3.12295856028660	494	1
3.33748725377680	3.13084025616403	495	1
3.33835925868228	3.11379653179343	496	1
3.33765844304893	3.13993404594052	497	1
3.33847741069890	3.12652950272965	498	1
3.33913449986206	3.12569819222521	499	1
3.34028953330228	3.13324142150408	500	1
3.34185177221017	3.15073888618341	501	1
3.34088740231269	3.13266414366928	502	1
3.34098790778017	3.14069688775924	503	1
3.33900269548283	3.12336066807937	504	1
3.34107621506213	3.11661370198640	505	1
3.33736576351730	3.11345740120878	506	1
3.33848242619978	3.12295779637906	507	1
3.33827017218543	3.10340840667153	508	1
3.33757812429184	3.12580585957614	509	1
3.33920431511932	3.15021376319324	510	1
3.33661541941179	3.11434283414069	511	1
3.33943586017335	3.12117809603954	512	1
3.33988873632193	3.13885342563314	513	1
3.33702572908644	3.12000575173365	514	1
3.34014662499898	3.12666228449132	515	1
3.33878417352875	3.11914007784251	516	1
3.33505882652211	3.12223572477460	517	1
3.33920450602295	3.14524635259777	518	1
3.33662790962559	3.13036843088935	519	1
3.33936234125665	3.10076616640135	520	1
3.33815134723665	3.11702185339080	521	1
3.34094678912736	3.11603389693586	522	1
3.34028101497016	3.11377464610598	523	1
3.33699530088063	3.14310054510865	524	1
3.33956034811666	3.13764231462444	525	1
3.34135315044435	3.11746503879885	526	1
3.33598639643778	3.10669627531008	527	1
3.33974330127740	3.09829267616490	528	1
3.33688315137715	3.10911418115659	529	1
3.34273800330883	3.12106549166647	530	1
3.33889110607508	3.12975711186842	531	1
3.33862543643996	3.12490159980157	532	1
3.33723919560206	3.11358022808176	533	1
3.34053388567757	3.11657967296117	534	1
3.33949235418018	3.14258478902039	535	1
3.34115541542521	3.13173192669638	536	1
3.33907390167865	3.13896481067130	537	1
3.33999822301669	3.16543953973641	538	1
3.33972793610455	3.15136246461737	539	1
3.34044700530548	3.12818871882225	540	1
3.33738514575607	3.12337174659854	541	1
3.34010044563678	3.12315007152048	542	1
3.34135287866992	3.09431183185418	543	1
3.33799616554197	3.11401939125774	544	1
3.33892616498345	3.14183134813690	545	1
3.33801467720285	3.12510550696988	546	1
3.33979954388137	3.13042121543973	547	1
3.33917795848821	3.12247806843863	548	1
3.33933312476255	3.12048363304296	549	1
3.34121711291295	3.11355658411367	550	1
3.34200090327930	3.12788037702893	551	1
3.34299443857634	3.15312664951509	552	1
3.34059944343114	3.15648170425534	553	1
3.34081335749042	3.15788138201075	554	1
3.33916039864260	3.16166102522684	555	1
3.33921136142230	3.13489267854215	556	1
3.34374594896240	3.13989710984869	557	1
3.34213716062223	3.12285979939831	558	1
3.33768187840080	3.11096776408350	559	1
3.33978563252998	3.13996851457270	560	1
3.33905299213186	3.15385181617619	561	1
3.34220863881688	3.15295844235626	562	1
3.34027773030522	3.13558511351533	563	1
3.33993591356849	3.13099681082720	564	1
3.34146582164163	3.13834147773272	565	1
3.33876582196051	3.13216720631682	566	1
3.34164532680537	3.12116618548347	567	1
3.33985267858053	3.12205128150924	568	1
3.33920096569430	3.11636403576535	569	1
3.34065328614062	3.11249262927982	570	1
3.33949822683579	3.12332679395832	571	1
3.33691127178986	3.13711735460473	572	1
3.33656281608112	3.12426878645966	573	1
3.33666019512817	3.10154500318476	574	1
3.33816849939810	3.14013189623701	575	1
3.33605226518510	3.12705074395140	576	1
3.34185576883952	3.15730168061278	577	1
3.33843480975264	3.13362889669114	578	1
3.34007489220975	3.12153806997740	579	1
3.34026856377622	3.11836326145176	580	1
3.34259037574921	3.13928811754000	581	1
3.34068230150705	3.13366205493891	582	1
3.34039628101726	3.12820586771573	583	1
3.34090762687862	3.12819469671318	584	1
3.33891338778191	3.10571075977261	585	1
3.33635531134548	3.10921950245308	586	1
3.33929946568113	3.11544039863978	587	1
3.34295933157912	3.12004990073327	588	1
3.33805645395470	3.11537221491116	589	1
3.34318383474449	3.12988525280563	590	1
3.33921252467697	3.13748589700808	591	1
3.33715642504507	3.11430264295158	592	1
3.33907600397441	3.10731217630438	593	1
3.33939595840514	3.11307292753424	594	1
3.34109122130983	3.14640178229449	595	1
3.34020757082879	3.14149830005550	596	1
3.34347463892034	3.13870224212733	597	1
3.33933767812377	3.12941628338431	598	1
3.34182245817742	3.13667849780885	599	1
3.34010124698598	3.15572763154940	600	1
3.34005529902815	3.16240270360819	601	1
3.33888974568607	3.15666957766589	602	1
3.33829579183428	3.12446883859925	603	1
3.33812599787594	3.14577360357661	604	1
3.33900491215474	3.12186973552712	605	1
3.34151253858308	3.12791774933316	606	1
3.33905176239290	3.11846201225033	607	1
3.34013114898978	3.13204748464348	608	1
3.33629504779338	3.12561677937286	609	1
3.33787254343193	3.12071607574873	610	1
3.33930087088144	3.12840168222647	611	1
3.33688446919018	3.11934630232931	612	1
3.33889718692454	3.13148019059798	613	1
3.33966844822700	3.12806239043234	614	1
3.34149141856873	3.10752536383768	615	1
3.34124059617687	3.09125559380110	616	1
3.34140230851831	3.11862764828892	617	1
3.33733728666327	3.12770402840936	618	1
3.34115042823335	3.12714366546220	619	1
3.33780358809465	3.13720073423018	620	1
3.34027005639068	3.14301704364614	621	1
3.33938935668902	3.14504593402799	622	1
3.33605830340991	3.14899587630853	623	1
3.33905350190825	3.14347839098827	624	1
3.34035320600817	3.12120357205870	625	1
3.34123993120574	3.12217658148947	626	1
3.33855186107223	3.13467538014589	627	1
3.34087612822900	3.13078694689390	628	1
3.34102155217724	3.11594859428490	629	1
3.34325951257944	3.11640976398484	630	1
3.33762456706282	3.10837094140490	631	1
3.33931471830663	3.10704658266058	632	1
3.34217888288852	3.12753982648894	633	1
3.33943899706044	3.13708071462877	634	1
3.34170840609174	3.11825832117667	635	1
3.33894291239090	3.14628444968195	636	1
3.34146214750927	3.14698545051339	637	1
3.34156671008438	3.12920922750614	638	1
3.33878935260388	3.11751136295578	639	1
3.34110347282184	3.14072564485344	640	1
3.34298784726620	3.15180479305265	641	1
3.33906089912736	3.17035934241787	642	1
3.33796488854440	3.14880714977947	643	1
3.33768643537695	3.13379994102569	644	1
3.34063080725282	3.10802677089179	645	1
3.33918399956703	3.15511024812888	646	1
3.34187913459579	3.15175335153370	647	1
3.34143593316792	3.15092057697073	648	1
3.33775168146775	3.13928314646057	649	1
3.34045781560837	3.12854675138057	650	1
3.34213353915832	3.14101916108676	651	1
3.34069466792253	3.11962523820456	652	1
3.33896221271002	3.12460924590401	653	1
3.33974379184452	3.11971141712295	654	1
3.34050200374610	3.13075136900633	655	1
3.34263036919874	3.13996563213754	656	1
3.33974987385831	3.11076789706083	657	1
3.33828062316253	3.14041844832119	658	1
3.34068403156695	3.13625528952448	659	1
3.34077484214250	3.13306349150525	660	1
3.34199435148592	3.13121504099468	661	1
3.33783809912681	3.13013836426585	662	1
3.33820228568560	3.13507519023956	663	1
3.33787562442308	3.13879522400967	664	1
3.33922528767375	3.12725068218742	665	1
3.33994366151931	3.13442367717179	666	1
3.33982068140351	3.14649483628375	667	1
3.34123750180382	3.13977225688845	668	1
3.33635413246008	3.13234947941445	669	1
3.34151769641552	3.12065842492638	670	1
3.34192692162862	3.15035427519776	671	1
3.33749071967682	3.14290356239177	672	1
3.34091425431961	3.12571685860726	673	1
3.33866934404152	3.15937150969095	674	1
3.33858880328936	3.14879793751736	675	1
3.34316170622321	3.12843539809468	676	1
3.33907460754737	3.11679647884223	677	1
3.34028303074079	3.12165942203129	678	1
3.33883305715603	3.12553396007602	679	1
3.34086850015729	3.15137479542785	680	1
3.34124956590493	3.13866919675981	681	1
3.33836202122237	3.15805414215832	682	1
3.34083052385305	3.13686188697909	683	1
3.33917888918010	3.12672443181955	684	1
3.33885956369307	3.14949545226625	685	1
3.33707314082613	3.14921544229113	686	1
3.33923933384305	3.12226259070482	687	1
3.33941285127246	3.12432486574778	688	1
3.33694675890076	3.13241672788695	689	1
3.34017452080493	3.14271025768127	690	1
3.34105895944235	3.15032174877538	691	1
3.33999482095964	3.13648893621178	692	1
3.33857008397401	3.14877401271515	693	1
3.34003936178566	3.14684478899773	694	1
3.33882881602071	3.12086653766770	695	1
3.34041381151749	3.11847201028432	696	1
3.33817458209514	3.10784371699419	697	1
3.34003996218565	3.11123419181613	698	1
3.33908322796345	3.12340818994363	699	1
3.33957210503404	3.13473761330079	700	1
3.34163760604547	3.12772873513015	701	1
3.33824297637440	3.11205037631608	702	1
3.34003106352909	3.13420824108196	703	1
3.34165032826109	3.13230319681054	704	1
3.34229728031428	3.14728265485751	705	1
3.34081882099453	3.12728975186825	706	1
3.33838572397836	3.11593144490266	707	1
3.33847235148408	3.12558810481531	708	1
3.34137779659083	3.12831977445050	709	1
3.33855954706573	3.14251892056066	710	1
3.33712888542972	3.11555858025252	711	1
3.33731378607220	3.12360365312129	712	1
3.33637757616931	3.13292031922745	713	1
3.34047138861966	3.14289355929722	714	1
3.34019950955914	3.13473077990213	715	1
3.34219002833455	3.14258437775799	716	1
3.33961687051792	3.13146304109493	717	1
3.34045243574078	3.13814326170502	718	1
3.34073859498268	3.14234088743053	719	1
3.33814227409471	3.14983337837620	720	1
3.34069345863050	3.12410724582216	721	1
3.33827016367535	3.13118485007946	722	1
3.33925389929697	3.10568282554752	723	1
3.33943774656767	3.12329882446816	724	1
3.34124360051653	3.12858146914355	725	1
3.33832564877256	3.12691712026918	726	1
3.33710906621265	3.11383239099956	727	1
3.33961924164739	3.12709725449200	728	1
3.33942464464433	3.15284408700682	729	1
3.34139383732852	3.15373266700735	730	1
3.33936928739006	3.14597231368649	731	1
3.33983546503131	3.14005697065431	732	1
3.33654928578269	3.10655718512320	733	1
3.33680644360539	3.12530021723413	734	1
3.33819376433064	3.11444476451023	735	1
3.33823819201285	3.11074381653564	736	1
3.33778289989354	3.12563078452485	737	1
3.33481706628851	3.13456527901490	738	1
3.33512114057706	3.11594923676519	739	1
3.33920409975776	3.10806073014796	740	1
3.33751092410490	3.10168486452097	741	1
3.33651471321715	3.10452035215736	742	1
3.33941845195257	3.13084484644429	743	1
3.33956930855839	3.12334600433185	744	1
3.34137185631107	3.10043742077890	745	1
3.33814062512850	3.08820253779017	746	1
3.33722226020073	3.12901027948125	747	1
3.33876607536724	3.15656396345867	748	1
3.33966745865456	3.15880205940361	749	1
3.33863499639048	3.14378359712561	750	1
3.33847072706188	3.11476875931714	751	1
3.33664907835080	3.11028662337045	752	1
3.33756580250846	3.11547029817917	753	1
3.33635263393706	3.12305916997794	754	1
3.33832088480069	3.14364998594969	755	1
3.33978778305435	3.13331623074136	756	1
3.34123614846761	3.14152836248156	757	1
3.33903853295169	3.11845403567588	758	1
3.34189771020943	3.14063193596437	759	1
3.34282768586003	3.14427654313736	760	1
3.34200464744235	3.15035838634389	761	1
3.34037906252630	3.17163034438568	762	1
3.34305797792169	3.15860104810900	763	1
3.33687129482684	3.11680582833401	764	1
3.33985981689552	3.11510278378728	765	1
3.34096401138703	3.12493791952084	766	1
3.33914278511119	3.12587016376123	767	1
3.33970725408568	3.11162317518303	768	1
3.33746928241154	3.12035579759191	769	1
3.34130089185220	3.14704749563569	770	1
3.34023752308320	3.14672336195138	771	1
3.34173917840715	3.13697232926726	772	1
3.34128389871075	3.12695279594346	773	1
3.33902432809581	3.12239115549747	774	1
3.33854897303932	3.15238371748524	775	1
3.33999899601041	3.14391073528336	776	1
3.33931319214076	3.11385504845184	777	1
3.33918719503812	3.12759128106811	778	1
3.33884086077769	3.10128443502080	779	1
3.34133020431740	3.11278070793871	780	1
3.33964397120180	3.11853143229774	781	1
3.33970617254479	3.11283943162779	782	1
3.34032718095222	3.12017252010855	783	1
3.34054015956675	3.14073842877168	784	1
3.33932183142536	3.14882473626447	785	1
3.34069334938448	3.15497103017696	786	1
3.34315318491420	3.16464696959960	787	1
3.33908364594686	3.12366937558166	788	1
3.34190371676535	3.13024569704334	789	1
3.34010659229641	3.13750293090753	790	1
3.33950392498873	3.13110180301937	791	1
3.33795826128781	3.13363516048959	792	1
3.33789775065602	3.13511930517790	793	1
3.33800324432148	3.11297574436043	794	1
3.33926641725937	3.12282279664747	795	1
3.33590267752662	3.10602207664990	796	1
3.34072794710761	3.12056584679077	797	1
3.33888989880065	3.13115982298686	798	1
3.34108204977273	3.15003434318475	799	1
3.34020084833763	3.12394037895329	800	1
3.34060703170810	3.14086906917702	801	1
3.33968764729248	3.15916537318200	802	1
3.33904863734354	3.13659379889366	803	1
3.33923842580141	3.11925014827313	804	1
3.34083005305657	3.13260968655865	805	1
3.33855958298157	3.13546745529728	806	1
3.34362364893002	3.14111473154230	807	1
3.34055818427251	3.13353095540018	808	1
3.34180747228264	3.13744074429774	809	1
3.34385342253054	3.11979252120821	810	1
3.34235596846375	3.11999707185793	811	1
3.34259128468321	3.14272958079773	812	1
3.34136875220187	3.13706337492044	813	1
3.33761412555559	3.14183218255943	814	1
3.33919491812282	3.13453726950900	815	1
3.34170906001787	3.13280065526881	816	1
3.33956249981280	3.10731629125259	817	1
3.33823628373882	3.09821057940610	818	1
3.33672172662643	3.10718921529140	819	1
3.34075743381023	3.13740072997716	820	1
3.34004205702592	3.13431894954456	821	1
3.34292262959444	3.14070215343405	822	1
3.34173986742957	3.13747185085394	823	1
3.34133383065443	3.14400393983362	824	1
3.33970827885531	3.13605870671686	825	1
3.34218207641700	3.16430458756357	826	1
3.34221133531549	3.14253132318663	827	1
3.34041109461359	3.14083849115153	828	1
3.34290649858221	3.14557297232968	829	1
3.34311672217863	3.13245217864082	830	1
3.33571558433390	3.12704478289538	831	1
3.34199069600543	3.14895261272189	832	1
3.34117003546563	3.13700098570630	833	1
3.33928155994969	3.14391148811185	834	1
3.34011097994481	3.13220981587912	835	1
3.34105072016939	3.15193715873932	836	1
3.33937994238375	3.15339825093536	837	1
3.33838877679514	3.11855940256871	838	1
3.33703391970772	3.11926002666516	839	1
3.34032465422751	3.12148427039050	840	1
3.34184267871994	3.11717615573276	841	1
3.33919549255532	3.09418607370888	842	1
3.34029983935232	3.12760027934013	843	1
3.34040365025932	3.14018631704543	844	1
3.34295679393551	3.13926860865031	845	1
3.33800500963562	3.14509218211356	846	1
3.34154021522145	3.13784846148462	847	1
3.33871870541522	3.13773711697074	848	1
3.33919938662972	3.13933782691785	849	1
3.33900669228652	3.14768209773430	850	1
3.33848954853365	3.10318858207281	851	1
3.33760612851366	3.12848897480781	852	1
3.34018294307579	3.11465794988015	853	1
3.34009846505072	3.12216118874231	854	1
3.34074066098811	3.13440777437600	855	1
3.34294753366923	3.13712096856580	856	1
3.34136602789300	3.12574106346115	857	1
3.34064662896223	3.12370006288090	858	1
3.34269066523777	3.12890087633789	859	1
3.34175243707182	3.14241220924286	860	1
3.34178779732820	3.13979174551750	861	1
3.33754922739725	3.13129331348369	862	1
3.34121921208707	3.12368557382946	863	1
3.33935551952245	3.14440990328338	864	1
3.34209318268022	3.12183447376717	865	1
3.34102749576285	3.11132919254077	866	1
3.34347437184373	3.10893285444926	867	1
3.34157128629047	3.10643446949425	868	1
3.34228563236284	3.11380677253570	869	1
3.34005678391650	3.11514208776072	870	1
3.34121917982410	3.14093176374996	871	1
3.34105922076696	3.11761433121162	872	1
3.34265184091133	3.11533453136022	873	1
3.33777072589937	3.11835830244958	874	1
3.34021199413176	3.14420867779393	875	1
3.34028296417084	3.15538702258769	876	1
3.33682041825293	3.15707172704786	877	1
3.33971990043207	3.14126685706083	878	1
3.34375159652151	3.12899017828267	879	1
3.34142882350812	3.13186870479017	880	1
3.34285610217073	3.12520764224303	881	1
3.33952207583972	3.13446567807638	882	1
3.33790232093489	3.15662641131406	883	1
3.34111662645180	3.13366453917759	884	1
3.34022187543487	3.12717266095787	885	1
3.34049303229704	3.12261382518976	886	1
3.34032436933723	3.14702651879312	887	1
3.34091616019275	3.15737056885535	888	1
3.34226346083451	3.13385594377003	889	1
3.34111578180356	3.12439548049260	890	1
3.34167991990687	3.09824009521497	891	1
3.34142076170019	3.09429594401056	892	1
3.33849266776499	3.12024704199193	893	1
3.33859822093523	3.12166665216718	894	1
3.33970384787144	3.14152517145952	895	1
3.34021602468707	3.14464531852068	896	1
3.33882899457253	3.15803740483966	897	1
3.33569233825913	3.14058998052418	898	1
3.34055715914345	3.12786855710055	899	1
3.34332506232633	3.14226472596300	900	1
3.33915178734363	3.11469042494147	901	1
3.34172806014383	3.12458378307933	902	1
3.33824413021716	3.15320961994741	903	1
3.34125405509310	3.15538480861093	904	1
3.33946534863324	3.14520870850957	905	1
3.34017161583786	3.12221032397116	906	1
3.34064131854742	3.13815897754346	907	1
3.33969013444178	3.12075028501556	908	1
3.34060561630309	3.13132308837678	909	1
3.34012625662365	3.13794905393966	910	1
3.33876502483454	3.13509435910802	911	1
3.33930600321225	3.12670105461231	912	1
3.34068235220860	3.12666875579996	913	1
3.33780834950604	3.13309040510270	914	1
3.34162340927041	3.12039103465779	915	1
3.33859380209949	3.10419442515518	916	1
3.34118489002390	3.10863967988800	917	1
3.34035997124805	3.12677257159184	918	1
3.34267432956496	3.12613626440920	919	1
3.34342418659678	3.12668022725797	920	1
3.34299820841597	3.14747722950295	921	1
3.33967173145732	3.15106602745747	922	1
3.34379325021761	3.14061584125623	923	1
3.34047505744557	3.13437883861624	924	1
3.34129163068330	3.12866693055805	925	1
3.34091733047301	3.13793949672401	926	1
3.34046923992444	3.11223369124365	927	1
3.34315929040314	3.12012912927037	928	1
3.34267085530486	3.13267410348041	929	1
3.34292028941768	3.14807508662328	930	1
3.34281065175829	3.14750028466352	931	1
3.33906294021523	3.16890254175274	932	1
3.34227188845370	3.15186819352137	933	1
3.33967432688329	3.13551972004823	934	1
3.34459035457929	3.14054624739702	935	1
3.34088853583163	3.14090628610679	936	1
3.33965037800923	3.15190161878312	937	1
3.34177822094485	3.13286398121894	938	1
3.34201623039050	3.13346587064303	939	1
3.33925835483883	3.12196760984672	940	1
3.33910799693697	3.12201228206820	941	1
3.34070810848232	3.12159261438513	942	1
3.34195760292905	3.13400097435605	943	1
3.34226669995872	3.12847972014333	944	1
3.34187027138204	3.12944519831824	945	1
3.34119527218982	3.13926089899072	946	1
3.34200071738027	3.15962467079098	947	1
3.33953688517339	3.15522561797013	948	1
3.33925167773323	3.15240048494904	949	1
3.33913821008840	3.11598213089259	950	1
3.34325136400940	3.12426091845274	951	1
3.34022470379979	3.13682187514430	952	1
3.34005497801778	3.12823057381329	953	1
3.34092855645869	3.16506705539969	954	1
3.34217905416742	3.16961241840958	955	1
3.34426078098666	3.15325026135653	956	1
3.34066068813284	3.16822949909590	957	1
3.34303349566679	3.14446266653485	958	1
3.34185187712246	3.15265316309094	959	1
3.34039357320134	3.13584986935219	960	1
3.34232738474096	3.13370334458166	961	1
3.33938482661813	3.12564570353191	962	1
3.33913907147661	3.11643084585282	963	1
3.33881765529355	3.11116610147280	964	1
3.33844382966857	3.11815546293902	965	1
3.34118837068521	3.13121364457125	966	1
3.34204815275818	3.14628170335713	967	1
3.33979428853752	3.13783442966939	968	1
3.34370854558423	3.12776895346082	969	1
3.34241995040209	3.12116883409226	970	1
3.33783888703372	3.12452642809376	971	1
3.33741091705097	3.11904016967514	972	1
3.34011686800746	3.14709314722357	973	1
3.34005609851977	3.13258053469922	974	1
3.34042843992746	3.12424395637520	975	1
3.34453090223517	3.12230477634336	976	1
3.34333837007811	3.11996802459664	977	1
3.33734166235499	3.12273734742457	978	1
3.34209384246929	3.11412953948412	979	1
3.34123726622437	3.11220126880204	980	1
3.34231287450266	3.12726928280461	981	1
3.34142051076786	3.14038908988172	982	1
3.33944309550123	3.14965009041294	983	1
3.34206269136762	3.11759142041003	984	1
3.34110128260262	3.11030565168599	985	1
3.33982865892717	3.13257079226971	986	1
3.34276205639907	3.16360154170429	987	1
3.34082830431482	3.14867501585929	988	1
3.33787742507391	3.12293355891898	989	1
3.34149784734641	3.15503563908252	990	1
3.34043962729298	3.11847731530511	991	1
3.33649450885784	3.14454348947439	992	1
3.34023611309557	3.14710661625586	993	1
3.33908957420663	3.12775425357483	994	1
3.34351372918084	3.12803253164229	995	1
3.33980800174740	3.12370315490947	996	1
3.34076397336769	3.14777362731660	997	1
3.33976699756299	3.14436792968050	998	1
3.34286662828110	3.12882954628341	999	1
3.34282698336918	3.15575327730738	1000	1
3.33925378863106	3.15666019135804	1001	1
3.33992619384938	3.14169386734521	1002	1
3.34291483153836	3.15745943939969	1003	1
3.34216108930687	3.13721627667260	1004	1
3.34235531179617	3.15318535177346	1005	1
3.33999227468747	3.12578260093606	1006	1
3.34318403623886	3.14525137538965	1007	1
3.34228057264031	3.13269654277300	1008	1
3.34271417388074	3.10710239878527	1009	1
3.34100610715466	3.11714689939369	1010	1
3.34161018474313	3.11911109599057	1011	1
3.34044862238125	3.11785874409790	1012	1
3.34043434734374	3.14302831800625	1013	1
3.34544033355303	3.14371971089299	1014	1
3.34280194384967	3.11386482399794	1015	1
3.33860210815619	3.10583070087762	1016	1
3.34112547829566	3.11641833138306	1017	1
3.34086773215008	3.13975045774628	1018	1
3.34244982626659	3.12030645468995	1019	1
3.34242037359129	3.13145771733182	1020	1
3.34399039633425	3.14696639047017	1021	1
3.34019489695406	3.11027778329293	1022	1
3.33909766198590	3.10605316895740	1023	1
3.34440629159169	3.15252242611446	1024	1
3.34402652181229	3.15253212079077	1025	1
3.34209785896019	3.14122878961082	1026	1
3.34228129511571	3.12095684980498	1027	1
3.33950493037932	3.12839575517506	1028	1
3.34244139745711	3.17078134546776	1029	1
3.34021580611696	3.14278355829547	1030	1
3.34214134015210	3.13507933356599	1031	1
3.33970528707073	3.12930770811007	1032	1
3.34202953961939	3.14598730940627	1033	1
3.33903285685317	3.12329042349248	1034	1
3.34395849891546	3.13071447166554	1035	1
3.34408620300869	3.11185155575522	1036	1
3.33955834810061	3.11280488021283	1037	1
3.34213623611361	3.12877328130278	1038	1
3.34049699449668	3.12295770630002	1039	1
3.33737148394753	3.10640709897299	1040	1
3.34070503842626	3.14115903168751	1041	1
3.34030811521229	3.13194969177194	1042	1
3.34223903563795	3.10646470492765	1043	1
3.34038499070184	3.12780628286027	1044	1
3.34256805183155	3.11901681600417	1045	1
3.34138251001165	3.14611445288469	1046	1
3.34174417451958	3.14226103781336	1047	1
3.33877825164420	3.14931371821850	1048	1
3.33941138613938	3.13837361935041	1049	1
3.33814917194231	3.10810993915730	1050	1
3.33961884585662	3.14678967348427	1051	1
3.34208356732375	3.13603812833961	1052	1
3.33975544024070	3.13002093885624	1053	1
3.34023760412901	3.12633344824376	1054	1
3.33983852600199	3.12992625977062	1055	1
3.34169567583659	3.13413315037817	1056	1
3.34076321104800	3.12215538720503	1057	1
3.34287799480466	3.15706297995797	1058	1
3.33940944450706	3.14539766768684	1059	1
3.34075643419873	3.13771972667954	1060	1
3.33738223965440	3.11786185877395	1061	1
3.33983422989507	3.12277482338508	1062	1
3.34085288037767	3.12585667781697	1063	1
3.34152412669205	3.13758718618061	1064	1
3.34084781868025	3.14361283437575	1065	1
3.34258778165247	3.14019757915508	1066	1
3.34194288858521	3.13999801262027	1067	1
3.34247045854600	3.11901390307478	1068	1
3.34034926097727	3.11045170515801	1069	1
3.34366508730639	3.11863478156126	1070	1
3.34137327885115	3.15176281083211	1071	1
3.34402687123787	3.13325668132283	1072	1
3.34140830745797	3.12758970088201	1073	1
3.33964220757264	3.13231117147336	1074	1
3.34120328106285	3.14195220538729	1075	1
3.33761917634626	3.14540129839005	1076	1
3.34075277511010	3.14315648946971	1077	1
3.34012555124418	3.13250794954161	1078	1
3.34289408324245	3.13751297363526	1079	1
3.34198503659264	3.14251015562138	1080	1
3.33887445112822	3.13572559449395	1081	1
3.34130638362127	3.13364711608719	1082	1
3.33763498945505	3.11931857838524	1083	1
3.33618427448976	3.12581352782643	1084	1
3.34194611648221	3.13438800503522	1085	1
3.34241761306485	3.14359987672539	1086	1
3.33839035683677	3.10507115287643	1087	1
3.33941598640583	3.11424910118817	1088	1
3.34283599814288	3.13274779012373	1089	1
3.34173908348283	3.14804596360695	1090	1
3.33942960833075	3.14161987695556	1091	1
3.34009797338635	3.13559392954338	1092	1
3.33967717011353	3.12876871726775	1093	1
3.34069252883716	3.11604240650842	1094	1
3.33894939620003	3.11522077687766	1095	1
3.34261774134943	3.12137435115544	1096	1
3.33784993627031	3.13155604873951	1097	1
3.33977857740188	3.12349954194540	1098	1
3.34062039377845	3.09543605201569	1099	1
3.34334854989854	3.12040397782889	1100	1
3.34238113320180	3.11818882605682	1101	1
3.34172513362334	3.12951443225147	1102	1
3.34071994336316	3.12950598775690	1103	1
3.34116452267460	3.13689892290145	1104	1
3.34039418354284	3.14122915485529	1105	1
3.33961176796841	3.14468083072014	1106	1
3.33946998797562	3.14523730258930	1107	1
3.34207421974398	3.13807516675796	1108	1
3.33928975438530	3.13739412525010	1109	1
3.34083652647955	3.12983370792458	1110	1
3.34067685282564	3.12690897600601	1111	1
3.34444587501397	3.12286012556242	1112	1
3.34432035461444	3.13163243002881	1113	1
3.33900663123134	3.13931571583516	1114	1
3.34219457717541	3.15389995703816	1115	1
3.34130077048719	3.15883008688946	1116	1
3.33983951132131	3.12597402049104	1117	1
3.33873536522174	3.13303312783247	1118	1
3.34065392545039	3.13495651038627	1119	1
3.33930045965903	3.13917365015405	1120	1
3.34138850532157	3.13355497082222	1121	1
3.33826440399847	3.13086717915189	1122	1
3.34059573686723	3.12450727923588	1123	1
3.34318391336365	3.12134041895692	1124	1
3.34042600963755	3.11608641971132	1125	1
3.33874488108862	3.09508017691880	1126	1
3.33966323203117	3.11098194554006	1127	1
3.34033942325063	3.14940324926568	1128	1
3.34182692603855	3.15913059719388	1129	1
3.34186845789126	3.13247270431698	1130	1
3.33878467942742	3.14533593077058	1131	1
3.34043111996269	3.12142725965194	1132	1
3.34076622691132	3.11243281941410	1133	1
3.34248972195233	3.12393928280300	1134	1
3.34019558039741	3.12018514997408	1135	1
3.33712310220491	3.09353792463210	1136	1
3.33743560378056	3.10664063696737	1137	1
3.33939621046795	3.11227993530793	1138	1
3.34009840291611	3.11507263174928	1139	1
3.33910472905111	3.12002180999586	1140	1
3.34211465252320	3.13458814598045	1141	1
3.34040070479955	3.11752920147849	1142	1
3.33907485775295	3.12853449880071	1143	1
3.34461859833744	3.13374310813959	1144	1
3.34281820459436	3.13991116805490	1145	1
3.33828438503026	3.14004516108302	1146	1
3.33684781094280	3.11045746761334	1147	1
3.34139377162324	3.13576116961795	1148	1
3.34216925872795	3.14621982397101	1149	1
3.33931759386202	3.12763690972756	1150	1
3.33798772447962	3.12438452086336	1151	1
3.34247112484269	3.15308454034297	1152	1
3.34044863481774	3.14321021122220	1153	1
3.34017942817949	3.14053321107566	1154	1
3.34296000113323	3.14746581518951	1155	1
3.33720120079267	3.15953397610170	1156	1
3.33996675189079	3.12859219946799	1157	1
3.34126228344599	3.12358856565271	1158	1
3.34022145319333	3.10423575852343	1159	1
3.33766120560253	3.11615027383816	1160	1
3.33934596100315	3.13229189802016	1161	1
3.33687914218092	3.12078964647415	1162	1
3.34057999654908	3.10783807373720	1163	1
3.34020433333008	3.13063897727037	1164	1
3.33886769003946	3.13041669655629	1165	1
3.34369513837217	3.12823102898178	1166	1
3.34247145073779	3.12945476424262	1167	1
3.34468252099065	3.13876182254060	1168	1
3.34065478448730	3.13102198486633	1169	1
3.34050519937491	3.14578902119602	1170	1
3.33833709795477	3.12626983732449	1171	1
3.34314730736507	3.15528813284995	1172	1
3.34507904399130	3.15842727304475	1173	1
3.34460499382229	3.15595940231873	1174	1
3.34499663673525	3.16372469974073	1175	1
3.34008197309228	3.14975590354241	1176	1
3.34325632109910	3.11437152051427	1177	1
3.34270881403127	3.13122393566701	1178	1
3.33931253095985	3.14563242464972	1179	1
3.34025347257108	3.14568188009507	1180	1
3.34155611628033	3.13255063707453	1181	1
3.33909269133782	3.12165695226199	1182	1
3.34125440077931	3.12680679334740	1183	1
3.34396635421402	3.13456239583313	1184	1
3.34251358659147	3.11590121595911	1185	1
3.34300485741845	3.13571716985536	1186	1
3.34035829216996	3.13048840500337	1187	1
3.33960837198122	3.13282552552339	1188	1
3.33855850825399	3.10812109736129	1189	1
3.34122939425203	3.15687191763763	1190	1
3.33748380989173	3.13493681817412	1191	1
3.33961709342234	3.13341877318779	1192	1
3.34437167576525	3.13828575494962	1193	1
3.34148589002285	3.12640209777148	1194	1
3.34191230838795	3.13451106237147	1195	1
3.33917697767956	3.13578703179633	1196	1
3.34242174499692	3.13471336619563	1197	1
3.34333884385269	3.12226222632674	1198	1
3.34294710189058	3.14157569106144	1199	1
3.33924000476216	3.14295213942765	1200	1
3.34028874370786	3.14917584025888	1201	1
3.33982622653414	3.14321228478416	1202	1
3.34071100638399	3.13852919711718	1203	1
3.34038342486388	3.14228693419969	1204	1
3.34101654669539	3.16016339050730	1205	1
3.34052476066415	3.15556735515289	1206	1
3.34299019672588	3.13314128975521	1207	1
3.34126735788965	3.12817206701518	1208	1
3.34164021836191	3.13564887742446	1209	1
3.34237941876135	3.13216399927436	1210	1
3.34109460366091	3.11406991715748	1211	1
3.34106707183544	3.13874687839540	1212	1
3.33866157713157	3.11836004717733	1213	1
3.33879929601310	3.10908197117135	1214	1
3.33950137906936	3.12405688145495	1215	1
3.33876450111174	3.12849229796542	1216	1
3.33908006959232	3.11528067328836	1217	1
3.34108887281430	3.13917750645218	1218	1
3.33873667205747	3.11831184555726	1219	1
3.34087133931733	3.12738773768313	1220	1
3.34210209179436	3.13004167182559	1221	1
3.33995230239405	3.15634230000437	1222	1
3.34057869419347	3.13582642553375	1223	1
3.34088065882434	3.11591310576146	1224	1
3.33834236333752	3.13379507399980	1225	1
3.33988234558735	3.12565721772864	1226	1
3.34099716416697	3.13044562180073	1227	1
3.33847125615075	3.11499284779062	1228	1
3.34266930094855	3.12731073472070	1229	1
3.34104495852815	3.13631374342868	1230	1
3.34016676980202	3.14070051758984	1231	1
3.34378213713327	3.13754576177974	1232	1
3.34175761386698	3.12752508446180	1233	1
3.33938947025291	3.11321933679905	1234	1
3.34072247464375	3.11733700849011	1235	1
3.33776894518130	3.12380782349091	1236	1
3.33972218815376	3.13550641158695	1237	1
3.33937011569026	3.13053651001405	1238	1
3.34315117779703	3.13477479301910	1239	1
3.34256130481022	3.12612403985858	1240	1
3.34280993542643	3.11767953097081	1241	1
3.34209720277874	3.12645176448752	1242	1
3.34159406852354	3.14056060277493	1243	1
3.33941514634486	3.12507770039379	1244	1
3.34191285043479	3.11464401087239	1245	1
3.34127011911231	3.12032124526899	1246	1
3.33960287261926	3.12147441579835	1247	1
3.33935356689417	3.11381599103358	1248	1
3.34227220203351	3.12854968758819	1249	1
3.33932656465574	3.15867465807785	1250	1
3.34047406657676	3.14505495351552	1251	1
3.34143683174505	3.13804777108901	1252	1
3.34277936157499	3.13256382165175	1253	1
3.33967085256897	3.10486613100650	1254	1
3.33750529653485	3.08937799146876	1255	1
3.33582960471125	3.12070363691816	1256	1
3.34354113790927	3.13955776164133	1257	1
3.34482085956087	3.14806253520332	1258	1
3.34162533039383	3.15413787925108	1259	1
3.34281704062584	3.15236660477590	1260	1
3.33868136731225	3.13538217225261	1261	1
3.33970093938570	3.12571091280982	1262	1
3.34279627708005	3.13711664220213	1263	1
3.34010462745929	3.17908916123721	1264	1
3.34411682458701	3.15520328316315	1265	1
3.33977362084842	3.12599943394514	1266	1
3.33950133945182	3.10489301498721	1267	1
3.34218558252523	3.13131635922213	1268	1
3.33865173271371	3.14516181132344	1269	1
3.34209201873595	3.12679774843795	1270	1
3.34024010957800	3.14650032228403	1271	1
3.33937918105601	3.12794986335240	1272	1
3.33964783497285	3.13641377709564	1273	1
3.34128814754388	3.15869117661619	1274	1
3.33881441954617	3.15517624570812	1275	1
3.34224712272596	3.15275030755056	1276	1
3.34014451187494	3.12985983533290	1277	1
3.34185890563932	3.13828584519979	1278	1
3.34130657398191	3.12207358904276	1279	1
3.33893478910106	3.13303884811197	1280	1
3.34113206102895	3.14371960160006	1281	1
3.33722705582172	3.14037149624180	1282	1
3.34210140602554	3.14003252322387	1283	1
3.34130900952744	3.13445439033607	1284	1
3.34078155853633	3.12614408342623	1285	1
3.34102644128937	3.11441315413600	1286	1
3.34129841043061	3.09681741612562	1287	1
3.34239816345992	3.12156905585696	1288	1
3.33957788779401	3.12374704096128	1289	1
3.34142724569017	3.13747617385564	1290	1
3.33608106102461	3.13953093390483	1291	1
3.33974470687582	3.13444002846314	1292	1
3.34417557396470	3.14441638200896	1293	1
3.34183821059763	3.13240486090196	1294	1
3.34047364318200	3.12087007158744	1295	1
3.33866278575350	3.10938683631975	1296	1
3.33838327538118	3.11627517143742	1297	1
3.34166468754097	3.12956295919291	1298	1
3.34258465926031	3.14137000116324	1299	1
3.34164750510935	3.12722018197507	1300	1
3.33908907691681	3.13943596543284	1301	1
3.34019023211051	3.14041323209623	1302	1
3.34030530236815	3.14553157348216	1303	1
3.34117500310735	3.14117935640733	1304	1
3.34168029979590	3.14448634972033	1305	1
3.34136059037829	3.13375808155303	1306	1
3.33950549561448	3.12590764988234	1307	1
3.33777929088877	3.12608813245437	1308	1
3.33850774630220	3.12380505359601	1309	1
3.34216148731462	3.11843363516419	1310	1
3.34019203079158	3.14415417621450	1311	1
3.33923900025100	3.12283180297481	1312	1
3.34050805712621	3.13383670953969	1313	1
3.34168430357914	3.12895663395249	1314	1
3.33892270560022	3.14179629672548	1315	1
3.34008287727896	3.11732616341754	1316	1
3.34072517501618	3.13046480994508	1317	1
3.34116311665066	3.14240935068537	1318	1
3.34390958258853	3.12325370311604	1319	1
3.34187811384303	3.13194451483052	1320	1
3.33953538978894	3.14610376350616	1321	1
3.34016038831896	3.14290073387716	1322	1
3.34468662171186	3.15944965342337	1323	1
3.34029571084407	3.14470508446607	1324	1
3.34182452482052	3.16252857404780	1325	1
3.34281631685362	3.16930229326762	1326	1
3.34192361216470	3.15690348487251	1327	1
3.33816322151927	3.13695334454174	1328	1
3.34051921440901	3.13586722722843	1329	1
3.34049790086774	3.14405003949207	1330	1
3.34068668619640	3.14955247017276	1331	1
3.34073400993120	3.15260091709153	1332	1
3.34163501134898	3.15588608965613	1333	1
3.34089553611764	3.13551517301107	1334	1
3.33847424115732	3.12319417382634	1335	1
3.33879437198025	3.13603226012747	1336	1
3.34302285811725	3.14868045798803	1337	1
3.34330579775035	3.14722972710562	1338	1
3.34146324352143	3.14465069921052	1339	1
3.34072419959166	3.13147348255547	1340	1
3.33852745761818	3.11998234774825	1341	1
3.33869643210019	3.11959732170736	1342	1
3.33966440062617	3.11796401524185	1343	1
3.33888208850515	3.12842163909124	1344	1
3.33963599034222	3.12322125209658	1345	1
3.34167223307072	3.13520289477055	1346	1
3.34405896298887	3.12095326456067	1347	1
3.33932174444017	3.12482106800954	1348	1
3.33790767291295	3.13386357869304	1349	1
3.34304459047417	3.13220684978259	1350	1
3.34003309221529	3.14546232732957	1351	1
3.33944768826178	3.13281561795671	1352	1
3.34190595020315	3.11939980786373	1353	1
3.33631098186277	3.13436930650268	1354	1
3.33923706898984	3.14480602660487	1355	1
3.33714091233865	3.14656527618704	1356	1
3.34033255259297	3.13787095845622	1357	1
3.33841494142631	3.12746464386453	1358	1
3.33984923832240	3.10449590417963	1359	1
3.33916422301695	3.12304438867251	1360	1
3.34047557188915	3.14985647555927	1361	1
3.33889842238865	3.14015202996905	1362	1
3.33815863160346	3.15635102480981	1363	1
3.33966348962959	3.15157342363923	1364	1
3.33826507444250	3.11886160895576	1365	1
3.34002644296494	3.12073379932336	1366	1
3.34154548128523	3.12924507872939	1367	1
3.33854549500756	3.13607177203120	1368	1
3.33631564826565	3.14402795287734	1369	1
3.34171111357983	3.14957202458670	1370	1
3.34013672315094	3.15411994842687	1371	1
3.34326810950697	3.13809583025367	1372	1
3.34039269615646	3.12527999522305	1373	1
3.33981337721165	3.16429223702982	1374	1
3.33715870190304	3.15583119918869	1375	1
3.34089987455575	3.17232487958355	1376	1
3.33899385953121	3.15560046653700	1377	1
3.33971927189693	3.13539108420109	1378	1
3.33755399999868	3.12468649447866	1379	1
3.33833958595677	3.12434857681204	1380	1
3.33790817709218	3.15834393733086	1381	1
3.34062559940240	3.11829230373981	1382	1
3.33979064365183	3.13560269974930	1383	1
3.34019450798076	3.13139304147325	1384	1
3.34163399971309	3.15273159334904	1385	1
3.34245181116446	3.14091330494468	1386	1
3.34198558387729	3.14485372784985	1387	1
3.34222801377985	3.14785171453639	1388	1
3.33906636582060	3.14025652373321	1389	1
3.34248390909400	3.15584057468595	1390	1
3.33904082875360	3.14148256186231	1391	1
3.34117736470050	3.13656004503781	1392	1
3.33797393345401	3.12561149992936	1393	1
3.33886570982928	3.15883137412716	1394	1
3.33997668758764	3.11266673023393	1395	1
3.34116358667344	3.11095954649709	1396	1
3.33894441668664	3.11650872937512	1397	1
3.33994893761713	3.13522150091534	1398	1
3.33738877495724	3.13389307691723	1399	1
3.33726194551999	3.12302605690955	1400	1
3.33823193987874	3.11819009129251	1401	1
3.34135333298758	3.11597813415914	1402	1
3.34032791731038	3.12647322077270	1403	1
3.33980637048271	3.12942550322698	1404	1
3.33902667847137	3.12229428170980	1405	1
3.33904011167434	3.12912290922310	1406	1
3.34206169212029	3.13685798799804	1407	1
3.34078090694091	3.14084474521437	1408	1
3.34027219377337	3.14478551652740	1409	1
3.33776675161952	3.11761112240849	1410	1
3.33713336465190	3.13776182131546	1411	1
3.34316829179040	3.14462930051775	1412	1
3.33696126900416	3.10824238496430	1413	1
3.33798934129410	3.10249623867433	1414	1
3.34128320621968	3.12304149455466	1415	1
3.33791727701772	3.12195539258440	1416	1
3.33721507762986	3.13646275065256	1417	1
3.33962920381675	3.14112560222865	1418	1
3.33730356721340	3.14280952177706	1419	1
3.33859639202616	3.15099159170726	1420	1
3.33754376288048	3.11305493931389	1421	1
3.33834874441970	3.09212553039257	1422	1
3.34109082861973	3.10280637037673	1423	1
3.34143859218166	3.14282782624748	1424	1
3.34190543339529	3.13883642885160	1425	1
3.33787536276218	3.10418284317444	1426	1
3.33788755518254	3.13208373583569	1427	1
3.33786883369108	3.13178722354712	1428	1
3.33768507664601	3.13313353886025	1429	1
3.34033359543782	3.15502571650202	1430	1
3.33988027306561	3.12945339852720	1431	1
3.34049359873037	3.12062066982073	1432	1
3.34291296166908	3.12895277965057	1433	1
3.33956105316465	3.13373980446192	1434	1
3.33973371098068	3.11246910636713	1435	1
3.33886962074333	3.12152264953070	1436	1
3.33960228648685	3.15098450386683	1437	1
3.34012755560130	3.13393026527704	1438	1
3.34404767333042	3.13836112684764	1439	1
3.34104271074911	3.11530138916233	1440	1
3.33805426424622	3.14259919151587	1441	1
3.34153992241947	3.14677165353009	1442	1
3.34031695170659	3.14117223506302	1443	1
3.33799817610571	3.12425240961549	1444	1
3.33779860099372	3.12890779869555	1445	1
3.33922612105746	3.16091113592543	1446	1
3.34277178949664	3.14770928126213	1447	1
3.34010774644423	3.13871688185917	1448	1
3.34176192181986	3.14193919302031	1449	1
3.33970399650348	3.15876662727518	1450	1
3.33785575422703	3.14598450478825	1451	1
3.33911325091121	3.13931879157716	1452	1
3.34023279198543	3.13824508483636	1453	1
3.33665780628119	3.12204876742941	1454	1
3.33854891367421	3.12080850458033	1455	1
3.34324176671482	3.14979558244319	1456	1
3.33682959688873	3.11876223009464	1457	1
3.33885394980634	3.13927545482182	1458	1
3.34180215338197	3.14825906350969	1459	1
3.33996272066462	3.14401456698513	1460	1
3.33956329971794	3.11251272618623	1461	1
3.34064047932375	3.13023183572549	1462	1
3.34309382758033	3.11260432595006	1463	1
3.34209545222237	3.11910807473835	1464	1
3.33572953430081	3.10784239019815	1465	1
3.33985396667241	3.12915807135348	1466	1
3.34094365304087	3.10787257082183	1467	1
3.33755023777561	3.11437025551751	1468	1
3.33816294172921	3.12806443112408	1469	1
3.33659635239782	3.12584533052619	1470	1
3.33920945002105	3.15680093603594	1471	1
3.34073697381690	3.13537911287811	1472	1
3.34065199100287	3.13420398669034	1473	1
3.34267958895074	3.12060581353386	1474	1
3.34110224353356	3.12873020871823	1475	1
3.33887116474841	3.15260300783711	1476	1
3.33885192169332	3.12665545844286	1477	1
3.33925610847652	3.12918027390420	1478	1
3.33703264589904	3.11743376863288	1479	1
3.33515420731014	3.10853213837394	1480	1
3.33930520731831	3.11467285138412	1481	1
3.33640654124661	3.10920364165947	1482	1
3.33673251515245	3.11565802366046	1483	1
3.33802316103395	3.09889242693435	1484	1
3.34153472774680	3.12224318153906	1485	1
3.34074274731283	3.12334680367893	1486	1
3.33783075489376	3.10774561436950	1487	1
3.34230209882335	3.12008825180439	1488	1
3.34153580315887	3.12888270632867	1489	1
3.33778796120374	3.10746176301288	1490	1
3.34323975999846	3.13588960845696	1491	1
3.33882435315618	3.12160917107266	1492	1
3.33832190189057	3.11925190177655	1493	1
3.34071927401692	3.11471416150387	1494	1
3.33996750555892	3.11752567735761	1495	1
3.33839397168919	3.13479409069553	1496	1
3.34211536571861	3.13090117441529	1497	1
3.33865293709788	3.14176576432894	1498	1
3.33836078379971	3.14871779153125	1499	1
3.34055212598739	3.15506832738841	1500	1
3.33947527042530	3.15220202038689	1501	1
3.34028558387646	3.14904350250728	1502	1
3.33713384727473	3.11219948198176	1503	1
3.33503214535713	3.11551820081757	1504	1
3.33980623310946	3.11586147760668	1505	1
3.33930913610962	3.12477277235365	1506	1
3.34234777539778	3.13434977160733	1507	1
3.34455095648149	3.15722933660206	1508	1
3.34100502792649	3.14012819577329	1509	1
3.33872258571171	3.11078720325073	1510	1
3.33953795946316	3.12751229535149	1511	1
3.33932435516084	3.10798759293534	1512	1
3.33522127140946	3.10201560439352	1513	1
3.33838096328212	3.13009651996047	1514	1
3.33647725981951	3.11051812089598	1515	1
3.33923147121455	3.10093027709211	1516	1
3.33882933686833	3.13354956870628	1517	1
3.33755153194362	3.15952333096714	1518	1
3.33967327897120	3.15510069846953	1519	1
3.34345225845484	3.16032810967857	1520	1
3.34239325979496	3.15295159169080	1521	1
3.34303658281324	3.15691011999218	1522	1
3.33805707041849	3.14180899414985	1523	1
3.33920808044321	3.15751702262584	1524	1
3.34137736385557	3.10277686612007	1525	1
3.33730637264905	3.09819109058665	1526	1
3.33560181060730	3.10836853506742	1527	1
3.33687776542193	3.10690632396564	1528	1
3.33655728650390	3.12648498623960	1529	1
3.33751393841388	3.14504825116229	1530	1
3.33589626471905	3.14208675271116	1531	1
3.34072803892741	3.14803097185021	1532	1
3.33762616201706	3.13885039595579	1533	1
3.33927968315349	3.14401088032760	1534	1
3.33803134032001	3.13134756689514	1535	1
3.33999050218868	3.14691659064610	1536	1
3.33682224198447	3.13290686981344	1537	1
3.33959824699926	3.14900294400513	1538	1
3.33757292752169	3.13421953274700	1539	1
3.33660074028699	3.10415158392389	1540	1
3.33836766309213	3.10909744994925	1541	1
3.34078142812830	3.12747562080980	1542	1
3.33855378828654	3.13731990625845	1543	1
3.33870096371228	3.10923309619759	1544	1
3.34075654660301	3.12741658349212	1545	1
3.33807778625711	3.13146581715291	1546	1
3.33705253378621	3.11875770597165	1547	1
3.33646236529821	3.13296725298971	1548	1
3.33942798632958	3.14327260551237	1549	1
3.34051651044782	3.13533816173098	1550	1
3.34166310739339	3.12736199469734	1551	1
3.33934677373153	3.15825650424299	1552	1
3.34215757900273	3.12353733375740	1553	1
3.33975587261577	3.11144133681879	1554	1
3.33979461601333	3.13463969825831	1555	1
3.34018831343239	3.14197906289121	1556	1
3.33623138885662	3.12124312771315	1557	1
3.33941020829723	3.10070263677564	1558	1
3.33588298469334	3.09378280577892	1559	1
3.33991487622574	3.13145820276108	1560	1
3.33983877916410	3.16669876761753	1561	1
3.33839511069320	3.12767577285032	1562	1
3.33833387749533	3.13520077696324	1563	1
3.34096805020851	3.13353005543860	1564	1
3.33957422575515	3.14253807378665	1565	1
3.33741531219855	3.12091231997057	1566	1
3.34108962009702	3.14559126762376	1567	1
3.33698097163861	3.13504559555706	1568	1
3.34103960255760	3.15512432005543	1569	1
3.34012930345960	3.13308639724717	1570	1
3.33982659646302	3.12310046427492	1571	1
3.33489018485648	3.12113064290487	1572	1
3.33514966017266	3.12182499421647	1573	1
3.33470828980927	3.11806761057965	1574	1
3.33692087309408	3.12726823365177	1575	1
3.33895237989454	3.11509217668346	1576	1
3.33727375478664	3.08744939428194	1577	1
3.33863844872282	3.12633880763209	1578	1
3.33587009192163	3.14109125397864	1579	1
3.33894069541698	3.14339229127806	1580	1
3.34246826507193	3.14472690994526	1581	1
3.34055314115860	3.14680804067103	1582	1
3.34192731700508	3.13238467056060	1583	1
3.34194426393049	3.13451952189271	1584	1
3.34161239878507	3.13651181071951	1585	1
3.33957806150838	3.15459833304999	1586	1
3.33844800582495	3.15150304852494	1587	1
3.34078562893972	3.12706852555492	1588	1
3.33761415405701	3.14450282758926	1589	1
3.33908677446025	3.15270259812566	1590	1
3.34073377848491	3.12427199399369	1591	1
3.33941886596185	3.11901384087280	1592	1
3.34126686954479	3.13963901600399	1593	1
3.33651217774853	3.11489429781440	1594	1
3.33551359832268	3.08511448507045	1595	1
3.33856774209234	3.11910009980843	1596	1
3.33602105031143	3.12271352790750	1597	1
3.33683555444675	3.11732164636999	1598	1
3.34121399029197	3.12787736081060	1599	1
3.34207139171226	3.12246146463658	1600	1
3.33563005199202	3.10310977493588	1601	1
3.33817593391598	3.11038377295592	1602	1
3.33842532611481	3.12705602216596	1603	1
3.33735867667048	3.12237253229220	1604	1
3.33746544503741	3.13002490760037	1605	1
3.33951899087269	3.11986080017861	1606	1
3.33445504612832	3.12088576796089	1607	1
3.33866897550434	3.13790404802281	1608	1
3.33785662438178	3.14073444384371	1609	1
3.33775493219168	3.11485159430895	1610	1
3.33821974381094	3.11834823711349	1611	1
3.34021705005670	3.14306513053714	1612	1
3.34000278514301	3.12253855676098	1613	1
3.33636290545347	3.14677912360233	1614	1
3.33742748069855	3.12121855564882	1615	1
3.33708973023789	3.10094684105986	1616	1
3.33510332100506	3.10977292636890	1617	1
3.33617207570817	3.11992817923549	1618	1
3.33573290635130	3.12773755806521	1619	1
3.33925236606990	3.15879538866936	1620	1
3.33939642346397	3.12842996617883	1621	1
3.33674912612866	3.13067268574373	1622	1
3.33702673233765	3.12656771240202	1623	1
3.33804640898578	3.15292803000170	1624	1
3.34016506641311	3.15959133280376	1625	1
3.33898090983189	3.15453802818541	1626	1
3.33820916083264	3.13591422745336	1627	1
3.33799705495788	3.13300427734699	1628	1
3.33953307850806	3.13778568276215	1629	1
3.33916371550955	3.17080227965358	1630	1
3.33834181882341	3.15287310874809	1631	1
3.33849845872851	3.12201314492931	1632	1
3.33879766015914	3.13794843949047	1633	1
3.33943557568960	3.13366163800431	1634	1
3.34020385943911	3.12865037458470	1635	1
3.34093073675752	3.12692852854804	1636	1
3.34139689463905	3.12100890676265	1637	1
3.33856509519694	3.13812442841957	1638	1
3.33739205479674	3.13048034563051	1639	1
3.33592620340302	3.14324746573180	1640	1
3.33937495346501	3.12283964844391	1641	1
3.33946606534639	3.13849658445209	1642	1
3.33704159498765	3.13763503649728	1643	1
3.33863958250055	3.14247495245183	1644	1
3.33979684970441	3.12672337095301	1645	1
3.33655859532841	3.11838692172545	1646	1
3.33952611434820	3.14760512297353	1647	1
3.33836502570506	3.16142503874065	1648	1
3.33823988762268	3.14378338130765	1649	1
3.33919396378491	3.13361745406747	1650	1
3.33692873645583	3.12585031750763	1651	1
3.33928271998098	3.11185138818468	1652	1
3.33812293787179	3.13278577326413	1653	1
3.33853920557015	3.13686684960077	1654	1
3.34087309339427	3.14851886560156	1655	1
3.33890953830410	3.14207769431962	1656	1
3.33838333687843	3.13613787300582	1657	1
3.33953167663459	3.14664495484231	1658	1
3.33774544010630	3.14629775379973	1659	1
3.33879948088539	3.12240842703755	1660	1
3.33803699357074	3.12139912502446	1661	1
3.33610187168916	3.13311735552951	1662	1
3.33582381334936	3.13026004767915	1663	1
3.33891470914280	3.13419191356235	1664	1
3.33710433334852	3.12576075950848	1665	1
3.33887796530950	3.13127856790190	1666	1
3.33848765887134	3.13171203592189	1667	1
3.33671531703634	3.12497263910575	1668	1
3.33743697749896	3.10915377006425	1669	1
3.34050818438623	3.12423259474648	1670	1
3.34054591202877	3.11552747745484	1671	1
3.33665028616980	3.12231450481361	1672	1
3.33570798056812	3.11633924585270	1673	1
3.33698023770621	3.14687269187352	1674	1
3.33965704007472	3.15218052108548	1675	1
3.33952013134112	3.16767673985941	1676	1
3.33665062054887	3.14924976328688	1677	1
3.33565860707130	3.12998810884312	1678	1
3.34064875118825	3.14765084949930	1679	1
3.34037647533327	3.17068395231610	1680	1
3.33586135388794	3.15420355082844	1681	1
3.33694239803625	3.12972736577429	1682	1
3.33634490588345	3.12955148807179	1683	1
3.33878898175333	3.13131467976239	1684	1
3.33509715226912	3.13019794774542	1685	1
3.33558461326927	3.11551416359504	1686	1
3.33676976003357	3.13609187852027	1687	1
3.33949152478363	3.12695743680173	1688	1
3.33780799503715	3.12956559041740	1689	1
3.33928697037629	3.13553495080390	1690	1
3.33575696803026	3.11689131123514	1691	1
3.33824141214068	3.11513496637279	1692	1
3.33448764713516	3.13523118811609	1693	1
3.33832594293200	3.14902907333094	1694	1
3.33904562650599	3.14524953920907	1695	1
3.33968921225563	3.14314826383744	1696	1
3.34044252615054	3.15084298852436	1697	1
3.33780559106239	3.13674555033398	1698	1
3.33786033611557	3.13627970680037	1699	1
3.33918795651837	3.16996333406909	1700	1
3.33720828578801	3.13272117659928	1701	1
3.33930307869180	3.13231000728908	1702	1
3.34027160294886	3.11198287810934	1703	1
3.33935178438123	3.14201819263753	1704	1
3.33900759242830	3.14358098804474	1705	1
3.33556984057416	3.13376712690282	1706	1
3.33513095407356	3.13183016437880	1707	1
3.33697443410604	3.13202236640285	1708	1
3.34043988715689	3.13362804886278	1709	1
3.33736364079534	3.13626810803534	1710	1
3.33782812217983	3.12610134690958	1711	1
3.33756401705037	3.12045458938363	1712	1
3.34211738545012	3.10838159229768	1713	1
3.33596501542499	3.13946173048711	1714	1
3.33862637765143	3.10756447377974	1715	1
3.33994817378937	3.11667979443221	1716	1
3.33878716811967	3.13389371446112	1717	1
3.34010137287583	3.12584221239410	1718	1
3.33860713033324	3.14221826140293	1719	1
3.34271876377842	3.15782286096914	1720	1
3.34015150527734	3.16229319021900	1721	1
3.34284174776671	3.16519679708286	1722	1
3.33780494630135	3.13363649745566	1723	1
3.33735497687669	3.13614163485518	1724	1
3.34013657721998	3.13871699174694	1725	1
3.33978835160213	3.13757076055367	1726	1
3.34079073958983	3.14264296013707	1727	1
3.33788608334451	3.14750205694980	1728	1
3.34383572337585	3.16408255344026	1729	1
3.33940937604153	3.13983176231086	1730	1
3.34255363861540	3.11730685836667	1731	1
3.33929777005624	3.12748509627681	1732	1
3.33945398738803	3.12351421017338	1733	1
3.33943469000126	3.14212757455467	1734	1
3.33674638804089	3.12472067176527	1735	1
3.34035489975261	3.13108910334245	1736	1
3.33577071704549	3.13721318063881	1737	1
3.33639579761328	3.12222407539904	1738	1
3.33500511147193	3.11456141559393	1739	1
3.33672659077194	3.12552565985283	1740	1
3.33677886689393	3.13615106353995	1741	1
3.33716066415707	3.12380235289290	1742	1
3.33727367774859	3.11954029024224	1743	1
3.33990703912887	3.11509767317850	1744	1
3.34182544058536	3.11962142559732	1745	1
3.34013943280294	3.11055194471203	1746	1
3.33846951399350	3.12664251888174	1747	1
3.33952291740738	3.15196146795938	1748	1
3.34053568156205	3.15613577736801	1749	1
3.33947865233849	3.13444392412819	1750	1
3.34007485849018	3.16105464450882	1751	1
3.33735031751785	3.15339126563829	1752	1
3.33831309563362	3.13943357160744	1753	1
3.33733505107182	3.12286689459560	1754	1
3.33880740689473	3.13330875958627	1755	1
3.33780537209963	3.14149716928362	1756	1
3.33879504789861	3.13287177381951	1757	1
3.33624503578277	3.11180451109013	1758	1
3.33992840125193	3.12870485354929	1759	1
3.33965369011039	3.14338429352580	1760	1
3.33682748838190	3.14779681601130	1761	1
3.33630942752980	3.14910398812480	1762	1
3.33741292919552	3.14116502512509	1763	1
3.33416106501725	3.13393075576804	1764	1
3.33718856281107	3.13640668739757	1765	1
3.33825337346144	3.14426687269437	1766	1
3.33729399819975	3.13134610473233	1767	1
3.33619921437141	3.12745944338489	1768	1
3.33611517576687	3.11883880607604	1769	1
3.33744627768523	3.13463536591766	1770	1
3.33758675564109	3.10847297329166	1771	1
3.33476636138169	3.11254069825675	1772	1
3.33692270509947	3.10831997001084	1773	1
3.33866158098780	3.12417520938262	1774	1
3.34050155681546	3.13542419259181	1775	1
3.33875409081559	3.13386503435493	1776	1
3.33959678156649	3.14509109520148	1777	1
3.33561367647336	3.14513281340652	1778	1
3.33573515904819	3.14085755097175	1779	1
3.33864859285300	3.11880953556741	1780	1
3.33698119973033	3.11552817885920	1781	1
3.33953563122292	3.14344256363756	1782	1
3.33728490351902	3.16302374875138	1783	1
3.33916275427805	3.15708265470440	1784	1
3.33819359343114	3.13392511531498	1785	1
3.33739605907517	3.13875821595283	1786	1
3.33615828136297	3.12701417552379	1787	1
3.33874725099691	3.13129645864419	1788	1
3.34251518063267	3.14477791930663	1789	1
3.33973769459802	3.13570227224468	1790	1
3.34057887658004	3.15463101360084	1791	1
3.34132353174342	3.15845184404737	1792	1
3.33818500309576	3.14482158374745	1793	1
3.33998833629812	3.11850350898000	1794	1
3.33888758140044	3.11680260870932	1795	1
3.33995932194632	3.14158682345674	1796	1
3.34046932889764	3.14447812510987	1797	1
3.34014985564576	3.13359297740776	1798	1
3.33770494260312	3.15465419857057	1799	1
3.33645639767378	3.12216276555554	1800	1
3.34161738266292	3.13478231277240	1801	1
3.34119159489141	3.13249208023765	1802	1
3.33905298246594	3.09899465432781	1803	1
3.33688965343482	3.10059344913665	1804	1
3.33715123796162	3.11431290365882	1805	1
3.33703860682648	3.11376479334013	1806	1
3.33852145244382	3.14728937406045	1807	1
3.33487139062973	3.14582958661578	1808	1
3.33789559482530	3.13647751532864	1809	1
3.33955143598079	3.15233439914671	1810	1
3.33922960017146	3.12546190865877	1811	1
3.33880625425812	3.11508183239808	1812	1
3.34093172185333	3.11165996388553	1813	1
3.33956977285091	3.12373724035118	1814	1
3.33796982563844	3.12819739274792	1815	1
3.34023289215966	3.13132679090763	1816	1
3.33950880256323	3.14501053542095	1817	1
3.34002779105324	3.14322664268676	1818	1
3.33560753516801	3.12548892369555	1819	1
3.33971432993071	3.13927396492664	1820	1
3.33826292020826	3.14549518736592	1821	1
3.34016285830290	3.13291391684817	1822	1
3.33832103136321	3.11729099139361	1823	1
3.33849601757533	3.11018577475069	1824	1
3.33947682131588	3.11941100203863	1825	1
3.33714960215861	3.10965602517639	1826	1
3.33552560133568	3.12300964905357	1827	1
3.33895206747218	3.10684977043841	1828	1
3.33894689870104	3.11719039470780	1829	1
3.33676645389669	3.11569230046431	1830	1
3.33815118012093	3.12610038347258	1831	1
3.33668679932055	3.13814921294364	1832	1
3.33706519699659	3.13894157953587	1833	1
3.33994872548449	3.14196323168105	1834	1
3.34214188902033	3.14025481176603	1835	1
3.33555244722002	3.13503960347075	1836	1
3.33664942295480	3.12867846753741	1837	1
3.33831209096351	3.14462695761257	1838	1
3.33931659668450	3.12515169386253	1839	1
3.33837085748129	3.12089319286270	1840	1
3.33711684288338	3.12808911785392	1841	1
3.33427094243937	3.14961073821168	1842	1
3.33680710089667	3.15788856584506	1843	1
3.33539439693451	3.13741187833706	1844	1
3.33598685465585	3.12546427912040	1845	1
3.33644210725028	3.13691768005737	1846	1
3.33917779384617	3.12102350134162	1847	1
3.33457074285421	3.11338922386518	1848	1
3.33861605267507	3.13003884659606	1849	1
3.33786021322557	3.15336636821045	1850	1
3.33695041094249	3.14700111184378	1851	1
3.33883283445352	3.14639277748929	1852	1
3.33780176922370	3.16147784753441	1853	1
3.33973420301228	3.16925698182908	1854	1
3.33667953004266	3.15685690436806	1855	1
3.33587725958458	3.14750959673465	1856	1
3.34028526333145	3.15624694389615	1857	1
3.33827911683049	3.14689065862146	1858	1
3.33795739234773	3.12141813109459	1859	1
3.33649783161499	3.12787678303414	1860	1
3.33829789021525	3.13476076827345	1861	1
3.33895733173884	3.15700746827379	1862	1
3.34182041440991	3.15036960631204	1863	1
3.33892695580751	3.13940576498296	1864	1
3.34018332758949	3.15519316736437	1865	1
3.33486616346599	3.15250753416391	1866	1
3.33405525292711	3.13168760215792	1867	1
3.33550446727026	3.13810340771028	1868	1
3.33598652770461	3.11715839756515	1869	1
3.33647047920662	3.11506735084971	1870	1
3.33447333328453	3.12707496723031	1871	1
3.33649633978585	3.15006343670661	1872	1
3.33649511506853	3.14313900904154	1873	1
3.33578382151427	3.14574047205762	1874	1
3.33467059391136	3.13396969986221	1875	1
3.33795601877137	3.13691224964032	1876	1
3.33830431398839	3.15161816564043	1877	1
3.33898921178090	3.15199634562138	1878	1
3.34078575291476	3.13750466009768	1879	1
3.34023000461820	3.14681604834577	1880	1
3.33762030864537	3.15643567480664	1881	1
3.33648002657991	3.15162628626619	1882	1
3.33664635278192	3.12978122149721	1883	1
3.33953182941480	3.12662027982777	1884	1
3.33692307675249	3.13253091039791	1885	1
3.33590022690085	3.13395656724203	1886	1
3.33416834058328	3.11762593920368	1887	1
3.33591230028374	3.12838612128591	1888	1
3.33898433161104	3.14883311271243	1889	1
3.33838788394769	3.15092006286319	1890	1
3.33466565753203	3.13809898292278	1891	1
3.34030574984725	3.13563697226907	1892	1
3.33897963425502	3.14180464828813	1893	1
3.33636618620401	3.17093213914537	1894	1
3.33812151747378	3.17790189747638	1895	1
3.33801361405150	3.15033256123829	1896	1
3.33638550828405	3.12952020227341	1897	1
3.33925921295667	3.13989985542759	1898	1
3.33533134881017	3.14015140153736	1899	1
3.33982487988307	3.13595515767397	1900	1
3.33928216439975	3.13931649944851	1901	1
3.33682551793817	3.14438338808141	1902	1
3.33919633130381	3.15147040080762	1903	1
3.33624130946273	3.13209864744238	1904	1
3.33509172357380	3.13997863134861	1905	1
3.33629211562004	3.11447685157047	1906	1
3.33610106241936	3.12735274003637	1907	1
3.33541853215555	3.12152621419407	1908	1
3.33767106987709	3.11472077689736	1909	1
3.33464850971168	3.12570335827824	1910	1
3.33559996904349	3.13013430221708	1911	1
3.33636068545824	3.12072301034205	1912	1
3.33786683620823	3.12199705004973	1913	1
3.33804101019123	3.14797337724573	1914	1
3.33620148919312	3.14991580330262	1915	1
3.33763323089910	3.14669170640550	1916	1
3.33746945518722	3.12803798140559	1917	1
3.33806451379407	3.12871503256894	1918	1
3.33808839146782	3.11982562913587	1919	1
3.33559292887283	3.13327982196299	1920	1
3.33546955844838	3.14052921914099	1921	1
3.33528371178107	3.13921119533929	1922	1
3.33865487702425	3.12380229984163	1923	1
3.33689529556593	3.12903926541726	1924	1
3.33601542645235	3.12826713343871	1925	1
3.33617168325818	3.12593629135085	1926	1
3.33344553870958	3.13447885771233	1927	1
3.33968472428996	3.15126036722018	1928	1
3.33706401366644	3.15154489704528	1929	1
3.33542517417886	3.15047947615260	1930	1
3.33605063098418	3.17200395361377	1931	1
3.33703483667203	3.13299138723572	1932	1
3.33520332283284	3.14321439237591	1933	1
3.33731369654071	3.14281854206259	1934	1
3.33698368496862	3.14466840579612	1935	1
3.34067663188911	3.15492161697160	1936	1
3.33647411910925	3.15142442088603	1937	1
3.33784865751378	3.15459449566921	1938	1
3.33659264933359	3.16116025224848	1939	1
3.33709788650538	3.14092085714880	1940	1
3.33680745172168	3.12648285935506	1941	1
3.33565975813116	3.15171200418742	1942	1
3.33731195441236	3.13526943721648	1943	1
3.34203228769601	3.13225009749566	1944	1
3.33667533008250	3.14359306781053	1945	1
3.33771930634881	3.14274003389625	1946	1
3.33910464786299	3.17208815091859	1947	1
3.33377966228060	3.15759831123025	1948	1
3.33439476467484	3.15803207559640	1949	1
3.33730753719708	3.15040693221141	1950	1
3.33650644487609	3.12936588948668	1951	1
3.33609404712140	3.14128584397175	1952	1
3.33700746514181	3.13095983146963	1953	1
3.33643882960224	3.14519875274889	1954	1
3.33700899332469	3.11711002249874	1955	1
3.33457641848455	3.14459710407987	1956	1
3.33319151476391	3.13484395438947	1957	1
3.33283122544694	3.12314110982045	1958	1
3.33821115627457	3.15553860833726	1959	1
3.33655665801459	3.15301969600356	1960	1
3.33626890147522	3.14771474288558	1961	1
3.33345544319672	3.13271704290667	1962	1
3.33668007461825	3.12042506783477	1963	1
3.33685132584756	3.13653974332920	1964	1
3.33452596250019	3.14328948127507	1965	1
3.33642682127621	3.15224364463129	1966	1
3.33555702459502	3.14579786521917	1967	1
3.33568475920709	3.12286951571781	1968	1
3.33813521146143	3.10925031054320	1969	1
3.33404506653618	3.09309262971102	1970	1
3.33280515398865	3.10157405957518	1971	1
3.33696609716943	3.12827789086716	1972	1
3.33467002655618	3.11843226849905	1973	1
3.33587636844503	3.12069670080348	1974	1
3.33925563022439	3.14353953963695	1975	1
3.33643666215283	3.11991179038532	1976	1
3.33619242509799	3.16088850351381	1977	1
3.33419233298504	3.13758201127111	1978	1
3.33974581400497	3.14298142711685	1979	1
3.33480458786937	3.13675407393911	1980	1
3.33519398481205	3.13469684161330	1981	1
3.33695619080729	3.16508703747127	1982	1
3.33831212004280	3.15918059329871	1983	1
3.33906929233497	3.13219907492597	1984	1
3.33905493704606	3.13625283273908	1985	1
3.33773022609752	3.16484254426219	1986	1
3.33932518555873	3.15492656194931	1987	1
3.33462649870673	3.14370984760183	1988	1
3.33399934620242	3.11996459710946	1989	1
3.33523142944007	3.12294311234969	1990	1
3.33380225636166	3.14997548361231	1991	1
3.33340448876083	3.15014022152212	1992	1
3.33322434437238	3.15171383065753	1993	1
3.33508495096582	3.14921616753910	1994	1
3.33538781216562	3.13665842354011	1995	1
3.33536932092305	3.15000983676207	1996	1
3.33639181662443	3.17184135822804	1997	1
3.33765565765703	3.14012550561022	1998	1
3.33351820423629	3.13100658499857	1999	1
3.33453326738907	3.12487184233300	2000	1
[truncated: 3,000 more rows]
