# Supplementary material for: Reversibility and Viscoelastic Properties of Micropillar Supported and Oriented Magnesium Bundled F-Actin
Source: PLoS One. 2015 Aug 31;10(8):e0136432. doi: 10.1371/journal.pone.0136432 (PMC4556452; doi:10.1371/journal.pone.0136432)
Supplement: S1 Data — See the Readme.txt file within. (ZIP) [file pone.0136432.s004.zip › Rheology-raw-data/120916 02mM/fov2103noDD/fov2103noDD.txt]

3.41951460267718	3.13823571235419	1	1
3.41785198111574	3.13937225623388	2	1
3.41819679631289	3.12861789907795	3	1
3.41590282385764	3.11018271170352	4	1
3.41501204922314	3.11658651246525	5	1
3.41622385442651	3.11884521704112	6	1
3.41565481886787	3.13554792401994	7	1
3.41526386122229	3.15266185211805	8	1
3.42116040952528	3.15821041568200	9	1
3.42173382154425	3.14752338976303	10	1
3.41791245926509	3.12645275760598	11	1
3.41738673581444	3.14100332001401	12	1
3.41501669327545	3.13188571819806	13	1
3.41773381345488	3.13648404768554	14	1
3.41766014410604	3.13161372484681	15	1
3.41460426338020	3.12512153995234	16	1
3.41400214504636	3.10951497792400	17	1
3.41515852554592	3.11461475738382	18	1
3.41417273558118	3.11144360405485	19	1
3.41823699901931	3.14455062413779	20	1
3.41879774590936	3.13993562340278	21	1
3.41830992378563	3.15462010836158	22	1
3.41686151939958	3.15197162551963	23	1
3.41825015519521	3.13276115447433	24	1
3.41793851947867	3.13862240185333	25	1
3.42136649998226	3.15593831712068	26	1
3.42056117940685	3.15469740407567	27	1
3.42017442964589	3.14435073041826	28	1
3.41751010453308	3.12490627103642	29	1
3.41627990693926	3.11425078768206	30	1
3.41668960504022	3.12430756831748	31	1
3.41928423707825	3.13180513423172	32	1
3.42169905804377	3.13727017934808	33	1
3.41979247220407	3.13107407988503	34	1
3.41951093139767	3.13645695454705	35	1
3.42206195150141	3.14181983767055	36	1
3.41806589972490	3.13532278388378	37	1
3.41487692875093	3.13411179934047	38	1
3.41776626037737	3.13542372308761	39	1
3.42428806190700	3.16131489834058	40	1
3.41927372756201	3.14178879981224	41	1
3.41611410869573	3.14779235150828	42	1
3.42111186396937	3.15608933212508	43	1
3.42414406969357	3.14702693057591	44	1
3.42044395467227	3.14767757895001	45	1
3.41367864712227	3.14560431212478	46	1
3.41646972843581	3.14081185532211	47	1
3.41311362558720	3.12087467139185	48	1
3.41759556694480	3.14220760547778	49	1
3.41477064831159	3.11144785203192	50	1
3.41824928376275	3.11873795954486	51	1
3.41585835183615	3.11200691642885	52	1
3.41734471962462	3.12416767396596	53	1
3.41690923053156	3.12003774377311	54	1
3.41868237953395	3.13679523227869	55	1
3.42433114336585	3.14041850480293	56	1
3.41957791130009	3.13087846713569	57	1
3.41826642845924	3.11931974387397	58	1
3.41582529908905	3.12598317845904	59	1
3.41924484113224	3.14402644374373	60	1
3.42084130611783	3.13320844475880	61	1
3.41942293195901	3.14244803224495	62	1
3.41392442040398	3.12226583870885	63	1
3.41502434175570	3.13030829195175	64	1
3.42406942004336	3.13782604676361	65	1
3.42062994835308	3.15331443399199	66	1
3.41922595960920	3.13774527840934	67	1
3.42170506284584	3.15311581860245	68	1
3.41831967366166	3.15148066381258	69	1
3.41661216828695	3.13613011907353	70	1
3.41747453794724	3.14534145785424	71	1
3.41341660843589	3.13617825334450	72	1
3.41739541826798	3.13650855849126	73	1
3.41978490681953	3.15257892861631	74	1
3.42023696635739	3.15320183321823	75	1
3.41557590540689	3.14252631612378	76	1
3.41827322389418	3.11408012573776	77	1
3.42008933626061	3.11207495507307	78	1
3.42095147732623	3.14305543642826	79	1
3.41552804332082	3.11665902085552	80	1
3.41515620889285	3.11835988440669	81	1
3.41306775985846	3.10939725200063	82	1
3.41530921020310	3.11725008625442	83	1
3.41643451172374	3.12849101450963	84	1
3.41729969544098	3.12146404379435	85	1
3.42237220080935	3.15230206319235	86	1
3.41985850617922	3.14851485764621	87	1
3.41578878058118	3.13499881586955	88	1
3.41660517589927	3.13058673633669	89	1
3.41932467314700	3.12956993760328	90	1
3.41816730387529	3.12692105525946	91	1
3.41654975125640	3.13607511504876	92	1
3.41409698960957	3.12245063836750	93	1
3.41957338445369	3.13650801013607	94	1
3.41558044120783	3.12729968511280	95	1
3.41560337988163	3.11842478216824	96	1
3.41735213379241	3.12844112181095	97	1
3.41802537584384	3.13828652508547	98	1
3.42023939452638	3.14111501421249	99	1
3.41934645516385	3.14632298186075	100	1
3.41735248282920	3.14702230470031	101	1
3.41734227224735	3.15221265248324	102	1
3.41483227848850	3.12976007371592	103	1
3.41680538183437	3.12324410048995	104	1
3.41942548575457	3.12951078740410	105	1
3.42046606878238	3.13317548247079	106	1
3.41882915852574	3.14956023333604	107	1
3.41719799609762	3.13440977089279	108	1
3.41820840604550	3.13243614829697	109	1
3.41631806830984	3.12946415048985	110	1
3.41720895704257	3.11520599025723	111	1
3.41797186783915	3.12768333774141	112	1
3.41724116798179	3.13959693116342	113	1
3.41768052977101	3.15459400552940	114	1
3.42284693048017	3.14581118469560	115	1
3.42043082120280	3.14849744397051	116	1
3.41804762720788	3.13749011584519	117	1
3.42000990848056	3.14251618984977	118	1
3.41765317068915	3.13501012664607	119	1
3.41648227630141	3.12886995200653	120	1
3.42094183747318	3.15182605430216	121	1
3.42300074733340	3.16332408828677	122	1
3.41611635104536	3.12563147414598	123	1
3.41456184184638	3.11535077287789	124	1
3.41582374231749	3.12478819280622	125	1
3.41833249518247	3.12864662941461	126	1
3.41478464644060	3.12787883555035	127	1
3.41511358248029	3.13744561550848	128	1
3.42324962956395	3.15895949241465	129	1
3.42301182543921	3.16359467350059	130	1
3.41908634513714	3.14091589501331	131	1
3.41932622210700	3.12934351499724	132	1
3.41830770695910	3.12105752474897	133	1
3.41905185253494	3.14463757251465	134	1
3.42126852713717	3.14396894610465	135	1
3.41960727528259	3.15024514320571	136	1
3.41934293464933	3.14688772763309	137	1
3.41965081621112	3.12704012435539	138	1
3.41283213608787	3.12088018084984	139	1
3.41787676365483	3.13206065105196	140	1
3.41610294553497	3.11856362869336	141	1
3.41583184803855	3.11070031017363	142	1
3.41337898261839	3.11640418108318	143	1
3.41572706046877	3.11881338391474	144	1
3.41687190654373	3.12414647245769	145	1
3.42099950617441	3.13844530249080	146	1
3.42482450718343	3.16478884715322	147	1
3.42318882473288	3.17014764423010	148	1
3.42441379979451	3.15561993164211	149	1
3.42257447949939	3.13742488019711	150	1
3.41925163998725	3.14029872104138	151	1
3.41561137691410	3.12803314997458	152	1
3.41323034916740	3.12553019937216	153	1
3.41459982611028	3.12674316179495	154	1
3.41457709208898	3.14530321734004	155	1
3.41598611245738	3.14909839039681	156	1
3.41675867136295	3.13375422643569	157	1
3.41466242211129	3.12418329125723	158	1
3.42112923327153	3.13847865200637	159	1
3.42108212725782	3.15070295953155	160	1
3.41758386625535	3.14913617041512	161	1
3.41767836492519	3.14012064125446	162	1
3.41980800369688	3.13355228777611	163	1
3.42268102510386	3.14768671235557	164	1
3.41828136422914	3.13458078944419	165	1
3.41674208332622	3.12577285797725	166	1
3.41493084739685	3.13718302221135	167	1
3.41740198225590	3.14400775657700	168	1
3.41689413070046	3.13000402920558	169	1
3.41568765728418	3.14774807996055	170	1
3.41419633773367	3.14910040394000	171	1
3.41358795387666	3.12046094874474	172	1
3.41840196927243	3.13553145680163	173	1
3.41874972569530	3.13721837356788	174	1
3.41518077174211	3.12602323562657	175	1
3.41581441360251	3.14854369632976	176	1
3.41658095355552	3.14266819926237	177	1
3.41795653508263	3.13752694811087	178	1
3.42063580465805	3.14463851006168	179	1
3.42189127539847	3.14917387712021	180	1
3.41861535251557	3.15101225558511	181	1
3.41466400434119	3.12189057106327	182	1
3.41757147559787	3.12323006272689	183	1
3.41360270305324	3.11325625536516	184	1
3.41647915441771	3.12629002847128	185	1
3.41696640216389	3.13055448098199	186	1
3.42253965563578	3.14050945354612	187	1
3.41762100033446	3.13804403905974	188	1
3.41484527177237	3.11319442842658	189	1
3.41914841165939	3.12001542562856	190	1
3.42045649917180	3.13192288520980	191	1
3.42423643723402	3.15479712631259	192	1
3.42167548689553	3.15582274880421	193	1
3.41860236222908	3.14533179311797	194	1
3.41813330646736	3.14438424782612	195	1
3.42078188581811	3.14087265599125	196	1
3.41852515041503	3.14641642053448	197	1
3.41462216101322	3.12896615906755	198	1
3.41507841548019	3.12220334113799	199	1
3.41707884470199	3.13923806473976	200	1
3.41635358490497	3.13568733218339	201	1
3.41825724589765	3.12805666905860	202	1
3.41645508976479	3.13724695112671	203	1
3.41606712804881	3.12393223995011	204	1
3.41881484320463	3.13766317584204	205	1
3.42035194060637	3.14247182257877	206	1
3.41522013527314	3.13149492594509	207	1
3.41520868272523	3.12274634966351	208	1
3.41469112125257	3.12817738153328	209	1
3.42134736392516	3.14376763261552	210	1
3.41636801283375	3.12973641132917	211	1
3.41600543339901	3.11172003380916	212	1
3.41645493701515	3.14381331636170	213	1
3.42104880713725	3.14035048038798	214	1
3.41799421735458	3.13922454028835	215	1
3.41664606739552	3.12720579944189	216	1
3.41739207400864	3.13313207715373	217	1
3.41771331431214	3.13519404676779	218	1
3.41738770448817	3.13027616532561	219	1
3.41605076818807	3.12463336365857	220	1
3.41624274848733	3.13416317594640	221	1
3.41662794692910	3.13003300686249	222	1
3.41580199321166	3.13044184599258	223	1
3.41718612784751	3.12079374851611	224	1
3.41557528652954	3.11948835302943	225	1
3.41715487673954	3.13667897185759	226	1
3.41987902699745	3.15598295813001	227	1
3.42104319398424	3.15356573129020	228	1
3.41922244952977	3.14725208500961	229	1
3.41403836237186	3.13352719722282	230	1
3.41855393238820	3.14815297830660	231	1
3.41969239704579	3.14444474499505	232	1
3.41966074600058	3.15108451884208	233	1
3.41978517073367	3.14069591181751	234	1
3.41685383576078	3.15939093372215	235	1
3.41797309458357	3.14686984161269	236	1
3.41623982191033	3.14263992099112	237	1
3.41660447141497	3.13720810082656	238	1
3.41984921547816	3.14199708230611	239	1
3.42159617710938	3.14768821214115	240	1
3.41843466313142	3.14123772252248	241	1
3.41699759802351	3.13110269879872	242	1
3.41298743553217	3.13417797077802	243	1
3.41707174781088	3.14851349172302	244	1
3.41383460862375	3.12109548323099	245	1
3.41555819761106	3.12672437086027	246	1
3.41572199243135	3.12207919255521	247	1
3.41799899454629	3.12124405909156	248	1
3.41990235698166	3.13399746972510	249	1
3.41888824314715	3.14054725063965	250	1
3.42207261076018	3.14434032193939	251	1
3.41658620726219	3.13453522395186	252	1
3.41865386981613	3.12204154885813	253	1
3.41199570027723	3.10310415012788	254	1
3.41396994260588	3.10518511704726	255	1
3.41585300899958	3.14839850854131	256	1
3.41752923852106	3.11753045376258	257	1
3.41887529029071	3.10830301405778	258	1
3.41294490625688	3.10896358732966	259	1
3.41737484424178	3.11814003952193	260	1
3.42175417013057	3.16595024033634	261	1
3.41778927337851	3.13720973798468	262	1
3.42206453922863	3.14999556818113	263	1
3.42133181131819	3.14539059481360	264	1
3.41774077296431	3.11798239815344	265	1
3.41568061906651	3.11472279412620	266	1
3.41775414898310	3.12724932775280	267	1
3.41797716286524	3.13216856019539	268	1
3.41930779397810	3.12248714483938	269	1
3.42148951796307	3.15775439256368	270	1
3.41794278841373	3.13180428659119	271	1
3.41817888972943	3.12343654484535	272	1
3.41443775716123	3.13673678253916	273	1
3.41697486253099	3.11825038612770	274	1
3.41412421206104	3.12208666463587	275	1
3.41873087400787	3.13316559857866	276	1
3.41829402269916	3.13552737355044	277	1
3.42283969055026	3.14809896020987	278	1
3.41932433238029	3.14516329437132	279	1
3.41797479720587	3.12304704756738	280	1
3.41357479185259	3.12487304611526	281	1
3.41818623168415	3.13460084673984	282	1
3.42090975421337	3.12265033661814	283	1
3.41484702110670	3.12006490409586	284	1
3.41553423759383	3.14117467209894	285	1
3.41682378830696	3.11551866564509	286	1
3.41809194242693	3.13878009570880	287	1
3.42162319825383	3.14117835944077	288	1
3.42201645169224	3.13725967422348	289	1
3.41730118882180	3.12543189384550	290	1
3.41556367059700	3.12932721224225	291	1
3.41986752330236	3.14126472653007	292	1
3.42531898271603	3.16115918021041	293	1
3.42203161328820	3.15238143564022	294	1
3.41809636535843	3.13406038438816	295	1
3.41530791894927	3.13261488963245	296	1
3.42052768078427	3.15551011047911	297	1
3.41798336669772	3.13382719698138	298	1
3.41927891311320	3.12239097168131	299	1
3.41928093492137	3.12500400896157	300	1
3.41633440949707	3.13019093207163	301	1
3.41751104036544	3.12214631461013	302	1
3.41458611295683	3.14115083962826	303	1
3.41935204462778	3.12983183584853	304	1
3.41479089934748	3.12814154451248	305	1
3.41096881428828	3.12487771716699	306	1
3.41611754659483	3.13523610836846	307	1
3.41608840448575	3.13464631193368	308	1
3.41565258362166	3.12279137581423	309	1
3.41603960921949	3.12077366912701	310	1
3.41610365550810	3.13761543743949	311	1
3.42202416659774	3.16094550080445	312	1
3.41779801381675	3.13639306767698	313	1
3.42291317733586	3.14150359857208	314	1
3.41767649909067	3.13050369578510	315	1
3.41679300251689	3.12501770014237	316	1
3.42152520695064	3.15123838708106	317	1
3.41636433314981	3.14906667261693	318	1
3.41752822132066	3.13022450506414	319	1
3.41879047556536	3.14186517910183	320	1
3.41894457432175	3.12692587253066	321	1
3.41637976189233	3.12227482585945	322	1
3.41791046739482	3.12546400545855	323	1
3.41923542984970	3.12342860428741	324	1
3.42135319885518	3.13724662224399	325	1
3.41965680296672	3.13845293442657	326	1
3.41565545150606	3.12753089765293	327	1
3.41627707956160	3.13971207671236	328	1
3.41952566848686	3.13708493336320	329	1
3.41710657538057	3.12585629172136	330	1
3.41870966714164	3.12251937716127	331	1
3.41623189845879	3.11672948990088	332	1
3.41520839332402	3.12301785022717	333	1
3.42268155981596	3.15487792976192	334	1
3.42135091210452	3.13786855514630	335	1
3.41907609653097	3.14149207953142	336	1
3.42044016238538	3.12354685709640	337	1
3.42138530882070	3.15063540501569	338	1
3.42284118608048	3.15270764284505	339	1
3.41713229006698	3.12859884751959	340	1
3.41662887373318	3.12971908601607	341	1
3.41785254629811	3.14922378232984	342	1
3.42031273591823	3.13794203066278	343	1
3.41745745077391	3.12944620476434	344	1
3.41704064420225	3.14017716990866	345	1
3.41412042863398	3.13982593058992	346	1
3.41798082752440	3.13426190370176	347	1
3.42164907739307	3.13626165216877	348	1
3.41541706927338	3.12191176695181	349	1
3.41674271245802	3.11219648713309	350	1
3.42073272371189	3.12320783520204	351	1
3.41741274485992	3.12600614527705	352	1
3.41862867694928	3.12767954141834	353	1
3.42240760799079	3.15177626846767	354	1
3.42034305165018	3.12950506129378	355	1
3.41708427789610	3.12940790711399	356	1
3.41544181778395	3.13172317317673	357	1
3.41447322402576	3.12937984842947	358	1
3.41470982195364	3.14639637731023	359	1
3.41811514490384	3.14721348952658	360	1
3.42173010616164	3.15290165993881	361	1
3.41802411620973	3.12389122537009	362	1
3.41515724424076	3.11821233740681	363	1
3.42065998813921	3.11971579493454	364	1
3.41597126456318	3.10885755166522	365	1
3.42002765358389	3.14291187389135	366	1
3.41856590256542	3.12164223301113	367	1
3.41557721750661	3.12301531236359	368	1
3.41600434398401	3.12718207173344	369	1
3.41366816455359	3.11499085609463	370	1
3.41461626689392	3.09681692248256	371	1
3.41875022344605	3.11909582242092	372	1
3.41783025172292	3.13452944814822	373	1
3.41615930215725	3.11166843892406	374	1
3.41664881465191	3.13249820792775	375	1
3.41366278220929	3.13164670315030	376	1
3.41639600506473	3.11597108010474	377	1
3.41654331648084	3.12770862941906	378	1
3.41720675078899	3.14516947826972	379	1
3.41652790369558	3.14007570933084	380	1
3.41771791632876	3.12705778388907	381	1
3.41585876966223	3.12610515532472	382	1
3.41660685406655	3.12993126889177	383	1
3.41560668587943	3.12519380138238	384	1
3.41384341216174	3.11052050930145	385	1
3.41416224853436	3.11060321173660	386	1
3.41356427842334	3.10782399636047	387	1
3.41761502000567	3.11822803711187	388	1
3.41562345619983	3.14219893340636	389	1
3.41267443480673	3.11742910972614	390	1
3.41634247512545	3.13477818346917	391	1
3.41502419848253	3.13749258469983	392	1
3.41596325976701	3.13492430273584	393	1
3.41478681928721	3.11234312951229	394	1
3.41518633496392	3.12235650719485	395	1
3.42046589086010	3.14503341942747	396	1
3.41448282724167	3.10784320581620	397	1
3.41924845464108	3.13497191204617	398	1
3.42197746384195	3.14362286285067	399	1
3.41928566932029	3.14008522496375	400	1
3.41832154290537	3.13586801233039	401	1
3.41842469561196	3.15566468481541	402	1
3.41807371476452	3.15024391749570	403	1
3.41726063258027	3.13062259645350	404	1
3.41793400114768	3.14174096311000	405	1
3.41594714118751	3.13987931770493	406	1
3.41548748693812	3.12088185877830	407	1
3.41644398885585	3.12365140658491	408	1
3.42145924698940	3.13329752629833	409	1
3.42261402389239	3.14565803042240	410	1
3.42175533058527	3.15005158747245	411	1
3.41623356963506	3.14134671803983	412	1
3.41556832784816	3.12429857199035	413	1
3.41611875417322	3.13515656323499	414	1
3.41414867773387	3.13265889867490	415	1
3.41648874548602	3.14652844266219	416	1
3.41596741869196	3.12382469979666	417	1
3.41734693684447	3.13364555770535	418	1
3.41579930123442	3.13457107211501	419	1
3.41586488612255	3.13029439441287	420	1
3.41654567800803	3.12457386650409	421	1
3.41560011306009	3.10354522442989	422	1
3.41240263450433	3.12189035965926	423	1
3.41855651981911	3.13148658728325	424	1
3.41366108663612	3.14368540288715	425	1
3.41657808036834	3.13366099236450	426	1
3.41958010620449	3.13808935272678	427	1
3.41343832156499	3.13704617662061	428	1
3.41927278262148	3.13493009436129	429	1
3.41566987753604	3.12813053390881	430	1
3.41782624631266	3.13663804759568	431	1
3.42189969175604	3.13558628203282	432	1
3.41635742009724	3.12439980368186	433	1
3.41268750194817	3.12244938442301	434	1
3.41845703836823	3.13260647665609	435	1
3.41735550312763	3.13603128070188	436	1
3.41694188204858	3.14696306538008	437	1
3.41743900570848	3.14582437593033	438	1
3.42084970457109	3.13156621118706	439	1
3.41985263007686	3.15408792586921	440	1
3.42036833027000	3.14359915689772	441	1
3.42175164870484	3.14099947778896	442	1
3.41751438790163	3.12688689402033	443	1
3.41532210691810	3.13983663414440	444	1
3.41584146804742	3.13119794270461	445	1
3.41571468947094	3.12879364494202	446	1
3.41815582964367	3.14328168165821	447	1
3.41703239645449	3.13376803771780	448	1
3.42258859535082	3.14298243638114	449	1
3.41652145059357	3.12335509853206	450	1
3.41642230127723	3.14179596932146	451	1
3.41799681637145	3.16198804946491	452	1
3.42102926843949	3.13928171847187	453	1
3.41639243159456	3.13260541461225	454	1
3.41398643181572	3.11673647407681	455	1
3.41323090105452	3.11330946563734	456	1
3.41438642249619	3.11505057437108	457	1
3.41444124629180	3.13655377234955	458	1
3.41720177614481	3.14198791131242	459	1
3.41755698955052	3.11660593268835	460	1
3.41925560595259	3.15131124500616	461	1
3.41909033269457	3.14202836195002	462	1
3.41316138146455	3.12859979132860	463	1
3.42050157074012	3.13467705205091	464	1
3.42013823078515	3.14880810032180	465	1
3.41545252606045	3.14647640495786	466	1
3.41535082568096	3.14251449190598	467	1
3.41945709037011	3.15184642602562	468	1
3.41778502182982	3.15596080878141	469	1
3.41764464874417	3.12592765422202	470	1
3.41954099545457	3.12582776880294	471	1
3.41467496691226	3.11668585396673	472	1
3.41704491608238	3.12316801902355	473	1
3.41858809726784	3.11897131430144	474	1
3.41806513660862	3.13203327068975	475	1
3.41410392555572	3.11817408030472	476	1
3.41683523277112	3.11836581645840	477	1
3.41598241202141	3.12073362396711	478	1
3.41738749527938	3.15127229565455	479	1
3.41659612664852	3.13183000360833	480	1
3.41499708090932	3.12966620459220	481	1
3.41579190349413	3.13892906329307	482	1
3.41595361544208	3.12699937274737	483	1
3.41757087629349	3.12227419299345	484	1
3.41140386560132	3.12611337792185	485	1
3.41391530697221	3.13719168789670	486	1
3.41419287755905	3.12489843379262	487	1
3.41648173570908	3.13455310112937	488	1
3.41615369629227	3.12533531496666	489	1
3.41309606905128	3.12614868181974	490	1
3.41898863535156	3.13563405176681	491	1
3.41719591641546	3.12703200707057	492	1
3.41676066291374	3.14071419401138	493	1
3.41797200663300	3.15412549695771	494	1
3.41564824736735	3.13874192237298	495	1
3.41589816619998	3.14786126269653	496	1
3.41633928748131	3.12477380629149	497	1
3.41530048581631	3.11617464668080	498	1
3.41729436427490	3.12418482403583	499	1
3.42148444397646	3.15021519079391	500	1
3.42117757283785	3.12524712062451	501	1
3.42189973587054	3.12498327159533	502	1
3.42109151668077	3.12255473138292	503	1
3.41904030030658	3.14254015157301	504	1
3.42091321127174	3.13830116641917	505	1
3.41827268643402	3.14042702954946	506	1
3.42297218761745	3.16106087163944	507	1
3.41923281741186	3.16224408971322	508	1
3.41588508701969	3.10824712565737	509	1
3.41722062066333	3.11796350943347	510	1
3.41501995878475	3.13076620966637	511	1
3.41746519000450	3.13390008994299	512	1
3.41884355743984	3.11589754303348	513	1
3.41132970803606	3.11854125862102	514	1
3.41872585669369	3.13196917508202	515	1
3.41587567707993	3.13714900010786	516	1
3.42177792146416	3.16627254801372	517	1
3.42056433770509	3.14980606148555	518	1
3.41645572683480	3.12253066729719	519	1
3.41855004968209	3.11130396414358	520	1
3.42257108674248	3.12697195829729	521	1
3.41853591351262	3.12371623848944	522	1
3.41848548652885	3.14317668059447	523	1
3.42020577183468	3.15836722736383	524	1
3.41786396127463	3.13580418495567	525	1
3.41716575323858	3.12981117415990	526	1
3.41827512629116	3.13351498529623	527	1
3.41706087264967	3.14360735374394	528	1
3.41430450059262	3.13769636559058	529	1
3.41372851579712	3.13436953753227	530	1
3.41830700157460	3.13619655975371	531	1
3.41634218118754	3.13839990174675	532	1
3.41639616455174	3.13845206261215	533	1
3.41575609553977	3.12260851091411	534	1
3.41407348999540	3.13449428818363	535	1
3.42389220019021	3.15454064688785	536	1
3.41865403245195	3.14429814449307	537	1
3.41689522100540	3.13598168145678	538	1
3.41872206727283	3.15066116765099	539	1
3.42119056134810	3.14221618613981	540	1
3.41626488226255	3.12472514165793	541	1
3.41429175163522	3.12330560633377	542	1
3.41475833835452	3.13811304001879	543	1
3.41380752676540	3.14105737468202	544	1
3.41733472405418	3.13386018328785	545	1
3.41580668983484	3.14303861247957	546	1
3.42105024366398	3.16736846326311	547	1
3.41772168321967	3.16519309438183	548	1
3.41649929773266	3.14329328513129	549	1
3.41199031182811	3.12766758921900	550	1
3.41411727708645	3.12873044116227	551	1
3.41829608287750	3.12861440946452	552	1
3.41447434575130	3.13490962274834	553	1
3.41126152273984	3.12943273254449	554	1
3.41397480216268	3.12239333615375	555	1
3.41280841954834	3.13972730297168	556	1
3.41455429091160	3.12822691098769	557	1
3.41445757458295	3.11130663802139	558	1
3.41681811006288	3.13352704370513	559	1
3.41861588559211	3.14629660426439	560	1
3.41473810113424	3.13256309430972	561	1
3.41611900221275	3.13198519038792	562	1
3.41928257803631	3.12733314479072	563	1
3.41778258999928	3.13995851387515	564	1
3.41347580189692	3.12701203833409	565	1
3.41429900673583	3.12925974836316	566	1
3.41536695655798	3.12948608033670	567	1
3.41640483534630	3.12951750331306	568	1
3.41414379404513	3.12354530184871	569	1
3.41900707364464	3.15944056516850	570	1
3.42032040262581	3.14706886604160	571	1
3.41785676664363	3.12364071464278	572	1
3.41364619298252	3.10616583599402	573	1
3.41621142764123	3.13427113229994	574	1
3.41756771730224	3.14478527334318	575	1
3.41594246354670	3.13624780842607	576	1
3.41404712877051	3.12845319057502	577	1
3.41783066728443	3.13748092349240	578	1
3.41158047438386	3.13443171684480	579	1
3.41273709228814	3.11712242997125	580	1
3.41501207267925	3.12896033561147	581	1
3.41588978603006	3.12305001675461	582	1
3.41478184445004	3.14030571010757	583	1
3.41750625776258	3.13379529325998	584	1
3.41435724303548	3.11799489585443	585	1
3.41636931145708	3.12816631011627	586	1
3.41554873966393	3.11033397372242	587	1
3.41856584391526	3.12642422526557	588	1
3.41605742096891	3.12866244721989	589	1
3.41806204180865	3.12886932342549	590	1
3.41711162913920	3.11718446857461	591	1
3.41733871530224	3.11389485309274	592	1
3.41461191232630	3.12246035293113	593	1
3.41616959328967	3.13798906038855	594	1
3.41397943287662	3.13554678827075	595	1
3.41050792410782	3.12645543542299	596	1
3.41697965144963	3.13522130422287	597	1
3.41792680730035	3.13946514030110	598	1
3.41635122368349	3.15279120542440	599	1
3.41494382167596	3.13410659184817	600	1
3.41779576502370	3.13937365468943	601	1
3.41852014993349	3.13406468554225	602	1
3.41125611004648	3.11752931839724	603	1
3.41550409576600	3.10994183846773	604	1
3.41547093435540	3.12619840469041	605	1
3.41718784130192	3.13014079075209	606	1
3.41741582279583	3.13187474351572	607	1
3.42165090152948	3.15664913777344	608	1
3.42024912552882	3.15901924826608	609	1
3.41712317044678	3.14265175647602	610	1
3.41211757015728	3.12804639475938	611	1
3.41791823921068	3.15137484853266	612	1
3.41650787273360	3.13004267269193	613	1
3.41635473449778	3.13180408995513	614	1
3.41817772211621	3.14084108576509	615	1
3.41986793607026	3.13885651402224	616	1
3.42145350614605	3.15722178008433	617	1
3.41550516760772	3.14872374156034	618	1
3.41956010405489	3.14801248405257	619	1
3.41530905742879	3.12296748005386	620	1
3.42118919553194	3.11968142902068	621	1
3.42068119280540	3.15934697573950	622	1
3.41844578746835	3.14313398370807	623	1
3.41770827919374	3.13704745443395	624	1
3.42028407465980	3.13717354349116	625	1
3.42020808339390	3.14065542583587	626	1
3.42331418079940	3.15842053317164	627	1
3.42160522989560	3.13501698408902	628	1
3.41797049406303	3.12775783947927	629	1
3.41743435306880	3.12823840846873	630	1
3.42253135777052	3.14248642107787	631	1
3.42011102638348	3.14421285126319	632	1
3.41884616799963	3.13350469622392	633	1
3.41768857180146	3.14477023129143	634	1
3.41778784039819	3.13449498565733	635	1
3.41702020893386	3.14218912639838	636	1
3.41632867651132	3.15642406731874	637	1
3.41754342897984	3.15168020126173	638	1
3.41898949730994	3.14510734653126	639	1
3.41375209256270	3.12312958375453	640	1
3.42170833741219	3.14033690609091	641	1
3.41486626950402	3.12279874783048	642	1
3.41648205197192	3.12698905537652	643	1
3.41700272712535	3.11864864443099	644	1
3.41464005882567	3.10945123954087	645	1
3.41699518195288	3.12975339487592	646	1
3.42275575171626	3.15035993902858	647	1
3.41753944315575	3.13500307514435	648	1
3.41436734457459	3.13357137113476	649	1
3.41449651619694	3.10142934325686	650	1
3.41588201629709	3.11564018745968	651	1
3.41400796121967	3.11401355777965	652	1
3.41607146093923	3.11508104971708	653	1
3.41459503921801	3.13480843753871	654	1
3.41547482223888	3.13557644849610	655	1
3.41565330285958	3.13031155979327	656	1
3.41556752806406	3.11765358183258	657	1
3.41299435250232	3.11471684137598	658	1
3.41639424866386	3.10779143023400	659	1
3.41500433026342	3.11098232821718	660	1
3.41599956345235	3.12321342701709	661	1
3.41856346377705	3.15299026498982	662	1
3.41928419037862	3.16147857629991	663	1
3.41691193143890	3.15898459390225	664	1
3.41728953731455	3.14373349493784	665	1
3.41827892707030	3.13001805456066	666	1
3.41665881736874	3.13216002399255	667	1
3.41640081063852	3.13754279758890	668	1
3.41698615263561	3.15795206842945	669	1
3.42062169661639	3.14168860378504	670	1
3.42378895602004	3.15783528215749	671	1
3.42083791925867	3.15065591721258	672	1
3.42101059564184	3.14575048566499	673	1
3.41653449253498	3.15124325411122	674	1
3.42356749543368	3.16253219798519	675	1
3.42375190391548	3.15291762953503	676	1
3.41784713757768	3.14435530107242	677	1
3.41774957998254	3.12955493544105	678	1
3.42004393506916	3.13683135794662	679	1
3.41842066428835	3.12955814310028	680	1
3.41530694080231	3.11803050009721	681	1
3.41566512652875	3.11029386926178	682	1
3.41530279998289	3.12157086998158	683	1
3.41403667786544	3.10782433788142	684	1
3.41718990836259	3.13147642191166	685	1
3.41810369113509	3.13532047435170	686	1
3.42029002521711	3.14270759198564	687	1
3.41579205235266	3.13508415234933	688	1
3.41994897250481	3.15687039450261	689	1
3.42147806278149	3.13789434398145	690	1
3.42194053037730	3.14052943540861	691	1
3.42282855689189	3.15771942081378	692	1
3.42277084256971	3.15855686563303	693	1
3.41313893601728	3.12808397139938	694	1
3.41792362795553	3.13907474315576	695	1
3.41682623094945	3.12864693925950	696	1
3.41541695270149	3.14679147977239	697	1
3.41828081746833	3.16096121409552	698	1
3.42084652535832	3.16468454010161	699	1
3.41761987574650	3.14546429835911	700	1
3.42068689849847	3.16074483929115	701	1
3.41723048617724	3.13459548749245	702	1
3.41368241287492	3.13852619606429	703	1
3.41442810469797	3.13970058239962	704	1
3.41740680269486	3.14464808363873	705	1
3.41882693061086	3.12760415085523	706	1
3.41482728152883	3.11639653435336	707	1
3.41784566986551	3.13121948533507	708	1
3.41701259194649	3.16001566295968	709	1
3.41729570039463	3.14846187298327	710	1
3.41983099918660	3.13566959050528	711	1
3.41696039019574	3.12263078610581	712	1
3.41655186067058	3.12508328211436	713	1
3.41744823911644	3.15583095269164	714	1
3.42087022088968	3.14661972309903	715	1
3.41600356492838	3.14798291541763	716	1
3.41781324079291	3.14938031297883	717	1
3.41800683255319	3.14296273481731	718	1
3.42243791074331	3.14898060483545	719	1
3.42081118556838	3.14720506357770	720	1
3.41677744141549	3.12682369076071	721	1
3.42024185572038	3.14087420967511	722	1
3.41392372186804	3.14100498593120	723	1
3.42181163757689	3.14497817334906	724	1
3.42111492396484	3.16205617841252	725	1
3.41650017213700	3.14407547042232	726	1
3.42022511294316	3.15879484157202	727	1
3.42321929648445	3.14789110073535	728	1
3.41803881569517	3.14940859881008	729	1
3.42107573256996	3.14435589669101	730	1
3.42208069716699	3.14617787691150	731	1
3.42029590660294	3.14344966351998	732	1
3.41959692004346	3.14213952019278	733	1
3.41741915787305	3.13731091278030	734	1
3.42169920779094	3.13736733411242	735	1
3.42023715650547	3.13370842577548	736	1
3.41624797508770	3.11807118724147	737	1
3.41707519713747	3.14003602720738	738	1
3.41473822838921	3.11204122541283	739	1
3.41619508754881	3.14316535698420	740	1
3.42002651701458	3.15169630037644	741	1
3.41935199641538	3.14455875954875	742	1
3.41349514419614	3.13033920255238	743	1
3.41770614709434	3.12892574770186	744	1
3.41679741110215	3.14137433601226	745	1
3.41556342393410	3.13633304318839	746	1
3.41774746116084	3.14433111919504	747	1
3.41399525232093	3.13751867418679	748	1
3.41724017446828	3.14339492320801	749	1
3.41818132314124	3.13697640998320	750	1
3.41573883998680	3.12311860189965	751	1
3.41792876205424	3.11568620072461	752	1
3.42177742745800	3.12608645395871	753	1
3.41980984884382	3.16681285579647	754	1
3.42276633496796	3.16077871864677	755	1
3.42121821079598	3.15589032501825	756	1
3.41790231228787	3.13017885682498	757	1
3.41521494927633	3.13888829886050	758	1
3.41511033442054	3.14811968968408	759	1
3.41743164161931	3.14805869427567	760	1
3.41890287867271	3.13874846139063	761	1
3.41671459919519	3.14258932557306	762	1
3.41631105635204	3.15312797877620	763	1
3.42295218345591	3.14182146389331	764	1
3.41561264786800	3.13505796262161	765	1
3.41903469748016	3.13510765350399	766	1
3.41789224788533	3.13951887933479	767	1
3.42002571355803	3.14320813204330	768	1
3.42025180402458	3.14108623612763	769	1
3.42365784311765	3.15682212099231	770	1
3.41582502224299	3.12433956551958	771	1
3.41548210002290	3.11526060706947	772	1
3.41705904141297	3.13586074801341	773	1
3.42074082776302	3.14074587074830	774	1
3.41798529545296	3.12147605284139	775	1
3.41636134552024	3.11885641560629	776	1
3.41371299962930	3.11969033275287	777	1
3.41438507050373	3.14011467050937	778	1
3.42216880765141	3.14862446276363	779	1
3.41259141490887	3.12171406998387	780	1
3.41534091807794	3.11496389405530	781	1
3.41996158597133	3.14170556167711	782	1
3.42119160776644	3.14423110947280	783	1
3.41602709752483	3.12771575842800	784	1
3.42099431366115	3.13044388202798	785	1
3.41764728756234	3.12777059931373	786	1
3.41836629776542	3.13012960400947	787	1
3.42205660237112	3.14018242294307	788	1
3.41891924021838	3.13739004867314	789	1
3.42089747387538	3.13767428513614	790	1
3.41884673952818	3.14081737340876	791	1
3.41866863692071	3.15141928921349	792	1
3.41816063493392	3.15225468878792	793	1
3.41473246305237	3.13183685113001	794	1
3.41586348607946	3.13722119037405	795	1
3.41394282038776	3.12757136917033	796	1
3.42012897369895	3.14972233415225	797	1
3.42088057156853	3.15501169340947	798	1
3.41969830556257	3.14110846189514	799	1
3.42194340153474	3.16003957144367	800	1
3.41925417918278	3.13520782036988	801	1
3.41815571540391	3.14207858171263	802	1
3.41975692938436	3.13996277556346	803	1
3.41356321287753	3.11599686657960	804	1
3.41700012799527	3.11550608117655	805	1
3.41578789268780	3.12643263273924	806	1
3.41797168300676	3.13451703980395	807	1
3.41840776868032	3.12039586764230	808	1
3.41435316390642	3.11903128670023	809	1
3.41854798726713	3.13602965616423	810	1
3.41780720181164	3.12589368303362	811	1
3.41723411470063	3.13136529034544	812	1
3.41559273442734	3.12835231462055	813	1
3.41918290323443	3.13649359683161	814	1
3.41381237753183	3.14225528493928	815	1
3.42137022932197	3.14395937343042	816	1
3.42068875183968	3.13345233272998	817	1
3.41849658703540	3.11978179450738	818	1
3.41994281365772	3.15806279565025	819	1
3.42202519997829	3.16585386187187	820	1
3.42032217330601	3.16604701321414	821	1
3.41841236001850	3.13438045740655	822	1
3.41844717751936	3.12841328451798	823	1
3.41744374729404	3.10829528439150	824	1
3.41914492817223	3.12620081497523	825	1
3.41663809662051	3.13417763597294	826	1
3.41411484862691	3.13170741358275	827	1
3.41499366250128	3.11087049429231	828	1
3.41559352840589	3.12421443958330	829	1
3.41501941051418	3.11679188641654	830	1
3.41659651305871	3.15148123208930	831	1
3.41675730309994	3.15445461505398	832	1
3.41923430155707	3.15140363761702	833	1
3.41786018260332	3.11792545858712	834	1
3.41864925500667	3.13520929620647	835	1
3.41768814976518	3.12894609664371	836	1
3.41805251916868	3.13288969522319	837	1
3.41993005868856	3.13634235020393	838	1
3.41786412260182	3.12734221281506	839	1
3.41618144171655	3.12681256345112	840	1
3.41842557278487	3.13516924320823	841	1
3.41750179430274	3.13584378706678	842	1
3.42222327106011	3.15357080988856	843	1
3.41808923773863	3.14631652226451	844	1
3.42035914792854	3.13181234164309	845	1
3.41548496056042	3.12889097770780	846	1
3.41610082286621	3.12239928214828	847	1
3.41463389234687	3.11990758494289	848	1
3.41456141277749	3.11770879601296	849	1
3.41787150540737	3.13609193247348	850	1
3.41613302132299	3.15055704941419	851	1
3.41279343483797	3.13556029699775	852	1
3.41453833228078	3.12119313028112	853	1
3.41827351087876	3.13822392880281	854	1
3.41587473663653	3.13119794515562	855	1
3.42546515361251	3.14876310685710	856	1
3.41779874776778	3.14122163686690	857	1
3.42034815998092	3.15176620330424	858	1
3.41591171626764	3.15799571036573	859	1
3.41957857344184	3.15261192153559	860	1
3.41394899249619	3.12780746005746	861	1
3.41662872450304	3.12811394255853	862	1
3.41854598305855	3.13327506622581	863	1
3.41414919842319	3.13607607863137	864	1
3.41660244042918	3.14015770112467	865	1
3.42020819285170	3.16869784173142	866	1
3.42212067528629	3.16449967554467	867	1
3.41476857877042	3.11193656490078	868	1
3.41574527639962	3.13281813842821	869	1
3.42062715210741	3.13789452962422	870	1
3.42099803310514	3.14279731287511	871	1
3.42052649987965	3.13566983941551	872	1
3.41903913470780	3.13918318552606	873	1
3.41839645744345	3.15657598871216	874	1
3.41972212795076	3.17093922394010	875	1
3.41713211615854	3.16875298343762	876	1
3.42066915892327	3.16275655383822	877	1
3.42060304581147	3.15391853797048	878	1
3.42173020918846	3.15717537176129	879	1
3.41635652346398	3.13269030313614	880	1
3.41845143113664	3.15348581079222	881	1
3.42067665699286	3.15658291055187	882	1
3.41758501988550	3.11746570775929	883	1
3.41593635585210	3.12544818765681	884	1
3.41721025073363	3.15376134369741	885	1
3.41781451893983	3.13825317603137	886	1
3.41666511790638	3.13669784272200	887	1
3.41729864571086	3.13684256225589	888	1
3.41735866534207	3.13050456663177	889	1
3.41429244130451	3.13639085592194	890	1
3.41964293054164	3.14775365651245	891	1
3.41229953895533	3.13098897788571	892	1
3.41738205338942	3.13408567881285	893	1
3.42524110787918	3.14639709907668	894	1
3.41855201158430	3.15117290227359	895	1
3.41938692861488	3.13741858397897	896	1
3.42036237935245	3.14836420257877	897	1
3.41625373589377	3.13356514237436	898	1
3.42259713645684	3.15766993720969	899	1
3.41681890585086	3.12067524637005	900	1
3.41701095547096	3.13010026142117	901	1
3.41763045881747	3.14611068507192	902	1
3.42006432314180	3.14788742723882	903	1
3.41828421624031	3.14081043519458	904	1
3.41838442607876	3.12114630066944	905	1
3.41708450828312	3.11624975950843	906	1
3.41884250249380	3.14560685103744	907	1
3.41723634183095	3.14163528139650	908	1
3.41767577054243	3.14775946099275	909	1
3.41899031845521	3.11781910553873	910	1
3.41951133230904	3.13525126352087	911	1
3.41925386372784	3.13666603466218	912	1
3.41708347488313	3.11831348664986	913	1
3.42224688937022	3.13399356809801	914	1
3.41966693211103	3.13078267648803	915	1
3.42002872064750	3.15390886177952	916	1
3.42064882789007	3.15091890790540	917	1
3.41716500965672	3.13479246783989	918	1
3.41707817310586	3.11899392308009	919	1
3.41575247338466	3.11949578868303	920	1
3.41683191887933	3.14087075072801	921	1
3.41958158882311	3.15385029111408	922	1
3.41798871477039	3.14336379519108	923	1
3.41810335460903	3.15026466326723	924	1
3.41538835476021	3.15255497240556	925	1
3.41842352152241	3.15354032330391	926	1
3.41775817841685	3.14849426937626	927	1
3.41875306512738	3.14540964075880	928	1
3.41955033293067	3.15395670371469	929	1
3.41853059966132	3.15288909239645	930	1
3.42245252434181	3.16637947691910	931	1
3.41666621400685	3.13735594679804	932	1
3.41812895367601	3.15644840589347	933	1
3.41928360101707	3.14693973299472	934	1
3.41749342616917	3.13855108323440	935	1
3.42461360251871	3.15629005857101	936	1
3.41530531307962	3.13686531007561	937	1
3.41548397815638	3.11939934553991	938	1
3.41351882960100	3.12495621362415	939	1
3.41974743330725	3.14056613801395	940	1
3.42214114928374	3.17898940967807	941	1
3.42642116297772	3.18062062403029	942	1
3.41784857353342	3.15310830435960	943	1
3.42169402553182	3.13677045829079	944	1
3.42153286912546	3.13828488782216	945	1
3.41780096501427	3.14908700773191	946	1
3.41853708779001	3.15574849339214	947	1
3.41935138689738	3.15871019643950	948	1
3.42095263012358	3.15885697128454	949	1
3.41698059127031	3.13043601219577	950	1
3.41280583613675	3.12463305094169	951	1
3.41585239800507	3.12502954774484	952	1
3.41734091953845	3.14400003742698	953	1
3.41542279338098	3.13122510734545	954	1
3.41464117632874	3.13262494519311	955	1
3.41848415825699	3.14103971848608	956	1
3.41661628719133	3.13663614438796	957	1
3.41944926787530	3.12815706991172	958	1
3.41731662666575	3.12600995107388	959	1
3.41621155257472	3.12147694595608	960	1
3.41831544835464	3.12632703875600	961	1
3.42084416277673	3.15135511200024	962	1
3.41699804925581	3.12893247745921	963	1
3.41811256204337	3.12601839046781	964	1
3.41345281806499	3.12876555286332	965	1
3.42130653824246	3.14321190786992	966	1
3.42020372071987	3.14917978028647	967	1
3.42147854733003	3.14337969565315	968	1
3.41860545912550	3.14141332939741	969	1
3.41972581302499	3.14484140338150	970	1
3.41808701212661	3.13840715431459	971	1
3.41284899265836	3.11815177910187	972	1
3.41745467679403	3.13765389965309	973	1
3.41968583503065	3.15492927005089	974	1
3.41674504758453	3.14059794475134	975	1
3.42125891823948	3.15733821600987	976	1
3.41722073728908	3.14135007589702	977	1
3.41724660445838	3.13699091567505	978	1
3.41975340629635	3.14128629463019	979	1
3.42188691026081	3.15866360883824	980	1
3.41752895511932	3.16011269310919	981	1
3.41916643008325	3.15425662280929	982	1
3.41432337191792	3.14877075181271	983	1
3.41862361252569	3.15122166462387	984	1
3.42394516099227	3.15940546193639	985	1
3.42040457929102	3.13169064493482	986	1
3.41625473330339	3.12210009778917	987	1
3.42006838752192	3.14019068243668	988	1
3.42005246554934	3.14324264350723	989	1
3.41743950824832	3.14749479261590	990	1
3.42534156799642	3.15212309931130	991	1
3.41762155237325	3.14711555658157	992	1
3.41826324335041	3.14561499702422	993	1
3.42024600961380	3.14625423502747	994	1
3.41469300898006	3.13561021776625	995	1
3.41754751536797	3.15518439189168	996	1
3.42191514221689	3.14111451024478	997	1
3.42191124259873	3.15941287720292	998	1
3.41828480701505	3.12639169759798	999	1
3.41808625070829	3.12144619843294	1000	1
3.42031515593769	3.14386654581585	1001	1
3.41957471624103	3.13405993556295	1002	1
3.41924689326406	3.13487839399146	1003	1
3.41866975023714	3.14555397639182	1004	1
3.41680576694986	3.15070364735860	1005	1
3.42122829808990	3.16645510109879	1006	1
3.41920757221155	3.16160978334344	1007	1
3.42012673819765	3.15190334525805	1008	1
3.41863678539901	3.15022470285877	1009	1
3.42006690615878	3.13923628132872	1010	1
3.41966607273781	3.13857898211279	1011	1
3.41659716808796	3.13001960399508	1012	1
3.41454399667864	3.10590202229244	1013	1
3.42049727514559	3.12729218919707	1014	1
3.41540995347872	3.13176254790064	1015	1
3.41331481165832	3.13914609996916	1016	1
3.41464303962316	3.12208623466519	1017	1
3.42095257694453	3.13158194824838	1018	1
3.42115574814177	3.15686926872952	1019	1
3.42009553361302	3.13853041190341	1020	1
3.41673254630370	3.12710938981240	1021	1
3.41498662041089	3.13770706566483	1022	1
3.41783637951712	3.13681800625752	1023	1
3.42011610011016	3.14887864035048	1024	1
3.42438402094327	3.16497616887850	1025	1
3.42404986787203	3.16013439378468	1026	1
3.41817701349073	3.15442400969825	1027	1
3.41863892247588	3.14239711124181	1028	1
3.42197722899524	3.14979085788296	1029	1
3.41870073911373	3.14218675209001	1030	1
3.42236153204326	3.15937868157356	1031	1
3.41571585000313	3.15305631071594	1032	1
3.42045704481973	3.15100895145701	1033	1
3.42092761343851	3.14823407697058	1034	1
3.42041007910327	3.14176454642004	1035	1
3.41876045514567	3.12424807092159	1036	1
3.41494508854550	3.13143902486883	1037	1
3.41810682093994	3.14337748121956	1038	1
3.41872034588438	3.15061118783921	1039	1
3.41981007587183	3.13819662585527	1040	1
3.41810295634287	3.13060380709626	1041	1
3.41997468600095	3.13145985371875	1042	1
3.42481187336459	3.16468426809654	1043	1
3.42052043442466	3.14214488649241	1044	1
3.42055167835128	3.15790093642031	1045	1
3.42017395188390	3.14281718921485	1046	1
3.41643896169218	3.13899806752908	1047	1
3.41920570773915	3.15016807973875	1048	1
3.42405035181730	3.15987675403095	1049	1
3.41846711765217	3.13671309231618	1050	1
3.41794170809508	3.13652320605560	1051	1
3.41962453251817	3.13733033587518	1052	1
3.41670623072941	3.14523739502502	1053	1
3.41510107975096	3.13821129135445	1054	1
3.41653518282404	3.13234611644441	1055	1
3.41557352094606	3.11391021621361	1056	1
3.41628066595345	3.11046700272036	1057	1
3.41508432057248	3.11815231956252	1058	1
3.41653505133641	3.13260562135488	1059	1
3.41689316443977	3.13394885124408	1060	1
3.41353168721395	3.11910728375022	1061	1
3.41805541165759	3.14392302799394	1062	1
3.41902804080133	3.13041919744383	1063	1
3.41338311055282	3.12843893653482	1064	1
3.41573674649777	3.12211489609613	1065	1
3.41795646592740	3.12830373768307	1066	1
3.41602539894782	3.11763791058622	1067	1
3.41645378205948	3.11538543985648	1068	1
3.42287232916600	3.14378438726445	1069	1
3.42052884536519	3.15423855568482	1070	1
3.41970174358114	3.15005334427625	1071	1
3.41637729697110	3.12660384357752	1072	1
3.41558211120113	3.11721895516455	1073	1
3.41791728285113	3.14718773189103	1074	1
3.41728188780110	3.14455614789238	1075	1
3.41125955532210	3.13323253839847	1076	1
3.41905784989138	3.13800418170529	1077	1
3.42046183897262	3.16034009310642	1078	1
3.42031968184269	3.15693018757614	1079	1
3.42156411295218	3.16040857339522	1080	1
3.41942816056662	3.15334678920811	1081	1
3.41507794594305	3.13964350750433	1082	1
3.41267554905519	3.13543319833684	1083	1
3.41525115196917	3.12248283488989	1084	1
3.41873456123299	3.14774128177609	1085	1
3.42070542130285	3.14681745563001	1086	1
3.42053692245728	3.12833944222379	1087	1
3.41749773442853	3.14871867283517	1088	1
3.41852741652735	3.13791425706169	1089	1
3.41248354571899	3.12315039332817	1090	1
3.42026285537222	3.13149107450291	1091	1
3.41858312515478	3.13044742965879	1092	1
3.42252452414562	3.14928286834821	1093	1
3.42021810380948	3.14269763896691	1094	1
3.41827878412924	3.13838122768632	1095	1
3.42218202923103	3.15238109994854	1096	1
3.41799569165014	3.14702810252406	1097	1
3.41742998426023	3.14348084260402	1098	1
3.41867635601040	3.15346434407133	1099	1
3.41824605392234	3.14265758219321	1100	1
3.42331426151609	3.15126998649935	1101	1
3.41801884571414	3.14126812786187	1102	1
3.41721190459843	3.13087568965723	1103	1
3.41777483796720	3.15041479952269	1104	1
3.41540175677271	3.11630578897965	1105	1
3.41135624334362	3.12576944143177	1106	1
3.41443935536019	3.13561767089342	1107	1
3.41919475738413	3.14645259259489	1108	1
3.41958866379484	3.14744577808231	1109	1
3.42046697380167	3.14835544660286	1110	1
3.41727877986007	3.13677288367418	1111	1
3.41649308597001	3.13043085370839	1112	1
3.41596488061602	3.12827261872411	1113	1
3.41627279344596	3.13173913475164	1114	1
3.41938748023086	3.14276545230174	1115	1
3.41585038774936	3.15005138606962	1116	1
3.41613633816018	3.12857832968210	1117	1
3.41546213044825	3.12665881336022	1118	1
3.41767295553523	3.12970660414054	1119	1
3.42155681790984	3.16079101333745	1120	1
3.41752423350041	3.14156321220011	1121	1
3.41542434299663	3.13354550476242	1122	1
3.41643156996147	3.13257910490839	1123	1
3.41830859121866	3.13929354184925	1124	1
3.42046524155012	3.14313145156410	1125	1
3.41888646779278	3.15735232837771	1126	1
3.41586358372797	3.13516931006403	1127	1
3.41709913263270	3.13134018764467	1128	1
3.41517674801130	3.13698347924069	1129	1
3.41883556501027	3.13562753350820	1130	1
3.41658257972566	3.12996809630546	1131	1
3.41736786906062	3.14338439593804	1132	1
3.42215225065995	3.16279524860517	1133	1
3.42052176698370	3.16253061559273	1134	1
3.42205027047685	3.15918024917500	1135	1
3.41755014445868	3.14975644933721	1136	1
3.42049099899135	3.15714397043913	1137	1
3.41814453177578	3.15143257653413	1138	1
3.41727731771465	3.11743088380132	1139	1
3.41319033417049	3.12718215210478	1140	1
3.41475996022685	3.14757680459076	1141	1
3.41665915287991	3.13705380343034	1142	1
3.41762694967980	3.14026066233935	1143	1
3.42162648713817	3.14769483646287	1144	1
3.42066980129705	3.13665198909816	1145	1
3.41981844886117	3.13268971533539	1146	1
3.41745688693500	3.12259306973952	1147	1
3.42256489007809	3.15267688206096	1148	1
3.41988596382949	3.14469720496452	1149	1
3.42012906916607	3.15823334919771	1150	1
3.41933133112543	3.13392550318169	1151	1
3.41750510339445	3.12941115135180	1152	1
3.41796268555364	3.12964726155162	1153	1
3.41565315153055	3.12906623049983	1154	1
3.41943485009630	3.13649576653941	1155	1
3.41949104688222	3.14154800229348	1156	1
3.42114007460166	3.14875168500858	1157	1
3.41819402702931	3.13742710986116	1158	1
3.42005880738612	3.11943571047833	1159	1
3.42038725724262	3.16002563686237	1160	1
3.42170252949626	3.15003544412961	1161	1
3.41589676191625	3.13720322478040	1162	1
3.41788809094625	3.13285071221615	1163	1
3.41643239631653	3.13243789793004	1164	1
3.41912718258319	3.13829016907291	1165	1
3.41571886036686	3.14324899817220	1166	1
3.41779721954391	3.15096896843479	1167	1
3.41952813691941	3.15553881972696	1168	1
3.42187662128907	3.14645324865669	1169	1
3.41767343298199	3.14277842653088	1170	1
3.41688258517381	3.13901205456023	1171	1
3.41905005693870	3.16389089697353	1172	1
3.42145092705901	3.17284018839706	1173	1
3.42018993428735	3.14537451005987	1174	1
3.41605765727146	3.13387838855402	1175	1
3.41800380972170	3.12508114427932	1176	1
3.41515632888033	3.10476503342905	1177	1
3.41622827743345	3.12377617862473	1178	1
3.41698543727288	3.12424255582648	1179	1
3.42027027113178	3.13923883871986	1180	1
3.42034381359327	3.15137576146400	1181	1
3.42076216376664	3.15360688992957	1182	1
3.41762257476233	3.13654892919099	1183	1
3.41818279441018	3.16477821464158	1184	1
3.41846084589615	3.13375206516080	1185	1
3.41859675806582	3.13382272989756	1186	1
3.41919315192768	3.14510110835985	1187	1
3.41942036868779	3.12889816878980	1188	1
3.41640047308414	3.13737067210027	1189	1
3.41517345253736	3.12687170527404	1190	1
3.41639132098584	3.13907735139221	1191	1
3.41577521146645	3.13913157138633	1192	1
3.42154774037530	3.14281047906073	1193	1
3.41853824353380	3.13856685011045	1194	1
3.42125628175489	3.14123974671166	1195	1
3.41761770406949	3.12814349897982	1196	1
3.41971104101530	3.15096747160575	1197	1
3.42002911842022	3.15132465076911	1198	1
3.41662421204997	3.14541333033030	1199	1
3.42163821071120	3.15894658892578	1200	1
3.41526710958276	3.14413815521495	1201	1
3.41745682669261	3.14462933410947	1202	1
3.41296073110223	3.12295291199729	1203	1
3.41570646595269	3.13250376438589	1204	1
3.41139650868697	3.11909577384365	1205	1
3.42004986264791	3.12521890873237	1206	1
3.41335891829675	3.12880440452003	1207	1
3.41916576351067	3.14946855163906	1208	1
3.41235219449463	3.12534497724414	1209	1
3.41578546249797	3.13490963413563	1210	1
3.41839193568153	3.12887958507549	1211	1
3.41979294119712	3.15003945221271	1212	1
3.41530144661349	3.13509209342554	1213	1
3.41695085921986	3.13577067616663	1214	1
3.42173754982695	3.14229223369910	1215	1
3.41827725375247	3.12644140337983	1216	1
3.41903494533288	3.13215117034424	1217	1
3.41573634088703	3.13710245577619	1218	1
3.41686909921401	3.12629217864386	1219	1
3.41517186061111	3.12502110803175	1220	1
3.41808146420797	3.15244332405666	1221	1
3.41727987246993	3.15343336914190	1222	1
3.41749883633641	3.15149371799486	1223	1
3.41676197979834	3.14519846345507	1224	1
3.41592940067889	3.13862243217302	1225	1
3.41953393347705	3.14574695808718	1226	1
3.42047606547318	3.14583301000724	1227	1
3.41551033838613	3.14068753240633	1228	1
3.41672886854067	3.14388569223351	1229	1
3.42065716658127	3.15155857064300	1230	1
3.41952703297708	3.14210047220095	1231	1
3.41644459236007	3.12698086904109	1232	1
3.41618062417528	3.12914220712489	1233	1
3.41811963664327	3.15805857305744	1234	1
3.41968596201035	3.15406707272260	1235	1
3.42112599781790	3.16141256459576	1236	1
3.41846838004116	3.15065742914288	1237	1
3.41748033951734	3.14751398517715	1238	1
3.42009674727433	3.15012296339563	1239	1
3.41895887090238	3.14476530349016	1240	1
3.41304257896846	3.13080876441411	1241	1
3.41246837156199	3.12010039442126	1242	1
3.41941521241851	3.12625806031435	1243	1
3.41943450116716	3.13921469900702	1244	1
3.41832547978399	3.12480688686109	1245	1
3.41477701268753	3.11582090455380	1246	1
3.42080577479504	3.14281658165759	1247	1
3.42266840241094	3.16919127846060	1248	1
3.41925750608554	3.15163043792000	1249	1
3.41456361840042	3.13666634497904	1250	1
3.41461209283237	3.12246173817807	1251	1
3.41294962660231	3.11693490817710	1252	1
3.41438780563065	3.13857447285659	1253	1
3.41821476260758	3.15214923292553	1254	1
3.41273553509989	3.13920758259084	1255	1
3.41273917955388	3.12575471739605	1256	1
3.41445907923349	3.12147779036237	1257	1
3.41915281193967	3.14208763230904	1258	1
3.41377638564942	3.14822720904415	1259	1
3.41865893743058	3.14928480288927	1260	1
3.41513839298226	3.14622301954017	1261	1
3.42323899818840	3.16513211477107	1262	1
3.42157753501639	3.15643343151833	1263	1
3.42074542297744	3.14632617481195	1264	1
3.41223597066396	3.11185585594291	1265	1
3.41718176590418	3.12860176988491	1266	1
3.41586503724032	3.12026987576283	1267	1
3.41744966003746	3.11958927647429	1268	1
3.41784251514559	3.14098203553520	1269	1
3.42040344859298	3.15228790920796	1270	1
3.42040438993368	3.14503516805660	1271	1
3.42116261974493	3.14057798584778	1272	1
3.42091892906124	3.14739102148758	1273	1
3.41970509970957	3.14142699409236	1274	1
3.42010344986809	3.13435984307777	1275	1
3.41837054830971	3.14360993648601	1276	1
3.41660299988237	3.14185602079998	1277	1
3.41995944700342	3.13430282793034	1278	1
3.41689662864225	3.12633907788543	1279	1
3.42337113116652	3.14744542178386	1280	1
3.41794192987636	3.12482209643297	1281	1
3.41578694115048	3.11502912158480	1282	1
3.41766023382033	3.12749317586797	1283	1
3.42008226355169	3.14492512438309	1284	1
3.41773103537394	3.15624863439839	1285	1
3.42181374402419	3.14667650375365	1286	1
3.42302435152394	3.15603603721358	1287	1
3.41480982208834	3.12360560769261	1288	1
3.41799041486705	3.13337545978679	1289	1
3.42341140733523	3.14724333023497	1290	1
3.41768950715375	3.13832623431740	1291	1
3.41524363770212	3.13941084276685	1292	1
3.41927058338747	3.13747782415868	1293	1
3.41811023038593	3.15396168954568	1294	1
3.42012911255847	3.13721769326050	1295	1
3.41592905929286	3.14015333822762	1296	1
3.41843831100142	3.14377035167073	1297	1
3.41958900564700	3.14145915742854	1298	1
3.41784775608284	3.15529175877440	1299	1
3.42135047411860	3.14465748578318	1300	1
3.41694411588437	3.13452744917742	1301	1
3.41682189332521	3.12428453867091	1302	1
3.41791885433525	3.13271096367535	1303	1
3.41986374878138	3.13453467153581	1304	1
3.42038039942663	3.12989900573345	1305	1
3.41845562348718	3.12413025699910	1306	1
3.41860808654928	3.12980146964559	1307	1
3.41933780551075	3.15106066455483	1308	1
3.41913741282831	3.13787639407210	1309	1
3.41924391027913	3.11735164550691	1310	1
3.41654420708380	3.12316419589472	1311	1
3.41641734951946	3.12007274141922	1312	1
3.41848254504353	3.13070451036067	1313	1
3.41960620401203	3.14720854342673	1314	1
3.41601213058038	3.15408319818947	1315	1
3.41709941880289	3.14633468029201	1316	1
3.41825004509599	3.14784667281007	1317	1
3.41990439730456	3.14289483354099	1318	1
3.41616675158084	3.14389999800942	1319	1
3.41684870048072	3.13935102755746	1320	1
3.41696570927705	3.14807754491621	1321	1
3.41191420619949	3.11916726236320	1322	1
3.42223575676541	3.13885601322094	1323	1
3.42162505171283	3.13704583742185	1324	1
3.42277314169984	3.14350087255776	1325	1
3.42072623469439	3.13960204941954	1326	1
3.41925170911695	3.13191207611220	1327	1
3.42145748765046	3.14688615412405	1328	1
3.42286786147916	3.16517181917223	1329	1
3.42041228780553	3.16847325524529	1330	1
3.42096381383857	3.14140071220867	1331	1
3.41831337000814	3.13861927953889	1332	1
3.41687112671946	3.13834348689940	1333	1
3.41446499216467	3.14447242730254	1334	1
3.41906847019806	3.13586068497533	1335	1
3.41991929943391	3.12975071928268	1336	1
3.42080982976202	3.14766749121757	1337	1
3.42130264010603	3.14364037099648	1338	1
3.41600366529954	3.13180054541459	1339	1
3.41697002412131	3.13795278407336	1340	1
3.41545566046554	3.12546674422791	1341	1
3.41437261143378	3.13299436821780	1342	1
3.41880974496509	3.14225242121400	1343	1
3.41789848701811	3.13557842858942	1344	1
3.41531690591791	3.13077294779290	1345	1
3.41594101102685	3.13261706940859	1346	1
3.42000539046857	3.13226929755947	1347	1
3.41719237826106	3.13703980820505	1348	1
3.41400336121506	3.12640714625247	1349	1
3.41878142095833	3.14157738615757	1350	1
3.42516759274611	3.16974402880324	1351	1
3.41992143276401	3.15010810675933	1352	1
3.41975357801714	3.14394205307758	1353	1
3.41591726693271	3.13803317391735	1354	1
3.41966900874949	3.14396816926089	1355	1
3.42111315404373	3.12800782166812	1356	1
3.42030773704750	3.13857405339150	1357	1
3.41851240332584	3.14637719092215	1358	1
3.42204176121654	3.17114110365978	1359	1
3.41718179511961	3.15018004346093	1360	1
3.41671106177369	3.13349816708069	1361	1
3.41931450599710	3.14316691255656	1362	1
3.41839323577569	3.14033247752267	1363	1
3.41279104993396	3.11666216853006	1364	1
3.41540867199219	3.14710045732782	1365	1
3.42464715630584	3.18080993198841	1366	1
3.42241935039357	3.17451045399945	1367	1
3.41762624288180	3.14242021606377	1368	1
3.41638511342227	3.15301297668664	1369	1
3.41648412061119	3.13032637031988	1370	1
3.41358441883041	3.12673521115527	1371	1
3.41960305248237	3.13822905127475	1372	1
3.41777705446968	3.13272689856462	1373	1
3.41970067349809	3.13513766274639	1374	1
3.41756260146911	3.13175111243391	1375	1
3.41827181989317	3.13329955610466	1376	1
3.41642120503590	3.12930504745048	1377	1
3.41890705151922	3.13743290870672	1378	1
3.41660669191879	3.15453671210950	1379	1
3.42138307779252	3.13681024097336	1380	1
3.42186996559843	3.13474434930000	1381	1
3.41913834825630	3.12964029465117	1382	1
3.42258073128481	3.13929322322864	1383	1
3.41910950024086	3.13956174123241	1384	1
3.41439362551641	3.13423659014139	1385	1
3.42070627203078	3.14980621026101	1386	1
3.42062956470230	3.15042402431495	1387	1
3.42277357342807	3.16010435905189	1388	1
3.41780119950876	3.14746695086508	1389	1
3.41619248042813	3.13834989412522	1390	1
3.41533614500767	3.11785143268908	1391	1
3.41449340609508	3.12572342174870	1392	1
3.41580447819329	3.12678313046582	1393	1
3.41509748356036	3.15013417410387	1394	1
3.41939970512346	3.14990195769844	1395	1
3.41987388143154	3.15037191960032	1396	1
3.41942545232122	3.15323025660193	1397	1
3.41809557806167	3.15098488015545	1398	1
3.41903623087151	3.14482187277694	1399	1
3.41914583590589	3.14458548409892	1400	1
3.41903420412196	3.14699872878634	1401	1
3.41933533671107	3.13083715164051	1402	1
3.41998765591814	3.13152215567989	1403	1
3.42112209731662	3.15480839788398	1404	1
3.42225920370767	3.15821649558501	1405	1
3.41916632507913	3.15321246036231	1406	1
3.42124568447303	3.15305809771695	1407	1
3.42169633939116	3.16461153292540	1408	1
3.42108730090119	3.14336288579698	1409	1
3.42051380950561	3.14378307061896	1410	1
3.41664945913263	3.14199241431646	1411	1
3.41928164267766	3.15122529124714	1412	1
3.41826207668501	3.14851326714542	1413	1
3.42098104719888	3.14872452164065	1414	1
3.42085366990125	3.15217960176566	1415	1
3.42362813153968	3.16195898055461	1416	1
3.42175468679948	3.14932941093326	1417	1
3.41639495030758	3.13801859021691	1418	1
3.41812397983004	3.16009639318324	1419	1
3.41838550053163	3.12782311948811	1420	1
3.42123711359256	3.14410822354421	1421	1
3.41667598007686	3.11974004114348	1422	1
3.41481718261007	3.11231622245420	1423	1
3.42097477072200	3.12843354404976	1424	1
3.41894758088675	3.13679279952155	1425	1
3.41621731046941	3.14455839366182	1426	1
3.41699631116443	3.13164529575190	1427	1
3.41601730956484	3.10571549452063	1428	1
3.41564016375666	3.12994819940196	1429	1
3.42174174875990	3.12966031958467	1430	1
3.42233429625058	3.15108375017538	1431	1
3.42121490208424	3.14132067203286	1432	1
3.41885459901777	3.12764799445355	1433	1
3.42017758732914	3.14232376254905	1434	1
3.41709979450340	3.13223598751298	1435	1
3.42065228959596	3.17369849786040	1436	1
3.42380716596570	3.14879618099570	1437	1
3.42346789754658	3.16091891220196	1438	1
3.41986660327304	3.13506817408058	1439	1
3.41650087187467	3.12451614585042	1440	1
3.41534438777097	3.13760176687331	1441	1
3.41912491374336	3.13510430768555	1442	1
3.41815218795280	3.13600988925862	1443	1
3.41682104762331	3.12518164710081	1444	1
3.41941813574572	3.12727170666410	1445	1
3.41988901477996	3.13667694069764	1446	1
3.41999662437862	3.15115989308283	1447	1
3.41458163083665	3.14310343484156	1448	1
3.41989891407029	3.14265082995394	1449	1
3.41935034505034	3.15019654314253	1450	1
3.41315559344781	3.14045016556754	1451	1
3.41832003494811	3.13533827642402	1452	1
3.42125469329420	3.13198110077910	1453	1
3.41743997132810	3.12638584806953	1454	1
3.41699932533691	3.11947309652650	1455	1
3.41654443517113	3.12303687960284	1456	1
3.41857791453674	3.14383555645282	1457	1
3.41944606228422	3.13899592765274	1458	1
3.41857907721501	3.14924956004875	1459	1
3.41662887496788	3.13466508894754	1460	1
3.41623528423115	3.12386796070898	1461	1
3.41746939307651	3.12404222595587	1462	1
3.41855965862378	3.12621353737888	1463	1
3.42113905629281	3.12700476594096	1464	1
3.42056596232697	3.13549330369102	1465	1
3.42096857231867	3.14298081082214	1466	1
3.42374170768573	3.15407653536109	1467	1
3.41823030336935	3.13773998447828	1468	1
3.42031127924906	3.14634914875046	1469	1
3.41798983920626	3.14994292760796	1470	1
3.41567227932566	3.12403525813184	1471	1
3.41671358050698	3.13765252412494	1472	1
3.41985855351729	3.13300309656271	1473	1
3.41628133493208	3.13557734381840	1474	1
3.41891392082429	3.15640862889678	1475	1
3.42018274222371	3.13227645228067	1476	1
3.41714767512287	3.12446586959590	1477	1
3.41396434708167	3.11879419490942	1478	1
3.41436095866624	3.12433959694433	1479	1
3.41539080608019	3.13452795698266	1480	1
3.42181982236946	3.14778143998563	1481	1
3.42026438286804	3.15268694868525	1482	1
3.41819492457131	3.16074544027706	1483	1
3.41800936250254	3.14608754360723	1484	1
3.41739332782659	3.13474013030467	1485	1
3.41667867754870	3.12073669321728	1486	1
3.41838148598600	3.14457576119898	1487	1
3.41440930338434	3.13927022023044	1488	1
3.41872337549574	3.13215285551839	1489	1
3.41424802895722	3.12527256944904	1490	1
3.41945278819591	3.14605432019505	1491	1
3.41231359656707	3.14739310087420	1492	1
3.42228366804236	3.15829022764045	1493	1
3.41668869293686	3.13833580131218	1494	1
3.41885062425369	3.13876373705111	1495	1
3.41976910546634	3.13795933111753	1496	1
3.42088407761130	3.15355807484485	1497	1
3.41900180364788	3.16012766027574	1498	1
3.41692138482025	3.14273293692332	1499	1
3.41533620005975	3.11534812608194	1500	1
3.42234276259230	3.14397446102466	1501	1
3.42010954146201	3.15074587747985	1502	1
3.41862342824301	3.13912724530711	1503	1
3.41902861654188	3.13901328553420	1504	1
3.41927633138763	3.14655517521821	1505	1
3.41944531339840	3.14825500292838	1506	1
3.41549710171258	3.12985753826886	1507	1
3.41988059438686	3.15954243476642	1508	1
3.41545672304667	3.16302756638051	1509	1
3.41860362665306	3.13350096197020	1510	1
3.41862596268279	3.16048683397839	1511	1
3.41808742478490	3.14267448395814	1512	1
3.41683504168382	3.14914401268103	1513	1
3.42313596429190	3.15702414009800	1514	1
3.41608547064092	3.14646498615940	1515	1
3.42468834236406	3.14982851681676	1516	1
3.42580424756768	3.15212761785814	1517	1
3.42282160338865	3.15101486439769	1518	1
3.41958729012975	3.15158431757347	1519	1
3.41640514802528	3.13794900330382	1520	1
3.41697212807326	3.14427679817313	1521	1
3.41659908673869	3.12713773690157	1522	1
3.41713232262832	3.14395457747169	1523	1
3.41345226440034	3.13053244942550	1524	1
3.41202478289765	3.14635416442063	1525	1
3.41860756008973	3.17171074909816	1526	1
3.41901550259839	3.15093036685495	1527	1
3.41926941477545	3.13790956799970	1528	1
3.41619855647629	3.13750431933413	1529	1
3.41945252602903	3.13781203259032	1530	1
3.41756851273370	3.13080958731161	1531	1
3.41836745986685	3.15076343515802	1532	1
3.41667858559308	3.14383474191370	1533	1
3.42338517321540	3.15485093598975	1534	1
3.41914461222689	3.15692278443321	1535	1
3.42075478621803	3.15046444864340	1536	1
3.41851372785313	3.15308215955528	1537	1
3.41705116976310	3.13208259314201	1538	1
3.41654684100726	3.13430880766107	1539	1
3.41837875675222	3.14597637761746	1540	1
3.41513111318824	3.12977969745751	1541	1
3.42102369718210	3.13062375915302	1542	1
3.41794848848289	3.13495417140105	1543	1
3.41978201372911	3.16603024766343	1544	1
3.41536905388112	3.14268554510006	1545	1
3.41713751595576	3.15520625653104	1546	1
3.41547094645504	3.13952766661771	1547	1
3.41730091024314	3.13290702628893	1548	1
3.41513720011327	3.12678092128519	1549	1
3.41706550807421	3.13494571647101	1550	1
3.41667329000198	3.12959630274183	1551	1
3.41719038087194	3.13569478121315	1552	1
3.42262236466686	3.16234773420077	1553	1
3.42002570908324	3.15794246338211	1554	1
3.41933769115033	3.14756789802135	1555	1
3.42229253538175	3.15119031313145	1556	1
3.41697273668090	3.14006631535380	1557	1
3.42102385093727	3.15086593624471	1558	1
3.41991504732686	3.15087325086350	1559	1
3.42347001023252	3.17168414058509	1560	1
3.42239326355120	3.15291143764966	1561	1
3.41838084077367	3.14049072781135	1562	1
3.41412576193642	3.12969452606340	1563	1
3.41971122309354	3.12972490286849	1564	1
3.41478912421042	3.12301364889552	1565	1
3.41908595003944	3.13287723418102	1566	1
3.41890541679882	3.15069132606034	1567	1
3.42076785510392	3.13878777376391	1568	1
3.42049664947153	3.12711039312404	1569	1
3.42192059251925	3.16009634191453	1570	1
3.42253952487106	3.15115145149864	1571	1
3.42140572841192	3.16358198787807	1572	1
3.41659953090480	3.14967761062348	1573	1
3.41414716096757	3.15207248550005	1574	1
3.41819837757132	3.15161894846921	1575	1
3.42068184753306	3.15260754035467	1576	1
3.42094341225573	3.15986818782320	1577	1
3.42243465128108	3.16264567529095	1578	1
3.41837371310185	3.14556958104209	1579	1
3.42225957664493	3.15443292208982	1580	1
3.41651781178689	3.14886214600255	1581	1
3.41390099506284	3.13150366930183	1582	1
3.41858783993710	3.13568603133819	1583	1
3.41907497186265	3.15739970218604	1584	1
3.42400051244745	3.15675015970393	1585	1
3.42163298400399	3.14102547821822	1586	1
3.42176156716501	3.16021049703931	1587	1
3.41593313397999	3.15631888050760	1588	1
3.41738025004368	3.16157635725944	1589	1
3.42243032943701	3.15640170553521	1590	1
3.42250116187155	3.15416450494148	1591	1
3.42035095734895	3.12236625568474	1592	1
3.41563752949453	3.11673476088676	1593	1
3.41698391594960	3.12942532447218	1594	1
3.41879377607442	3.14170752175567	1595	1
3.42011125630267	3.14325568710155	1596	1
3.41691255519007	3.13615782062449	1597	1
3.42485019303938	3.15074239609542	1598	1
3.42081035748324	3.14514033418095	1599	1
3.41623633923172	3.13089712582707	1600	1
3.41910021823197	3.13297887428687	1601	1
3.42065853625600	3.13550981631450	1602	1
3.41681767619109	3.13987589535411	1603	1
3.41783519508920	3.13227426461448	1604	1
3.42160901002577	3.14915865280554	1605	1
3.41409427564082	3.13923857220448	1606	1
3.41486847360896	3.13109646268944	1607	1
3.41814378091774	3.14501128603625	1608	1
3.42094616615722	3.14857855798728	1609	1
3.41673322738021	3.13049923340937	1610	1
3.41954612608585	3.12908870255109	1611	1
3.41617975133071	3.14332995197561	1612	1
3.41641537000939	3.13809023427412	1613	1
3.41783466516950	3.13039305253815	1614	1
3.41850274028551	3.12998488524247	1615	1
3.41821705539057	3.12555697533937	1616	1
3.41755067124047	3.12619277476766	1617	1
3.41598747955181	3.12647144997394	1618	1
3.41983987646146	3.14181761013586	1619	1
3.41929925510463	3.17092308388244	1620	1
3.41927658415305	3.14985299055990	1621	1
3.41878956234736	3.16098676275095	1622	1
3.41378022178360	3.13960417926851	1623	1
3.41360851528869	3.14021412562514	1624	1
3.41647197763534	3.13938755253742	1625	1
3.41961465194528	3.14830912841444	1626	1
3.41781647187040	3.13437661284403	1627	1
3.41929455851356	3.13207297098966	1628	1
3.42424013632443	3.14287758046784	1629	1
3.42153070901566	3.16790875889800	1630	1
3.41479697201097	3.15395663935118	1631	1
3.41769249923000	3.13333529498770	1632	1
3.41440042313499	3.12326327548591	1633	1
3.41389209941064	3.12672261659493	1634	1
3.41733491755176	3.15074293921986	1635	1
3.41811798598376	3.15569303566707	1636	1
3.42059384070880	3.15535015611960	1637	1
3.41719438601632	3.13468185945104	1638	1
3.41927295984883	3.15027479024792	1639	1
3.41304509407264	3.13307053109334	1640	1
3.41696978149523	3.13004365998974	1641	1
3.41671210508868	3.12914205426651	1642	1
3.41537157662566	3.14793022716687	1643	1
3.41605791521120	3.15418999967199	1644	1
3.41622095485105	3.14667760811316	1645	1
3.41626888928393	3.13008671937491	1646	1
3.42175862508245	3.14877816300922	1647	1
3.42039635949418	3.15359727935114	1648	1
3.41904976057830	3.14928139088889	1649	1
3.42059651399259	3.13812577533905	1650	1
3.41840098995106	3.13758366351029	1651	1
3.41709251244921	3.14601130519114	1652	1
3.41815637157576	3.16326426059981	1653	1
3.41531376646199	3.14409975884634	1654	1
3.41776459333996	3.14533189458878	1655	1
3.41609193684599	3.14466186210851	1656	1
3.41773950140202	3.14035325135106	1657	1
3.41689844479047	3.13080226816768	1658	1
3.41618666678449	3.13085099545228	1659	1
3.41528006526310	3.12799987353178	1660	1
3.41647236495976	3.13890479711591	1661	1
3.41824104670179	3.15085599779245	1662	1
3.41458904504802	3.15205567198941	1663	1
3.41358824072885	3.13602433491978	1664	1
3.41839458995286	3.15003691301339	1665	1
3.41683296389158	3.13178730152956	1666	1
3.41228000341245	3.11998104220290	1667	1
3.41590178978521	3.13364960258754	1668	1
3.41296805636232	3.13236894132148	1669	1
3.41642777601288	3.12132053962320	1670	1
3.41429539865425	3.12961869708650	1671	1
3.41597583176275	3.15232666348317	1672	1
3.41711887979055	3.14569319876304	1673	1
3.41444189081711	3.13032498736246	1674	1
3.41702347674853	3.13568334120065	1675	1
3.41065796776064	3.10641729870054	1676	1
3.41641023406302	3.11908744139485	1677	1
3.41694054932672	3.13345442655419	1678	1
3.41366151733590	3.14125219157820	1679	1
3.41533407870286	3.12854055206901	1680	1
3.41592085020219	3.11880098523376	1681	1
3.41622452801249	3.11146494854465	1682	1
3.41739678360703	3.13473146416037	1683	1
3.41748071860115	3.12539700156666	1684	1
3.42042960271338	3.11549334295846	1685	1
3.41908797386525	3.14366329179078	1686	1
3.41849259241984	3.15542628255997	1687	1
3.41704594007025	3.13493931542069	1688	1
3.41356807923588	3.12907546380289	1689	1
3.41455954455994	3.12478230615483	1690	1
3.41555522665132	3.11400683895323	1691	1
3.42262935739756	3.13869680612928	1692	1
3.42094138767847	3.13584446552280	1693	1
3.41733414934335	3.13111861344524	1694	1
3.41454753629131	3.13759022352683	1695	1
3.41829087319553	3.13018612050302	1696	1
3.41629210869291	3.14671480644315	1697	1
3.41721124755026	3.13659498398765	1698	1
3.41987080425354	3.14199018425828	1699	1
3.42048744180970	3.14386508390354	1700	1
3.41706601504195	3.14932691922858	1701	1
3.42188042756373	3.15008571720802	1702	1
3.41406178641647	3.12787736051085	1703	1
3.41698302847108	3.15652860197265	1704	1
3.41755765519417	3.15460789981793	1705	1
3.42060771978738	3.15515490526685	1706	1
3.41851050319691	3.14855063444017	1707	1
3.41033744504123	3.12777312047728	1708	1
3.41608378931670	3.13342155872243	1709	1
3.41962459808487	3.14679366415032	1710	1
3.41362524359669	3.13782189784297	1711	1
3.41512596762878	3.13308035559533	1712	1
3.41470296693375	3.14231865123951	1713	1
3.41966061613308	3.15064608368742	1714	1
3.41665002407922	3.14493602625691	1715	1
3.41995469864313	3.15508578171672	1716	1
3.41714415950979	3.16445187874252	1717	1
3.41389011725024	3.14194364063939	1718	1
3.41705815369398	3.12554083173316	1719	1
3.41768368885988	3.11767532114990	1720	1
3.42077434355700	3.15998686376276	1721	1
3.41742182396906	3.15250617317367	1722	1
3.41463396063092	3.15467974837790	1723	1
3.42150209125399	3.16713443613044	1724	1
3.42469393550506	3.17836488823361	1725	1
3.42218909569586	3.16538562186571	1726	1
3.41879446131576	3.15701882375447	1727	1
3.41386067258819	3.13584023064713	1728	1
3.41499554706874	3.13337327212044	1729	1
3.41699332041957	3.12159146325164	1730	1
3.41981844177890	3.12882865092406	1731	1
3.41634677824508	3.14047627916700	1732	1
3.41427777325351	3.14522243856994	1733	1
3.41238478020173	3.13949494977099	1734	1
3.41687265831751	3.13917204730651	1735	1
3.41602244814900	3.15309889713909	1736	1
3.41605314608012	3.14793094152795	1737	1
3.41842963284016	3.14797135559454	1738	1
3.41911325115915	3.14017371852204	1739	1
3.41512196031172	3.13549801847477	1740	1
3.41856255965949	3.14445330431275	1741	1
3.41976847002521	3.13955903566063	1742	1
3.41672254904586	3.13576158566807	1743	1
3.41164484164782	3.12264131772122	1744	1
3.41833075304381	3.13697747984578	1745	1
3.41831711220937	3.14034739872694	1746	1
3.41621110094785	3.14407340225036	1747	1
3.41081093454658	3.14768703321321	1748	1
3.41766261870077	3.14967261386224	1749	1
3.41945391301148	3.14395597605144	1750	1
3.41628746296859	3.13443494257606	1751	1
3.41639748416199	3.12888502536093	1752	1
3.41211382953670	3.11771606325689	1753	1
3.41695626866384	3.13327460786312	1754	1
3.41865258984732	3.14435439366405	1755	1
3.41433313039802	3.12085457200064	1756	1
3.41846851373717	3.15126881653535	1757	1
3.41594360078831	3.14031110027812	1758	1
3.41814864402649	3.14758330233526	1759	1
3.42269510833820	3.16471999976869	1760	1
3.42253049505877	3.15254059778429	1761	1
3.42085279521849	3.15071838812276	1762	1
3.41916868127009	3.13896746682136	1763	1
3.42040019444800	3.14732496576773	1764	1
3.41900321619901	3.13369231951919	1765	1
3.41501424055830	3.13767565103184	1766	1
3.41909451216451	3.14547542240692	1767	1
3.41815231475216	3.15845774637147	1768	1
3.41951993314904	3.14779125624613	1769	1
3.41780542113552	3.12276067602230	1770	1
3.41657135270553	3.13680001878358	1771	1
3.41725882117681	3.12732548752178	1772	1
3.41590964247933	3.13306415843442	1773	1
3.41408025805269	3.11905587557672	1774	1
3.41523658479613	3.11367911584558	1775	1
3.41228630509792	3.14124246993342	1776	1
3.42217875623762	3.16420644812921	1777	1
3.41535140147645	3.14047232030952	1778	1
3.42408581927654	3.17377898020195	1779	1
3.41681827271466	3.14781547596836	1780	1
3.41976928715939	3.15301536269287	1781	1
3.42257215255446	3.16216556147206	1782	1
3.41990402083033	3.14889379102102	1783	1
3.41940828312853	3.15176865458714	1784	1
3.41730075066256	3.14471737673181	1785	1
3.41492070791954	3.12810666793935	1786	1
3.41950921456848	3.15215182507197	1787	1
3.42136043171161	3.15593468432368	1788	1
3.41999167251690	3.15453124828858	1789	1
3.42273873529167	3.15789020386517	1790	1
3.41659900850685	3.14790190868417	1791	1
3.41722315415298	3.13874395412395	1792	1
3.41592024588586	3.15590974275713	1793	1
3.41784576017605	3.15579623183268	1794	1
3.41334226505446	3.12583091322780	1795	1
3.41932560411906	3.15260122611637	1796	1
3.41997208456734	3.15975737151475	1797	1
3.41732390572822	3.15706473368064	1798	1
3.42043804494184	3.15113615776447	1799	1
3.42239161853847	3.15625125917507	1800	1
3.41889010529581	3.14363310153223	1801	1
3.41448954360110	3.13574112928176	1802	1
3.41598450650870	3.14697434646832	1803	1
3.41569848384104	3.13416398653188	1804	1
3.41364314957976	3.13987384845885	1805	1
3.41576537981332	3.14647594652604	1806	1
3.41927339945975	3.12833826674041	1807	1
3.41349988125028	3.11334479456574	1808	1
3.41630805843342	3.12199228716970	1809	1
3.41222613924616	3.12103517220648	1810	1
3.41729767130824	3.14489920115143	1811	1
3.41677888339213	3.14211911246243	1812	1
3.41726564467214	3.16459661325758	1813	1
3.41430465484562	3.14203371442100	1814	1
3.41659379994675	3.13989302053615	1815	1
3.41993294551855	3.15854922069008	1816	1
3.42076425264781	3.15999138442227	1817	1
3.41334497565047	3.13121529603856	1818	1
3.41109347196365	3.12539719239462	1819	1
3.41130565208863	3.14444226525625	1820	1
3.41531322696131	3.13811130024203	1821	1
3.41510494388602	3.15387344464090	1822	1
3.41311537839100	3.13786051877907	1823	1
3.41375282797917	3.12991125375569	1824	1
3.41474231536790	3.13728653869683	1825	1
3.41606382497755	3.13922537288470	1826	1
3.41607051979086	3.13456429855451	1827	1
3.41625193977623	3.13472330631288	1828	1
3.41992145728679	3.15060678653457	1829	1
3.41868846921392	3.13866152321494	1830	1
3.41811727519240	3.14276655300702	1831	1
3.41715179915296	3.17381248707794	1832	1
3.41487404120618	3.14517883271226	1833	1
3.41963932662577	3.16170737582033	1834	1
3.41672003677506	3.15244719885170	1835	1
3.41887016396140	3.15315616866250	1836	1
3.41846994155066	3.14823579711594	1837	1
3.42016464083820	3.13904650166214	1838	1
3.42322961784003	3.13583948117376	1839	1
3.41674227663211	3.12450211479298	1840	1
3.41579631869240	3.13947320656918	1841	1
3.41357170259157	3.14693519480965	1842	1
3.41740199517856	3.13363804744113	1843	1
3.41417755144851	3.11514746019834	1844	1
3.41539796704189	3.12421924598113	1845	1
3.41419307418193	3.13347983909745	1846	1
3.41587818224821	3.12979293452317	1847	1
3.41601494593762	3.14248092249843	1848	1
3.41879264769279	3.13428564584760	1849	1
3.41465666179343	3.13381806416139	1850	1
3.41510308746039	3.13412591179139	1851	1
3.41135509969402	3.13946338931770	1852	1
3.41698538904698	3.13702251999238	1853	1
3.41520472679487	3.13379217731751	1854	1
3.41829983898276	3.13205648276116	1855	1
3.41544002042818	3.11134713207686	1856	1
3.41414223435663	3.13367375843365	1857	1
3.41680513355095	3.15663296710273	1858	1
3.41542124037919	3.15934899830818	1859	1
3.41607392435790	3.14849016765660	1860	1
3.41700881157701	3.14411542026490	1861	1
3.41809927852631	3.14387383190717	1862	1
3.42118991673622	3.15349165428799	1863	1
3.41588057254926	3.13344870991929	1864	1
3.41150905535127	3.13280536242255	1865	1
3.41447240756055	3.12984405165729	1866	1
3.41341964920424	3.12264509900720	1867	1
3.41396930144559	3.12049875407716	1868	1
3.41212086515400	3.11399932565912	1869	1
3.41362635781166	3.13494817422418	1870	1
3.41500026635738	3.14447908391861	1871	1
3.41722718307425	3.15950638216852	1872	1
3.41668255268704	3.15828987018229	1873	1
3.41950225148169	3.14370831949512	1874	1
3.42115626236792	3.14751308446525	1875	1
3.41174255522139	3.13256523499751	1876	1
3.41540639118667	3.13560312841794	1877	1
3.41890244756302	3.13717888313415	1878	1
3.41297913937985	3.13942857663786	1879	1
3.41388320719560	3.14989602165393	1880	1
3.41678737136522	3.15402261560660	1881	1
3.41930027568688	3.15523278435618	1882	1
3.42070999642777	3.15210294962264	1883	1
3.42181007400359	3.16166141729941	1884	1
3.41730047462413	3.14275260503762	1885	1
3.41539402821064	3.13897371866342	1886	1
3.41393203799631	3.13625477926866	1887	1
3.41949720379776	3.15684499386053	1888	1
3.41654448199874	3.14155871826196	1889	1
3.41499738619560	3.11543725765881	1890	1
3.41456617619128	3.13713224628834	1891	1
3.41657393971549	3.13817783346144	1892	1
3.41295440104313	3.12101415454236	1893	1
3.41441666705729	3.12292679115906	1894	1
3.41426817492412	3.12492991800238	1895	1
3.41192987788488	3.11469780636999	1896	1
3.41211596878649	3.11476928526164	1897	1
3.41439228721997	3.12289789673994	1898	1
3.41642901213209	3.12790315487614	1899	1
3.41516804212819	3.13040121841317	1900	1
3.41694354956874	3.12045079011093	1901	1
3.41603738053595	3.12666129381733	1902	1
3.41462175246833	3.12328104929942	1903	1
3.41506615616727	3.13386760018540	1904	1
3.41435323365452	3.13567622299632	1905	1
3.41805548245406	3.14408231599079	1906	1
3.41587884146482	3.14206371077183	1907	1
3.41548801815041	3.13305568275933	1908	1
3.42022535608635	3.13902915205243	1909	1
3.41931714243150	3.16121002473894	1910	1
3.41748006519407	3.14805186232005	1911	1
3.41640112095531	3.14792931065993	1912	1
3.41501818360933	3.15797958039071	1913	1
3.41702409849147	3.13765767076816	1914	1
3.41778706669791	3.13167262501919	1915	1
3.41625952094781	3.13898687750472	1916	1
3.41454480863993	3.12866407584672	1917	1
3.41776764467921	3.14432384322611	1918	1
3.41656544527775	3.13085705455572	1919	1
3.42052959108329	3.16187221112333	1920	1
3.41543548572179	3.12371632595387	1921	1
3.41418853685718	3.13344099335121	1922	1
3.41627267690447	3.13346583090537	1923	1
3.42017174996151	3.14711093806555	1924	1
3.41823495086316	3.15002631773885	1925	1
3.41538583021899	3.14976393571688	1926	1
3.41558189745631	3.14217757563178	1927	1
3.41474252240116	3.13461296970160	1928	1
3.41594978091040	3.13487018701286	1929	1
3.41371380527604	3.13572073716520	1930	1
3.41783306631412	3.14742810657870	1931	1
3.41741814447033	3.13792373094741	1932	1
3.41793504968859	3.15332016642775	1933	1
3.41701917622026	3.12920618694474	1934	1
3.41784140499868	3.14208738407195	1935	1
3.42029186016237	3.16368996113938	1936	1
3.41842332921904	3.14470228798577	1937	1
3.41879512796725	3.15138574110859	1938	1
3.41475890544947	3.14655040987300	1939	1
3.41569469255106	3.14956667747299	1940	1
3.41430132333250	3.10765596537237	1941	1
3.41573228973043	3.12272168400025	1942	1
3.41195153865156	3.11640418656574	1943	1
3.41447590359258	3.11140485132357	1944	1
3.41450677435812	3.13755661766236	1945	1
3.41707324311206	3.15142692369675	1946	1
3.42237445342136	3.14757425740787	1947	1
3.41942040894668	3.16031548124196	1948	1
3.41817722676665	3.15682192234911	1949	1
3.41763047245752	3.14086105423256	1950	1
3.41719038228599	3.14536299613878	1951	1
3.42131821050278	3.15472308291366	1952	1
3.41642949075588	3.14414919165792	1953	1
3.42115776898069	3.14252424629203	1954	1
3.41937309090902	3.14194650769534	1955	1
3.41733761101795	3.13109476297398	1956	1
3.41732652477658	3.13289340605515	1957	1
3.41821610951016	3.14431488521127	1958	1
3.41628782193550	3.13747762386382	1959	1
3.41786217694132	3.14668655866339	1960	1
3.41720053093838	3.13050614894202	1961	1
3.41837054930140	3.14812175371906	1962	1
3.41487927440225	3.14703428922839	1963	1
3.41540858745890	3.13318158323442	1964	1
3.41402177010088	3.11924506254074	1965	1
3.41524320190537	3.14298768651627	1966	1
3.41926491701194	3.15474187821537	1967	1
3.41876047709913	3.15569966459021	1968	1
3.41745536903579	3.16520458337776	1969	1
3.41746882528435	3.15229520308957	1970	1
3.41381386807050	3.14049960971404	1971	1
3.41745300587996	3.14246253736087	1972	1
3.41627925201813	3.14624805001856	1973	1
3.41490649092396	3.15759681661251	1974	1
3.41883199668660	3.14535681659253	1975	1
3.41594610365522	3.13377996771210	1976	1
3.41414393411207	3.13048313125358	1977	1
3.41373034737047	3.13512063034670	1978	1
3.41659486944885	3.14161071151810	1979	1
3.41789238767261	3.13703211995058	1980	1
3.41546725151647	3.13227206660853	1981	1
3.41507439280137	3.14032830507961	1982	1
3.41817739370275	3.13546365278188	1983	1
3.41677413966983	3.16540047119511	1984	1
3.41508209046267	3.15900116034954	1985	1
3.41724794219010	3.13932348101761	1986	1
3.41905165509383	3.15678113567288	1987	1
3.41651822337707	3.15048682579957	1988	1
3.42001863866094	3.15650172294444	1989	1
3.41585977659808	3.14344748922733	1990	1
3.41526922523312	3.14839987766458	1991	1
3.41669299907350	3.13677544975822	1992	1
3.41517761914054	3.16104437629726	1993	1
3.41695464514589	3.16417554001820	1994	1
3.41581132268663	3.13993846280587	1995	1
3.41730709189993	3.14237952944631	1996	1
3.41205425079267	3.13988404326649	1997	1
3.41308172262135	3.11108304306948	1998	1
3.41337022943193	3.12622578011534	1999	1
3.41298843023293	3.12481480427034	2000	1
[truncated: 3,000 more rows]
