# Supplementary material for: Reversibility and Viscoelastic Properties of Micropillar Supported and Oriented Magnesium Bundled F-Actin
Source: PLoS One. 2015 Aug 31;10(8):e0136432. doi: 10.1371/journal.pone.0136432 (PMC4556452; doi:10.1371/journal.pone.0136432)
Supplement: S1 Data — See the Readme.txt file within. (ZIP) [file pone.0136432.s004.zip › Rheology-raw-data/120916 02mM/fov2111noDD/fov2111noDD.txt]

3.45070216360050	3.46385260427905	1	1
3.44838314166635	3.43210727969080	2	1
3.44795840717960	3.43534544443917	3	1
3.44696530738714	3.44575218421155	4	1
3.44681001753284	3.44393118227459	5	1
3.44846290902974	3.47233086975255	6	1
3.44281511609768	3.44450421891963	7	1
3.44725943507426	3.43991538505793	8	1
3.45109984190977	3.47657691784051	9	1
3.45609827249238	3.49229429144603	10	1
3.44595264045904	3.47059679282711	11	1
3.45092365300727	3.47782587081863	12	1
3.44865318718941	3.45499016755922	13	1
3.44657319845670	3.41211960876121	14	1
3.44431484082642	3.42883616795943	15	1
3.44617342168616	3.41457977238538	16	1
3.45013023986063	3.43400447883431	17	1
3.44610012610444	3.42055290454985	18	1
3.44598258506378	3.44160859279164	19	1
3.45068599174262	3.44825663170170	20	1
3.45069650821828	3.45641559947492	21	1
3.44977128840604	3.47449917881619	22	1
3.44928513719458	3.45124423953186	23	1
3.44613649539029	3.46458233527376	24	1
3.44628464744300	3.45879308040617	25	1
3.44774779980671	3.43853477433779	26	1
3.45046193997381	3.45191428597128	27	1
3.44843632953768	3.44541986232256	28	1
3.44341259121163	3.41960770030235	29	1
3.44470206955122	3.44887542231000	30	1
3.44857218992004	3.47404800232733	31	1
3.44664609814113	3.46364212069838	32	1
3.44418550061205	3.43656783387134	33	1
3.44365022462995	3.45731178908637	34	1
3.44948566329464	3.48064095977819	35	1
3.45279603457181	3.48170684540288	36	1
3.44943056131313	3.47043538144078	37	1
3.44888446043786	3.40887743765933	38	1
3.45258404014073	3.40670969506379	39	1
3.44647304260234	3.42595304162902	40	1
3.44331877757913	3.40913726666165	41	1
3.45218304170110	3.40864401459711	42	1
3.45140562520078	3.44589290526531	43	1
3.45235175835664	3.46007245314237	44	1
3.44891060495730	3.42824198158853	45	1
3.44717664197472	3.45876314349741	46	1
3.44968482991184	3.46921464268969	47	1
3.44867682764334	3.46805267118236	48	1
3.44397656243070	3.44778356258598	49	1
3.44906454261110	3.49128773363606	50	1
3.44952642178079	3.46449746851029	51	1
3.44369296882260	3.45165413321410	52	1
3.44717946727268	3.45180437028448	53	1
3.45162252533420	3.44669314763259	54	1
3.44702934518923	3.44127594021315	55	1
3.45199243259470	3.46233252704778	56	1
3.43953817350535	3.43336122492583	57	1
3.44744455841891	3.45639196611727	58	1
3.44682414519874	3.43873354389297	59	1
3.44920684200732	3.45853303089543	60	1
3.45509021464381	3.47396773705384	61	1
3.45176726038212	3.48007850688395	62	1
3.44742857497471	3.47000760895124	63	1
3.44563298070027	3.43208701006511	64	1
3.44445915672192	3.42212103218464	65	1
3.44873146281277	3.45232558039550	66	1
3.44895048989307	3.45113884306413	67	1
3.44441968021824	3.41663423288533	68	1
3.44307600372568	3.42422187298800	69	1
3.44493096179172	3.44155217937882	70	1
3.44493769722234	3.43783250878624	71	1
3.44091448466970	3.44283320147708	72	1
3.44836215990783	3.47419214212709	73	1
3.45031572064161	3.47717055439828	74	1
3.44161817045406	3.45141726273892	75	1
3.44158648342026	3.44085752391738	76	1
3.44298305715439	3.42378066979314	77	1
3.44882424369857	3.46796756246603	78	1
3.44884900329964	3.46839707645929	79	1
3.44566531787069	3.46710021064999	80	1
3.44775303996284	3.46058982838317	81	1
3.44486278405287	3.45073869378429	82	1
3.44486156118339	3.41681958189308	83	1
3.44733308183207	3.43975162619107	84	1
3.45094778813222	3.45534008610806	85	1
3.44902922725095	3.42678109767443	86	1
3.44537296848729	3.43863041503943	87	1
3.44429087047904	3.43248760469532	88	1
3.44779524772365	3.43820902709667	89	1
3.45384909240499	3.47466937574307	90	1
3.45525955054989	3.49601800276669	91	1
3.44731307695501	3.46147013111013	92	1
3.44981752120419	3.46676231531747	93	1
3.45248996816532	3.45474256417551	94	1
3.45182941291095	3.44745210949241	95	1
3.44733077662632	3.45826628161523	96	1
3.45261923109971	3.44535708714155	97	1
3.44735968203374	3.44651290185769	98	1
3.44988221262212	3.46450283012809	99	1
3.44772564336612	3.44223179959426	100	1
3.45018283709721	3.40310151857657	101	1
3.44686606992308	3.41319623269587	102	1
3.45316064018040	3.46455008270750	103	1
3.44698730316839	3.45063460743718	104	1
3.45046965615806	3.46128303846671	105	1
3.44919746598730	3.45663942544527	106	1
3.44573575120913	3.45572897322668	107	1
3.44865067906660	3.46188445364662	108	1
3.45109557643499	3.46913711938368	109	1
3.44692144714191	3.46103323889670	110	1
3.44421896408215	3.44004361911982	111	1
3.43595095635047	3.41336677961526	112	1
3.44733748374226	3.44114789566753	113	1
3.44668296653263	3.43234085924699	114	1
3.44814485732471	3.44093530513286	115	1
3.44026417223534	3.43602038951645	116	1
3.44252094320742	3.44793368105309	117	1
3.44221745371073	3.46663198174164	118	1
3.44312774887284	3.42693053657783	119	1
3.44496659291917	3.47361781224402	120	1
3.44977602294172	3.48096170511375	121	1
3.45232827577739	3.44481962283935	122	1
3.44890034515001	3.43335578163869	123	1
3.44368471968108	3.42367721427839	124	1
3.44548387285938	3.44350583689011	125	1
3.44868148409322	3.46774442117771	126	1
3.45529120256233	3.46535978017695	127	1
3.45301137447907	3.46053131254049	128	1
3.44611020427193	3.41525595357400	129	1
3.44982143628282	3.41120491145756	130	1
3.44819079340768	3.44143826847684	131	1
3.44892276565244	3.47587040515716	132	1
3.45201085982662	3.51036147865232	133	1
3.45234042218120	3.52790982714336	134	1
3.45491682681297	3.49264809205562	135	1
3.45271266270745	3.50148621350860	136	1
3.45184399925196	3.48752693034809	137	1
3.45449595106986	3.48048005167402	138	1
3.44707018401981	3.50019432627007	139	1
3.45132344592561	3.48208656933967	140	1
3.44867048522032	3.44417671384057	141	1
3.44641830604387	3.42403018314979	142	1
3.44955671216708	3.43512349959109	143	1
3.44448553566636	3.43107431321871	144	1
3.44902623905770	3.46325779016700	145	1
3.45116677102575	3.46923242874798	146	1
3.44778062717941	3.47608462138778	147	1
3.44481351232401	3.47131236294910	148	1
3.44806187322549	3.47708025495630	149	1
3.45071806058822	3.47115898104378	150	1
3.45064349931690	3.43504513526425	151	1
3.44649813774900	3.41690666595637	152	1
3.44917330593430	3.45369471935270	153	1
3.44511306147357	3.45416621513577	154	1
3.44663202586592	3.44085478080296	155	1
3.44732123826024	3.42562750087772	156	1
3.44360405515512	3.47045795710136	157	1
3.44930509729552	3.47764928716386	158	1
3.44656219193272	3.45366408794458	159	1
3.44338312146481	3.47777949015338	160	1
3.44329085910895	3.46702455903018	161	1
3.44643138588366	3.44765353918342	162	1
3.44231595096417	3.48056306201931	163	1
3.44446522928100	3.45631486848462	164	1
3.44701534277253	3.45393853864901	165	1
3.44611648795226	3.43806018272843	166	1
3.44194504179610	3.42176226859693	167	1
3.44661882020030	3.39156402992647	168	1
3.44608430200330	3.43593453720464	169	1
3.44979241821647	3.42600734305493	170	1
3.44689702648572	3.44645519857224	171	1
3.44976588196786	3.45606925030708	172	1
3.44291907897353	3.44505564399058	173	1
3.44788697088006	3.45577093512513	174	1
3.44789532260146	3.46078680232869	175	1
3.44861473656885	3.47837891111211	176	1
3.45463304892575	3.49167810599073	177	1
3.44862381249109	3.48697124848959	178	1
3.44858829292308	3.48452435132158	179	1
3.44924304917084	3.47111820403607	180	1
3.45291459402727	3.46324089334013	181	1
3.44549836050306	3.47610621761840	182	1
3.45233958392535	3.47791725267596	183	1
3.45374877597529	3.47257326283883	184	1
3.44951856963785	3.44998101189660	185	1
3.45373362677723	3.47197174660324	186	1
3.44918992645528	3.45640079369115	187	1
3.44715870915908	3.45242336121061	188	1
3.44278370973611	3.44059242194175	189	1
3.44581940611052	3.44660888932902	190	1
3.44387274860762	3.43081744384181	191	1
3.45091369306263	3.43149458035677	192	1
3.44721330823020	3.45751844770256	193	1
3.45386857129309	3.48081231808424	194	1
3.44863013727238	3.47298706052333	195	1
3.44894964839702	3.43396336255506	196	1
3.44458806611377	3.42576725738656	197	1
3.44754856065881	3.43087090906922	198	1
3.44703621631408	3.47814344228182	199	1
3.44909645388951	3.44651281477229	200	1
3.44593039157780	3.41854935877762	201	1
3.44923709068625	3.43100103347138	202	1
3.44932981692391	3.47657200437649	203	1
3.44379515099467	3.46242826882116	204	1
3.45051357411229	3.46482337152787	205	1
3.44240888115638	3.46884531254469	206	1
3.44856434516839	3.45414960266893	207	1
3.44767593323036	3.44183821547318	208	1
3.44739330221128	3.42553906097540	209	1
3.45301813720326	3.46574964148281	210	1
3.44585588466683	3.43044417634245	211	1
3.44881333067275	3.42323158684139	212	1
3.45408920517147	3.45712151106208	213	1
3.44742869680608	3.43558973810967	214	1
3.44521571574856	3.43495417678306	215	1
3.44484263779394	3.40831814934978	216	1
3.44609814690507	3.42323745643713	217	1
3.44567532644630	3.42675309455331	218	1
3.45263747261100	3.44482850548110	219	1
3.44665877033781	3.44568933759067	220	1
3.44704853281640	3.44546988201054	221	1
3.44361406032940	3.44466329061873	222	1
3.44550296750735	3.43884005431033	223	1
3.44370626834649	3.44620439740262	224	1
3.44853372709009	3.44971444335437	225	1
3.44910863190529	3.43026414062316	226	1
3.44697162899526	3.43947564377349	227	1
3.44057757044440	3.41135904396319	228	1
3.44985795235368	3.44034459694343	229	1
3.44950489761628	3.46761545767080	230	1
3.44880539378963	3.43840703008766	231	1
3.44563154377104	3.41730413188622	232	1
3.44747977987906	3.45168030858308	233	1
3.44252301030257	3.46571038938302	234	1
3.44616738320299	3.44390271472930	235	1
3.44798850272373	3.45870921033609	236	1
3.44316915778503	3.43975525529878	237	1
3.43909841319966	3.43512202391523	238	1
3.44811386788778	3.47655913158793	239	1
3.45361394625513	3.48461986895330	240	1
3.44190379409784	3.41530138604625	241	1
3.44325430301258	3.43881525545075	242	1
3.44760530218561	3.48265973893932	243	1
3.44675215938035	3.47163214118071	244	1
3.44776985287165	3.45893083645736	245	1
3.44982406632250	3.45894135230581	246	1
3.44720404262165	3.46232827410535	247	1
3.44507157500239	3.44608767769912	248	1
3.44238667396304	3.44972066684873	249	1
3.45325649494573	3.48709868709825	250	1
3.44981679402708	3.48649211870672	251	1
3.45567804022381	3.53239290944433	252	1
3.45315042561068	3.53961019330728	253	1
3.45058430921169	3.51252125460275	254	1
3.45167535706824	3.49552874786234	255	1
3.44853197057559	3.48800029953204	256	1
3.45171725622487	3.46851411041619	257	1
3.45119765738929	3.48088262251007	258	1
3.45058951238452	3.48376947486307	259	1
3.45252287297760	3.49514093669520	260	1
3.45073733410584	3.45658630338238	261	1
3.44644023905515	3.43808164171232	262	1
3.44772487809210	3.43846408381553	263	1
3.45341456902767	3.47495664093127	264	1
3.44809421127071	3.48239620545512	265	1
3.45233380856575	3.50094452378469	266	1
3.44842151471788	3.47810983721199	267	1
3.44703050260688	3.44994562717461	268	1
3.44325395317455	3.43875221435469	269	1
3.44593863274233	3.44962630960580	270	1
3.44782795939133	3.46648582267460	271	1
3.45129444082934	3.48585938037158	272	1
3.44023216352579	3.45292372429847	273	1
3.44567974589750	3.43115968855251	274	1
3.44905474090693	3.44226652232585	275	1
3.44350211721073	3.46668736205285	276	1
3.44503277066955	3.46510590686289	277	1
3.45004875458190	3.48580851341139	278	1
3.45181834877332	3.44479381125794	279	1
3.44501700787538	3.44283267419990	280	1
3.44539164897854	3.44169983332563	281	1
3.44711822021664	3.46627309917600	282	1
3.44816597453801	3.46539171251145	283	1
3.44678420166728	3.43734178624962	284	1
3.44536933073443	3.45235133558516	285	1
3.44654659670722	3.45111724541458	286	1
3.44427195274030	3.42639366731176	287	1
3.44721629377574	3.43593265125470	288	1
3.44747211490876	3.44445154999803	289	1
3.44301129096402	3.43134187012696	290	1
3.44568471102447	3.43930690993529	291	1
3.44446609488600	3.43597845186078	292	1
3.44596378648677	3.44594653411829	293	1
3.44194928384145	3.44507337412891	294	1
3.44582060928038	3.44478049266683	295	1
3.44601825314061	3.44846218457344	296	1
3.44250639620523	3.45261520318226	297	1
3.44698628295186	3.44594395606815	298	1
3.45041536214503	3.45982361498957	299	1
3.45369385858723	3.47841823951947	300	1
3.44856520359068	3.42313238257823	301	1
3.44975551028358	3.45680131294391	302	1
3.44098489299405	3.44270338624409	303	1
3.44684653683111	3.43582045896609	304	1
3.44571328206822	3.43618246827628	305	1
3.44398552557890	3.42515762170143	306	1
3.44296459596053	3.41758223160078	307	1
3.44927949596543	3.44528502002262	308	1
3.45115977911961	3.47406365012730	309	1
3.44727577161882	3.47421504874626	310	1
3.44360011605628	3.46899017467058	311	1
3.45095249819461	3.47815410412828	312	1
3.45324957185120	3.49236013344919	313	1
3.44760213355035	3.44940807641671	314	1
3.44933154069879	3.45668714820372	315	1
3.45274602098757	3.47166598206507	316	1
3.44769389198384	3.46474457237364	317	1
3.44059717649763	3.42405115546206	318	1
3.44736099975312	3.45237741278918	319	1
3.44513137308520	3.43713270787877	320	1
3.44608861305694	3.43294966794511	321	1
3.44520617511447	3.44370073411229	322	1
3.44918009916287	3.45591939572896	323	1
3.44696385337304	3.45834727692625	324	1
3.44826141082252	3.43386788893245	325	1
3.44842479398127	3.45043775000702	326	1
3.44910650091103	3.43953355819017	327	1
3.44831006388438	3.44619764866488	328	1
3.44316075442231	3.44459925393634	329	1
3.44740681309162	3.42725000591811	330	1
3.43880400758380	3.42397311414675	331	1
3.44855718526470	3.46991736062342	332	1
3.44997068719821	3.44969387002621	333	1
3.45164723642810	3.46516786920507	334	1
3.45304098723999	3.49247231930046	335	1
3.45186768374519	3.46261067174633	336	1
3.44202853021858	3.43752266280895	337	1
3.45158389937145	3.46135941244758	338	1
3.45444730853649	3.46402665440931	339	1
3.45208421049076	3.49878205502769	340	1
3.45216246302682	3.45879028153737	341	1
3.45098342542977	3.49424527278828	342	1
3.45093862689844	3.47747574899370	343	1
3.45004486232271	3.47642177022685	344	1
3.44527579064568	3.45131593409833	345	1
3.44709545319494	3.47583173422735	346	1
3.45248196896915	3.47616155702017	347	1
3.44563359492725	3.43826894369001	348	1
3.44793701557877	3.42993184643382	349	1
3.44942352579918	3.46360352813070	350	1
3.44689138774230	3.44822133121398	351	1
3.44619112072871	3.46605600529821	352	1
3.44738967117711	3.49401182816306	353	1
3.44715938616140	3.47994358533554	354	1
3.44584758992232	3.45499489688823	355	1
3.44243656501045	3.46385198734418	356	1
3.44706013813611	3.47387445302860	357	1
3.44557974242720	3.45477573592631	358	1
3.44996373092547	3.45268644818179	359	1
3.44682392333478	3.44495208265345	360	1
3.44614596419015	3.45457481507569	361	1
3.44796099231551	3.45363064288393	362	1
3.45053230724795	3.46857010963390	363	1
3.45224108328188	3.47068602864205	364	1
3.44808584776054	3.45094636850220	365	1
3.45000639204614	3.44161150738528	366	1
3.44194235382304	3.43567636518037	367	1
3.44551067643183	3.46757079141938	368	1
3.44549625466286	3.45783741254851	369	1
3.45148877508960	3.43661546927471	370	1
3.44594927690834	3.44435243764438	371	1
3.44457366931662	3.45573258331052	372	1
3.44711004951120	3.44173582209745	373	1
3.44779611077050	3.44307889842502	374	1
3.45093844732492	3.47023283707230	375	1
3.45087987632604	3.45972826054918	376	1
3.44321455750818	3.47329620776259	377	1
3.45234893311253	3.46567149788499	378	1
3.44104905161832	3.44912700722296	379	1
3.44305512457551	3.45963527461860	380	1
3.44544950712245	3.43768032584070	381	1
3.44615268421181	3.42396141230157	382	1
3.44716877829907	3.43945337995061	383	1
3.44564028192430	3.44380831830451	384	1
3.44440891302589	3.42850734975490	385	1
3.44545236225656	3.42841444365796	386	1
3.44173111523228	3.41769159606820	387	1
3.44297609855975	3.43293711657088	388	1
3.44411650740446	3.46081754851544	389	1
3.44802490344511	3.47567130405989	390	1
3.43940835882117	3.46916634156410	391	1
3.44240892924117	3.46416949358681	392	1
3.44948756042690	3.46558323788920	393	1
3.44897516580012	3.46974270296263	394	1
3.44751663066583	3.42602146137625	395	1
3.45078610099400	3.45518618064158	396	1
3.44659572467380	3.44359267030777	397	1
3.44626132467329	3.44580046251253	398	1
3.45014022489619	3.48004753494758	399	1
3.44624055135711	3.48737841070689	400	1
3.44588146630680	3.48142071506240	401	1
3.44960080427085	3.46991279203534	402	1
3.44491043172067	3.44580399187773	403	1
3.45117688564570	3.46623126770691	404	1
3.44707147731013	3.43409957000254	405	1
3.44293967597466	3.45076825922901	406	1
3.44785212010535	3.46022625685736	407	1
3.45246101627338	3.46864752502929	408	1
3.44943174271018	3.45211810071202	409	1
3.44696551989766	3.48648579748304	410	1
3.44864199028496	3.49026661456028	411	1
3.44936355574534	3.45613066725100	412	1
3.44579860928375	3.43515913220266	413	1
3.44488272513709	3.44151996957629	414	1
3.45177939511319	3.46971180222830	415	1
3.45341797610751	3.48901779744089	416	1
3.44248030409635	3.44353149510095	417	1
3.44133277887845	3.43613468991260	418	1
3.45046653884567	3.45845062845831	419	1
3.44566069873388	3.45210450249075	420	1
3.44550721527833	3.46962394597919	421	1
3.44905386497574	3.52030384545944	422	1
3.45114993162987	3.47520006731869	423	1
3.44698496028142	3.46870186054149	424	1
3.44675780455649	3.45685478542037	425	1
3.44623175989336	3.44256732223857	426	1
3.44381009502189	3.43551957144861	427	1
3.45245109224392	3.45773579432864	428	1
3.44609906660501	3.46953741517586	429	1
3.44728871081164	3.46682951274093	430	1
3.44689653824828	3.46563545808935	431	1
3.44021687175199	3.44875865554094	432	1
3.44192751632794	3.43757509945176	433	1
3.44677136695656	3.44419933669927	434	1
3.44739344355644	3.47462692143417	435	1
3.44083574357752	3.46381641096945	436	1
3.44721455379139	3.44435291937413	437	1
3.44414295851907	3.44018321755133	438	1
3.44628792648232	3.43608926063467	439	1
3.44267373747257	3.43527338872639	440	1
3.44768028822227	3.46775077874384	441	1
3.44723814498707	3.49562199165458	442	1
3.44928993562064	3.44890963509419	443	1
3.44693727108705	3.44631307746637	444	1
3.44647162781879	3.45171292979473	445	1
3.45041521320646	3.46612364656835	446	1
3.44333813269711	3.44853581518348	447	1
3.44606468614401	3.47774169144362	448	1
3.44991288195278	3.49136717313234	449	1
3.44661024642528	3.45503864706894	450	1
3.43706231863973	3.41302071168133	451	1
3.44561425631036	3.44744496301354	452	1
3.44599119164217	3.44343417954293	453	1
3.44352074271647	3.42205682865487	454	1
3.44373758372681	3.43412744121241	455	1
3.43906812606944	3.45714631133967	456	1
3.44014483203522	3.45229871654789	457	1
3.44707887956578	3.47229246221045	458	1
3.44555706091390	3.46156191509531	459	1
3.44099919388824	3.46909754693987	460	1
3.44420865149210	3.45686735808910	461	1
3.44573924468565	3.43139854351110	462	1
3.44608933919645	3.46771750345568	463	1
3.44259483689685	3.44092077761054	464	1
3.44563533588188	3.42454514671539	465	1
3.44459474308309	3.41955663612303	466	1
3.44254633690938	3.41080230481635	467	1
3.44994184547574	3.46695850631191	468	1
3.44926183304861	3.44963702760844	469	1
3.44679239234578	3.44822556026617	470	1
3.44463342551359	3.44248751233459	471	1
3.44077662992059	3.43132812751073	472	1
3.44300701107118	3.42829720113427	473	1
3.44311506348633	3.44291214866186	474	1
3.44458548202321	3.43622815265354	475	1
3.44467771083926	3.47084645607186	476	1
3.44997529229582	3.51032507066871	477	1
3.44698775406083	3.48067193133089	478	1
3.45048373184381	3.45999654825179	479	1
3.44845906297573	3.47718481252159	480	1
3.44946347262028	3.47394502984253	481	1
3.44425785209082	3.45295370516362	482	1
3.45157124020057	3.48021007424494	483	1
3.45416465217160	3.49447008700368	484	1
3.44621287012609	3.48017581672682	485	1
3.44494593005224	3.46283419681041	486	1
3.44645364810981	3.46027746133933	487	1
3.44741359640164	3.47877846930732	488	1
3.44955587524261	3.46001119592177	489	1
3.44671779403280	3.44659204670201	490	1
3.44847019550388	3.45603277174129	491	1
3.44591874453104	3.44576147127810	492	1
3.44872441148021	3.46244399569253	493	1
3.44856359405264	3.46073122587988	494	1
3.44413929752869	3.48054109281766	495	1
3.44881693274093	3.47576713960685	496	1
3.44841650806326	3.44568191866186	497	1
3.44348542890232	3.42573508099677	498	1
3.44660063270968	3.45719687157195	499	1
3.44564128326524	3.46284217914313	500	1
3.44898742666518	3.49324048672217	501	1
3.45049401158241	3.48019104678354	502	1
3.44873479117175	3.44989375721704	503	1
3.45506706688402	3.46952442480738	504	1
3.44930580722692	3.46296869992778	505	1
3.45053207737031	3.43473058462552	506	1
3.44909956344065	3.43357939451658	507	1
3.44576732535783	3.42601059630434	508	1
3.44846990358113	3.42978569463212	509	1
3.44689717988700	3.45135078250545	510	1
3.44535637961535	3.44367349571457	511	1
3.44757154204889	3.40590980504040	512	1
3.44850709590923	3.42689460357285	513	1
3.44631736048301	3.44074590765362	514	1
3.44542903312942	3.43405914255333	515	1
3.44992805309757	3.42760045142364	516	1
3.44795218793313	3.47711426355364	517	1
3.44577843396877	3.47799779369086	518	1
3.44609895489858	3.44972773921363	519	1
3.44590920507723	3.43231109791108	520	1
3.44416728239657	3.44532532179489	521	1
3.45089859447653	3.47286350717688	522	1
3.44877609557599	3.46010091655350	523	1
3.44883405419662	3.46562593256207	524	1
3.44473495499867	3.43552896470530	525	1
3.44760489088582	3.44859158641494	526	1
3.44904892913660	3.48158217041645	527	1
3.44996013287562	3.47145979171532	528	1
3.44848624443273	3.45124682768886	529	1
3.45662583518791	3.47034897906745	530	1
3.45071443595923	3.45684127327405	531	1
3.44908473831677	3.47634687576657	532	1
3.45426181906206	3.48427623414865	533	1
3.45154927092298	3.50202841498414	534	1
3.44792419386769	3.45702447268298	535	1
3.44801089239677	3.42813736543921	536	1
3.44544611862523	3.44365819740393	537	1
3.45306081099698	3.48675797771223	538	1
3.45066862145595	3.45958599661654	539	1
3.44851031202769	3.45780224749151	540	1
3.44811850514554	3.45675496509800	541	1
3.44556899986174	3.45790584760405	542	1
3.44978315149050	3.46154722007228	543	1
3.45000243732690	3.46996174586535	544	1
3.44520566234000	3.44150590790408	545	1
3.45180708092017	3.44014807735683	546	1
3.44665635053569	3.42266808020607	547	1
3.44725721803492	3.43286200907126	548	1
3.45177091207886	3.46144743546817	549	1
3.44968100149573	3.46198613431449	550	1
3.44444010753267	3.44135629455701	551	1
3.44539014418847	3.43523424815994	552	1
3.44529369033362	3.41566298227910	553	1
3.45329866195857	3.43071764389167	554	1
3.44903157984230	3.44516016227088	555	1
3.44613100772568	3.46443708828839	556	1
3.44925578185042	3.48404173987521	557	1
3.44751148256867	3.48231742051300	558	1
3.44818369234636	3.43985330434261	559	1
3.45027519891507	3.43781352145252	560	1
3.45202854072148	3.44893745412775	561	1
3.44742623107003	3.44757435424542	562	1
3.45368070842665	3.46326382450289	563	1
3.44857795729743	3.47965602162688	564	1
3.44196679181766	3.44405266298602	565	1
3.44540857015420	3.43057376882978	566	1
3.44454309279959	3.44145928252313	567	1
3.44653516350501	3.42400759414173	568	1
3.44348724671262	3.41211404662400	569	1
3.44432186954739	3.43422933957103	570	1
3.44197280504680	3.42288993529464	571	1
3.43959620914604	3.42161217008089	572	1
3.44786856350605	3.43445853398668	573	1
3.44848249970806	3.46731251617301	574	1
3.44838132258272	3.48541435716284	575	1
3.45092263435903	3.50023103291598	576	1
3.44640175925873	3.46164782207229	577	1
3.44212708422134	3.42624040134540	578	1
3.44529754399137	3.43603090505481	579	1
3.44947214483053	3.46741493696343	580	1
3.44177533046852	3.45623241548898	581	1
3.44651456657263	3.44637942366318	582	1
3.44741303899321	3.42807807443890	583	1
3.44942167555341	3.43845981540070	584	1
3.45097210976191	3.43840258743970	585	1
3.44301068790146	3.41125285188047	586	1
3.43993330077083	3.41705182331126	587	1
3.44780782021123	3.44197645131928	588	1
3.45211610450800	3.46327449991278	589	1
3.44517488801233	3.44814527323736	590	1
3.44743863975110	3.43082474871896	591	1
3.44896424111810	3.45185207516754	592	1
3.45005099169831	3.46860229787361	593	1
3.44964769734528	3.46491867993222	594	1
3.45235348835451	3.46670221748101	595	1
3.45187837883907	3.48145200946325	596	1
3.45768622324564	3.49357965519378	597	1
3.45211137889356	3.49996608956874	598	1
3.44753935853790	3.47590902137635	599	1
3.45851734850361	3.50534825808148	600	1
3.45424376125398	3.48444065759085	601	1
3.45472308749200	3.47222873266862	602	1
3.45361459835801	3.45966418056338	603	1
3.44802400398741	3.44940430760652	604	1
3.44890957626472	3.46721645277778	605	1
3.44774067228046	3.46390958059414	606	1
3.44502914167068	3.42689189408552	607	1
3.45178522445274	3.45625290876701	608	1
3.44573051019070	3.45578110024214	609	1
3.45029302071614	3.45058231113473	610	1
3.44454337245362	3.48515263256805	611	1
3.44041692671221	3.45841989372865	612	1
3.44843860919242	3.44578359699117	613	1
3.44309989636885	3.42043107550330	614	1
3.44302871641689	3.42161084752724	615	1
3.44199371483868	3.44697832659442	616	1
3.44891087949883	3.47654041947319	617	1
3.44712248965236	3.47040410893061	618	1
3.44670836156310	3.48156792874864	619	1
3.44283737735156	3.44691785254841	620	1
3.44619463946086	3.42509381661295	621	1
3.44630581222548	3.41078378125125	622	1
3.44539652347712	3.46293697079360	623	1
3.44236207315182	3.45498231721628	624	1
3.45126772960340	3.46140281530718	625	1
3.45131731648578	3.47437134989733	626	1
3.44214014788740	3.46377170433584	627	1
3.44676642170305	3.47061728176653	628	1
3.44844999218374	3.46213678950742	629	1
3.45091147251287	3.47602454897040	630	1
3.44962676332214	3.49631008988085	631	1
3.45064772992462	3.50077834178218	632	1
3.45269374353068	3.48733145746705	633	1
3.44429515075182	3.46737912593322	634	1
3.44811341899032	3.47383718358854	635	1
3.44917166900680	3.48529652123858	636	1
3.45560725315545	3.48682986565568	637	1
3.45470473604533	3.49749048510229	638	1
3.45334777263327	3.50509983888212	639	1
3.45002298221539	3.48016474324919	640	1
3.44351375188162	3.46262050985957	641	1
3.45014338368164	3.45016273240261	642	1
3.45088594738187	3.44791064726384	643	1
3.45388584657229	3.46147093066930	644	1
3.44992345627760	3.46492051436013	645	1
3.44383862121701	3.46740680990735	646	1
3.44709548869596	3.44021607501667	647	1
3.44731675001511	3.43680910086381	648	1
3.44302449633705	3.44317280101995	649	1
3.44523270172190	3.42943261046414	650	1
3.44528923362364	3.45408752052051	651	1
3.45312516854770	3.50963765309337	652	1
3.44910102029354	3.49332042041823	653	1
3.44747073866522	3.47100385612485	654	1
3.45221345859782	3.46983720448745	655	1
3.44520806003949	3.48546662459138	656	1
3.45068471195410	3.45473553530403	657	1
3.44503792212870	3.43322033401233	658	1
3.45731135971869	3.46414640774624	659	1
3.45653003756965	3.50412108708673	660	1
3.45219681496839	3.47140869004567	661	1
3.45271019429353	3.48202401743868	662	1
3.45004155109360	3.48628146825805	663	1
3.44645510741121	3.44261336702452	664	1
3.44480284846651	3.45643946033278	665	1
3.44465405415639	3.44964543018347	666	1
3.45015678460153	3.47320890735329	667	1
3.45269230136792	3.47665183844367	668	1
3.44786013359431	3.49479558381327	669	1
3.45480292567215	3.49171087734284	670	1
3.45042228457885	3.50388459673996	671	1
3.44889033745613	3.46377050618621	672	1
3.45012059443287	3.45042119221977	673	1
3.44917520989124	3.46160440108221	674	1
3.44308543162274	3.46720329328674	675	1
3.44833537256371	3.47957762915616	676	1
3.45087025019993	3.48272204171605	677	1
3.44944490161453	3.50427354252498	678	1
3.45253373295918	3.48019088047327	679	1
3.44143455728337	3.44423957087016	680	1
3.44288192349506	3.41855566412556	681	1
3.44801196163579	3.42284177094806	682	1
3.44023064297265	3.41537025523761	683	1
3.44564954305453	3.42830860640571	684	1
3.44869777979974	3.43440676493559	685	1
3.44788536380152	3.41420159507149	686	1
3.44316085333281	3.42391698907728	687	1
3.44694848567375	3.43089605912644	688	1
3.45254627861991	3.46387045249129	689	1
3.44679641117786	3.47758333083647	690	1
3.44780331672496	3.47938041303425	691	1
3.44978639086903	3.46892316381957	692	1
3.44618707227825	3.43819562587220	693	1
3.44370216655982	3.44521614124531	694	1
3.44457895053527	3.47612071787625	695	1
3.44199753895713	3.44350358290149	696	1
3.43961309781719	3.42378156353224	697	1
3.44840794373811	3.44453653479290	698	1
3.44531307054577	3.46933475808592	699	1
3.45349781176977	3.50385886330738	700	1
3.44615579565479	3.49472808457055	701	1
3.45352098157735	3.46731269970171	702	1
3.44530632056155	3.47103993110796	703	1
3.45054521363458	3.46923613145232	704	1
3.44581170373056	3.43995557158224	705	1
3.44566872001715	3.41875712951902	706	1
3.44748560261753	3.44471331441086	707	1
3.44467234747304	3.45715048863262	708	1
3.44861766798182	3.47535746705004	709	1
3.45479006068282	3.48319017811772	710	1
3.44748840313223	3.47017280381222	711	1
3.44716686770127	3.47309264863469	712	1
3.44315961186131	3.47271922075411	713	1
3.43971189235545	3.45621148569793	714	1
3.44859385582739	3.45574340515757	715	1
3.44569070567560	3.44094516772335	716	1
3.44557217646670	3.43680916966881	717	1
3.43939558733391	3.42267164605568	718	1
3.44748496337932	3.43525923439819	719	1
3.44320544318856	3.43145499193427	720	1
3.45210117982816	3.46799640220851	721	1
3.44982095894224	3.48176268404312	722	1
3.45239561776524	3.48778844229697	723	1
3.44641997666830	3.45609338093937	724	1
3.44395872529541	3.45206134339060	725	1
3.43973833444003	3.41751568680124	726	1
3.44475389595608	3.44615976430684	727	1
3.44617918854522	3.42453982399355	728	1
3.43996927452837	3.42894998086949	729	1
3.44683927729438	3.45040027253803	730	1
3.44686665092790	3.45355932312057	731	1
3.44462159774764	3.46003025088307	732	1
3.44433255989069	3.43887080407796	733	1
3.44497150962459	3.44605706813026	734	1
3.44969834516772	3.48221771626890	735	1
3.44331398636516	3.47114670929708	736	1
3.44627109836439	3.49628346661808	737	1
3.44707223618898	3.47889789359106	738	1
3.44464342560870	3.46646416599846	739	1
3.44823101122904	3.47102743825343	740	1
3.43914790975920	3.45034732595078	741	1
3.44911408964023	3.46316503856616	742	1
3.45045819666386	3.48343113210118	743	1
3.44830052671476	3.45822511842770	744	1
3.44711119932500	3.43632578308210	745	1
3.44644800551986	3.45322474223563	746	1
3.44359239480224	3.47093940825074	747	1
3.44284161684831	3.47151907717999	748	1
3.44108837584822	3.45377369095219	749	1
3.44174167799914	3.46606505549922	750	1
3.44913320927769	3.47531145083886	751	1
3.44744361471482	3.45738946702567	752	1
3.44363399268169	3.46143351706408	753	1
3.44256927516236	3.45572342395151	754	1
3.44798568855671	3.45606030212316	755	1
3.44957279387338	3.47116481040799	756	1
3.45024623283806	3.47742688256665	757	1
3.44761231261040	3.47057193257584	758	1
3.44854060176327	3.46971169895175	759	1
3.45148605595771	3.46072576043473	760	1
3.45317861137198	3.48677959359783	761	1
3.44518135749708	3.45787623497711	762	1
3.44575304147239	3.46886586179270	763	1
3.44211125717083	3.45077999512112	764	1
3.44502079623156	3.46228600130131	765	1
3.44137459652070	3.45856832276238	766	1
3.44743888246902	3.45565163534942	767	1
3.44783002791544	3.49655776443702	768	1
3.45097660211237	3.50261016153932	769	1
3.44318626311643	3.44423106967287	770	1
3.44239237398362	3.44861476750764	771	1
3.44511222225501	3.45740247315072	772	1
3.44660650848662	3.47216281100161	773	1
3.44728122329059	3.47016917164657	774	1
3.44586005335907	3.42891813694425	775	1
3.43972799824922	3.42490066238240	776	1
3.44997541179283	3.46934745424523	777	1
3.45468924913446	3.51272683205307	778	1
3.45046996660698	3.48762353359335	779	1
3.44725055363902	3.46014706030427	780	1
3.44274501418454	3.47898584881345	781	1
3.45242695140928	3.50668800504745	782	1
3.44835624263251	3.48327066396388	783	1
3.44166825255883	3.43021762223598	784	1
3.44738869552151	3.44523192195955	785	1
3.44663728467248	3.42943487076603	786	1
3.44637580511943	3.43067822824259	787	1
3.44076284011795	3.45471679671209	788	1
3.44750149162989	3.48571482550933	789	1
3.44433240536219	3.44167968510306	790	1
3.44401665509273	3.44865441657319	791	1
3.44034956014431	3.43791062565659	792	1
3.44568042222072	3.42425218789910	793	1
3.44867583712096	3.44767995047318	794	1
3.44430893564010	3.44647485419406	795	1
3.44698228834718	3.45067173590758	796	1
3.44757913967701	3.45949820423626	797	1
3.45051668341620	3.49943749783678	798	1
3.44493827921799	3.47289927324763	799	1
3.44299296456997	3.46459405366630	800	1
3.43988824211152	3.44516223928003	801	1
3.44583169877943	3.43586911160108	802	1
3.44261924902606	3.44171876336119	803	1
3.44141499256572	3.46483987307090	804	1
3.44807206281619	3.48562667309383	805	1
3.45061570314875	3.51041673888554	806	1
3.45076686963562	3.48744959545574	807	1
3.44382538973186	3.46242890645467	808	1
3.44395917077868	3.44132603588073	809	1
3.44286166407445	3.44229490866853	810	1
3.44315229190541	3.46129315252791	811	1
3.44607035895417	3.43918097191084	812	1
3.44262450145192	3.44630283034831	813	1
3.44233226682494	3.44892829784561	814	1
3.44512142579458	3.45942016998494	815	1
3.44635430090158	3.45027505741908	816	1
3.45037387023151	3.44297852688170	817	1
3.44605395629760	3.43995618607672	818	1
3.44880008765068	3.46742139280732	819	1
3.45080796699890	3.45282995519263	820	1
3.44254642483620	3.43785236161027	821	1
3.44127517556681	3.42935858978628	822	1
3.44496828451001	3.44468315384735	823	1
3.44243693567719	3.42745943359375	824	1
3.44300943365639	3.43686226027664	825	1
3.44232281165576	3.45695442165007	826	1
3.45263890393765	3.46951060815911	827	1
3.44744817835489	3.45360175410919	828	1
3.44718549094173	3.47717117196130	829	1
3.44307383701724	3.43815548458155	830	1
3.44300545074322	3.44906086437367	831	1
3.45124076448888	3.49476133913893	832	1
3.44927405501071	3.47949509314268	833	1
3.44988072735340	3.47910579382294	834	1
3.44502790384810	3.45043312739930	835	1
3.44687963018122	3.46175851703062	836	1
3.45103506824126	3.46639075323420	837	1
3.44663879266307	3.49095907550310	838	1
3.45010170030178	3.48334123657560	839	1
3.44162168475556	3.45339248679584	840	1
3.44122809940482	3.42968670694640	841	1
3.44089310209646	3.45514283321593	842	1
3.44341054051112	3.46245952849136	843	1
3.43967698366347	3.43935914994017	844	1
3.43971233108856	3.43340934772068	845	1
3.44710502698076	3.46678329818349	846	1
3.44862555070148	3.45471635962784	847	1
3.44675140720491	3.45489833307629	848	1
3.44309602873150	3.47460503011949	849	1
3.44465664529373	3.48348465444629	850	1
3.44721451778383	3.47515341664076	851	1
3.44756455614533	3.49515343656231	852	1
3.44548991438445	3.48408732382326	853	1
3.45048287251857	3.47946516667463	854	1
3.45185727016263	3.48660733765633	855	1
3.44652777036265	3.45384815682191	856	1
3.43811508751151	3.43762804525251	857	1
3.44084584788878	3.44612030471003	858	1
3.44703216319785	3.49736346964642	859	1
3.44600558708914	3.47802041972992	860	1
3.44869007281861	3.47425134189139	861	1
3.44746351120038	3.48939894174498	862	1
3.44561191218213	3.46309126861547	863	1
3.44379920229460	3.46739989128834	864	1
3.44445420946785	3.46169758464519	865	1
3.44508568371444	3.45024837262595	866	1
3.43966549025436	3.43062863572489	867	1
3.44045865207877	3.43657014125607	868	1
3.44647660629135	3.46197212742597	869	1
3.44502878013188	3.47863096758556	870	1
3.44686757865060	3.45577312197747	871	1
3.44598230930034	3.46887922647160	872	1
3.44533685948535	3.45562384495071	873	1
3.44419600698185	3.44371735351832	874	1
3.44489142236930	3.43142914105687	875	1
3.43812336917467	3.41241302140296	876	1
3.44225781302317	3.42946410057250	877	1
3.44803282948299	3.45604605744851	878	1
3.44722871996259	3.46662682012958	879	1
3.44362745749228	3.42344646275980	880	1
3.44334217936686	3.44159149718894	881	1
3.44184018951917	3.44250400156504	882	1
3.44610546063545	3.51306357788440	883	1
3.45035671216082	3.50636922919374	884	1
3.44032228334268	3.47599469109721	885	1
3.44071998020790	3.46883976106090	886	1
3.43826804236054	3.45111312725948	887	1
3.44777775327865	3.45656836490855	888	1
3.44199557401399	3.44905308286417	889	1
3.44309112295314	3.45155151309511	890	1
3.44492988766149	3.45783111654783	891	1
3.44348784344321	3.44395807946962	892	1
3.44865123342549	3.49434834055688	893	1
3.44833767087502	3.50504878674339	894	1
3.44419908798230	3.47462296579041	895	1
3.44858179050376	3.46254939003144	896	1
3.44695830481383	3.46376125592145	897	1
3.44218419716007	3.44735824191918	898	1
3.44073776519731	3.41989054130864	899	1
3.44086950894573	3.42668712832356	900	1
3.44854118620412	3.43031169213921	901	1
3.44203508050960	3.43126331069633	902	1
3.44352276876219	3.41685207020140	903	1
3.44060721586194	3.43243593589515	904	1
3.44357163843524	3.42879510068463	905	1
3.44988319579263	3.46678175151371	906	1
3.45012671639951	3.48118795222926	907	1
3.44477089651075	3.46919097302735	908	1
3.45016586260927	3.47149597416593	909	1
3.44619433304998	3.48068966812830	910	1
3.43905921419689	3.44434391537044	911	1
3.44434280304902	3.45977045555624	912	1
3.44296174826359	3.46539907184824	913	1
3.44250431841320	3.46539682177392	914	1
3.44562002535845	3.47885709929390	915	1
3.44679442388677	3.45138560823359	916	1
3.43707782415369	3.41677780337517	917	1
3.44229685377148	3.43898557850596	918	1
3.44673620858862	3.44460615762011	919	1
3.44373256758644	3.44499531010466	920	1
3.44232496833741	3.45238525363768	921	1
3.44463218881943	3.45922361875674	922	1
3.44204108666187	3.47014940642610	923	1
3.44482421382712	3.45863512521077	924	1
3.43763349632337	3.45353955662465	925	1
3.43761032508214	3.42131682060013	926	1
3.44214960611862	3.41191132204551	927	1
3.44756855157709	3.43438024956058	928	1
3.44218494584825	3.44066524691518	929	1
3.44107807831661	3.43848165528606	930	1
3.44140956285399	3.44230699394122	931	1
3.44682331524757	3.46948187713514	932	1
3.44732340655128	3.47338106288938	933	1
3.44076231406849	3.45674164417215	934	1
3.44739446261400	3.45074981081422	935	1
3.44244145699209	3.42311192849017	936	1
3.44422935693291	3.42430033476550	937	1
3.44384853185098	3.44502902006945	938	1
3.44317333247783	3.40133449261608	939	1
3.44209705779549	3.42204289912844	940	1
3.44391521731308	3.44919685565282	941	1
3.44387522492834	3.46351168967810	942	1
3.44314504204256	3.47745038404112	943	1
3.44157285437624	3.46154904287679	944	1
3.44838040511053	3.46836950378636	945	1
3.44048914276728	3.45197358506565	946	1
3.44813093524905	3.46861556134449	947	1
3.44470396926178	3.47050184112945	948	1
3.45041083467011	3.49529073303859	949	1
3.45461472800862	3.50104916688696	950	1
3.45079098552153	3.47514747833649	951	1
3.45015795404487	3.46968591403473	952	1
3.44403131197489	3.46653077528044	953	1
3.43984869075089	3.43544568037601	954	1
3.44451993461812	3.45274138359490	955	1
3.44852023449637	3.44785455115975	956	1
3.44370183282447	3.44979331945227	957	1
3.43946587527656	3.44375922322708	958	1
3.44537023178288	3.49871433527678	959	1
3.44708577509488	3.49493944094675	960	1
3.44543702059077	3.47132533516421	961	1
3.44768096427222	3.47831490295389	962	1
3.44368427609735	3.45743529046355	963	1
3.45018665104255	3.47635290753419	964	1
3.44502538585926	3.48021127446904	965	1
3.44208735590593	3.43960840892744	966	1
3.43961274066590	3.42206517394026	967	1
3.43962072514853	3.45477802872951	968	1
3.44986362756506	3.48418481871686	969	1
3.45005392717901	3.47035394229598	970	1
3.44726529679434	3.43904597205665	971	1
3.43830643267458	3.43452070292974	972	1
3.44761025859307	3.45424808644617	973	1
3.44428952066566	3.45343234701279	974	1
3.44437792282690	3.48277605266024	975	1
3.44460445592154	3.45343868460553	976	1
3.44204021606534	3.46303623936324	977	1
3.43805633902363	3.45561320335987	978	1
3.44100538654387	3.44140802131849	979	1
3.44116628564784	3.44053582508312	980	1
3.44529679457017	3.41990875023663	981	1
3.44225062119150	3.45137569601272	982	1
3.44132528310918	3.43232194891793	983	1
3.44034580856158	3.43913381779499	984	1
3.44343152585917	3.43476744145525	985	1
3.44266055122737	3.45552016604589	986	1
3.44256526595356	3.46638790664443	987	1
3.44860182719194	3.46078467062031	988	1
3.44696996605224	3.44234360912947	989	1
3.44637026570161	3.48885174493477	990	1
3.44390031569366	3.48065862223810	991	1
3.45127960207050	3.48511758515737	992	1
3.45268228569661	3.48175877551682	993	1
3.43981155961025	3.45885573930359	994	1
3.44636769854978	3.47205109360034	995	1
3.45041641584811	3.45316623070897	996	1
3.44435126535382	3.42914040088360	997	1
3.44162351693372	3.47201298584888	998	1
3.44235326754393	3.47167862711494	999	1
3.44538737953475	3.43134492023256	1000	1
3.45132568700078	3.45608931804460	1001	1
3.45036045672986	3.49010127992792	1002	1
3.44815644379011	3.48937001624851	1003	1
3.44995415418421	3.47535836304493	1004	1
3.44692492139677	3.46979234534728	1005	1
3.45603629185657	3.45979387382274	1006	1
3.44632004162524	3.47185610384567	1007	1
3.43911700364779	3.44761547727341	1008	1
3.44169530868432	3.47833975884754	1009	1
3.43935672040348	3.46148103136073	1010	1
3.44665058729413	3.48410870061595	1011	1
3.44798832284910	3.48308118896943	1012	1
3.45043173026321	3.49421374049324	1013	1
3.44689121638233	3.48984641480091	1014	1
3.43958534132906	3.48768707071308	1015	1
3.44064093964590	3.46939924735009	1016	1
3.44099365001788	3.45868300635593	1017	1
3.44506175063133	3.44613433031200	1018	1
3.44093916819844	3.43544277910086	1019	1
3.43993851553216	3.44552964234440	1020	1
3.43977727979876	3.44421673386158	1021	1
3.44088438247825	3.45690043295133	1022	1
3.43818149910306	3.45980882179633	1023	1
3.44279331493587	3.44577420144183	1024	1
3.44193607294329	3.43484945019194	1025	1
3.43953675255746	3.45155520405134	1026	1
3.44263208649774	3.45392430442752	1027	1
3.44044949193512	3.46473404623398	1028	1
3.44286307960193	3.45167611226156	1029	1
3.43992423803947	3.47739503111552	1030	1
3.44203168632520	3.46089427580907	1031	1
3.44052496203094	3.46365366349673	1032	1
3.44262839691570	3.47539179753354	1033	1
3.44538307664421	3.45358247759266	1034	1
3.44110420921353	3.46307202781647	1035	1
3.43548513296231	3.46855460863393	1036	1
3.44347791150399	3.46627827103507	1037	1
3.44407497486799	3.46282735925143	1038	1
3.44136318083718	3.43968539468787	1039	1
3.44335569235183	3.46337783522900	1040	1
3.44206515961992	3.47497077534945	1041	1
3.44566334168634	3.47540680073703	1042	1
3.44594920721336	3.49545872253449	1043	1
3.44755867705441	3.49055444184995	1044	1
3.44235746949066	3.46156281321079	1045	1
3.44861767331015	3.46676857860548	1046	1
3.44222168276465	3.46519874330433	1047	1
3.44092981585072	3.44462114562533	1048	1
3.44126685229000	3.45933437201418	1049	1
3.44361636767111	3.47112655656661	1050	1
3.44276992515981	3.45931781659140	1051	1
3.44340678002003	3.44258055495591	1052	1
3.44421309034141	3.45005812534271	1053	1
3.44560288805612	3.45403672532890	1054	1
3.44297929987023	3.47472912026918	1055	1
3.45183375274362	3.47284483441267	1056	1
3.43747942944184	3.46093705387789	1057	1
3.43821762201870	3.46310936660654	1058	1
3.44409247057413	3.43611640764056	1059	1
3.43770263787829	3.43518747694121	1060	1
3.43666655612692	3.40080625376863	1061	1
3.43662409749595	3.40563913276297	1062	1
3.44134287072783	3.44272574428988	1063	1
3.44651313686075	3.45611635788465	1064	1
3.44162733960134	3.44592733673155	1065	1
3.43512861692287	3.43019192095111	1066	1
3.43991855215515	3.45752563355404	1067	1
3.44313435515837	3.45895588889908	1068	1
3.44335521502278	3.46523672312108	1069	1
3.43779734190865	3.45363783909202	1070	1
3.43994842725166	3.45193621905961	1071	1
3.44307311393169	3.48457210441478	1072	1
3.44230564586916	3.47059807646132	1073	1
3.44761645164878	3.47812897722228	1074	1
3.44117329032850	3.47248868143374	1075	1
3.44848409498451	3.47500723085627	1076	1
3.44444750300951	3.48001571787064	1077	1
3.43918830795714	3.43619807759786	1078	1
3.44249315730489	3.48396388492949	1079	1
3.44637326920781	3.46156191977728	1080	1
3.44448037002086	3.44642588893512	1081	1
3.44335636100561	3.45870026780107	1082	1
3.43764168236780	3.44162690594300	1083	1
3.43955127469125	3.41591129132241	1084	1
3.44077235668925	3.39628296939227	1085	1
3.43940255424765	3.43880292959064	1086	1
3.44240763467284	3.44014421956585	1087	1
3.43661700588469	3.44626207729626	1088	1
3.43869506442949	3.43468894454174	1089	1
3.44249369616605	3.45448001057978	1090	1
3.44623316034341	3.45491295333128	1091	1
3.44550012288533	3.47076856932812	1092	1
3.44203131693486	3.43955790125910	1093	1
3.44618304632701	3.46600628460311	1094	1
3.44156480852213	3.45698901703833	1095	1
3.44009986933124	3.43738915330795	1096	1
3.44560315600393	3.48887281219881	1097	1
3.44541887995809	3.49263447379246	1098	1
3.43825894590582	3.46565013395169	1099	1
3.44117330857372	3.45966704842097	1100	1
3.44229151506856	3.44733255458051	1101	1
3.43888439398893	3.44675308788733	1102	1
3.44177982777869	3.46013930858092	1103	1
3.44462095749091	3.48460587207688	1104	1
3.44589683914480	3.50763576736920	1105	1
3.44518334296227	3.50336741332179	1106	1
3.44620437281906	3.50168961781137	1107	1
3.44416738302165	3.48789319785716	1108	1
3.44641944239392	3.47405864158797	1109	1
3.44360727004180	3.47155328674671	1110	1
3.44661106495524	3.45402588258367	1111	1
3.44067670678696	3.48152154641570	1112	1
3.44110917024058	3.47314821068041	1113	1
3.44377393754246	3.47910681399366	1114	1
3.44478693590406	3.49518397617129	1115	1
3.44712280494859	3.48006114726678	1116	1
3.44380071264190	3.48420640369600	1117	1
3.44347728640077	3.46148393571320	1118	1
3.44674647557531	3.46152547906939	1119	1
3.44074833371192	3.44045793509510	1120	1
3.44228520181196	3.43493047256835	1121	1
3.43720722696760	3.43593846006772	1122	1
3.44325203893060	3.47325869632887	1123	1
3.44314342824376	3.48914911925166	1124	1
3.44523400006552	3.50598985311073	1125	1
3.44770766624929	3.50137175714259	1126	1
3.44866742633951	3.49659603902964	1127	1
3.44038884973749	3.47753865983838	1128	1
3.44902493918224	3.49473915187379	1129	1
3.44580547082401	3.48033391005273	1130	1
3.44409750433540	3.45034585370132	1131	1
3.44349121692508	3.43694051064294	1132	1
3.44644283303107	3.43794170180138	1133	1
3.44211511691092	3.43251396307428	1134	1
3.43946111778813	3.41200161863501	1135	1
3.44503269582438	3.41665754487273	1136	1
3.44052510298722	3.40375871248598	1137	1
3.44236126061528	3.43122162370025	1138	1
3.44268576641320	3.43088697028392	1139	1
3.44772566158450	3.45562254706258	1140	1
3.44517594015375	3.46924874587508	1141	1
3.43966117934744	3.45462317073567	1142	1
3.44405690177070	3.45350175984367	1143	1
3.44362796982261	3.46101345896712	1144	1
3.44503415549255	3.45201450281407	1145	1
3.44954265723185	3.46013879908379	1146	1
3.44312224565570	3.46029085228129	1147	1
3.44556660099207	3.47657742074757	1148	1
3.44877311479604	3.45333008747290	1149	1
3.43912304060929	3.43072141772471	1150	1
3.44037964621205	3.43108766491170	1151	1
3.44251140367033	3.47006074633046	1152	1
3.44501349395400	3.51112036027115	1153	1
3.43717537846898	3.49759047343175	1154	1
3.44860848547387	3.49552008055277	1155	1
3.44603717780037	3.50822323493193	1156	1
3.44812257494434	3.49590308156722	1157	1
3.44203672798558	3.46466522666057	1158	1
3.44490166289502	3.47807754815530	1159	1
3.44015988342681	3.45368359001667	1160	1
3.44104711516025	3.44989888456727	1161	1
3.44424559187591	3.47982523517858	1162	1
3.44329221405806	3.45314132620703	1163	1
3.44000850677986	3.45587542584759	1164	1
3.44658232874741	3.46754166678691	1165	1
3.44117973271574	3.46757758191101	1166	1
3.44372356630068	3.47103676952529	1167	1
3.43821718970919	3.44741192105549	1168	1
3.43790944180908	3.46812570573593	1169	1
3.43799018181650	3.47384569367742	1170	1
3.44148856189621	3.47948593318855	1171	1
3.44432466565752	3.47152670231700	1172	1
3.44251698890332	3.46130541981696	1173	1
3.44098332445350	3.47991287549438	1174	1
3.44070771202409	3.44707404693913	1175	1
3.44566621326805	3.46405640198391	1176	1
3.44899995547215	3.48205783488794	1177	1
3.44572108028469	3.49083782059398	1178	1
3.44433059962288	3.48108735793305	1179	1
3.44039192103996	3.44401379942224	1180	1
3.43801049485148	3.43723927569818	1181	1
3.44234031339771	3.45940140383944	1182	1
3.44076107025908	3.41302140353305	1183	1
3.43490320884610	3.39815627105368	1184	1
3.43681606103131	3.43681998459763	1185	1
3.44532110384816	3.45701074187434	1186	1
3.44064790557634	3.44757161899095	1187	1
3.43377098269069	3.42579349731844	1188	1
3.43456720243709	3.41087258949239	1189	1
3.43788870576508	3.43223961513752	1190	1
3.43733719234006	3.44370533882471	1191	1
3.43699640527896	3.42977031801905	1192	1
3.44339628658644	3.47864204462775	1193	1
3.44161321971037	3.46670690150364	1194	1
3.43617275075218	3.44524686712858	1195	1
3.44113456948690	3.43066117139421	1196	1
3.44000376082645	3.43812756624083	1197	1
3.44090168464464	3.48320170946296	1198	1
3.44908920011495	3.50097103764794	1199	1
3.44896243022035	3.49042156987468	1200	1
3.44621466488221	3.46713601444928	1201	1
3.44306277052908	3.44486425779800	1202	1
3.43687439558409	3.42220295434459	1203	1
3.43890254441736	3.40781024320161	1204	1
3.44392008929023	3.45089172882275	1205	1
3.44219552234464	3.45558350867061	1206	1
3.44146100381310	3.47838171048659	1207	1
3.44197084679310	3.45224707114692	1208	1
3.43943789336974	3.43564786194191	1209	1
3.44084995236491	3.41662694349654	1210	1
3.43846962568733	3.42905313111841	1211	1
3.44523019135464	3.47844421843138	1212	1
3.44287435164112	3.46559414805861	1213	1
3.43989980435003	3.46665631292640	1214	1
3.43807720841693	3.42512843428108	1215	1
3.43943767820456	3.45008307928882	1216	1
3.44290683365412	3.45963342507540	1217	1
3.44032971776932	3.48269600299709	1218	1
3.44090682111277	3.44264013014015	1219	1
3.44214818351399	3.45389346145570	1220	1
3.43789860745448	3.44432724593540	1221	1
3.44402051065432	3.45054818852484	1222	1
3.43773809323803	3.44724242521675	1223	1
3.44196310806237	3.45569791914733	1224	1
3.44256381321172	3.47124042583577	1225	1
3.44093214499793	3.48141663743865	1226	1
3.43444325261321	3.43990205337437	1227	1
3.43770535389440	3.43943624518620	1228	1
3.43989856049247	3.43261716280345	1229	1
3.44137121940592	3.43889437038518	1230	1
3.45222644620499	3.51015869547480	1231	1
3.44884258101396	3.50686506126251	1232	1
3.44311812132278	3.48544656480793	1233	1
3.44354378189016	3.47698731974756	1234	1
3.44697983611517	3.49178758110967	1235	1
3.44175599161294	3.45792765354041	1236	1
3.44567637376201	3.47560139370164	1237	1
3.44779364494413	3.45845702310808	1238	1
3.44376680453821	3.44932848603998	1239	1
3.43881421930051	3.44174103138360	1240	1
3.43878229437028	3.43917456964122	1241	1
3.44087684711516	3.45711095390954	1242	1
3.44029938447107	3.46623981325105	1243	1
3.44191979772592	3.46162378529998	1244	1
3.44403161038052	3.46296853104205	1245	1
3.44875689763451	3.46677540378882	1246	1
3.44192043716230	3.46251707601258	1247	1
3.43478849652356	3.45792017982652	1248	1
3.43794808325714	3.42053980416994	1249	1
3.44047083808990	3.46178226078672	1250	1
3.44332912008161	3.47110394227721	1251	1
3.44185336673198	3.46211886187603	1252	1
3.44208045837846	3.47082372363258	1253	1
3.43776042531622	3.47802075183348	1254	1
3.44411476424964	3.47299316919078	1255	1
3.44174942811017	3.45472228582247	1256	1
3.43927005288580	3.43586464269895	1257	1
3.44687398915857	3.44374789599459	1258	1
3.43754536650554	3.45391963717578	1259	1
3.44098836285178	3.44741673884001	1260	1
3.44457838676335	3.46793347920198	1261	1
3.43992381278301	3.45937838086747	1262	1
3.44239676278967	3.45123114670707	1263	1
3.43763869882560	3.44718746497864	1264	1
3.44726346418385	3.46949510511310	1265	1
3.44309112386875	3.44990943674829	1266	1
3.44002129323416	3.46016233235374	1267	1
3.44387069590305	3.48279602641977	1268	1
3.44497467557795	3.48258519221607	1269	1
3.44534695495604	3.46286195642974	1270	1
3.44353926968400	3.48879572570615	1271	1
3.44358656310826	3.49595089204640	1272	1
3.44860867688386	3.50347510182279	1273	1
3.44910007615266	3.48894686164751	1274	1
3.44417939626678	3.45353199807623	1275	1
3.44463596818286	3.50063207532335	1276	1
3.43953766483179	3.48383504641796	1277	1
3.43667823318350	3.49329063454936	1278	1
3.44581096062959	3.49352531305425	1279	1
3.45152372021684	3.50074961258609	1280	1
3.44671991479629	3.49087967235563	1281	1
3.44753866435200	3.50845436264523	1282	1
3.44604076099348	3.45558568232568	1283	1
3.43802802837056	3.42767051019863	1284	1
3.43834636105183	3.43057962014684	1285	1
3.44066886145891	3.44390744581846	1286	1
3.44454781199303	3.46648344873516	1287	1
3.44928554472048	3.47884339776929	1288	1
3.44467887451263	3.46449865930642	1289	1
3.44047437460234	3.47504609280346	1290	1
3.44936876034680	3.50787599854531	1291	1
3.44470661142853	3.49253869363727	1292	1
3.45174328712938	3.52464104415620	1293	1
3.44457905351629	3.47997364179402	1294	1
3.44134375110610	3.44512288251928	1295	1
3.44132250304821	3.39086458706014	1296	1
3.44108253697441	3.42601193393796	1297	1
3.44641304516698	3.43966708072413	1298	1
3.43889543290690	3.46539338130532	1299	1
3.43725127964525	3.44046500875168	1300	1
3.44085848280547	3.46221076967632	1301	1
3.44817513507958	3.46572198823214	1302	1
3.43995984012046	3.47871378581998	1303	1
3.44688713036604	3.47932758885075	1304	1
3.44812532156130	3.49729314939277	1305	1
3.44358654244843	3.48940854965499	1306	1
3.44004100374491	3.48647428805076	1307	1
3.43424851896949	3.45597787236483	1308	1
3.43933718741111	3.45190433148164	1309	1
3.44199678859588	3.44593722361867	1310	1
3.43916905245479	3.41044851607384	1311	1
3.44028533193699	3.42914717759884	1312	1
3.44019349719202	3.43824578056628	1313	1
3.43673020494296	3.47290269310206	1314	1
3.44297069246561	3.44754165051088	1315	1
3.44648013530893	3.42832235622625	1316	1
3.44094357555565	3.47043418747484	1317	1
3.44855424463752	3.50195152542495	1318	1
3.44074282713641	3.44857718011751	1319	1
3.44633956069014	3.49051328614812	1320	1
3.44488165334491	3.49292821168324	1321	1
3.44423816358513	3.46030024301346	1322	1
3.44164006494984	3.46509861874679	1323	1
3.45177232555469	3.49913678705456	1324	1
3.44684995262692	3.50720856414900	1325	1
3.44709315849497	3.49355461992764	1326	1
3.44648655343962	3.49857857228707	1327	1
3.44398859667961	3.46710810496775	1328	1
3.44395718909733	3.48216328354226	1329	1
3.44022871920080	3.46245225386105	1330	1
3.43941038460366	3.44405133527575	1331	1
3.44014290262904	3.44949957479953	1332	1
3.44340435304948	3.46300767634519	1333	1
3.44282515643732	3.47248946103030	1334	1
3.44464094522444	3.48845343654278	1335	1
3.44632383018399	3.48069948511266	1336	1
3.44675753387786	3.47132776253577	1337	1
3.44523747535677	3.49236953978247	1338	1
3.44506063412119	3.48737697531290	1339	1
3.44427765261427	3.49499922626886	1340	1
3.43922156329090	3.44729462680933	1341	1
3.44740335338882	3.45211530608875	1342	1
3.44343910173736	3.47133608182683	1343	1
3.44872314849234	3.46362817124386	1344	1
3.44627280231509	3.47054564921346	1345	1
3.44241167485777	3.46215583305783	1346	1
3.44075793812374	3.44945723108865	1347	1
3.43955943618523	3.46913700399945	1348	1
3.44556620143010	3.49424816317812	1349	1
3.44069313469593	3.46699747969836	1350	1
3.45025353828832	3.51006001827711	1351	1
3.44441450306407	3.49642054461633	1352	1
3.43601412106368	3.45799845441502	1353	1
3.44204939521915	3.46615174800253	1354	1
3.44629875943848	3.46355581700030	1355	1
3.44477334748323	3.45289630956387	1356	1
3.44625251676318	3.45831759665223	1357	1
3.44547113013774	3.48466665453718	1358	1
3.45090017756744	3.49834517019461	1359	1
3.45038679811535	3.50996099303555	1360	1
3.44567032474089	3.48604128284339	1361	1
3.44210631764113	3.47539465804216	1362	1
3.44354320395067	3.44612414333430	1363	1
3.44639551200078	3.44666016575354	1364	1
3.44089281310779	3.45369530569094	1365	1
3.44767403252339	3.46520835375810	1366	1
3.45295342122564	3.49082686481084	1367	1
3.44210565420002	3.47083606122255	1368	1
3.43978404807927	3.44220553965713	1369	1
3.43793348938591	3.42606371019557	1370	1
3.43968596078908	3.45029486837149	1371	1
3.44333573583147	3.44279857816977	1372	1
3.43963668656254	3.43082092974366	1373	1
3.43539371462865	3.44012971687376	1374	1
3.44134962912864	3.45492539283744	1375	1
3.44298645815186	3.48496267286125	1376	1
3.44781384366919	3.51254400811041	1377	1
3.44817687708796	3.47639114746564	1378	1
3.44424366799348	3.49773719351532	1379	1
3.44233180024982	3.48685242702246	1380	1
3.44667965442651	3.48562630973735	1381	1
3.44307778890225	3.49391744435108	1382	1
3.44770601931243	3.48052924450975	1383	1
3.45376289733834	3.49862593275193	1384	1
3.44109546903126	3.46988052724800	1385	1
3.43654909411149	3.45772745772207	1386	1
3.44447719731802	3.45999508539516	1387	1
3.44226156578754	3.44364699995585	1388	1
3.44325682054068	3.42983116385986	1389	1
3.44312591360601	3.45164956444559	1390	1
3.44438794543277	3.47600286289946	1391	1
3.44773551245892	3.46260663661120	1392	1
3.45228285743551	3.47130311395208	1393	1
3.44835707354796	3.47262775409944	1394	1
3.44449269776013	3.44493561824297	1395	1
3.44658883172714	3.47132326194045	1396	1
3.44810990020329	3.44993454496204	1397	1
3.44021814896749	3.45140214778860	1398	1
3.44291916987742	3.44231909265092	1399	1
3.43714350495429	3.45079125038133	1400	1
3.44846817268076	3.44401229614053	1401	1
3.44117471849737	3.44008899612058	1402	1
3.43934729067869	3.42748223457226	1403	1
3.44780725705874	3.44539459704950	1404	1
3.43976046889877	3.46267345347700	1405	1
3.44241678330399	3.45419918179719	1406	1
3.44092748422544	3.45369559470679	1407	1
3.44597709050169	3.47700067704248	1408	1
3.44283114342958	3.46546801162383	1409	1
3.43945213402028	3.46219430179447	1410	1
3.43590133073673	3.47422016245082	1411	1
3.44616691467024	3.46014511420789	1412	1
3.44188491802485	3.44806224767002	1413	1
3.43651620899213	3.45303049762284	1414	1
3.43824280628905	3.44279527536650	1415	1
3.44615904186026	3.46282824349407	1416	1
3.43938101207658	3.46640194818649	1417	1
3.43832032603979	3.45487599067121	1418	1
3.43849163485353	3.44647611695660	1419	1
3.43150906314187	3.41551147405018	1420	1
3.43570799899124	3.40188997717460	1421	1
3.43874807490444	3.44359694931969	1422	1
3.44476473448551	3.46162135308454	1423	1
3.44274588799451	3.47284275764844	1424	1
3.44055581127211	3.46162317884265	1425	1
3.44272801447514	3.48110469105517	1426	1
3.43342150272228	3.43858389450049	1427	1
3.43633797918625	3.47268107448452	1428	1
3.43768773346438	3.45047978453558	1429	1
3.44318180917766	3.43771344863760	1430	1
3.44617473510254	3.46560936971044	1431	1
3.44090194303988	3.45413168656737	1432	1
3.43988148608472	3.44826418047460	1433	1
3.43837490320252	3.45793484181658	1434	1
3.44329612835468	3.46856354207633	1435	1
3.44258591684869	3.47761120930634	1436	1
3.44096962541522	3.46157452975986	1437	1
3.44005818936172	3.43659261907064	1438	1
3.43774421247490	3.41193632265830	1439	1
3.44128818524411	3.45743482802824	1440	1
3.44157474440247	3.46544611116551	1441	1
3.44740995954066	3.47501898797186	1442	1
3.44396959345041	3.46348402718132	1443	1
3.44668166784257	3.43810743106175	1444	1
3.44511060552016	3.44979107292787	1445	1
3.44333451533867	3.47462534854069	1446	1
3.44112091749784	3.47133502729613	1447	1
3.44509423882055	3.46852136391024	1448	1
3.43935869129805	3.46017587488218	1449	1
3.43536182439095	3.45973676344212	1450	1
3.43815818892323	3.43643784773456	1451	1
3.44114657459219	3.42635288417065	1452	1
3.44294016941804	3.45808883801072	1453	1
3.44458551122792	3.46685984103023	1454	1
3.44129456746253	3.46903380437926	1455	1
3.44398383870675	3.46228965520986	1456	1
3.45279595702928	3.46580503180413	1457	1
3.45087095096015	3.45639415975979	1458	1
3.44088397411645	3.45556523981948	1459	1
3.44494013676087	3.48804084984172	1460	1
3.44518092283342	3.44793542133201	1461	1
3.43557908295240	3.44038799059611	1462	1
3.44326148567087	3.46920808080932	1463	1
3.44986091490835	3.48193903390587	1464	1
3.44323295831808	3.48299835533990	1465	1
3.44247054056379	3.48746823277087	1466	1
3.44283132674657	3.44520848604829	1467	1
3.44507813987143	3.45344069718388	1468	1
3.43826761789588	3.45758957662218	1469	1
3.44329014805233	3.46161966894940	1470	1
3.45072440290152	3.50080916823934	1471	1
3.44392392923508	3.49526575457992	1472	1
3.44661696281760	3.48212213322809	1473	1
3.44123023908193	3.45870169246490	1474	1
3.44143741191422	3.46606903078176	1475	1
3.44475983627747	3.44179725234825	1476	1
3.44283737100475	3.48753671980037	1477	1
3.44362920935087	3.46845403849647	1478	1
3.44538554495055	3.46499731769736	1479	1
3.43947520076796	3.43432777086085	1480	1
3.44117491292630	3.45967426628761	1481	1
3.44088853224267	3.46696490889315	1482	1
3.44803762482861	3.45823635124299	1483	1
3.44679301168833	3.43022545442549	1484	1
3.44393879067501	3.43545159350104	1485	1
3.44429628937994	3.42509774813627	1486	1
3.44571672079613	3.43540352921654	1487	1
3.44387587494759	3.45568128956622	1488	1
3.44242692073077	3.43485246236335	1489	1
3.44210550015085	3.43098798072578	1490	1
3.44542641581210	3.46916452108040	1491	1
3.44688354260716	3.43116216947237	1492	1
3.44022859565984	3.40447451762903	1493	1
3.44147003126149	3.41355129558923	1494	1
3.44050513925394	3.43316399799646	1495	1
3.44018687767752	3.42254581872116	1496	1
3.44575093524758	3.45358971650696	1497	1
3.44312721578055	3.46383685002097	1498	1
3.44251476286028	3.48514361561741	1499	1
3.44040346292612	3.45950227933700	1500	1
3.43873769836459	3.44195342403695	1501	1
3.44684783776642	3.46628242556798	1502	1
3.44364717481377	3.44385315707017	1503	1
3.44157983103448	3.43697564322198	1504	1
3.44586815928782	3.44908690089720	1505	1
3.44910056137019	3.46207778163273	1506	1
3.44157877321437	3.44116819928693	1507	1
3.44036393052509	3.43717060574652	1508	1
3.44226744957120	3.42813203969470	1509	1
3.44521391230448	3.42220489901278	1510	1
3.44380948236225	3.40471327625032	1511	1
3.43283366984545	3.38661932619374	1512	1
3.44181205671810	3.43524272128708	1513	1
3.44109755269170	3.43034158565287	1514	1
3.44501237643859	3.45943498084825	1515	1
3.44280778742657	3.44100735560200	1516	1
3.44570230037920	3.43156125238052	1517	1
3.44170878539802	3.43794225749716	1518	1
3.44936992860369	3.46150239943836	1519	1
3.44081439906123	3.45120660382957	1520	1
3.44037987407702	3.45832898973961	1521	1
3.44110361899386	3.45268422542711	1522	1
3.44366489516581	3.44359891753354	1523	1
3.44117157496505	3.41505804346604	1524	1
3.44169535755251	3.39437087657082	1525	1
3.44275937103250	3.44785540137676	1526	1
3.45007179686490	3.49026594551550	1527	1
3.44959724589729	3.49067131989686	1528	1
3.44941314535123	3.47740795715900	1529	1
3.43785930285179	3.44255454868480	1530	1
3.44310658691228	3.49316134067291	1531	1
3.44706809261675	3.49018120862876	1532	1
3.44800673734163	3.47942682269306	1533	1
3.43979315998107	3.42451883369307	1534	1
3.44167948853121	3.41338955614618	1535	1
3.44416718730819	3.44830049173988	1536	1
3.43977268921139	3.43901376465890	1537	1
3.44319824272154	3.43512308259883	1538	1
3.44326380886684	3.42646879855698	1539	1
3.44042278502335	3.44243321867747	1540	1
3.43865966272874	3.41613215321455	1541	1
3.44030465496422	3.40546230528203	1542	1
3.43915672286374	3.45143767297053	1543	1
3.44127555770254	3.43721881087410	1544	1
3.43635546146727	3.44475927376314	1545	1
3.44603317287546	3.43472467665183	1546	1
3.44327576143221	3.44025047135489	1547	1
3.44400926903682	3.44735577731875	1548	1
3.44003457393513	3.42511635592993	1549	1
3.44512390536090	3.43122796463249	1550	1
3.43968061391759	3.44994675493927	1551	1
3.44472624957126	3.44893806906675	1552	1
3.44663249795957	3.43020125371140	1553	1
3.44561600513817	3.46537021216546	1554	1
3.44206741622537	3.44962573203102	1555	1
3.44790124808862	3.46430530033336	1556	1
3.44555278382334	3.44188331503689	1557	1
3.44132462931714	3.45329128001369	1558	1
3.44034986074916	3.44720119944491	1559	1
3.44331495576290	3.44112411258272	1560	1
3.44334379676442	3.45008034784835	1561	1
3.44901480295716	3.48388333565784	1562	1
3.44487513552320	3.45281252909027	1563	1
3.44397426135877	3.43587659108306	1564	1
3.44672217070185	3.46144677759374	1565	1
3.44025996269700	3.44555312361620	1566	1
3.44194689689339	3.43080384779640	1567	1
3.44482756613800	3.43894808151728	1568	1
3.44058841525535	3.47562100617867	1569	1
3.44284027656296	3.44905237053291	1570	1
3.43935743520450	3.42694007019131	1571	1
3.44043314445040	3.43795419652460	1572	1
3.43830587690836	3.41425872860341	1573	1
3.43566579022288	3.42835822271429	1574	1
3.43568839562882	3.47323072768419	1575	1
3.43615063078842	3.43187965657900	1576	1
3.43596701471209	3.38918794548113	1577	1
3.43294204014515	3.39467261560840	1578	1
3.43697535443789	3.43558848005205	1579	1
3.44293590035613	3.46304333997262	1580	1
3.44403976592603	3.46860408044231	1581	1
3.44122328757398	3.45069925428889	1582	1
3.44036549617351	3.46122231385504	1583	1
3.43863220094494	3.45766659303206	1584	1
3.44930742180767	3.49552085741617	1585	1
3.44499493166649	3.50725864155336	1586	1
3.43844528763519	3.45545905266498	1587	1
3.44432687228335	3.45122842518473	1588	1
3.43848284250885	3.44406753396060	1589	1
3.43811635113734	3.44504340595357	1590	1
3.43671078729685	3.44233143350636	1591	1
3.43864822326911	3.47504567449337	1592	1
3.44724696777860	3.47163426882045	1593	1
3.44311022242621	3.47976907661811	1594	1
3.43703931902141	3.47984024448587	1595	1
3.44002345928043	3.48413736230084	1596	1
3.43984415783099	3.46973949075246	1597	1
3.44070089263565	3.45659651602520	1598	1
3.43810745345294	3.44684944691752	1599	1
3.44560727874896	3.47450528133278	1600	1
3.44885234504584	3.46517181027703	1601	1
3.43891183002115	3.42768514111567	1602	1
3.43780495755241	3.44977908682681	1603	1
3.43834293556789	3.44963568012074	1604	1
3.43764755910647	3.40275597289603	1605	1
3.43589204599054	3.41289694288006	1606	1
3.44141854064673	3.42807804222747	1607	1
3.44336352515826	3.43322021155859	1608	1
3.44268906100042	3.42948902531991	1609	1
3.44153181401318	3.43891703414557	1610	1
3.44449083726796	3.47741157693261	1611	1
3.44389185926664	3.45101874755090	1612	1
3.44030178800538	3.46297972608086	1613	1
3.44263830641764	3.47147533846718	1614	1
3.44302423787370	3.44085291932719	1615	1
3.43768540383962	3.41451972011311	1616	1
3.44180641996666	3.43247593121886	1617	1
3.43637053794963	3.43564192834425	1618	1
3.43643515688204	3.45771093872897	1619	1
3.44118141084679	3.46615744462217	1620	1
3.43654656250476	3.45444820168807	1621	1
3.43939653058256	3.46631705716624	1622	1
3.44468016662850	3.46208429147479	1623	1
3.44786747912651	3.46691958067860	1624	1
3.44724278363897	3.45134147222851	1625	1
3.44699574476316	3.47841778503891	1626	1
3.44287527844933	3.45883096550727	1627	1
3.44086517391182	3.44996998803655	1628	1
3.43848309619368	3.44157306821611	1629	1
3.44012090127167	3.43627700397960	1630	1
3.44446282943631	3.43479892245468	1631	1
3.44224767978206	3.43836643793654	1632	1
3.43359873962152	3.43052535639647	1633	1
3.43887555125959	3.44059062949894	1634	1
3.44127668405172	3.44270067308483	1635	1
3.44159120361320	3.47570871469851	1636	1
3.44361190242882	3.46566348929801	1637	1
3.44038961083064	3.43789780867466	1638	1
3.44235815971477	3.47065631213399	1639	1
3.44026034730020	3.45543752355672	1640	1
3.44100400055823	3.43838402760023	1641	1
3.43670107543403	3.42837594266783	1642	1
3.44221656244795	3.46980755911003	1643	1
3.44504772802447	3.48208412999444	1644	1
3.44089609737367	3.44147723975128	1645	1
3.44509047084433	3.45388933043257	1646	1
3.44241727374805	3.44734451484064	1647	1
3.44181078866432	3.46719500334320	1648	1
3.44904818965546	3.48881844396064	1649	1
3.44557200659034	3.45625254321814	1650	1
3.43981707709849	3.43552288175896	1651	1
3.44337024453545	3.46862397522950	1652	1
3.44345152576415	3.46846141049184	1653	1
3.44245516996993	3.42766825347628	1654	1
3.44214876010603	3.43172982290668	1655	1
3.43697563930750	3.41318574768051	1656	1
3.44183807086321	3.45567643439938	1657	1
3.43756621538614	3.45743584284821	1658	1
3.44625518561813	3.43948559460694	1659	1
3.44208009641940	3.42234312022743	1660	1
3.44083891959197	3.45047273833892	1661	1
3.43863396039507	3.46655023333555	1662	1
3.43948644549777	3.46585200087100	1663	1
3.44044263588175	3.44221882366011	1664	1
3.43995862561659	3.43270179966680	1665	1
3.44082770943319	3.44153405961200	1666	1
3.44010882127293	3.43767530319865	1667	1
3.43650362676922	3.42725869174614	1668	1
3.44137244418925	3.45984071722262	1669	1
3.44611611665413	3.45642910513491	1670	1
3.44169029655286	3.40785541817051	1671	1
3.43650883773436	3.37857871863586	1672	1
3.43499298923368	3.41511148826587	1673	1
3.43569607521411	3.44469695707941	1674	1
3.43977730137897	3.44177179568371	1675	1
3.43809347010145	3.45337427666737	1676	1
3.44061944439887	3.44212051445146	1677	1
3.43750519777644	3.44810151958850	1678	1
3.43492223307356	3.45852142420715	1679	1
3.44487257771527	3.45144487659435	1680	1
3.44342398554999	3.46331472240409	1681	1
3.43918590114473	3.46193005380578	1682	1
3.43735724076927	3.43983602471285	1683	1
3.43590915371048	3.45674304011503	1684	1
3.44276659155338	3.44613639898686	1685	1
3.44222632295817	3.44745104905244	1686	1
3.44270796893744	3.43381618738973	1687	1
3.43847252675993	3.44379840996929	1688	1
3.44184727409123	3.43345407458736	1689	1
3.44742608506287	3.45024637316353	1690	1
3.44382518236350	3.46597440574191	1691	1
3.43742131101712	3.44958711370460	1692	1
3.43957397759077	3.44167289037021	1693	1
3.43214370483358	3.39372891418279	1694	1
3.43697833376620	3.42163828070880	1695	1
3.44023853243761	3.43938505710923	1696	1
3.44161479439819	3.42734104400769	1697	1
3.44028331487846	3.44575505662031	1698	1
3.43792301958553	3.44141236541760	1699	1
3.43826303466138	3.41759430387565	1700	1
3.43504891617986	3.40302407526785	1701	1
3.44354858048580	3.42311012782870	1702	1
3.44004216043784	3.42319715369302	1703	1
3.44073786545985	3.44129811696276	1704	1
3.44606830273810	3.45360227688125	1705	1
3.44549083076816	3.42114496061346	1706	1
3.44023316336193	3.42713660064712	1707	1
3.43720944630531	3.44452358906255	1708	1
3.44684966261895	3.45595161031110	1709	1
3.44021001513033	3.43460029374684	1710	1
3.44351079201001	3.46408825735073	1711	1
3.44708533221735	3.49861828914198	1712	1
3.44173139384704	3.47412134044998	1713	1
3.43569074017149	3.42495719154753	1714	1
3.43826786898116	3.45918350164992	1715	1
3.43919784688080	3.44167659019640	1716	1
3.44164668931999	3.45710676369855	1717	1
3.44160494802411	3.46801603925790	1718	1
3.44896206917896	3.48926033601609	1719	1
3.44497635023823	3.45797548626894	1720	1
3.44515202749530	3.47223215404298	1721	1
3.44049738359789	3.47755863849845	1722	1
3.44302056876710	3.46644862064030	1723	1
3.44618187050256	3.46712261762250	1724	1
3.43893850640474	3.45772152013738	1725	1
3.44071591212099	3.45908031608757	1726	1
3.44250089495051	3.44380153709102	1727	1
3.44101665144869	3.44746053715560	1728	1
3.43544516659489	3.42247940694949	1729	1
3.44408361633334	3.45000742531983	1730	1
3.44988403262413	3.48335220125314	1731	1
3.44703007648034	3.45550075729408	1732	1
3.44573542693530	3.46780782425867	1733	1
3.44746302246661	3.46924479533112	1734	1
3.43919123740397	3.44627291421044	1735	1
3.43706223246078	3.42198361623951	1736	1
3.43584742647019	3.43928782165337	1737	1
3.43595712918521	3.42873468671392	1738	1
3.44354796151928	3.44996264875537	1739	1
3.44233524959055	3.45793887737712	1740	1
3.44434554297589	3.44984816577922	1741	1
3.43873194135432	3.41621775233327	1742	1
3.43825136500116	3.40641793438173	1743	1
3.43893174876139	3.43983658516219	1744	1
3.43872782085302	3.46526718861068	1745	1
3.44286521672268	3.46901160443749	1746	1
3.44367434058408	3.47649498706168	1747	1
3.44121175146975	3.47137550939688	1748	1
3.43690220425258	3.43107736565654	1749	1
3.44396965615501	3.44517661626147	1750	1
3.44231645647875	3.44120322413441	1751	1
3.44264973029611	3.45668522329469	1752	1
3.44167687349760	3.45247756320426	1753	1
3.44202986443483	3.44142483382116	1754	1
3.43751225396838	3.43590631447524	1755	1
3.44366884060307	3.45513793723429	1756	1
3.44053262290768	3.44400779796927	1757	1
3.44002245306755	3.43409120760773	1758	1
3.43592869247591	3.44088412501081	1759	1
3.44521474864577	3.45216213352406	1760	1
3.44491334805488	3.46198518979647	1761	1
3.44345670676335	3.45512951088653	1762	1
3.44411443979645	3.44753618363273	1763	1
3.44102746572893	3.42676356032110	1764	1
3.44171551831473	3.43138576685323	1765	1
3.43757342997261	3.43680743126294	1766	1
3.44197399606667	3.42598013228261	1767	1
3.44215702970342	3.42841887114007	1768	1
3.44091470806076	3.44305684828559	1769	1
3.44380050233787	3.47253384508627	1770	1
3.44191887740814	3.46817222448555	1771	1
3.44913838486011	3.50900173893280	1772	1
3.43483930798527	3.43460756287883	1773	1
3.43516256126663	3.41282814054828	1774	1
3.44057744292731	3.44194443259982	1775	1
3.44134059716607	3.44162028954031	1776	1
3.43781238252580	3.41811366965921	1777	1
3.43935990328884	3.43594898734232	1778	1
3.44391003540600	3.46884505097299	1779	1
3.43983953624648	3.44164137665832	1780	1
3.44132649323583	3.44988151564735	1781	1
3.43667660692416	3.42627293728629	1782	1
3.43535915474833	3.40796780993607	1783	1
3.44025593339869	3.42005408673929	1784	1
3.44020193488033	3.43544779595888	1785	1
3.43428755476425	3.43633586847038	1786	1
3.43401102065867	3.41132694192650	1787	1
3.43816242051976	3.42615234527636	1788	1
3.44151794523625	3.43363050555362	1789	1
3.44189143481334	3.43702017491758	1790	1
3.44236268012504	3.43486030660878	1791	1
3.44253220337388	3.44777871790637	1792	1
3.44898963681482	3.48014520570610	1793	1
3.44021910430588	3.46295273222637	1794	1
3.44518254722174	3.46380151311622	1795	1
3.44316290968521	3.45441937741001	1796	1
3.44246989298802	3.44618503783657	1797	1
3.43998356678450	3.45656565191022	1798	1
3.43679492267010	3.43333608350782	1799	1
3.44341302915110	3.44109864572879	1800	1
3.44453173291373	3.47022130715130	1801	1
3.43719667193005	3.46468436503687	1802	1
3.44396554413210	3.46678977053308	1803	1
3.43805434573456	3.47609098523805	1804	1
3.44249381941570	3.46679773547596	1805	1
3.43841606412694	3.46674156534904	1806	1
3.44158335239445	3.46024446342772	1807	1
3.43954764528411	3.45719973985040	1808	1
3.44415637583860	3.45231710719730	1809	1
3.44614073397837	3.46890770800912	1810	1
3.44020003755792	3.46201074536925	1811	1
3.44044420362882	3.46262219504640	1812	1
3.43800346698286	3.45535278495639	1813	1
3.43781105749800	3.45741898756933	1814	1
3.44405754429713	3.47872294228191	1815	1
3.43968114979610	3.43982510258917	1816	1
3.43715364315936	3.43486686003347	1817	1
3.43790378886968	3.42435862569737	1818	1
3.43680934567968	3.41346284538665	1819	1
3.43993772159718	3.45516616992829	1820	1
3.44676274909543	3.50472881031156	1821	1
3.44445503938893	3.46803624154112	1822	1
3.43892628237746	3.43870061932909	1823	1
3.43642013274401	3.42487757947613	1824	1
3.44209533404717	3.44799435104980	1825	1
3.43851599142288	3.43994293842070	1826	1
3.43649683502626	3.44894203935447	1827	1
3.44208528305911	3.43901144228515	1828	1
3.44144215361801	3.46256407734353	1829	1
3.44286758939098	3.47985947310148	1830	1
3.44570900605509	3.50365226211771	1831	1
3.44455946539044	3.48500314626707	1832	1
3.44376560649402	3.47328721121644	1833	1
3.44630475624539	3.46640179073341	1834	1
3.44326414735796	3.47824089075281	1835	1
3.44273580178786	3.47994843984450	1836	1
3.44261741137748	3.46880806203302	1837	1
3.44885356238188	3.51715098960094	1838	1
3.45140779826998	3.52309477535450	1839	1
3.44638225486056	3.48433553854362	1840	1
3.44245554377961	3.44194019870655	1841	1
3.44774003756399	3.45636169864584	1842	1
3.44210126607946	3.42853752145736	1843	1
3.44327544708769	3.43868172668822	1844	1
3.44835045211000	3.48567620730029	1845	1
3.44060507642482	3.44158331875263	1846	1
3.44383265267715	3.44549089111778	1847	1
3.43964459414023	3.45815183594603	1848	1
3.44079185728290	3.45084943453107	1849	1
3.44080865151512	3.46240317873919	1850	1
3.43925559259454	3.45956546344202	1851	1
3.43888040021552	3.44159186240405	1852	1
3.43797911445064	3.45781112566828	1853	1
3.44010978221588	3.43027552672705	1854	1
3.44015225624608	3.43995738300090	1855	1
3.44114134256557	3.45081525857513	1856	1
3.44063958421453	3.45360872680343	1857	1
3.43878256806268	3.42283146381986	1858	1
3.44297350598311	3.45352401574240	1859	1
3.44710872444910	3.47836259177430	1860	1
3.44218736268432	3.46167536645893	1861	1
3.44082390901278	3.43423549504895	1862	1
3.43815753749335	3.44849272768051	1863	1
3.43895321535126	3.45786796067468	1864	1
3.43699893481143	3.41932718122073	1865	1
3.43685680411535	3.40511352739668	1866	1
3.44224350137857	3.43190349920857	1867	1
3.44206503734475	3.47595734393241	1868	1
3.44739799624960	3.48937249681902	1869	1
3.44505118380634	3.49500546202582	1870	1
3.44805601837831	3.47798461975975	1871	1
3.43967763130254	3.44681110976918	1872	1
3.44516776299153	3.44417676346721	1873	1
3.44552039756470	3.47714818407542	1874	1
3.44818368864559	3.49497783085519	1875	1
3.44592210050645	3.46822524323263	1876	1
3.44135548488038	3.47957334656077	1877	1
3.44530390585525	3.48267477622414	1878	1
3.44481643816201	3.46511954133727	1879	1
3.44818396951799	3.46956222183010	1880	1
3.44002162607185	3.44732427203121	1881	1
3.44138068253964	3.44735126433358	1882	1
3.44208883783326	3.45513478213530	1883	1
3.44078355510868	3.45389995303836	1884	1
3.44200497432117	3.44967309234608	1885	1
3.44105600463574	3.46357154816085	1886	1
3.43724691839155	3.48172383961829	1887	1
3.44060237029736	3.45038937837996	1888	1
3.43506823874008	3.40711876435622	1889	1
3.44230936828098	3.42714180100043	1890	1
3.44126978536620	3.41782560591230	1891	1
3.44042653967719	3.43722310432625	1892	1
3.44054091654087	3.44451986476504	1893	1
3.43687450926118	3.43496864559002	1894	1
3.43501699466475	3.45644890320609	1895	1
3.44061946039212	3.44218532119702	1896	1
3.44094059641321	3.48002138498919	1897	1
3.43491503760842	3.44804611203002	1898	1
3.43832324147148	3.45942755632645	1899	1
3.44162483155090	3.47834135443686	1900	1
3.44132429765435	3.47108819570531	1901	1
3.43610572047155	3.47931372901994	1902	1
3.44026186156236	3.49448352032895	1903	1
3.43972648614290	3.45490838600231	1904	1
3.45132201398195	3.46375724412034	1905	1
3.43688262405329	3.44214642204156	1906	1
3.44486937636745	3.47519188980089	1907	1
3.44075053185228	3.44870443171995	1908	1
3.43781438668670	3.42828281512466	1909	1
3.43834629337912	3.44626311687339	1910	1
3.43878048321359	3.46612170185803	1911	1
3.43767172818675	3.46708904503110	1912	1
3.43634016480353	3.46370076335901	1913	1
3.43725683634541	3.44596012929396	1914	1
3.43218134508971	3.42595629612022	1915	1
3.44253298492450	3.44319501946806	1916	1
3.44625227709045	3.47225671933013	1917	1
3.44156831641228	3.45740385481964	1918	1
3.43991223597164	3.43847787776284	1919	1
3.44050114868134	3.46123696545554	1920	1
3.44098765428521	3.44872477014993	1921	1
3.44238518855357	3.46462279701020	1922	1
3.44140067800203	3.46174824503593	1923	1
3.43945808967357	3.42040132962861	1924	1
3.43740090024627	3.42840988238308	1925	1
3.43900288100391	3.46172967143020	1926	1
3.43915593919555	3.45622279845842	1927	1
3.44477541655990	3.45994996278555	1928	1
3.44612433799692	3.46037810314618	1929	1
3.44409002803643	3.49221775725476	1930	1
3.43957037738037	3.49741094520086	1931	1
3.45318399100386	3.50645849640131	1932	1
3.44802069291082	3.48958159863515	1933	1
3.44609791656643	3.50157513874474	1934	1
3.44822573038751	3.49416431108263	1935	1
3.43922094508161	3.45236690454046	1936	1
3.44110156587426	3.40967065988347	1937	1
3.44107075961588	3.44188620561796	1938	1
3.44060215278782	3.45515092416929	1939	1
3.44129453409338	3.47205968659248	1940	1
3.44117079444338	3.48356082722763	1941	1
3.44340916833401	3.50874342949576	1942	1
3.44598780134693	3.47103277364759	1943	1
3.44056785974919	3.46826864656745	1944	1
3.43603193366802	3.45996345604168	1945	1
3.44378569440573	3.47361720464806	1946	1
3.43905399623461	3.42301304970049	1947	1
3.43894134500718	3.43549451370049	1948	1
3.43968522425670	3.42936305806051	1949	1
3.43927586466219	3.45503678765548	1950	1
3.43982897548456	3.44420041509963	1951	1
3.44067651219083	3.44964810501629	1952	1
3.43623081818421	3.45728576727791	1953	1
3.43980932279454	3.42934428642722	1954	1
3.44086774086606	3.41705349396754	1955	1
3.44223723410918	3.42500835459213	1956	1
3.44009779192249	3.45632176468498	1957	1
3.43705525953833	3.45204209367117	1958	1
3.43866969384881	3.46331673554442	1959	1
3.44337926946435	3.45653823327879	1960	1
3.44160860161804	3.44521185807283	1961	1
3.44062746536048	3.43354130060368	1962	1
3.44326990754815	3.44372569388697	1963	1
3.44212919582854	3.45515991390828	1964	1
3.44491914612233	3.45025891184118	1965	1
3.44064491490218	3.43195555265465	1966	1
3.44197681153090	3.43729304676339	1967	1
3.44340375305881	3.43627823071856	1968	1
3.44330395897583	3.44950308160965	1969	1
3.44557674298079	3.47050191883382	1970	1
3.43742537813426	3.44774095563670	1971	1
3.44422084442272	3.45997105513824	1972	1
3.43781619357634	3.45413723340162	1973	1
3.44134129904135	3.44463567975836	1974	1
3.43823201409967	3.44031823555347	1975	1
3.44000665656784	3.45189441711866	1976	1
3.43527224708713	3.46776172467044	1977	1
3.44447201089478	3.48011986423093	1978	1
3.44351687918734	3.47049382483230	1979	1
3.44670605861480	3.47320954204742	1980	1
3.44159573113011	3.46361976232124	1981	1
3.44006842327147	3.42498008263821	1982	1
3.44993122518048	3.46340428013038	1983	1
3.44456862850433	3.47348970372757	1984	1
3.43943157690668	3.46928873467558	1985	1
3.44273152911140	3.46043257623748	1986	1
3.43972606372699	3.45363376360322	1987	1
3.44220262809383	3.48995149426141	1988	1
3.44286114711957	3.46623935001649	1989	1
3.44344745504137	3.47376889824452	1990	1
3.44298030382913	3.47993349335713	1991	1
3.44320747371540	3.48196169219802	1992	1
3.43651533568628	3.44324628996555	1993	1
3.44156143609483	3.44780775354028	1994	1
3.44526937777710	3.47593264622630	1995	1
3.44574160788434	3.47981862465524	1996	1
3.43416734483836	3.43060717036266	1997	1
3.43788029206038	3.42854900758208	1998	1
3.43855099849111	3.41788072830042	1999	1
3.43921178831533	3.41797975942415	2000	1
[truncated: 3,000 more rows]
