# Supplementary material for: Reversibility and Viscoelastic Properties of Micropillar Supported and Oriented Magnesium Bundled F-Actin
Source: PLoS One. 2015 Aug 31;10(8):e0136432. doi: 10.1371/journal.pone.0136432 (PMC4556452; doi:10.1371/journal.pone.0136432)
Supplement: S1 Data — See the Readme.txt file within. (ZIP) [file pone.0136432.s004.zip › Rheology-raw-data/120916 02mM/fov2112noDD/fov2112noDD.txt]

3.36484467790174	3.44207254849252	1	1
3.36541906052942	3.42622279737342	2	1
3.36558906825582	3.44592684478481	3	1
3.36831214330316	3.41206262729061	4	1
3.36680733231736	3.43544009649334	5	1
3.36973243159663	3.43864842534484	6	1
3.36735370265667	3.44982322637921	7	1
3.36615332335013	3.43227800763795	8	1
3.36585619769769	3.42940105850502	9	1
3.36582486416925	3.41890038987428	10	1
3.36688387000311	3.44438113108890	11	1
3.36757311741862	3.43640779898157	12	1
3.36697269977839	3.41789089560235	13	1
3.36757898592529	3.44275921267394	14	1
3.36801074808651	3.45167044340238	15	1
3.36544015626763	3.43155891891286	16	1
3.36812313638286	3.41882882059309	17	1
3.36503689457407	3.40512008677962	18	1
3.36786526925675	3.41058429551080	19	1
3.36924777519474	3.42714403923632	20	1
3.37006571172083	3.40848416356439	21	1
3.36856958006074	3.41573456492324	22	1
3.36799738744141	3.44628818347341	23	1
3.36687673698239	3.44636843200981	24	1
3.36651419269058	3.44030491791644	25	1
3.36542870511473	3.41607419009973	26	1
3.36524535138281	3.39535094308794	27	1
3.36484601670312	3.41304838040377	28	1
3.36640948664601	3.42791134901043	29	1
3.36675745941676	3.44094526347748	30	1
3.36855248188612	3.44250779118666	31	1
3.36866736677013	3.42083150713272	32	1
3.36717267461721	3.43254320544133	33	1
3.36463422616513	3.41578638197090	34	1
3.36522764455010	3.41206506359763	35	1
3.36822357773110	3.41818700600279	36	1
3.36695379271206	3.41894011819724	37	1
3.36743452078890	3.44375978260176	38	1
3.36396101854816	3.43260417418828	39	1
3.36668662915342	3.43568603128409	40	1
3.36664414523635	3.42179194492395	41	1
3.36654730225396	3.40605025142603	42	1
3.36444721601388	3.42626124213939	43	1
3.36660520695762	3.43205785319856	44	1
3.36738487499064	3.40489173453505	45	1
3.36644555780710	3.39760566428453	46	1
3.36613868611888	3.40478712135441	47	1
3.36585007504706	3.43949534781625	48	1
3.36781733864890	3.42306405177901	49	1
3.36408731332833	3.41983062231343	50	1
3.36343875909669	3.41264560944148	51	1
3.36854660176016	3.42192540862533	52	1
3.36749076356297	3.42446345850257	53	1
3.36493890364709	3.43544648448915	54	1
3.36936207408265	3.43666512273081	55	1
3.36540919436884	3.42419680038900	56	1
3.36710949227015	3.40719410726726	57	1
3.36923417567909	3.40752353409347	58	1
3.36740952165872	3.41353345418446	59	1
3.36668748367449	3.40329107504056	60	1
3.36871558761269	3.40927435775865	61	1
3.36752545586152	3.41555671753259	62	1
3.36588315614258	3.40244586296444	63	1
3.36338595871823	3.40312461310631	64	1
3.36509476475429	3.40835678920614	65	1
3.36759827531705	3.41926731292562	66	1
3.36711874213327	3.43839798358527	67	1
3.36541221575908	3.44053144240214	68	1
3.36594786682896	3.41432204651404	69	1
3.36399225899195	3.41903057583157	70	1
3.36745789558447	3.43471381502623	71	1
3.36724393133263	3.45212463866406	72	1
3.36981426189171	3.45975532262845	73	1
3.36591291963277	3.45199217999710	74	1
3.36761400415971	3.43800308906427	75	1
3.36816356222099	3.45510639542983	76	1
3.36909261130847	3.43058905909166	77	1
3.36704957087160	3.43202654604553	78	1
3.36598632923208	3.40907009928024	79	1
3.36634917878992	3.42092391089081	80	1
3.36431041034865	3.41856170877731	81	1
3.36611665829810	3.44370540752033	82	1
3.36406291366227	3.45843739849295	83	1
3.36766336898216	3.45343074100485	84	1
3.36662905644493	3.42331589967835	85	1
3.36925336733826	3.43211292676384	86	1
3.36916846494622	3.43299319705994	87	1
3.36645342607446	3.42955885261906	88	1
3.36603567516762	3.43279454749418	89	1
3.36662136210260	3.42322455718380	90	1
3.36649478131018	3.41195944395328	91	1
3.36719767229358	3.42308463879683	92	1
3.36636016501389	3.41582494303039	93	1
3.36467061761509	3.41851142865890	94	1
3.36390817942030	3.45156426776947	95	1
3.36909819551250	3.43640458361860	96	1
3.36843977301794	3.43352960653149	97	1
3.36892641869467	3.43015879673006	98	1
3.36566789396597	3.41271932364201	99	1
3.36639419533130	3.39655119503015	100	1
3.37090491244210	3.44049527169387	101	1
3.36758018844177	3.43235475221625	102	1
3.36574800112548	3.43206222000950	103	1
3.36869574878623	3.43707230284326	104	1
3.36992860341948	3.43195535234086	105	1
3.36897469408511	3.42734902186755	106	1
3.36584434605254	3.44796695767919	107	1
3.36760886617358	3.43215828688604	108	1
3.36249516944770	3.41288110253965	109	1
3.36574638739484	3.42954564783649	110	1
3.36897267190283	3.43581894674247	111	1
3.36801967553085	3.43432523644466	112	1
3.36453686797818	3.43735951611263	113	1
3.36831957404933	3.40203700418173	114	1
3.36456207153941	3.43516136934281	115	1
3.36805122704036	3.40410349463205	116	1
3.36839527843829	3.41122504702267	117	1
3.36871953480029	3.43548066233198	118	1
3.36469287148377	3.42698702059555	119	1
3.36775369113323	3.40385236583420	120	1
3.36705410869409	3.45447196208565	121	1
3.36509110807583	3.44204015360844	122	1
3.36580233236066	3.42243508535238	123	1
3.36972899086849	3.42811743339067	124	1
3.36434515674878	3.44359814389639	125	1
3.36682521881882	3.44208885474935	126	1
3.36908824342477	3.44508199025624	127	1
3.36934660102254	3.42045304426385	128	1
3.36755693560418	3.45483159845487	129	1
3.36354731486040	3.44113113736646	130	1
3.36833490914345	3.40395352256242	131	1
3.36411861111535	3.41572686810031	132	1
3.36582107610852	3.42454396448224	133	1
3.36631615615631	3.43461052940620	134	1
3.36908803976628	3.44295241888700	135	1
3.36666608985607	3.45308622637318	136	1
3.36541650904143	3.44474583347143	137	1
3.36511840531542	3.43763971933813	138	1
3.36601762699957	3.42295801527747	139	1
3.36618923745619	3.42834172497243	140	1
3.36629512070905	3.43714071880035	141	1
3.36576803053711	3.42732327718755	142	1
3.36481517324469	3.42034187972264	143	1
3.36712547714435	3.43165043232630	144	1
3.36667627576783	3.41909136429467	145	1
3.36525878640552	3.41870085178029	146	1
3.36436750227265	3.42250160484850	147	1
3.36459836447601	3.43805665677720	148	1
3.36728505175378	3.44226166758267	149	1
3.36483031635477	3.44282797475789	150	1
3.36800158892666	3.45524876575202	151	1
3.36643594233066	3.41088330814706	152	1
3.36480398621455	3.43401983344343	153	1
3.36846792745837	3.44223867291947	154	1
3.36587221249219	3.42722280776885	155	1
3.36560738909786	3.42033674044655	156	1
3.36900980430292	3.42699214906964	157	1
3.36780259878767	3.43389983209382	158	1
3.36897397404412	3.43300076355742	159	1
3.36792702622832	3.44091094795331	160	1
3.36673907167074	3.42649458613740	161	1
3.36723639080949	3.42284195833395	162	1
3.36858711025362	3.41575289646970	163	1
3.36823076075997	3.41875313118787	164	1
3.36764589998798	3.41654437638586	165	1
3.36834924915060	3.41353727624220	166	1
3.36882359975028	3.44190643669199	167	1
3.36713542046176	3.41372586434538	168	1
3.36676157909811	3.41783111825195	169	1
3.36859954718698	3.44309192371708	170	1
3.36679485938632	3.43511711021362	171	1
3.36709087023125	3.45500090456925	172	1
3.36682776488933	3.42665247243928	173	1
3.36621190826539	3.44070568919229	174	1
3.36537473443764	3.44311078108599	175	1
3.36645196427043	3.44103904547071	176	1
3.36682749823622	3.44614742233690	177	1
3.36842310991202	3.42529784823174	178	1
3.36808393302187	3.42671317301023	179	1
3.36834448094051	3.44412211039542	180	1
3.36840214587845	3.45241503340165	181	1
3.36658828744125	3.45008673365413	182	1
3.36722520907723	3.45631763934924	183	1
3.36691369636872	3.42796598539042	184	1
3.36912316394721	3.39806537092806	185	1
3.36371948667538	3.41587466100417	186	1
3.36659569928811	3.40309629006807	187	1
3.36357128159016	3.42276972935865	188	1
3.36599134422412	3.42526496986757	189	1
3.36499329154695	3.41859044946594	190	1
3.36698230003887	3.44236086995602	191	1
3.36695764123366	3.43628869133131	192	1
3.36742631161689	3.43847147416033	193	1
3.36664171676631	3.43398108823416	194	1
3.36790856445186	3.43667185091487	195	1
3.36486014515051	3.44344351896657	196	1
3.36761824460179	3.44445946545981	197	1
3.36646854207526	3.44116132745755	198	1
3.36942396670195	3.43289102520384	199	1
3.36767156202554	3.43711725816633	200	1
3.36632282384449	3.43951895927718	201	1
3.36647669077349	3.43305413133108	202	1
3.36813684691063	3.46126945837744	203	1
3.36605588119223	3.44712650536959	204	1
3.36524726756899	3.41417336242527	205	1
3.36476603057387	3.41318414145249	206	1
3.36719604565010	3.43170605902905	207	1
3.36703645833137	3.43175306809878	208	1
3.36379733781822	3.41913966816867	209	1
3.36594906909657	3.44380479556343	210	1
3.36694871700971	3.43553756365575	211	1
3.36767991086309	3.43650030580935	212	1
3.36703460562206	3.44376397354021	213	1
3.36442431713329	3.44203084614974	214	1
3.36633110113976	3.43577992321794	215	1
3.36805358470195	3.41162552593138	216	1
3.36559751391806	3.43382701198132	217	1
3.36486063727599	3.46062238396797	218	1
3.37029057212752	3.43988225299718	219	1
3.36437401716406	3.44630068382251	220	1
3.36859446035045	3.45017231183847	221	1
3.36925213038961	3.47182891635074	222	1
3.36587650734198	3.43050849709926	223	1
3.36773472002308	3.42374770596000	224	1
3.36635432493096	3.42814631040157	225	1
3.36465144787605	3.42775960145560	226	1
3.36680883526305	3.43291152946766	227	1
3.36389115284074	3.41740177795926	228	1
3.36795981392122	3.42798341147197	229	1
3.36517882807531	3.43885958547713	230	1
3.36754041731503	3.41776476059818	231	1
3.36685817470356	3.42170147754802	232	1
3.36894476612761	3.43018792246004	233	1
3.36610617990245	3.42634075333138	234	1
3.36426978348606	3.43150007631269	235	1
3.36873828190726	3.43204119969680	236	1
3.37164901132474	3.43636333757482	237	1
3.36679225614566	3.43888169210737	238	1
3.36472044006757	3.42213563782440	239	1
3.36510996734970	3.43500869213345	240	1
3.36581827871654	3.43127838178402	241	1
3.36820390563326	3.41961166028607	242	1
3.36732820080956	3.43874796732846	243	1
3.36480995513000	3.43013488268306	244	1
3.36845947637247	3.44012805840125	245	1
3.36707623992797	3.43659469688186	246	1
3.36822263747760	3.44654866731863	247	1
3.36677102861172	3.43573969279209	248	1
3.36955970296644	3.44859307751439	249	1
3.36682983981371	3.44015186568994	250	1
3.36653558801537	3.44763840806756	251	1
3.36773961144343	3.41588618635903	252	1
3.36518854906662	3.42387587649065	253	1
3.36604620379287	3.41203410113683	254	1
3.36642489497032	3.42053141470801	255	1
3.36763892947813	3.41390357619654	256	1
3.36838677353364	3.42960647466726	257	1
3.36749082704494	3.43520982931913	258	1
3.36750652426989	3.44483267663796	259	1
3.36868197192624	3.42876847390696	260	1
3.36864324991736	3.40410400136167	261	1
3.36590868482083	3.44456511701632	262	1
3.36675995249030	3.43833660289544	263	1
3.36614180554508	3.44316457299799	264	1
3.36646064461764	3.41955470728078	265	1
3.36701753886932	3.44085677461338	266	1
3.36799873494228	3.44308344459709	267	1
3.36486856646006	3.42059400673289	268	1
3.36769077396836	3.42139845506987	269	1
3.36986923202884	3.40302957266591	270	1
3.36656957566150	3.40487244686984	271	1
3.36848457378513	3.42110235546656	272	1
3.36882034218791	3.43972334896799	273	1
3.36771870881405	3.43653707917519	274	1
3.36712121219715	3.47438477019716	275	1
3.37221043666160	3.45429612257914	276	1
3.36349973502921	3.43198419534366	277	1
3.36708000081956	3.42665317104804	278	1
3.36688863572045	3.42148586684897	279	1
3.36624698959218	3.45552223963092	280	1
3.36641505025711	3.44104925039411	281	1
3.36797066882664	3.43052036748673	282	1
3.36673060388946	3.42175271019378	283	1
3.36632435432493	3.41899380718295	284	1
3.36723413235967	3.44224491159377	285	1
3.36704463129607	3.46922232907172	286	1
3.36544565558519	3.42965541730894	287	1
3.36934821055826	3.42861499323880	288	1
3.36539557293156	3.42281646925241	289	1
3.36678196312732	3.43307371731501	290	1
3.36530857743505	3.44626289290142	291	1
3.36607408181580	3.42567004912655	292	1
3.36620247479214	3.41070258681254	293	1
3.36669058310745	3.41637476650083	294	1
3.36670399012685	3.41784562054202	295	1
3.36899606058211	3.44184354723161	296	1
3.36686049803105	3.43327899437709	297	1
3.36884602407046	3.43769839365724	298	1
3.36611207734614	3.44262166202827	299	1
3.36500967713731	3.41623272474371	300	1
3.36562242504859	3.43177879469989	301	1
3.36418564699286	3.44864867726905	302	1
3.36577301585523	3.46010490776264	303	1
3.36763354090449	3.41155056560227	304	1
3.36477204383053	3.42873068076373	305	1
3.36777022187902	3.45249485400019	306	1
3.36471889499234	3.44762128026837	307	1
3.36499974641452	3.43608704617390	308	1
3.36663051874343	3.42157907857532	309	1
3.36455649579629	3.42821215690746	310	1
3.37136361640363	3.43216848809050	311	1
3.37018297929060	3.43131653124392	312	1
3.36637296018055	3.43012991334378	313	1
3.36355818207163	3.41798880628725	314	1
3.36544059610548	3.42945842080276	315	1
3.36716706318312	3.44835498648061	316	1
3.36732827100780	3.44356875178523	317	1
3.36754891622032	3.43481134213580	318	1
3.36541693322626	3.40796257913599	319	1
3.36698061448652	3.40694420329612	320	1
3.36529495537904	3.43159447933771	321	1
3.36443197606732	3.42527442957005	322	1
3.36581208961407	3.41114745174031	323	1
3.36513372677436	3.41160707716877	324	1
3.36672272398365	3.43995428750705	325	1
3.36710368292369	3.44045724625155	326	1
3.36381966723400	3.43841709149705	327	1
3.36489392599065	3.42071064025096	328	1
3.36787126132055	3.42297465248430	329	1
3.36962006934397	3.43039758463745	330	1
3.36770593721953	3.42300071635259	331	1
3.36713242002205	3.41162028824578	332	1
3.36796728639529	3.41976202750836	333	1
3.36646422096941	3.41189455739674	334	1
3.37064420603170	3.41687699833186	335	1
3.37068072993540	3.43311339568664	336	1
3.37050505899400	3.45802481652137	337	1
3.36728165268125	3.46087425798998	338	1
3.36906463418080	3.46018477506822	339	1
3.37063987820124	3.47645223630044	340	1
3.36762302150110	3.45525913393237	341	1
3.36688142656179	3.43954694248782	342	1
3.36603460905742	3.44665219337807	343	1
3.36498820246034	3.44499042609602	344	1
3.36824175610285	3.44460823205602	345	1
3.36759772000297	3.44319637548628	346	1
3.36652636528014	3.43798274557244	347	1
3.36533060385718	3.44094343507827	348	1
3.36727480000734	3.43231264052620	349	1
3.36759290704447	3.42798282928006	350	1
3.36672201922467	3.42642573751558	351	1
3.36346960662660	3.42533122408048	352	1
3.36660862223244	3.44682947419716	353	1
3.36801725495785	3.43314415959415	354	1
3.36695777975031	3.42906282276604	355	1
3.36709062824352	3.44621404262124	356	1
3.36914778552814	3.43641618488288	357	1
3.36738389533043	3.43967382657777	358	1
3.36836959320838	3.44330134234812	359	1
3.36387457815546	3.43682597826839	360	1
3.36278639309936	3.42704532587658	361	1
3.36604104689558	3.42306142433792	362	1
3.36538455615908	3.40501962159170	363	1
3.36842275407836	3.39481392839355	364	1
3.36819789814400	3.42452498763260	365	1
3.36504129415605	3.45415949001336	366	1
3.36607616262745	3.42569460613686	367	1
3.36791394504935	3.43812291000311	368	1
3.37038541656679	3.44968412813292	369	1
3.36662542116734	3.44048538814187	370	1
3.36687667618710	3.43749592810108	371	1
3.36488340335743	3.43575738855325	372	1
3.36954323962131	3.46554441614010	373	1
3.36656280607766	3.44329020048993	374	1
3.36551619521090	3.42939786869223	375	1
3.36481402820396	3.42386895452423	376	1
3.36590708161050	3.43492896642507	377	1
3.36658422322925	3.41032110731114	378	1
3.36665740070099	3.43886596346877	379	1
3.36709253932104	3.44191662308302	380	1
3.36799421376607	3.43565375976629	381	1
3.36538017060015	3.43590265277487	382	1
3.36964955215857	3.45606708205719	383	1
3.36483321078479	3.43146668899021	384	1
3.36605424267951	3.41431740621148	385	1
3.36437465424221	3.42654237703366	386	1
3.36479471344340	3.41883731403589	387	1
3.36784791020476	3.43076952977578	388	1
3.36619823948466	3.42703156434551	389	1
3.36477699781503	3.41985282758412	390	1
3.36619546370863	3.41008265579083	391	1
3.36514710186554	3.41688357267779	392	1
3.36533811798595	3.45077433970687	393	1
3.36486719076564	3.45663996412919	394	1
3.36351602603227	3.42980333295360	395	1
3.36414914540980	3.43168496404034	396	1
3.36757053485590	3.44967611853223	397	1
3.36669477183232	3.45472263199599	398	1
3.36518707190035	3.43563118980303	399	1
3.36557973264783	3.43145378361628	400	1
3.36395833327738	3.42363230705475	401	1
3.36707111045473	3.44211607865477	402	1
3.36794500550501	3.45357190756861	403	1
3.36612040152971	3.43510937956545	404	1
3.36903756469437	3.44567228726603	405	1
3.36784357316587	3.44710931366951	406	1
3.36573797962861	3.42128204210668	407	1
3.36695103265355	3.43168408621379	408	1
3.36628900569020	3.43189429868451	409	1
3.36630386633226	3.41308635282543	410	1
3.36703503341059	3.43022818682212	411	1
3.36841492109932	3.44190479998715	412	1
3.36913333787390	3.44440061775701	413	1
3.36786331582150	3.44459651187734	414	1
3.36715042393882	3.45721268781228	415	1
3.36438739958268	3.44767334461993	416	1
3.36741831340858	3.44986278939941	417	1
3.36477126597130	3.42191373936475	418	1
3.36543011774840	3.43213328706739	419	1
3.36766929148244	3.42823749902730	420	1
3.36200790794911	3.40009895332329	421	1
3.36783363158271	3.38655492063972	422	1
3.36585800778988	3.41549932980900	423	1
3.36678057107842	3.42918105786091	424	1
3.36609191749323	3.44114154274005	425	1
3.36609986406864	3.46037379657804	426	1
3.36729601966391	3.46482493890722	427	1
3.36638082983505	3.43533803539123	428	1
3.36796064388396	3.43629846758124	429	1
3.36624699391985	3.41567662939509	430	1
3.36920770500598	3.42064563784808	431	1
3.36582828409487	3.42663334196923	432	1
3.36550516401366	3.43436886745537	433	1
3.36859070668508	3.42740014820186	434	1
3.36434747868965	3.43259108924622	435	1
3.36738765273543	3.44341047657678	436	1
3.36717319975465	3.44447684594688	437	1
3.36688907369024	3.43355429934432	438	1
3.36660701127100	3.42939920078705	439	1
3.36623212965883	3.44502499507547	440	1
3.36721865680413	3.40435817570253	441	1
3.36443656136251	3.41334160030252	442	1
3.36842261434887	3.43412974863261	443	1
3.36474636495075	3.42216717418178	444	1
3.36736986865904	3.43743982122611	445	1
3.36603819710411	3.42772803507002	446	1
3.36652086575418	3.42590878936379	447	1
3.36821181747904	3.43555891711124	448	1
3.36874157895040	3.44293371239773	449	1
3.36784277988846	3.44799399329177	450	1
3.36434215710831	3.45353453828538	451	1
3.36443615543756	3.45699029254382	452	1
3.36832925916981	3.43225254750138	453	1
3.36774899328230	3.40982676980084	454	1
3.36560421316970	3.42191282905181	455	1
3.36708009262203	3.43440987542820	456	1
3.36488537320268	3.43824005243577	457	1
3.36768257520534	3.42927670236257	458	1
3.36583075067347	3.43218479821152	459	1
3.36732488057076	3.43073459396566	460	1
3.36590247036863	3.40898310488142	461	1
3.36724263782414	3.44096551606196	462	1
3.36653300462089	3.44835990414629	463	1
3.36764080216935	3.43751322653361	464	1
3.36418524241409	3.42076404936457	465	1
3.36849334347542	3.43890817197408	466	1
3.36776995436810	3.43809685131857	467	1
3.36649052840921	3.41945660936262	468	1
3.36447769972041	3.39457523305672	469	1
3.36565119001940	3.41278243394562	470	1
3.36647457825761	3.40635783038819	471	1
3.36242319725497	3.41031259567548	472	1
3.36672076347800	3.41256762407523	473	1
3.36712371587884	3.41417217070032	474	1
3.36845439002748	3.43055777366911	475	1
3.36505770993725	3.41241542687435	476	1
3.36677998309551	3.41978277480556	477	1
3.36588192737505	3.44135912281216	478	1
3.36641793507049	3.45162376066442	479	1
3.36410042181321	3.41863332634917	480	1
3.36788389499265	3.43375934849161	481	1
3.36711071321642	3.44821366385547	482	1
3.36477367741464	3.42523638347636	483	1
3.36688209200215	3.41448861250322	484	1
3.36788033231011	3.44015967702567	485	1
3.36809009236403	3.44066503977137	486	1
3.36466189469012	3.44748320076213	487	1
3.36698113076007	3.41974793972374	488	1
3.36379683919407	3.43442492757096	489	1
3.36838923657381	3.44244485231058	490	1
3.36807541275878	3.43542717034440	491	1
3.36506274778804	3.44874949910563	492	1
3.36535449391588	3.44044862740158	493	1
3.36341343784919	3.44842321354665	494	1
3.36659168807345	3.43950031137354	495	1
3.36637123894462	3.45651284399607	496	1
3.36284875563410	3.45301233748792	497	1
3.36730032132959	3.44397866270794	498	1
3.36452608890230	3.44252436315463	499	1
3.36605860395653	3.43681441848865	500	1
3.36749591600232	3.41811379191157	501	1
3.36639944987820	3.42034121728574	502	1
3.36741797608063	3.42657261919402	503	1
3.36489607217976	3.44010566192763	504	1
3.36652972596768	3.41662412639217	505	1
3.36782173154693	3.43000576313708	506	1
3.36765414340660	3.43735678994556	507	1
3.36720789726851	3.42678764781753	508	1
3.36748259926251	3.42226282320975	509	1
3.36882880243632	3.40710786049751	510	1
3.36675103449286	3.41521752484550	511	1
3.36249450420198	3.41081248404837	512	1
3.36516075792298	3.44228321455779	513	1
3.36606362046455	3.43785280237889	514	1
3.36661524710656	3.43997273027072	515	1
3.36720981838305	3.43328242099973	516	1
3.36760244990635	3.41546522448561	517	1
3.36544338985245	3.42116685223049	518	1
3.36857352755259	3.44008212014460	519	1
3.36435372156408	3.42100279154935	520	1
3.36843030957809	3.41370937895442	521	1
3.36030193086336	3.45657166042407	522	1
3.36603906793321	3.44332908037790	523	1
3.36644657367725	3.43327227793919	524	1
3.36957451582011	3.42197022567767	525	1
3.36575500826841	3.43989924913337	526	1
3.36829624785411	3.43939253741334	527	1
3.36681265601647	3.41595526289952	528	1
3.36779579524270	3.44641500394877	529	1
3.36490153063807	3.43824284823891	530	1
3.36622813443758	3.42982835289219	531	1
3.36645241806447	3.42663756737678	532	1
3.36515985379110	3.44246126457190	533	1
3.36579916248811	3.44112280944503	534	1
3.36577411741050	3.43918860871166	535	1
3.36552430004798	3.44183867692068	536	1
3.36721227450177	3.43149547282435	537	1
3.36459443921875	3.42079346517547	538	1
3.36527356934405	3.41902118493864	539	1
3.36649412851728	3.41133720718064	540	1
3.36359803148471	3.40316783390245	541	1
3.36447522175218	3.44145913573713	542	1
3.36617606970407	3.43322568497750	543	1
3.36677749412767	3.44942250850832	544	1
3.36481780887974	3.44280994354045	545	1
3.36303217083656	3.45558945251789	546	1
3.36546503816350	3.45217296113701	547	1
3.36693511802976	3.41973367032829	548	1
3.36547012271089	3.44685684994370	549	1
3.36674373824192	3.42596995127541	550	1
3.36633996020111	3.43809290607020	551	1
3.36365458607819	3.43816498457191	552	1
3.36993004153358	3.43367945666733	553	1
3.36687379958281	3.43611088901316	554	1
3.36900472861882	3.42647850316700	555	1
3.36729728470697	3.41270851562192	556	1
3.36725359906592	3.40189056388958	557	1
3.36795567048896	3.43279138845595	558	1
3.36713729655660	3.42432107710356	559	1
3.36662137305766	3.42326980414655	560	1
3.36886765943456	3.45408275956902	561	1
3.36524551504582	3.46972998649829	562	1
3.36876619476504	3.43870055783643	563	1
3.36627264445469	3.43163140626008	564	1
3.36605961448024	3.42446384911429	565	1
3.36794569146572	3.43417436378613	566	1
3.36837561821719	3.41166354164882	567	1
3.36648386788169	3.43229003898643	568	1
3.36944133434364	3.46570077586004	569	1
3.36672920527903	3.45925883233636	570	1
3.36566371714754	3.44813139782197	571	1
3.36539869718032	3.44092870141715	572	1
3.36495135821530	3.45114792432561	573	1
3.36542662459827	3.46585219500006	574	1
3.36517717507528	3.44066334887048	575	1
3.36488311178438	3.43089645018331	576	1
3.36382892153200	3.43112526671097	577	1
3.36430493896299	3.44896590758327	578	1
3.36367270464716	3.44325891664639	579	1
3.36630646635167	3.43807090283321	580	1
3.36809102255805	3.43538906657522	581	1
3.36269353266261	3.42178495298526	582	1
3.36639327165482	3.41982838938780	583	1
3.36523052580000	3.42549772086694	584	1
3.36741705868862	3.42461247712997	585	1
3.36495161480189	3.42819537594238	586	1
3.36473106818105	3.45724883539801	587	1
3.36424930641594	3.43201522342604	588	1
3.36693527007813	3.41097888719465	589	1
3.36433586824414	3.42397612797452	590	1
3.36752005550153	3.42659851286470	591	1
3.36499890365551	3.40341033143241	592	1
3.36457549126092	3.40280019775723	593	1
3.36260729169608	3.41904382226511	594	1
3.36670385515406	3.41241919845071	595	1
3.36665063806302	3.42991489330790	596	1
3.36566892996417	3.45564873328303	597	1
3.36679600167207	3.42152509343490	598	1
3.36527333905234	3.43351121392367	599	1
3.36422519837009	3.43022267465935	600	1
3.36695866370189	3.40287322597911	601	1
3.36843702618583	3.40508293110697	602	1
3.36495110179449	3.42448214285975	603	1
3.36559155538956	3.43440008966468	604	1
3.36317761672499	3.44918578817807	605	1
3.36583684034287	3.45254212449876	606	1
3.36534796324732	3.43489913088273	607	1
3.36765348989337	3.44714952379523	608	1
3.36638988819723	3.43973538751591	609	1
3.36598451511008	3.43519081956672	610	1
3.36515118245751	3.43911682003459	611	1
3.36290261977560	3.45134859776950	612	1
3.36480899060191	3.43765219554555	613	1
3.36824156214689	3.45603634029724	614	1
3.36514781897912	3.44846380664529	615	1
3.36204465508149	3.44373948238100	616	1
3.36248254001427	3.45912593328136	617	1
3.36572343482935	3.47014826359578	618	1
3.36646840108147	3.46364159455397	619	1
3.36466357795975	3.43198357087278	620	1
3.36515499661044	3.42929220124662	621	1
3.36542575309480	3.43052753054787	622	1
3.36458872251648	3.41303436837112	623	1
3.36757495591919	3.42473868600129	624	1
3.36639240077841	3.43336129797772	625	1
3.36377311606485	3.43655941604307	626	1
3.36285892918240	3.42793371287262	627	1
3.36504328246684	3.45033757999989	628	1
3.36429622776772	3.43854032379291	629	1
3.36643610677492	3.45609745768179	630	1
3.36597232410256	3.44896584029017	631	1
3.36643207839925	3.44554247653409	632	1
3.36553935038201	3.43782300382917	633	1
3.36766731557045	3.45501712737877	634	1
3.36635963446398	3.43679579560949	635	1
3.36122908733843	3.44950609050252	636	1
3.36761825861306	3.44409818970258	637	1
3.36416037340688	3.42306681489132	638	1
3.36472298272135	3.42973987644497	639	1
3.36394189197623	3.42657310510336	640	1
3.36656258761539	3.42469098722618	641	1
3.36853587028916	3.43409353793959	642	1
3.36743898106473	3.42530700180873	643	1
3.36712279772643	3.42254287812977	644	1
3.36175120379780	3.41660297294102	645	1
3.36468415289058	3.42559014854350	646	1
3.36509479701686	3.44261504228422	647	1
3.36450603173414	3.44838728755545	648	1
3.36386766647767	3.43683254423158	649	1
3.36583937337884	3.42456869812950	650	1
3.36568373008734	3.42473838725583	651	1
3.36795476997804	3.45216129340357	652	1
3.36577354490544	3.44476588549119	653	1
3.36577429527781	3.44278174462611	654	1
3.36389330358074	3.42331978422392	655	1
3.36346687851693	3.40457706775005	656	1
3.36325691228371	3.43638412054753	657	1
3.36574019715645	3.44338776217616	658	1
3.36545837834356	3.43259212782465	659	1
3.36765133865030	3.43804780096748	660	1
3.36136133598610	3.42558597661103	661	1
3.36334538828762	3.39213664103687	662	1
3.36446020678007	3.39922305752283	663	1
3.36341877833611	3.42870966440494	664	1
3.36577099047208	3.44445990937577	665	1
3.36453298833993	3.43083298417615	666	1
3.36439270638829	3.44155347754052	667	1
3.36373260827072	3.42553896814683	668	1
3.36422150999513	3.43648478184785	669	1
3.36732696422081	3.42447244228030	670	1
3.36390017787796	3.44812541146370	671	1
3.36592619752071	3.45155429631990	672	1
3.36541803078179	3.43119373376946	673	1
3.36565454136820	3.41041371638492	674	1
3.36609652879365	3.42979283455280	675	1
3.36192791697235	3.41871122749209	676	1
3.36464427752191	3.43946152222758	677	1
3.36318512253380	3.43280326571234	678	1
3.36659783462089	3.43118599005763	679	1
3.36792557238836	3.45101434479794	680	1
3.36649518365871	3.40608971986587	681	1
3.36265356901999	3.43956999527912	682	1
3.36483498774378	3.44829460918933	683	1
3.36314973864393	3.42619282450345	684	1
3.36484039337406	3.45212803569284	685	1
3.36429179566653	3.44055549996687	686	1
3.36512840509179	3.42887860547092	687	1
3.36307835605862	3.44148745933019	688	1
3.36661232363100	3.41971122857708	689	1
3.36485945474197	3.40027452026241	690	1
3.36460441969361	3.42905885756844	691	1
3.36284928071729	3.43608621253873	692	1
3.36597272500528	3.40666928198022	693	1
3.36477397848647	3.42335894155018	694	1
3.36348650685319	3.40817238681573	695	1
3.36773239529430	3.41616793057722	696	1
3.36355792331397	3.41008173756590	697	1
3.36359637557272	3.42836403566894	698	1
3.36355789365920	3.39863634370659	699	1
3.36582568366035	3.39669302760535	700	1
3.36422851007642	3.40912479857240	701	1
3.36433019122618	3.42884376583865	702	1
3.36582691892226	3.42834445532735	703	1
3.36485469587973	3.42796681919766	704	1
3.36470461247247	3.41556918931710	705	1
3.36202597787281	3.43628927569216	706	1
3.36485272261313	3.45824479988341	707	1
3.36400274417620	3.43758812442569	708	1
3.36552133849191	3.43125290777695	709	1
3.36119939320065	3.41757761598174	710	1
3.36693280600074	3.41708005701753	711	1
3.36431452588508	3.43413267367907	712	1
3.36493940082418	3.45870669358385	713	1
3.36282201440965	3.44290103296829	714	1
3.36419629641701	3.45462642974762	715	1
3.36603368577605	3.43854154014620	716	1
3.36595135740866	3.42259141279649	717	1
3.36323365882264	3.42077724643491	718	1
3.36752657338050	3.44780503580736	719	1
3.36545002552231	3.43102229326488	720	1
3.36635905896114	3.45473760039024	721	1
3.36503431949674	3.43223331322663	722	1
3.36555510701149	3.43560718004111	723	1
3.36596847065309	3.43962000998748	724	1
3.36573568334841	3.44479820926446	725	1
3.36654255467252	3.43552473131772	726	1
3.36807114705208	3.42911938844297	727	1
3.36675025216267	3.41515758250081	728	1
3.36547507033733	3.42854508739534	729	1
3.36727033749250	3.41055007599153	730	1
3.36833659720972	3.42712553203053	731	1
3.36561596544700	3.45464533996996	732	1
3.36704973610786	3.46380882606860	733	1
3.36410242092973	3.42872886165916	734	1
3.36611728962339	3.41845160280781	735	1
3.36564508664584	3.44355485659832	736	1
3.36439839386624	3.47058603943360	737	1
3.36410161433149	3.46371340722747	738	1
3.36556572146834	3.46275550574335	739	1
3.36615626312302	3.46213521486653	740	1
3.36478634128475	3.42319151967445	741	1
3.36593485374095	3.42367024613447	742	1
3.36434479655551	3.44691667226582	743	1
3.36282710988925	3.46093865614234	744	1
3.36724150153853	3.44265025447043	745	1
3.36390888508489	3.44356443351093	746	1
3.36483375714650	3.42543520169000	747	1
3.36694377932275	3.45100316235547	748	1
3.36307664211857	3.43822346449455	749	1
3.36422856122594	3.42562205373281	750	1
3.36654001340209	3.43379208499530	751	1
3.36459943603288	3.44369112043190	752	1
3.36717112827805	3.41255302241667	753	1
3.36524313913871	3.41450774944633	754	1
3.36265073879101	3.42335338197847	755	1
3.36585444030132	3.43491997178545	756	1
3.36743610271454	3.43681753786967	757	1
3.36667968216982	3.42186107126142	758	1
3.36736888076154	3.43503003021113	759	1
3.36474710678268	3.43679745928653	760	1
3.36498466912194	3.42992670889890	761	1
3.36538611212566	3.44030188940522	762	1
3.36747930759536	3.46299853737733	763	1
3.36375892369899	3.46153589509111	764	1
3.36046666193061	3.44573725701678	765	1
3.36485354723264	3.44980286254975	766	1
3.36664343643018	3.44947101373854	767	1
3.36592021834365	3.43598696155777	768	1
3.36436275646364	3.42481129467308	769	1
3.36579795685100	3.41961714896458	770	1
3.36446391225754	3.42574232551188	771	1
3.36447763700091	3.42270245913462	772	1
3.36570157428957	3.43854267372363	773	1
3.36298914219173	3.43455671684532	774	1
3.36480672201379	3.44468451313577	775	1
3.36477575894362	3.45131324609766	776	1
3.36480602867354	3.43408331705347	777	1
3.36697535886841	3.43126061264824	778	1
3.36372412354121	3.40954020822454	779	1
3.36333205362009	3.41080252967688	780	1
3.36496553332318	3.40658828261480	781	1
3.36249700596119	3.43140059223452	782	1
3.36424127163520	3.42771504646567	783	1
3.36282210346372	3.43196897753097	784	1
3.36573948647600	3.42582293821980	785	1
3.36266676664554	3.43188676726414	786	1
3.36278335046569	3.42701737414534	787	1
3.36476372085997	3.45004590329948	788	1
3.36655406084229	3.43893395416199	789	1
3.36429341637550	3.43568952479165	790	1
3.36170770608883	3.43378379131489	791	1
3.36626985875613	3.42019290827418	792	1
3.36486854190715	3.43721964101744	793	1
3.36733730264345	3.42804858361663	794	1
3.36520820928929	3.40235297904588	795	1
3.36574292518543	3.41363390182763	796	1
3.36658002219555	3.43351886086238	797	1
3.36533623314629	3.41708540714516	798	1
3.36394060403497	3.42661271373465	799	1
3.36563188894961	3.42482432982043	800	1
3.36585106371102	3.42745140144251	801	1
3.36592013827288	3.43691469564985	802	1
3.36721415778977	3.44426205346321	803	1
3.36460957882028	3.45875280779242	804	1
3.36627712835382	3.46119815024172	805	1
3.36442975657278	3.45984425869268	806	1
3.36722114764401	3.42933933953648	807	1
3.36525102162524	3.39058895247622	808	1
3.36543834394928	3.41253950325488	809	1
3.36455976040441	3.42909411647887	810	1
3.36659087741041	3.43178602929697	811	1
3.36702715422375	3.44038774241156	812	1
3.36432255145964	3.45358571905702	813	1
3.36625272251517	3.44649543548855	814	1
3.36448888919410	3.40955451732990	815	1
3.36343528254561	3.42202293643414	816	1
3.36397117473351	3.41974503134793	817	1
3.36287117738611	3.41851596553657	818	1
3.36782153794038	3.41771044901651	819	1
3.36315266662615	3.42715419525158	820	1
3.36606918745111	3.42870748090652	821	1
3.36653639245458	3.45042639433045	822	1
3.36659491108219	3.42148892255982	823	1
3.36404077407120	3.42141096901343	824	1
3.36470876183250	3.45228126815886	825	1
3.36453829427760	3.43725773782233	826	1
3.36392227194782	3.41177948946030	827	1
3.36410069418140	3.42715575067090	828	1
3.36633867065944	3.45144920668260	829	1
3.36308360482396	3.43768245302379	830	1
3.36270678875601	3.43567804312441	831	1
3.36204924997107	3.42010535322637	832	1
3.36622998366659	3.41121794463291	833	1
3.36238578824946	3.43590438260745	834	1
3.36351245703023	3.45732102504284	835	1
3.36540644855101	3.45049237083697	836	1
3.36560179387297	3.45432850518705	837	1
3.36290587320789	3.42916117337269	838	1
3.36511845187236	3.42843438126698	839	1
3.36501626843060	3.43786452990048	840	1
3.36175189049061	3.42199872349465	841	1
3.36645598577436	3.41486618214954	842	1
3.36515218572364	3.44895711828191	843	1
3.36764783058041	3.46337793177763	844	1
3.36494094763159	3.44827427636482	845	1
3.36433588130530	3.44216740914305	846	1
3.36765822247629	3.43382873195755	847	1
3.36582646056340	3.43317116126569	848	1
3.36572313946578	3.44704576414730	849	1
3.36655304933356	3.44245515226079	850	1
3.36466327779211	3.45589647718013	851	1
3.36475473362330	3.43729703653799	852	1
3.36410809069787	3.45481504147349	853	1
3.36176781149905	3.45863075636910	854	1
3.36114174595541	3.44384554034195	855	1
3.36685525819845	3.43066049829336	856	1
3.36436110632788	3.43461783739446	857	1
3.36425120787951	3.44153134709333	858	1
3.36519857440102	3.44253583825887	859	1
3.36583820682688	3.43248798123441	860	1
3.36277810517833	3.43668250402596	861	1
3.36394316767041	3.41975956341833	862	1
3.36481021944073	3.42300953936204	863	1
3.36229118475044	3.42039930950510	864	1
3.36461032912492	3.41897788381625	865	1
3.36620231736154	3.43835546525852	866	1
3.36800735894544	3.44198755231045	867	1
3.36285033203277	3.43657614554049	868	1
3.36404142965711	3.43040257430559	869	1
3.36392993695579	3.43582523395901	870	1
3.36637307365858	3.42759449854682	871	1
3.36418960675816	3.42770227823125	872	1
3.36188825110998	3.42924287893727	873	1
3.36479883931720	3.45865827395803	874	1
3.36426218407350	3.45729376131627	875	1
3.36427565310877	3.42684781344103	876	1
3.36602281414714	3.40959296252424	877	1
3.36178800132975	3.39837123999831	878	1
3.36291772835079	3.41618964686363	879	1
3.36202058358645	3.43332463702943	880	1
3.36411312821673	3.44891971785773	881	1
3.36471282361692	3.44961268564339	882	1
3.36254621338017	3.45628907648230	883	1
3.36173439016116	3.44001839884213	884	1
3.36338595273553	3.43120335242734	885	1
3.36253894245845	3.43327854612912	886	1
3.36511120120758	3.40758146314552	887	1
3.36496458396171	3.43237546936802	888	1
3.36648840576368	3.43193863313002	889	1
3.36123657550884	3.41627292849900	890	1
3.36345494332442	3.41256082868449	891	1
3.36766949078370	3.45615073365340	892	1
3.36521598777631	3.43455353320473	893	1
3.36564734497225	3.43375447959031	894	1
3.36781268792227	3.46835819780419	895	1
3.36654294595703	3.45063661318091	896	1
3.36434279152007	3.43128512626735	897	1
3.36537736780652	3.42695940527306	898	1
3.36570509358103	3.42694342873596	899	1
3.36175335426815	3.44801106639719	900	1
3.36679092778331	3.46863575839966	901	1
3.36275132265075	3.43480025620697	902	1
3.36499437078076	3.43687187893039	903	1
3.36091342395518	3.41222399251500	904	1
3.36490659084289	3.43382497492719	905	1
3.36136190112208	3.43894389836317	906	1
3.36097770979478	3.44242635366574	907	1
3.36535932902811	3.42450641949388	908	1
3.36287740899050	3.39819719577229	909	1
3.36262711781699	3.40708809850113	910	1
3.36563945064499	3.43142937120526	911	1
3.36583791046827	3.40027036076922	912	1
3.36732145263919	3.40801374202785	913	1
3.36642264636864	3.42378972024327	914	1
3.36675730558999	3.44731719850433	915	1
3.36212668426940	3.42761910248946	916	1
3.36859138311360	3.42676835438659	917	1
3.36351969949123	3.42759582035908	918	1
3.36340736293700	3.41749810078405	919	1
3.35915739744542	3.41840996807580	920	1
3.36330933866169	3.41184158119262	921	1
3.36547661974741	3.43622113079094	922	1
3.36376295426736	3.44317292943343	923	1
3.36378951968820	3.42379981688268	924	1
3.36508308491419	3.41249861879984	925	1
3.36394311342148	3.43178628491575	926	1
3.36594127588702	3.45364433477677	927	1
3.36624246924035	3.45574572202783	928	1
3.36587428928281	3.44228946336789	929	1
3.36495193173564	3.43941106439189	930	1
3.36307174121080	3.45521113623664	931	1
3.36660537943491	3.45496127908146	932	1
3.36393245550214	3.45144775468870	933	1
3.36568805211442	3.43310715004168	934	1
3.36524432397741	3.44218133872042	935	1
3.36470208273951	3.42214855701488	936	1
3.36194858305056	3.42060734193921	937	1
3.36364068999179	3.42199139558573	938	1
3.36375566692897	3.40799772916357	939	1
3.36069928012331	3.43295399853769	940	1
3.36225441294616	3.43094914011902	941	1
3.36375662124593	3.43153208918011	942	1
3.36463583970125	3.43067074008258	943	1
3.36520652725161	3.41828727441566	944	1
3.36403686092136	3.41494623216553	945	1
3.36308502253439	3.42836688569179	946	1
3.36476190931768	3.44123431945060	947	1
3.36340001014966	3.47374934346201	948	1
3.36463350400765	3.45063241513779	949	1
3.36273785716532	3.43062528337909	950	1
3.36483040672767	3.44660195661369	951	1
3.36560388332899	3.40183470044545	952	1
3.36540555574001	3.40742930915339	953	1
3.36590980026615	3.44020885689336	954	1
3.36103800682134	3.45617568223965	955	1
3.36356186409893	3.45846092958206	956	1
3.36569305570905	3.44055873048769	957	1
3.36219747051952	3.43557356133870	958	1
3.36545319610242	3.42008651316200	959	1
3.36472755680039	3.41501689386026	960	1
3.36666266144959	3.41703246327794	961	1
3.36395079381490	3.44529910967442	962	1
3.36284203264517	3.43026822960342	963	1
3.36393204991678	3.40507231622000	964	1
3.36269349706254	3.42669666849866	965	1
3.36543752803973	3.41431744649129	966	1
3.36623491482147	3.42596808824454	967	1
3.36577367652964	3.41514335972178	968	1
3.36316292020846	3.40081068156701	969	1
3.36586252049446	3.41427706950261	970	1
3.36790197259106	3.42792247722401	971	1
3.36544250693290	3.44350729483887	972	1
3.36387137817905	3.43476896459059	973	1
3.36228307622718	3.42929765653954	974	1
3.36162101143843	3.43376462479726	975	1
3.36284632797917	3.40096745935305	976	1
3.36533704706368	3.41345485626493	977	1
3.36062119812295	3.44042365351651	978	1
3.36394467276826	3.43035535672893	979	1
3.36364600200057	3.42556934424481	980	1
3.36456567930595	3.40882654493581	981	1
3.36380799845960	3.43790953048383	982	1
3.36419638939333	3.41148920268221	983	1
3.36223477246771	3.40935226799086	984	1
3.36347154526915	3.42852460757071	985	1
3.36487144889168	3.43359488634405	986	1
3.36454621961750	3.44216108744267	987	1
3.36268401360355	3.45041559431556	988	1
3.36426010692537	3.42866881362964	989	1
3.36358279183688	3.42286468810511	990	1
3.36574043759095	3.43926162142234	991	1
3.36403578200987	3.44320973052904	992	1
3.36330978228341	3.45014146331879	993	1
3.36723608969628	3.43914178880996	994	1
3.36330985189036	3.43419838240026	995	1
3.36362009043726	3.44119009064448	996	1
3.36494397150872	3.43756389218303	997	1
3.36319160299869	3.43062895449058	998	1
3.36596909650217	3.43966798612818	999	1
3.36599996285861	3.45529418713539	1000	1
3.36530830838383	3.43359630325492	1001	1
3.36384587512666	3.45375572989844	1002	1
3.36493420311720	3.43258874344586	1003	1
3.36566871020216	3.42977535423671	1004	1
3.36369225499222	3.44101412915490	1005	1
3.36398723300304	3.43837957779122	1006	1
3.36492408285048	3.42665300235656	1007	1
3.36488149315082	3.42755373523175	1008	1
3.36257576953861	3.42617681577805	1009	1
3.36316678445085	3.41945994275756	1010	1
3.36555707786354	3.45433785453957	1011	1
3.36466082437930	3.46768746643761	1012	1
3.36232138059219	3.45899390691082	1013	1
3.36226794432874	3.43667771929886	1014	1
3.36022552183352	3.45766640549400	1015	1
3.36360916453040	3.43413153572828	1016	1
3.36152870315332	3.41995156410667	1017	1
3.36095352393190	3.41401222788111	1018	1
3.36447643756120	3.41938957738950	1019	1
3.36409675715069	3.44502317010476	1020	1
3.36226832369157	3.44302631893353	1021	1
3.36180656665630	3.42558471649880	1022	1
3.36345559032542	3.43285762318479	1023	1
3.36326110726051	3.43165174176092	1024	1
3.36544183063532	3.42532014750926	1025	1
3.36348641094235	3.42519241506287	1026	1
3.36402426136705	3.46865872549003	1027	1
3.36239804733206	3.47262410029121	1028	1
3.36103033621832	3.44421101913171	1029	1
3.36118077251857	3.42071329611578	1030	1
3.36549656682726	3.45428157098657	1031	1
3.36145795712130	3.43678956209056	1032	1
3.36401756006298	3.42999939400532	1033	1
3.36326481534448	3.41517100710398	1034	1
3.36131311158113	3.44045015412085	1035	1
3.36168330942946	3.43222077149768	1036	1
3.36497740670641	3.43541882265861	1037	1
3.36475952038287	3.45173399051926	1038	1
3.36572516164571	3.42685874003474	1039	1
3.36462803159398	3.45052207186771	1040	1
3.36393209606591	3.44124063880557	1041	1
3.36295116091583	3.42012622862577	1042	1
3.36207603951071	3.45074646098169	1043	1
3.36436042562575	3.44567487830402	1044	1
3.36389530720903	3.42601392628161	1045	1
3.36706200939239	3.42406867225713	1046	1
3.36459474656182	3.44281934870664	1047	1
3.36154453628977	3.42182873942251	1048	1
3.36242162490862	3.45078304686043	1049	1
3.36539368603948	3.45023443115456	1050	1
3.36545678953351	3.44138529597144	1051	1
3.36375982774365	3.41726564550559	1052	1
3.36245652101666	3.43347156329250	1053	1
3.36431716003868	3.43143343235174	1054	1
3.36451746652348	3.43924168849477	1055	1
3.36514664780752	3.43874146301970	1056	1
3.36328982341836	3.42911358091605	1057	1
3.36579149416846	3.43432684496916	1058	1
3.36383529013456	3.44750380756988	1059	1
3.36430758913639	3.45116632156073	1060	1
3.36721155853344	3.42934366733917	1061	1
3.36435294403288	3.43399702581046	1062	1
3.36531644461468	3.42777679354027	1063	1
3.36291481144827	3.41393146289999	1064	1
3.36652300526243	3.43520436345797	1065	1
3.36560988523929	3.42981630047928	1066	1
3.36514848161785	3.42862196016531	1067	1
3.36214786493031	3.42645363051362	1068	1
3.36293390298548	3.44089379934895	1069	1
3.36297736557636	3.44656692920712	1070	1
3.36306823442534	3.44804442150045	1071	1
3.36679909665041	3.43781128345028	1072	1
3.36274132373621	3.43143184246342	1073	1
3.36407836572245	3.43715427434289	1074	1
3.36504202616728	3.42813874035072	1075	1
3.36309229646239	3.41019413340505	1076	1
3.36443793235633	3.40575193597549	1077	1
3.36288058518664	3.42167893824087	1078	1
3.36346860720658	3.44254717253633	1079	1
3.36408745662000	3.43300509966804	1080	1
3.36414644152163	3.43510136844421	1081	1
3.36586019058766	3.44919712322557	1082	1
3.36171613934770	3.46123027698558	1083	1
3.36365049933219	3.43874365001038	1084	1
3.36585518043680	3.40975195464686	1085	1
3.35962405317975	3.44492162910737	1086	1
3.36245751150306	3.42890712637962	1087	1
3.36466514214203	3.41172539170471	1088	1
3.36441838286406	3.43263778933771	1089	1
3.36074902738786	3.44973318002682	1090	1
3.36667905341238	3.42627594754830	1091	1
3.36657121076577	3.41924046641226	1092	1
3.36094116726685	3.45806153251973	1093	1
3.36173696789348	3.45258327744152	1094	1
3.36199766790054	3.46224052423613	1095	1
3.36232681443759	3.44605205832950	1096	1
3.36478026926087	3.43523655788837	1097	1
3.36403736758105	3.41718872325921	1098	1
3.36186631280808	3.43958819871824	1099	1
3.36173921056568	3.46156822434237	1100	1
3.36469021722731	3.43290932480251	1101	1
3.36127111772454	3.44417052308351	1102	1
3.36241309730945	3.44149833528409	1103	1
3.36069545586127	3.43859473566675	1104	1
3.36275553461080	3.42141254778993	1105	1
3.36454328651809	3.43281125096522	1106	1
3.36231183135614	3.42536913380812	1107	1
3.36420304069253	3.43987015042063	1108	1
3.36117893907967	3.44977772054858	1109	1
3.36386462833823	3.46707942249334	1110	1
3.36038977099281	3.44378204668196	1111	1
3.36298435583431	3.44297890893075	1112	1
3.36229184324124	3.44854298009854	1113	1
3.36310247039391	3.44491907828385	1114	1
3.36826245478018	3.43029170692927	1115	1
3.36171515608588	3.43750108434445	1116	1
3.36423975461316	3.43721802626193	1117	1
3.36268353126336	3.43998359498676	1118	1
3.36215273845705	3.43627199504021	1119	1
3.36247814425084	3.43382661311274	1120	1
3.36398254985102	3.45193056066363	1121	1
3.36632710061598	3.46796129586732	1122	1
3.36490771788595	3.43223056830611	1123	1
3.36711175219260	3.41552000931855	1124	1
3.36678672109658	3.40729343404534	1125	1
3.36566098605727	3.41227570943961	1126	1
3.36430668597676	3.43650742102654	1127	1
3.36320396444526	3.43035655602423	1128	1
3.36303872081685	3.43041060091923	1129	1
3.36162477784012	3.45484635303592	1130	1
3.36410044653295	3.43575325757768	1131	1
3.36517130486327	3.42645460168712	1132	1
3.36655458032245	3.44024697592460	1133	1
3.36205780524057	3.45703251510099	1134	1
3.36762110750496	3.43387300223553	1135	1
3.36475990602712	3.43498738599950	1136	1
3.36095033815261	3.43701384020434	1137	1
3.36203711415974	3.43674309615385	1138	1
3.36298616463278	3.43842289191006	1139	1
3.36359730738332	3.43173936619452	1140	1
3.36167185969561	3.41405636814533	1141	1
3.36094444535253	3.44322381530006	1142	1
3.36233668148422	3.41407916005010	1143	1
3.36430718813548	3.41978665381078	1144	1
3.36556215176012	3.41870273871968	1145	1
3.36142146435820	3.43006802873826	1146	1
3.36368259421239	3.42532247625259	1147	1
3.36260755341726	3.42777586706692	1148	1
3.36410130739852	3.42742104278251	1149	1
3.36337824817796	3.41624683573953	1150	1
3.36623653142300	3.43359144298498	1151	1
3.36487065666556	3.42985966364941	1152	1
3.36186881343852	3.44708102184769	1153	1
3.36147134526674	3.43040505254731	1154	1
3.36289994621200	3.45439262099660	1155	1
3.36463253907177	3.44303588110920	1156	1
3.36322286540934	3.43805452564722	1157	1
3.36255561684936	3.42726588015666	1158	1
3.36328873179969	3.42991168318745	1159	1
3.36215524183375	3.45097407115368	1160	1
3.36236691897365	3.44681426699724	1161	1
3.36586327472720	3.42577829184056	1162	1
3.36243470180565	3.43511677131612	1163	1
3.36484215938417	3.41474341289680	1164	1
3.36393539410936	3.43119813670408	1165	1
3.36447875898305	3.44249329064390	1166	1
3.36383395616463	3.43366528594605	1167	1
3.36658232819395	3.42889756525385	1168	1
3.36203779192650	3.45433853022635	1169	1
3.36317704302860	3.44339954208130	1170	1
3.36170550950690	3.44421605125015	1171	1
3.36537702833543	3.42349637895457	1172	1
3.36320944226933	3.43119174004544	1173	1
3.35957110341091	3.43777423491559	1174	1
3.36286623437054	3.44668900682894	1175	1
3.36394279968156	3.43514396597900	1176	1
3.36413544665586	3.42919403020460	1177	1
3.36634780742370	3.43447775390591	1178	1
3.36187436306516	3.45410702096688	1179	1
3.36173015982464	3.44667988679020	1180	1
3.36257759199183	3.44399219135187	1181	1
3.36234608849908	3.44761312519873	1182	1
3.36342189995374	3.42793985910431	1183	1
3.36427778275193	3.42842045458673	1184	1
3.36512958862572	3.42853138322519	1185	1
3.36428651926474	3.42785398418335	1186	1
3.36314343198880	3.42403957798208	1187	1
3.36422989088129	3.44565560598381	1188	1
3.36050794656248	3.43692190310606	1189	1
3.36413481713758	3.42929642705955	1190	1
3.36649678682512	3.41995548121438	1191	1
3.36381178044959	3.45420128887772	1192	1
3.36469734908310	3.44398964213192	1193	1
3.36417140414442	3.46423757991967	1194	1
3.36298705099969	3.44878694966664	1195	1
3.35927796774482	3.42331809078179	1196	1
3.36323865391189	3.42167641127257	1197	1
3.36139395257530	3.44310783185034	1198	1
3.36185678627796	3.45954862593599	1199	1
3.36532492781450	3.46485463305650	1200	1
3.36606968275649	3.45212072505489	1201	1
3.36326869078848	3.44849487909645	1202	1
3.36648023334579	3.43953106027897	1203	1
3.36377313721946	3.42572696879433	1204	1
3.36214600150242	3.43737144529864	1205	1
3.36622748505617	3.43053476252931	1206	1
3.36310499248456	3.43611842525097	1207	1
3.36374994658160	3.44125318269428	1208	1
3.36312309389576	3.44165909362737	1209	1
3.36420809382070	3.44952991587809	1210	1
3.36360044020414	3.43943943961005	1211	1
3.36266193554563	3.43366345760156	1212	1
3.35896088674125	3.42749003389918	1213	1
3.36405088889684	3.44401219446242	1214	1
3.36137754140029	3.45147904427198	1215	1
3.36457134985835	3.43909010984389	1216	1
3.36073927355337	3.42667957198807	1217	1
3.36015366897092	3.42261621720768	1218	1
3.36316385483150	3.40715834469491	1219	1
3.36421614040318	3.40998987232689	1220	1
3.36200045435482	3.44577893688186	1221	1
3.36003283108914	3.42319573913104	1222	1
3.36478172334762	3.43282021763895	1223	1
3.36487655604197	3.40586577759346	1224	1
3.36457800407018	3.43548225431546	1225	1
3.36315188534549	3.44743559725454	1226	1
3.36286080533561	3.44726629418412	1227	1
3.36349496883474	3.46151106812695	1228	1
3.36006208881358	3.44454586189809	1229	1
3.36504744467921	3.43749594790832	1230	1
3.36402866682064	3.42460826497837	1231	1
3.36499988393600	3.42852114457595	1232	1
3.36223608172862	3.45048392757965	1233	1
3.36279458304098	3.45084214859978	1234	1
3.36268516570616	3.43320819206936	1235	1
3.36415854971110	3.42347961139848	1236	1
3.36058001459927	3.41223832756059	1237	1
3.36105480892889	3.43175853973432	1238	1
3.36309726645574	3.42618482725611	1239	1
3.36269726505108	3.44934057955876	1240	1
3.36032404553271	3.42545684325513	1241	1
3.36339452196238	3.42626647382705	1242	1
3.36800706055609	3.41542654767228	1243	1
3.36453702207905	3.42512379485006	1244	1
3.36324281685271	3.44840681237675	1245	1
3.36251300836722	3.43888210712807	1246	1
3.36649373824783	3.44285058841569	1247	1
3.36778048279019	3.42983983429059	1248	1
3.36238590592536	3.44421718637412	1249	1
3.36466657229397	3.43825651846605	1250	1
3.36260523077181	3.40100689165222	1251	1
3.36455148073516	3.41031674815216	1252	1
3.36439575155267	3.42509321315252	1253	1
3.36026723061810	3.44893156041428	1254	1
3.36435324825854	3.46508946885283	1255	1
3.36301754928419	3.43839101900102	1256	1
3.36434232455405	3.43581096277593	1257	1
3.36376993181116	3.41619991127942	1258	1
3.36428218637361	3.43256370941151	1259	1
3.36373835380848	3.45511496050531	1260	1
3.36370296613246	3.44486114619918	1261	1
3.36548831672496	3.41570515609956	1262	1
3.36245080115299	3.44947785366960	1263	1
3.36329932811175	3.42561597192972	1264	1
3.36383507514093	3.44312388613635	1265	1
3.36343238467560	3.42462723099553	1266	1
3.36315360117927	3.42762042078904	1267	1
3.36612650139473	3.44631142581479	1268	1
3.36301314373924	3.41978010551945	1269	1
3.36566349728557	3.42184115024589	1270	1
3.36133190067558	3.41680374070415	1271	1
3.36349148317586	3.43035797227274	1272	1
3.36262374004596	3.43696798221907	1273	1
3.36426163878437	3.44103717614649	1274	1
3.36313677504325	3.45191152327036	1275	1
3.36250500005955	3.44416518909251	1276	1
3.36330247713471	3.44646541639861	1277	1
3.36361485397356	3.45273017438252	1278	1
3.36283210769537	3.44843536753703	1279	1
3.36202578166637	3.43571130900893	1280	1
3.36381378627636	3.42074756895532	1281	1
3.36117438194211	3.41506749327333	1282	1
3.36229285581788	3.43618949001155	1283	1
3.36421135110472	3.45322352588941	1284	1
3.36427820837438	3.42732908021786	1285	1
3.36252224027893	3.41696593027463	1286	1
3.36139688838786	3.41640593513885	1287	1
3.36466282262507	3.44500926950661	1288	1
3.36175009382564	3.44105043517618	1289	1
3.36275657313115	3.44477334547602	1290	1
3.36297083816744	3.45373363153960	1291	1
3.36255929106757	3.44514304603867	1292	1
3.36276249150314	3.44062556116589	1293	1
3.36332375831278	3.45769696218986	1294	1
3.36092531338756	3.43958651239712	1295	1
3.36659297387824	3.43231095459747	1296	1
3.36615542849485	3.43652978192981	1297	1
3.36207288173591	3.42853951171806	1298	1
3.36227914535523	3.43600200683972	1299	1
3.36326081616909	3.44174824725133	1300	1
3.36579346520233	3.42657357117374	1301	1
3.36479675775151	3.43849112408050	1302	1
3.36436951337643	3.42044065541643	1303	1
3.36346741474284	3.43617360489859	1304	1
3.36360714525648	3.43747241413009	1305	1
3.36263724088930	3.43564235640939	1306	1
3.36205507493399	3.45691050543547	1307	1
3.36568362193832	3.44701999377520	1308	1
3.36163434035052	3.43561826290987	1309	1
3.36333639733966	3.42809414580370	1310	1
3.36269488951256	3.43546063962313	1311	1
3.36088162696932	3.43667277050931	1312	1
3.36503048585908	3.42725760882220	1313	1
3.36542624231259	3.39189785751157	1314	1
3.36629699348008	3.40669814977921	1315	1
3.36361539611239	3.41079700664123	1316	1
3.36242995837991	3.44856448281325	1317	1
3.35992301874008	3.42182931682857	1318	1
3.36772854054321	3.42452757087595	1319	1
3.36377230169918	3.44966539499937	1320	1
3.36323126948019	3.43047924001202	1321	1
3.36238194065301	3.42296105318530	1322	1
3.36299488914965	3.43216177084057	1323	1
3.36543603500972	3.45584151367900	1324	1
3.36283156875387	3.42664886800876	1325	1
3.36258200923708	3.42480750661416	1326	1
3.36234625800854	3.44644441125003	1327	1
3.36254697897919	3.43827978598073	1328	1
3.36381423299146	3.43764664267945	1329	1
3.36695716223428	3.46601294665882	1330	1
3.36240304733881	3.46492634083184	1331	1
3.36192940903561	3.43072436373384	1332	1
3.35994490287682	3.42402811770220	1333	1
3.36651568209890	3.44355714949446	1334	1
3.36370819053452	3.44390551763633	1335	1
3.36291565031144	3.45159787244819	1336	1
3.36132777196348	3.45396891395959	1337	1
3.36127726553671	3.42859977059528	1338	1
3.36210814987373	3.42081775133862	1339	1
3.36269129834815	3.41178017711195	1340	1
3.36345291733853	3.42360914089930	1341	1
3.36491260274670	3.42884201691399	1342	1
3.36200294007731	3.44313957508741	1343	1
3.36338328420134	3.42569121826147	1344	1
3.36650311632911	3.44568926805993	1345	1
3.36060535898711	3.44054867140743	1346	1
3.36238230938579	3.46413670560396	1347	1
3.36190232490102	3.44986721953619	1348	1
3.36198857510237	3.44446455686572	1349	1
3.36334088491143	3.42881472685091	1350	1
3.36381049761406	3.44896859336105	1351	1
3.36471287417499	3.44097196331986	1352	1
3.36249625110497	3.42571952104465	1353	1
3.36466705384098	3.44203100938456	1354	1
3.35939432632223	3.41725629960303	1355	1
3.36293622483393	3.42917832922408	1356	1
3.36344376829518	3.40255631960758	1357	1
3.35948499331071	3.42253989194980	1358	1
3.36389212585203	3.43635573731790	1359	1
3.36319307528114	3.45197100323407	1360	1
3.36644579140120	3.44197200286688	1361	1
3.36445794264735	3.45211243401895	1362	1
3.36188280972286	3.45807943007554	1363	1
3.36431516997041	3.44717217594125	1364	1
3.36589748066548	3.42377617533636	1365	1
3.36360593209806	3.42706861839938	1366	1
3.36323224255171	3.44644028159103	1367	1
3.36578629843266	3.44675676342033	1368	1
3.36281287675642	3.41833579791822	1369	1
3.36449103526255	3.43343451171634	1370	1
3.36408777132479	3.43498802431159	1371	1
3.36405006528901	3.43611742817433	1372	1
3.36140532500703	3.44170261537245	1373	1
3.36172031408904	3.44768860284678	1374	1
3.36269548952492	3.45231967840084	1375	1
3.36169197088663	3.43772602185158	1376	1
3.36190954722464	3.44263390354394	1377	1
3.36511913005620	3.45521688956565	1378	1
3.36244385584770	3.42299666399174	1379	1
3.36411592217385	3.44205943899360	1380	1
3.36236951052062	3.44215349514419	1381	1
3.36302163420245	3.40965382346966	1382	1
3.36445693314978	3.40462365383927	1383	1
3.36291003189268	3.42706260999879	1384	1
3.36528619078449	3.41916946950205	1385	1
3.36427727459193	3.43226859968627	1386	1
3.36447893943765	3.40906878270006	1387	1
3.36311609368782	3.40886527902509	1388	1
3.35949740580092	3.42163340724159	1389	1
3.36150136531654	3.43431140436218	1390	1
3.36028616826335	3.42077090841832	1391	1
3.35947928902780	3.42179427041161	1392	1
3.36319905089140	3.43638080011740	1393	1
3.36410400472120	3.44232427394004	1394	1
3.36312840240488	3.41478407452890	1395	1
3.36468081997617	3.42239217891175	1396	1
3.36014035873177	3.44587343694034	1397	1
3.36316433710482	3.44601868608356	1398	1
3.36189411152918	3.42517681762929	1399	1
3.36137267616253	3.44239484845742	1400	1
3.36180242336868	3.43351566437146	1401	1
3.36119739896278	3.41448319149118	1402	1
3.36221940662628	3.41515558926525	1403	1
3.36524056684780	3.42973019060064	1404	1
3.36093068911876	3.43109008017635	1405	1
3.36331315212024	3.43320066678945	1406	1
3.36178391242601	3.40084863875415	1407	1
3.36059282478261	3.42639628156664	1408	1
3.36023710911316	3.41918657712603	1409	1
3.36011038680223	3.42694309131578	1410	1
3.36158446308099	3.42703177896357	1411	1
3.36206894763092	3.43194807223499	1412	1
3.36333383067149	3.44717875422734	1413	1
3.36037109284470	3.44046332388202	1414	1
3.36301229040629	3.43552825981936	1415	1
3.36127206748751	3.46883681570363	1416	1
3.36078319659632	3.45171709227924	1417	1
3.36577863205419	3.44247806602356	1418	1
3.36198797177187	3.43114267085107	1419	1
3.36030870610107	3.41239266710064	1420	1
3.36191122215891	3.42494236286058	1421	1
3.36505723885481	3.44230184224280	1422	1
3.36156525363549	3.45431677100251	1423	1
3.36334686685503	3.46110872004620	1424	1
3.36309411443578	3.45947396102070	1425	1
3.36314277028495	3.44139678220414	1426	1
3.36396603880199	3.43205357898532	1427	1
3.36421975393641	3.44541606319614	1428	1
3.36293531620608	3.44586087922445	1429	1
3.36214018322592	3.44508030336321	1430	1
3.36282969079968	3.42055919938788	1431	1
3.36359299257517	3.43686644866946	1432	1
3.36431206935094	3.43396125992361	1433	1
3.36062710944318	3.44973598834672	1434	1
3.36188083508922	3.44789835086838	1435	1
3.36398088577383	3.44590015158293	1436	1
3.36097859607540	3.43580782119733	1437	1
3.36366794889573	3.42575397259605	1438	1
3.36289881611944	3.43891864898548	1439	1
3.36065236975407	3.42157591986754	1440	1
3.36343036075177	3.44986709571804	1441	1
3.36068602689895	3.43083941999098	1442	1
3.36280927723760	3.44885096304195	1443	1
3.35830333110127	3.41819877172821	1444	1
3.35975216545447	3.40992855760067	1445	1
3.36641162899546	3.42735804413566	1446	1
3.36481104778326	3.45387745348877	1447	1
3.36391669726903	3.45357640492505	1448	1
3.36328280976332	3.45177321809681	1449	1
3.36378776570688	3.42812512942987	1450	1
3.36253023886377	3.43083349500138	1451	1
3.36090780517716	3.44589301810090	1452	1
3.36194446147414	3.43734763399417	1453	1
3.36549110217892	3.44866210146278	1454	1
3.36148746087945	3.44901455818152	1455	1
3.36289277375846	3.44211399973446	1456	1
3.36248702604749	3.42039171446516	1457	1
3.36417652820012	3.42555580832298	1458	1
3.36446254334823	3.44944342341176	1459	1
3.36367369460759	3.45915023346419	1460	1
3.36093063461051	3.45428975809220	1461	1
3.36162796609193	3.44125918359172	1462	1
3.36418646046389	3.44928699572605	1463	1
3.36304472744972	3.44802348080583	1464	1
3.36384740271561	3.44372137596452	1465	1
3.36300061331595	3.42155288294534	1466	1
3.36503718452942	3.41961087474458	1467	1
3.36496598260373	3.42253625665325	1468	1
3.36265286574614	3.40333411507016	1469	1
3.36166969053670	3.42051887536964	1470	1
3.36334488460763	3.42370263440861	1471	1
3.36302518590499	3.42785369741506	1472	1
3.36204033010473	3.45844098260137	1473	1
3.36077526627481	3.47165814436062	1474	1
3.36419198818150	3.45712135160040	1475	1
3.35990657322546	3.43766976943927	1476	1
3.36287248261820	3.43697940264418	1477	1
3.36262075417680	3.42893827693539	1478	1
3.36240661463290	3.44956382970579	1479	1
3.36128284803125	3.42663549253625	1480	1
3.36094549336627	3.43876084232815	1481	1
3.36313764712162	3.46326788887971	1482	1
3.36311744177448	3.44735645569295	1483	1
3.36258905522798	3.42089995714686	1484	1
3.36532793328252	3.42546264848284	1485	1
3.36206574606993	3.43344386984724	1486	1
3.36318129381670	3.42932457957503	1487	1
3.36405157809404	3.42965994675744	1488	1
3.36482635791634	3.41071951910856	1489	1
3.36259860380792	3.41254813644919	1490	1
3.35881326675165	3.42960040370053	1491	1
3.36336085370211	3.44802160993202	1492	1
3.36246847385178	3.43315722087497	1493	1
3.36375025786524	3.40516288375404	1494	1
3.36400179771924	3.39565036762462	1495	1
3.36506848719811	3.40607052241226	1496	1
3.36307512890779	3.40697536886394	1497	1
3.36625893893141	3.42346459834437	1498	1
3.36650137054230	3.43481753156988	1499	1
3.36595369464535	3.44286022833839	1500	1
3.36370649573678	3.43446281194322	1501	1
3.36173652885273	3.43940113674091	1502	1
3.35786182028350	3.41809862639266	1503	1
3.36293040681662	3.44238197050463	1504	1
3.36304759376829	3.44305861997014	1505	1
3.36326054285668	3.47349200291499	1506	1
3.35839915987466	3.44886904631169	1507	1
3.36020189367679	3.41193410067732	1508	1
3.36197416353579	3.43357765250066	1509	1
3.36301532423639	3.43734222853909	1510	1
3.36572049997228	3.44636023327588	1511	1
3.36503097703343	3.45129298543777	1512	1
3.36252303172698	3.42340493348139	1513	1
3.36485829279637	3.41737610422772	1514	1
3.36485517593250	3.42436001983328	1515	1
3.36549682597498	3.43451632166702	1516	1
3.36278656141379	3.42614054449570	1517	1
3.36265577019983	3.41482250538577	1518	1
3.36356914094200	3.45353174852070	1519	1
3.36213332286324	3.44344567587363	1520	1
3.36470524765154	3.44712082265589	1521	1
3.36247785174790	3.43898840891317	1522	1
3.36571936562389	3.42595385567755	1523	1
3.36127227822050	3.44014196064232	1524	1
3.36495191412990	3.42653488325146	1525	1
3.36127052695741	3.44226690557703	1526	1
3.36257859241288	3.43734442798832	1527	1
3.36326558977573	3.42690006444485	1528	1
3.36120773478457	3.42168517847056	1529	1
3.35923688056325	3.45617186903671	1530	1
3.35996755170109	3.45184072957678	1531	1
3.36473748367499	3.45626193046617	1532	1
3.36289673010315	3.44392237560956	1533	1
3.36120276320989	3.43417255605575	1534	1
3.36464982449648	3.44029988499704	1535	1
3.36362682142824	3.42943181569230	1536	1
3.36249240988261	3.44734535426428	1537	1
3.36371512809196	3.45111303313096	1538	1
3.36207720416679	3.45645460566741	1539	1
3.36283210370090	3.44521725203683	1540	1
3.36395365254894	3.45808071063753	1541	1
3.36258252484057	3.45659066090928	1542	1
3.36286103927698	3.43776289022569	1543	1
3.36045650442352	3.45573159184202	1544	1
3.36268360536108	3.46001221608312	1545	1
3.36313422720002	3.45999502641273	1546	1
3.36211387117787	3.44946962829631	1547	1
3.36248652785593	3.43988529619313	1548	1
3.36114158168250	3.43766780091884	1549	1
3.36467140741717	3.45974733289483	1550	1
3.36241036528860	3.43659127930138	1551	1
3.35995888909965	3.43413613065358	1552	1
3.36398756979900	3.44165675752185	1553	1
3.35980676250990	3.43222963620631	1554	1
3.35996246218443	3.44076951184627	1555	1
3.36323630320181	3.46400689426400	1556	1
3.36488733536511	3.46112202591039	1557	1
3.36407586822574	3.45663255283659	1558	1
3.36323804042630	3.46495332916714	1559	1
3.36313086820723	3.44542959748760	1560	1
3.36305618470370	3.44908772711057	1561	1
3.36263654101557	3.43541775514270	1562	1
3.36441978160254	3.45377126720576	1563	1
3.36459630828657	3.44250586054281	1564	1
3.36434537539088	3.43666469387292	1565	1
3.36120834800148	3.44098301427554	1566	1
3.36473726880672	3.42903473832274	1567	1
3.36375517364905	3.39794272020964	1568	1
3.36367290166449	3.41203634960523	1569	1
3.36307141023799	3.42166426317830	1570	1
3.36425303856149	3.41693735739966	1571	1
3.36134116714383	3.42688734799665	1572	1
3.36181859785021	3.44034390148784	1573	1
3.36329804360340	3.42432421269958	1574	1
3.35874058855074	3.44073801048238	1575	1
3.36484492401205	3.43616025831907	1576	1
3.36220084905276	3.41964573837482	1577	1
3.36115662909813	3.43811877250489	1578	1
3.36053504518001	3.43597115944015	1579	1
3.36282703704328	3.42888362259389	1580	1
3.36646839930598	3.44383461370124	1581	1
3.36078989901665	3.43900618968440	1582	1
3.36382199150872	3.44528678312396	1583	1
3.36375555357838	3.43249074536392	1584	1
3.36171500337890	3.42493365036492	1585	1
3.36373222453444	3.44787533554755	1586	1
3.36213576439045	3.44042583161100	1587	1
3.36501442383884	3.42746368732176	1588	1
3.36488952082074	3.44418530775304	1589	1
3.36391302385630	3.45465539471746	1590	1
3.36391153698928	3.45961909500012	1591	1
3.36098992465299	3.41976747914330	1592	1
3.36229689996036	3.42764732277444	1593	1
3.36176087503934	3.43968806805969	1594	1
3.36254810735299	3.44303735197470	1595	1
3.36101087606048	3.44814050000168	1596	1
3.36555358025254	3.45101052347112	1597	1
3.36047324557092	3.44257713057800	1598	1
3.36180734997068	3.44466507274736	1599	1
3.36183028217829	3.43907656646114	1600	1
3.36225435925720	3.42575194599447	1601	1
3.36330565391913	3.41897100096062	1602	1
3.36180248356132	3.43305163462809	1603	1
3.36358813378871	3.45190250571407	1604	1
3.36225465126094	3.46275825969010	1605	1
3.36377519454897	3.43969152711045	1606	1
3.36189998562681	3.45126514755752	1607	1
3.35850862118571	3.40991320924939	1608	1
3.36109125700953	3.39051523958945	1609	1
3.36555043065615	3.38916461041033	1610	1
3.36357551655282	3.42474947836335	1611	1
3.36376547334669	3.43557256410226	1612	1
3.36343301562756	3.44709277854632	1613	1
3.36244493633597	3.43959004355857	1614	1
3.36454166122058	3.43826272073821	1615	1
3.36260973670314	3.43207370623771	1616	1
3.36638629464941	3.43666057968227	1617	1
3.36424829805124	3.42621607364261	1618	1
3.36163514577911	3.41725080471430	1619	1
3.36152073207139	3.41664736552581	1620	1
3.36348329414422	3.44620300045185	1621	1
3.36103645875490	3.44766197574529	1622	1
3.36089249994338	3.44282977950996	1623	1
3.36515225683904	3.44331876770478	1624	1
3.36382193941108	3.44100452501302	1625	1
3.36553604387872	3.45588780587706	1626	1
3.36240031064645	3.44401060900101	1627	1
3.36207502216426	3.44318069234530	1628	1
3.36507999654054	3.45567221360286	1629	1
3.36078134059447	3.43803572174220	1630	1
3.36124542845115	3.42760344089139	1631	1
3.36435722330434	3.44606802294308	1632	1
3.36290322514764	3.46133066225538	1633	1
3.36677404677536	3.42798307000726	1634	1
3.36528817411574	3.44847273329605	1635	1
3.36387013748339	3.44467658477538	1636	1
3.36226903583450	3.42970363663410	1637	1
3.36053557167049	3.41745441586741	1638	1
3.36152345146399	3.43974912166522	1639	1
3.36239351133984	3.41323072187657	1640	1
3.36369860238590	3.44482931386275	1641	1
3.36122502553693	3.44610810966821	1642	1
3.36302923234582	3.44422573316432	1643	1
3.36158396271047	3.42106035845036	1644	1
3.35988580633839	3.41698607019985	1645	1
3.36148279749922	3.43747823282812	1646	1
3.36398594856006	3.42181186413454	1647	1
3.36296824577403	3.42775817993068	1648	1
3.36174275326125	3.41694905697000	1649	1
3.36270155400094	3.41645218459670	1650	1
3.36100084154199	3.43130371368569	1651	1
3.36242037319170	3.42885631857070	1652	1
3.36222882604809	3.43576222648234	1653	1
3.36316755658646	3.43432852006770	1654	1
3.36163551817661	3.43965501989856	1655	1
3.36366667997392	3.41301144586054	1656	1
3.36149027320125	3.42995701526213	1657	1
3.36526649605496	3.42981206559100	1658	1
3.36292248818280	3.43004559970594	1659	1
3.35863343188669	3.43436269805326	1660	1
3.36015325056165	3.42842503610639	1661	1
3.36293789811468	3.39885621067164	1662	1
3.36082472235109	3.41575457236560	1663	1
3.36077452029110	3.43494352260016	1664	1
3.36429701604945	3.44643004451120	1665	1
3.36394652550889	3.42449639679988	1666	1
3.36276779584183	3.41672423668336	1667	1
3.36262724060693	3.42217570005638	1668	1
3.36109437773357	3.43800407255369	1669	1
3.35971992037765	3.42724925048015	1670	1
3.36093605495063	3.44438494067039	1671	1
3.36253200253908	3.45034609102708	1672	1
3.36324895182258	3.44712571818640	1673	1
3.36067571033376	3.43554624855795	1674	1
3.36403867278648	3.43941754377873	1675	1
3.36602284139653	3.43363113910555	1676	1
3.36460833861577	3.41766901399658	1677	1
3.35980308669103	3.44275022095668	1678	1
3.36066029550551	3.43556070189745	1679	1
3.36441693121152	3.41979500900935	1680	1
3.36269375876223	3.42521110931451	1681	1
3.35959082705182	3.43088642843065	1682	1
3.36225268393218	3.43440142780227	1683	1
3.36195128601984	3.41790616467086	1684	1
3.36203165606565	3.41783609541619	1685	1
3.36325176855162	3.42300323644381	1686	1
3.36448046196240	3.43499283135372	1687	1
3.36156792992274	3.41903580737780	1688	1
3.36182487653074	3.43768226995694	1689	1
3.36506886476825	3.42964077498233	1690	1
3.36187786183525	3.44047616553362	1691	1
3.36243720693250	3.44922382780952	1692	1
3.36204850358780	3.45950962945180	1693	1
3.36680335539053	3.47599794384278	1694	1
3.36182601923823	3.44786381523782	1695	1
3.36199338349666	3.43954618018754	1696	1
3.36194092604933	3.43352381676013	1697	1
3.36405201673248	3.42339791329749	1698	1
3.36145574905352	3.44678240043022	1699	1
3.36287506119096	3.44237432030821	1700	1
3.36254165511347	3.43944872311099	1701	1
3.36061324401791	3.45223176559537	1702	1
3.36472460723183	3.40543676495471	1703	1
3.36428955678672	3.41644912963134	1704	1
3.35941077501688	3.40644627597164	1705	1
3.36574832731291	3.44283907623255	1706	1
3.36293152320517	3.44307421163658	1707	1
3.36279825576065	3.43070234047850	1708	1
3.36366573483452	3.43765761381997	1709	1
3.36389666738485	3.44394339188523	1710	1
3.36291592868234	3.42464781996261	1711	1
3.36433644776014	3.45028431760801	1712	1
3.36255974181093	3.43480380412305	1713	1
3.36297270107457	3.42588596195923	1714	1
3.36286228175010	3.40893481185026	1715	1
3.36016470068936	3.43516778646788	1716	1
3.36435398116106	3.44175631987542	1717	1
3.36281994104176	3.46079046457568	1718	1
3.36226480500052	3.47419996269117	1719	1
3.36250039246159	3.46327522033269	1720	1
3.36572164960010	3.44570033085430	1721	1
3.36368856672272	3.45368641328294	1722	1
3.36293168924286	3.44733593684500	1723	1
3.36274944276477	3.43808353885506	1724	1
3.36180853436330	3.44073585756532	1725	1
3.36305368963746	3.44040422503935	1726	1
3.36294439472113	3.44411183825297	1727	1
3.36284996555705	3.45558119480110	1728	1
3.36095394853043	3.43369037753448	1729	1
3.36331046211039	3.43756897437202	1730	1
3.36541606994701	3.44882547046810	1731	1
3.36371144692207	3.43344668804087	1732	1
3.35966770892606	3.42125378451912	1733	1
3.36251670339265	3.41513843849732	1734	1
3.36616413341382	3.41407157120122	1735	1
3.36050216755443	3.40838787871424	1736	1
3.36149186539451	3.39841608882071	1737	1
3.36413931819184	3.40748210823616	1738	1
3.36266269171955	3.42491709521207	1739	1
3.36169667480214	3.42058219654226	1740	1
3.36474468219909	3.42929742724029	1741	1
3.36542525860629	3.42183377976571	1742	1
3.36318234148656	3.42376724961878	1743	1
3.36074131840800	3.42515743545326	1744	1
3.35973599226433	3.42242725561105	1745	1
3.36217603178946	3.43377094240390	1746	1
3.36490400356701	3.43095995651400	1747	1
3.35985873905376	3.42297180354556	1748	1
3.36474503315814	3.41437700083037	1749	1
3.36538662464228	3.44092840358172	1750	1
3.36121218679593	3.44047589431042	1751	1
3.36321123104241	3.44774303007393	1752	1
3.36426867779970	3.42965765382044	1753	1
3.36410159562485	3.43057806933663	1754	1
3.36474328605784	3.43301708420084	1755	1
3.36496677261088	3.44051978942349	1756	1
3.36093900088026	3.42788202623190	1757	1
3.36102873062517	3.41338901333158	1758	1
3.36145557637293	3.37939274908268	1759	1
3.36383910313421	3.41273026518069	1760	1
3.36476151152547	3.44043008252984	1761	1
3.36566609562219	3.45977029813805	1762	1
3.36320279659293	3.41817281565225	1763	1
3.36462542052055	3.41384012768314	1764	1
3.36846233744222	3.43484563255528	1765	1
3.35988774196046	3.45178656940507	1766	1
3.36191568710759	3.44424298395574	1767	1
3.35792880031911	3.43845159421226	1768	1
3.36252140652583	3.40550224545129	1769	1
3.36389306018937	3.42673563422362	1770	1
3.36214627399883	3.44500539617179	1771	1
3.36252300063080	3.42723613647047	1772	1
3.36166079706125	3.43070707724914	1773	1
3.36371302185242	3.41394511174551	1774	1
3.36383604720440	3.39895832369686	1775	1
3.36246379034116	3.42598793454972	1776	1
3.36262468949917	3.46214464873251	1777	1
3.36375210413238	3.46037553616954	1778	1
3.36298199166075	3.45132449795794	1779	1
3.36273818531630	3.45919783966856	1780	1
3.36434119715905	3.45299133181602	1781	1
3.36224261445668	3.44911077360533	1782	1
3.36633563729521	3.44829753498499	1783	1
3.36552902504253	3.46213574833935	1784	1
3.36447765368507	3.43068731933770	1785	1
3.36335553185520	3.44907713861951	1786	1
3.36023426300190	3.43841177008137	1787	1
3.36117466443246	3.43165671181790	1788	1
3.36256060240540	3.42874871140166	1789	1
3.36423833564947	3.43741194806077	1790	1
3.36229781688014	3.43657198039463	1791	1
3.36121982463050	3.45282312438198	1792	1
3.36349340767789	3.43098501419437	1793	1
3.35980002278677	3.43567140893703	1794	1
3.36291529111729	3.44722579220175	1795	1
3.36132580175795	3.43240388272970	1796	1
3.36461548889750	3.44832348233604	1797	1
3.36291639312158	3.45425352070510	1798	1
3.36378743900635	3.44502326722548	1799	1
3.36196168887066	3.43597006841359	1800	1
3.36188356407590	3.44879804802049	1801	1
3.36327058365821	3.44740404872324	1802	1
3.36166111795768	3.44551540881627	1803	1
3.36363787653177	3.43451448929996	1804	1
3.36166976538981	3.42820441886840	1805	1
3.36291434061844	3.43677290399080	1806	1
3.36387933871693	3.43090305261957	1807	1
3.35928261760287	3.42830740462908	1808	1
3.36308237302149	3.43145020246073	1809	1
3.36203871422349	3.44318446428796	1810	1
3.36320607789620	3.42601623244175	1811	1
3.36115487003259	3.40126991323295	1812	1
3.36346050390074	3.40140692987919	1813	1
3.36121663270810	3.43082699085212	1814	1
3.36308069247012	3.44880134894816	1815	1
3.36177790824834	3.44080244972719	1816	1
3.36082254024654	3.45269171605958	1817	1
3.36510181827680	3.46141126084876	1818	1
3.36484900393588	3.44227438530826	1819	1
3.36047193395752	3.44768933179404	1820	1
3.36211646338809	3.44423666016051	1821	1
3.36597823023050	3.44607873502948	1822	1
3.36608535902490	3.44295242610996	1823	1
3.36358103483303	3.44609083775165	1824	1
3.36492765349181	3.44511066965343	1825	1
3.36029593257716	3.44585201650357	1826	1
3.35884374029389	3.45307146064922	1827	1
3.36060009195426	3.42437314027343	1828	1
3.36283021307596	3.42217917924033	1829	1
3.36663966853068	3.43279775963598	1830	1
3.36193549134776	3.43499880575456	1831	1
3.36236447251801	3.42603144917151	1832	1
3.36155438175579	3.44443723239198	1833	1
3.36317736721426	3.40498751080951	1834	1
3.36286518487474	3.40650247375789	1835	1
3.36142232872935	3.43657237339414	1836	1
3.36298635978678	3.41494141641278	1837	1
3.36381861086949	3.42119667099277	1838	1
3.36261081821299	3.43538648230834	1839	1
3.36629936037149	3.44698431507210	1840	1
3.36398341898655	3.43657374025453	1841	1
3.35920495103627	3.42276278113087	1842	1
3.36643745378513	3.41287413868786	1843	1
3.36092411895270	3.40872004252840	1844	1
3.36609771846492	3.42903645383475	1845	1
3.36412546042088	3.43949798310614	1846	1
3.36511371819786	3.43447730092394	1847	1
3.35798915493473	3.45088228229319	1848	1
3.36058552103397	3.45932774020021	1849	1
3.36115257710179	3.46035265530174	1850	1
3.36440391918659	3.44475572145858	1851	1
3.35773823042348	3.44553778594979	1852	1
3.36036312646853	3.43096954906325	1853	1
3.36249125420128	3.43979731896129	1854	1
3.36058852420945	3.44909129590858	1855	1
3.36171528552590	3.45079296182673	1856	1
3.36180584869045	3.42179814864761	1857	1
3.36031361341017	3.44339066734116	1858	1
3.36002101976380	3.45218940786960	1859	1
3.36039732905643	3.45647142847129	1860	1
3.36276116234013	3.44679422135353	1861	1
3.36040376261065	3.43207421382553	1862	1
3.36582250288761	3.44714605759780	1863	1
3.36249113860652	3.43610546088895	1864	1
3.36537715531624	3.43382287605095	1865	1
3.36118269616911	3.43164197890915	1866	1
3.36391749626271	3.41475354412649	1867	1
3.36034911372857	3.45012302706675	1868	1
3.36274003546118	3.43781937969549	1869	1
3.36591730522752	3.43881267167695	1870	1
3.36460769430158	3.44655617144512	1871	1
3.36199934259320	3.43912077042097	1872	1
3.36324317193519	3.42485931472867	1873	1
3.35981405280243	3.44167094208573	1874	1
3.36406069654682	3.43031223192285	1875	1
3.36005193233696	3.45638045334987	1876	1
3.35949526526867	3.45858027505548	1877	1
3.36033653513087	3.44929195649584	1878	1
3.36318515876650	3.45798256691979	1879	1
3.36552271867373	3.41859433751845	1880	1
3.36266572893870	3.41344100692994	1881	1
3.36548331027060	3.42109858789588	1882	1
3.36004957088583	3.45550815992875	1883	1
3.36056440311645	3.44229872112863	1884	1
3.36116764737122	3.44267760928587	1885	1
3.36307404440296	3.43203619518446	1886	1
3.36319920797138	3.45218766354028	1887	1
3.36063944808741	3.45805866794895	1888	1
3.35973653940769	3.45456685209324	1889	1
3.36053618981283	3.45637149491739	1890	1
3.36125759403718	3.43591733152689	1891	1
3.36022326540889	3.42355984542413	1892	1
3.36267095458259	3.45170779281033	1893	1
3.36203172885360	3.44914237358744	1894	1
3.36441386661246	3.45256849886054	1895	1
3.36110425421553	3.45134860329608	1896	1
3.35862770801406	3.43492268263264	1897	1
3.36477590755512	3.44884052404060	1898	1
3.36180270346375	3.44791735008111	1899	1
3.36407591613811	3.44421972352859	1900	1
3.36345851579827	3.42178821407697	1901	1
3.36251239681928	3.43925364853196	1902	1
3.36469588639118	3.43619115817594	1903	1
3.36165956007943	3.45577477899187	1904	1
3.36422461746697	3.41839414278434	1905	1
3.36150077814967	3.43259517973127	1906	1
3.36327289480065	3.45035151382483	1907	1
3.36341400596817	3.42760035933155	1908	1
3.36165324745202	3.44564758716512	1909	1
3.36242749835661	3.44639019894747	1910	1
3.36372574276818	3.40546614676618	1911	1
3.36170715243237	3.42387364165644	1912	1
3.35876313241970	3.43522373551838	1913	1
3.36254131812602	3.43664504736790	1914	1
3.36509002354405	3.42847872547208	1915	1
3.36144405311363	3.44289765735259	1916	1
3.36190747675265	3.48255574180645	1917	1
3.36067097625238	3.48893791880851	1918	1
3.36219182131762	3.46819238027642	1919	1
3.36229410070371	3.46582298348003	1920	1
3.36425649766342	3.44794487453894	1921	1
3.36218840405569	3.43546770595073	1922	1
3.35831962474084	3.40745667330593	1923	1
3.36264397983042	3.44679522836471	1924	1
3.36296375711259	3.45296716197537	1925	1
3.36059734466452	3.44365600329443	1926	1
3.36225167025361	3.43349032991590	1927	1
3.36057009572275	3.43555388758434	1928	1
3.35895053206599	3.45947028603115	1929	1
3.36219158522707	3.45599148774592	1930	1
3.36364366502210	3.45626453741490	1931	1
3.36147635192939	3.43380133000075	1932	1
3.36110484274729	3.43216080498197	1933	1
3.36138281473211	3.45962211205306	1934	1
3.36267330629733	3.43623254429872	1935	1
3.35791897108492	3.42918201634869	1936	1
3.36313989385873	3.44886588389232	1937	1
3.36219655617133	3.43828191128978	1938	1
3.36316580559247	3.46053783830860	1939	1
3.36016706787649	3.47005362992868	1940	1
3.36036981384531	3.45865458643757	1941	1
3.35904757985609	3.44471619157433	1942	1
3.36108797850406	3.42745906685571	1943	1
3.36267241462839	3.44845394524758	1944	1
3.35941708983860	3.47248139017531	1945	1
3.36374401643469	3.46725784021571	1946	1
3.36530885060070	3.45413937570449	1947	1
3.36036254032868	3.43853132213302	1948	1
3.35679257412010	3.43896377966049	1949	1
3.36169695020406	3.44436053963392	1950	1
3.36108820195174	3.42335459362273	1951	1
3.36035105926009	3.42375009464681	1952	1
3.35862136096876	3.42734229719567	1953	1
3.36193573464297	3.44116464169722	1954	1
3.35985719726068	3.43639817790333	1955	1
3.36385452046142	3.43941321184678	1956	1
3.36014378556870	3.44066578062522	1957	1
3.36168705299896	3.43245442898782	1958	1
3.36321642464796	3.41233562113188	1959	1
3.36096582805637	3.41221646733869	1960	1
3.36315270851661	3.42688727493764	1961	1
3.36140709036293	3.45246549246886	1962	1
3.36268063985459	3.44182460318618	1963	1
3.36367110843610	3.45901153726574	1964	1
3.36236079161701	3.45451099564790	1965	1
3.36341226782776	3.44610002237717	1966	1
3.36113658115068	3.44054871528490	1967	1
3.36162489296617	3.45128310501669	1968	1
3.36115655286928	3.43810048430146	1969	1
3.36667971309107	3.43670296575378	1970	1
3.36229791765154	3.43683032053597	1971	1
3.36055005506222	3.44335836531699	1972	1
3.36470514540367	3.46088525045162	1973	1
3.36263691176751	3.45131358760248	1974	1
3.36031844549446	3.45178700575304	1975	1
3.36435606855238	3.42925731179344	1976	1
3.35991831597878	3.42567245495485	1977	1
3.36229584275239	3.42618676762892	1978	1
3.36192462437455	3.44462598141886	1979	1
3.36171906880851	3.43646274213924	1980	1
3.36290524373983	3.43376064413144	1981	1
3.36333562323582	3.41596124016913	1982	1
3.36286502239594	3.42950785908198	1983	1
3.36201852618751	3.43420965704869	1984	1
3.36032344861912	3.44393178957773	1985	1
3.35879494334640	3.44722198679482	1986	1
3.35880190212136	3.45501067434150	1987	1
3.36087528744183	3.45629983473733	1988	1
3.36370605316813	3.43451062431523	1989	1
3.36223355760658	3.42392079441374	1990	1
3.35928207948043	3.42906518489329	1991	1
3.36029498729178	3.44950212831663	1992	1
3.35947700530119	3.42576888735954	1993	1
3.36172115449888	3.43301244452595	1994	1
3.36303550303553	3.42837967599633	1995	1
3.36505973300500	3.46741954282185	1996	1
3.36174044435689	3.45652515144025	1997	1
3.36094217469603	3.44668728737030	1998	1
3.36375862288982	3.44141482625860	1999	1
3.35902726543180	3.41304881120753	2000	1
[truncated: 3,000 more rows]
