# Supplementary material for: Reversibility and Viscoelastic Properties of Micropillar Supported and Oriented Magnesium Bundled F-Actin
Source: PLoS One. 2015 Aug 31;10(8):e0136432. doi: 10.1371/journal.pone.0136432 (PMC4556452; doi:10.1371/journal.pone.0136432)
Supplement: S1 Data — See the Readme.txt file within. (ZIP) [file pone.0136432.s004.zip › Rheology-raw-data/120916 02mM/fov2113noDD/fov2113noDD.txt]

3.01868091979164	3.31309995353879	1	1
3.01959849852707	3.33908286537098	2	1
3.01591200636742	3.32961572232147	3	1
3.01755491898567	3.33758561203571	4	1
3.01929574381946	3.33429580753934	5	1
3.02058141112035	3.31423930282568	6	1
3.01988216492866	3.33710919417879	7	1
3.01602795305786	3.32958222493399	8	1
3.01805971463077	3.33026080862245	9	1
3.01712402334085	3.32255937278159	10	1
3.01571836773404	3.33025352306395	11	1
3.01879639278322	3.31702228391059	12	1
3.01819578761903	3.31832655292874	13	1
3.02345585973895	3.33757337104410	14	1
3.01860407588414	3.33490438076657	15	1
3.01947739429090	3.32186651891962	16	1
3.02506837303329	3.32256993832431	17	1
3.02133167943369	3.31730751831282	18	1
3.02097461900149	3.32454801693202	19	1
3.02140053723118	3.32448287285316	20	1
3.01965934536034	3.33131022774635	21	1
3.01645169273683	3.31082526325230	22	1
3.01803618144672	3.32450804514738	23	1
3.01452325310502	3.32968688660708	24	1
3.01846196718940	3.32957666752062	25	1
3.02222145021319	3.34322160920622	26	1
3.02359079856842	3.33181118346777	27	1
3.01554070769584	3.32761418124037	28	1
3.01930268334854	3.33138092466330	29	1
3.01981531142914	3.33536241688322	30	1
3.02093790963122	3.31649562335004	31	1
3.01907356793400	3.30421764019112	32	1
3.01761906472041	3.32511122266595	33	1
3.02175511904799	3.33030454124795	34	1
3.01941359935898	3.33209149402244	35	1
3.01993073595197	3.33800123012395	36	1
3.01832560666736	3.32272739781675	37	1
3.01983518074033	3.32460835272252	38	1
3.02078209173526	3.32529584388036	39	1
3.02393357926115	3.34846526925323	40	1
3.02241042571566	3.35083186881984	41	1
3.01951221871618	3.33735946849992	42	1
3.01799794990474	3.33984716189417	43	1
3.01733168138268	3.32980802368699	44	1
3.01933240413181	3.33507696539133	45	1
3.01717453975932	3.33183935979371	46	1
3.01682201536133	3.34128563170057	47	1
3.01845951212616	3.33339411694049	48	1
3.01714544639419	3.30998791873676	49	1
3.01859477200018	3.32139653594734	50	1
3.01807173749739	3.32922530417920	51	1
3.01925824643963	3.33311511804353	52	1
3.02003885344521	3.34278629944411	53	1
3.02102759458956	3.34450962524269	54	1
3.02055496067618	3.34980828352415	55	1
3.01756126108635	3.33552666572128	56	1
3.01564112577402	3.32818289219903	57	1
3.01777312073521	3.33596413332905	58	1
3.02003144175048	3.33547158292149	59	1
3.01497934962856	3.31682326622736	60	1
3.01767984115375	3.31830817423702	61	1
3.02163679364932	3.34216784756313	62	1
3.01614636844342	3.34354211663226	63	1
3.01825768445216	3.33007308493885	64	1
3.01938273028995	3.33291184837561	65	1
3.01666289497031	3.32581621930775	66	1
3.01729835238630	3.33519728462345	67	1
3.02326011752882	3.33651560581549	68	1
3.01793907615511	3.34750653728491	69	1
3.02053206107548	3.33560964739909	70	1
3.01843657879171	3.33351380572202	71	1
3.01685859291850	3.32158762438812	72	1
3.02057100789785	3.33755146152847	73	1
3.01865419479922	3.34256817096623	74	1
3.01602740856207	3.31289127419951	75	1
3.01744696937406	3.32388247022412	76	1
3.01767493076757	3.32043396583284	77	1
3.01841978271052	3.32089783253733	78	1
3.01577022155234	3.31684370501403	79	1
3.01502241820079	3.32015061238652	80	1
3.01706725195386	3.31876312849989	81	1
3.01906740568716	3.32796705166893	82	1
3.01904168807744	3.32482891557602	83	1
3.02124004405867	3.32332463118610	84	1
3.01866872352214	3.33433257344294	85	1
3.01771975445371	3.33715452988397	86	1
3.01641215109341	3.32535001598663	87	1
3.01693817247488	3.30876796577336	88	1
3.01232659400399	3.30588800877305	89	1
3.01652653417809	3.32335633122424	90	1
3.01712936311676	3.32119322221001	91	1
3.01719185233388	3.33334793098850	92	1
3.02032504588852	3.32935377670315	93	1
3.01624152108669	3.33074020627219	94	1
3.01195169802050	3.31231823384782	95	1
3.01762716997915	3.31555451545642	96	1
3.01966910948510	3.31630019786818	97	1
3.01570170275707	3.31009299138940	98	1
3.01373685057135	3.31262464991575	99	1
3.01819462318921	3.31317781437176	100	1
3.02192289514270	3.32508281126001	101	1
3.02059438165563	3.33596379795059	102	1
3.02132355071170	3.34012107442142	103	1
3.01842336259083	3.32898856190171	104	1
3.01955544143304	3.33539580910314	105	1
3.02080968316716	3.33577671814118	106	1
3.02162309461359	3.33995774317183	107	1
3.02178767728926	3.34734763283235	108	1
3.02206210074737	3.33782086305287	109	1
3.01842420205414	3.31536389372284	110	1
3.02220889143668	3.32258269719065	111	1
3.02184369417776	3.33284508707984	112	1
3.02130108160605	3.34475407324690	113	1
3.01700359038191	3.32616006465884	114	1
3.01979091388962	3.34337311062544	115	1
3.01452610595889	3.32933433533192	116	1
3.02097954566175	3.34895738521915	117	1
3.02723234937296	3.36783804500986	118	1
3.02041737097599	3.34519024260268	119	1
3.01396199121815	3.32238481906588	120	1
3.01919220090524	3.33660287615180	121	1
3.01945032718124	3.32843867292278	122	1
3.02169288752984	3.33408188450302	123	1
3.01678896164359	3.32549268145031	124	1
3.01838910662311	3.32739995294423	125	1
3.02284133029550	3.32601836986419	126	1
3.02218745158158	3.34158165973887	127	1
3.02048475332513	3.34106373689350	128	1
3.01568644872112	3.32685030393373	129	1
3.01657435227061	3.33567816371616	130	1
3.01573083987569	3.32204700445968	131	1
3.02032811882572	3.31681153163762	132	1
3.01735276305066	3.33649556640591	133	1
3.01875716048500	3.32988810567148	134	1
3.02029179203490	3.32484443035713	135	1
3.01551395397963	3.30880813849045	136	1
3.01781746137680	3.32632855925700	137	1
3.01799419630582	3.32248958748370	138	1
3.01678654872604	3.32717149799246	139	1
3.01664602395678	3.32096523195318	140	1
3.01542242331615	3.34165180514160	141	1
3.02033809228688	3.34079820147983	142	1
3.02292797083612	3.35588698633048	143	1
3.01930970827028	3.32966382936806	144	1
3.02269472232774	3.33622626941149	145	1
3.02253885067639	3.33977527767751	146	1
3.01925688598024	3.33363029407022	147	1
3.01984773272727	3.33586128149594	148	1
3.01567226364337	3.31750939623603	149	1
3.01410543962239	3.32049633438242	150	1
3.01399132666927	3.32359548581581	151	1
3.01483154203903	3.32188678431664	152	1
3.01956550392543	3.33786123043744	153	1
3.01865272495077	3.34163609442858	154	1
3.01862490627883	3.31775982361480	155	1
3.02044839857585	3.33000825132947	156	1
3.01849243009570	3.33472707205473	157	1
3.02083298307459	3.33047917010781	158	1
3.01521618446363	3.33888754930633	159	1
3.02107585472143	3.34157481469904	160	1
3.02142414850566	3.32907637428896	161	1
3.02087448876642	3.32016686028076	162	1
3.01482795865137	3.32310715484216	163	1
3.02001824647175	3.33574859883987	164	1
3.01766805968155	3.33846666336856	165	1
3.01858523361175	3.32610715630053	166	1
3.01871206933569	3.33010640383655	167	1
3.01964506729747	3.35369576217269	168	1
3.02081709628961	3.35149051946691	169	1
3.01959483832055	3.33261704180851	170	1
3.01855885205878	3.32598871654456	171	1
3.01882288733153	3.32710948256463	172	1
3.01917274972212	3.34240833368748	173	1
3.02158121432959	3.34660017577658	174	1
3.01893211769101	3.32858446796804	175	1
3.01857874234337	3.32264921409210	176	1
3.01764953782094	3.33734130944647	177	1
3.01722754086660	3.34114764142879	178	1
3.02154568642794	3.34982315721465	179	1
3.01556506514622	3.33343883047808	180	1
3.01748617728252	3.31858529872713	181	1
3.01797091873590	3.33491458912813	182	1
3.02131629917679	3.34339679415866	183	1
3.01440196554580	3.32327426290840	184	1
3.01339100378098	3.31626455347349	185	1
3.01949685942905	3.32350825851656	186	1
3.01913226428139	3.32467197920175	187	1
3.01731152979622	3.32193413712228	188	1
3.01629583216313	3.30005780289164	189	1
3.01684355075172	3.29523673413587	190	1
3.01858024515217	3.33698974374597	191	1
3.01834855215210	3.30919767078677	192	1
3.01997496291755	3.34286293852039	193	1
3.01554545062573	3.31962582795199	194	1
3.01991147994247	3.33409046724376	195	1
3.01561740575381	3.31620339081879	196	1
3.02034705264141	3.33155821750749	197	1
3.02358652515435	3.32471291247938	198	1
3.01506975022465	3.31181551508638	199	1
3.01547844394580	3.32264268744660	200	1
3.01874883308531	3.32359814127793	201	1
3.01513892869683	3.32130243110006	202	1
3.01577069454397	3.30914432742281	203	1
3.01405312942405	3.31025306021626	204	1
3.01993167444461	3.33228627060445	205	1
3.02162699861800	3.33432875034250	206	1
3.02088010745903	3.33461697106368	207	1
3.02152086442067	3.33749337444201	208	1
3.01984717167840	3.33289924478594	209	1
3.01975527443938	3.33816337876223	210	1
3.01590137487011	3.33774404345775	211	1
3.01828034371400	3.32532787703589	212	1
3.01662974711029	3.33357247668090	213	1
3.02239946659870	3.33553436613779	214	1
3.01944561802572	3.31582090087961	215	1
3.01926359453733	3.33382398511883	216	1
3.01864873587210	3.31979671828511	217	1
3.01563679890221	3.32101358175511	218	1
3.02081532936077	3.34367454696108	219	1
3.02053985066382	3.34901484328148	220	1
3.02104899454864	3.34131329339799	221	1
3.02167049246902	3.34356430996311	222	1
3.02084063587598	3.34937733804887	223	1
3.02106565270665	3.34547933956917	224	1
3.01971484442971	3.33310536182779	225	1
3.02250660270824	3.32568236689031	226	1
3.02085267510542	3.33009408440125	227	1
3.01582181274568	3.31476706814168	228	1
3.01271438979114	3.31051009751207	229	1
3.01688526051475	3.31604065176053	230	1
3.01932692784296	3.34261579642265	231	1
3.02121483725424	3.33464398221053	232	1
3.01938999025387	3.33277033112599	233	1
3.01540828067490	3.32002096632095	234	1
3.01897032565244	3.31913633577183	235	1
3.01758675853223	3.30287625762354	236	1
3.01825264768825	3.33401066193653	237	1
3.01569626509978	3.30169583902722	238	1
3.01910777510872	3.32570436519257	239	1
3.01541504219442	3.31942708518811	240	1
3.01773067756339	3.32417985027101	241	1
3.01997772166132	3.32954020319460	242	1
3.01921780732503	3.32787320820979	243	1
3.01635472656609	3.33266099718199	244	1
3.02232676589524	3.33273743269652	245	1
3.02072410539549	3.32234358415870	246	1
3.02131541129692	3.31300338205249	247	1
3.02003332140466	3.33889712745185	248	1
3.01930351846759	3.34795632101493	249	1
3.02185758451224	3.33623749448988	250	1
3.01614120064556	3.30709968068951	251	1
3.01670893139792	3.32679907778825	252	1
3.02277365997310	3.34183753228311	253	1
3.02011409196924	3.32593307461093	254	1
3.02356627219475	3.33886668229874	255	1
3.01671146279142	3.31299160074088	256	1
3.02009439261162	3.32497488915178	257	1
3.01689516905659	3.32721785456271	258	1
3.01280781330177	3.32291202727038	259	1
3.01784351225802	3.31625498089204	260	1
3.02001126011009	3.31882727946595	261	1
3.01828933089194	3.33998566663781	262	1
3.01809392659249	3.34076788660853	263	1
3.01730940880602	3.33319725134367	264	1
3.01851503796444	3.32189760355499	265	1
3.02022520799948	3.31379153182569	266	1
3.01992037687242	3.33834406177722	267	1
3.01795445127227	3.32515754638848	268	1
3.01811479945244	3.31712952233338	269	1
3.01718063292558	3.31002465258247	270	1
3.01589889360389	3.31385087179681	271	1
3.01968680931068	3.30850546354939	272	1
3.01425976520605	3.31174582986468	273	1
3.01900805021985	3.34017508157788	274	1
3.02061609937174	3.33548345023246	275	1
3.01753766084308	3.32366893419483	276	1
3.01776070571914	3.34284853369665	277	1
3.01908413814741	3.33530694226132	278	1
3.01513873678330	3.32165668252367	279	1
3.02093959977352	3.33090353155195	280	1
3.01744277023316	3.32249055170441	281	1
3.01650823626925	3.33201838351896	282	1
3.01882128795820	3.33326214706232	283	1
3.02086115688571	3.33047599940767	284	1
3.01530015635751	3.31663921124163	285	1
3.02332771288923	3.33265289102723	286	1
3.02126938533718	3.33376743864301	287	1
3.02067664687025	3.33601406552741	288	1
3.01936086763803	3.33441531136617	289	1
3.01708991180836	3.32002699800373	290	1
3.01601851437265	3.31935549970715	291	1
3.02259332565257	3.33141894779892	292	1
3.01809993921872	3.33166341796385	293	1
3.01670487499523	3.33019816356944	294	1
3.01763472730465	3.33656296163324	295	1
3.01936830523610	3.33055029276056	296	1
3.02197152681628	3.34792420210616	297	1
3.01972491847798	3.33091565472889	298	1
3.01815680747575	3.32801350370553	299	1
3.01809917663265	3.32582259153929	300	1
3.01781167801685	3.32588886831022	301	1
3.01681322284181	3.32674263115737	302	1
3.01829091081605	3.33337905010060	303	1
3.02016990727858	3.35072321378160	304	1
3.02132882578177	3.35133357644078	305	1
3.01787676783981	3.34487307481355	306	1
3.01609664456759	3.31084798690714	307	1
3.01747990151979	3.32964658231363	308	1
3.01904454292789	3.34047558917585	309	1
3.01692803306722	3.32648410220968	310	1
3.01592146283284	3.32196115597563	311	1
3.01803765994136	3.32475049235641	312	1
3.01688750550058	3.32592113919788	313	1
3.02085558141843	3.34101186868949	314	1
3.02078115238485	3.33921138340663	315	1
3.01651478155075	3.32125353925882	316	1
3.01923490317380	3.33099392616426	317	1
3.02177860268821	3.33774653771942	318	1
3.02316346681673	3.34060478325011	319	1
3.01976983531076	3.31840089690114	320	1
3.01453752598247	3.32086049762642	321	1
3.01619696503734	3.32519549064352	322	1
3.01312427165895	3.32032036152163	323	1
3.01706194716241	3.31411138345075	324	1
3.01512182546220	3.31602006575976	325	1
3.01485860583970	3.32386033519446	326	1
3.01536886021225	3.31640479007925	327	1
3.01599793530593	3.33528560774099	328	1
3.01570241247850	3.32855727373738	329	1
3.01348545787742	3.33776127400495	330	1
3.01808438209253	3.33373501624135	331	1
3.01851856688114	3.34944572534613	332	1
3.01819759577859	3.34234255911190	333	1
3.01880113664580	3.32753647478419	334	1
3.01634891646396	3.32961157389083	335	1
3.01759621163813	3.33421967855258	336	1
3.01654099834643	3.32726075552429	337	1
3.01573191434780	3.33950252612240	338	1
3.01797115265065	3.32156227375665	339	1
3.01959748945693	3.32985090610842	340	1
3.01794002895579	3.33887378746313	341	1
3.02048907027978	3.33742149071990	342	1
3.01748412228829	3.32679210345474	343	1
3.01605572954331	3.32413359181997	344	1
3.01700803475758	3.32202063695088	345	1
3.01781959063757	3.34036927785841	346	1
3.02143075898025	3.33370764302006	347	1
3.01579964913656	3.32028743464811	348	1
3.01595733870627	3.31562626258822	349	1
3.02234091775357	3.32931367408540	350	1
3.01989012585187	3.32534969142459	351	1
3.02266968915138	3.33749463976153	352	1
3.01941358506911	3.35580180637131	353	1
3.01885752770777	3.33714859083720	354	1
3.02025402625308	3.33592432913200	355	1
3.01407858003276	3.33523287238407	356	1
3.01464223096446	3.31712550992691	357	1
3.01788177379139	3.33295084483798	358	1
3.01680672245269	3.32447306194994	359	1
3.01659334790416	3.32762742447183	360	1
3.01777786246335	3.32387510920588	361	1
3.01829545640766	3.33317801990193	362	1
3.02010314232914	3.34300481410493	363	1
3.01835883125785	3.33707156171169	364	1
3.01912527787976	3.32940293445626	365	1
3.01809015988354	3.32898375735240	366	1
3.01718838828539	3.31348528710756	367	1
3.01924646609710	3.33457342686804	368	1
3.01940576822859	3.32789133574013	369	1
3.01623847315158	3.31124604152708	370	1
3.01612093466171	3.31513367071884	371	1
3.01920724798096	3.32508671788385	372	1
3.01877468407230	3.32196936912510	373	1
3.02081894600141	3.33499785841350	374	1
3.01953154267511	3.32758251053809	375	1
3.01954507540119	3.32544438972040	376	1
3.02147682723747	3.31467605639292	377	1
3.01766403463304	3.30518400993761	378	1
3.01682051067301	3.31377232776033	379	1
3.01543589196019	3.31092593011002	380	1
3.01808595893525	3.32601363139280	381	1
3.01798358873850	3.31797865118736	382	1
3.01983489703780	3.33688008992524	383	1
3.01828543405827	3.32153967547887	384	1
3.01773284742456	3.32930814230246	385	1
3.01623385635798	3.32109280864523	386	1
3.01629139508016	3.33759360505346	387	1
3.01868433206414	3.33663401609672	388	1
3.01792698505009	3.32336433076052	389	1
3.01776799811928	3.31531583135861	390	1
3.01632527815279	3.32157684459248	391	1
3.01410717849803	3.32417598511353	392	1
3.01830002017091	3.32878534420182	393	1
3.02023049731349	3.33121927572889	394	1
3.02084401653242	3.35064854737252	395	1
3.02199115235894	3.34980910699184	396	1
3.02114632435022	3.34840948887118	397	1
3.02160783515114	3.33370768612218	398	1
3.02289620598816	3.31900615734336	399	1
3.02250757019281	3.33281037756523	400	1
3.01910028690322	3.33666872481793	401	1
3.01970110202258	3.32585936428912	402	1
3.01805964281230	3.32950114675042	403	1
3.02219745457820	3.34683397524231	404	1
3.01744297417550	3.32490274846205	405	1
3.01536634823316	3.32585353389997	406	1
3.01474031049667	3.33056675790276	407	1
3.01547431826682	3.32523294552717	408	1
3.02014443574259	3.33156607957214	409	1
3.01660075157016	3.32132046063419	410	1
3.01818067177659	3.32244505100272	411	1
3.01605492706875	3.32819497975710	412	1
3.01433334503001	3.33438515519560	413	1
3.01582930122932	3.31721161402933	414	1
3.01993539050974	3.34538405630182	415	1
3.01956938293758	3.33903641585610	416	1
3.01430122764803	3.31862097206246	417	1
3.01818998767981	3.33636025412523	418	1
3.02089597966064	3.33287401799501	419	1
3.01609404564835	3.31879580655810	420	1
3.01760229355549	3.33790230366716	421	1
3.01875135932346	3.34448759193257	422	1
3.01663893477818	3.34583726115420	423	1
3.01742128771643	3.31983921192221	424	1
3.01762279424415	3.31611188626565	425	1
3.01661657663001	3.31306778305151	426	1
3.01766342903186	3.32398566108750	427	1
3.01985886438082	3.32233938696178	428	1
3.01677774571272	3.31009376484185	429	1
3.01838609619778	3.31543973012454	430	1
3.02053982579177	3.32944628757615	431	1
3.01907730359888	3.33590373432222	432	1
3.02009354519959	3.33583953892643	433	1
3.01604319796334	3.32132598518493	434	1
3.01647141675104	3.34255614859894	435	1
3.02073685541248	3.35234854575181	436	1
3.01867442114334	3.33602420308911	437	1
3.01463380679800	3.32113918197738	438	1
3.01938658607707	3.34079052966754	439	1
3.01676038552582	3.31461687290065	440	1
3.01699554073350	3.31453364971179	441	1
3.01612684598348	3.32883111538504	442	1
3.01688570155484	3.33759326950686	443	1
3.01656294621558	3.31236628741283	444	1
3.02100156571798	3.32633139443612	445	1
3.01787139579645	3.32454414848301	446	1
3.02148384390638	3.32963326143659	447	1
3.02056785955925	3.33128864871236	448	1
3.02344514182065	3.33516737293760	449	1
3.01904615809463	3.32316979347948	450	1
3.02042941799510	3.33580089953549	451	1
3.01809754678632	3.33167659537275	452	1
3.01976815025912	3.32201239298193	453	1
3.01832575224782	3.31241868153662	454	1
3.01729520402129	3.32509897150447	455	1
3.01957562297476	3.32136823436185	456	1
3.01352671339269	3.30929612593565	457	1
3.01979143751095	3.32784943333113	458	1
3.02169963534767	3.33623013363698	459	1
3.01687938622533	3.33364983800624	460	1
3.01836699405490	3.33442282243294	461	1
3.01951090138576	3.32881437505716	462	1
3.02294224893830	3.33640755673222	463	1
3.01962008022241	3.34716805254912	464	1
3.01488154566775	3.30541465219754	465	1
3.01618846622969	3.31453997456079	466	1
3.01936257742999	3.33595821195807	467	1
3.01830254997035	3.33819000584182	468	1
3.02163074371240	3.33667239669089	469	1
3.01789331009669	3.31976085581809	470	1
3.01541194343308	3.32799427149151	471	1
3.01522932683013	3.32135370258184	472	1
3.01889331958314	3.32311472768430	473	1
3.01937467058356	3.31967355223275	474	1
3.02094991932867	3.32636080895380	475	1
3.01988931249609	3.32741723362093	476	1
3.01786906457706	3.32477400779146	477	1
3.01821035735276	3.33297137201233	478	1
3.01894421254349	3.32880330504391	479	1
3.02342944009280	3.33658074486325	480	1
3.02628386830058	3.33454860806140	481	1
3.02017981454405	3.32920880663427	482	1
3.02377238496480	3.33694676718669	483	1
3.02051557707955	3.32541054644975	484	1
3.02236144236386	3.32262076764417	485	1
3.01966585814043	3.30942368778231	486	1
3.02506520862395	3.32593544036517	487	1
3.02134466644543	3.31327066322697	488	1
3.02334798032361	3.33458738111077	489	1
3.02027202507743	3.33615279145956	490	1
3.01579724038928	3.31548792536188	491	1
3.02025708480714	3.32173637743843	492	1
3.01970996161393	3.31873914719308	493	1
3.01777644385514	3.31643865429133	494	1
3.01964705818405	3.31936966632594	495	1
3.01563832674490	3.31283119947957	496	1
3.01803149263222	3.33617315343660	497	1
3.02098287253115	3.32132707481146	498	1
3.01637036922125	3.32330784540448	499	1
3.01662183619692	3.31321341362584	500	1
3.01788480521075	3.33456038551520	501	1
3.01538665421973	3.32229363423891	502	1
3.01685022174076	3.32441261782453	503	1
3.01974327942677	3.34156813301906	504	1
3.02071022228645	3.33388380936682	505	1
3.01745157916477	3.32064843971611	506	1
3.01677735829504	3.32528604067274	507	1
3.02120924889987	3.32544907646696	508	1
3.02114237842617	3.33240687335299	509	1
3.02037577180864	3.34046069429992	510	1
3.01693246750701	3.33174636675357	511	1
3.01877423125891	3.35455048633524	512	1
3.01767959186454	3.32631977385621	513	1
3.01966827859634	3.33163557711767	514	1
3.01941768087534	3.33629230338002	515	1
3.02123931535277	3.33243537291884	516	1
3.01834067319183	3.32392690798090	517	1
3.01567742666929	3.30990027630103	518	1
3.01853966139462	3.32216251803492	519	1
3.01690143587361	3.32630752019465	520	1
3.01613551451933	3.34098239462737	521	1
3.02157421412339	3.33225586333413	522	1
3.02020717353744	3.33271247035182	523	1
3.01846386578843	3.33375515078862	524	1
3.01701752381406	3.32702326630052	525	1
3.01531433668828	3.31258284136941	526	1
3.01777544723559	3.33340735135616	527	1
3.01727629838561	3.32599212185249	528	1
3.01921279427792	3.33583659875974	529	1
3.01597175446452	3.34218280199351	530	1
3.01840594995347	3.32553496907204	531	1
3.01307926805446	3.32293831745043	532	1
3.01673787304477	3.32740786319725	533	1
3.01507160735606	3.32640433330003	534	1
3.01825808840810	3.32010353840008	535	1
3.01730059914794	3.32125335895645	536	1
3.01705501567482	3.32627444639656	537	1
3.02182074329779	3.33706943031215	538	1
3.02347914691676	3.32640297821054	539	1
3.02356215120725	3.33657789582150	540	1
3.01944559287430	3.33291481424092	541	1
3.01971094372226	3.33000506952008	542	1
3.01742790855648	3.32460226059049	543	1
3.01963151537491	3.30972730448905	544	1
3.01624235645072	3.32431861422172	545	1
3.01693526736368	3.32406718116396	546	1
3.01708347505415	3.34982336166047	547	1
3.02036547592183	3.34705805474991	548	1
3.01819038553399	3.33346094489463	549	1
3.01904807439045	3.33522242785427	550	1
3.01702264976070	3.31615425082146	551	1
3.01484458484692	3.31387029708247	552	1
3.01685896931584	3.32046360565145	553	1
3.01693183577705	3.31754702345040	554	1
3.01388672879374	3.31357824791054	555	1
3.01697966967032	3.32997007236992	556	1
3.01624300118250	3.34761851993646	557	1
3.02211385393418	3.34592843507591	558	1
3.01345991299394	3.33587590240322	559	1
3.01563219627942	3.32976802964493	560	1
3.01917729859173	3.33289022597476	561	1
3.01796456679741	3.32795679996825	562	1
3.01543002098034	3.31401020605967	563	1
3.01956722123249	3.33699690621229	564	1
3.01924131533267	3.33928027536415	565	1
3.01738385331527	3.34778021224602	566	1
3.01498527980394	3.32322785466404	567	1
3.01630767767074	3.30350253821938	568	1
3.01757586125398	3.32295287872915	569	1
3.01710532026447	3.33972670524010	570	1
3.01386384636555	3.32908215475907	571	1
3.01798237151308	3.32914144423524	572	1
3.01771990375771	3.32167968359162	573	1
3.01523169500607	3.32540396680110	574	1
3.01290652725029	3.31219091606636	575	1
3.01572873985710	3.32852467782796	576	1
3.01856346376364	3.33169589623219	577	1
3.01803279932646	3.33456109375822	578	1
3.01588611320013	3.32175534276092	579	1
3.01716939619978	3.33507432297403	580	1
3.01594591940804	3.33157710535191	581	1
3.01821537805676	3.33010640115203	582	1
3.01709235248343	3.33165927147771	583	1
3.01700970601524	3.32782266665640	584	1
3.01712526855384	3.31707296946984	585	1
3.01971799279793	3.32654508483801	586	1
3.01734870379471	3.32427884389702	587	1
3.02119044173742	3.33349267757655	588	1
3.01569958788968	3.32887818936520	589	1
3.02071618562954	3.33642080311315	590	1
3.01918549469099	3.34827641315654	591	1
3.02198184227252	3.33229268136219	592	1
3.01778522504030	3.32859113698102	593	1
3.01568986927940	3.33511379167365	594	1
3.02125914819817	3.34521593843085	595	1
3.01612861413780	3.31254493433645	596	1
3.01489025498430	3.30960031597173	597	1
3.01637220166163	3.33113095972080	598	1
3.02042272771841	3.34552751537688	599	1
3.01862191921849	3.32739629983577	600	1
3.01662273345828	3.31994633855758	601	1
3.01516659322637	3.33034976432862	602	1
3.01676753855113	3.32281632348950	603	1
3.01753818700721	3.31450764982635	604	1
3.01798090655944	3.31081663246772	605	1
3.01727039131873	3.31533929352893	606	1
3.01925827270996	3.34188819644795	607	1
3.01967912847313	3.33269621695998	608	1
3.02228340235071	3.32976810300344	609	1
3.01908174607669	3.33210994552750	610	1
3.02144582848303	3.33761081681268	611	1
3.01649023709288	3.31939129179591	612	1
3.01661696013424	3.32253717473692	613	1
3.01785113042189	3.32043400531023	614	1
3.01629581482234	3.34182679551773	615	1
3.01589944368390	3.33845136889894	616	1
3.01865254454011	3.33617657122909	617	1
3.01732379676310	3.32880751814857	618	1
3.01828095630945	3.33429912454621	619	1
3.01526286995395	3.33884502604453	620	1
3.01923409505992	3.33408727432970	621	1
3.01594585378934	3.32919399707336	622	1
3.02211104251068	3.34357056396939	623	1
3.02162574158146	3.32109823734359	624	1
3.02146323893626	3.32441622510998	625	1
3.02222058133218	3.33385089225645	626	1
3.02273251806403	3.34031334230777	627	1
3.02029882742430	3.33476163440161	628	1
3.01986937064473	3.33929880115362	629	1
3.02085376139926	3.33617727819799	630	1
3.01955497639468	3.34727416959470	631	1
3.01340829921759	3.33062212325428	632	1
3.01776462461864	3.33318664911391	633	1
3.01674311723423	3.33920590960728	634	1
3.01871148283547	3.32438082625358	635	1
3.01798790969447	3.31271239820300	636	1
3.01669605653613	3.30942817898069	637	1
3.02186027707006	3.33602430635275	638	1
3.02152209663582	3.35048277963239	639	1
3.02069559341931	3.33679480045781	640	1
3.01942915757000	3.32806051042693	641	1
3.01871199222632	3.32235778425994	642	1
3.01807700508388	3.33315266642307	643	1
3.01758001597856	3.33941130236862	644	1
3.01648873673611	3.33666412428608	645	1
3.01681296563679	3.33534572315627	646	1
3.01730255610913	3.32284922749089	647	1
3.01804608358309	3.33379241162824	648	1
3.01636033779675	3.32871313069140	649	1
3.01750588900938	3.32425311053685	650	1
3.01925151447232	3.34174872559636	651	1
3.01748377214000	3.33210875804585	652	1
3.01866843068137	3.33717350802056	653	1
3.01638557949698	3.32280750413456	654	1
3.01989878853107	3.34275254068692	655	1
3.02054508966131	3.33068003432877	656	1
3.02313415811839	3.34480093224052	657	1
3.01899005083006	3.33107113316921	658	1
3.02118356477334	3.32481491263370	659	1
3.01842715623827	3.32983002148461	660	1
3.02362579630458	3.35333877988026	661	1
3.01623927296881	3.32526482752714	662	1
3.01936987806437	3.32907929215624	663	1
3.01988821243353	3.33064388502656	664	1
3.01736093119101	3.33267653596080	665	1
3.01716607540431	3.32143947142378	666	1
3.01666843579241	3.32112632356972	667	1
3.01758650610628	3.32558848114904	668	1
3.01868121064307	3.33768531006589	669	1
3.02000403246164	3.33801108744589	670	1
3.01552912440324	3.32886355982694	671	1
3.01567152569461	3.31727677595891	672	1
3.01810939225276	3.33719594944241	673	1
3.01731820348615	3.32570950387141	674	1
3.01524768326462	3.32004825626810	675	1
3.01854811918457	3.32232619681571	676	1
3.01732499702145	3.33316576918867	677	1
3.02051485485149	3.33545084928753	678	1
3.01337197863006	3.31155833271499	679	1
3.01551583371900	3.33442908037129	680	1
3.01441389051075	3.33167872741748	681	1
3.01884335618018	3.32054723148568	682	1
3.02156978112561	3.34079594878844	683	1
3.02262764525438	3.33424108749978	684	1
3.01859303541673	3.34217908631052	685	1
3.01787829236597	3.33879193669753	686	1
3.01652734969427	3.31753776463285	687	1
3.01409406010817	3.31157443181306	688	1
3.01376166977716	3.30198684032266	689	1
3.01453912416728	3.29927794875817	690	1
3.01776012789641	3.31105457482197	691	1
3.02069392469878	3.35876915354296	692	1
3.01942803621504	3.32432083654410	693	1
3.01978470773509	3.32807532126415	694	1
3.02549955677032	3.36199445843841	695	1
3.02354147202318	3.34682665428901	696	1
3.02015742736334	3.32514710395048	697	1
3.01889189566836	3.31245852394168	698	1
3.01937088975964	3.32428983194901	699	1
3.02166901803650	3.34615150667405	700	1
3.01643954983778	3.31934537656173	701	1
3.01708242680070	3.33561194695785	702	1
3.01525025628325	3.31464533032184	703	1
3.01300845350348	3.31839506409619	704	1
3.01328894790603	3.31304483298339	705	1
3.01785681472899	3.33260109399874	706	1
3.01878629446758	3.31340566173393	707	1
3.01947976905778	3.31900907483607	708	1
3.01745312922894	3.31948626569978	709	1
3.01645562582039	3.33623884286302	710	1
3.01682219818265	3.31500933932914	711	1
3.01501709722587	3.30985859551449	712	1
3.01648158858296	3.30530741095157	713	1
3.01790121973734	3.30614026348644	714	1
3.01806205147971	3.31388379421086	715	1
3.01712316703951	3.31166749974160	716	1
3.01654476497350	3.32085053958904	717	1
3.01467019029068	3.30913883136928	718	1
3.01293487580668	3.30877149101667	719	1
3.01779392261679	3.31196998917726	720	1
3.01229919029895	3.30740437133065	721	1
3.01735864730405	3.32027523771043	722	1
3.01665547827600	3.32706411029022	723	1
3.01725072319442	3.32649015505124	724	1
3.01890913668478	3.33111475511475	725	1
3.01968862172202	3.32901033430254	726	1
3.01775446714606	3.31573207112318	727	1
3.02411512373636	3.33093812489229	728	1
3.01882450344628	3.32626389153476	729	1
3.02102733767389	3.33456746515482	730	1
3.01878402221211	3.32250640516249	731	1
3.02401600160322	3.34360427760749	732	1
3.02158501231974	3.33468294892999	733	1
3.01868717807108	3.33968372260267	734	1
3.01859507089198	3.33848345498036	735	1
3.01978497843402	3.33044745960069	736	1
3.01598755294993	3.33698286543445	737	1
3.01909248953115	3.34282678450482	738	1
3.01572984613451	3.33417102632218	739	1
3.01851355345131	3.34007645126635	740	1
3.02112191803571	3.34103728960191	741	1
3.01297539714469	3.31816983608707	742	1
3.01503374524966	3.32330679898371	743	1
3.01582901619366	3.31826333424288	744	1
3.01920545045448	3.32982862033949	745	1
3.01911636629680	3.32180027185861	746	1
3.01797249920317	3.33239616916574	747	1
3.01441346341783	3.30391232911600	748	1
3.01796827497840	3.32558780412519	749	1
3.01732371898559	3.32726562182607	750	1
3.01540390461884	3.32766624938015	751	1
3.01613412373457	3.32251409322146	752	1
3.02284571357838	3.35000287735797	753	1
3.01763587703827	3.34427373579553	754	1
3.01882399799479	3.32804568657038	755	1
3.02241842615740	3.34554347507706	756	1
3.01933517595738	3.33545784901164	757	1
3.01784086355893	3.33055276335492	758	1
3.01911417712443	3.33244111756133	759	1
3.01413581933416	3.30850548455889	760	1
3.01950571541328	3.33275143131641	761	1
3.01783172056011	3.31670058039543	762	1
3.01719535861735	3.31811849263439	763	1
3.02125802339183	3.32967597502498	764	1
3.01943675837614	3.34091850543391	765	1
3.02193444648130	3.33782690956601	766	1
3.01791138387836	3.33393104318690	767	1
3.01730160891051	3.33281092347884	768	1
3.01904714693715	3.33683325350729	769	1
3.01978578370815	3.34693435137911	770	1
3.01989133117229	3.33363571559725	771	1
3.02181841567286	3.32625538977505	772	1
3.01689006958745	3.32438215715609	773	1
3.01956882751546	3.33452245155731	774	1
3.01971471050038	3.34856566358737	775	1
3.01879461432952	3.33167115882977	776	1
3.01770010281358	3.32531966490982	777	1
3.01762735986047	3.32541499945534	778	1
3.01729898312005	3.34209112266182	779	1
3.01775847173960	3.33516537622370	780	1
3.01906711794521	3.34304294693239	781	1
3.01840947665035	3.32476570371228	782	1
3.02069393550824	3.34756160550324	783	1
3.02201121209676	3.34005429178790	784	1
3.01671771086756	3.33360118442069	785	1
3.01646646916148	3.31826821388275	786	1
3.01904139790418	3.34360651187432	787	1
3.02035150241849	3.33386490649949	788	1
3.01562764391985	3.31247024948065	789	1
3.01747465858274	3.33928566265063	790	1
3.01533970200499	3.32405907365262	791	1
3.01678101556786	3.32518805657914	792	1
3.01768823832188	3.31965858551733	793	1
3.01696239545901	3.31509406283331	794	1
3.01484932930102	3.30271594834120	795	1
3.01999036815255	3.33993021112194	796	1
3.01531019434755	3.31888706599101	797	1
3.01464522136442	3.30940573444701	798	1
3.02058086209098	3.33635887585431	799	1
3.02238441364805	3.34040491291766	800	1
3.01823551275238	3.35338815560652	801	1
3.01903595710255	3.35497568523869	802	1
3.01987815409310	3.32837031018880	803	1
3.01706240848316	3.32720529785281	804	1
3.02081244121332	3.35354505388251	805	1
3.01885205004650	3.31434631994767	806	1
3.01498848420934	3.30626976256690	807	1
3.01604545453004	3.31776360190210	808	1
3.01947699290598	3.34508867828065	809	1
3.01611266090855	3.32758511374048	810	1
3.01748700146057	3.32703682278652	811	1
3.01832483953307	3.33903367555165	812	1
3.02092531281135	3.34061167911480	813	1
3.01778910304820	3.34521320198627	814	1
3.01575477709418	3.32980569253174	815	1
3.02079404013072	3.34988116595253	816	1
3.01792676223107	3.33217793263348	817	1
3.01800938355897	3.32718261417016	818	1
3.01815616621711	3.34528239786592	819	1
3.02071932314920	3.35488195482308	820	1
3.01816728593681	3.33842152500804	821	1
3.02164205642577	3.33807778618907	822	1
3.01755353466893	3.34188950161201	823	1
3.01867307640455	3.33598402337062	824	1
3.01795681988794	3.33626052290719	825	1
3.01638981728885	3.32413027204497	826	1
3.01722595535121	3.31793799291911	827	1
3.01716903267371	3.32406105065830	828	1
3.02091876097143	3.33788265102558	829	1
3.01455741883006	3.31971093745677	830	1
3.02082942193485	3.34143545092133	831	1
3.01949534949876	3.34020230299267	832	1
3.01550131173909	3.34456180881369	833	1
3.01495708775465	3.33525128151758	834	1
3.01878875378686	3.34691277283343	835	1
3.01806382840925	3.34209462258141	836	1
3.01671520114818	3.34071044054785	837	1
3.01556290916572	3.32727197503378	838	1
3.01940005175190	3.34667521122967	839	1
3.01614222362491	3.33103376903729	840	1
3.01970796084407	3.32879898485874	841	1
3.01712938903497	3.32833566543303	842	1
3.02058315692129	3.34138310201452	843	1
3.01756616420903	3.31441839197726	844	1
3.01643072600098	3.32145924440504	845	1
3.01736493254197	3.32119148326680	846	1
3.02014794452920	3.33179348325415	847	1
3.01749972270062	3.33109427340796	848	1
3.01787639148189	3.33082688810975	849	1
3.02488125381093	3.34064709523296	850	1
3.01944658095356	3.31256545155792	851	1
3.02005726885159	3.33181814672689	852	1
3.01538971717806	3.32601270499140	853	1
3.01948387293520	3.32051747210246	854	1
3.01819820043945	3.32155308183325	855	1
3.02091030084344	3.33314956208926	856	1
3.01884796366917	3.32162037264640	857	1
3.01874623267755	3.31319566415907	858	1
3.01644307936066	3.33890544488862	859	1
3.01923759528568	3.33445871017268	860	1
3.01716860320555	3.32626123763930	861	1
3.01885956243327	3.34092751285141	862	1
3.01538366388756	3.33483798096854	863	1
3.01528847197917	3.31791015863072	864	1
3.01581419829206	3.34056424758186	865	1
3.01486145594197	3.32113407894414	866	1
3.01652201076220	3.30832665031066	867	1
3.01562519882176	3.31359773645644	868	1
3.01892135608280	3.33346424534287	869	1
3.01853615272791	3.32850449363043	870	1
3.01689362268952	3.32806772951942	871	1
3.01846624193317	3.33496860594138	872	1
3.02077292848538	3.34661820982227	873	1
3.01406225777476	3.30755303237414	874	1
3.01650158982167	3.31530027597083	875	1
3.01381114863616	3.32949232131316	876	1
3.01763365577541	3.34353240297698	877	1
3.01813811471435	3.32748283767014	878	1
3.01742578297998	3.32266493839773	879	1
3.01441016116485	3.33154757595917	880	1
3.01772532597767	3.33542480673365	881	1
3.01682280089654	3.32477364710018	882	1
3.01680069159216	3.31773909070112	883	1
3.01990981004020	3.33812210685654	884	1
3.01740883586966	3.33016507988633	885	1
3.01682859757036	3.33294839164941	886	1
3.01944050228664	3.33200620060278	887	1
3.02073456886017	3.33234592789382	888	1
3.01560077337660	3.33213470178680	889	1
3.01777754744865	3.31631997373573	890	1
3.02043798639653	3.33116944103696	891	1
3.01492041539568	3.31405415335516	892	1
3.01820791608261	3.33917189351213	893	1
3.02061573998913	3.34191678732155	894	1
3.01549516937617	3.33812007267478	895	1
3.01726632458606	3.33349357331911	896	1
3.01894128057088	3.33370612777433	897	1
3.01712965761676	3.33448444090694	898	1
3.01630059548227	3.33234465920097	899	1
3.01986738436709	3.32272696860232	900	1
3.01892118751564	3.32419300695119	901	1
3.01612161591427	3.32573394956623	902	1
3.02016604675084	3.34555866301276	903	1
3.01675380465971	3.31817828709998	904	1
3.01560496057250	3.33185098150430	905	1
3.01432841924042	3.32660822697826	906	1
3.02108418704475	3.33007258797265	907	1
3.01543656850252	3.33100992865524	908	1
3.01539362271092	3.34174516175533	909	1
3.01518982355554	3.32256780709329	910	1
3.01660682067958	3.33087904960583	911	1
3.01963181707300	3.32970455518197	912	1
3.01856323570841	3.31844912965822	913	1
3.01536766521725	3.32686905080907	914	1
3.01780279468491	3.34248881856128	915	1
3.01978407107894	3.32928518237530	916	1
3.01764592489537	3.32767442298429	917	1
3.01679047529146	3.32772919241110	918	1
3.01439865682850	3.32908463924989	919	1
3.01526592198812	3.32004717422851	920	1
3.01837185717414	3.32021269393380	921	1
3.01931398657075	3.33398591850034	922	1
3.01849653761910	3.33773832532306	923	1
3.02003021837254	3.34468763467833	924	1
3.01948579954896	3.33452557756335	925	1
3.01664411714574	3.31860014419361	926	1
3.01519713911400	3.31400184173151	927	1
3.01827922947482	3.34444349742324	928	1
3.01969644335339	3.34295912673234	929	1
3.02101228475420	3.32678919883398	930	1
3.01855013929599	3.31218001795759	931	1
3.01482653714713	3.30868155669383	932	1
3.01878989015900	3.32892245072033	933	1
3.01625996228621	3.32208968556431	934	1
3.01421591637496	3.31941711945735	935	1
3.01559398325842	3.31948497742132	936	1
3.01834412181069	3.32308193156393	937	1
3.02178280801752	3.33129118340135	938	1
3.01292409889968	3.32238630191834	939	1
3.01629691917082	3.31666006777193	940	1
3.02044968206416	3.32449282786196	941	1
3.01765028391285	3.34774592380321	942	1
3.01811297634714	3.34572875676061	943	1
3.02091275072308	3.33593458445780	944	1
3.02092498279084	3.33723326024908	945	1
3.02312351962310	3.33623266615451	946	1
3.01873465881257	3.33627538597188	947	1
3.01849372496116	3.33173633463887	948	1
3.01749570522998	3.33271534172815	949	1
3.01860782188713	3.33536610516619	950	1
3.01764176652121	3.34078005823729	951	1
3.01731751889214	3.31982987396975	952	1
3.01665793102669	3.33414141369478	953	1
3.01305681393752	3.33014514316480	954	1
3.01499791352566	3.31603849366456	955	1
3.01553196732684	3.32819277524152	956	1
3.01725520436336	3.30890687797786	957	1
3.01780111297443	3.31289588751138	958	1
3.01588109916728	3.31434379498959	959	1
3.01570145009000	3.31448311358475	960	1
3.01797997777464	3.32097432547369	961	1
3.01815621768151	3.33315402830460	962	1
3.01795287567454	3.34034383805779	963	1
3.01864916256576	3.32145053008752	964	1
3.01349576613527	3.31297320130766	965	1
3.01713065074460	3.33879290504369	966	1
3.01595714522658	3.33896993607157	967	1
3.01630877183585	3.33235489035812	968	1
3.01342354290070	3.31200229079059	969	1
3.01681174641758	3.31902780459244	970	1
3.01509634869633	3.32884316369666	971	1
3.01460851707360	3.33326138992837	972	1
3.01765598734721	3.32741921922292	973	1
3.02149636796213	3.34022971869001	974	1
3.01675490309309	3.33318380626584	975	1
3.01882651673086	3.33559054546966	976	1
3.01916512389236	3.31774853011964	977	1
3.01758159285347	3.32262009920629	978	1
3.01928482534600	3.34849756739494	979	1
3.01929493257779	3.33952193359165	980	1
3.02037186687014	3.34462026747512	981	1
3.01907664520615	3.34639285076978	982	1
3.01326142336880	3.32115013440852	983	1
3.01892435865788	3.32127458103015	984	1
3.01906776835836	3.30879549003991	985	1
3.01775941858653	3.31771231822287	986	1
3.01590402046212	3.32187986061087	987	1
3.01607639454505	3.32415383964956	988	1
3.02272927586438	3.35155677690267	989	1
3.01625851544980	3.31680341374335	990	1
3.01525794910271	3.31733317945800	991	1
3.01884018812794	3.33131950436336	992	1
3.01798691898180	3.33359900212729	993	1
3.01692478398171	3.32520462653149	994	1
3.02321081312309	3.35170338599573	995	1
3.01757047779232	3.33369458896013	996	1
3.02188280619085	3.33261089025900	997	1
3.02005465429704	3.33160202391369	998	1
3.01724416684673	3.32458472535718	999	1
3.01601320019157	3.31892114745914	1000	1
3.01694082862719	3.32209657493764	1001	1
3.01844725231894	3.32487483680845	1002	1
3.01849627844778	3.33302817105889	1003	1
3.01547509893130	3.32053501452411	1004	1
3.01668023208240	3.31298161924728	1005	1
3.01666687844201	3.32004610686511	1006	1
3.01664445030962	3.33482692595024	1007	1
3.01615582175777	3.32086464192789	1008	1
3.01429446904730	3.31874986087262	1009	1
3.01822790100042	3.32802060330002	1010	1
3.01537226797683	3.32475932212876	1011	1
3.01762558006718	3.33586520955352	1012	1
3.02124067453135	3.34352043073301	1013	1
3.01776575401420	3.32934282883082	1014	1
3.01716396975957	3.33298243950099	1015	1
3.01942947741116	3.34102378320728	1016	1
3.01989203311326	3.33619657063334	1017	1
3.01493571039981	3.33791671458682	1018	1
3.01608924641261	3.33376362815155	1019	1
3.01458530371281	3.31585932810207	1020	1
3.01582266678689	3.31497625454489	1021	1
3.01758379911412	3.35273026540385	1022	1
3.01701728163318	3.34191021029911	1023	1
3.01694946904194	3.34105108129011	1024	1
3.01930984431839	3.32711616153565	1025	1
3.01689189646778	3.32996302533034	1026	1
3.02048610190611	3.31731893883077	1027	1
3.01938719702711	3.31845774395603	1028	1
3.01451148177104	3.32804005864064	1029	1
3.01894547640162	3.34566195974216	1030	1
3.01710807954166	3.32760724063442	1031	1
3.02000738058032	3.33798237428019	1032	1
3.01735598633755	3.32830059996294	1033	1
3.01671243334831	3.32825668875128	1034	1
3.01659744077150	3.32297793765043	1035	1
3.01774043853444	3.32876914954969	1036	1
3.01627146837973	3.32204837510677	1037	1
3.01565555232855	3.32864273214574	1038	1
3.01633258159555	3.32630389470165	1039	1
3.01755363380501	3.32831341760542	1040	1
3.02238247971321	3.33797646901848	1041	1
3.01664673169417	3.33331371422338	1042	1
3.02007950471385	3.34317377743740	1043	1
3.01948723997196	3.34355498698707	1044	1
3.01651094154249	3.33603815254183	1045	1
3.01857549534099	3.34051343181024	1046	1
3.01619678926152	3.33133126606089	1047	1
3.01795702308732	3.32924937545150	1048	1
3.01646110481438	3.33386195496689	1049	1
3.01680341460885	3.32984165850604	1050	1
3.02136684565091	3.34801177515141	1051	1
3.01824407634574	3.34398054701154	1052	1
3.01831719069223	3.34126419686612	1053	1
3.01627502643752	3.34831676211721	1054	1
3.01909319106308	3.34918371326139	1055	1
3.01558503818541	3.32550213356815	1056	1
3.01546720359816	3.32405485035549	1057	1
3.01758563680854	3.33000510769663	1058	1
3.02108560151088	3.34500147854414	1059	1
3.01860634203158	3.34634226876777	1060	1
3.02228747141738	3.33792070199364	1061	1
3.02059288294116	3.33747079751971	1062	1
3.02177800234977	3.34273591830157	1063	1
3.01400307466620	3.32180582192463	1064	1
3.01539413104049	3.33683219782384	1065	1
3.01775647259493	3.33405616994636	1066	1
3.01917674719512	3.34804376108778	1067	1
3.01653373356763	3.33164492116668	1068	1
3.01708812141745	3.33641976802477	1069	1
3.01948972303999	3.34546347223679	1070	1
3.01899101664489	3.35157487079739	1071	1
3.01765018923055	3.33752159197501	1072	1
3.02045771089453	3.33597595288248	1073	1
3.01496160892478	3.32297454877159	1074	1
3.01428668094949	3.32440036767489	1075	1
3.01813707741363	3.34696267637924	1076	1
3.01238292860036	3.30339347200804	1077	1
3.01470166917970	3.31643613468167	1078	1
3.01548908754140	3.32817119713640	1079	1
3.01540789940377	3.32894929569965	1080	1
3.01701733683832	3.33207384788243	1081	1
3.02105506011856	3.33615648411608	1082	1
3.02300671490576	3.33616238014466	1083	1
3.01820862714777	3.33790684859968	1084	1
3.02327177467694	3.35256492590613	1085	1
3.02007023778853	3.33033628574412	1086	1
3.01679053680961	3.31691542321109	1087	1
3.01638714729158	3.32778076566899	1088	1
3.01825450205438	3.33834466529069	1089	1
3.01880417587190	3.34519064336185	1090	1
3.02102750357551	3.32606953934993	1091	1
3.01792460508597	3.33619371999652	1092	1
3.01894609730354	3.32790541569885	1093	1
3.01580765401373	3.32591737038529	1094	1
3.01454576046257	3.31730709377413	1095	1
3.01972492664302	3.33239174712650	1096	1
3.01594491941406	3.33807441550852	1097	1
3.01797694852720	3.30978943913757	1098	1
3.01809353117816	3.31542127811039	1099	1
3.01903629246663	3.32895989562920	1100	1
3.01945348088068	3.33608726348079	1101	1
3.01699130553625	3.32976014364382	1102	1
3.01750762014543	3.32866962699440	1103	1
3.01794128843325	3.34635559412719	1104	1
3.02035848249974	3.33828400545508	1105	1
3.01926640380757	3.34757345035460	1106	1
3.02072226968580	3.34907035191931	1107	1
3.01819337234131	3.31921018749376	1108	1
3.01857513827416	3.32494107790379	1109	1
3.01232462138875	3.30710671792715	1110	1
3.01750658658730	3.33471383266206	1111	1
3.02124335399060	3.34154938131540	1112	1
3.02086984418976	3.34446023816899	1113	1
3.01653418808228	3.33526389579536	1114	1
3.02080332714965	3.32605918857272	1115	1
3.02441869538409	3.34353420563602	1116	1
3.02049997584671	3.34358153440924	1117	1
3.01579221058479	3.33296349343943	1118	1
3.01757471906429	3.33018484052510	1119	1
3.02229290960796	3.35153937948277	1120	1
3.01869607760124	3.32508186759490	1121	1
3.02123149669755	3.32696760563401	1122	1
3.01805543602427	3.32127862555960	1123	1
3.01757861286996	3.32602054315256	1124	1
3.01896116497010	3.32863522869644	1125	1
3.01875269091347	3.31024696891764	1126	1
3.01608965741610	3.30487175798786	1127	1
3.01907583579404	3.32850776585103	1128	1
3.01832107156326	3.32627664270997	1129	1
3.01846336731117	3.32667099844954	1130	1
3.01991411557110	3.34592309323676	1131	1
3.01675348463472	3.33274203013995	1132	1
3.01596752818864	3.32913910339108	1133	1
3.01326366555464	3.32263270209046	1134	1
3.01846836466563	3.33573690880323	1135	1
3.02033852057063	3.34200324608747	1136	1
3.01639125544683	3.32944173266855	1137	1
3.01625595001952	3.34392063309534	1138	1
3.01788929742629	3.32419354048221	1139	1
3.01795593561369	3.33537674153823	1140	1
3.02154831237820	3.34432398646293	1141	1
3.02018758900027	3.34540456899509	1142	1
3.01571827359062	3.32401318895652	1143	1
3.01891401240340	3.31390377876324	1144	1
3.01691332056748	3.32504161721186	1145	1
3.01468633758183	3.34135401801932	1146	1
3.01441312742850	3.31927028311181	1147	1
3.01889300456507	3.32553471037754	1148	1
3.01996069499839	3.33244491599561	1149	1
3.01739917185828	3.31683322974737	1150	1
3.02117280960506	3.32717174043823	1151	1
3.02128940059946	3.33623083699541	1152	1
3.02395582066390	3.34532189471719	1153	1
3.01974625252337	3.34271239567519	1154	1
3.01889082306054	3.34200336996872	1155	1
3.01382618242213	3.33941051442424	1156	1
3.01449663247582	3.32928918417477	1157	1
3.01411710988091	3.31975095500341	1158	1
3.02141647761585	3.34302146249589	1159	1
3.02061185353209	3.34472733237218	1160	1
3.01802038620383	3.32926046662072	1161	1
3.01507426572402	3.32563123702528	1162	1
3.01663300766698	3.33477053394643	1163	1
3.02078415633426	3.34278887438161	1164	1
3.01960276646643	3.33872774581504	1165	1
3.01701081641158	3.32833449018509	1166	1
3.01704688190732	3.32887547782345	1167	1
3.02080060328681	3.33861872445869	1168	1
3.01902270315323	3.33403287696025	1169	1
3.01718312253340	3.33549198714361	1170	1
3.02159643324026	3.33174723399846	1171	1
3.01402372385420	3.32533331129590	1172	1
3.01913962851757	3.32944853310040	1173	1
3.01800965510479	3.33175104124062	1174	1
3.01419085249805	3.31467871057470	1175	1
3.01418088062125	3.31798177781790	1176	1
3.01566891278789	3.34059099579951	1177	1
3.01980638240837	3.33111928919487	1178	1
3.01882402386885	3.33252967060978	1179	1
3.01837946549462	3.34496135091068	1180	1
3.01691926274428	3.33380214568226	1181	1
3.01322461077164	3.34175215680988	1182	1
3.01869464175880	3.33242991115431	1183	1
3.01470008459640	3.32989266763377	1184	1
3.01761544105012	3.33837324336407	1185	1
3.01697798807016	3.31945720186179	1186	1
3.01736358451705	3.32349314262454	1187	1
3.01742194600961	3.32084010239854	1188	1
3.02106800422736	3.35329224044376	1189	1
3.01722293937199	3.32507308220642	1190	1
3.01603022390891	3.32544789329157	1191	1
3.02164030165241	3.33684941102817	1192	1
3.01754330533436	3.32689082718085	1193	1
3.01838364047984	3.33316212072714	1194	1
3.01879870032050	3.33211120980519	1195	1
3.01536917356443	3.31813472174669	1196	1
3.01538675985468	3.30703730931292	1197	1
3.01217815639073	3.32043237986982	1198	1
3.01086446289380	3.32163475118564	1199	1
3.01981277797720	3.33493764209870	1200	1
3.01705506453317	3.33788071566298	1201	1
3.01734323500328	3.32294903697234	1202	1
3.01646148291654	3.30633270530436	1203	1
3.01932818912103	3.32168162250078	1204	1
3.01942809593277	3.35332643030822	1205	1
3.01558227026251	3.32830723588945	1206	1
3.01436833585999	3.32453471142274	1207	1
3.01704073055160	3.34075893900431	1208	1
3.01672240561190	3.32405063280490	1209	1
3.01713974994211	3.30767537767537	1210	1
3.01624306234990	3.32626682492845	1211	1
3.01260438169630	3.31295662523817	1212	1
3.01546926658771	3.33900981132669	1213	1
3.01417880791463	3.32949919166580	1214	1
3.01717821260754	3.33206924247505	1215	1
3.01769636332562	3.33489969091624	1216	1
3.01412177809730	3.31971311689797	1217	1
3.01779872849057	3.32148554564498	1218	1
3.01725547845291	3.32283093596716	1219	1
3.01369667046684	3.32357555754371	1220	1
3.01108254303422	3.31081641936176	1221	1
3.01316720620315	3.32757064811112	1222	1
3.01788601632437	3.34284438895083	1223	1
3.01720996249398	3.33726334111342	1224	1
3.01574123305359	3.32553742144234	1225	1
3.01831059775463	3.33253162208757	1226	1
3.02072550750073	3.32960153695554	1227	1
3.02044663764230	3.34024177906446	1228	1
3.01573148583211	3.32952169396249	1229	1
3.01547476517826	3.31947604280988	1230	1
3.01413149601679	3.31121717824517	1231	1
3.01470519243580	3.30903740675459	1232	1
3.01838098680074	3.32624527772804	1233	1
3.01649449475259	3.30492776159893	1234	1
3.01437947923812	3.30979825074493	1235	1
3.01413394941185	3.30095967196917	1236	1
3.01056181692954	3.31428525119884	1237	1
3.01777695378121	3.32638454185821	1238	1
3.01689260235582	3.33059071928032	1239	1
3.01893584647455	3.32633212240069	1240	1
3.01172363582252	3.29895547860741	1241	1
3.01541233521659	3.31419456325017	1242	1
3.01833112780035	3.32486262834593	1243	1
3.01340590312794	3.32118107436442	1244	1
3.01866667830821	3.34136465291903	1245	1
3.01508883509291	3.31664973367605	1246	1
3.01493136818616	3.33183445976429	1247	1
3.01774666390066	3.33123065661304	1248	1
3.01766377560384	3.32472429078350	1249	1
3.01604561429046	3.32737056168927	1250	1
3.01340062181263	3.33267800832337	1251	1
3.01821343272461	3.33843433223014	1252	1
3.01712723623868	3.33148842999232	1253	1
3.01668962694602	3.33687262749877	1254	1
3.02044324142435	3.33727803183487	1255	1
3.01884407186658	3.33282762952036	1256	1
3.01764539204052	3.33234471646295	1257	1
3.01396041179505	3.30624394258060	1258	1
3.01443998191160	3.33108061308126	1259	1
3.01271299578075	3.31635347590685	1260	1
3.01519624699009	3.31761645252779	1261	1
3.01683042585397	3.31736418096010	1262	1
3.01685456316410	3.33291482359954	1263	1
3.01574383152436	3.32029487703773	1264	1
3.01686350854665	3.32108060995565	1265	1
3.01894493748049	3.33043765397387	1266	1
3.01874287753208	3.34144950442182	1267	1
3.01878439717498	3.33743067483925	1268	1
3.01724621200090	3.32214039736112	1269	1
3.02382757210759	3.33528064563376	1270	1
3.02414324141275	3.33310912609466	1271	1
3.01841770943278	3.34314483854819	1272	1
3.01832503050517	3.33424243029623	1273	1
3.01819375342566	3.33431717452366	1274	1
3.01739292139541	3.32774386056641	1275	1
3.01716121233300	3.33294605166211	1276	1
3.01591226286197	3.33596483389905	1277	1
3.01947015982117	3.34115145974392	1278	1
3.01590966745776	3.32684777666110	1279	1
3.01525257096889	3.31867220521749	1280	1
3.01491342142442	3.32017072775482	1281	1
3.01472700684173	3.32819979101735	1282	1
3.01552695174732	3.32204348127887	1283	1
3.01510345702473	3.33380229908436	1284	1
3.01563827297822	3.32867451699602	1285	1
3.01746916420248	3.33596029868457	1286	1
3.01698463910101	3.33742514896449	1287	1
3.01588556167026	3.32852953246715	1288	1
3.01486273102802	3.31037015704416	1289	1
3.01994616290243	3.32402408991237	1290	1
3.01524189372190	3.32566281398273	1291	1
3.01648243760246	3.33600661915912	1292	1
3.01593953750494	3.32369556760199	1293	1
3.01796041451376	3.32178972662705	1294	1
3.01689371816537	3.32216625454090	1295	1
3.01485563692499	3.32122222608512	1296	1
3.01661616440018	3.32657486704289	1297	1
3.01612672831567	3.32123612447088	1298	1
3.01786307622051	3.34224137612277	1299	1
3.02249881794581	3.35476263393194	1300	1
3.01882528499801	3.31540115413814	1301	1
3.02108494160863	3.32641591389677	1302	1
3.01604409745390	3.32472655901046	1303	1
3.01767550554561	3.34613372376044	1304	1
3.02239683150387	3.35163911748609	1305	1
3.01733709573513	3.34575829168374	1306	1
3.01572074898465	3.34359465892184	1307	1
3.01618486260544	3.33425235927186	1308	1
3.02013968979466	3.35114232062065	1309	1
3.01445941739655	3.32863356624713	1310	1
3.01525527296387	3.32935628783271	1311	1
3.01600418827142	3.33691764147612	1312	1
3.01946423027394	3.33469394197700	1313	1
3.01191556349323	3.32761329774439	1314	1
3.01620917198491	3.33661382037186	1315	1
3.01911710820733	3.35124031818568	1316	1
3.01688566683613	3.33918755966344	1317	1
3.01850765299228	3.34071399125942	1318	1
3.02460077476266	3.34331319283563	1319	1
3.01688893524879	3.33390495501768	1320	1
3.01649582287259	3.32399875030564	1321	1
3.01555012530201	3.32564114092153	1322	1
3.01752442370059	3.33155990050809	1323	1
3.01783263599235	3.34248725812631	1324	1
3.01676726090975	3.34031149022954	1325	1
3.01453823001398	3.33195368063948	1326	1
3.01812750691810	3.33053209475289	1327	1
3.01384593113325	3.32921768792653	1328	1
3.01889268434447	3.31355005786847	1329	1
3.01674473871292	3.31888456776460	1330	1
3.01821241952142	3.34926624266491	1331	1
3.01823791336419	3.34426559654453	1332	1
3.01498929331171	3.34252383076114	1333	1
3.01954836383221	3.33604026651403	1334	1
3.01846946472292	3.33249784652555	1335	1
3.01669687833276	3.34110853725723	1336	1
3.01627169556013	3.35157996461957	1337	1
3.01613387499543	3.33434597029708	1338	1
3.01899173142924	3.32637599805419	1339	1
3.01654846353497	3.33938915186047	1340	1
3.01835819873924	3.35450717168866	1341	1
3.01735648831124	3.33326518211552	1342	1
3.01817280416591	3.32681214176739	1343	1
3.01493301513028	3.33140048394854	1344	1
3.01447460604952	3.31861094569300	1345	1
3.01754370463307	3.33908919554750	1346	1
3.01619738699421	3.33817337944333	1347	1
3.01857386482699	3.31609962137052	1348	1
3.01736750221112	3.33071954219836	1349	1
3.01869241740725	3.34988249955015	1350	1
3.01866098771180	3.33629518973959	1351	1
3.01690498530434	3.33721836067693	1352	1
3.01761806005947	3.34666395963862	1353	1
3.02205273959487	3.36297348826173	1354	1
3.01864600771267	3.34825862660738	1355	1
3.01886998132480	3.34934449445067	1356	1
3.02187567908235	3.35163292795571	1357	1
3.01948880290322	3.34760628414919	1358	1
3.01602913673625	3.32593200320382	1359	1
3.01334276032991	3.32770943729911	1360	1
3.01908453329165	3.35083824669462	1361	1
3.02033744210915	3.33400587028937	1362	1
3.01583161258785	3.32617894138958	1363	1
3.01534872956139	3.33253619775029	1364	1
3.01686157078344	3.33777160209989	1365	1
3.01487187633421	3.32201393231240	1366	1
3.01688366562425	3.32985265340824	1367	1
3.01726199910559	3.33265283537330	1368	1
3.01937652244799	3.33484579103342	1369	1
3.01223968090698	3.31764830514174	1370	1
3.01621425831609	3.34033468371443	1371	1
3.01799089320234	3.33596200743180	1372	1
3.01833539854051	3.34156316599081	1373	1
3.01521013103777	3.32512896713018	1374	1
3.01704738736559	3.31853607267676	1375	1
3.01757796753113	3.32826878811697	1376	1
3.01756313223213	3.33098936320573	1377	1
3.01671406625216	3.33517898413219	1378	1
3.01484374103450	3.33949635870753	1379	1
3.01640070692705	3.33226426967234	1380	1
3.02160214134450	3.34660425041416	1381	1
3.01701752255511	3.33511733969303	1382	1
3.02053032000957	3.34906558896827	1383	1
3.01770332567187	3.34107750814010	1384	1
3.01962006820089	3.34164733444460	1385	1
3.01962885597426	3.33457535207109	1386	1
3.01786728547859	3.33985871687543	1387	1
3.02135207201424	3.34209009537195	1388	1
3.01857418479861	3.34087018475639	1389	1
3.02057384141993	3.34275039647322	1390	1
3.01631449730889	3.33861170735193	1391	1
3.02027814186215	3.33495462833463	1392	1
3.02015648639419	3.31046259105289	1393	1
3.01660725231414	3.31418580001250	1394	1
3.01661755235193	3.34311129604152	1395	1
3.01688977054348	3.32792825455057	1396	1
3.01887533218906	3.32908741696632	1397	1
3.01758689954214	3.31776210441880	1398	1
3.01705228580713	3.32314885201927	1399	1
3.01410505548521	3.30828312280029	1400	1
3.01447441494674	3.31956587257446	1401	1
3.01708924344128	3.34234457568640	1402	1
3.01759399396549	3.34328157023839	1403	1
3.01545285710511	3.33531480890394	1404	1
3.01662966944151	3.33551557704274	1405	1
3.01887019437663	3.34804657539403	1406	1
3.01924416100795	3.33751931868009	1407	1
3.01844571108296	3.33780508816890	1408	1
3.01876549093300	3.35063812824545	1409	1
3.01891121394034	3.33292029424792	1410	1
3.01593894697977	3.34352086726369	1411	1
3.01755708772563	3.33388713520373	1412	1
3.02106790014148	3.34926910250539	1413	1
3.01691707515806	3.32792848122458	1414	1
3.01606622144661	3.34115160669940	1415	1
3.01941200393994	3.33640494710572	1416	1
3.01655818718517	3.30982610611859	1417	1
3.01595180300739	3.32087042219380	1418	1
3.01718133595705	3.35293051547159	1419	1
3.01684551476467	3.32971183436273	1420	1
3.01740091037372	3.34414559025868	1421	1
3.01559670725108	3.33392232617612	1422	1
3.01788219720714	3.33106397372901	1423	1
3.02051121314174	3.35406337050486	1424	1
3.01531926780897	3.33475103989903	1425	1
3.01595992275962	3.33096860379301	1426	1
3.01596026407402	3.33330013662534	1427	1
3.01691867894377	3.31363795548960	1428	1
3.01169357846658	3.32458752827545	1429	1
3.01123876389559	3.32486595682538	1430	1
3.01204264175580	3.31355417458239	1431	1
3.01656782560670	3.33164114508898	1432	1
3.01808537608003	3.32697843114371	1433	1
3.01919868420775	3.33672261178758	1434	1
3.02188691794760	3.35397723724326	1435	1
3.01963630452857	3.35569688129516	1436	1
3.01569886077231	3.32512542168790	1437	1
3.01574511523244	3.34192794995720	1438	1
3.01541471196313	3.33278797449359	1439	1
3.01617790576514	3.32415059384930	1440	1
3.01566393264263	3.32162169171588	1441	1
3.01851887466706	3.34872453436039	1442	1
3.02085023890860	3.35175983294570	1443	1
3.01493846584026	3.32603320066491	1444	1
3.01527146227411	3.31675009601781	1445	1
3.01605239861526	3.34214095216962	1446	1
3.01533406448168	3.33019105578379	1447	1
3.01801023670498	3.31780615454945	1448	1
3.01971825718042	3.33894283018783	1449	1
3.01614682756420	3.32792072352542	1450	1
3.01752320349529	3.34004732582598	1451	1
3.02171066416967	3.34891467742792	1452	1
3.01807640733670	3.33084574696781	1453	1
3.01682137197855	3.32945355634102	1454	1
3.01758888427338	3.33508607849284	1455	1
3.01368015700991	3.32811997295311	1456	1
3.01734037601542	3.32407504597942	1457	1
3.01664247195657	3.32453489253363	1458	1
3.01585187346535	3.33114234584871	1459	1
3.01347954146381	3.31970636405351	1460	1
3.01541450682202	3.32291048010192	1461	1
3.01994161802057	3.33944710045405	1462	1
3.01820026235920	3.35244793278319	1463	1
3.01608747777061	3.32168889390335	1464	1
3.01543850896349	3.33059487006743	1465	1
3.01309631686361	3.32513034371432	1466	1
3.01578310085561	3.31654845769866	1467	1
3.02033092087469	3.33413672711304	1468	1
3.01784373354938	3.33422924659392	1469	1
3.01387196250555	3.31775806665997	1470	1
3.01573619370971	3.32666840983166	1471	1
3.01463946754099	3.33319692582068	1472	1
3.01681115535317	3.32489641564132	1473	1
3.01487695481443	3.33952782607279	1474	1
3.01991684029056	3.34234848602829	1475	1
3.01971190326584	3.34133262767385	1476	1
3.01908059637242	3.33055742350463	1477	1
3.01502444883558	3.31702875934907	1478	1
3.01385992960703	3.31834447581577	1479	1
3.01698549148271	3.32971280102458	1480	1
3.01634517330601	3.34817651290703	1481	1
3.01623792230924	3.33468688804158	1482	1
3.01753990859847	3.34736797776784	1483	1
3.01496598673487	3.34654577443857	1484	1
3.02033214613326	3.35124825781683	1485	1
3.01513689333337	3.33202817750301	1486	1
3.01631809545807	3.33857523101311	1487	1
3.01724504249976	3.34318253614707	1488	1
3.01915727462783	3.34901636699297	1489	1
3.02085633094696	3.34092248402361	1490	1
3.01927544821532	3.34654316139903	1491	1
3.01900856244131	3.35247543170792	1492	1
3.02078420046516	3.34881062121515	1493	1
3.01559602443801	3.33265395889581	1494	1
3.01335120982846	3.33110929716209	1495	1
3.01524451687520	3.32813017665491	1496	1
3.01538933679014	3.33306150285031	1497	1
3.01379596690925	3.33631498844944	1498	1
3.01767627141366	3.33211147676432	1499	1
3.01785257036484	3.34647802369356	1500	1
3.01924316682033	3.34049341644950	1501	1
3.01980995786312	3.35642155769143	1502	1
3.02284394682231	3.35943633721071	1503	1
3.01743473465537	3.34201137819574	1504	1
3.01741232163417	3.32805826171222	1505	1
3.01714041527774	3.33406141167803	1506	1
3.01845245103134	3.32754413821191	1507	1
3.01480155225491	3.32240394657406	1508	1
3.01763225990876	3.32088737421535	1509	1
3.01422275559029	3.31423911016410	1510	1
3.01640729408107	3.32416894904832	1511	1
3.01785927698903	3.34103052355114	1512	1
3.01916609802171	3.33916360213030	1513	1
3.01574314550486	3.34638437661961	1514	1
3.01414643491769	3.32729629855199	1515	1
3.01463693161898	3.31928831813226	1516	1
3.02149695089373	3.33558905783028	1517	1
3.01808791495945	3.34334992010737	1518	1
3.01635362136996	3.33645223674875	1519	1
3.01382390431915	3.33893619010706	1520	1
3.01582021144072	3.33006395446461	1521	1
3.01768975002352	3.33019027772181	1522	1
3.01851499859617	3.32065759124463	1523	1
3.02072469985039	3.32654074544793	1524	1
3.01955252565226	3.34190633579542	1525	1
3.01684524573271	3.31198940458836	1526	1
3.01462181564054	3.31210699730894	1527	1
3.01629120524100	3.33734236044943	1528	1
3.01447328711654	3.32222253203023	1529	1
3.02217772366059	3.35368867959889	1530	1
3.01796337938145	3.33840759858875	1531	1
3.01777270788351	3.34014525442098	1532	1
3.01566910339010	3.33499926298420	1533	1
3.01550235187309	3.33935418506233	1534	1
3.01349705164710	3.33765988377171	1535	1
3.01430565455276	3.33015171266455	1536	1
3.01601516369971	3.31697403019248	1537	1
3.01507422243602	3.31381962384226	1538	1
3.01664571152754	3.33761044439127	1539	1
3.01435041055889	3.34224157978948	1540	1
3.01684802978843	3.33194965833531	1541	1
3.01446123332687	3.33509563587857	1542	1
3.01415935346868	3.33066062830875	1543	1
3.01438232584024	3.33410287035131	1544	1
3.01680157015180	3.34073964607357	1545	1
3.01538401656423	3.32830751169850	1546	1
3.01952727894467	3.35820271264949	1547	1
3.01757006160837	3.34793345887625	1548	1
3.02141626563443	3.34160292501026	1549	1
3.01819824892304	3.34560214668749	1550	1
3.01825381140305	3.34589810176890	1551	1
3.01861747568565	3.33847579930988	1552	1
3.01700406711097	3.33262038126595	1553	1
3.01435626654566	3.33087652247007	1554	1
3.01584124133094	3.33960131126696	1555	1
3.01879133669996	3.34157021434004	1556	1
3.01546384203025	3.32593305395488	1557	1
3.01550189087964	3.33997584795211	1558	1
3.01070744790708	3.33294249341130	1559	1
3.01450323435668	3.33996477915778	1560	1
3.01693577409830	3.34854041961655	1561	1
3.01621779233208	3.32814229433108	1562	1
3.01815268194222	3.33159705432395	1563	1
3.01635223173267	3.32813536933978	1564	1
3.01420009330019	3.31662222932552	1565	1
3.01389220970510	3.31964388991062	1566	1
3.01709758628638	3.32077964658016	1567	1
3.01886695248392	3.33778014180026	1568	1
3.01935924631623	3.33714629790502	1569	1
3.01864623579347	3.36230697206139	1570	1
3.01947625579312	3.36929238188742	1571	1
3.01744632460834	3.32911778618675	1572	1
3.01829712827923	3.33918323577789	1573	1
3.01708571530933	3.34425567373055	1574	1
3.01992558130276	3.35842209675262	1575	1
3.01348821134925	3.32759818076346	1576	1
3.01601708346734	3.32246597192634	1577	1
3.01394522219900	3.31796534321006	1578	1
3.01735452869455	3.33356008189306	1579	1
3.02067324723706	3.35671849908333	1580	1
3.01905192838966	3.34135915949245	1581	1
3.01950813350415	3.33666239912647	1582	1
3.01714719342038	3.32404442863164	1583	1
3.01680791106592	3.32189196561684	1584	1
3.01703454406141	3.32994969265648	1585	1
3.01632528056863	3.31970758755781	1586	1
3.01502287032547	3.31051688790648	1587	1
3.01527989058101	3.31649563425419	1588	1
3.01690290371728	3.34396828995405	1589	1
3.01354990965608	3.32197118851178	1590	1
3.01099800075709	3.30524577266418	1591	1
3.01446419769817	3.31687618911964	1592	1
3.01598421605345	3.32675275572656	1593	1
3.01498621413797	3.33273966700692	1594	1
3.01511823915476	3.33424522181021	1595	1
3.01701590990666	3.32579554915308	1596	1
3.01826047014273	3.32574370227183	1597	1
3.01694709911233	3.32713868519526	1598	1
3.01432904646163	3.33573876232850	1599	1
3.01801885932824	3.34001613387337	1600	1
3.02032238222182	3.33542444552027	1601	1
3.01787016162376	3.32589523408047	1602	1
3.01648390725183	3.33459010771233	1603	1
3.01634547876036	3.33350889858988	1604	1
3.01835101735985	3.33749587036825	1605	1
3.01593886219923	3.32050534711176	1606	1
3.01586252458430	3.33107661113534	1607	1
3.01369780196340	3.30740626338320	1608	1
3.01183751784817	3.31318518959940	1609	1
3.01816887974430	3.34157909364540	1610	1
3.02026331306919	3.33217148967709	1611	1
3.02321253189395	3.34663342942542	1612	1
3.01905160051511	3.34784877156354	1613	1
3.01728244588304	3.33811556642987	1614	1
3.01908071388403	3.34676891269922	1615	1
3.01906013384779	3.33093614923189	1616	1
3.01685897675388	3.32708327911582	1617	1
3.01785045577810	3.31508590200400	1618	1
3.01670379421484	3.32562616884023	1619	1
3.01991696842995	3.34783344217806	1620	1
3.01896967640891	3.34001398040193	1621	1
3.01917762913440	3.32956332388420	1622	1
3.01673455868950	3.33682518544020	1623	1
3.01679894272650	3.33415280441668	1624	1
3.01822682890743	3.33631570212453	1625	1
3.01587125668866	3.33140606804726	1626	1
3.01410404363464	3.32479531272048	1627	1
3.01806035847775	3.35247951849838	1628	1
3.01666115102250	3.33599565332770	1629	1
3.01646592801226	3.34348075811751	1630	1
3.01791290196065	3.34579801996293	1631	1
3.01914371290457	3.34444019369975	1632	1
3.01321743411560	3.31949224765697	1633	1
3.01492941536269	3.32296926502623	1634	1
3.01384575102810	3.32598547517257	1635	1
3.01565108238685	3.32338801696873	1636	1
3.01722183850787	3.32415596467551	1637	1
3.01426929191779	3.32317735091562	1638	1
3.01790270701460	3.34073384389347	1639	1
3.01376844315020	3.32517417113330	1640	1
3.01431776260871	3.32418644275105	1641	1
3.01618607129120	3.33084408795110	1642	1
3.01452518172983	3.31138653648069	1643	1
3.01964453107635	3.33820430761647	1644	1
3.01618158001753	3.32319299753665	1645	1
3.01645610163255	3.32694551237821	1646	1
3.01561614793283	3.31034332408745	1647	1
3.01165909891853	3.30834089035553	1648	1
3.01320329966807	3.30549572057474	1649	1
3.01428555507110	3.32613192156472	1650	1
3.01460593333030	3.33302839027533	1651	1
3.01491657966172	3.33599244282617	1652	1
3.01485512301000	3.33874944310711	1653	1
3.01584672421205	3.33184699627593	1654	1
3.01812021991694	3.33332448901800	1655	1
3.01733656895138	3.33515848186212	1656	1
3.01519466925718	3.33566295134055	1657	1
3.01662309297023	3.34283283945050	1658	1
3.01624037885233	3.33519821028486	1659	1
3.01704271360403	3.33650638842245	1660	1
3.02048058591426	3.33086931686799	1661	1
3.01955576386635	3.31200507041738	1662	1
3.02017795886163	3.34178420844004	1663	1
3.01188043605108	3.31264958234239	1664	1
3.01090724200231	3.31300103428550	1665	1
3.01544255580954	3.32403285273263	1666	1
3.01434637955039	3.32624841662023	1667	1
3.01443190237256	3.31877192614025	1668	1
3.01936878424361	3.33506257991071	1669	1
3.01978954751743	3.34213550038555	1670	1
3.02158167126541	3.33904235517401	1671	1
3.01574335679360	3.33330157425917	1672	1
3.01817167294067	3.33151337435910	1673	1
3.01604645297742	3.33171918544749	1674	1
3.01328705266635	3.32512396446126	1675	1
3.01359119558754	3.33856542332035	1676	1
3.01866422307009	3.33889318873087	1677	1
3.01430599819577	3.33096961930224	1678	1
3.01625272756217	3.32463615743178	1679	1
3.01517032381249	3.32150724724998	1680	1
3.01503735115342	3.33755822749007	1681	1
3.01803941162862	3.34472406196135	1682	1
3.01568197068626	3.34195200772667	1683	1
3.01354076794918	3.32267054441943	1684	1
3.01840278873316	3.32571615446219	1685	1
3.01453152744219	3.33243278341495	1686	1
3.01388243550107	3.32528676580582	1687	1
3.01343961503908	3.33045453274472	1688	1
3.01517910224722	3.33517293849839	1689	1
3.01293094440706	3.33343991367375	1690	1
3.01389510121186	3.33531308492540	1691	1
3.01651601781801	3.33165947369024	1692	1
3.01660954539892	3.33563693338108	1693	1
3.01810749710656	3.34057124259704	1694	1
3.01897758748231	3.35646647489877	1695	1
3.01812252671143	3.33706160712399	1696	1
3.01928314614266	3.33620071040245	1697	1
3.02088127723374	3.34140047648050	1698	1
3.01317507568842	3.32252198534917	1699	1
3.01695255053839	3.33374353316604	1700	1
3.01385764177776	3.32904999711555	1701	1
3.01572371344750	3.31237911324453	1702	1
3.01535454676625	3.32220251485520	1703	1
3.01984320082229	3.34304814681197	1704	1
3.01609915904724	3.32683454339860	1705	1
3.01360789434364	3.32291436093010	1706	1
3.01429544840152	3.31268805257550	1707	1
3.01745885401657	3.31707899602126	1708	1
3.02035030312631	3.33296727789525	1709	1
3.01689548007764	3.32005492807788	1710	1
3.01297372510323	3.32750705353455	1711	1
3.01498143808481	3.32290416751720	1712	1
3.01303950014156	3.31771652632574	1713	1
3.01619344650098	3.32469920251304	1714	1
3.01899588032463	3.31452899677025	1715	1
3.01664734776824	3.33297914785662	1716	1
3.01634520918282	3.32820189557393	1717	1
3.01785186764635	3.34308917311973	1718	1
3.01243433076903	3.32931108107116	1719	1
3.01537497831662	3.32396739037425	1720	1
3.01534741241661	3.33653587462306	1721	1
3.01608416710834	3.32992884814401	1722	1
3.01703913394980	3.33597358326755	1723	1
3.01544865852482	3.32436397356131	1724	1
3.01300969826194	3.32336489606666	1725	1
3.01373529450324	3.32369804616897	1726	1
3.01286742067805	3.33047941998638	1727	1
3.01626455007701	3.34149960462556	1728	1
3.01774146162717	3.35133732768093	1729	1
3.01157197163530	3.32451543627714	1730	1
3.01517410107592	3.34243672921827	1731	1
3.01568133051355	3.33364718448246	1732	1
3.01423828401252	3.33221879871770	1733	1
3.01546098958817	3.33992367905881	1734	1
3.01816031354921	3.34265085548824	1735	1
3.01615119794672	3.33001472268120	1736	1
3.02172095967601	3.34472915626427	1737	1
3.02225930689266	3.34839372705806	1738	1
3.01815243873535	3.33573679722856	1739	1
3.01675727680978	3.32624565430088	1740	1
3.01486974069800	3.33313984914524	1741	1
3.01830646034250	3.33662423334308	1742	1
3.01895933820087	3.33057218460888	1743	1
3.01998963881809	3.34179581254468	1744	1
3.01777525223602	3.33057929607379	1745	1
3.01737477705730	3.33141817714842	1746	1
3.01647567382891	3.33347600144373	1747	1
3.01407698852153	3.33573522576998	1748	1
3.01706135032710	3.34677141773663	1749	1
3.01506963092742	3.32908057835297	1750	1
3.01745673996465	3.33888258225907	1751	1
3.01663176624392	3.34121076395651	1752	1
3.01738663146334	3.32972171064584	1753	1
3.01582190082434	3.31727166617197	1754	1
3.01980251963669	3.34554028315318	1755	1
3.02046261438138	3.33589383873538	1756	1
3.02147702538133	3.33548578941213	1757	1
3.01850672989602	3.33067782783767	1758	1
3.01626313851080	3.33031609540836	1759	1
3.01462647663786	3.33194772721530	1760	1
3.01652211246305	3.34545153795100	1761	1
3.01410337038792	3.34270424269520	1762	1
3.01410356200403	3.33845299598193	1763	1
3.01756411479392	3.33133779110959	1764	1
3.01888960375337	3.35117359850487	1765	1
3.01621694376274	3.32973399704139	1766	1
3.01742385286179	3.33102544106933	1767	1
3.01250199253117	3.33424498521442	1768	1
3.01821189603788	3.34478596925633	1769	1
3.01518442524145	3.33671512307385	1770	1
3.01405625882331	3.32670909040989	1771	1
3.01370268502191	3.32900442992234	1772	1
3.01589534836461	3.32113869432830	1773	1
3.01123056919373	3.33190311169313	1774	1
3.01437156207964	3.33549986756265	1775	1
3.01699618363358	3.33172177182557	1776	1
3.01380177055258	3.31008305880589	1777	1
3.01398136395187	3.33029280108008	1778	1
3.01777839268228	3.32004548845311	1779	1
3.01165653265083	3.30729646997178	1780	1
3.01374163912041	3.33029953899158	1781	1
3.01310258766268	3.31557385139285	1782	1
3.01590304400760	3.31289633919361	1783	1
3.01744795641895	3.33787452612234	1784	1
3.01723927753378	3.33885031744001	1785	1
3.01557623251306	3.33969446075488	1786	1
3.01673789396322	3.34583381566482	1787	1
3.01113450994550	3.32865622576357	1788	1
3.01217175516946	3.30589075999622	1789	1
3.01349266786496	3.31533016569724	1790	1
3.01598603465370	3.33695726264453	1791	1
3.01538733527314	3.33677620729390	1792	1
3.01499688481134	3.34352777833420	1793	1
3.01333702766388	3.32401685018316	1794	1
3.01869805052934	3.31605939580146	1795	1
3.01518818508860	3.32917513770289	1796	1
3.01598823186599	3.32875010566706	1797	1
3.01750214523087	3.32396663966696	1798	1
3.01592082363320	3.33085468910401	1799	1
3.01474121243453	3.32539216031755	1800	1
3.01738969438193	3.33732553208870	1801	1
3.01516669869148	3.33980190549506	1802	1
3.01983588267811	3.33370703657801	1803	1
3.01558579194119	3.32090199231129	1804	1
3.01579049076822	3.33529908105298	1805	1
3.01296297040069	3.32296874704057	1806	1
3.01452998670781	3.32982195021344	1807	1
3.01587949542728	3.31995975228154	1808	1
3.01329039345631	3.31504133574833	1809	1
3.01773438975178	3.33393766147094	1810	1
3.01924830921053	3.33862051150061	1811	1
3.01915515745577	3.32570603375477	1812	1
3.01464106436403	3.32618019556838	1813	1
3.01657179518863	3.33867761330058	1814	1
3.01412466196055	3.32324537861450	1815	1
3.01547852329652	3.32408380588226	1816	1
3.01584899112217	3.33168317809943	1817	1
3.01531414211390	3.33200544896041	1818	1
3.01245901665552	3.32642461452811	1819	1
3.01452477081760	3.33113929139442	1820	1
3.01708542984858	3.34232447305982	1821	1
3.01040914517081	3.31478975625087	1822	1
3.01225515125231	3.30450586267335	1823	1
3.01273701159635	3.30244606308366	1824	1
3.01558753570511	3.31166087685130	1825	1
3.01632688954697	3.32856620991164	1826	1
3.01671573499043	3.32650822318632	1827	1
3.01394688349970	3.31152919497025	1828	1
3.01524646839467	3.31789278437513	1829	1
3.01630093111883	3.32686382657525	1830	1
3.01717292110489	3.32895466301503	1831	1
3.01866330102990	3.33223606282056	1832	1
3.01520561687507	3.33872206599234	1833	1
3.01611253325743	3.34819181113784	1834	1
3.01817912081397	3.33828359932792	1835	1
3.01770966623469	3.32098994903002	1836	1
3.01654581779712	3.30426144728566	1837	1
3.01469240831608	3.32728845903428	1838	1
3.02215188019178	3.35693612288278	1839	1
3.01971324607299	3.31866748111168	1840	1
3.01964088692854	3.33070755715917	1841	1
3.02009190736825	3.35308857374868	1842	1
3.02181207145179	3.34912827425012	1843	1
3.01822429743167	3.33336958629599	1844	1
3.01973510893302	3.34708765452484	1845	1
3.02010357648641	3.34820980113272	1846	1
3.01677063395147	3.35293060634137	1847	1
3.01605120726351	3.34286152197935	1848	1
3.01837950332042	3.33904963169105	1849	1
3.01647158299898	3.33154121422267	1850	1
3.01551690133822	3.32006496565384	1851	1
3.01812063296590	3.33240227741265	1852	1
3.01483078637289	3.33401096677480	1853	1
3.01687159140854	3.32765701192041	1854	1
3.01882810419283	3.32769164531018	1855	1
3.01867884727685	3.34005526308635	1856	1
3.01364550089453	3.32091369808247	1857	1
3.01482206510638	3.33557416507896	1858	1
3.01520929062071	3.32907451700936	1859	1
3.01594769555954	3.33732198326953	1860	1
3.02000864136104	3.34124355189882	1861	1
3.01756785222186	3.33768392924382	1862	1
3.01677078176088	3.33023892488861	1863	1
3.01685532662122	3.34044253271299	1864	1
3.01623989504875	3.33914545027504	1865	1
3.01456713569253	3.32381342248150	1866	1
3.01832749984271	3.33757317460070	1867	1
3.01661891883439	3.33349286855909	1868	1
3.01596272060459	3.33902646520707	1869	1
3.02092503959938	3.33364544823672	1870	1
3.01779418617988	3.34688887363990	1871	1
3.01654812344913	3.34103761484131	1872	1
3.01368755001737	3.32872601583600	1873	1
3.01036832204116	3.32415204940523	1874	1
3.01904254512784	3.35401120885838	1875	1
3.01739060658035	3.33337761155845	1876	1
3.01792327140980	3.34014679297654	1877	1
3.01542702665270	3.32576997624370	1878	1
3.01237063441081	3.31375729391337	1879	1
3.01245466916156	3.31448369749850	1880	1
3.01488408536397	3.30360416187319	1881	1
3.01469517685943	3.32352207123427	1882	1
3.01461515150878	3.32577735295731	1883	1
3.01623017189438	3.32461199794027	1884	1
3.01884714354111	3.32255254738287	1885	1
3.01532972531403	3.30949340626966	1886	1
3.01089804478140	3.30930165649314	1887	1
3.01253794583314	3.30611919963560	1888	1
3.01301086464345	3.31501027073876	1889	1
3.01714589654622	3.34775929720520	1890	1
3.01678880166676	3.34120356155138	1891	1
3.01489747003738	3.33725134367693	1892	1
3.01789769494659	3.33330022558057	1893	1
3.01727492193265	3.33060809056804	1894	1
3.01731444257567	3.32884075310341	1895	1
3.01696321038837	3.33262201743631	1896	1
3.01727999342929	3.33901449395967	1897	1
3.01943725201769	3.33475862863918	1898	1
3.01871358852062	3.34196313282883	1899	1
3.01951474392579	3.35021408000980	1900	1
3.01764278115514	3.33742503576988	1901	1
3.01485560883716	3.31871011264041	1902	1
3.01661852854789	3.32041665195505	1903	1
3.01820018983861	3.32334832576146	1904	1
3.01847914865266	3.33248182170727	1905	1
3.01661311399519	3.34569211402341	1906	1
3.01652452561589	3.33207616552880	1907	1
3.01273479225894	3.32754586640318	1908	1
3.01617529857838	3.33858350044872	1909	1
3.01807696382938	3.33790677443120	1910	1
3.01282450088731	3.31526235329999	1911	1
3.01729571119551	3.32790180706397	1912	1
3.01957007071518	3.32894740979827	1913	1
3.01438813415584	3.31606880277046	1914	1
3.01729520689704	3.33022469631564	1915	1
3.01424249372387	3.33766941368363	1916	1
3.01479842426432	3.33128241384230	1917	1
3.02050116887478	3.34403708399158	1918	1
3.02208418044751	3.33390234524948	1919	1
3.01904602190074	3.33491031972815	1920	1
3.01494170832241	3.33279724603498	1921	1
3.01991985393952	3.34217626293165	1922	1
3.02145546802176	3.34541632546724	1923	1
3.01681275671102	3.34313773401417	1924	1
3.01574840185785	3.33192860854097	1925	1
3.01895504972724	3.31876658636651	1926	1
3.01752808139289	3.32099192254978	1927	1
3.01754470173479	3.34617459185797	1928	1
3.02159492716769	3.33566242954833	1929	1
3.01713344012379	3.33252237602646	1930	1
3.01277696531822	3.32090013383635	1931	1
3.01678233663911	3.32838338844292	1932	1
3.01424578056969	3.33253333321046	1933	1
3.01694036835127	3.32945606418791	1934	1
3.01863172559756	3.33090800547101	1935	1
3.01330915573177	3.32186576781882	1936	1
3.01526652951730	3.32327209991271	1937	1
3.01558602828459	3.33383717983065	1938	1
3.01927027212595	3.33592260237480	1939	1
3.02126549578140	3.33585168113367	1940	1
3.02037973013811	3.34156493673661	1941	1
3.01724245715575	3.32921334711720	1942	1
3.02335640644904	3.35202742335065	1943	1
3.01901691933789	3.32730332571281	1944	1
3.01611202918099	3.33478324032897	1945	1
3.01692752817924	3.33495777986553	1946	1
3.01336296866769	3.32149446202137	1947	1
3.01794766789239	3.34089219107782	1948	1
3.01806492108981	3.34727558997890	1949	1
3.01647754723751	3.34799181747323	1950	1
3.01573630218989	3.34066230989308	1951	1
3.01712027446798	3.32629726193366	1952	1
3.01789891592303	3.33904765370219	1953	1
3.01360620452841	3.33268795392919	1954	1
3.01457457089854	3.34026965438946	1955	1
3.01574044253119	3.32752333557267	1956	1
3.01708847472715	3.33087428699728	1957	1
3.01802723588257	3.33400445178028	1958	1
3.01771506406845	3.33641042124046	1959	1
3.01619331349790	3.32220526279215	1960	1
3.01675102889830	3.33520094721517	1961	1
3.01615026508754	3.34580651112237	1962	1
3.01723255876698	3.34945332395928	1963	1
3.02052380255901	3.34001304519422	1964	1
3.01387526592850	3.33780512666780	1965	1
3.01513565236791	3.33972127571359	1966	1
3.01214203655536	3.34064396867542	1967	1
3.01644476846724	3.33446675446249	1968	1
3.01634427930955	3.32467456823372	1969	1
3.01687942823407	3.31403956861924	1970	1
3.01558948505339	3.31822561579671	1971	1
3.01640410231232	3.34606421787171	1972	1
3.01670430397940	3.33863163211676	1973	1
3.01893869999806	3.33906929853802	1974	1
3.01659931250077	3.34591288031708	1975	1
3.01858110950440	3.35111252401649	1976	1
3.01409628488294	3.33785840656307	1977	1
3.01708504523396	3.33435077787618	1978	1
3.01923853609999	3.33281456859295	1979	1
3.01358019260354	3.33056364605023	1980	1
3.01687305276079	3.32814860321248	1981	1
3.01501388878939	3.34584944757128	1982	1
3.01507285229740	3.34035669569087	1983	1
3.01350819151467	3.33291203889020	1984	1
3.01153937828451	3.33485564490355	1985	1
3.01361477543923	3.32501708584320	1986	1
3.01447388520389	3.32443502741611	1987	1
3.01513311193342	3.33184990777037	1988	1
3.01490910979567	3.34247485904821	1989	1
3.01476474979111	3.31355688458398	1990	1
3.01214817812763	3.32413741216458	1991	1
3.01402308143722	3.32612340023687	1992	1
3.01545568579813	3.33688738147677	1993	1
3.01613065156126	3.33286339166959	1994	1
3.01362757721603	3.32932841825197	1995	1
3.01375197644805	3.33685352001247	1996	1
3.01605262155095	3.33221329600716	1997	1
3.01529795163504	3.33174393687347	1998	1
3.01853131748646	3.34164634336791	1999	1
3.01718341900898	3.33529249586055	2000	1
[truncated: 3,000 more rows]
