# Supplementary material for: Reversibility and Viscoelastic Properties of Micropillar Supported and Oriented Magnesium Bundled F-Actin
Source: PLoS One. 2015 Aug 31;10(8):e0136432. doi: 10.1371/journal.pone.0136432 (PMC4556452; doi:10.1371/journal.pone.0136432)
Supplement: S1 Data — See the Readme.txt file within. (ZIP) [file pone.0136432.s004.zip › Rheology-raw-data/120916 02mM/fov2121noDD/fov2121noDD.txt]

3.26001716103852	3.45811105774374	1	1
3.25573801181072	3.44603829545719	2	1
3.25542652404026	3.43662310730851	3	1
3.25391102774968	3.42954611480985	4	1
3.25218632062061	3.45018957494570	5	1
3.25826974903974	3.46040173555554	6	1
3.25432749723330	3.44843994543451	7	1
3.25798982976170	3.45038250903087	8	1
3.25565725805094	3.43265891610663	9	1
3.25669037626522	3.43379449928270	10	1
3.25642397137367	3.48951746142544	11	1
3.25936810609634	3.48782969636323	12	1
3.25245588236813	3.45693378032793	13	1
3.25869432680413	3.50851860035161	14	1
3.25526561770599	3.46832460867338	15	1
3.25798583374162	3.45412139342909	16	1
3.25914893916545	3.45688850397132	17	1
3.25704070215864	3.47738472215762	18	1
3.25644352328053	3.49701123033187	19	1
3.25734951998656	3.49452498325254	20	1
3.25823473218347	3.50945853448632	21	1
3.25448307680681	3.48488738387410	22	1
3.25287350881167	3.46578118091775	23	1
3.25605130058964	3.46917446673223	24	1
3.25360065737108	3.45679564955303	25	1
3.26018631787005	3.48278007932329	26	1
3.25548268645825	3.47248101439126	27	1
3.25880046834150	3.48366217039562	28	1
3.26164959231053	3.50445060499033	29	1
3.25184862600053	3.46690293346169	30	1
3.25976970376995	3.48682502967906	31	1
3.25545009442444	3.45604562010998	32	1
3.26047814156716	3.48335042428930	33	1
3.26187984373441	3.52092608545599	34	1
3.26167533379549	3.51055153636767	35	1
3.25525628417254	3.47790808070353	36	1
3.25748037064158	3.46659486258635	37	1
3.25232873853936	3.46006530601144	38	1
3.25461255463241	3.46135351715586	39	1
3.25535991559106	3.46726648878320	40	1
3.25768158236274	3.48050951453992	41	1
3.25815589153757	3.46354463965304	42	1
3.25476737721204	3.44852305223886	43	1
3.26318717187232	3.50327412023589	44	1
3.25845325156422	3.47993785828468	45	1
3.25917299078559	3.46954383731172	46	1
3.25712420350989	3.45873214362978	47	1
3.25931552336487	3.45825119952076	48	1
3.26421438701075	3.49157952405869	49	1
3.26508806912646	3.51312456388405	50	1
3.25686165367266	3.46928362982281	51	1
3.26042841103511	3.47350251364591	52	1
3.25287570678231	3.49650120670383	53	1
3.25168683158098	3.46791729450330	54	1
3.25715273987341	3.47396422845928	55	1
3.26276002379952	3.47888841547039	56	1
3.26513446136065	3.48563668721770	57	1
3.25446527735746	3.46978900313476	58	1
3.25383534631349	3.45743147565016	59	1
3.25610101042938	3.43196191231360	60	1
3.25679161214708	3.47137218143468	61	1
3.25717243829622	3.49150145874982	62	1
3.25661069162285	3.48445880467825	63	1
3.25003099274581	3.42485356330066	64	1
3.25003119724281	3.42295180642126	65	1
3.25267745692501	3.45360208660886	66	1
3.25245143503231	3.46152178560359	67	1
3.25479834563140	3.47511075303859	68	1
3.25419242602234	3.48362883469665	69	1
3.25868215449152	3.49379698066444	70	1
3.26017878389141	3.48127154963074	71	1
3.25611060977881	3.48687705004999	72	1
3.25735661913553	3.51880073675375	73	1
3.25886175565996	3.49099707438942	74	1
3.25679272551648	3.46799077623538	75	1
3.25090917565474	3.44662624095366	76	1
3.25181026493505	3.43139818534319	77	1
3.25160001101224	3.41397627124765	78	1
3.24608653636041	3.40194917257666	79	1
3.25246978589746	3.45019727988792	80	1
3.24817290105144	3.43454335035606	81	1
3.24941032899773	3.41248026628298	82	1
3.25470146600936	3.44969021394201	83	1
3.25131365524993	3.46789084187847	84	1
3.25383132674046	3.47855003129997	85	1
3.25654730776242	3.45730357203257	86	1
3.26142853705063	3.48046340111965	87	1
3.26124079177642	3.51470030364877	88	1
3.26353019166951	3.51697127906268	89	1
3.25590027580441	3.51166661954812	90	1
3.25815226115860	3.47742979744514	91	1
3.25666913731066	3.47822686087880	92	1
3.25309001624249	3.46708794237715	93	1
3.25971451165063	3.44751460859168	94	1
3.25734700941527	3.44824998866407	95	1
3.25049461460762	3.45680589768848	96	1
3.26048002125325	3.46914826766536	97	1
3.26422636379825	3.45776753656278	98	1
3.25908642601971	3.48377675354594	99	1
3.25625871931810	3.47633777044889	100	1
3.25633678880226	3.46093522634755	101	1
3.25673272134134	3.47376935317430	102	1
3.25671852576449	3.49458010938425	103	1
3.26057841943862	3.47920233128313	104	1
3.25486168267631	3.47790976776008	105	1
3.25709436671796	3.47832092647670	106	1
3.25709629191665	3.48032627548473	107	1
3.25500535907896	3.47609658540886	108	1
3.25862267367713	3.48224862308290	109	1
3.26104322795767	3.47509320174756	110	1
3.25058677093256	3.46395069322248	111	1
3.25800869318133	3.50250484188959	112	1
3.26228818273726	3.51059181353030	113	1
3.25685178147898	3.51157575073370	114	1
3.25764178534369	3.47321319626156	115	1
3.25729469723164	3.46118495152741	116	1
3.25376093062979	3.48564910226070	117	1
3.25940501740065	3.49208073885416	118	1
3.26276765567574	3.48350715029178	119	1
3.25500040617447	3.48372184112796	120	1
3.25882367802583	3.43985860399656	121	1
3.25176042729629	3.39662592645092	122	1
3.24914115632551	3.43423519397229	123	1
3.25905262452283	3.46884866913664	124	1
3.25365078168639	3.44653719310809	125	1
3.26210305826226	3.47158541783444	126	1
3.25807170442590	3.48440890232193	127	1
3.25707932839754	3.46768160037731	128	1
3.25485471161239	3.46041326702791	129	1
3.25466851262940	3.45259773254308	130	1
3.25270766617738	3.44497594328889	131	1
3.24624940933766	3.40212039562471	132	1
3.24772241476770	3.39869164787436	133	1
3.25049300585836	3.42088982725664	134	1
3.24943367412703	3.40906370388077	135	1
3.25693539159367	3.43658083974946	136	1
3.25598342156513	3.43716204809849	137	1
3.25851511830660	3.47420598856863	138	1
3.25449787316039	3.47768399505185	139	1
3.25501723009243	3.47371882495446	140	1
3.25840523124019	3.47758081024541	141	1
3.25797355816501	3.44633105172528	142	1
3.25498817719843	3.45391714266321	143	1
3.25855824107836	3.48282966207629	144	1
3.25298513942380	3.48855987913799	145	1
3.25572887607914	3.47417347507518	146	1
3.25247712474951	3.47305762606631	147	1
3.25438058921636	3.50459434658154	148	1
3.25922836522078	3.51491254177436	149	1
3.25517348617197	3.50490488692018	150	1
3.25257759996396	3.46695981729183	151	1
3.25304144387189	3.46569872423152	152	1
3.25507709996057	3.45494716305334	153	1
3.25892314026251	3.46630059924938	154	1
3.25543773499726	3.45432506391385	155	1
3.25868018167629	3.47448119222503	156	1
3.25679914282477	3.46673030288933	157	1
3.25270719598663	3.45826570799109	158	1
3.25719340127029	3.45586375708073	159	1
3.25427539563330	3.46522170974970	160	1
3.25758150633436	3.47433713374335	161	1
3.26115186409401	3.47682450315225	162	1
3.25551906426923	3.46243484979902	163	1
3.25627021247909	3.46462365314671	164	1
3.25350179683730	3.47327894865342	165	1
3.25727007618435	3.47011898399577	166	1
3.25468982551461	3.44206427399406	167	1
3.25169759025305	3.44739816231035	168	1
3.25205665900985	3.45289496550853	169	1
3.25304202858116	3.45268000754856	170	1
3.25781828720404	3.46148560330556	171	1
3.25406770572960	3.45776156417633	172	1
3.26340774653075	3.46217495923630	173	1
3.25774524781821	3.47894144005391	174	1
3.26000894496256	3.48885569375912	175	1
3.26424813155745	3.49616839772024	176	1
3.25289844267042	3.45964204356582	177	1
3.24695450756162	3.45763915354342	178	1
3.25456760843555	3.51107220113593	179	1
3.25225778438754	3.46405903257670	180	1
3.25553497068568	3.45323295115420	181	1
3.25313855919436	3.42717648653321	182	1
3.25085016353122	3.44146277618869	183	1
3.25543346649774	3.46254586960146	184	1
3.25934078426643	3.47276290145359	185	1
3.25793746294070	3.46653686781409	186	1
3.25421558859964	3.43866269636220	187	1
3.26010369351629	3.46611895952801	188	1
3.25949479825797	3.48105398823179	189	1
3.25856635170298	3.46217384420993	190	1
3.25568436338565	3.46947315935568	191	1
3.25609117088040	3.46891927684424	192	1
3.25346212688457	3.46090658869990	193	1
3.25343440272981	3.46152285718729	194	1
3.26067208685589	3.46801786656972	195	1
3.26033524249822	3.49161001180972	196	1
3.25747455003117	3.43711494011988	197	1
3.25279295919118	3.44294503705043	198	1
3.24965239173957	3.41163182363338	199	1
3.25597495586691	3.42336965661112	200	1
3.25540205009493	3.45993400691981	201	1
3.25694686130048	3.47873563061662	202	1
3.25522851463903	3.47208152769015	203	1
3.25237011560612	3.47974249255573	204	1
3.25750775849760	3.50505578781038	205	1
3.25202359486418	3.49137298464479	206	1
3.25587224769745	3.48363318643930	207	1
3.26201220248335	3.51893841317693	208	1
3.25686614177266	3.51224626334844	209	1
3.26497776714809	3.50497625884412	210	1
3.25543202626284	3.47571194353274	211	1
3.25436698728638	3.47551393798436	212	1
3.24805726182152	3.44564790489013	213	1
3.25034402736190	3.44442845453500	214	1
3.25650461662468	3.47111695813315	215	1
3.25294284667250	3.46647028333733	216	1
3.25206484083643	3.44448226731108	217	1
3.25304755013061	3.43189713411947	218	1
3.25934419666047	3.46409273009410	219	1
3.25365595096285	3.43220559543944	220	1
3.25653723543832	3.46880651863734	221	1
3.24898313739569	3.46496948897316	222	1
3.25501159961249	3.47634169732917	223	1
3.26096761577990	3.47643694751084	224	1
3.26167768818819	3.47975339164920	225	1
3.25237950116043	3.46083151822716	226	1
3.24947862664421	3.45811524854871	227	1
3.25235932393541	3.47286670383021	228	1
3.25368706627035	3.45350131785133	229	1
3.25248613325750	3.44850524849476	230	1
3.25354215967543	3.42724324361141	231	1
3.25486822056497	3.44537093471936	232	1
3.25687328920068	3.45166914721243	233	1
3.25723355190524	3.45122120530955	234	1
3.25566091714039	3.45009532828796	235	1
3.25993127843483	3.46592443097697	236	1
3.25895090475260	3.44580283409624	237	1
3.25925131960785	3.47296213184790	238	1
3.25845344487711	3.50902605870452	239	1
3.26005456450123	3.43973601914331	240	1
3.25576144094613	3.43951949738242	241	1
3.25406154155580	3.42767433483446	242	1
3.24902509010665	3.43681187241185	243	1
3.25663141577206	3.45885008688527	244	1
3.26245154191201	3.46047111323256	245	1
3.25672102457097	3.48042104406419	246	1
3.26611567613886	3.49654730549166	247	1
3.25838952588792	3.49168489963950	248	1
3.25868861779596	3.46665751031487	249	1
3.25924709159705	3.46235804344131	250	1
3.25658697035252	3.49861928072801	251	1
3.25920453595105	3.50760765998721	252	1
3.25323528874029	3.48225571670685	253	1
3.25724124481134	3.48709634312635	254	1
3.25074343465246	3.48896393006316	255	1
3.25737074464699	3.51473996702093	256	1
3.26107328534610	3.51383707568669	257	1
3.25631740147669	3.50492219805136	258	1
3.25945350879448	3.50835167698642	259	1
3.25917014716276	3.50238123606483	260	1
3.26159818407762	3.51013946184144	261	1
3.25800690630640	3.50769339706894	262	1
3.25782923567409	3.51579289922633	263	1
3.25931953239393	3.50320730389745	264	1
3.25701914480336	3.47975213144416	265	1
3.25293698538430	3.48159542304701	266	1
3.25808195974723	3.46277540424781	267	1
3.25747616563158	3.46838036889336	268	1
3.25369136682456	3.47617608082577	269	1
3.25597102155962	3.47688563851362	270	1
3.25165110123054	3.43924297797629	271	1
3.25112608685283	3.45018784636528	272	1
3.25372690222727	3.45471048075046	273	1
3.25576857561571	3.49387125432589	274	1
3.25188632524672	3.46598759823845	275	1
3.25180042494138	3.46508553932167	276	1
3.24955979358537	3.48330569609306	277	1
3.25421909381062	3.47850040010435	278	1
3.25409315806947	3.45343003340031	279	1
3.25327715526176	3.44258632536570	280	1
3.26389531636923	3.48650307973244	281	1
3.25233418151943	3.46057143100625	282	1
3.25382044099184	3.46549466633182	283	1
3.24916646314218	3.46493493895778	284	1
3.25644352204071	3.47696999297543	285	1
3.25298807236269	3.49007905757433	286	1
3.25781844070674	3.47145144604731	287	1
3.26065218042371	3.49105617479787	288	1
3.25843491487309	3.48755896822430	289	1
3.25132239461031	3.45898704049832	290	1
3.25217681896910	3.43086361637870	291	1
3.25198175065144	3.42944699201961	292	1
3.24910047162340	3.42638134934650	293	1
3.25135485885733	3.44883007181973	294	1
3.25606980349466	3.43632181236363	295	1
3.25533718608767	3.47398600010453	296	1
3.25759426980303	3.48731573826569	297	1
3.25129449115911	3.47245713652701	298	1
3.25800195194655	3.45912743095274	299	1
3.25469659671809	3.46489774269396	300	1
3.25194101200333	3.48132472737085	301	1
3.24703814599113	3.45100607777341	302	1
3.25432348797496	3.46290198001583	303	1
3.25573329890446	3.46757133218382	304	1
3.25368566949057	3.45547171645084	305	1
3.25357235301435	3.43015516143058	306	1
3.25438210324892	3.45340134553059	307	1
3.25553661816475	3.44567366753954	308	1
3.25890313797089	3.44303043840374	309	1
3.25565172820492	3.45159370301832	310	1
3.25677265580313	3.44469469699009	311	1
3.25495600687739	3.46189281416799	312	1
3.25608620692184	3.45188235205586	313	1
3.25712757277738	3.46238851097785	314	1
3.26066062748813	3.46506042452800	315	1
3.25665250839066	3.47810261487133	316	1
3.25579607944720	3.47084490174227	317	1
3.25974837968665	3.48981256297815	318	1
3.25951773837307	3.50391405840237	319	1
3.25773227757246	3.49463225957243	320	1
3.26033243982478	3.46824677481301	321	1
3.25198065709716	3.47918796516641	322	1
3.25839439783084	3.48322678452592	323	1
3.25784921384407	3.47046106184885	324	1
3.25741868010099	3.49996593097223	325	1
3.25712998205137	3.52340545075554	326	1
3.25591658540436	3.47735153633035	327	1
3.25611509219333	3.48203881446061	328	1
3.25470828653598	3.45130146728440	329	1
3.25430195854279	3.43628574848857	330	1
3.25308181012953	3.44277162319918	331	1
3.25259383454835	3.46035124019744	332	1
3.25225258697880	3.48381640765227	333	1
3.25309444140770	3.49304935481308	334	1
3.25403807519487	3.48956140435356	335	1
3.25696200960666	3.50008123346715	336	1
3.25639999662858	3.50296467899864	337	1
3.25365647253818	3.45185271380359	338	1
3.25161291124893	3.45992332905347	339	1
3.25207661606389	3.46116381821321	340	1
3.25248575358780	3.49820521332359	341	1
3.25427007840110	3.45887794143609	342	1
3.25194658239572	3.47717146680361	343	1
3.25539627959374	3.47872138156872	344	1
3.26013791598728	3.48286373778070	345	1
3.24986810847099	3.46274192515940	346	1
3.25360244729492	3.47545324010469	347	1
3.25595252958297	3.48169511185744	348	1
3.25483020327001	3.47372699770429	349	1
3.25079283882477	3.46766973176909	350	1
3.25455228552886	3.47542473808268	351	1
3.25751514758832	3.46679133762066	352	1
3.25480132031006	3.44852289020960	353	1
3.25762804957606	3.45556548851524	354	1
3.25358479172662	3.44240076945223	355	1
3.26136135041350	3.47251341797520	356	1
3.25320305595390	3.50036326203401	357	1
3.25377252506356	3.48828344075780	358	1
3.25384681092508	3.47640850551735	359	1
3.25958698205775	3.45419817200260	360	1
3.25667801444817	3.46270982554662	361	1
3.25734192850577	3.47496117186926	362	1
3.25374055938646	3.48312741447062	363	1
3.25989600093115	3.48961937234215	364	1
3.25695080186200	3.47927493866914	365	1
3.25732031946540	3.48381712787016	366	1
3.25531870064527	3.49856040552260	367	1
3.25628882230150	3.49721394491166	368	1
3.25957907800915	3.49072032766810	369	1
3.25346103672486	3.50463630740863	370	1
3.24915363688524	3.47122425301714	371	1
3.25653601518035	3.48894316993191	372	1
3.25579155100482	3.49170783989738	373	1
3.25470507692372	3.46918538527424	374	1
3.25997991264208	3.49630363681357	375	1
3.25779434095627	3.50799850548862	376	1
3.25733515513812	3.50556358335153	377	1
3.25861914722761	3.48223810583210	378	1
3.25704758809594	3.47948519152663	379	1
3.25698481814284	3.46480181537554	380	1
3.25420442730122	3.47145214215611	381	1
3.25847589224314	3.48015390624174	382	1
3.25974996873320	3.50318267659096	383	1
3.25523277242846	3.48739280001878	384	1
3.25626471725186	3.46090550416659	385	1
3.25246320231160	3.46923361057618	386	1
3.25672192952964	3.49267221516741	387	1
3.25579630184808	3.47943619901822	388	1
3.25389510049330	3.45348057092634	389	1
3.25259110004181	3.44751487458716	390	1
3.25244609303453	3.47041587341238	391	1
3.25558141335838	3.46497460942168	392	1
3.25701981705376	3.49755209385106	393	1
3.25563691954462	3.48522081038639	394	1
3.25778632133226	3.51784273084398	395	1
3.25845781585462	3.48218902875441	396	1
3.26012327316522	3.48917316721532	397	1
3.25428380444758	3.47480776058586	398	1
3.25427999907282	3.48272356651937	399	1
3.25739190128350	3.45972489146651	400	1
3.25678024990809	3.46749621994150	401	1
3.25776025484781	3.48662458089193	402	1
3.25572342648999	3.47794734249861	403	1
3.25275790313607	3.47281917545925	404	1
3.25605455529896	3.44697141277134	405	1
3.26127764307055	3.45932364083592	406	1
3.25340175873421	3.46614786155351	407	1
3.25343050304607	3.47076500921398	408	1
3.25301399271819	3.47406116278203	409	1
3.25557549212981	3.48119046757799	410	1
3.25665224516095	3.48874110138324	411	1
3.25138957268549	3.49399451002462	412	1
3.25785791526191	3.48263906923410	413	1
3.25673521619316	3.44861409783829	414	1
3.25676286919528	3.46956728529214	415	1
3.25398299661517	3.47598435587414	416	1
3.25412569972472	3.46599958026492	417	1
3.25575677664030	3.47578528096723	418	1
3.25813189200277	3.47778657756463	419	1
3.25515032485136	3.46972989980946	420	1
3.25274738895213	3.43418141136993	421	1
3.25508076049176	3.45133134966584	422	1
3.26041694867997	3.48996714223796	423	1
3.25790934883717	3.49163922013439	424	1
3.25598156393615	3.44551914323401	425	1
3.26033801920401	3.47962987752178	426	1
3.25333391071703	3.47372341921202	427	1
3.25258068116462	3.44996266049026	428	1
3.25383132259807	3.44575152797470	429	1
3.25534308069658	3.45717080627093	430	1
3.24841786674402	3.42505224607160	431	1
3.25759427163477	3.43319845267924	432	1
3.25150983381170	3.46891568398759	433	1
3.24829484539443	3.44875180636207	434	1
3.25288428142165	3.46922502389805	435	1
3.25618694061173	3.46020712023212	436	1
3.25774084066953	3.47966219486924	437	1
3.25523850097011	3.47238289934330	438	1
3.25693211375121	3.46665630150650	439	1
3.25294011628432	3.45820661185692	440	1
3.25990658448023	3.48122689954426	441	1
3.25462167306264	3.48198374640522	442	1
3.26068213996218	3.51499716282764	443	1
3.26364968941374	3.49137893995621	444	1
3.25466152317636	3.48496157560938	445	1
3.25438122032068	3.47407622375878	446	1
3.25671369585498	3.46531687413804	447	1
3.25846850641160	3.47166453676878	448	1
3.25547070290797	3.46143219017404	449	1
3.26012074093648	3.46161028403570	450	1
3.25647232755431	3.46127548671033	451	1
3.25051600260848	3.47957623416121	452	1
3.26068041663445	3.47004081961563	453	1
3.25471579772597	3.46241022691972	454	1
3.25593244080124	3.49435954241334	455	1
3.25721807477248	3.51663519701727	456	1
3.25884478964754	3.50124227130167	457	1
3.25169174783036	3.48572389433385	458	1
3.25088649390711	3.46859551631626	459	1
3.25237362233382	3.48521654067842	460	1
3.25601170720682	3.46153597119741	461	1
3.25492468473342	3.46399260711869	462	1
3.25918069709959	3.46989301026191	463	1
3.25666786182819	3.44819935458866	464	1
3.25684335757132	3.46535519908289	465	1
3.25174383129355	3.45682415605150	466	1
3.24915555643054	3.41435313327798	467	1
3.24821143880146	3.42474177809166	468	1
3.25829182477014	3.44565229878049	469	1
3.25798167956692	3.46118424626313	470	1
3.25574600544355	3.44942955571117	471	1
3.25619120000185	3.48241156605645	472	1
3.25125718383555	3.43748582830702	473	1
3.25457415241655	3.46875734704889	474	1
3.25225225007793	3.49339833300925	475	1
3.25204936506046	3.46102262988984	476	1
3.24919516850849	3.44793598840139	477	1
3.25126650369232	3.47440892510764	478	1
3.24850661354708	3.43721172789614	479	1
3.25216902383982	3.41382189856162	480	1
3.25403229342822	3.44301072506092	481	1
3.25514433266474	3.47530417242609	482	1
3.25719643554118	3.47493114561815	483	1
3.25426577272434	3.47318586553615	484	1
3.25223110301572	3.43883138358713	485	1
3.25846037093420	3.46496978938433	486	1
3.26040469172620	3.49807190585082	487	1
3.25920396699228	3.47857494666341	488	1
3.25320114986199	3.47158721712670	489	1
3.25232581368369	3.47122726663877	490	1
3.25082782186552	3.47636185364823	491	1
3.25139186445418	3.44111292826978	492	1
3.25141582497603	3.42166573721602	493	1
3.25628486127258	3.46285349206681	494	1
3.25859933426612	3.46563115068552	495	1
3.25047461116949	3.45369054655860	496	1
3.25097934065790	3.45059249650523	497	1
3.25326566213914	3.46114162576294	498	1
3.25230907867200	3.48976964723573	499	1
3.25457528881868	3.46750238405957	500	1
3.25586797320886	3.47816701206847	501	1
3.25335016343537	3.45779724491279	502	1
3.25168840711901	3.43498539956015	503	1
3.24900107048317	3.41851776318939	504	1
3.25655673618996	3.45271347495926	505	1
3.25471264100973	3.45349512747441	506	1
3.25312148488701	3.44104750922311	507	1
3.25305100913256	3.43884243913695	508	1
3.25251490141905	3.45834048728494	509	1
3.25443945623885	3.45334202116845	510	1
3.25140412950975	3.46155170059181	511	1
3.25150184470728	3.46271027044031	512	1
3.25402436724170	3.48079510479832	513	1
3.25511769166324	3.46315960466105	514	1
3.25419628211810	3.43503877619349	515	1
3.25184501071503	3.44261213379612	516	1
3.25091328934303	3.44140372890040	517	1
3.24979399739704	3.44367338124523	518	1
3.25794894602646	3.47195597412418	519	1
3.25100921186082	3.47521278612762	520	1
3.25238279231942	3.48797134326687	521	1
3.25472041002566	3.47468184796251	522	1
3.25678348013909	3.46874651807402	523	1
3.25883534676990	3.48323803092078	524	1
3.25699498694435	3.49045935971661	525	1
3.25458610243708	3.48273682248029	526	1
3.25341773552846	3.52726325997541	527	1
3.25920925484366	3.50105296399563	528	1
3.25642791465814	3.46503518767991	529	1
3.25795243507937	3.46973649090214	530	1
3.25476475805499	3.46746137090584	531	1
3.25633822550998	3.45349234680560	532	1
3.24719830356018	3.44768375051586	533	1
3.25480403587283	3.47178205563287	534	1
3.25361886568545	3.46473547282783	535	1
3.25492656991812	3.47138061660457	536	1
3.26047568488498	3.46898351333845	537	1
3.25238216767204	3.44321752109690	538	1
3.25624370982725	3.45868656675487	539	1
3.25585936203148	3.47731942351672	540	1
3.25572672268178	3.46127526624934	541	1
3.24756934864529	3.45464966143740	542	1
3.24971242233537	3.41860240360028	543	1
3.24839005873009	3.42790528030853	544	1
3.25528212429156	3.47019188571454	545	1
3.25474423741283	3.48404952861218	546	1
3.25463998733996	3.46249422079540	547	1
3.25173390609695	3.44255717297881	548	1
3.25035299803942	3.46932691366867	549	1
3.25726800091807	3.50554591598146	550	1
3.25416892992565	3.49577608937915	551	1
3.25508122330718	3.46423705616915	552	1
3.26065372078247	3.50842585304502	553	1
3.25977694007191	3.50174362679321	554	1
3.26033904320739	3.48941852355065	555	1
3.25680110438300	3.48665875688955	556	1
3.26245026387762	3.47420784186499	557	1
3.25364482707072	3.48882344759307	558	1
3.25684168864578	3.46661972817553	559	1
3.25612763087341	3.46488912528398	560	1
3.25340933530523	3.45307399536891	561	1
3.24951891248911	3.46231467114807	562	1
3.25556931380857	3.45141227298154	563	1
3.25171574736800	3.44408787156853	564	1
3.25134305020413	3.44820905279680	565	1
3.25361048589317	3.45782493098345	566	1
3.25648376574492	3.47873577626140	567	1
3.25935519663328	3.49389681480098	568	1
3.25871390890949	3.44784434495431	569	1
3.25676985545302	3.44308427121326	570	1
3.25036453407904	3.45529811026079	571	1
3.25118836557123	3.46564606799838	572	1
3.24994911309487	3.46441239634028	573	1
3.24920090882205	3.47344905509168	574	1
3.25553740241490	3.48712132265535	575	1
3.25112461194988	3.47926736496109	576	1
3.25494859811239	3.47832669834746	577	1
3.24763264155330	3.47639820155829	578	1
3.24740786020659	3.47139653444346	579	1
3.25387810485758	3.46882711410596	580	1
3.25217687919923	3.47454303118556	581	1
3.25271554460666	3.46159467968208	582	1
3.25369684893410	3.50192986710864	583	1
3.25567802000645	3.48165014760616	584	1
3.25438707950289	3.46529868586666	585	1
3.25323470268913	3.45326303925085	586	1
3.25268082843141	3.45844786180164	587	1
3.25693680542679	3.48820398916226	588	1
3.25394209582810	3.44953234544203	589	1
3.25260619882132	3.45676675636491	590	1
3.25045184020654	3.48071323464935	591	1
3.25060264838167	3.46168697339774	592	1
3.25685413152312	3.44964175238319	593	1
3.25486929090510	3.43135913884364	594	1
3.25420093315046	3.46675653018767	595	1
3.25032786518194	3.47556779907203	596	1
3.25369127798551	3.47729661738966	597	1
3.25434173166947	3.45489069209347	598	1
3.25137037669880	3.43923952333387	599	1
3.25401392063712	3.45430279957597	600	1
3.25567261940717	3.47780900153471	601	1
3.25680622092794	3.47339002355675	602	1
3.25636012971349	3.46092991634762	603	1
3.25556866833251	3.47671809459031	604	1
3.25644880850282	3.45857535362482	605	1
3.25442812226008	3.45747122966699	606	1
3.25325934177246	3.46021117545826	607	1
3.25857619472182	3.49305718326140	608	1
3.25445790053781	3.44842408607357	609	1
3.24735294806312	3.46019209241348	610	1
3.25397663640764	3.46849972769711	611	1
3.25590278024191	3.47084053019113	612	1
3.25128623684453	3.44939664987061	613	1
3.25351625765491	3.44252989523324	614	1
3.24994636953231	3.48395607823319	615	1
3.26115904657210	3.51584591021515	616	1
3.25439917184318	3.48330943928577	617	1
3.25492516546644	3.49400410130271	618	1
3.25699212451786	3.47359925319577	619	1
3.25480022511743	3.47897606952471	620	1
3.25410902150714	3.48819483948225	621	1
3.25245339282000	3.47462944930268	622	1
3.25366683872955	3.46571612034500	623	1
3.25655872554491	3.48011654452836	624	1
3.25427326518524	3.46872342863582	625	1
3.24888246607053	3.44877717396185	626	1
3.25232401769381	3.46621365769185	627	1
3.25494647458938	3.47272034240995	628	1
3.25513804992662	3.45009930998293	629	1
3.25492761813481	3.48856906311798	630	1
3.25353373605929	3.47908968545960	631	1
3.25895742888298	3.49222930455616	632	1
3.25316662764780	3.46997961836332	633	1
3.26222274382056	3.50832500220438	634	1
3.25494228587133	3.47197116320401	635	1
3.25805373162817	3.47842220579883	636	1
3.25199979104393	3.44259486597768	637	1
3.25593451417590	3.45006486798491	638	1
3.25281947645754	3.44823104658915	639	1
3.25610116094133	3.48472851513117	640	1
3.25926866840884	3.51151745749261	641	1
3.26572818711550	3.53319187354051	642	1
3.26160916994518	3.50976275481153	643	1
3.26082083472735	3.51878223987546	644	1
3.26110735220397	3.52370418607532	645	1
3.25454341255231	3.51066846183928	646	1
3.24890769212433	3.49539544432883	647	1
3.24618129665319	3.45155513126269	648	1
3.25464511804853	3.45280714024727	649	1
3.25806684283096	3.47568764698526	650	1
3.25618004707930	3.48106335298673	651	1
3.25869351078112	3.47499338242749	652	1
3.25466362179510	3.48352370377263	653	1
3.25498539242057	3.49731757654371	654	1
3.25500893150079	3.48227607070873	655	1
3.25810625473851	3.47399400691384	656	1
3.24981820560703	3.48694029539420	657	1
3.24982049785586	3.49210383932069	658	1
3.25257741283753	3.48573871938565	659	1
3.25529695449989	3.48976223430447	660	1
3.25033757947151	3.46315539901222	661	1
3.25356194459211	3.44778604011691	662	1
3.25627082220749	3.47576912638360	663	1
3.25762725157746	3.50425937357711	664	1
3.25302630625882	3.49528136135412	665	1
3.25454296657145	3.46914295224507	666	1
3.25903935663982	3.48817489938447	667	1
3.25348853379222	3.50373832541054	668	1
3.25163273282222	3.49071252194848	669	1
3.25380603218670	3.49253980992475	670	1
3.25793586185453	3.51167971479798	671	1
3.25430397697201	3.49564489410057	672	1
3.25627936897336	3.49547973402445	673	1
3.25436607146889	3.45612835637417	674	1
3.24989665508448	3.44869876315316	675	1
3.25239147594712	3.47861427474437	676	1
3.25668347391723	3.47100613087240	677	1
3.25362056722257	3.46751251786289	678	1
3.25065025103500	3.45510543085164	679	1
3.25851170428968	3.46514257507869	680	1
3.25148831961354	3.46259399442625	681	1
3.25408617337933	3.47557301841843	682	1
3.25962104605446	3.48177694221706	683	1
3.25970036315072	3.48181235754559	684	1
3.25383414044792	3.44905385307361	685	1
3.25149002765331	3.42677682427368	686	1
3.25500722617777	3.46308943423546	687	1
3.25426160253382	3.46583391620854	688	1
3.25520788216480	3.44963281815304	689	1
3.25074360907555	3.49562512230496	690	1
3.25630500983837	3.49545535106713	691	1
3.25740687460457	3.48314388509428	692	1
3.25362853362733	3.48059302797923	693	1
3.25816574981127	3.47461721176516	694	1
3.25462188400916	3.45693195241748	695	1
3.25789442174424	3.45728631009002	696	1
3.25949205173090	3.46407384815479	697	1
3.25734272965355	3.47077351525472	698	1
3.25592548285890	3.47885299049427	699	1
3.25779899371438	3.48486417743565	700	1
3.26099422074577	3.48833228109962	701	1
3.25567288598216	3.48090524516967	702	1
3.25563810986716	3.46668035942757	703	1
3.24918308948761	3.44731398693359	704	1
3.24747554320128	3.42862518706965	705	1
3.25471067151025	3.45650051707562	706	1
3.25141015917046	3.44651670598659	707	1
3.25803961388692	3.45803234526427	708	1
3.25742909692407	3.48058288026672	709	1
3.25810317971880	3.48195037073918	710	1
3.25272205701178	3.44725126378580	711	1
3.25562260131718	3.47948297471747	712	1
3.25946337680221	3.48762620807048	713	1
3.25016823085789	3.46616961006408	714	1
3.25106652423033	3.46403457026544	715	1
3.26097350898913	3.48014429266973	716	1
3.25360122759726	3.47420574852448	717	1
3.25348386315743	3.45764778866713	718	1
3.25604251604727	3.45260681963164	719	1
3.25648563072241	3.46376847290807	720	1
3.25007016026278	3.47073842822804	721	1
3.25193235722675	3.46976896725976	722	1
3.25446265568358	3.47800237632090	723	1
3.25628547296201	3.44676601112468	724	1
3.25301192398851	3.48892513011642	725	1
3.25831601676043	3.46533344709615	726	1
3.25526019789492	3.45934016261676	727	1
3.25222357748905	3.46073681882441	728	1
3.25510772892120	3.46153757440740	729	1
3.25748245544200	3.48832856890215	730	1
3.25568024257986	3.48531383638059	731	1
3.26195736092854	3.44996026407285	732	1
3.25469015591154	3.43579422970075	733	1
3.25211675772489	3.44029785927489	734	1
3.25829548886845	3.47044487754895	735	1
3.26462659620534	3.50131334684639	736	1
3.25476938742716	3.47416325278960	737	1
3.25750161321312	3.46117858670549	738	1
3.25517314537254	3.45931639669132	739	1
3.26189942909379	3.48869666763672	740	1
3.26216466004033	3.49220874623415	741	1
3.25725082575917	3.44999917759679	742	1
3.26161801652055	3.47892790584129	743	1
3.25212613162535	3.46819450152090	744	1
3.25881717725955	3.46466777406315	745	1
3.25808224775959	3.47902921532683	746	1
3.25720900433903	3.48281158610278	747	1
3.25007638586024	3.47581712190134	748	1
3.25097316373069	3.46417616028361	749	1
3.25457427432665	3.45551741902220	750	1
3.25861186037049	3.45446458152694	751	1
3.25641912988478	3.47583130039574	752	1
3.25282232417261	3.46814515013716	753	1
3.25478926891724	3.48796317962096	754	1
3.25888661995161	3.51170563369436	755	1
3.25806601713767	3.49983245232103	756	1
3.26009277906667	3.50772399795457	757	1
3.25593440758811	3.47840215156287	758	1
3.25475227700474	3.49693977346480	759	1
3.25155514243122	3.48869578127352	760	1
3.25485356354558	3.46574453732645	761	1
3.25404923306281	3.46413184003143	762	1
3.25430312557075	3.46848634105782	763	1
3.25730487337433	3.48945366203109	764	1
3.25525531445458	3.51254838624724	765	1
3.25656822980955	3.49233159968416	766	1
3.25343993934293	3.48298520896399	767	1
3.25073804496039	3.48601234832841	768	1
3.24822886304446	3.47534199534811	769	1
3.25083769735033	3.45530640078104	770	1
3.24984312868630	3.45107699986175	771	1
3.25605739308645	3.48053259620508	772	1
3.25490453586397	3.49173464186307	773	1
3.25076871660693	3.46859039330371	774	1
3.25034453905500	3.48361291479111	775	1
3.24950025296943	3.48591560984558	776	1
3.25069999093989	3.46528571473485	777	1
3.25025317002122	3.46269729286353	778	1
3.25018174335133	3.48607709938541	779	1
3.25077199478773	3.46329462928974	780	1
3.24955722475883	3.47004510268130	781	1
3.25016335588341	3.44969228162894	782	1
3.25192661187865	3.48517108100652	783	1
3.25598871323043	3.47828386686412	784	1
3.24933567474988	3.46685097060562	785	1
3.24486153470977	3.46352287316330	786	1
3.24456309408333	3.45309100461251	787	1
3.24462266759531	3.45002577311177	788	1
3.25487984544372	3.50109225799389	789	1
3.25730809998896	3.49490708848810	790	1
3.25738132322172	3.49900543666755	791	1
3.25455093173613	3.48503488022387	792	1
3.24874379625825	3.44374358326697	793	1
3.25047197151758	3.45413138886018	794	1
3.25151007158356	3.46007860707995	795	1
3.25621109488865	3.46009693160969	796	1
3.24748756976212	3.47345519564326	797	1
3.25577815067071	3.52819821044739	798	1
3.25550619265536	3.51761194944977	799	1
3.25230793539056	3.49862794008656	800	1
3.25479907965613	3.48825335027075	801	1
3.25352682344853	3.50036286598622	802	1
3.25956672368673	3.52755275363900	803	1
3.25529985590045	3.52483281535534	804	1
3.25603527036550	3.50720486402133	805	1
3.24970218589012	3.48284941151371	806	1
3.25524597262141	3.49733956146690	807	1
3.25144662773591	3.50893727594691	808	1
3.25217054559714	3.49700629565937	809	1
3.25301758978833	3.47305047213268	810	1
3.25223267178258	3.47567467197079	811	1
3.24801684433376	3.47688571140361	812	1
3.25110800205747	3.47482985803035	813	1
3.24647637720687	3.43828208227094	814	1
3.24890091736985	3.45575448389048	815	1
3.24574401031792	3.42745500829943	816	1
3.24820826662224	3.45346868704330	817	1
3.25174933640799	3.47559487520888	818	1
3.25441762743222	3.48494611315956	819	1
3.24786821189161	3.46028882481121	820	1
3.25142651443961	3.46305325451729	821	1
3.24435272040906	3.44023860086524	822	1
3.24762265309926	3.44360432606677	823	1
3.24795766497245	3.44237626660978	824	1
3.24468429113010	3.46736842872436	825	1
3.24519016242610	3.47190302048015	826	1
3.24971080967322	3.47756796790164	827	1
3.24997647197029	3.47510293727377	828	1
3.25173967227187	3.44912444694803	829	1
3.24962679594427	3.45349727238968	830	1
3.24878565099180	3.46645645690336	831	1
3.25413829327478	3.48166515166626	832	1
3.25208832713944	3.48653300219339	833	1
3.24784037818676	3.48622615294832	834	1
3.25191162537588	3.49353659449080	835	1
3.24896065142859	3.47977575487541	836	1
3.25141332446828	3.46780176293557	837	1
3.24928804595615	3.45791980142312	838	1
3.24112749946679	3.43222035489538	839	1
3.25113808118340	3.46046704282942	840	1
3.24797258332902	3.48060267595936	841	1
3.25073404607161	3.44692897346056	842	1
3.24570036412222	3.44952951660800	843	1
3.25408808734110	3.46863398725952	844	1
3.25921859826864	3.48554862469070	845	1
3.25651074933540	3.47477795280242	846	1
3.25258338935990	3.47499601791901	847	1
3.24880254364527	3.47671921311494	848	1
3.25266088454723	3.46729199762573	849	1
3.25270558749026	3.45074869628561	850	1
3.25146022113779	3.47632892311699	851	1
3.25100876818655	3.46304304367462	852	1
3.25518846167501	3.50932840815984	853	1
3.24896063937100	3.46702331246807	854	1
3.25426567066974	3.46193275084647	855	1
3.24875098846535	3.48451318225131	856	1
3.25552577761793	3.48216496676408	857	1
3.25613634817715	3.50525178359511	858	1
3.25209385157840	3.48476823282265	859	1
3.25354625464401	3.47347640270749	860	1
3.25682925076169	3.49766705736310	861	1
3.25316208072055	3.51230062317943	862	1
3.25781678103093	3.47251623043069	863	1
3.24934572698076	3.47992792873667	864	1
3.25706058032900	3.52466878460031	865	1
3.25300659979647	3.49015441228477	866	1
3.24824147365029	3.47305718224029	867	1
3.25198356762054	3.45623935233757	868	1
3.24998707753290	3.46229311536383	869	1
3.25493272091293	3.47999378649375	870	1
3.25029567820394	3.47005912735350	871	1
3.25028186928679	3.48251832219259	872	1
3.25264026287500	3.47841649033494	873	1
3.25460827275790	3.46982493170225	874	1
3.25056393269361	3.48929206893131	875	1
3.25106214109224	3.47614703926535	876	1
3.24749034221244	3.48835538047388	877	1
3.24920153784757	3.47623996788830	878	1
3.25224598313305	3.46975626718395	879	1
3.25129921367623	3.47296008295828	880	1
3.24839600634124	3.48398274071115	881	1
3.24956674040815	3.47809786451304	882	1
3.25085228125523	3.50915294706788	883	1
3.25379612773985	3.51845511783595	884	1
3.25560838271536	3.49133215881172	885	1
3.24998630960907	3.48080080102919	886	1
3.24298849302488	3.46982166625894	887	1
3.24615206895558	3.47480585951551	888	1
3.25307818731951	3.49101644023516	889	1
3.25081167717750	3.46258402094677	890	1
3.25155735451489	3.46802940526108	891	1
3.25386693404969	3.48568627566271	892	1
3.25228231029625	3.50661085156643	893	1
3.25702131815066	3.45888903360703	894	1
3.25168804261046	3.45526634398773	895	1
3.25212232832680	3.47430152428714	896	1
3.25205853701696	3.47194786411155	897	1
3.25065330532323	3.46258027435054	898	1
3.25044900393956	3.48907289213655	899	1
3.25683002786184	3.51548764903408	900	1
3.25232447846074	3.49930469184609	901	1
3.24918694666067	3.49216157902311	902	1
3.25277500181876	3.50968996784662	903	1
3.25641464243455	3.49457322369520	904	1
3.25667433033917	3.48103742607185	905	1
3.25520263034954	3.50042076442751	906	1
3.25137347640244	3.48233459391849	907	1
3.25367158543976	3.47311690316837	908	1
3.24971578225316	3.46394381120294	909	1
3.24823938272798	3.44345541105344	910	1
3.24975201257428	3.44399302046552	911	1
3.24703211659210	3.44549240193870	912	1
3.25026908307009	3.47192645169165	913	1
3.25611513612695	3.49680340581223	914	1
3.24998473632870	3.48161320653194	915	1
3.25077971565989	3.46963707388785	916	1
3.24897797386211	3.48161644056466	917	1
3.24824705791143	3.46260764488795	918	1
3.24392664767783	3.45978927922306	919	1
3.24772563875667	3.44585545129389	920	1
3.24504782371957	3.44396774931914	921	1
3.25111339779921	3.47765439805738	922	1
3.25682837410068	3.48862668115408	923	1
3.25201790045513	3.48950472222054	924	1
3.24766821835841	3.45447852325575	925	1
3.24586481456640	3.44622112400202	926	1
3.24664155171749	3.44460213135498	927	1
3.24444900773412	3.43680905699224	928	1
3.24818304921887	3.45131303612901	929	1
3.24757695533489	3.42525568344388	930	1
3.24968804384882	3.45275120138338	931	1
3.24644852852199	3.47078323315530	932	1
3.24909849398404	3.46765649709175	933	1
3.24619161416485	3.46644410260115	934	1
3.25366654440193	3.46700465243205	935	1
3.25101340475950	3.48318710012067	936	1
3.25081127061846	3.49125125554043	937	1
3.25447113388369	3.49952160649664	938	1
3.25221174476587	3.46872946968474	939	1
3.24689698407662	3.45940003507521	940	1
3.24558584082373	3.45473837748478	941	1
3.24491397320186	3.45822398058936	942	1
3.24649225621809	3.46312554219023	943	1
3.24645357822123	3.46944416429770	944	1
3.24936880554776	3.46476184335016	945	1
3.24869615737987	3.46985893287064	946	1
3.24918927471020	3.45342243700981	947	1
3.24352608678671	3.42379167793730	948	1
3.24499955426078	3.42710143772724	949	1
3.25293790684981	3.46186115636646	950	1
3.24827113914148	3.45705571678519	951	1
3.24884189308940	3.45692871515811	952	1
3.24827200493939	3.44971381678154	953	1
3.25206036869534	3.46832531665239	954	1
3.25389000463339	3.46134968490810	955	1
3.25286167121023	3.49786526503403	956	1
3.25136912522172	3.47930681944928	957	1
3.25819090211538	3.49484662915406	958	1
3.25600205305585	3.47902644637549	959	1
3.24961446779188	3.47833079708711	960	1
3.24950037919218	3.45356823092085	961	1
3.24859355389937	3.44871341812326	962	1
3.24906517558132	3.47482144768917	963	1
3.25489319374398	3.48153308371098	964	1
3.25179130279278	3.47590551324524	965	1
3.25383098358236	3.48653710342151	966	1
3.25960729042534	3.49607315519943	967	1
3.26203379203486	3.49952274051987	968	1
3.24849065045105	3.47861477884480	969	1
3.25118943310992	3.47378785698602	970	1
3.25230234835744	3.46477309999295	971	1
3.25594565821666	3.47631033206226	972	1
3.25308731574392	3.47316200436798	973	1
3.24839943864996	3.46097293019951	974	1
3.25342907250905	3.46900252226733	975	1
3.24950185846295	3.46624721699886	976	1
3.25200579161454	3.44906666823109	977	1
3.24785553564846	3.45471694350771	978	1
3.25471350896939	3.48539364560943	979	1
3.25321599288186	3.48253260652429	980	1
3.25280672589075	3.47080118512626	981	1
3.25517014685558	3.48011069786415	982	1
3.25371205976255	3.48400595738173	983	1
3.24755618216838	3.44167746384914	984	1
3.25902140288201	3.49500148489709	985	1
3.25178144667860	3.49981187650923	986	1
3.25424812565324	3.46412149048767	987	1
3.24706114948261	3.44651354719993	988	1
3.25025905433335	3.47045920726688	989	1
3.24895184618955	3.47227539087365	990	1
3.24922437191305	3.45553334562177	991	1
3.24854355703565	3.45357654175577	992	1
3.24886674796920	3.47085508438606	993	1
3.24845042948202	3.45431127913161	994	1
3.25193772423033	3.43682047123762	995	1
3.24508002552034	3.44078393341211	996	1
3.24867694889051	3.46774417685953	997	1
3.25325158403332	3.46044944173095	998	1
3.25306201299223	3.47844205645255	999	1
3.25516818403744	3.46965236102299	1000	1
3.25247047739384	3.47402936375908	1001	1
3.24977277075023	3.47840636649518	1002	1
3.25393201209998	3.49321815512241	1003	1
3.25496528479946	3.48179582992262	1004	1
3.25357704796201	3.48194250129100	1005	1
3.24914235980970	3.48938415552689	1006	1
3.24731125406775	3.47221953425708	1007	1
3.24944621000660	3.48838100385796	1008	1
3.25523013428216	3.48462469454839	1009	1
3.24688525870834	3.44781179211746	1010	1
3.25200102313351	3.48802352110400	1011	1
3.25741733395097	3.52071334147995	1012	1
3.24964148374378	3.48072283892888	1013	1
3.25040969932821	3.48032721851597	1014	1
3.24842891778470	3.45597580404512	1015	1
3.24781029459613	3.44680889848416	1016	1
3.25374631199236	3.44489609660322	1017	1
3.25289656963283	3.45670112994634	1018	1
3.25265916584044	3.44766861005044	1019	1
3.25148052000251	3.45728382030933	1020	1
3.24800321474509	3.46142420074042	1021	1
3.25021431720422	3.47683264448675	1022	1
3.25237689411108	3.45405586867306	1023	1
3.25556725155742	3.48375028509436	1024	1
3.25191400836220	3.48589173379731	1025	1
3.25028035322946	3.47991251815034	1026	1
3.25213411394973	3.46985338596160	1027	1
3.25376317246354	3.50894260278912	1028	1
3.25428761911858	3.50872459626123	1029	1
3.25255668766336	3.49233301579984	1030	1
3.25120929835996	3.48594838782364	1031	1
3.25407476490702	3.50117206770401	1032	1
3.25027507481872	3.45355476729692	1033	1
3.25079495460262	3.44659120471433	1034	1
3.24855392131031	3.47446629041714	1035	1
3.24735023841059	3.44858675435639	1036	1
3.25107590986221	3.42569618362107	1037	1
3.25438758034745	3.44864973138993	1038	1
3.24711948232429	3.43525771411211	1039	1
3.25242402692792	3.45712499676733	1040	1
3.25289375066400	3.46665750622939	1041	1
3.25459523769357	3.50241855949395	1042	1
3.24703540284498	3.47475908820378	1043	1
3.24858981943666	3.46632185418724	1044	1
3.25171558647134	3.47522574203479	1045	1
3.24722587554469	3.46762019604320	1046	1
3.25159868743286	3.45844217646845	1047	1
3.25729072144416	3.49309242704541	1048	1
3.25543960575286	3.48892991575527	1049	1
3.25191897658008	3.47608783022313	1050	1
3.25297064190011	3.45632177284957	1051	1
3.25864496400010	3.50423826765164	1052	1
3.25525544906420	3.49943562575279	1053	1
3.25377745486385	3.47058863447274	1054	1
3.25431249220688	3.48116641464425	1055	1
3.24871135493520	3.47204554322793	1056	1
3.25055146160032	3.46439101047609	1057	1
3.25004045592886	3.45155200560502	1058	1
3.25243248499391	3.45628779514788	1059	1
3.25577415902148	3.48788479492537	1060	1
3.24439383135217	3.45257682411953	1061	1
3.24761404371873	3.44344767195984	1062	1
3.25017144207132	3.43061136661817	1063	1
3.25181513105604	3.46252720575632	1064	1
3.25334844941668	3.49251566541037	1065	1
3.24840815114708	3.49595204982492	1066	1
3.25084894667140	3.45835190747299	1067	1
3.24867988640860	3.44635535128906	1068	1
3.25078221866440	3.45083675902205	1069	1
3.25079922295149	3.48916097059113	1070	1
3.24399421618857	3.46289556049381	1071	1
3.24735388230617	3.45939197838599	1072	1
3.25350568890976	3.48365803498760	1073	1
3.25046512024269	3.48314837602408	1074	1
3.25148555567794	3.48279581115360	1075	1
3.25030290521895	3.46468127438209	1076	1
3.24500946424671	3.45850960275010	1077	1
3.24761816073055	3.46298024738281	1078	1
3.24775742427532	3.49452109590379	1079	1
3.24585515717662	3.46628152572084	1080	1
3.24976357682744	3.47846053757065	1081	1
3.25261711886637	3.45259192613542	1082	1
3.24726938110567	3.44530823696314	1083	1
3.25060421080564	3.45425852957528	1084	1
3.25150076578567	3.47647067742025	1085	1
3.25224744074432	3.47381849472180	1086	1
3.24673414942402	3.48684531592559	1087	1
3.25633379824659	3.52479770253650	1088	1
3.25905051953883	3.49581531702321	1089	1
3.25399331055360	3.52086689078632	1090	1
3.25725142877089	3.53923738384805	1091	1
3.25237965479837	3.48227612396325	1092	1
3.25159713279777	3.48470028128848	1093	1
3.25124793849256	3.46822115497606	1094	1
3.25011795166726	3.45983946117089	1095	1
3.25208239930679	3.48661483302466	1096	1
3.25156552852638	3.50116739264557	1097	1
3.24824339965040	3.46212750107385	1098	1
3.25427036548954	3.46099112042756	1099	1
3.24927947722651	3.49467880122609	1100	1
3.25151238491110	3.46034443896132	1101	1
3.25258664099131	3.47154274773957	1102	1
3.25098737499467	3.45771526299190	1103	1
3.25038677945875	3.44041760793210	1104	1
3.24669222691965	3.45436455929009	1105	1
3.24935118056735	3.47220734242716	1106	1
3.24652511680481	3.45057482819738	1107	1
3.24644605200005	3.47387998618234	1108	1
3.24409590813028	3.45029741329391	1109	1
3.24334665896342	3.44992117395097	1110	1
3.24767934009134	3.42875569852878	1111	1
3.24574141641437	3.42742441009394	1112	1
3.24789214416973	3.41802963278715	1113	1
3.24651371473095	3.42731847980840	1114	1
3.24992558957662	3.45123959549266	1115	1
3.24779882039526	3.47203696484640	1116	1
3.25232314256172	3.50773780238243	1117	1
3.25394044913042	3.49979096844311	1118	1
3.25365931519966	3.47780721633455	1119	1
3.24505858950933	3.45687055121423	1120	1
3.24897147614447	3.47218664190923	1121	1
3.24717979204071	3.46564826986596	1122	1
3.25248906558963	3.48211060754897	1123	1
3.25230959688714	3.47915118423366	1124	1
3.25640609423270	3.49639833328590	1125	1
3.25262662142089	3.48950801217334	1126	1
3.24900539907194	3.49483303178973	1127	1
3.25040053582803	3.50931142324473	1128	1
3.24441147354472	3.50727812080402	1129	1
3.24809076476064	3.49562331721391	1130	1
3.25166317601927	3.46511475227687	1131	1
3.24784200851505	3.46410412153080	1132	1
3.24779146064890	3.46978494239443	1133	1
3.24900315404139	3.47476549147627	1134	1
3.25094662289406	3.47390422487540	1135	1
3.25535915429331	3.50249551498783	1136	1
3.25183276585391	3.49654906577732	1137	1
3.25657135150176	3.51251642644378	1138	1
3.25328219111859	3.51868401539556	1139	1
3.25997095487807	3.50775341326801	1140	1
3.25464985056843	3.47776688148854	1141	1
3.24699621765017	3.42243926759893	1142	1
3.25409655630079	3.44649016064744	1143	1
3.25499602941730	3.47792027607896	1144	1
3.25021768239922	3.48301100546675	1145	1
3.24706726848493	3.46785738640204	1146	1
3.25453469896801	3.47174756028168	1147	1
3.25568585872875	3.49070713444853	1148	1
3.25765987092740	3.47809534924475	1149	1
3.24930218907186	3.46785617289130	1150	1
3.24767198682608	3.46508539171547	1151	1
3.25129079839134	3.45957289031194	1152	1
3.24778357939242	3.46285712459777	1153	1
3.25084115082495	3.48139048926325	1154	1
3.24793369026618	3.48126213562724	1155	1
3.24640464846226	3.46334167965928	1156	1
3.24506362896708	3.44567607356566	1157	1
3.24876070940959	3.44078732750965	1158	1
3.25090652608685	3.48238204119391	1159	1
3.25336723799671	3.48217654544327	1160	1
3.24964003520091	3.48578273136544	1161	1
3.25303355798195	3.47447994338381	1162	1
3.25223062679757	3.46893990090953	1163	1
3.25474004221485	3.47879326699793	1164	1
3.25123204364655	3.46222247488823	1165	1
3.25129956034130	3.49158823497114	1166	1
3.25547418305637	3.51292804586939	1167	1
3.25728094558749	3.49835913244660	1168	1
3.24796059871329	3.49597726217192	1169	1
3.25079691719766	3.47306644582352	1170	1
3.25615156351434	3.47024504363519	1171	1
3.25107801550521	3.44524384993869	1172	1
3.24935928280194	3.45623281170115	1173	1
3.24875423739533	3.44692975699431	1174	1
3.24845216197798	3.46726243350538	1175	1
3.25219748302621	3.48495334033009	1176	1
3.25255304779422	3.47095744302254	1177	1
3.25123654586358	3.47406629461946	1178	1
3.25420776846272	3.46963736662371	1179	1
3.25275163276801	3.48608072091220	1180	1
3.24981054540617	3.48134967588741	1181	1
3.25274783281616	3.48967007026596	1182	1
3.25573222334009	3.51214098420175	1183	1
3.25155886618649	3.49313451871573	1184	1
3.24838855860119	3.44833574511130	1185	1
3.25503055408690	3.45434585789832	1186	1
3.25395537029280	3.46979435834257	1187	1
3.25130045078513	3.46763476601555	1188	1
3.24601704274126	3.44013494081984	1189	1
3.25332473131276	3.44795602715904	1190	1
3.25553934577499	3.47461020216466	1191	1
3.25156065032176	3.47634741080419	1192	1
3.24777180447002	3.46539806199847	1193	1
3.24815115525997	3.44970671643791	1194	1
3.24277699799677	3.45640001756312	1195	1
3.24966935543720	3.44930424628614	1196	1
3.25006006496864	3.44769178095971	1197	1
3.25357770446103	3.48097820917640	1198	1
3.25126143397192	3.48941788861545	1199	1
3.25232390123520	3.47182514100731	1200	1
3.25564188777023	3.48620674921676	1201	1
3.25290522200708	3.48285056362022	1202	1
3.25142652450673	3.47412913058681	1203	1
3.24721352098421	3.47306465101242	1204	1
3.25029131046463	3.47054770273297	1205	1
3.25096733297035	3.44613585945350	1206	1
3.25350550636848	3.42740595089620	1207	1
3.25202919697439	3.42258980989072	1208	1
3.24964045537167	3.43941474107455	1209	1
3.24726655270055	3.45508376655691	1210	1
3.25274563958907	3.47419446630265	1211	1
3.24884156044402	3.47986125995534	1212	1
3.25103206680016	3.47505069497086	1213	1
3.24789719719794	3.45150968210296	1214	1
3.24484689570639	3.46184202887931	1215	1
3.25072209224284	3.46729070237570	1216	1
3.25122098240792	3.50088939763354	1217	1
3.25374881226069	3.46897887995122	1218	1
3.24609173469485	3.45394121140050	1219	1
3.24642133486828	3.43846227494220	1220	1
3.24917016703717	3.47466150908214	1221	1
3.24672146874805	3.47772913185146	1222	1
3.24664489350068	3.44436459908966	1223	1
3.25197445886062	3.45881377939176	1224	1
3.25529163272478	3.46098249627587	1225	1
3.24763657240570	3.45050808982072	1226	1
3.25383789482746	3.50810659581450	1227	1
3.25889472399277	3.50671244418206	1228	1
3.25875080840136	3.49324515838335	1229	1
3.25431397012416	3.50442768349374	1230	1
3.24919026098343	3.47091767218849	1231	1
3.25607631363651	3.51455319857279	1232	1
3.25529751592713	3.51623093857028	1233	1
3.25262571647796	3.48705092665654	1234	1
3.24981173443482	3.48179800088802	1235	1
3.26254901075000	3.50467500169217	1236	1
3.25301779551964	3.48616137821092	1237	1
3.25198149377631	3.49731878886963	1238	1
3.24681612248134	3.47481285917966	1239	1
3.24765856527402	3.43875109003357	1240	1
3.24842481240343	3.45932182919065	1241	1
3.25119222022534	3.48273165615599	1242	1
3.25062948850393	3.49099441104720	1243	1
3.25225362035710	3.48895389738022	1244	1
3.25213209848019	3.49913085768647	1245	1
3.24897689284627	3.48827513317154	1246	1
3.24963123580821	3.47682722606946	1247	1
3.24690807544123	3.46908557469294	1248	1
3.25017406126751	3.47574924939101	1249	1
3.24773571841428	3.47645080978857	1250	1
3.25005744772412	3.50619444192598	1251	1
3.25019966469974	3.49452799675911	1252	1
3.25282119858336	3.51839631234632	1253	1
3.25580034138253	3.49922335122742	1254	1
3.24941401184002	3.47442486726657	1255	1
3.24762471020781	3.43368275294854	1256	1
3.25328734046456	3.46030031656212	1257	1
3.24853626545997	3.47666409571233	1258	1
3.25097899312967	3.48241293265448	1259	1
3.25318899518791	3.48704155259678	1260	1
3.24823714168478	3.48994787925739	1261	1
3.24899562348852	3.47833078149343	1262	1
3.24329993285186	3.45991732559909	1263	1
3.24774468577993	3.47469568474309	1264	1
3.24907173213619	3.45625199503640	1265	1
3.25027083049262	3.47333175896877	1266	1
3.24646052393013	3.47588121477384	1267	1
3.24479502047744	3.48034845004349	1268	1
3.24619416158712	3.46615208127545	1269	1
3.24638856546842	3.46204107950828	1270	1
3.25654357907596	3.48553908131677	1271	1
3.25180983894265	3.47798324305605	1272	1
3.25069892839033	3.47749418527580	1273	1
3.24439685197003	3.45512040965511	1274	1
3.25687850318323	3.50027551422308	1275	1
3.25008941086551	3.47610191810196	1276	1
3.24831939715152	3.45330939691842	1277	1
3.24627509618358	3.46192209262097	1278	1
3.25461304267333	3.46334222936249	1279	1
3.24759032985103	3.45758364219207	1280	1
3.24900700236001	3.48204155145868	1281	1
3.25156252549756	3.48673368388213	1282	1
3.25008230446993	3.47145973529032	1283	1
3.24633572618498	3.43766032261135	1284	1
3.25703236102511	3.48062006161990	1285	1
3.25243116706492	3.48211300169220	1286	1
3.25646866776957	3.51592237860054	1287	1
3.25209973918807	3.50733226493156	1288	1
3.24743932348017	3.48890162117613	1289	1
3.25339382222113	3.51579105721632	1290	1
3.25466331241248	3.51820630261720	1291	1
3.26121295354208	3.48767910449263	1292	1
3.25381059065610	3.47557147466382	1293	1
3.25541441757971	3.48933693500782	1294	1
3.25321590313175	3.47511223051596	1295	1
3.25369896309697	3.46961831880209	1296	1
3.25162909898667	3.46805645905183	1297	1
3.25772464112027	3.49372358242732	1298	1
3.25263106778147	3.47896091090237	1299	1
3.25005456119472	3.47350977882910	1300	1
3.24898894083833	3.47424320763471	1301	1
3.24666438314667	3.44442863454540	1302	1
3.24397896332525	3.45398780281132	1303	1
3.25175719350016	3.48780987750094	1304	1
3.25127716986462	3.50298402807100	1305	1
3.25286626004243	3.50773932681018	1306	1
3.25027141925711	3.47695705952172	1307	1
3.24652681495082	3.41464432272598	1308	1
3.25177313397297	3.45722704862385	1309	1
3.24643478084671	3.48228160584868	1310	1
3.25646863921950	3.48728217852216	1311	1
3.24997730723228	3.44964801463976	1312	1
3.24366303605650	3.44732225139840	1313	1
3.24656875840759	3.44860757011791	1314	1
3.25157282745769	3.49544911862868	1315	1
3.25457193821126	3.48980770157053	1316	1
3.24992569453442	3.46911218334057	1317	1
3.24678891092435	3.48692926293854	1318	1
3.24716121151846	3.47797159204255	1319	1
3.25319430867556	3.48756858913610	1320	1
3.25297168189757	3.49825095889359	1321	1
3.25342130498522	3.46649643479405	1322	1
3.24945424172310	3.44300138927477	1323	1
3.24902930652238	3.47312647111239	1324	1
3.25466447670911	3.49373604722487	1325	1
3.25287417296498	3.48376611718491	1326	1
3.25006807334908	3.46488491956223	1327	1
3.25085952805454	3.48074676001846	1328	1
3.24709732707880	3.45292079775518	1329	1
3.25098342494889	3.47190708941088	1330	1
3.25543934396527	3.48663590023807	1331	1
3.24981084135780	3.47807846655646	1332	1
3.24948119586630	3.49920469927970	1333	1
3.25284698965724	3.45253245107381	1334	1
3.24974669457592	3.49535844878255	1335	1
3.24347978045709	3.47582360971682	1336	1
3.24341745993299	3.48252546968031	1337	1
3.25063669036279	3.47003417517071	1338	1
3.24494942700577	3.45748521754544	1339	1
3.24872898175346	3.47070999710286	1340	1
3.24751550101704	3.46217487179128	1341	1
3.24990945356127	3.47595581614465	1342	1
3.24738312129380	3.43851293588201	1343	1
3.24910081967744	3.47122628981737	1344	1
3.25382915466103	3.51397239266608	1345	1
3.24736012417161	3.45872634803715	1346	1
3.24580152637742	3.46627898368781	1347	1
3.24652537733237	3.46547360076726	1348	1
3.24356111737924	3.46454854533164	1349	1
3.24448154518359	3.48674718021793	1350	1
3.24776269224702	3.49089590744458	1351	1
3.25210104546803	3.49379758273960	1352	1
3.24932736883493	3.46020709987830	1353	1
3.24912806081066	3.48749412299379	1354	1
3.25648024240093	3.51211221859515	1355	1
3.25888286611887	3.50408897603426	1356	1
3.24917251835223	3.46375980783248	1357	1
3.24560164215341	3.46957172054503	1358	1
3.25786125170057	3.53157242134163	1359	1
3.25439728527358	3.51575956519521	1360	1
3.25781723871320	3.52946663002893	1361	1
3.25452003402023	3.51821552583162	1362	1
3.25057860804437	3.48212957541540	1363	1
3.25296486045233	3.47836219962875	1364	1
3.24962598848121	3.46540483259363	1365	1
3.25033363378583	3.48820476382423	1366	1
3.25443813775666	3.49196711725371	1367	1
3.24818193016507	3.46733505769647	1368	1
3.25119541764710	3.44871123499332	1369	1
3.25209025826701	3.47615207144096	1370	1
3.24688126072435	3.47898079147846	1371	1
3.24233751829511	3.44495532196994	1372	1
3.24845974710796	3.43193257153260	1373	1
3.24749519236687	3.44294296008782	1374	1
3.24844987196626	3.47674755622653	1375	1
3.24745660263712	3.46219922644361	1376	1
3.24554119603175	3.47306828723339	1377	1
3.24934892248144	3.45816095998980	1378	1
3.25077220321630	3.49107122205186	1379	1
3.25445423327606	3.48936583712960	1380	1
3.25229320293204	3.49549130863429	1381	1
3.25276505336776	3.50648909969904	1382	1
3.25186726779220	3.49456244469411	1383	1
3.24721631863362	3.48847668814886	1384	1
3.25058074712867	3.47200307026428	1385	1
3.24654807449897	3.47216945268064	1386	1
3.25030127767204	3.45871055584877	1387	1
3.24615984648589	3.45701019579898	1388	1
3.24512580001513	3.44689064130142	1389	1
3.24757818071243	3.46430229972750	1390	1
3.24930658744975	3.47697903871579	1391	1
3.25350207508246	3.49078657954437	1392	1
3.25303492846209	3.49592214215333	1393	1
3.24562416669571	3.50233979435933	1394	1
3.25015937863611	3.50735566057716	1395	1
3.25972994773491	3.50060251329224	1396	1
3.25212235609929	3.49063800003048	1397	1
3.25010759269833	3.48898157530627	1398	1
3.25481271419941	3.49661401861907	1399	1
3.24983097671954	3.48225422336928	1400	1
3.25330213560420	3.46562876873478	1401	1
3.25104749218747	3.47194064208436	1402	1
3.25639207468340	3.46894458596678	1403	1
3.25035218460926	3.46599548999908	1404	1
3.25213610149455	3.49217458714363	1405	1
3.25304406673930	3.47897466451417	1406	1
3.24810622921623	3.48623709750634	1407	1
3.25056160073170	3.49874295199153	1408	1
3.25282118754827	3.49873612330388	1409	1
3.25370154419833	3.47367114858353	1410	1
3.25497120075686	3.50589293731357	1411	1
3.25059847981545	3.49389398252977	1412	1
3.25279045686769	3.45842345604620	1413	1
3.25357089794499	3.47032828274041	1414	1
3.25529447003418	3.48435182707692	1415	1
3.25911888900507	3.48138824066441	1416	1
3.25350909216523	3.46043952764346	1417	1
3.25004807825609	3.47770965912989	1418	1
3.24716277215944	3.48039879737654	1419	1
3.24735871393164	3.48112353303261	1420	1
3.25561784886697	3.49757120534959	1421	1
3.26260777366633	3.51316768545539	1422	1
3.25509464612858	3.50961289432447	1423	1
3.25185383261343	3.50163371328083	1424	1
3.25225941996590	3.48012895619181	1425	1
3.25114362966785	3.45873538808636	1426	1
3.25418494230372	3.46736841602376	1427	1
3.25373008396116	3.46726469477274	1428	1
3.25774855936393	3.49585208555401	1429	1
3.25994718799372	3.50235212128174	1430	1
3.25683433898387	3.48035636549911	1431	1
3.25154463881176	3.47604785440466	1432	1
3.25491982414252	3.49026469116530	1433	1
3.25861498540518	3.50283867854307	1434	1
3.25372731889459	3.50811150465152	1435	1
3.25591664581162	3.48267114091906	1436	1
3.25447783851985	3.48401470279678	1437	1
3.25043387868745	3.46349364327721	1438	1
3.25188097697735	3.46450164785514	1439	1
3.25257508140112	3.45399942129152	1440	1
3.24560515982041	3.46381890664707	1441	1
3.25342110573841	3.47281250329199	1442	1
3.24978662188008	3.48378220697121	1443	1
3.25057642723507	3.49256901717197	1444	1
3.24724500764100	3.49686193608155	1445	1
3.25389446337434	3.50622928430358	1446	1
3.25235535687354	3.49044622429146	1447	1
3.24764741912928	3.46391057443389	1448	1
3.25131618250383	3.47868324407524	1449	1
3.25628108400145	3.44243477034962	1450	1
3.25073411406454	3.44845369650571	1451	1
3.24974744222593	3.47107464512593	1452	1
3.24701887372934	3.47336309920207	1453	1
3.25232283203099	3.45677148428604	1454	1
3.25162825093060	3.48236120589567	1455	1
3.25403372770969	3.46921171528490	1456	1
3.25285836578788	3.49245959213430	1457	1
3.25218494039131	3.47446242769363	1458	1
3.24944917307121	3.44324996567044	1459	1
3.24930800655010	3.45481352587827	1460	1
3.24704097686495	3.47674133028370	1461	1
3.25220626128861	3.47641756059877	1462	1
3.24843760441092	3.46144690192797	1463	1
3.24398384514617	3.47562444787603	1464	1
3.24758634608141	3.46807148468142	1465	1
3.24950127456859	3.47534340634343	1466	1
3.24039522257345	3.45678171475422	1467	1
3.24633224596202	3.46311130238189	1468	1
3.25024654550409	3.47729431444055	1469	1
3.25158212207786	3.45145320105696	1470	1
3.25267163092741	3.46569211404249	1471	1
3.25252075579504	3.46778152004545	1472	1
3.25460731158254	3.48211313017613	1473	1
3.25562940229195	3.47870397975419	1474	1
3.24935801974339	3.45966028904053	1475	1
3.25361834421676	3.45026783368678	1476	1
3.24812945372133	3.46023753656917	1477	1
3.24601096600694	3.46150355965139	1478	1
3.24492083813973	3.47584328289167	1479	1
3.25016039076396	3.48428759390034	1480	1
3.24946624642592	3.46687852174346	1481	1
3.24715260465023	3.47675810698304	1482	1
3.25502860741063	3.48608334161085	1483	1
3.25457862456324	3.51195018759421	1484	1
3.25519421779648	3.52853261077079	1485	1
3.25364289665437	3.50344032937002	1486	1
3.25570610368181	3.52271926147952	1487	1
3.25455016087055	3.53665216184467	1488	1
3.25541336961075	3.51283794642252	1489	1
3.25458102346765	3.49530513013516	1490	1
3.25264546515331	3.46148543227360	1491	1
3.24901287052615	3.46808331297482	1492	1
3.25594120404984	3.51870801095573	1493	1
3.26251662066802	3.54341118370769	1494	1
3.25546750295501	3.51751778984505	1495	1
3.25838314255282	3.54340797392660	1496	1
3.25518585904336	3.54512241738690	1497	1
3.26016588301578	3.54911522054541	1498	1
3.25748700478782	3.50583538385964	1499	1
3.25641842378479	3.49999895931530	1500	1
3.25094501177523	3.48379321526373	1501	1
3.25326023597633	3.50182311326969	1502	1
3.24920987745863	3.46320387722675	1503	1
3.24896912649672	3.47204787440950	1504	1
3.25748014473145	3.51920673745251	1505	1
3.25922568151295	3.53923907043956	1506	1
3.25324880886433	3.50859246494266	1507	1
3.24750757429689	3.48480701405284	1508	1
3.25150144152124	3.50289670919481	1509	1
3.24965812574001	3.50828940319648	1510	1
3.25115375015550	3.49601632768569	1511	1
3.25321405888806	3.51965216602078	1512	1
3.24781802260342	3.49916078324518	1513	1
3.24963981711200	3.47459029776516	1514	1
3.25224133411880	3.49137175534026	1515	1
3.25179493917445	3.50394005661364	1516	1
3.25636827361423	3.50497167789150	1517	1
3.25450825384181	3.49048368998387	1518	1
3.25382330524945	3.50956022306091	1519	1
3.25167280536735	3.48976293891228	1520	1
3.24996562729267	3.48276464161091	1521	1
3.25017480541190	3.48352341278069	1522	1
3.25179523001435	3.49544226322303	1523	1
3.24802689037752	3.48572714984303	1524	1
3.25014479480725	3.52711373258644	1525	1
3.24485751675676	3.50187128119267	1526	1
3.25010748346904	3.51219283905143	1527	1
3.25577358976610	3.53116433019303	1528	1
3.25109286171568	3.50334130034909	1529	1
3.25603959413774	3.50392511116007	1530	1
3.25786869042032	3.51651784243861	1531	1
3.25434189480715	3.51127882156049	1532	1
3.25205720150588	3.47815948728634	1533	1
3.24696430577933	3.46440885363545	1534	1
3.24443331154579	3.47024324307153	1535	1
3.24692095755602	3.48415622460611	1536	1
3.24957780569678	3.49799903494908	1537	1
3.25273772308808	3.47319814438166	1538	1
3.25232304415749	3.47267587098837	1539	1
3.25044664908450	3.47687263223677	1540	1
3.24726028054571	3.45311631693434	1541	1
3.24912193532217	3.47027279326579	1542	1
3.25165974554081	3.48240446822269	1543	1
3.25073774516572	3.48528935362700	1544	1
3.24755353096716	3.46254962418601	1545	1
3.24144433423462	3.45909681703619	1546	1
3.24960263180302	3.46164044516566	1547	1
3.24791337987928	3.47879418836512	1548	1
3.25206670787229	3.46843367208240	1549	1
3.24706560548214	3.47202714660478	1550	1
3.25235775822120	3.51518764770797	1551	1
3.25833038020310	3.52187394362628	1552	1
3.24987185702205	3.49702028503040	1553	1
3.25320941590326	3.51113110163325	1554	1
3.24784250693734	3.48119339369354	1555	1
3.24304319033215	3.47591384783737	1556	1
3.24365179147208	3.46769798133912	1557	1
3.24678870450277	3.45151385332924	1558	1
3.24770367942869	3.47158804427045	1559	1
3.24755976463189	3.49634924620779	1560	1
3.24815690753398	3.49435262051953	1561	1
3.25160801948017	3.48164762152018	1562	1
3.25796055174277	3.51384945508312	1563	1
3.25172852945321	3.50408467797978	1564	1
3.24912880248189	3.45636910646048	1565	1
3.25070592336835	3.47145385335645	1566	1
3.24323821046727	3.48239342924806	1567	1
3.24536485516469	3.43813374136489	1568	1
3.25319964554121	3.49289754875476	1569	1
3.24843806670459	3.49767669666505	1570	1
3.24924565832318	3.46453716110782	1571	1
3.25047764313096	3.48545835273564	1572	1
3.25471155092992	3.47919447851518	1573	1
3.24878647154474	3.47981479136968	1574	1
3.25694931601730	3.51855609443474	1575	1
3.24910728817757	3.48009356819547	1576	1
3.24936693789057	3.49467805137804	1577	1
3.25776569808366	3.51780944512235	1578	1
3.24698467323785	3.48060173130514	1579	1
3.24960231916488	3.48981095674116	1580	1
3.25231565430885	3.52573929024161	1581	1
3.25568658703467	3.50493268302217	1582	1
3.25036284545991	3.49616889892713	1583	1
3.24351952782905	3.45611442960178	1584	1
3.25644517177150	3.51134142444806	1585	1
3.25015260881365	3.50702986085987	1586	1
3.25054029653831	3.51490596529019	1587	1
3.24989040526372	3.46980317174630	1588	1
3.24820837080846	3.49655703781805	1589	1
3.24767060854424	3.49775662433829	1590	1
3.25009913030102	3.47861949087562	1591	1
3.25381877277540	3.46467568866969	1592	1
3.25254785256326	3.48437702333174	1593	1
3.25232291716631	3.48281018952446	1594	1
3.24748864935285	3.45464773890458	1595	1
3.24971019542892	3.49605977953852	1596	1
3.25392487133499	3.54676159716365	1597	1
3.25263708417043	3.56090377000088	1598	1
3.25252530283319	3.53083561573252	1599	1
3.25173333906953	3.50167062979886	1600	1
3.25102505758056	3.49568654119334	1601	1
3.25462969053196	3.50392110039863	1602	1
3.24753406972825	3.47796094439622	1603	1
3.25303212389153	3.47898371485297	1604	1
3.24510627390374	3.47408668812271	1605	1
3.24734348118477	3.47989494702076	1606	1
3.25238804296078	3.48700558865595	1607	1
3.25793268072770	3.52402462941834	1608	1
3.25037757044944	3.48803684987586	1609	1
3.25296142463338	3.53371853025138	1610	1
3.25659334634600	3.52238888199718	1611	1
3.25153282891974	3.51471160406416	1612	1
3.25284193967016	3.50194627656090	1613	1
3.24802449094604	3.45464322927164	1614	1
3.25290542097989	3.50892238494709	1615	1
3.25877801119287	3.51105559772887	1616	1
3.25131047675969	3.49472901118390	1617	1
3.25283855902055	3.50763490105820	1618	1
3.25152904404998	3.50282544263193	1619	1
3.24793514403994	3.48925943380664	1620	1
3.25492830789206	3.48133433807265	1621	1
3.25059377665914	3.48042577672614	1622	1
3.25306399560765	3.47404221412448	1623	1
3.25589944570710	3.49012164666896	1624	1
3.24999131416846	3.47408271021754	1625	1
3.24625986175728	3.46573700814206	1626	1
3.24992906856014	3.47259979349969	1627	1
3.25170514850891	3.51177250856751	1628	1
3.25336354058434	3.52411178028021	1629	1
3.25108992122573	3.50384258428523	1630	1
3.25061237657460	3.48804152306721	1631	1
3.24717713505677	3.46566347231739	1632	1
3.25841872877799	3.49812397666635	1633	1
3.25507885141969	3.52229049402447	1634	1
3.25366448013694	3.52676966717590	1635	1
3.25466558561001	3.54704846783713	1636	1
3.25753701460429	3.53464203385896	1637	1
3.26024115581926	3.52938378548912	1638	1
3.25536705396575	3.52877832728964	1639	1
3.25566072991510	3.50516684155159	1640	1
3.25205341614444	3.51770449845694	1641	1
3.25508194949221	3.50814442651454	1642	1
3.24966285832831	3.50407750857125	1643	1
3.25119922199559	3.48859393256085	1644	1
3.25172430705690	3.47778779751949	1645	1
3.25266079579977	3.49540179618840	1646	1
3.25167792417964	3.48697731151079	1647	1
3.24650154728683	3.47741199822314	1648	1
3.25370132113444	3.48709963220728	1649	1
3.24708278001655	3.49012988004870	1650	1
3.24961966121311	3.49081898255529	1651	1
3.25150937897484	3.49502528712151	1652	1
3.25066508362234	3.49993396666129	1653	1
3.25100718627276	3.49896292312500	1654	1
3.25415001810205	3.47912155740160	1655	1
3.25337719095279	3.51244846826275	1656	1
3.25458009581799	3.50703443500656	1657	1
3.25687714687197	3.50714752331169	1658	1
3.25060021444978	3.49130357268289	1659	1
3.25360854584416	3.49184009355789	1660	1
3.25478856195877	3.46257449875408	1661	1
3.24854715884891	3.47845082105669	1662	1
3.25263204584897	3.49266861533603	1663	1
3.25320584294154	3.49328624667441	1664	1
3.24597694154082	3.49727231329936	1665	1
3.25081472108120	3.47260530035743	1666	1
3.25217677459392	3.44158242330023	1667	1
3.24529126768008	3.47320356368582	1668	1
3.24895836341277	3.46799125422000	1669	1
3.24346870547617	3.45373900422140	1670	1
3.25148937331359	3.47496553572107	1671	1
3.25008896153415	3.47788936365533	1672	1
3.24873303183012	3.48576091599133	1673	1
3.25313320539885	3.49179107295395	1674	1
3.25081656348580	3.52567121774035	1675	1
3.25030947094301	3.52183725264536	1676	1
3.25089706110082	3.52942963055794	1677	1
3.24890538677495	3.49659466665922	1678	1
3.25024983378149	3.50854730771527	1679	1
3.25037995546237	3.49919819224006	1680	1
3.26231276488438	3.52708296870932	1681	1
3.25335870905573	3.50409339796958	1682	1
3.24828688849607	3.47134981718093	1683	1
3.24921286121550	3.48028151023756	1684	1
3.25302016813798	3.45986421869664	1685	1
3.24568469692626	3.43243518365053	1686	1
3.25575708829794	3.45000804070859	1687	1
3.25646210009538	3.50540470122798	1688	1
3.24840249306662	3.48711110382112	1689	1
3.24797867570872	3.45677256396963	1690	1
3.24715287125725	3.43320760094420	1691	1
3.24684311449436	3.45891333640677	1692	1
3.24996263813454	3.48254431936675	1693	1
3.24504407793749	3.46948674501146	1694	1
3.24789448759725	3.47895707741859	1695	1
3.24779355227627	3.45412651996738	1696	1
3.24906873175479	3.47838984687066	1697	1
3.25505326720909	3.47935782901042	1698	1
3.24771318090634	3.48809597637055	1699	1
3.25258090003091	3.49110319936663	1700	1
3.25425183577677	3.52506645992360	1701	1
3.25188532603946	3.51068503566095	1702	1
3.25987752061314	3.53888342954418	1703	1
3.25858674905731	3.54024912277595	1704	1
3.25662910776023	3.54835648472996	1705	1
3.24583717534247	3.49582450806645	1706	1
3.25261849189728	3.49239465433958	1707	1
3.25045792781215	3.50885908163902	1708	1
3.24970861715359	3.50115188465340	1709	1
3.24848325088591	3.46727495962590	1710	1
3.24801270529678	3.47732153657801	1711	1
3.25120549753464	3.49300134644222	1712	1
3.24914719760717	3.48180145670429	1713	1
3.24663600992146	3.47913288034509	1714	1
3.24488627997339	3.50876872000449	1715	1
3.24903862140624	3.49400379665148	1716	1
3.25243292542567	3.50723423984522	1717	1
3.24893259115399	3.47894563143736	1718	1
3.25196814641719	3.48498995587506	1719	1
3.24579007377680	3.47413781056834	1720	1
3.24539021939249	3.46485797117488	1721	1
3.25138415085663	3.50480547117895	1722	1
3.25269895409950	3.47860240877988	1723	1
3.24701271949725	3.47601350417273	1724	1
3.24878321577700	3.48384752972069	1725	1
3.24316716875103	3.50796659661862	1726	1
3.25232142103475	3.50729999836416	1727	1
3.24763290939432	3.49511937834499	1728	1
3.24727630421905	3.46893132963634	1729	1
3.24634073146289	3.47096970989874	1730	1
3.25299284478596	3.50744942085237	1731	1
3.25240384602601	3.52521845536579	1732	1
3.24693893580249	3.49780798698066	1733	1
3.24749257459737	3.47315816704857	1734	1
3.24923432531748	3.47605343540619	1735	1
3.24844836276680	3.48099831476390	1736	1
3.24687382775316	3.47544248382358	1737	1
3.24706971632028	3.43350739723622	1738	1
3.24929689151697	3.43554136672355	1739	1
3.25134077632202	3.46455154478261	1740	1
3.24810609223749	3.48329061367583	1741	1
3.24714084438087	3.49117931917906	1742	1
3.24763216048546	3.49660140391325	1743	1
3.25573147926285	3.53747967758856	1744	1
3.25932341175591	3.52283840400928	1745	1
3.25196732586167	3.52003159640486	1746	1
3.24671082058743	3.49572826566140	1747	1
3.25238601049196	3.51409149633604	1748	1
3.25395772049262	3.51970579307972	1749	1
3.25093131945582	3.51419371344928	1750	1
3.25149261051771	3.49918706070191	1751	1
3.24348813565629	3.47711944823361	1752	1
3.24830219584067	3.49131259737681	1753	1
3.24696561726596	3.48043087170338	1754	1
3.25039099879590	3.48868695854506	1755	1
3.24700007469681	3.48912070984415	1756	1
3.25191235967500	3.48625968541933	1757	1
3.24828366779373	3.46214360259278	1758	1
3.24372863209372	3.45759588327124	1759	1
3.24570876856767	3.46863690766896	1760	1
3.25079190909049	3.45824157419066	1761	1
3.25591656851401	3.48300877795887	1762	1
3.24795092116541	3.46477186925713	1763	1
3.24775778738329	3.47975071967223	1764	1
3.25582853953365	3.51034149709590	1765	1
3.25204164308427	3.49026518441167	1766	1
3.24999417297112	3.50351302531779	1767	1
3.24888012452836	3.51108651462384	1768	1
3.25064156508549	3.48292550019621	1769	1
3.24369129867032	3.48307478762704	1770	1
3.24443827469840	3.47494052855399	1771	1
3.24594031133295	3.48595917442191	1772	1
3.24558840517085	3.45155199256139	1773	1
3.24932145949548	3.46326874755864	1774	1
3.24685970183994	3.46518801134955	1775	1
3.24706943314599	3.46691957018487	1776	1
3.25260340020331	3.48403500446433	1777	1
3.24447485848848	3.50172000700330	1778	1
3.24983278844678	3.47467734420111	1779	1
3.25355733919168	3.48786771715150	1780	1
3.24961012034005	3.49617437088348	1781	1
3.24608281751155	3.47034552929022	1782	1
3.24755200709628	3.47426473963610	1783	1
3.25253907675440	3.47880115608857	1784	1
3.25442466727303	3.47967923792359	1785	1
3.24817302830928	3.48655623063779	1786	1
3.24917098148065	3.48593941853636	1787	1
3.24558283089695	3.47854456941135	1788	1
3.24609387469495	3.48450300782766	1789	1
3.24708565597403	3.46117895433317	1790	1
3.25173205222040	3.47433673135442	1791	1
3.25164194575103	3.48002484043244	1792	1
3.24842201802993	3.49199253113016	1793	1
3.25076041430967	3.48655726986844	1794	1
3.24921773390771	3.46656433545989	1795	1
3.24711869612800	3.45882799283881	1796	1
3.25409149390479	3.47345007870429	1797	1
3.24979522390804	3.46925573381266	1798	1
3.24779645348970	3.46483065502242	1799	1
3.24799386276812	3.45665306299464	1800	1
3.25255264941975	3.48595496208122	1801	1
3.25291496510205	3.48630248644266	1802	1
3.25393417596717	3.46285598638969	1803	1
3.25118886279016	3.47506964328373	1804	1
3.24763667144973	3.47128606508486	1805	1
3.25019453667434	3.48748537288564	1806	1
3.24769483394027	3.47828915129684	1807	1
3.25831963028721	3.49817957784953	1808	1
3.25299963887081	3.48562829655794	1809	1
3.25448035128846	3.50917071819503	1810	1
3.25523735645532	3.50804303547753	1811	1
3.25655306031852	3.52275972306373	1812	1
3.25829208477577	3.50124949966324	1813	1
3.25071056096573	3.46717912221921	1814	1
3.25299262693340	3.47815243233999	1815	1
3.25045426167693	3.47542748182205	1816	1
3.24744891078253	3.47938649694266	1817	1
3.24944236995493	3.49913538787352	1818	1
3.25206193804709	3.49740916346343	1819	1
3.24940988033982	3.46744265540021	1820	1
3.25258172388806	3.48991091885704	1821	1
3.25050917367884	3.46109679466750	1822	1
3.24652306823071	3.42671109263271	1823	1
3.25171493089567	3.48322129197564	1824	1
3.25631114086420	3.52736569353344	1825	1
3.26401234019070	3.52642748170116	1826	1
3.25458489548578	3.50172550044235	1827	1
3.25039115131245	3.46809968355589	1828	1
3.24827904789711	3.46293459852319	1829	1
3.25071140825648	3.47288336360829	1830	1
3.25095798124285	3.45687074172375	1831	1
3.25115462724783	3.47437975515931	1832	1
3.25077655313240	3.50197293719974	1833	1
3.25037300441816	3.47575269146816	1834	1
3.25371787519015	3.50689319200383	1835	1
3.25505947058640	3.50864927387683	1836	1
3.25809424563061	3.51652647177376	1837	1
3.25351663897425	3.50356359006561	1838	1
3.24599166198911	3.45414638674177	1839	1
3.24773823981792	3.43940000019811	1840	1
3.25421373351518	3.47684907385678	1841	1
3.25816036487069	3.51032549528487	1842	1
3.24768748595672	3.47060739454008	1843	1
3.25223046767483	3.49480255198901	1844	1
3.24908912278803	3.49630661936316	1845	1
3.25027412292466	3.46893338187986	1846	1
3.25184916061295	3.48387387703703	1847	1
3.25410265056424	3.47817464892134	1848	1
3.25358493758976	3.49773646636293	1849	1
3.24792673931292	3.47577789039289	1850	1
3.25012758721998	3.45797575911190	1851	1
3.24926488851449	3.43153092318614	1852	1
3.25089458814632	3.44738238475197	1853	1
3.24486715138988	3.43738910354747	1854	1
3.24941741426478	3.44058890646322	1855	1
3.24735283912199	3.47446999014089	1856	1
3.24777454550510	3.44477313442840	1857	1
3.24877279044428	3.45347372167250	1858	1
3.25168731616202	3.46511002138206	1859	1
3.25349360610764	3.46768693178223	1860	1
3.24636928220888	3.47086514383692	1861	1
3.24439822384385	3.46200152340336	1862	1
3.25168206151868	3.45755685432985	1863	1
3.24817400784681	3.43946840066019	1864	1
3.24697601034015	3.47468920312128	1865	1
3.25031607532103	3.47596834457771	1866	1
3.25581176457936	3.49972260854476	1867	1
3.24860304634694	3.50308138774524	1868	1
3.25046076039089	3.49084997505507	1869	1
3.25271636970559	3.47357629011395	1870	1
3.25581941866115	3.47716153234678	1871	1
3.24974644300086	3.47525085788630	1872	1
3.25203681132283	3.48424074597459	1873	1
3.25309284716093	3.47972790437038	1874	1
3.25409871077982	3.47186340264135	1875	1
3.25592056449248	3.49659080538015	1876	1
3.25345283365450	3.47969445946740	1877	1
3.24917845482935	3.47689530505103	1878	1
3.24787157094667	3.46984615683105	1879	1
3.24777284531988	3.47480580158209	1880	1
3.25177885481975	3.47739296572424	1881	1
3.25353942950567	3.49629060903540	1882	1
3.24920359160821	3.47677809165053	1883	1
3.24646597043896	3.46148806422166	1884	1
3.25054490604277	3.48093208800573	1885	1
3.24527082514053	3.45955845325993	1886	1
3.24868115962024	3.47451953978969	1887	1
3.24645866201260	3.47764197642760	1888	1
3.24908213378625	3.47015505515008	1889	1
3.25033092791251	3.47892159323506	1890	1
3.24936965703126	3.49060016305181	1891	1
3.25210457435971	3.47946910122042	1892	1
3.24941499737865	3.43147706058834	1893	1
3.25505498426306	3.43411180185320	1894	1
3.25213593896363	3.49051851709361	1895	1
3.25056240925532	3.50685993342176	1896	1
3.24581886853988	3.48994449668698	1897	1
3.24619303143468	3.47405496733951	1898	1
3.24758380659919	3.47818626774706	1899	1
3.24602729431393	3.46075296225195	1900	1
3.25150124916546	3.47005211950759	1901	1
3.25468120069670	3.47682688719503	1902	1
3.24980743856814	3.48294732986315	1903	1
3.24908155539117	3.48874244302557	1904	1
3.25322142586516	3.48422445844667	1905	1
3.25098259715215	3.48224455714582	1906	1
3.25211558089942	3.47575794112534	1907	1
3.25209146811561	3.49123053530516	1908	1
3.25104123676934	3.46427623648910	1909	1
3.24370875414208	3.46050158145693	1910	1
3.24472052651147	3.48400842079894	1911	1
3.25368211229206	3.48914171098877	1912	1
3.25124897882880	3.49462398680999	1913	1
3.25474336500618	3.50277360563821	1914	1
3.25398148924859	3.48756757284156	1915	1
3.25307629960778	3.50441283523705	1916	1
3.25270698224279	3.51303109887327	1917	1
3.25243606616645	3.48055270330929	1918	1
3.24555124556152	3.47693814647808	1919	1
3.25389227683157	3.47941648791719	1920	1
3.25589334234503	3.48594211130895	1921	1
3.25534249307073	3.47389358763684	1922	1
3.25183124832468	3.43908380625586	1923	1
3.25241503545287	3.45653709752902	1924	1
3.24778153825101	3.45987005806610	1925	1
3.24487435654803	3.46178372726512	1926	1
3.24553238801734	3.46190202472542	1927	1
3.25116567736033	3.50141315030178	1928	1
3.24582255030419	3.46246823506536	1929	1
3.25058138847390	3.48526118334434	1930	1
3.25304390324850	3.48250012259594	1931	1
3.24730413305084	3.46423761397239	1932	1
3.25000514001814	3.45264164268890	1933	1
3.24632342550655	3.44798227758043	1934	1
3.24191809827571	3.43627384885476	1935	1
3.25419690083731	3.47158728498094	1936	1
3.25051927147158	3.45548999324991	1937	1
3.25024760621623	3.46526435149563	1938	1
3.25751453354421	3.50577878986080	1939	1
3.25735032006256	3.49572084326632	1940	1
3.24982950479513	3.48853373662545	1941	1
3.24707738750611	3.47458003675955	1942	1
3.24764069247417	3.46158772982932	1943	1
3.24572909196511	3.46825101081298	1944	1
3.24434042865494	3.46600838913834	1945	1
3.24819315456156	3.46804324117622	1946	1
3.24426244353868	3.46781010325803	1947	1
3.24971847818223	3.49318927132722	1948	1
3.25107578847226	3.49891935707490	1949	1
3.25122599183549	3.49187763050688	1950	1
3.25264189355738	3.48660881730354	1951	1
3.24691627512423	3.47339149936834	1952	1
3.24720155216208	3.49658970180242	1953	1
3.24875155552021	3.50243192808669	1954	1
3.25147372465516	3.49611359396168	1955	1
3.24800526537967	3.45898266357439	1956	1
3.24973622602488	3.46720104112764	1957	1
3.24821408678558	3.47113485639846	1958	1
3.24504923060950	3.47494729619857	1959	1
3.24628931192501	3.45505673487251	1960	1
3.24793280707180	3.46399330841109	1961	1
3.25403143867577	3.49258848500608	1962	1
3.24771011702966	3.48989922461965	1963	1
3.25026208703768	3.48976772635433	1964	1
3.25268695691127	3.49195955591245	1965	1
3.25360051234623	3.49888329995536	1966	1
3.25377199084348	3.49050603754089	1967	1
3.25051139448911	3.45435301660722	1968	1
3.24931666090352	3.46983719466046	1969	1
3.25364857781842	3.48359398830195	1970	1
3.25385407175943	3.49809398472017	1971	1
3.24557317158925	3.47177122434781	1972	1
3.25139019975327	3.49004063973012	1973	1
3.25256729782235	3.47583625859610	1974	1
3.25140707538756	3.47932244090319	1975	1
3.25266590061061	3.48147473684046	1976	1
3.25041437765055	3.46144693315082	1977	1
3.25329528783221	3.48200493738705	1978	1
3.25432448661195	3.48795485398500	1979	1
3.25218116218257	3.47524039943770	1980	1
3.25373143595644	3.46599469601291	1981	1
3.25204575837726	3.48449156000437	1982	1
3.25150438247649	3.50168301747974	1983	1
3.25555972390530	3.51088942112262	1984	1
3.25289895974790	3.50357437446475	1985	1
3.24899112338400	3.49442985747509	1986	1
3.25103257932098	3.50563214061567	1987	1
3.24794746889210	3.47504903563618	1988	1
3.25161439401258	3.46799717704490	1989	1
3.25106600884510	3.46217364403506	1990	1
3.25053843877684	3.47913611266301	1991	1
3.24096888473434	3.46373717374813	1992	1
3.25221109473602	3.49825026006712	1993	1
3.25183013125825	3.46717337775665	1994	1
3.24814495968835	3.47905475514350	1995	1
3.24812647505730	3.48632217757414	1996	1
3.25080683655599	3.48953006882333	1997	1
3.25117222022596	3.50120515109499	1998	1
3.24571260034940	3.49587323105479	1999	1
3.24832503971541	3.49073158229436	2000	1
[truncated: 3,000 more rows]
