# Supplementary material for: Reversibility and Viscoelastic Properties of Micropillar Supported and Oriented Magnesium Bundled F-Actin
Source: PLoS One. 2015 Aug 31;10(8):e0136432. doi: 10.1371/journal.pone.0136432 (PMC4556452; doi:10.1371/journal.pone.0136432)
Supplement: S1 Data — See the Readme.txt file within. (ZIP) [file pone.0136432.s004.zip › Rheology-raw-data/120916 02mM/fov2122noDD/fov2122noDD.txt]

3.61543727537611	3.58893899600457	1	1
3.61669146939409	3.59707301047524	2	1
3.61379320189629	3.60413380111059	3	1
3.61332811235407	3.60745607568730	4	1
3.61123826460740	3.60835975639121	5	1
3.61334729328370	3.60825809694117	6	1
3.60923932020181	3.61723735756402	7	1
3.61458998174581	3.62258914037655	8	1
3.61075971630339	3.63620759040354	9	1
3.61055007840873	3.64830035541131	10	1
3.61201593474489	3.60805395940686	11	1
3.61062662875961	3.60029708483630	12	1
3.61249992212459	3.62295116925811	13	1
3.60960629250932	3.62333378461289	14	1
3.60911558574194	3.59991749242094	15	1
3.61292086516444	3.60356330459007	16	1
3.61142896425200	3.60683057744532	17	1
3.61147238711515	3.61830089417904	18	1
3.61080652581917	3.61590691254598	19	1
3.61157511073121	3.61644675005835	20	1
3.61540707761579	3.58906501714045	21	1
3.61577769955383	3.56349883764074	22	1
3.61286739503688	3.58632168837536	23	1
3.61372827315692	3.58766484800098	24	1
3.61256661815403	3.57339434657944	25	1
3.61223248625052	3.58489899332654	26	1
3.61058711428033	3.61376839158712	27	1
3.61197135744338	3.59209835501860	28	1
3.61351560690428	3.61265838348778	29	1
3.61332698991662	3.60011204258439	30	1
3.61447489464364	3.59553997182986	31	1
3.61412437372682	3.59246742316193	32	1
3.61135305305814	3.58775710394003	33	1
3.61285200353454	3.58842286600266	34	1
3.61254967444060	3.60588110676695	35	1
3.61319716722325	3.60856716784202	36	1
3.61616118446111	3.60433159213122	37	1
3.61283601354832	3.61113369360837	38	1
3.61521472737063	3.60417799603903	39	1
3.61567695498111	3.59921815099621	40	1
3.61091650199471	3.61234699450586	41	1
3.61311135262392	3.60322397322077	42	1
3.61563355096358	3.61839741355705	43	1
3.61406034642894	3.60846967884956	44	1
3.61351350004944	3.59426110421042	45	1
3.61430145771328	3.61377736605340	46	1
3.61201579922485	3.61238065776883	47	1
3.61165435634694	3.61870617592173	48	1
3.61437919188512	3.59617119138623	49	1
3.61128081098828	3.60411917752726	50	1
3.61187515983517	3.63177272312896	51	1
3.61156920881552	3.61156382212674	52	1
3.61278093986149	3.61788105480507	53	1
3.61315223186433	3.60273711136232	54	1
3.61407181321986	3.59373870610837	55	1
3.61481519189719	3.57203337542693	56	1
3.61372987377529	3.57097909862253	57	1
3.61414907584255	3.58993047564498	58	1
3.61014020689047	3.60301408548097	59	1
3.61154731179161	3.58713588527285	60	1
3.61463160595349	3.61935847654689	61	1
3.61320764636095	3.59058360599239	62	1
3.61670884730716	3.59779036798176	63	1
3.61434463258076	3.61303529838923	64	1
3.61474945998617	3.60527836596899	65	1
3.61748532253491	3.61690361280089	66	1
3.61401296956180	3.61800581706806	67	1
3.61190468319749	3.61553149021835	68	1
3.61176040599605	3.63316788678906	69	1
3.61482481781388	3.63551000119772	70	1
3.61732508186414	3.59103999355655	71	1
3.61507854938242	3.58068992882746	72	1
3.61419185358441	3.62567283571793	73	1
3.61129199752899	3.60216246031077	74	1
3.61584914382104	3.60151937456448	75	1
3.60848945654206	3.62468152568318	76	1
3.61182611966534	3.59837737074459	77	1
3.61535247619912	3.60138180557974	78	1
3.61557372093595	3.58817830794321	79	1
3.61357357922758	3.61427629242182	80	1
3.61045594087932	3.60796016234164	81	1
3.61272557252654	3.59666234790471	82	1
3.61272928891842	3.61977066329312	83	1
3.61527487199237	3.59593877692850	84	1
3.61343424404334	3.58596947664150	85	1
3.61469303965326	3.58105327555576	86	1
3.61042490654585	3.59557330533634	87	1
3.61369550869942	3.61571428832474	88	1
3.61236789601625	3.62190447629944	89	1
3.61383578866195	3.61780217017637	90	1
3.61445201741548	3.61751914381994	91	1
3.61468839518220	3.62789169915962	92	1
3.60972437436277	3.61461200167227	93	1
3.61000371917530	3.60298419633032	94	1
3.60979943789654	3.60451102828424	95	1
3.61422603680318	3.61470897107822	96	1
3.61475426145005	3.59092260283261	97	1
3.61335541907503	3.58445939503063	98	1
3.61382746278530	3.61958259211553	99	1
3.61247509830060	3.61681644924984	100	1
3.61168161529715	3.61824430222288	101	1
3.61213049323457	3.61393960079159	102	1
3.61201392056787	3.60847647133100	103	1
3.61309373600122	3.60457557867357	104	1
3.61042439412659	3.62485135326230	105	1
3.61613776722706	3.62087912147948	106	1
3.61210363071436	3.60516043203960	107	1
3.61219599712665	3.60221001844605	108	1
3.61066332063165	3.61137931673064	109	1
3.61154241839538	3.60510560727002	110	1
3.61250914240831	3.64470449292805	111	1
3.61687953609078	3.64220209405046	112	1
3.61110171511471	3.60590268862318	113	1
3.61383966362896	3.61051411238794	114	1
3.61609644305410	3.61444339620173	115	1
3.61339209028288	3.59849166362972	116	1
3.61328313182204	3.62776962971099	117	1
3.61409423167495	3.62147218354325	118	1
3.60792330731253	3.64227853158770	119	1
3.60836836676288	3.61468874359262	120	1
3.61372554166840	3.60170648507914	121	1
3.61309839622024	3.60071955263015	122	1
3.61320076643609	3.57850977553216	123	1
3.61477394960849	3.62523972605308	124	1
3.61214414263169	3.61878556111965	125	1
3.61086076525597	3.61358917530258	126	1
3.61125757418271	3.60018314222552	127	1
3.61385018055066	3.60248538596300	128	1
3.61036549165643	3.61792575460465	129	1
3.61623448424710	3.63216925946291	130	1
3.61206860624825	3.63580124280739	131	1
3.61271641160484	3.61366107885651	132	1
3.61515011416208	3.60385275946577	133	1
3.61160464046054	3.61940454053407	134	1
3.61527610166342	3.59580046525947	135	1
3.61476631084451	3.59230312486876	136	1
3.61452560049347	3.58476059223757	137	1
3.61189760745067	3.59678120256805	138	1
3.61528354901209	3.58846274486176	139	1
3.61150860547620	3.60791479966420	140	1
3.61139504598058	3.61138568816785	141	1
3.61776990453291	3.62269598791873	142	1
3.61048022450249	3.62236569383983	143	1
3.61252013520970	3.60444307235805	144	1
3.61197072498019	3.58020984428516	145	1
3.61378454371279	3.60876302113166	146	1
3.61446337477693	3.64159103187393	147	1
3.61128282282604	3.63835862187075	148	1
3.61562977600469	3.61513714320946	149	1
3.61204687554598	3.60803991750765	150	1
3.61601061715772	3.62392314971692	151	1
3.61408305518918	3.63245918140798	152	1
3.61630757579568	3.62566388325406	153	1
3.61009629626346	3.61859739912955	154	1
3.61273241240231	3.63585846462823	155	1
3.61223724119752	3.63822063720876	156	1
3.61402253906362	3.64061062020428	157	1
3.61304284818946	3.62094194950951	158	1
3.61598214764455	3.59202982553956	159	1
3.61283077612623	3.60165696911667	160	1
3.61421285434625	3.63099692140739	161	1
3.61171570537412	3.60924361318638	162	1
3.61147953917157	3.60337058652525	163	1
3.61560131727474	3.61857593021782	164	1
3.61600012745861	3.62657373148161	165	1
3.61458124478023	3.62264207915681	166	1
3.61117479792949	3.61933835384495	167	1
3.61318422920511	3.61097353860717	168	1
3.61223797200169	3.59648796882566	169	1
3.61221715025878	3.60717008467962	170	1
3.61425563557826	3.59824009989326	171	1
3.61026455642319	3.59897909825325	172	1
3.61456860810746	3.61365945143723	173	1
3.61273236045895	3.59340810902352	174	1
3.61242486401516	3.60480959011557	175	1
3.61256483901270	3.62226031570602	176	1
3.61359676607326	3.61264052549237	177	1
3.61163622649581	3.60337918216117	178	1
3.61301724156776	3.59454343411888	179	1
3.61752377054046	3.58761734467728	180	1
3.61297253938375	3.59267721343903	181	1
3.61091985861444	3.59101058476847	182	1
3.61265864006602	3.59062551884109	183	1
3.61158962767390	3.61724989237809	184	1
3.61436887039131	3.60265805794130	185	1
3.61516830302439	3.59913192029974	186	1
3.61061567744602	3.58919832674086	187	1
3.61249726706475	3.61708402220421	188	1
3.61250090003847	3.60372342285651	189	1
3.61655310333491	3.59513887202134	190	1
3.61479718640689	3.61259391320861	191	1
3.61127994419956	3.61792105810393	192	1
3.61172935445426	3.63102051102019	193	1
3.61552406214070	3.61887270878781	194	1
3.61397677506969	3.61547964617913	195	1
3.61360178918359	3.60205659314893	196	1
3.61175872995871	3.59970084147821	197	1
3.61239471958816	3.61287592452890	198	1
3.61048094620068	3.60255825606908	199	1
3.61438990072309	3.59928033149997	200	1
3.61494032004230	3.59295060399653	201	1
3.61320001171167	3.59768481791474	202	1
3.61482994583338	3.60712037383027	203	1
3.61153905065832	3.61680086815712	204	1
3.61314481604407	3.60051800159119	205	1
3.61447638896456	3.58795706862362	206	1
3.61428778269609	3.58936865767746	207	1
3.61483963452713	3.60031087995935	208	1
3.61601762108723	3.61678600519517	209	1
3.61313470039600	3.59142403852456	210	1
3.61574916668873	3.61515502199319	211	1
3.61370503370498	3.61362595508178	212	1
3.61074281944500	3.60047722289482	213	1
3.61308989877233	3.60931845124386	214	1
3.61482269501217	3.61298031717827	215	1
3.60902009982496	3.58763471617000	216	1
3.61377402541487	3.61226285109166	217	1
3.61260686377634	3.63193920921959	218	1
3.61473721710846	3.61432663208231	219	1
3.61211388127677	3.62181588885704	220	1
3.61157649718194	3.63003513825909	221	1
3.61416185072505	3.60918866977311	222	1
3.61556249719025	3.59069338749398	223	1
3.61312264188364	3.57423853265975	224	1
3.61390241149949	3.59052792871258	225	1
3.61251805876893	3.59211924798935	226	1
3.61221831799778	3.61707364202179	227	1
3.61240002237230	3.63470947806537	228	1
3.61334528495386	3.61913201162945	229	1
3.61376122719912	3.62280960881573	230	1
3.61379195963381	3.59691312688213	231	1
3.61298533944808	3.62311660376063	232	1
3.61627593959643	3.60002274184923	233	1
3.61700209273330	3.59700114514667	234	1
3.61675916276960	3.59619894182554	235	1
3.61656891457866	3.60831167434258	236	1
3.61549083686489	3.60972073445256	237	1
3.61538281026449	3.62259660955502	238	1
3.61627103288328	3.61252602211525	239	1
3.61243834918521	3.61983148197359	240	1
3.61588113508718	3.61483951609562	241	1
3.61551944467824	3.61850153762983	242	1
3.61105958902170	3.59048604450568	243	1
3.61332376988198	3.59243368807377	244	1
3.61698696567633	3.58868954609405	245	1
3.61688115713871	3.60707845433859	246	1
3.61650125314076	3.59812968959217	247	1
3.61266001909381	3.60664458547053	248	1
3.61560799194480	3.60502220755582	249	1
3.61578386918948	3.56836491536491	250	1
3.61387797870315	3.58366144721727	251	1
3.61225194357953	3.58918917422768	252	1
3.60954417800906	3.62270203673844	253	1
3.61109994892437	3.59232619821528	254	1
3.61602632259094	3.59399722564510	255	1
3.61235726133523	3.59691651322067	256	1
3.61234665741054	3.61005386927036	257	1
3.61045054485156	3.60831828218850	258	1
3.61302009978449	3.59410972969886	259	1
3.61414514116941	3.56479685291021	260	1
3.61247448876194	3.58004160568777	261	1
3.61392881853993	3.59416457752708	262	1
3.61089009573790	3.59642201462859	263	1
3.61283143051578	3.60473461088314	264	1
3.61135733220128	3.59661065024680	265	1
3.61557099999753	3.58939811084241	266	1
3.60826381965974	3.60095972860254	267	1
3.61503328891704	3.58901095358840	268	1
3.61594560462701	3.58382647036794	269	1
3.61458584915017	3.61311352450318	270	1
3.61604249575416	3.62346618815649	271	1
3.61243747184541	3.62065503166146	272	1
3.61299819257149	3.58568293585839	273	1
3.61339571012401	3.59501796930182	274	1
3.61113556703478	3.60385694760751	275	1
3.61511259071803	3.60772402274629	276	1
3.61229365165161	3.58865052678944	277	1
3.61571936631552	3.57593947029049	278	1
3.61667873195198	3.60463308504457	279	1
3.61790593282090	3.60134908216657	280	1
3.61286560359010	3.61128481885539	281	1
3.61404263184040	3.58280856933287	282	1
3.60983945708403	3.57888644454097	283	1
3.61154895462605	3.59642599971099	284	1
3.61187095757900	3.60183730897667	285	1
3.61201365779263	3.58256416069968	286	1
3.61279083749958	3.58008250004899	287	1
3.61483393849924	3.57839245623788	288	1
3.61865515994644	3.58665163994169	289	1
3.60958957099566	3.62949002529268	290	1
3.61301176253075	3.61812332085262	291	1
3.61135167868803	3.63011287325385	292	1
3.61321912513700	3.58885465843870	293	1
3.61341162207185	3.58347477429651	294	1
3.61133109724738	3.61214921477038	295	1
3.61341365226635	3.60175226417730	296	1
3.61296711568785	3.59100653266141	297	1
3.61385644206102	3.57770986286970	298	1
3.61296139190282	3.58617508739030	299	1
3.61488429050837	3.61059533997667	300	1
3.61359836787245	3.63575020566907	301	1
3.61421292929391	3.61483837531968	302	1
3.61373241842176	3.60891631074812	303	1
3.61079354937957	3.62159707410370	304	1
3.61309060778705	3.60396342306836	305	1
3.61375113149986	3.61533941035774	306	1
3.61512017772200	3.60709057771351	307	1
3.61329079915313	3.59231434867780	308	1
3.61273779468577	3.58910115808919	309	1
3.61166122507196	3.57288287255336	310	1
3.61560748611115	3.59035822856776	311	1
3.61186592979641	3.62606617504507	312	1
3.61015769337352	3.59884839756651	313	1
3.61704040157623	3.60113410775600	314	1
3.61442245632522	3.58230378893424	315	1
3.61523680463898	3.59248439183241	316	1
3.61327461888516	3.62173984431843	317	1
3.61407791063649	3.62709298576025	318	1
3.61585942626970	3.62555261295321	319	1
3.61310018601074	3.62160117368666	320	1
3.61154760675122	3.58870398045354	321	1
3.61244052648680	3.60521993710496	322	1
3.61259412595346	3.61543923224428	323	1
3.60986501820432	3.62865592936269	324	1
3.61464820135256	3.63362049444395	325	1
3.61511488595639	3.61236489630984	326	1
3.61338051801106	3.60556533915033	327	1
3.61114732302900	3.61446616165230	328	1
3.61286428070629	3.60021582769741	329	1
3.61634607113640	3.62716363448975	330	1
3.61327611789432	3.60111544755775	331	1
3.61355181508140	3.59514547641231	332	1
3.61069694804712	3.60264759795119	333	1
3.61255247002598	3.59961477696103	334	1
3.61356300334518	3.56621211284663	335	1
3.61010166716772	3.59761000159309	336	1
3.61289765340592	3.59529669634954	337	1
3.61587264026281	3.60900876529235	338	1
3.61078650967537	3.61694024382424	339	1
3.61285471520243	3.60104696384192	340	1
3.61400844665613	3.60366031115217	341	1
3.61284461408960	3.58821326142354	342	1
3.61163918227499	3.61919403082548	343	1
3.61295888320494	3.60497622432375	344	1
3.61422061697354	3.60581541705493	345	1
3.61297025255398	3.60827998578159	346	1
3.61153584648068	3.56944392216979	347	1
3.61353007288913	3.59433248722830	348	1
3.60907140560742	3.60172961928326	349	1
3.61453548727739	3.58133276664305	350	1
3.61184485357875	3.60428899605121	351	1
3.61395007364916	3.60040994004956	352	1
3.61238908336285	3.59357566053814	353	1
3.61601435977307	3.61338964919994	354	1
3.61401352465031	3.60111839957041	355	1
3.61449149564951	3.61140978718495	356	1
3.61657681437110	3.62378615429673	357	1
3.61470337330555	3.60030418372908	358	1
3.61682804661852	3.57937240532303	359	1
3.61441201184361	3.57353059836958	360	1
3.61143192746785	3.60547541533815	361	1
3.61414395140191	3.61991071194754	362	1
3.61378154734162	3.59978298603532	363	1
3.61412984565527	3.61869385917817	364	1
3.61310462376297	3.59736586543951	365	1
3.61325480709734	3.61694975705893	366	1
3.61267184545703	3.60131000033724	367	1
3.61194385746254	3.61916054775179	368	1
3.61349499915395	3.63195412734116	369	1
3.61614993797157	3.62707915002732	370	1
3.61284493115537	3.61959765363107	371	1
3.61290282279436	3.61253790077452	372	1
3.61378392744707	3.61871960929588	373	1
3.61495299893342	3.63949743129685	374	1
3.61591637874132	3.61355356236701	375	1
3.61255938828794	3.59014713243771	376	1
3.61480452019904	3.59910642808134	377	1
3.61571488608167	3.59865308618364	378	1
3.61521923679832	3.60642684148084	379	1
3.61463889399406	3.58663777489071	380	1
3.61363900350975	3.59104228451826	381	1
3.61623749334342	3.60931602622364	382	1
3.61333201085115	3.59139581407917	383	1
3.61466574024741	3.59719060073062	384	1
3.61619432175979	3.58227672255990	385	1
3.61432989471767	3.59122844121993	386	1
3.61331989790195	3.60875637612023	387	1
3.61301002842157	3.62180958914635	388	1
3.61543494065625	3.61443583882103	389	1
3.61450352594591	3.60460152224344	390	1
3.61695827088365	3.59587823051235	391	1
3.61452280173320	3.61913412105803	392	1
3.61484148871253	3.60602519097938	393	1
3.61490326220531	3.61990845300517	394	1
3.61376279122811	3.61409076787311	395	1
3.61118553057987	3.61526942905956	396	1
3.61549906193325	3.60092924821604	397	1
3.61299085480068	3.60012280443860	398	1
3.61467818530707	3.61543126881310	399	1
3.61304918009870	3.58579278997589	400	1
3.61430204611519	3.59255023416330	401	1
3.61448226606022	3.60465688526972	402	1
3.61343773259173	3.59700372326490	403	1
3.61300099881020	3.62616896155369	404	1
3.61415840660026	3.61037972405438	405	1
3.61249389706201	3.61521894333677	406	1
3.61303174594182	3.62058397283582	407	1
3.61358959312449	3.61499441857980	408	1
3.61706680212318	3.60083410838452	409	1
3.61232125683829	3.62517888853571	410	1
3.61240591051409	3.61051497107876	411	1
3.61118204299051	3.62477933601978	412	1
3.61446192222764	3.61147909794652	413	1
3.61632519152937	3.58708904455690	414	1
3.61283035237375	3.58156449920985	415	1
3.61172257545756	3.61651061239355	416	1
3.61160138947146	3.59941919815200	417	1
3.61185500994855	3.59705230638264	418	1
3.61073660717628	3.60362862950634	419	1
3.61395251290243	3.61225767603436	420	1
3.61904087641218	3.61297413903262	421	1
3.61433161665139	3.61142116432291	422	1
3.60996208379091	3.61170286562666	423	1
3.61102153449693	3.60158298417056	424	1
3.61224429909917	3.60948752504207	425	1
3.61174882377803	3.61113140440791	426	1
3.61167541125523	3.61604413625256	427	1
3.61240482406465	3.61680525441198	428	1
3.61697598807730	3.60233463321410	429	1
3.61369732027030	3.61013534509595	430	1
3.61184431672332	3.60827667021503	431	1
3.61247330168932	3.61793406223882	432	1
3.61145077371955	3.62985362425109	433	1
3.61417246095028	3.61521693458411	434	1
3.61416621372436	3.61255081408829	435	1
3.61074536188530	3.60093676012715	436	1
3.61429343520436	3.59543064279356	437	1
3.61073855878926	3.58456537202184	438	1
3.61434215950006	3.60851182884109	439	1
3.60975189297713	3.59798640729601	440	1
3.61043595579903	3.61558186688344	441	1
3.61453343546560	3.60040975699326	442	1
3.61437640314045	3.58690920615915	443	1
3.61711097248791	3.59511721307725	444	1
3.61360312382694	3.60050743115170	445	1
3.61504404526773	3.60812008077270	446	1
3.61409597204282	3.59188740849319	447	1
3.61399356105231	3.62413827994825	448	1
3.61419838120435	3.62397221999250	449	1
3.61182407432428	3.63159333449583	450	1
3.61094176899726	3.62635632223539	451	1
3.61154965823567	3.64344204612429	452	1
3.61439985893740	3.63633123060238	453	1
3.61244081538277	3.64233922113050	454	1
3.61447435724432	3.61714503741420	455	1
3.61258565704719	3.61965159014982	456	1
3.61328298605357	3.57481318448574	457	1
3.61338073276292	3.60243494480749	458	1
3.61281113334085	3.59476686730091	459	1
3.61096136244403	3.60914849053380	460	1
3.61632838837059	3.61375755570890	461	1
3.61143138784806	3.60910322109070	462	1
3.61368166361805	3.61471914283912	463	1
3.61186695835592	3.62243822424397	464	1
3.61348139755320	3.60892458078225	465	1
3.61512462101708	3.59366894599410	466	1
3.61266326882533	3.62930024214364	467	1
3.61378373498378	3.63535716400647	468	1
3.61299599093104	3.62217408884385	469	1
3.61262646876561	3.61777929331273	470	1
3.61315960140833	3.62225108643423	471	1
3.61586315955090	3.61174637738531	472	1
3.61416937915726	3.58857219218087	473	1
3.61309519095200	3.58580034450165	474	1
3.61163472934574	3.60224643792442	475	1
3.61247196216680	3.60713848428742	476	1
3.61530079784168	3.60224063139945	477	1
3.61414067636693	3.59562698936328	478	1
3.61261332630783	3.61747750045017	479	1
3.61371905019413	3.59123411717535	480	1
3.61225899549267	3.59327363550328	481	1
3.61310931888001	3.60080648882694	482	1
3.61708406967055	3.62379663058932	483	1
3.61537971595772	3.61162885258020	484	1
3.61281935598812	3.61129339587765	485	1
3.61436856549937	3.61951364731421	486	1
3.61529061334030	3.62937998929969	487	1
3.61072966499271	3.62208835753168	488	1
3.61084367189150	3.61619981542980	489	1
3.61487000287800	3.63966847526787	490	1
3.61628988812128	3.61375076349388	491	1
3.61593365144240	3.59076051698955	492	1
3.61260364875880	3.61202508966746	493	1
3.61321159728874	3.58410559900684	494	1
3.61125232441240	3.57698827520391	495	1
3.61418595046330	3.58039490622001	496	1
3.61356729862323	3.59751205440499	497	1
3.61485609287159	3.60356520985739	498	1
3.61208061717319	3.59331335702005	499	1
3.61180151304594	3.60513267418584	500	1
3.61117849891141	3.60343451950145	501	1
3.61442209595137	3.59950185619901	502	1
3.61417013292445	3.60699811400387	503	1
3.61669130672543	3.60970627486511	504	1
3.61257273780463	3.60891161148423	505	1
3.61444642340434	3.61731028418117	506	1
3.61171916231756	3.63919525330979	507	1
3.61477301826793	3.62719969974138	508	1
3.61347457905027	3.62267791165323	509	1
3.61016768675351	3.61038228333981	510	1
3.61124770126233	3.60600658794965	511	1
3.61282787506777	3.61406796136439	512	1
3.61043103981568	3.63302070368880	513	1
3.61344616466914	3.61589635211452	514	1
3.61384529925615	3.63365335837946	515	1
3.61274651470125	3.63091521760112	516	1
3.61130544239963	3.62758018973361	517	1
3.61479587154901	3.61968586174267	518	1
3.61312136210724	3.62360151912487	519	1
3.61574025679783	3.61047386276670	520	1
3.61404657000013	3.60797683647300	521	1
3.61179210049270	3.59772707130058	522	1
3.61655682313765	3.59421787253787	523	1
3.61560118757012	3.58671243978260	524	1
3.61389513030924	3.61142740675239	525	1
3.61345405432649	3.61035994162772	526	1
3.61105041465411	3.62780007155384	527	1
3.61487791042370	3.61734084284516	528	1
3.61723212899954	3.58897178728442	529	1
3.61235111638663	3.58777912466271	530	1
3.61105540385329	3.58454564809053	531	1
3.61029976692279	3.59443079990731	532	1
3.61257893988056	3.61110947083804	533	1
3.61337878525043	3.60177311087998	534	1
3.61248794487322	3.59395429368192	535	1
3.61156122252864	3.61082063180581	536	1
3.61580903714611	3.61629978460270	537	1
3.61346403547138	3.62128788299559	538	1
3.61426115762671	3.61150177622535	539	1
3.61208970141562	3.60101417683470	540	1
3.61375220066778	3.61775092534048	541	1
3.61463439858109	3.59928721073666	542	1
3.61343605730202	3.59818233441685	543	1
3.61094845945773	3.64617925752260	544	1
3.61083524725647	3.63462480445572	545	1
3.61364514444809	3.63457596630640	546	1
3.61579974285008	3.61307362160314	547	1
3.61291497399189	3.59480359357603	548	1
3.60986141473395	3.59863895778453	549	1
3.61865710306878	3.59899705282210	550	1
3.61369330978057	3.59486623482361	551	1
3.61038037728949	3.61506182385810	552	1
3.60989174192251	3.60410470849565	553	1
3.61154344645855	3.62139033018533	554	1
3.61298953882263	3.61522325320205	555	1
3.61595002137414	3.58677428743121	556	1
3.60981466022420	3.61793203456486	557	1
3.61126797501092	3.62491342289397	558	1
3.61451702831642	3.61574057402345	559	1
3.61209475722884	3.60841889395311	560	1
3.61352363928849	3.62507358561594	561	1
3.61338685396352	3.61445904199772	562	1
3.61382492310552	3.58284818047739	563	1
3.61342906962096	3.60811583108244	564	1
3.61415453492710	3.62599625346375	565	1
3.61669894216875	3.62563318588168	566	1
3.61300918434014	3.64429993435992	567	1
3.61169535528229	3.62917511660889	568	1
3.61278048029978	3.61469775528204	569	1
3.61419055210550	3.61760153158015	570	1
3.61374152751791	3.60303650520264	571	1
3.61523483069978	3.59486605902398	572	1
3.61381889978986	3.58725584981132	573	1
3.61615871005971	3.59662467437304	574	1
3.61471804238440	3.60548869730915	575	1
3.61283482086154	3.62345979376879	576	1
3.61424626532704	3.60362601121184	577	1
3.61444198800414	3.61210067508511	578	1
3.61489397914683	3.60601655462622	579	1
3.61511552175969	3.62931474376753	580	1
3.61419804967546	3.60427915234571	581	1
3.61563246920084	3.62399320713263	582	1
3.61572386195127	3.63373916824012	583	1
3.61463028662342	3.63180655030577	584	1
3.61520441739340	3.62432155351720	585	1
3.61397960580190	3.60985912370650	586	1
3.61438541839496	3.56920466623441	587	1
3.61506430105750	3.59002283605296	588	1
3.61415047819221	3.59288206791551	589	1
3.61462863983433	3.59284617795953	590	1
3.61198620722798	3.62167450187338	591	1
3.61365400009140	3.62324490128539	592	1
3.61162595080319	3.63451873204670	593	1
3.61542744350121	3.60825986346943	594	1
3.61252939754158	3.62102528824286	595	1
3.61390713052266	3.59841381796954	596	1
3.61400097399161	3.60203528177364	597	1
3.61377251174173	3.60293033232479	598	1
3.61207496062520	3.62925465270173	599	1
3.61117685951366	3.59232849941130	600	1
3.61242634397883	3.60428981400703	601	1
3.61779405312807	3.59766319378129	602	1
3.61350510896542	3.61329933692451	603	1
3.61202106874855	3.61491685405100	604	1
3.61164548048608	3.61200949976997	605	1
3.61206826288640	3.59475679669031	606	1
3.61404089423547	3.60663693255109	607	1
3.61007705453905	3.60601791496005	608	1
3.61119782996100	3.61784173090674	609	1
3.60884249601286	3.61059379777639	610	1
3.61087663962229	3.58369603873571	611	1
3.61210659096660	3.58665546235907	612	1
3.61471632310034	3.57404298550779	613	1
3.61483333531325	3.59098432645784	614	1
3.61292993718552	3.62864786032826	615	1
3.61305751535316	3.61587080546627	616	1
3.61224358048491	3.60715993718152	617	1
3.61641006653379	3.60660751371777	618	1
3.61449448254999	3.62927219416127	619	1
3.61251784392771	3.61064731937722	620	1
3.61482323441929	3.61140195637236	621	1
3.61659118457402	3.59755417354077	622	1
3.61186075063662	3.60601460120807	623	1
3.61544855795168	3.58438398743900	624	1
3.61476362874348	3.60716448168859	625	1
3.61218830227528	3.59778913439012	626	1
3.61263848699204	3.57423978475985	627	1
3.61276573101422	3.58994554597606	628	1
3.61274659125154	3.63302375735891	629	1
3.61494754314032	3.61891347211722	630	1
3.61181340593159	3.61135973183325	631	1
3.61514404435416	3.61134996632121	632	1
3.61004621321437	3.60538923439527	633	1
3.61515113478986	3.59618604912648	634	1
3.60747266069718	3.61754862591376	635	1
3.61251841074098	3.59515603574458	636	1
3.61282399081636	3.60023018184000	637	1
3.61215895933475	3.59813338832995	638	1
3.61499068690845	3.60878159877145	639	1
3.61494389383008	3.61340328829816	640	1
3.61585253601763	3.61104894525298	641	1
3.60992261228461	3.59103973447933	642	1
3.61475902883652	3.60855615668507	643	1
3.61498512576601	3.59634343217691	644	1
3.61185160508892	3.61757806765154	645	1
3.60937453429113	3.60756708120601	646	1
3.61803512864112	3.60175117750587	647	1
3.61280151711549	3.61400258830818	648	1
3.61464550179433	3.60029628406717	649	1
3.61029570038719	3.61196015739320	650	1
3.61381210855115	3.59227074402851	651	1
3.61189473471916	3.61305157427030	652	1
3.61193575411448	3.60476211911263	653	1
3.61147290810259	3.61486084635160	654	1
3.61057265931027	3.57503370635176	655	1
3.61650674454111	3.58146794039503	656	1
3.60972703592872	3.57430724794883	657	1
3.61273172724592	3.61577404697982	658	1
3.61222236880217	3.64064970785266	659	1
3.61250086940146	3.58859559194330	660	1
3.61525221869805	3.58174575189744	661	1
3.61349333067282	3.58897280541162	662	1
3.61153935621951	3.61597672209491	663	1
3.61123071901425	3.63873233020282	664	1
3.61190538748543	3.60043003891030	665	1
3.61131496147183	3.58722140307075	666	1
3.61305384169434	3.59122761316756	667	1
3.61828636450500	3.59093142539991	668	1
3.61232263864328	3.59216059372830	669	1
3.61315310119241	3.60438318667366	670	1
3.61287176975046	3.63503269809640	671	1
3.61295035570042	3.64970020130501	672	1
3.61376920888029	3.62188034860834	673	1
3.61340448231960	3.61673315948081	674	1
3.61546979960880	3.59772793217896	675	1
3.61165023871697	3.61012421603396	676	1
3.61481101957662	3.60552807437903	677	1
3.60962997705928	3.58362810150870	678	1
3.61299658624985	3.57622957685552	679	1
3.61493767765804	3.60109832640790	680	1
3.61346447009167	3.59834994112687	681	1
3.61185162943220	3.61810732163626	682	1
3.61322268820421	3.61350849658641	683	1
3.61327779107888	3.60884020733376	684	1
3.60925810890202	3.60262949305461	685	1
3.61169948111918	3.62115732109426	686	1
3.61393763437519	3.63058430198527	687	1
3.61405399920246	3.60223721952540	688	1
3.61252308662813	3.60129227496276	689	1
3.61380277255553	3.60667393241382	690	1
3.61655186061632	3.61431157333510	691	1
3.61233658442440	3.62632450885008	692	1
3.61231091635487	3.61263070630585	693	1
3.61107911651070	3.60831840454897	694	1
3.61461923734916	3.60284381585850	695	1
3.60967760819241	3.61546377270665	696	1
3.61169252329295	3.62286073079918	697	1
3.61211035345689	3.63629456675308	698	1
3.61163466557872	3.61623356087702	699	1
3.61362355313056	3.60338747379024	700	1
3.61111779095255	3.62234271821580	701	1
3.61241293492136	3.62398533947970	702	1
3.61777306337326	3.59209063029816	703	1
3.61649314697800	3.57865973828451	704	1
3.61544061978034	3.59308395787134	705	1
3.61190497198602	3.60135131903809	706	1
3.61429943215209	3.58882142877538	707	1
3.61442007898240	3.58363126658880	708	1
3.61558757439583	3.59694667593690	709	1
3.61312098259410	3.60069134051846	710	1
3.61456980664916	3.60456520168602	711	1
3.61158000985261	3.60427671759948	712	1
3.61327083730512	3.61167238437790	713	1
3.61317638253636	3.61830762739412	714	1
3.61041829191011	3.59902285446788	715	1
3.61210507843315	3.60129186886105	716	1
3.61399844465397	3.59869512015042	717	1
3.61229541633401	3.61032257471426	718	1
3.61235329300149	3.62748890182852	719	1
3.61155606306103	3.63167101149600	720	1
3.60919047906306	3.62356416467670	721	1
3.61493892003761	3.61006373452085	722	1
3.61402058084300	3.62216426631514	723	1
3.61031710812622	3.61999584787552	724	1
3.61354705953213	3.62653192139144	725	1
3.61293267646067	3.59868694141520	726	1
3.61378597486590	3.60272867465966	727	1
3.61393617287709	3.59030751485454	728	1
3.61137478164525	3.60769553430639	729	1
3.60964157181546	3.61695829972435	730	1
3.61187581136759	3.62852807547741	731	1
3.61231751473507	3.60058745711391	732	1
3.61602616020844	3.60605451077114	733	1
3.60941944744019	3.62202457747362	734	1
3.61180491608732	3.60959634264489	735	1
3.61046962198509	3.61741877335453	736	1
3.61397794521459	3.61076636718597	737	1
3.61563094938541	3.59316237311145	738	1
3.61305527389109	3.58647384491942	739	1
3.61031392465861	3.58948258908706	740	1
3.61723420617797	3.60191597494419	741	1
3.61556886777307	3.62915783559024	742	1
3.61822481431599	3.62326953062509	743	1
3.61272934695042	3.61057707804927	744	1
3.61006890679879	3.59804414853588	745	1
3.61308720945387	3.60707959167392	746	1
3.61248550889524	3.61689735536456	747	1
3.61333327670494	3.60710412016893	748	1
3.61017600933775	3.60469521777511	749	1
3.61105143451852	3.60672659489045	750	1
3.61147221364873	3.61794200537640	751	1
3.61381273311746	3.62685508690911	752	1
3.61628416744835	3.61992891920167	753	1
3.61448669662709	3.60672870979712	754	1
3.61227502818055	3.62085549801880	755	1
3.61685606972895	3.59462812481868	756	1
3.61624200335573	3.60301157749407	757	1
3.61001893757433	3.62021740860917	758	1
3.61226278491495	3.62675752284289	759	1
3.61158798420109	3.60639753206474	760	1
3.61308462663499	3.58851329199374	761	1
3.61549614299266	3.59077604112959	762	1
3.61839599274243	3.59501529075450	763	1
3.61110341026276	3.60081558882789	764	1
3.61271919679284	3.57928627873376	765	1
3.61483149352700	3.60707631856396	766	1
3.61620138226827	3.61715174472520	767	1
3.61228710844178	3.59773282906157	768	1
3.61480335024344	3.59988295803244	769	1
3.60922894204650	3.61303738016910	770	1
3.61167567894438	3.60555830877832	771	1
3.61063859058543	3.60836674239960	772	1
3.61365610457911	3.60543808050594	773	1
3.61400166587344	3.60176698874992	774	1
3.61100844442991	3.62322915156118	775	1
3.61391141388495	3.61234213147258	776	1
3.61091546111874	3.61183946657332	777	1
3.61099741213259	3.60659705558780	778	1
3.61263359603125	3.58564093737761	779	1
3.60862287271126	3.59194778594816	780	1
3.61428841330542	3.59657460086809	781	1
3.61546417624003	3.61185994329963	782	1
3.61251454295181	3.62450166097944	783	1
3.61348210605128	3.59008358605189	784	1
3.61339043476051	3.57816337785643	785	1
3.61386940030701	3.60777977373164	786	1
3.61173348227049	3.58849263172993	787	1
3.61657405441731	3.59005075044945	788	1
3.61336856752843	3.62690180354199	789	1
3.61432183119421	3.60715399775617	790	1
3.61300086682235	3.60915679996175	791	1
3.61347126155164	3.61090118710422	792	1
3.61265087391491	3.63957199439477	793	1
3.61511113848158	3.61189816980514	794	1
3.61420125075638	3.60152252936104	795	1
3.61330900159624	3.59913341704414	796	1
3.61706661874631	3.61523608129406	797	1
3.61355213189844	3.62257692699586	798	1
3.61269100979850	3.61680038664150	799	1
3.61390387001275	3.59703401602254	800	1
3.61711709265285	3.60225399057732	801	1
3.61180698612401	3.59428934482323	802	1
3.61101272490673	3.60677165242537	803	1
3.61456199778458	3.59012277092252	804	1
3.61406195357002	3.60054352682009	805	1
3.61508705501536	3.59595347574236	806	1
3.61473201687021	3.62301219549811	807	1
3.61479422901731	3.62590965530171	808	1
3.61327130502117	3.64197534740792	809	1
3.61331497843123	3.62561345886767	810	1
3.60954740806414	3.60809742748660	811	1
3.61472417044943	3.60691917844697	812	1
3.61758339619981	3.61905979825370	813	1
3.61916508449378	3.61356404036579	814	1
3.61506844969361	3.60261854887921	815	1
3.61326087341392	3.60333501287440	816	1
3.61548507294979	3.62665200345495	817	1
3.61412159134612	3.63780545254252	818	1
3.61420658331845	3.62675536696702	819	1
3.61515554726784	3.62860977469559	820	1
3.61334058604272	3.61516603648412	821	1
3.61042830272025	3.62718501865361	822	1
3.61702417047364	3.60480047018487	823	1
3.61272045592700	3.60658855855154	824	1
3.61288894471998	3.60845158689714	825	1
3.61453157631793	3.59493399535726	826	1
3.61561709610171	3.57944645583198	827	1
3.61474175857342	3.58668780476174	828	1
3.61348557101625	3.60062140200085	829	1
3.61371343830353	3.63034749722696	830	1
3.61353060371573	3.61892176775991	831	1
3.61183380632699	3.60559540465086	832	1
3.61438802150265	3.61422230401026	833	1
3.61593220618927	3.61674305984871	834	1
3.61447633740262	3.62861431440382	835	1
3.61175199124495	3.62570069624351	836	1
3.61198731083973	3.60428257149160	837	1
3.61508874785840	3.61274711129818	838	1
3.61184360874234	3.58943156677210	839	1
3.61481432927497	3.58530931404792	840	1
3.61207301607941	3.58725771549617	841	1
3.61478119328858	3.60399849530813	842	1
3.61242649972590	3.61541899970123	843	1
3.61453839755200	3.63824118682098	844	1
3.61072171161814	3.62263977690126	845	1
3.61363108132727	3.63794397248348	846	1
3.61448860446433	3.63069178705457	847	1
3.61098133911863	3.63005260547625	848	1
3.61572484168748	3.60824983678983	849	1
3.61274440169964	3.59909164934685	850	1
3.61262458993398	3.59939053618558	851	1
3.61571046582265	3.60107937242030	852	1
3.61457382809371	3.59958104968532	853	1
3.61084692466020	3.61491567336430	854	1
3.61666076665781	3.59990900464382	855	1
3.61228047288526	3.58545362059944	856	1
3.61033499774735	3.57380072379382	857	1
3.61265004567502	3.56927232085856	858	1
3.60987181024166	3.59295524245492	859	1
3.61041808612126	3.60820921758537	860	1
3.61143846437314	3.61211585020435	861	1
3.61270266755159	3.59475173778495	862	1
3.61569863640950	3.62432833963386	863	1
3.61323617538662	3.62945571175163	864	1
3.61387940570558	3.61687481119751	865	1
3.61447125881436	3.61546200013963	866	1
3.61075791075027	3.59317026553571	867	1
3.61371705458327	3.62751440976669	868	1
3.61294193923966	3.63916631920366	869	1
3.61257411594784	3.61521287312468	870	1
3.61305447756270	3.57432517032066	871	1
3.61381913810003	3.58158946530216	872	1
3.61685359192848	3.61076302771569	873	1
3.61388360042099	3.61729742365889	874	1
3.61233454370341	3.63712970099031	875	1
3.61440977702733	3.64181070079877	876	1
3.61511341366261	3.63046719541249	877	1
3.61344093013755	3.63290534694546	878	1
3.61308616567255	3.61385264668394	879	1
3.61154266071470	3.61286204394436	880	1
3.61153306343004	3.65833638075298	881	1
3.61311050693402	3.62246426624997	882	1
3.61169799759457	3.62028641157251	883	1
3.61462672872116	3.61269938701003	884	1
3.61420527021409	3.61651428522866	885	1
3.61669289750404	3.60808816781431	886	1
3.61001719235058	3.59217141055296	887	1
3.61240235267718	3.61898362958979	888	1
3.61240546484174	3.61946652455010	889	1
3.61344382813109	3.62154225010091	890	1
3.61518200922275	3.61035503893395	891	1
3.61326810312086	3.60197825038403	892	1
3.61018528720991	3.61574679506377	893	1
3.61483613927989	3.60135154563269	894	1
3.61575128322187	3.60169809319551	895	1
3.61502156678942	3.61137546222662	896	1
3.60939787477944	3.60128991012465	897	1
3.61579855969580	3.61468851344957	898	1
3.60886352894071	3.62297865559211	899	1
3.61292389430557	3.61977305009997	900	1
3.61809988240798	3.62326757501367	901	1
3.61188180081941	3.61896842280892	902	1
3.61245364665925	3.59559979947983	903	1
3.61181003363272	3.60395098744584	904	1
3.61470160810095	3.60254756680030	905	1
3.61445014549112	3.61638597976829	906	1
3.61497069491145	3.63541809744187	907	1
3.61739774517880	3.62855868084134	908	1
3.61684107574257	3.60917621177989	909	1
3.61753709053869	3.61999919089149	910	1
3.61356997770934	3.62896920530261	911	1
3.61368015310564	3.58705140480419	912	1
3.61169824959510	3.60700196249571	913	1
3.61438681172004	3.59852205349253	914	1
3.61198278463305	3.57058590869679	915	1
3.61334800413722	3.57066209021573	916	1
3.61574969623958	3.60244205893059	917	1
3.60855596476282	3.60574611369367	918	1
3.61366480436719	3.59488404924724	919	1
3.61260795403457	3.59440091002632	920	1
3.61060604670320	3.60683398668662	921	1
3.61329473964611	3.61771788369359	922	1
3.61448880678961	3.60229902279736	923	1
3.61415762763064	3.59001624759040	924	1
3.61639273733140	3.59851431571688	925	1
3.61233078046100	3.61573277788444	926	1
3.61165189811978	3.60176270982300	927	1
3.61285228794623	3.58696455072479	928	1
3.61276086044059	3.59103509191781	929	1
3.61280720391510	3.60194038990600	930	1
3.61440854517529	3.63009162914676	931	1
3.61353890414019	3.61897415886988	932	1
3.61524450474992	3.61957504295334	933	1
3.61250110004931	3.59780572536047	934	1
3.61548302095217	3.60067520952911	935	1
3.61221731794472	3.62799791788010	936	1
3.61321633288612	3.62608581469477	937	1
3.61123478666161	3.60408743340795	938	1
3.61549747694873	3.59615875538096	939	1
3.61452473709204	3.59280215391921	940	1
3.61251912235254	3.59329026462095	941	1
3.61027597081865	3.62476965079079	942	1
3.61584465752574	3.61426004215046	943	1
3.61398684569427	3.61148871335653	944	1
3.61431264948434	3.59305467790563	945	1
3.61460905130298	3.58587831016559	946	1
3.61431848412141	3.57362584369840	947	1
3.61225726867736	3.56969544512462	948	1
3.61574908664854	3.58974785782545	949	1
3.61641707590515	3.58917971912128	950	1
3.61659191509600	3.59317892144067	951	1
3.61275654908202	3.59251427091306	952	1
3.61418684923051	3.58661099469362	953	1
3.61579838094314	3.59983301610164	954	1
3.61623920003063	3.62628406194819	955	1
3.61124828625496	3.61899881163058	956	1
3.61271059723654	3.61187260323674	957	1
3.61198091462073	3.63817105205465	958	1
3.61409069278837	3.60527749336703	959	1
3.61265282634032	3.58521054325423	960	1
3.61344907752723	3.60325878810590	961	1
3.61546442677563	3.60621958406583	962	1
3.61254355752602	3.61120438481131	963	1
3.61582045403204	3.62535308799647	964	1
3.61610332063621	3.60999108631038	965	1
3.61436545356741	3.60917937772340	966	1
3.61613483718551	3.61534315305405	967	1
3.61284532223837	3.63170173225665	968	1
3.61254105508263	3.62750656439860	969	1
3.61646177437018	3.64427242204204	970	1
3.61402398747444	3.65204194914945	971	1
3.61574117381435	3.63332945333298	972	1
3.61458468059020	3.61183708881224	973	1
3.61580099192852	3.59629424903411	974	1
3.61858191785088	3.58663072479621	975	1
3.61473917711946	3.61580379571293	976	1
3.61616177958664	3.60557580822005	977	1
3.61532348002795	3.62860832047289	978	1
3.61317761318127	3.61726767726211	979	1
3.61183191690527	3.60374533965728	980	1
3.61459785989218	3.60618487501273	981	1
3.61503805014692	3.57425449480139	982	1
3.61650306384330	3.58696192515048	983	1
3.61804382832567	3.60602937428964	984	1
3.61416453463586	3.59938889236466	985	1
3.61231832943360	3.58165192898640	986	1
3.61558843974755	3.57882251690437	987	1
3.61487497042875	3.62214592835230	988	1
3.61365538633032	3.60188831919831	989	1
3.61158402359506	3.61899114825577	990	1
3.61340513917744	3.58490353568852	991	1
3.61415190596787	3.60238462246156	992	1
3.61384170039545	3.62840045522422	993	1
3.61174627960848	3.62555375329044	994	1
3.61240521103470	3.64822885632175	995	1
3.61185967828743	3.64940380445308	996	1
3.61365321413695	3.64955016687167	997	1
3.61555546141003	3.63380674333895	998	1
3.61237459010494	3.62414143763566	999	1
3.61159063856491	3.60872752186092	1000	1
3.61254227983048	3.59923128640307	1001	1
3.61349392109606	3.58973505094522	1002	1
3.61290318231197	3.58984551097518	1003	1
3.61601433082973	3.58838862705173	1004	1
3.61459664713478	3.60067550789615	1005	1
3.61191059562793	3.60590879770335	1006	1
3.61471968067915	3.61401468397462	1007	1
3.61358244261414	3.63616501963421	1008	1
3.61600640179594	3.62074172227872	1009	1
3.61583984186806	3.61255577900208	1010	1
3.60985096997088	3.61156488232070	1011	1
3.61686903587206	3.62120323668223	1012	1
3.61584803672609	3.61775626836709	1013	1
3.61292415547351	3.61088511844012	1014	1
3.61501265462408	3.62036983645097	1015	1
3.61312334069115	3.62806203431390	1016	1
3.61426586978767	3.60325151775313	1017	1
3.61613647751322	3.59703032112623	1018	1
3.61680365554677	3.59939487242547	1019	1
3.61056313490353	3.60491518912194	1020	1
3.61186940192450	3.60976583444151	1021	1
3.61441784316262	3.61769979461606	1022	1
3.61506232022249	3.60766818726605	1023	1
3.61718054073778	3.59032545303492	1024	1
3.61836526331949	3.58997816980553	1025	1
3.61679684336877	3.57886171354568	1026	1
3.61724632006542	3.59668125325794	1027	1
3.61519120631636	3.59168760735233	1028	1
3.61598214905883	3.58649424265231	1029	1
3.61442177723355	3.62093514672488	1030	1
3.60946430204226	3.60174595737053	1031	1
3.61418430334701	3.59685135761848	1032	1
3.61000128041735	3.61869465082050	1033	1
3.61495292927331	3.59731207330961	1034	1
3.61664812096328	3.58804481195816	1035	1
3.61547100558175	3.58259283306802	1036	1
3.61476304103641	3.60255272634320	1037	1
3.61214748487400	3.60832062424238	1038	1
3.61510755317911	3.59683066021398	1039	1
3.61450526206654	3.60856246653546	1040	1
3.61458591115782	3.62369540970216	1041	1
3.61518444802582	3.60649096918219	1042	1
3.61319469059139	3.59733434013703	1043	1
3.61376143336774	3.57736222018252	1044	1
3.61533866141438	3.59299844963872	1045	1
3.60958379791651	3.60362102271212	1046	1
3.61405986027200	3.61658768360331	1047	1
3.61752115395092	3.60497073721532	1048	1
3.61514052432450	3.59883022595771	1049	1
3.61600896870642	3.60297753686053	1050	1
3.61196661025208	3.60038891644783	1051	1
3.61006116960472	3.60073840807858	1052	1
3.61424059111561	3.61707507561954	1053	1
3.61103664872103	3.59640564442078	1054	1
3.61549249367512	3.56799321901631	1055	1
3.61555557782863	3.58089927788110	1056	1
3.61324293306141	3.60818526197300	1057	1
3.61473628777302	3.59531477179165	1058	1
3.60864404852874	3.59237472496196	1059	1
3.61224949857721	3.61365384991559	1060	1
3.61055127994001	3.61173062447651	1061	1
3.61098566763572	3.60595175016502	1062	1
3.61084926247460	3.62877839051960	1063	1
3.61270958338536	3.60930038088775	1064	1
3.61237154751140	3.59792997801436	1065	1
3.61569434500365	3.59184852056185	1066	1
3.61596177563248	3.58703729792583	1067	1
3.61206719290730	3.59433074604934	1068	1
3.61258814529758	3.59148993015277	1069	1
3.61184339407920	3.59385948049169	1070	1
3.60792573549809	3.60722962910519	1071	1
3.61015329158584	3.59851250615162	1072	1
3.61148793388262	3.61638289912629	1073	1
3.61226806983801	3.63574800570503	1074	1
3.61211558017592	3.61901511150369	1075	1
3.61790274623802	3.61369394039820	1076	1
3.61413789553736	3.59173366322707	1077	1
3.61329391180375	3.60246538629182	1078	1
3.61724067761948	3.60180854833002	1079	1
3.61258720549420	3.61317245394352	1080	1
3.61189391216082	3.61525731964815	1081	1
3.61656586392576	3.61883701774074	1082	1
3.61616194086450	3.59358200017292	1083	1
3.61590251980042	3.59676844815930	1084	1
3.61357505085319	3.61310198302400	1085	1
3.60973803630976	3.63812648261617	1086	1
3.61629877051804	3.63717993521239	1087	1
3.61311425947334	3.61023427925846	1088	1
3.61325555113464	3.59331243604344	1089	1
3.61428520818627	3.55993981492427	1090	1
3.61738889513093	3.59756903129181	1091	1
3.61345197320551	3.61618883382847	1092	1
3.61458952830456	3.61618755840010	1093	1
3.61398458220392	3.60834520297503	1094	1
3.61575454087156	3.60724824033863	1095	1
3.61582379441289	3.59947343909788	1096	1
3.61318316223887	3.63344401888254	1097	1
3.61587124810732	3.61640382777370	1098	1
3.61162148472725	3.62429025790422	1099	1
3.61439839444744	3.62432809978786	1100	1
3.61421920946995	3.59331816182160	1101	1
3.61447847237408	3.58966588712009	1102	1
3.61114603626628	3.61190763341425	1103	1
3.61474396688157	3.61904153491472	1104	1
3.61137693053878	3.61978007566536	1105	1
3.61322607442182	3.60170854868651	1106	1
3.61215245877291	3.62391165466642	1107	1
3.61372171669736	3.62869169408812	1108	1
3.61354602929063	3.61772116512460	1109	1
3.61100898848202	3.60939523241578	1110	1
3.61522634228093	3.62819437261245	1111	1
3.61411762805548	3.59642244220937	1112	1
3.61202863790174	3.57188001772445	1113	1
3.61235298470470	3.61027901665416	1114	1
3.61232044177283	3.59310336762357	1115	1
3.61436744910365	3.60136825917879	1116	1
3.61669678161165	3.58266372134131	1117	1
3.61607405797205	3.60033810299882	1118	1
3.61391393203357	3.58146898330176	1119	1
3.61415963350728	3.61639429364056	1120	1
3.61285988540299	3.62805552378711	1121	1
3.61209639650731	3.62987691633709	1122	1
3.61345970176437	3.63750898692930	1123	1
3.61057825085886	3.61840281312584	1124	1
3.61237138548774	3.61573600784499	1125	1
3.61104250953616	3.62802901676648	1126	1
3.61184907913303	3.60702748613629	1127	1
3.61035840409785	3.59901734148697	1128	1
3.61009736710662	3.61399675802176	1129	1
3.61196596514026	3.60867661514864	1130	1
3.61415435874296	3.60406202813290	1131	1
3.61267319949399	3.61073733223585	1132	1
3.61057022563924	3.62200288294238	1133	1
3.61312543308162	3.61523890893076	1134	1
3.61327103367706	3.62046586866886	1135	1
3.61103834597833	3.62817747435336	1136	1
3.61546784186991	3.60807669364323	1137	1
3.61365143727627	3.61325226798277	1138	1
3.61415332972033	3.59675785406025	1139	1
3.61040581524100	3.61550614869814	1140	1
3.61691521355552	3.62003260916874	1141	1
3.61526383535070	3.60519003593555	1142	1
3.61462185571158	3.60281263408998	1143	1
3.61217244677759	3.63330887620297	1144	1
3.61216950083628	3.60387616917811	1145	1
3.61193848395684	3.59225164691615	1146	1
3.61288416915178	3.58951770604311	1147	1
3.61423558635400	3.61807363734253	1148	1
3.61270674379849	3.60607515637657	1149	1
3.61595234661891	3.60137478451220	1150	1
3.61220739375841	3.62117115375422	1151	1
3.61397721455038	3.60840894666859	1152	1
3.61302884353032	3.62383621661236	1153	1
3.61250962496661	3.61642166865224	1154	1
3.61307544526949	3.63541700234753	1155	1
3.61112838460760	3.61550593060142	1156	1
3.61345784356573	3.62446902061649	1157	1
3.61309302677837	3.61598378591051	1158	1
3.61298297539360	3.58901470931550	1159	1
3.61291996955193	3.61716529634346	1160	1
3.61361706953060	3.61291279926733	1161	1
3.61510430877280	3.61306666707104	1162	1
3.61401032589534	3.63370907137819	1163	1
3.61195143562682	3.60762440274946	1164	1
3.61300379549332	3.60362686982026	1165	1
3.61261492605782	3.62277110783199	1166	1
3.61857689492441	3.63893317759732	1167	1
3.61511796566547	3.62872979784729	1168	1
3.61279212805936	3.61412004242247	1169	1
3.61430357472030	3.60210536787917	1170	1
3.61207316283035	3.62635914523394	1171	1
3.61195459797645	3.63928831336779	1172	1
3.61564134353368	3.63120399684863	1173	1
3.61184142394324	3.61780211858596	1174	1
3.61244909280283	3.62007205811273	1175	1
3.61193666965933	3.61973610661338	1176	1
3.61416856120434	3.61959753161745	1177	1
3.61360635675800	3.60596126848967	1178	1
3.61298826116045	3.58853054307200	1179	1
3.61306637147838	3.60588665859842	1180	1
3.61211630920257	3.59456661034597	1181	1
3.61688895548643	3.58169426069738	1182	1
3.61326889608109	3.62099400536878	1183	1
3.61256357422427	3.61562750799401	1184	1
3.61496853635178	3.60579146916737	1185	1
3.61229302125447	3.62384263527779	1186	1
3.61234133502330	3.59255893632731	1187	1
3.61347284681083	3.59674146696228	1188	1
3.61351950068694	3.58395266576263	1189	1
3.60952857118529	3.59434234217815	1190	1
3.61652994833473	3.59146075791857	1191	1
3.61627050037374	3.62040097583178	1192	1
3.61436107027646	3.62459338471391	1193	1
3.61106637289660	3.60688498321316	1194	1
3.61653412803974	3.61189034388232	1195	1
3.61043694327441	3.62228534457825	1196	1
3.61419789969010	3.62145519326489	1197	1
3.61300041086054	3.62502018295331	1198	1
3.61348594559061	3.62783917340125	1199	1
3.61434530587079	3.62268660193365	1200	1
3.61382890437936	3.58987589667267	1201	1
3.61673890177381	3.58598739375273	1202	1
3.61298631783877	3.61147731343411	1203	1
3.61334453848993	3.62240728237807	1204	1
3.61193512755300	3.64108992320323	1205	1
3.61230604081839	3.62735053804854	1206	1
3.61416672613649	3.61801673433771	1207	1
3.61597424419963	3.61230642440236	1208	1
3.61303016685178	3.61002540494179	1209	1
3.61731450805884	3.60624883551641	1210	1
3.61254537061139	3.60669737440528	1211	1
3.61336493803712	3.59302620758495	1212	1
3.61333169203374	3.61491739760050	1213	1
3.61265933864258	3.63048272301325	1214	1
3.61032663409057	3.62878944609813	1215	1
3.61372047301784	3.60897403700705	1216	1
3.60883318427651	3.60559486131720	1217	1
3.61195565147061	3.60874484572292	1218	1
3.61382179941214	3.60210722566340	1219	1
3.61062559760335	3.62871209507475	1220	1
3.61222619687706	3.60076092581909	1221	1
3.61129708464933	3.60600322074849	1222	1
3.61433265838550	3.60815317226156	1223	1
3.61635041013226	3.60288904580953	1224	1
3.61489739016515	3.59614368675822	1225	1
3.61267552412006	3.58413531757632	1226	1
3.61328870223203	3.60672773164140	1227	1
3.61210491908945	3.60448418519485	1228	1
3.61216195781481	3.63334436348007	1229	1
3.61021553441413	3.61138090745916	1230	1
3.61203209360359	3.62931910452526	1231	1
3.61118054573786	3.60566400330400	1232	1
3.61382298947586	3.60536609445702	1233	1
3.61580266740082	3.59857020990979	1234	1
3.61728497911286	3.59993686501368	1235	1
3.61418294868533	3.64022487924040	1236	1
3.61714273416632	3.63837197693366	1237	1
3.61476765833111	3.63906856294976	1238	1
3.61297836073675	3.60771959977307	1239	1
3.61242315674495	3.61170913838355	1240	1
3.61236838590879	3.61711776315017	1241	1
3.61321780007496	3.62422034346899	1242	1
3.61629990849443	3.59470805844107	1243	1
3.61294341589669	3.58610957253813	1244	1
3.61141897480750	3.63659951260266	1245	1
3.61037773877962	3.62054747878435	1246	1
3.61381486579877	3.61431925843000	1247	1
3.61358667666778	3.62142966402904	1248	1
3.61377875746980	3.62758643682657	1249	1
3.61293316837426	3.63105541280938	1250	1
3.61168215608164	3.60676454657850	1251	1
3.61418706756799	3.60974276044311	1252	1
3.61138577903614	3.63140490752401	1253	1
3.61783900514247	3.59710071878937	1254	1
3.61191406847149	3.61128572985399	1255	1
3.61431897139054	3.60013761028292	1256	1
3.61446370748345	3.63445433657379	1257	1
3.61314058319789	3.63046237639693	1258	1
3.61522747738140	3.62116424641178	1259	1
3.61551670362608	3.59950302962062	1260	1
3.61118399180197	3.59612634726192	1261	1
3.61119169607544	3.60940298839631	1262	1
3.60784809882151	3.61297360240910	1263	1
3.61192058590464	3.62421305512860	1264	1
3.61164455792255	3.61763465256627	1265	1
3.61160344795147	3.63943227193513	1266	1
3.61227839162087	3.64310565540681	1267	1
3.61183244156311	3.62661575317750	1268	1
3.60706523737212	3.62345597398473	1269	1
3.61231305136827	3.60873892575406	1270	1
3.61276382736079	3.62149168308095	1271	1
3.60968945290173	3.63226699823550	1272	1
3.61255115237420	3.63052858608725	1273	1
3.61293456475463	3.63675999355937	1274	1
3.61349520845260	3.62302047389293	1275	1
3.61211052415065	3.60729709311144	1276	1
3.61490568339441	3.61907900490097	1277	1
3.60977125129982	3.64575016163360	1278	1
3.61082900627934	3.63489098765140	1279	1
3.60779991210641	3.63950725238631	1280	1
3.61289146007199	3.63281447394577	1281	1
3.61218829246304	3.64761679550799	1282	1
3.61406658167138	3.62547523390296	1283	1
3.61173153936235	3.60330300683672	1284	1
3.61260254136091	3.60997185050286	1285	1
3.61500436777935	3.63540192136927	1286	1
3.61162340029545	3.61545511627907	1287	1
3.61300209053691	3.59591830833565	1288	1
3.61136199246508	3.61206347952751	1289	1
3.61513417070593	3.61053964970909	1290	1
3.61430223036238	3.63589447213691	1291	1
3.61138220739089	3.63162498598928	1292	1
3.61264959767514	3.61495322951906	1293	1
3.61433496981442	3.62610806664849	1294	1
3.61287346915708	3.60157102890519	1295	1
3.61457949016436	3.60975464394914	1296	1
3.61629137141968	3.58695222480114	1297	1
3.61551067057822	3.58069367589248	1298	1
3.61451467318667	3.58264299497419	1299	1
3.61575198006716	3.60843941203559	1300	1
3.61280181925757	3.60452243377180	1301	1
3.61242440564533	3.61550934057951	1302	1
3.61459284116295	3.59335090226708	1303	1
3.61191235652577	3.58239416147231	1304	1
3.61230101379571	3.62184268133454	1305	1
3.61446918822754	3.61010565427914	1306	1
3.61660449051717	3.62142477107097	1307	1
3.61664472857891	3.60076475708061	1308	1
3.61504267286559	3.61045969211455	1309	1
3.61797406234881	3.62426690935938	1310	1
3.61624663824038	3.61107969306840	1311	1
3.61549091174368	3.61921095084809	1312	1
3.61362598868981	3.61898657005152	1313	1
3.61429383813460	3.60997897379558	1314	1
3.61314752450721	3.61008066343449	1315	1
3.61243931858293	3.60259298587846	1316	1
3.61559814871124	3.63275789043457	1317	1
3.61220677282671	3.61429955104973	1318	1
3.61347314389392	3.61581810445486	1319	1
3.61505805918688	3.60741096182182	1320	1
3.61661131129586	3.63154458016150	1321	1
3.61660222909305	3.63601707900253	1322	1
3.61198894242680	3.63700891488535	1323	1
3.61660604519817	3.62472275433064	1324	1
3.61463258916079	3.60039792595032	1325	1
3.61080841659023	3.60065715467831	1326	1
3.61579274130627	3.62331337946774	1327	1
3.61398099123938	3.62085240114766	1328	1
3.61421483619283	3.60263592093739	1329	1
3.61343686367763	3.60538930589223	1330	1
3.61511726809344	3.62749257070064	1331	1
3.61081759265935	3.60836517695842	1332	1
3.61291679021019	3.59928623039244	1333	1
3.61397749579933	3.59320702618089	1334	1
3.61641738655519	3.60592549376851	1335	1
3.61387212057735	3.59530203283951	1336	1
3.61470919639614	3.58970613550932	1337	1
3.60973134931542	3.60528678137647	1338	1
3.61502852960899	3.59256229714817	1339	1
3.61154021687232	3.57938004408524	1340	1
3.61527900237316	3.61489049061528	1341	1
3.61628848471235	3.62016788864833	1342	1
3.61557025534803	3.61282041459778	1343	1
3.61453670583321	3.60166534834212	1344	1
3.61699838530845	3.64955872178004	1345	1
3.61548671053791	3.65303354108795	1346	1
3.61223195480002	3.63066593958175	1347	1
3.61427042386127	3.61774597663141	1348	1
3.61186996667123	3.61421528272413	1349	1
3.61586959085402	3.62384454236124	1350	1
3.61354540550322	3.63410946286741	1351	1
3.61147074858529	3.62621367437761	1352	1
3.61227074312968	3.59899330112060	1353	1
3.61741138552200	3.60320338075933	1354	1
3.61382528469084	3.59398316817369	1355	1
3.61427589247401	3.60032583697876	1356	1
3.61305360238998	3.61946729873677	1357	1
3.61393902024068	3.60393005218881	1358	1
3.61230089555901	3.62598575979396	1359	1
3.61441943942632	3.59495640654906	1360	1
3.61497916604976	3.60571396724046	1361	1
3.61039086770070	3.63306176421765	1362	1
3.61523326785274	3.60859694077536	1363	1
3.61230166833975	3.62889299353015	1364	1
3.61160935947094	3.61700745710605	1365	1
3.61028691863580	3.62126960501516	1366	1
3.61278338129762	3.61253595246311	1367	1
3.61225767425019	3.62685775973200	1368	1
3.61634710370840	3.62045383534576	1369	1
3.61269992277773	3.60598328312670	1370	1
3.61281453013293	3.62655305406014	1371	1
3.60979756805689	3.60537155112275	1372	1
3.61302248754700	3.62321936696514	1373	1
3.61218005597054	3.61914423705523	1374	1
3.61153332327718	3.60906854577642	1375	1
3.61274026902038	3.63529570508555	1376	1
3.61384045108125	3.64274672173871	1377	1
3.60907417625724	3.62194163690045	1378	1
3.61487265269743	3.60408890004485	1379	1
3.61431502393878	3.60204694024597	1380	1
3.61401304745343	3.60317417367810	1381	1
3.61132392988097	3.62980229327673	1382	1
3.61046885282179	3.61344829910449	1383	1
3.61052309347776	3.61293621487156	1384	1
3.61480542389300	3.61442812638647	1385	1
3.61177425210064	3.61918610492910	1386	1
3.61044779801452	3.62776662741419	1387	1
3.61016713041474	3.61811126111522	1388	1
3.60982105938839	3.61300200312140	1389	1
3.61231878917496	3.64165550342931	1390	1
3.61447623817159	3.64360988738053	1391	1
3.61278563941696	3.63475747542874	1392	1
3.61638411795283	3.61464482566379	1393	1
3.61226983071216	3.61403971567170	1394	1
3.61569047304296	3.61046989875954	1395	1
3.61346809601568	3.61636189391271	1396	1
3.61177750366205	3.60725055212414	1397	1
3.61480224986631	3.58474038592497	1398	1
3.61280686319154	3.57483236303776	1399	1
3.61536547683121	3.56323484936360	1400	1
3.61369090789670	3.58796298644870	1401	1
3.61320507875293	3.61486533917841	1402	1
3.61489996704301	3.61391057293137	1403	1
3.61022048862198	3.58288615147275	1404	1
3.61391176683822	3.58590173634228	1405	1
3.61213814298022	3.61060949377597	1406	1
3.60751216230454	3.62345434830646	1407	1
3.61343079328660	3.59300272812188	1408	1
3.61232321406010	3.59039446119102	1409	1
3.61189993188793	3.57777026672264	1410	1
3.61181986903264	3.59061500815770	1411	1
3.61064690931700	3.58460535269995	1412	1
3.61122572188772	3.60273816639214	1413	1
3.60936193680758	3.60418404690674	1414	1
3.61306809627006	3.59200029918121	1415	1
3.61117398945851	3.59816255099483	1416	1
3.61331508275954	3.57542069430250	1417	1
3.61503071704827	3.60083577317244	1418	1
3.61373236657614	3.60884548274765	1419	1
3.61041529200622	3.61244430843681	1420	1
3.61012724001067	3.58934964921926	1421	1
3.61435096317559	3.60070655049984	1422	1
3.61600456884844	3.61619808620247	1423	1
3.61216312316184	3.60947812236815	1424	1
3.61223380834199	3.62617709796945	1425	1
3.61172871072977	3.63031658187562	1426	1
3.61187222406920	3.61694073073952	1427	1
3.61364463765187	3.61822072576875	1428	1
3.61698065710125	3.61746851325166	1429	1
3.61470598465453	3.62263645951257	1430	1
3.61294880873093	3.59999708744985	1431	1
3.61313494102061	3.63971667550726	1432	1
3.61024224843363	3.63932077584662	1433	1
3.61197068493938	3.62719808964676	1434	1
3.61388103850546	3.61411791103673	1435	1
3.61209445236118	3.61447289365986	1436	1
3.60777225075465	3.62267621805753	1437	1
3.61057558042733	3.63399600126960	1438	1
3.61410750481929	3.61526655074625	1439	1
3.61047167262020	3.58045678636723	1440	1
3.61120872248688	3.60114451151003	1441	1
3.61404013750637	3.60436282332497	1442	1
3.60971544464963	3.59940670048466	1443	1
3.61378766755831	3.62467121725330	1444	1
3.61107043395428	3.62617778825905	1445	1
3.61218375737441	3.63363926629461	1446	1
3.61361563454613	3.60932802022325	1447	1
3.61369545005180	3.61973453693292	1448	1
3.60901278847759	3.62755742153766	1449	1
3.60955571595746	3.65198985404114	1450	1
3.61392351271133	3.65188748381666	1451	1
3.61485292024497	3.63853416315576	1452	1
3.61451086720361	3.62152702026167	1453	1
3.61086195428133	3.62196556836495	1454	1
3.61351795107319	3.60925381939663	1455	1
3.61582532099045	3.61255465471631	1456	1
3.61243451035875	3.61744174228221	1457	1
3.61389878092358	3.62097477197237	1458	1
3.61546743967541	3.62977231040991	1459	1
3.61306059149078	3.60815157880655	1460	1
3.61268243502169	3.63257767489537	1461	1
3.60994102091369	3.63481569410685	1462	1
3.61173946930705	3.63058031604913	1463	1
3.61167469793128	3.62516380597562	1464	1
3.61215522944937	3.61100840584881	1465	1
3.61363229839292	3.59008179372919	1466	1
3.61239116667658	3.60565921495733	1467	1
3.61153602169461	3.58627261371436	1468	1
3.61184621377642	3.60880049302445	1469	1
3.61064013959484	3.60701060720273	1470	1
3.61016566071047	3.61236388336302	1471	1
3.61357868772026	3.64202114978688	1472	1
3.61449264193036	3.65980596797298	1473	1
3.61331892743034	3.61540633422159	1474	1
3.61290328826077	3.62049857888767	1475	1
3.61308186656878	3.60889724660573	1476	1
3.60882560346768	3.61641417176254	1477	1
3.60930551840945	3.63855294146091	1478	1
3.61586712094726	3.62808265437619	1479	1
3.61141311728779	3.63271576374159	1480	1
3.61392895025026	3.64703899118914	1481	1
3.61138555802841	3.63127533013822	1482	1
3.61137824173945	3.60389985782342	1483	1
3.61398398749185	3.59723319290358	1484	1
3.61033509224533	3.59896151725891	1485	1
3.61113751602997	3.61067119558998	1486	1
3.61250007365937	3.62199677937089	1487	1
3.61064535229775	3.62030516378207	1488	1
3.61269525525185	3.62142938069124	1489	1
3.60965748908053	3.63751629915475	1490	1
3.61337799455344	3.64244357553581	1491	1
3.61164337300691	3.59687649922751	1492	1
3.61294103042182	3.59777287885673	1493	1
3.61350230839021	3.58896611302364	1494	1
3.61281605861865	3.59507323133492	1495	1
3.61282122012848	3.62066909376592	1496	1
3.60938998346109	3.60585542841874	1497	1
3.61597205697118	3.61476882767351	1498	1
3.61338580732734	3.58731675578449	1499	1
3.61591377502542	3.59568052032395	1500	1
3.61098746180774	3.60181604997364	1501	1
3.61198184518916	3.60154796241548	1502	1
3.61509317331702	3.61516631262603	1503	1
3.61160725938009	3.58505656201148	1504	1
3.61173742449275	3.58510131267625	1505	1
3.61233421634548	3.60234892575494	1506	1
3.61286353426672	3.61101198238528	1507	1
3.61354894871274	3.61869669538406	1508	1
3.61052923061926	3.62998952137132	1509	1
3.60945612887031	3.64133993149108	1510	1
3.60834716938676	3.63670160463365	1511	1
3.61544553915345	3.64182955634374	1512	1
3.60986415603033	3.62433730293452	1513	1
3.61325464940326	3.62528115629502	1514	1
3.60918442407834	3.62139153544453	1515	1
3.61315758870240	3.64110842476541	1516	1
3.61143662041374	3.62546394550142	1517	1
3.61095269973957	3.61385141894401	1518	1
3.60970141172514	3.61542199896044	1519	1
3.61359268788167	3.61318109994793	1520	1
3.61123981782677	3.60871143133137	1521	1
3.60998522358632	3.61680712911123	1522	1
3.61434785301523	3.61742728399776	1523	1
3.61287296670612	3.61631852946021	1524	1
3.61275504784254	3.60188108013149	1525	1
3.61396627805930	3.59564366881483	1526	1
3.61294314213649	3.59782054103876	1527	1
3.61290178363645	3.63466040396047	1528	1
3.61019894381786	3.62604377148740	1529	1
3.61086554209221	3.64094423387488	1530	1
3.61390694569634	3.62452736684270	1531	1
3.61185092448384	3.61222320398417	1532	1
3.61554909923744	3.61300426086890	1533	1
3.61348171582969	3.60363416376583	1534	1
3.61263152811250	3.62657762273197	1535	1
3.61571377236190	3.62868670909453	1536	1
3.61383281775843	3.63402843014269	1537	1
3.61176588958744	3.61897716350535	1538	1
3.60958801452909	3.61386558855117	1539	1
3.61145639258893	3.61599689200545	1540	1
3.61206706461403	3.61274425664895	1541	1
3.61329951180202	3.59768087476697	1542	1
3.60906000605253	3.60556534663185	1543	1
3.61243545457931	3.60766479936661	1544	1
3.61139023656033	3.60212922924919	1545	1
3.61197133563888	3.60471148211442	1546	1
3.61125901035133	3.61730174801973	1547	1
3.60975615035915	3.59894570791329	1548	1
3.61049001791631	3.60594711784878	1549	1
3.61235252893632	3.59682692664469	1550	1
3.61022314354932	3.61600214811550	1551	1
3.61013667793156	3.63711358280007	1552	1
3.61077263467903	3.62371261615142	1553	1
3.61307411731561	3.60948189303193	1554	1
3.61305058795981	3.61157269444936	1555	1
3.61638417653719	3.60771356996371	1556	1
3.60954876189778	3.60432349350618	1557	1
3.61567018847886	3.61021539716922	1558	1
3.61525629796072	3.63131792389321	1559	1
3.61432465326031	3.62301214509770	1560	1
3.61503317545680	3.59748146530356	1561	1
3.61344796018106	3.59805449830041	1562	1
3.61399494094393	3.61602326091278	1563	1
3.61270376866620	3.61261511563219	1564	1
3.61554491683614	3.63134519885828	1565	1
3.61110926895024	3.63273272374980	1566	1
3.61013513904590	3.61732415655630	1567	1
3.61635896331887	3.59682397303932	1568	1
3.60922327268779	3.61531128599831	1569	1
3.61187018354672	3.59896811723612	1570	1
3.61439367799873	3.60693857039478	1571	1
3.61156925650008	3.59868336877778	1572	1
3.61257284945813	3.61874444363993	1573	1
3.61355784096608	3.61951324630692	1574	1
3.60585944165157	3.63473547417765	1575	1
3.61291965373477	3.63038158700214	1576	1
3.61290039640357	3.58682128526667	1577	1
3.61297980939780	3.57202036311469	1578	1
3.61373802067585	3.60679869565356	1579	1
3.61045525451774	3.62339633395428	1580	1
3.61400394696854	3.62609018022607	1581	1
3.61044676721819	3.61186891110462	1582	1
3.61340155656484	3.58980062370534	1583	1
3.61212602775092	3.59072222754824	1584	1
3.61134485719937	3.61016370305948	1585	1
3.61103262943530	3.61403891413262	1586	1
3.61148039454474	3.59079907323939	1587	1
3.61214092566575	3.61859185771722	1588	1
3.60840245971390	3.61393639077319	1589	1
3.61241449509114	3.61769402293029	1590	1
3.61330590678963	3.61008541063340	1591	1
3.61321018434950	3.59482909834003	1592	1
3.61210921741995	3.61364124279779	1593	1
3.61233901722856	3.61572418857791	1594	1
3.61079520534716	3.61355882753761	1595	1
3.60983310466452	3.61311094620456	1596	1
3.61026614898482	3.60250260204449	1597	1
3.61350334017179	3.61811975274763	1598	1
3.61494745440934	3.59949419044207	1599	1
3.60860863753942	3.61124437069207	1600	1
3.61182093958442	3.61834046126761	1601	1
3.61087512610404	3.62336130196106	1602	1
3.61474918105481	3.59377039121759	1603	1
3.61265785024343	3.59993290917427	1604	1
3.61008209313137	3.60756844120633	1605	1
3.61263003892555	3.61198779784196	1606	1
3.61456252287751	3.59476618077242	1607	1
3.61131518231288	3.60311772496351	1608	1
3.61372233845534	3.58669167779620	1609	1
3.60976497566985	3.57325564426960	1610	1
3.61005680011408	3.59327989321534	1611	1
3.60804013023283	3.60311611442508	1612	1
3.61072587406323	3.57440974418474	1613	1
3.61026772686248	3.58485589896760	1614	1
3.61256541250355	3.60372694233554	1615	1
3.61492299163591	3.60884489070892	1616	1
3.61066078039335	3.56945700135509	1617	1
3.61282498077868	3.59188869992166	1618	1
3.61351020814322	3.59407794018033	1619	1
3.61043075749200	3.61614146791705	1620	1
3.60970057316947	3.63898313247252	1621	1
3.61243328834895	3.61224408206894	1622	1
3.61370885923347	3.62211928429228	1623	1
3.61194378401931	3.61125768518846	1624	1
3.60901994488330	3.60945144254389	1625	1
3.61062375023714	3.60824067589829	1626	1
3.61421789624427	3.60273962633516	1627	1
3.61231600305233	3.61426492679448	1628	1
3.61122359538977	3.61636352645063	1629	1
3.61308537867460	3.61100313689469	1630	1
3.61169601280281	3.60036050653304	1631	1
3.61380176869094	3.60736910940160	1632	1
3.61459439566834	3.60975589246881	1633	1
3.61540064846578	3.59784567803127	1634	1
3.61135384581328	3.61124793936651	1635	1
3.61060392380280	3.60738157920763	1636	1
3.61050048646076	3.62577230819158	1637	1
3.61393857144761	3.60055474329530	1638	1
3.61202190014512	3.61854270501772	1639	1
3.60880665295927	3.62642530453052	1640	1
3.61473201785972	3.61547243804828	1641	1
3.61480023805420	3.60836115493335	1642	1
3.61457464807816	3.60197218340498	1643	1
3.61349532101223	3.61679801446117	1644	1
3.61212042004951	3.60839746261905	1645	1
3.61351337438740	3.61320474717425	1646	1
3.61488324448016	3.60669852024596	1647	1
3.61257485409232	3.59924716002606	1648	1
3.61240138222331	3.61028722517438	1649	1
3.61115865664076	3.61848455187499	1650	1
3.61058826105404	3.61850867566397	1651	1
3.61493773213080	3.61675607709307	1652	1
3.60943310833987	3.61754397615482	1653	1
3.60887666454603	3.62717258584625	1654	1
3.61137837087940	3.63427179603302	1655	1
3.61160675597661	3.61337969184653	1656	1
3.61198214803216	3.62810772687636	1657	1
3.61258007087783	3.60616940398138	1658	1
3.61163033589570	3.61293452436846	1659	1
3.61244774694178	3.62938476024053	1660	1
3.60960703091553	3.61226337270439	1661	1
3.61204631113198	3.59672025409700	1662	1
3.61360204637959	3.58940662049942	1663	1
3.61477995007575	3.57580653699566	1664	1
3.61042884713828	3.59033497544870	1665	1
3.61265656079289	3.61439977318958	1666	1
3.60891086696262	3.59730243263538	1667	1
3.61307814603199	3.61081930315441	1668	1
3.61305727066428	3.62268761210311	1669	1
3.61014213476139	3.62820550263859	1670	1
3.61241372637290	3.64526397116873	1671	1
3.61130319060743	3.62022939409586	1672	1
3.60815465941345	3.62074812940049	1673	1
3.61175602433952	3.59455259657125	1674	1
3.61420099816925	3.61550274211043	1675	1
3.61417702472271	3.61337976065376	1676	1
3.61297576043804	3.61265141789063	1677	1
3.61431448512395	3.63514572158090	1678	1
3.60966695068905	3.62094486617436	1679	1
3.61005200149883	3.59755268752884	1680	1
3.61184773535830	3.60950695433987	1681	1
3.60808589223342	3.59689318355140	1682	1
3.61307428657089	3.59874829588955	1683	1
3.60976455365120	3.61324218672825	1684	1
3.61144892295256	3.62073597018339	1685	1
3.61339091273631	3.62309011042748	1686	1
3.61504849865392	3.61519829473444	1687	1
3.61566071745340	3.60228106784687	1688	1
3.61369443901379	3.62242795534249	1689	1
3.61662738427590	3.60217911844416	1690	1
3.61298437465269	3.60941336642587	1691	1
3.61513100441690	3.59959368249553	1692	1
3.61218558097628	3.59403295710513	1693	1
3.60977212864517	3.62385665402401	1694	1
3.61066292380221	3.60496508334705	1695	1
3.61253635059705	3.59867424874768	1696	1
3.61091289468985	3.60520548708646	1697	1
3.61257044048296	3.57144302929120	1698	1
3.61274129414215	3.61172092811365	1699	1
3.61271586496529	3.61964059999237	1700	1
3.61369988646100	3.61472774493552	1701	1
3.61135808762391	3.62568876389610	1702	1
3.61315274580219	3.61480022136004	1703	1
3.61242498538569	3.61918730887198	1704	1
3.61166486171103	3.62072658799393	1705	1
3.61212770350462	3.59850045989025	1706	1
3.61243533167875	3.61925131184880	1707	1
3.61009951842767	3.61600606181278	1708	1
3.61455274952188	3.59881924803224	1709	1
3.61109857087218	3.61752888123707	1710	1
3.61300234490126	3.61707940508410	1711	1
3.61239978171290	3.60194178445816	1712	1
3.61478308459327	3.59707850018757	1713	1
3.61013324051794	3.62466791599275	1714	1
3.61209746718407	3.62149667944407	1715	1
3.60940945893210	3.60789186977899	1716	1
3.60937853648027	3.63432509171050	1717	1
3.61082280332356	3.62900237850183	1718	1
3.61031660414299	3.60441172405397	1719	1
3.61065128162070	3.57718344637405	1720	1
3.61404091489312	3.58862736977841	1721	1
3.61205405261297	3.58828249919709	1722	1
3.61172562498494	3.61188282484175	1723	1
3.61202540618436	3.60016781833825	1724	1
3.60699677394519	3.60840544120169	1725	1
3.61222357430102	3.63090377066122	1726	1
3.61444731435917	3.64448778146509	1727	1
3.61361637650019	3.63166755989618	1728	1
3.60837294119473	3.64030047567639	1729	1
3.61132360166559	3.60456727209967	1730	1
3.61321589212403	3.59182073689105	1731	1
3.61166690225620	3.61466636390844	1732	1
3.60996742380769	3.59912638332876	1733	1
3.61157676211670	3.62003618103404	1734	1
3.61083551708747	3.62709245536677	1735	1
3.60964137967952	3.61503776670840	1736	1
3.60982084231990	3.60009937846388	1737	1
3.61274392569421	3.62614958118991	1738	1
3.61237103491608	3.60150142791858	1739	1
3.61092098762870	3.57917652160866	1740	1
3.61193254271362	3.58661870770367	1741	1
3.60947606251317	3.61217372096271	1742	1
3.60943283013220	3.60952961094158	1743	1
3.61089796294978	3.61110159696720	1744	1
3.61217814705650	3.61406066717364	1745	1
3.61233029361252	3.61285975258611	1746	1
3.60938884173151	3.61117199997175	1747	1
3.61025573343794	3.60182684469112	1748	1
3.61155609067596	3.61595043052476	1749	1
3.60619701821877	3.62349594461407	1750	1
3.61165235003448	3.61285158056927	1751	1
3.61412115791004	3.61559940944094	1752	1
3.61453229576631	3.59790790065613	1753	1
3.61389072012225	3.60892888262572	1754	1
3.61113832538940	3.59478598064871	1755	1
3.61090278138992	3.59807155030283	1756	1
3.61287775169666	3.60690578639328	1757	1
3.61303993538885	3.62506237892049	1758	1
3.61533805565859	3.59145835218255	1759	1
3.61079448107333	3.58447511126648	1760	1
3.61040924806963	3.60353708203751	1761	1
3.61093147975885	3.61292351119032	1762	1
3.61188383325581	3.59404609331886	1763	1
3.61449356510711	3.61137149628562	1764	1
3.61279241739501	3.63097844493081	1765	1
3.61036386605662	3.61397456929275	1766	1
3.61594232615577	3.62374290754867	1767	1
3.61203105245474	3.61139846475719	1768	1
3.61177683460821	3.60389524340373	1769	1
3.61032430809181	3.58799071062991	1770	1
3.60901591755271	3.59473783024685	1771	1
3.61398590759304	3.58922735831031	1772	1
3.61092646580419	3.62417401881318	1773	1
3.61551222920845	3.63137201198886	1774	1
3.61308513611195	3.63358563911143	1775	1
3.61129414037630	3.61545678553888	1776	1
3.61545126319031	3.60369007757443	1777	1
3.61186677251480	3.60993654102604	1778	1
3.61617641901990	3.62249039054940	1779	1
3.61082371811795	3.63000876860417	1780	1
3.60975827148237	3.59460790735583	1781	1
3.61368937241244	3.58946905226156	1782	1
3.61182043099965	3.60568908998663	1783	1
3.61091694080478	3.61383616652698	1784	1
3.61469262097040	3.60638803890426	1785	1
3.61101767387375	3.60839463263060	1786	1
3.61565769585297	3.61494335698452	1787	1
3.61426047026576	3.62908888949543	1788	1
3.61194908884695	3.61849278279899	1789	1
3.61325320972183	3.63047530460647	1790	1
3.61405233769178	3.62132170677176	1791	1
3.61278159399499	3.59415637617837	1792	1
3.60945720043936	3.60236276303659	1793	1
3.60974874840402	3.62025342022307	1794	1
3.60369484669034	3.59489502292863	1795	1
3.60976338791787	3.60038944892164	1796	1
3.61374986851656	3.59327858304348	1797	1
3.61324179879805	3.62842210585018	1798	1
3.61208154890260	3.62162220057834	1799	1
3.60941126435803	3.61763057944786	1800	1
3.61484819851479	3.61467909183966	1801	1
3.60939811618377	3.61316960852816	1802	1
3.61183859635957	3.61089451736945	1803	1
3.61160410461498	3.58581783448620	1804	1
3.60850673712227	3.62972803043004	1805	1
3.61406659001802	3.60565162204921	1806	1
3.61208077855851	3.61043799601714	1807	1
3.60987792297223	3.60979641061155	1808	1
3.60962726405131	3.61127886355086	1809	1
3.61135623284429	3.62178433595195	1810	1
3.61235730461270	3.61246910457990	1811	1
3.61348304145404	3.61577315022635	1812	1
3.61216772947428	3.58979771658409	1813	1
3.61189842467036	3.60112145159359	1814	1
3.61198731927671	3.61192447893672	1815	1
3.61338252767693	3.60747809728041	1816	1
3.61364281219450	3.60617810253912	1817	1
3.61558918427223	3.61019670949555	1818	1
3.61115911316543	3.60327588754015	1819	1
3.60775568948557	3.60947584016056	1820	1
3.61146693751528	3.61741376752696	1821	1
3.61339177660050	3.63631911327920	1822	1
3.61323469132712	3.63854439208922	1823	1
3.61170893564706	3.61428224410939	1824	1
3.61620328127693	3.61340705685810	1825	1
3.60980919748210	3.63469206931350	1826	1
3.60997838086602	3.59230980948675	1827	1
3.61124138481083	3.60689722027857	1828	1
3.61128133512437	3.61902300677783	1829	1
3.60945134500428	3.60101503331149	1830	1
3.61054878291426	3.60356521295123	1831	1
3.61558380047211	3.60457811891212	1832	1
3.61088250533942	3.58398158732147	1833	1
3.61400401285390	3.60258288175591	1834	1
3.61117731970053	3.59606590022527	1835	1
3.61064144889790	3.62616022195243	1836	1
3.61224391273117	3.63197094877959	1837	1
3.61338938013551	3.61885001940287	1838	1
3.61091163543997	3.60940078050855	1839	1
3.61213015376966	3.60993061710517	1840	1
3.60977345950084	3.62173974753376	1841	1
3.61593715523818	3.58731449908624	1842	1
3.61226659066002	3.60103762617580	1843	1
3.61298623230422	3.62079440447588	1844	1
3.61269810402267	3.62370617593969	1845	1
3.61153749547115	3.60207756898393	1846	1
3.61172713017766	3.59371201747889	1847	1
3.61340969881155	3.59497035749641	1848	1
3.61263371693938	3.61155555748096	1849	1
3.61332316187484	3.60481107496206	1850	1
3.61254472944482	3.61273628054114	1851	1
3.60725767463794	3.60848574639951	1852	1
3.61406603897394	3.60539286004572	1853	1
3.61642826902544	3.58267762229698	1854	1
3.61327511592759	3.60041707123425	1855	1
3.61299313815107	3.61308966716456	1856	1
3.61240998289524	3.61262616523628	1857	1
3.61418540313312	3.59871139790316	1858	1
3.61333512786833	3.58775672074203	1859	1
3.61341685084833	3.58516365781146	1860	1
3.61421471731037	3.60271658523663	1861	1
3.60973083512955	3.61889519638777	1862	1
3.61005088781401	3.61578532068931	1863	1
3.60930284526746	3.61599828778354	1864	1
3.61062699320049	3.62412618319790	1865	1
3.61298816563491	3.62063514933230	1866	1
3.61674199373258	3.60672145379072	1867	1
3.61472635061253	3.61398870771804	1868	1
3.61257878927895	3.62981299310458	1869	1
3.61036849802458	3.63293002803093	1870	1
3.61112853277270	3.63578546779324	1871	1
3.61376064118001	3.62286747645508	1872	1
3.61211817414173	3.61445737993980	1873	1
3.61368815910013	3.60463407471065	1874	1
3.61336584505828	3.63043866893045	1875	1
3.61181212662256	3.61916015601604	1876	1
3.61165557938498	3.62074276691629	1877	1
3.61205861128814	3.60498938622929	1878	1
3.61189335192620	3.61216627543171	1879	1
3.61169431817976	3.62948321637683	1880	1
3.61161287263289	3.63400620201575	1881	1
3.60959811650237	3.63173380834603	1882	1
3.61300225049061	3.62171895665190	1883	1
3.61251483088463	3.59742347101523	1884	1
3.61078477844436	3.60070565599721	1885	1
3.61128213077556	3.58951935049037	1886	1
3.61095764293176	3.59928215926812	1887	1
3.61206696357862	3.60320644670803	1888	1
3.60815589491966	3.61589790891879	1889	1
3.60968126663481	3.62525123754583	1890	1
3.61239246991775	3.62611195834416	1891	1
3.61058542428503	3.61624899581110	1892	1
3.60951876063002	3.60231885947039	1893	1
3.61086101555265	3.60959808345818	1894	1
3.60960763731640	3.62845679410285	1895	1
3.61001019061198	3.62787764873040	1896	1
3.61175061233896	3.62653168846285	1897	1
3.61100578155196	3.58751172848862	1898	1
3.61003635929692	3.58850634447250	1899	1
3.61355497593036	3.60587531609755	1900	1
3.61623134112189	3.60524240666133	1901	1
3.61360478561483	3.59570526580679	1902	1
3.61186097978446	3.58904838292370	1903	1
3.61164569675365	3.59843565980107	1904	1
3.61102925755288	3.61058986516720	1905	1
3.61274951433593	3.60817338690516	1906	1
3.61529383008773	3.62308996298217	1907	1
3.60814141660233	3.61781671180305	1908	1
3.61060521735929	3.63243879868517	1909	1
3.61111988501712	3.61862205860942	1910	1
3.61082014062731	3.62363718453417	1911	1
3.61105759551855	3.62703390666142	1912	1
3.61219371512774	3.61805946392269	1913	1
3.61406938244694	3.60656409484762	1914	1
3.61349202227462	3.61675493828048	1915	1
3.61173524651593	3.61184234280883	1916	1
3.61181408014079	3.60584130580829	1917	1
3.61421864441224	3.60658601499777	1918	1
3.61279556124162	3.61306645768220	1919	1
3.60854798119828	3.62275467812435	1920	1
3.61133971439911	3.62971699649813	1921	1
3.61090101327772	3.59031258877092	1922	1
3.61095105671471	3.61163051708019	1923	1
3.61119614650744	3.61843204264111	1924	1
3.61002561532980	3.60012708365887	1925	1
3.61103790248956	3.60904723072185	1926	1
3.61409976560346	3.61574991511937	1927	1
3.61000116772278	3.60759891327335	1928	1
3.60739154562120	3.62811775537074	1929	1
3.61120755415187	3.64110837195630	1930	1
3.61043687528079	3.63736718047203	1931	1
3.61235186875808	3.61035391595440	1932	1
3.61591049055991	3.60649691881185	1933	1
3.61234880552129	3.59525971246553	1934	1
3.61476520033880	3.61720653293851	1935	1
3.61229550054761	3.62748399642060	1936	1
3.61176944209819	3.62294972189579	1937	1
3.61385102927958	3.61773661976785	1938	1
3.61258144048343	3.62482354202452	1939	1
3.61215177656344	3.63556836041392	1940	1
3.61427985966975	3.62297654047635	1941	1
3.61251091032249	3.63051202939891	1942	1
3.61594006966024	3.61500333034870	1943	1
3.61040664048159	3.59265066969872	1944	1
3.60945734890136	3.60122331108743	1945	1
3.61233773571027	3.63025146998552	1946	1
3.61280190900009	3.62426507090486	1947	1
3.61139137661329	3.59488267052751	1948	1
3.60810966410712	3.61202788161763	1949	1
3.60906285639994	3.60802340473672	1950	1
3.61400510950948	3.61040355322489	1951	1
3.61036822698584	3.63052815595668	1952	1
3.61546630938377	3.60278642009328	1953	1
3.61150452752329	3.61379747922617	1954	1
3.60768212427786	3.62262007130808	1955	1
3.60899552512864	3.61813226848585	1956	1
3.60987965765242	3.60401531056218	1957	1
3.61007101933456	3.59890419547724	1958	1
3.61012755483587	3.61586472289534	1959	1
3.61124135313185	3.61923601552176	1960	1
3.61287091481920	3.61258620557495	1961	1
3.61116688051405	3.59889865792007	1962	1
3.61038165818573	3.60972767020641	1963	1
3.60739399388078	3.62427351484031	1964	1
3.60892797995519	3.60882073121330	1965	1
3.61119753534354	3.59419190231909	1966	1
3.61154679687136	3.58707227668698	1967	1
3.61208010177562	3.60787210716134	1968	1
3.61085285619159	3.59723884924572	1969	1
3.61210679846462	3.61366904175995	1970	1
3.61095289864493	3.60773045881153	1971	1
3.61009539804545	3.61769247825124	1972	1
3.61289161127043	3.60934325622943	1973	1
3.61080421079983	3.61261591763729	1974	1
3.60877469462707	3.61485058457954	1975	1
3.61090663736136	3.61467617166454	1976	1
3.60928333330510	3.59801876620702	1977	1
3.61119437252836	3.58783705803302	1978	1
3.61109440809078	3.61897599873451	1979	1
3.61073000621008	3.62683836624469	1980	1
3.61451274275004	3.61002974211620	1981	1
3.61174056049278	3.58743139144192	1982	1
3.60913254512349	3.62154740930523	1983	1
3.60899521884429	3.60448439363448	1984	1
3.61303502414977	3.60585642254583	1985	1
3.61188468692073	3.63126739267130	1986	1
3.60937300298195	3.64103560528482	1987	1
3.61090350144071	3.64305146288085	1988	1
3.61205753066234	3.63860378093908	1989	1
3.61388458208227	3.63833219755102	1990	1
3.61614469982693	3.61477312599669	1991	1
3.61138624375808	3.61991678433670	1992	1
3.61255740782761	3.61652138956678	1993	1
3.61197852557562	3.61556376693871	1994	1
3.61236552021492	3.61650449090100	1995	1
3.61151154466930	3.62347400971297	1996	1
3.61511976437989	3.60491708157611	1997	1
3.61235369102328	3.60915772862589	1998	1
3.60899872505630	3.59134762882509	1999	1
3.60900716730542	3.61836538648886	2000	1
[truncated: 3,000 more rows]
