# Supplementary material for: Reversibility and Viscoelastic Properties of Micropillar Supported and Oriented Magnesium Bundled F-Actin
Source: PLoS One. 2015 Aug 31;10(8):e0136432. doi: 10.1371/journal.pone.0136432 (PMC4556452; doi:10.1371/journal.pone.0136432)
Supplement: S1 Data — See the Readme.txt file within. (ZIP) [file pone.0136432.s004.zip › Rheology-raw-data/120916 02mM/fov2123noDD/fov2123noDD.txt]

3.41528212352965	3.79300659331693	1	1
3.41307392447746	3.80548474523006	2	1
3.41151035113231	3.78490192300028	3	1
3.40885535211831	3.78169282855930	4	1
3.40852968717457	3.79238938981766	5	1
3.41049722835565	3.80249796116099	6	1
3.40778090685791	3.79302537366277	7	1
3.40704416643389	3.79207321027000	8	1
3.40672407947164	3.79440643737843	9	1
3.40796581557583	3.78766310360780	10	1
3.40684232260369	3.78682533927403	11	1
3.41163970542468	3.78636155403012	12	1
3.40694977450995	3.79594126694714	13	1
3.41068631074319	3.78634368393078	14	1
3.40993306726078	3.78769902408183	15	1
3.40202260807129	3.77267555527526	16	1
3.41116551814113	3.79331603183742	17	1
3.41317937720127	3.79809883100967	18	1
3.41227030002726	3.81632468580632	19	1
3.40559037728061	3.79186685290501	20	1
3.40924956752717	3.81307268175216	21	1
3.41085110287835	3.79380799030652	22	1
3.40824550579686	3.80192001892882	23	1
3.40631369219169	3.79054308876701	24	1
3.40527993766431	3.80817278891311	25	1
3.40922057540856	3.79904590543053	26	1
3.41284305390595	3.80597584354684	27	1
3.41104925842893	3.79806875820597	28	1
3.41279619130254	3.81207056265259	29	1
3.40747741516760	3.79040367846101	30	1
3.40845319635009	3.78346943298153	31	1
3.40847418303733	3.79783675703985	32	1
3.41056076816569	3.81610174498100	33	1
3.40777915363514	3.79001105487994	34	1
3.40841001595352	3.80210521286327	35	1
3.40829914172988	3.78793209917236	36	1
3.41008189462575	3.81946036083183	37	1
3.40529844175207	3.77969298911141	38	1
3.40788120376980	3.79066257686003	39	1
3.41106220557255	3.80140102164096	40	1
3.40914340057371	3.78129799970423	41	1
3.41005448069377	3.80425205027748	42	1
3.41024611574270	3.81496640398308	43	1
3.41169662419023	3.80623632030430	44	1
3.40931168149813	3.78705168073022	45	1
3.41260644379599	3.79145538848887	46	1
3.41466184844279	3.80265498120498	47	1
3.40900714721287	3.80251315235265	48	1
3.40700647748606	3.78770790820917	49	1
3.40849447452583	3.80191595722194	50	1
3.41220874073306	3.81328512446889	51	1
3.40833365968993	3.79728521668254	52	1
3.40925676621383	3.79356822188687	53	1
3.41296971989410	3.80959798730096	54	1
3.41190818699459	3.79780062713793	55	1
3.40921047140833	3.78257804050414	56	1
3.40707597884628	3.77960603086770	57	1
3.40613041858011	3.78110162007390	58	1
3.40920845178945	3.78067270807175	59	1
3.40863933906689	3.78451385232344	60	1
3.40619163267557	3.77707516983103	61	1
3.40505374861073	3.78862078063252	62	1
3.40846085087549	3.79322440991369	63	1
3.41047933192334	3.80180747390492	64	1
3.40458361289082	3.77517537091674	65	1
3.40757707302151	3.79817337867369	66	1
3.41179094690714	3.80653282205099	67	1
3.40988471866348	3.81026572062875	68	1
3.40942809966409	3.81549582536998	69	1
3.41073393250951	3.80748569885809	70	1
3.41137008582400	3.80563141088008	71	1
3.40772660023792	3.79484053548102	72	1
3.40860959550139	3.79429041096591	73	1
3.40567872163318	3.78424083344977	74	1
3.40950187346143	3.80208640457018	75	1
3.40726181878032	3.77830046506550	76	1
3.41096012288380	3.79290880542184	77	1
3.40732272431400	3.77963350799987	78	1
3.40565306689198	3.78299508215692	79	1
3.40652858518216	3.79025400330626	80	1
3.40355778258553	3.76269629518286	81	1
3.40732767542821	3.78562706639801	82	1
3.40823439234397	3.78968978534028	83	1
3.40877409984286	3.79989315276292	84	1
3.40334631707876	3.77964719500085	85	1
3.41099035545749	3.79484906543479	86	1
3.41052683035591	3.79459923233196	87	1
3.41142305343066	3.80210874363763	88	1
3.40842707264552	3.80053880508566	89	1
3.41248093756505	3.80146492022329	90	1
3.41014373723104	3.78803434364786	91	1
3.40683927747156	3.78767199232693	92	1
3.40993467526376	3.80152469264238	93	1
3.40886964067492	3.80777684507733	94	1
3.40988017701821	3.79274972166391	95	1
3.40806000929519	3.79769756048519	96	1
3.41038860105784	3.80380830969253	97	1
3.40641609550346	3.80659715381533	98	1
3.40791783667679	3.77910259783994	99	1
3.40520845729178	3.77446400849224	100	1
3.40631006096178	3.78608019117278	101	1
3.40703982243939	3.79012997647915	102	1
3.40780194228428	3.79988788499860	103	1
3.40702129490040	3.80024298160615	104	1
3.40529068695798	3.78149720096109	105	1
3.40743501106983	3.80395377414686	106	1
3.41269509007508	3.80843415515428	107	1
3.41200259323387	3.81078545319517	108	1
3.40916446733819	3.79822652265563	109	1
3.41033690659612	3.80690895523527	110	1
3.40999578046173	3.80267380285243	111	1
3.41246909996901	3.81545102065476	112	1
3.40953196339902	3.79430731006864	113	1
3.41144444227648	3.80944680184676	114	1
3.41347499180989	3.80200565640179	115	1
3.41146200030927	3.80963284384296	116	1
3.40903455561366	3.79124906344715	117	1
3.40561646209446	3.79351348257194	118	1
3.40508364824773	3.79614206533871	119	1
3.40680702691033	3.78595013915999	120	1
3.40765958062443	3.79081377136215	121	1
3.40752813539882	3.78568486882033	122	1
3.40706237578104	3.79603800546472	123	1
3.40963005527699	3.78892715053992	124	1
3.40820529969093	3.80227670845777	125	1
3.41088800534129	3.80810784429440	126	1
3.40872851364911	3.78921680554001	127	1
3.40430912486591	3.78511677803470	128	1
3.40779029334216	3.78160332496366	129	1
3.40745211368214	3.80312464611263	130	1
3.40951450584195	3.80857779308065	131	1
3.40774628928059	3.79077314633203	132	1
3.41054048217308	3.78749557159848	133	1
3.40839226190620	3.80198268251656	134	1
3.40537821190323	3.77931358243453	135	1
3.41326945332615	3.80447501054129	136	1
3.40817014793682	3.79300863729363	137	1
3.40477877749762	3.77748799574801	138	1
3.41010151041212	3.79691416435814	139	1
3.41184940825972	3.80096718093866	140	1
3.40896442065206	3.78936746852098	141	1
3.40772438089629	3.79115824318724	142	1
3.40814443492288	3.78919572045821	143	1
3.40534291332067	3.78032846889377	144	1
3.40662362849623	3.78422287712722	145	1
3.40991896162318	3.78406949985372	146	1
3.41398312627111	3.79618624771688	147	1
3.40903131333577	3.79464074744486	148	1
3.41348806487840	3.79139672694653	149	1
3.41293445757050	3.80086500863397	150	1
3.41015502329038	3.80604854304931	151	1
3.40932856397435	3.80776164961222	152	1
3.40743492111957	3.78355649154078	153	1
3.40637369438570	3.79165614772607	154	1
3.40533985676770	3.77826922912534	155	1
3.40482760092855	3.77615888854789	156	1
3.40339762387911	3.76876761946448	157	1
3.40763543390589	3.77472900040175	158	1
3.40805686030706	3.77392938829493	159	1
3.40710647011017	3.77988576785318	160	1
3.41338160590119	3.79667024176317	161	1
3.41075889190550	3.79763878791084	162	1
3.40586141997978	3.77695745901472	163	1
3.41141840198665	3.78975738958225	164	1
3.41069833906242	3.80641143110063	165	1
3.40728903054380	3.78996215383664	166	1
3.40704586550289	3.80307443291688	167	1
3.40965506958129	3.79691191142359	168	1
3.40474622980277	3.77242142827704	169	1
3.40789528027801	3.78611207624147	170	1
3.40564895498057	3.78686382015039	171	1
3.40777187721611	3.79144271838082	172	1
3.41164099701739	3.80738911936410	173	1
3.41148189445157	3.82502188037601	174	1
3.41010189732433	3.80478752062173	175	1
3.40719277039924	3.79638949071511	176	1
3.41124463504916	3.80577185079016	177	1
3.40925704051338	3.80002707726008	178	1
3.40895627146758	3.80182865787134	179	1
3.40686971773870	3.79024699035892	180	1
3.40988680078167	3.81722968162988	181	1
3.40683664208282	3.79211431593164	182	1
3.40898691628630	3.79939240066701	183	1
3.40776195509964	3.80733756072214	184	1
3.41141627930439	3.80652885609135	185	1
3.40985149856492	3.79968289980864	186	1
3.40871422775928	3.80098410108144	187	1
3.40698127835848	3.79240579768182	188	1
3.41320453385717	3.79592069407429	189	1
3.40925204158953	3.80666223772649	190	1
3.40959510105493	3.79887023298229	191	1
3.40628631163822	3.78976786521406	192	1
3.40796847060379	3.78361589533667	193	1
3.40713113994229	3.78604247764380	194	1
3.40768437199301	3.79281592273679	195	1
3.40579837313772	3.80293189348029	196	1
3.41107652298481	3.81156298322611	197	1
3.40410650398358	3.78341104523912	198	1
3.40503454130484	3.77792967253572	199	1
3.40780681499974	3.78176567015643	200	1
3.40974218007952	3.80004169089562	201	1
3.41054352214362	3.81709975697567	202	1
3.40518331604185	3.80872602210459	203	1
3.40920456482952	3.79496639886440	204	1
3.40477883622923	3.79238284634302	205	1
3.40797430293056	3.78076973929189	206	1
3.40460526283937	3.79683986120168	207	1
3.40700474488625	3.79618323598639	208	1
3.40947700747703	3.79464398766460	209	1
3.40586857650714	3.81329336180883	210	1
3.40909419257200	3.80556512213840	211	1
3.41059229312656	3.81446816358639	212	1
3.40968602125036	3.80564917380732	213	1
3.40996570093525	3.78922348739373	214	1
3.40301313464616	3.76888716922228	215	1
3.40872275624301	3.79535750765946	216	1
3.40965234965878	3.79176642623880	217	1
3.40528157292129	3.78270755915658	218	1
3.40685867552426	3.78779828443628	219	1
3.41056038268798	3.80295120537867	220	1
3.40780122948859	3.79143970431447	221	1
3.40544650980215	3.78111569386505	222	1
3.40282422000997	3.78080096079150	223	1
3.40530272378115	3.77647048792047	224	1
3.40765270866170	3.79252028896014	225	1
3.40757622624387	3.79747602770161	226	1
3.40890572805232	3.80981912742854	227	1
3.41317817854607	3.81236235183736	228	1
3.41157089582433	3.81300568437377	229	1
3.40954988977375	3.80266241115770	230	1
3.40674524102676	3.79174903173879	231	1
3.40936799084486	3.78462879880786	232	1
3.40604996915578	3.80584366883764	233	1
3.40997962713054	3.80433031720801	234	1
3.41139265604925	3.80134270208358	235	1
3.40808038306155	3.79343074403932	236	1
3.40546608669441	3.79353598212126	237	1
3.40478669023462	3.79555990175796	238	1
3.40842886202560	3.80124764741603	239	1
3.40743936657590	3.78743144142013	240	1
3.40605406654195	3.79591212294308	241	1
3.40503042802980	3.78973346250469	242	1
3.40733933153836	3.77919855872267	243	1
3.40813168945073	3.78682882266754	244	1
3.41013781550340	3.81049249856115	245	1
3.41252832392668	3.79706952500539	246	1
3.41071913419442	3.79759033692912	247	1
3.40822202432834	3.78470842383981	248	1
3.40500720881211	3.78159174541871	249	1
3.40444832791055	3.77913215113957	250	1
3.40802484573420	3.78029428112265	251	1
3.40336724185005	3.75468127919481	252	1
3.40493059008773	3.77987946756261	253	1
3.40614095420033	3.76897724937064	254	1
3.40927111482197	3.78271613834749	255	1
3.40721608292322	3.77772172158780	256	1
3.40701973765323	3.78511634421227	257	1
3.40711213853855	3.79026583913963	258	1
3.41033032097996	3.81198608753891	259	1
3.40678077769939	3.78117814301137	260	1
3.40452497774682	3.78775557315114	261	1
3.40640035420674	3.78566045501110	262	1
3.40858781422523	3.79462503055338	263	1
3.40855643567566	3.80521714799575	264	1
3.41019164998819	3.79668943494313	265	1
3.40418784130433	3.78881773309149	266	1
3.40367824911230	3.78552776885612	267	1
3.40445462785754	3.78360749502050	268	1
3.41091159935394	3.80191259860329	269	1
3.41138370123338	3.81548444572131	270	1
3.40604222194737	3.78763346861866	271	1
3.40750682805101	3.80550482201834	272	1
3.40936885904119	3.80232405318241	273	1
3.40869627545482	3.81259239283215	274	1
3.40887617791047	3.79973196481335	275	1
3.40961093661234	3.78889408118670	276	1
3.40770562169466	3.78585378480687	277	1
3.40769764272188	3.79371537301147	278	1
3.40788421398034	3.78153052367737	279	1
3.40295723202647	3.80130663934697	280	1
3.40968860940960	3.80129767366291	281	1
3.41151302332070	3.78953739049440	282	1
3.40722243841310	3.79343170438202	283	1
3.40531239472601	3.78920564965867	284	1
3.40629540756219	3.79526767153611	285	1
3.40905813595607	3.79827721972162	286	1
3.40600091373138	3.79405758985692	287	1
3.40422934788286	3.78208740811211	288	1
3.40944384610085	3.77614075979329	289	1
3.40981342063677	3.79638789507466	290	1
3.41011957508612	3.79044404451535	291	1
3.41048347221403	3.80617303392938	292	1
3.40566115142945	3.76518360406978	293	1
3.40850227336927	3.78151400937429	294	1
3.41140575934945	3.78944162061693	295	1
3.40951701650538	3.79392462203973	296	1
3.40753096231258	3.81622068482587	297	1
3.41018390493567	3.80971911653383	298	1
3.40739038209742	3.80307434715937	299	1
3.41147883269142	3.79829398332275	300	1
3.40889058489868	3.80460278466073	301	1
3.40496664539597	3.78153942491557	302	1
3.40463914837357	3.80696108614642	303	1
3.40472089485695	3.78659335046371	304	1
3.40713366004147	3.79347970961636	305	1
3.41114913868865	3.79927187431970	306	1
3.40881469025729	3.79516148194764	307	1
3.40711760868409	3.77693413216298	308	1
3.40684416245510	3.78425492329978	309	1
3.41048312878906	3.79327540088572	310	1
3.40373295727898	3.78896343346912	311	1
3.40518552616443	3.79470506315610	312	1
3.40600848641922	3.80566964161428	313	1
3.41193281920399	3.82198701025833	314	1
3.40987350679944	3.80264541620130	315	1
3.41005414740887	3.79719368615244	316	1
3.40841799113054	3.78438807648102	317	1
3.40613191297764	3.78432913154116	318	1
3.40985032484387	3.78840207660649	319	1
3.40738380098709	3.77181408068189	320	1
3.41035554224279	3.79329251320702	321	1
3.40654918980031	3.81307368517089	322	1
3.41158214152731	3.80001675731233	323	1
3.40749586961973	3.77649491904949	324	1
3.41144411880105	3.79458683306167	325	1
3.40807604641937	3.80307859431773	326	1
3.40950489041296	3.80401071523814	327	1
3.40945870323687	3.79939414184061	328	1
3.41112567909411	3.80054376598472	329	1
3.41025479363982	3.80412775341965	330	1
3.40980949324384	3.80883326960720	331	1
3.40942986262710	3.79614193975348	332	1
3.40702166767698	3.79793047284710	333	1
3.40940488907604	3.79065123049904	334	1
3.41010888486282	3.78539710464155	335	1
3.40610029704671	3.79254415884936	336	1
3.40671089623253	3.78767614198904	337	1
3.40510735463980	3.79325635180322	338	1
3.40937512086465	3.80377299182898	339	1
3.40504743621628	3.79022909327612	340	1
3.40839589194265	3.80782883923696	341	1
3.40887529214655	3.80726753369213	342	1
3.40947658979816	3.78683606832855	343	1
3.41268734507495	3.79000308046116	344	1
3.40864725975231	3.78000262056115	345	1
3.40937244478628	3.79219231993122	346	1
3.40749655832556	3.80576722769304	347	1
3.40671146323989	3.80626837104731	348	1
3.41075108284511	3.80045815995583	349	1
3.41324415552684	3.79452308718356	350	1
3.41376477648278	3.79868543416789	351	1
3.41011163949755	3.79904477962008	352	1
3.40911961982070	3.77889557222193	353	1
3.40929750963770	3.78837164350589	354	1
3.40780354562081	3.77154804078995	355	1
3.40394006935066	3.77564410653218	356	1
3.40661415558257	3.78593148007472	357	1
3.40924633950449	3.78696057874844	358	1
3.40750700882824	3.79556067259581	359	1
3.41059244741677	3.81288529413575	360	1
3.41059240576498	3.80887868671467	361	1
3.40697182819087	3.77218742643657	362	1
3.40709013527865	3.78134892237561	363	1
3.41186167412718	3.80198257491254	364	1
3.41172649983567	3.80078764478397	365	1
3.40769384148947	3.79743128937012	366	1
3.40901641988912	3.78535813115255	367	1
3.40736750152825	3.77759003085586	368	1
3.41032401628796	3.79006925954155	369	1
3.41038940333233	3.79768498703202	370	1
3.40758619125255	3.77903570492395	371	1
3.40797229971989	3.78176221108764	372	1
3.41095622282873	3.80406397637095	373	1
3.41155626847255	3.80996526915622	374	1
3.41081575122198	3.79429157726201	375	1
3.40941694624866	3.79771849165148	376	1
3.40563196575590	3.78687467754110	377	1
3.41325812534953	3.79781777509569	378	1
3.41196361013323	3.79771054209670	379	1
3.41058905644327	3.79802455763809	380	1
3.40816110132960	3.79364481396343	381	1
3.41083462813367	3.79646919693910	382	1
3.40908274009365	3.78726349419940	383	1
3.41397353761092	3.80698459523624	384	1
3.40879499699707	3.78790692272486	385	1
3.40731997104728	3.77509545542698	386	1
3.40820590030872	3.78607493224746	387	1
3.41069897422138	3.78228755383650	388	1
3.40931120070652	3.78925455245338	389	1
3.41200426305944	3.79685598767045	390	1
3.41073265091150	3.79455026346704	391	1
3.40648831962127	3.75784048191080	392	1
3.40567519245324	3.77220457609611	393	1
3.41035790916382	3.79847864044952	394	1
3.41642941312736	3.80121856018954	395	1
3.40806466702477	3.78792001030356	396	1
3.40810261227558	3.78035715662865	397	1
3.41130342580997	3.80020161749844	398	1
3.40789307025909	3.78558541201075	399	1
3.40998229346895	3.78821351701037	400	1
3.40686269437835	3.78153815090567	401	1
3.40964855741963	3.77114288657595	402	1
3.40420047046005	3.78089471910293	403	1
3.40593020629786	3.77544734908857	404	1
3.40896576519626	3.78641493590288	405	1
3.40690283214610	3.76873625338897	406	1
3.40638063783379	3.77908199695785	407	1
3.40474576367179	3.79415843093277	408	1
3.40803699982143	3.79223230619717	409	1
3.40941519031436	3.78817443914171	410	1
3.41242040825300	3.80404990870891	411	1
3.40696114729619	3.80360496214131	412	1
3.41235400708198	3.79331391019196	413	1
3.40942698704519	3.78554498468897	414	1
3.40726748694912	3.80753366367163	415	1
3.40891389798509	3.80492315200895	416	1
3.40949318189686	3.79697186202132	417	1
3.40627169917055	3.78227111678667	418	1
3.41134302819944	3.79238771532568	419	1
3.40938547347730	3.79525756244459	420	1
3.41054190913631	3.79230676360064	421	1
3.40927828356652	3.80870004818888	422	1
3.41303582147480	3.80742998482517	423	1
3.40886268542893	3.80417949568476	424	1
3.41036436910699	3.78724212988912	425	1
3.40722212045326	3.78790734350197	426	1
3.40515640854564	3.78858416322836	427	1
3.41014310577444	3.79229793825375	428	1
3.41013294527042	3.78645747574072	429	1
3.40569081389471	3.78589719909360	430	1
3.40912430000071	3.80401725456120	431	1
3.41228729716070	3.80622320501740	432	1
3.41285799141814	3.80123819410688	433	1
3.40950797733863	3.79363406380050	434	1
3.40543395016279	3.77397020350461	435	1
3.40598247540865	3.78687848750326	436	1
3.40423119784796	3.76176896014429	437	1
3.40597671424480	3.78233564840858	438	1
3.41118923230496	3.80417827119776	439	1
3.41046562759856	3.79182092706594	440	1
3.40753656745144	3.78681165883515	441	1
3.40893917421334	3.78955875807242	442	1
3.41022370018493	3.78784352944755	443	1
3.40515464742673	3.79085088877892	444	1
3.40783233925896	3.78552306583312	445	1
3.40424974427394	3.77248258533172	446	1
3.40691111145487	3.78852811576912	447	1
3.40823908753399	3.79471245432849	448	1
3.41294729359171	3.77723137047853	449	1
3.40861424546278	3.77612278771191	450	1
3.41053198817426	3.79138422081305	451	1
3.40906005086712	3.79656419094396	452	1
3.40643242944986	3.78319398787995	453	1
3.41063976986211	3.79116155513440	454	1
3.41067664527143	3.78798594853822	455	1
3.40817842098484	3.80487145839532	456	1
3.41083108203066	3.80677986203149	457	1
3.40879855408853	3.80789728791470	458	1
3.40957372657553	3.78815622315822	459	1
3.41012768674577	3.80442193351117	460	1
3.40944287510891	3.78657611011876	461	1
3.41026793277164	3.78980357574008	462	1
3.41151563015977	3.78771814132023	463	1
3.41037091800828	3.78791963193320	464	1
3.41246963352990	3.78267953659081	465	1
3.41244251841587	3.79992138791748	466	1
3.40911849744745	3.80230987381444	467	1
3.40875078430146	3.79015562954328	468	1
3.41052019215081	3.78114804726614	469	1
3.41329355600551	3.79661359664853	470	1
3.40920333317227	3.79344300174834	471	1
3.41025293647533	3.79966321589627	472	1
3.41146825130045	3.79319698259170	473	1
3.40861010277750	3.78510415301395	474	1
3.40773651995872	3.77479533538040	475	1
3.40793000029126	3.79575550941535	476	1
3.40858608596698	3.80062671062597	477	1
3.40618065229382	3.79283954078676	478	1
3.40985376292075	3.80410640349426	479	1
3.41034462604210	3.80674591107741	480	1
3.40801979794355	3.79525568532576	481	1
3.41160183734544	3.81577020798736	482	1
3.41040904865436	3.80839146607872	483	1
3.40640105931009	3.79201826194945	484	1
3.40545517692666	3.76618021134174	485	1
3.40758284722893	3.79079103136505	486	1
3.40653637869937	3.78527120934128	487	1
3.40766271390844	3.78636637932171	488	1
3.40652381497628	3.78824825331928	489	1
3.40658336790011	3.79749769551765	490	1
3.40814064519589	3.80113045450375	491	1
3.40911920822181	3.79646122400159	492	1
3.40686512429114	3.80283299113885	493	1
3.41137677784670	3.79980526795741	494	1
3.40925803091454	3.80458641004757	495	1
3.40474084215706	3.77419944323119	496	1
3.40721577667615	3.78521920543438	497	1
3.40860752861235	3.78893963454389	498	1
3.40663563962452	3.78074688396586	499	1
3.40245255912371	3.78484411808532	500	1
3.40673110333863	3.79030602570059	501	1
3.40706184777528	3.79286125554003	502	1
3.40609587991081	3.78998441378733	503	1
3.40662323894595	3.77435000434926	504	1
3.40797341746206	3.78505826523380	505	1
3.41152166623029	3.78018176288406	506	1
3.40878878834312	3.79000721858143	507	1
3.40789584836838	3.79376465588721	508	1
3.40957465769591	3.79299686430478	509	1
3.40964819567053	3.79480476244641	510	1
3.41361991990153	3.81014949913589	511	1
3.40921925350491	3.79930019944402	512	1
3.40931544395700	3.79826512193659	513	1
3.41159586873356	3.80578137460784	514	1
3.40998700029285	3.81040945585516	515	1
3.40955181002228	3.80201632495660	516	1
3.40938386902995	3.81177746602328	517	1
3.40876699929104	3.77847461136499	518	1
3.40242153169802	3.76349280973775	519	1
3.40947988615817	3.79418966906082	520	1
3.40848565148262	3.79373822173439	521	1
3.41024023063437	3.79767755120248	522	1
3.40975611310453	3.78682464999134	523	1
3.40484658078882	3.77546752569047	524	1
3.40748231507536	3.79095525193876	525	1
3.40530467232970	3.78041188715822	526	1
3.40584937820481	3.80242140095952	527	1
3.40923944209620	3.79736480984114	528	1
3.41111242435549	3.81272876935010	529	1
3.40854649942350	3.79679963342433	530	1
3.40847006537975	3.80281138235773	531	1
3.41050680805588	3.80299763089930	532	1
3.41052873741844	3.79785074297915	533	1
3.40910634939363	3.78625230612324	534	1
3.41302367503555	3.79575022607896	535	1
3.40649470292425	3.78313263543002	536	1
3.40193844381456	3.77065596334638	537	1
3.40776583299068	3.80445768625059	538	1
3.40608138226681	3.79077971964228	539	1
3.40627948563718	3.78607691858732	540	1
3.40357359939153	3.78480480319185	541	1
3.40638690101353	3.78542114391982	542	1
3.40476537497496	3.79277943538393	543	1
3.41112170310879	3.79434509620709	544	1
3.40542069410700	3.79147981711041	545	1
3.40763180070728	3.78893175983965	546	1
3.40762380395089	3.79378845886745	547	1
3.40929686841989	3.80276669342519	548	1
3.40573702731049	3.78431012910904	549	1
3.40715419897722	3.79691136397555	550	1
3.40746154497257	3.78879718633744	551	1
3.41221731132005	3.78560292321446	552	1
3.40976074098312	3.79268644832744	553	1
3.41250034455734	3.80450894511495	554	1
3.40989989762381	3.79037240092429	555	1
3.40513527576907	3.77737117598452	556	1
3.40316904736610	3.78080177672893	557	1
3.40552659563967	3.79238485330645	558	1
3.40854607529374	3.80393716996969	559	1
3.41185424776622	3.81300351323360	560	1
3.41155094259154	3.80172867067668	561	1
3.40937731014622	3.78317481376310	562	1
3.40793619396812	3.78310383350245	563	1
3.40800359431782	3.78537178636679	564	1
3.41423380206304	3.80686973464813	565	1
3.40978173673898	3.80158738404761	566	1
3.40698232107111	3.79152279001185	567	1
3.40785205677634	3.81101565189634	568	1
3.41009237286126	3.79824814557421	569	1
3.41300270038527	3.80984487953569	570	1
3.40933723358183	3.79913155380021	571	1
3.41202105972763	3.81571028993437	572	1
3.40811092236597	3.77599061710924	573	1
3.40969754236292	3.78529974721453	574	1
3.40913614148462	3.79010108500106	575	1
3.40914351127185	3.80087836863827	576	1
3.40531997437546	3.78070083304597	577	1
3.40761739673021	3.78880818622381	578	1
3.40908770085906	3.79282418252739	579	1
3.41003691499617	3.80200984977214	580	1
3.41108073702481	3.79988114370180	581	1
3.40861530484339	3.80173041471116	582	1
3.40644642317917	3.78489458741775	583	1
3.40672258689172	3.76514300943082	584	1
3.40390831973955	3.78588545954094	585	1
3.40946451043446	3.80102344334605	586	1
3.40593197879836	3.80394054071932	587	1
3.41132740380337	3.80092235558193	588	1
3.40654650539862	3.78863626498101	589	1
3.40442465606452	3.78578545481712	590	1
3.40571397463295	3.79443151695018	591	1
3.40704986297980	3.81132768930064	592	1
3.41072258956840	3.79459507934750	593	1
3.41207850107684	3.81006380349341	594	1
3.40814759515598	3.79462491785985	595	1
3.40896429262137	3.79164397004793	596	1
3.40746795016142	3.78434503366992	597	1
3.41089989975708	3.80012628625380	598	1
3.40906163246753	3.78962857800713	599	1
3.40899522518399	3.78989713285696	600	1
3.41132850573676	3.78979788357985	601	1
3.40366910679823	3.78154141372343	602	1
3.40867398728724	3.79292671470256	603	1
3.40996790347813	3.79704627670514	604	1
3.40777466054472	3.79680578843146	605	1
3.40920999263398	3.79182259705690	606	1
3.40801740223831	3.78413928904332	607	1
3.41078445543043	3.80083637008280	608	1
3.40877173736437	3.78544228440717	609	1
3.40429014787108	3.77705937010137	610	1
3.40673026820303	3.78972465777508	611	1
3.41215664341721	3.80744902388373	612	1
3.41094239630491	3.80184041401902	613	1
3.40822866344415	3.78872626916015	614	1
3.40871456455696	3.80290980505387	615	1
3.40751606428831	3.79673464157572	616	1
3.40851944308672	3.78349792688722	617	1
3.40996202085489	3.78553499282832	618	1
3.40879924938630	3.80052036138998	619	1
3.41489813185484	3.82412794734653	620	1
3.40833445542384	3.78444263816846	621	1
3.40811136704244	3.79398482370661	622	1
3.40899035393655	3.79225747996087	623	1
3.40872765382981	3.80484232148041	624	1
3.40715052950844	3.79186046086846	625	1
3.40881418655446	3.79944300661169	626	1
3.40704808748148	3.79030073095065	627	1
3.40619810729059	3.79393041985221	628	1
3.40512406592213	3.79014717849378	629	1
3.40667541214104	3.78872450215066	630	1
3.40744606180189	3.78983491947435	631	1
3.40392437220658	3.77338045423042	632	1
3.40499343295395	3.76986843513728	633	1
3.40634705104484	3.78635292163412	634	1
3.40893809091338	3.79639114804049	635	1
3.40920912326526	3.79351412027852	636	1
3.40916885725850	3.78615316436692	637	1
3.40876840242254	3.79820855002298	638	1
3.40866088063006	3.79816226903936	639	1
3.40598158403794	3.78203789585411	640	1
3.41035395984036	3.80486286716582	641	1
3.40630390223273	3.79887761980739	642	1
3.40893594053393	3.78234928842445	643	1
3.40789129629207	3.79369056364343	644	1
3.41046945659504	3.81848436638348	645	1
3.41309635459815	3.81611658698352	646	1
3.40931860349842	3.79821724119389	647	1
3.40600852833137	3.79864111856339	648	1
3.40584679542609	3.79052560126583	649	1
3.40853809510039	3.79340299765641	650	1
3.40757324396921	3.80227345782155	651	1
3.41463036146296	3.81149215771079	652	1
3.41030709735231	3.80745897896018	653	1
3.40895168299312	3.79148639779106	654	1
3.40862461879721	3.81387589188455	655	1
3.41025971859551	3.80373330112354	656	1
3.40877792803935	3.81251410948560	657	1
3.40604923527487	3.79096114797068	658	1
3.41074359228679	3.80057834309052	659	1
3.40376967874289	3.78243520577652	660	1
3.40519233122755	3.79214949838663	661	1
3.40467249949513	3.78421381789567	662	1
3.41020569089123	3.79428966849458	663	1
3.40932195341644	3.80089678226611	664	1
3.40714728216136	3.80218062322872	665	1
3.40843036296956	3.80828675337756	666	1
3.40594788983453	3.80245568471613	667	1
3.40714045298762	3.79687965780839	668	1
3.40580340908036	3.79010019378534	669	1
3.40755053310824	3.79600047546050	670	1
3.41173970444551	3.80704041911959	671	1
3.40762149692732	3.79421122863364	672	1
3.40584258142333	3.78689016496086	673	1
3.40649861764480	3.78598092863860	674	1
3.40884138552031	3.79182265978243	675	1
3.41185634449636	3.80791756568818	676	1
3.41269901970954	3.80346986198438	677	1
3.41032478938687	3.80684714948559	678	1
3.40578478536046	3.78734763748191	679	1
3.40660836774576	3.79821641459211	680	1
3.40912839337117	3.79191247358453	681	1
3.40863871241651	3.80005908839086	682	1
3.40742569146605	3.78839360326932	683	1
3.40481902254119	3.77308691264421	684	1
3.40990727522288	3.81321288205481	685	1
3.40892390754604	3.81356849759623	686	1
3.41089335770124	3.79892023457963	687	1
3.40803429124774	3.78946341265970	688	1
3.41093962960605	3.80344829129462	689	1
3.40975174548934	3.79939879989999	690	1
3.40958499548966	3.80910379716787	691	1
3.40873019855242	3.79275820809166	692	1
3.40889994634112	3.79069279085410	693	1
3.40562243977511	3.80774477705079	694	1
3.41099959426723	3.81672310883964	695	1
3.40550040856809	3.77657214080635	696	1
3.40873858461390	3.78936142066866	697	1
3.40879755938114	3.78975815490676	698	1
3.40707184010452	3.79918634741085	699	1
3.40527370125611	3.79402417245781	700	1
3.40794596762953	3.77698034334281	701	1
3.40806736112176	3.79896143392053	702	1
3.41021873328973	3.80467555617925	703	1
3.40664271533051	3.78850183906492	704	1
3.40562137789199	3.79183677923698	705	1
3.40880049050258	3.79672634851021	706	1
3.40860089882307	3.80192514385796	707	1
3.41170585519546	3.81262098727734	708	1
3.40840550622349	3.80127266463432	709	1
3.40941065801775	3.79409107563776	710	1
3.40861613335568	3.79251724416015	711	1
3.40648097019499	3.78747070195037	712	1
3.40538132838651	3.77896826414465	713	1
3.41058189325349	3.81335965260735	714	1
3.41046437896388	3.79644258271328	715	1
3.41092258644315	3.80055127080789	716	1
3.40999650738196	3.79370255109906	717	1
3.40487025053366	3.78133113958898	718	1
3.40718558378380	3.79125479360864	719	1
3.40521253313897	3.77770975086446	720	1
3.40272394157342	3.79673513268715	721	1
3.40789597853565	3.77835661986659	722	1
3.41099234511700	3.78701279290716	723	1
3.40844829902162	3.80957681798370	724	1
3.40556013047294	3.77842627538258	725	1
3.40889694647836	3.78853466529778	726	1
3.40764212909181	3.77409932145409	727	1
3.40795139859707	3.77830481730470	728	1
3.40724284567973	3.79902331158688	729	1
3.40229236233014	3.78786274427973	730	1
3.40776459240657	3.79503929488061	731	1
3.40530181058582	3.77959581695087	732	1
3.40727635563356	3.78512400672556	733	1
3.40401196837463	3.77586740838450	734	1
3.41025359861294	3.80253048060416	735	1
3.40783965634490	3.78975871151501	736	1
3.41073494932208	3.81570554583322	737	1
3.41060805457221	3.78835156374083	738	1
3.40482705011764	3.79055975712257	739	1
3.40617093269671	3.78840726865113	740	1
3.40948136165408	3.78928927253175	741	1
3.41190115685038	3.79764817992228	742	1
3.41296154816974	3.79375274978257	743	1
3.41447298966615	3.80723828010306	744	1
3.41124312645873	3.80447862769632	745	1
3.41120309037559	3.79987211429276	746	1
3.41007337784152	3.80040516528299	747	1
3.40744641605307	3.79449296068116	748	1
3.40557516901850	3.77994503796940	749	1
3.40615845137872	3.78632152900465	750	1
3.40368220960054	3.77305549892472	751	1
3.40667320733545	3.78837298497878	752	1
3.40895261792728	3.81086141872621	753	1
3.41285327111415	3.79727764731683	754	1
3.40892467511059	3.79096825891648	755	1
3.41008384750152	3.78913517149756	756	1
3.40798536267842	3.77876642679232	757	1
3.40789615487114	3.77747506139524	758	1
3.40410624759901	3.77652441468529	759	1
3.40787299337526	3.78794295963191	760	1
3.40941957521746	3.80114462009010	761	1
3.40694583896956	3.79607985905467	762	1
3.40560724954652	3.78032889193443	763	1
3.40491005119123	3.79506884222984	764	1
3.40773402267768	3.79380590673853	765	1
3.40920323522453	3.78527511255754	766	1
3.41221759502667	3.81472903617186	767	1
3.40796610278614	3.79324789550067	768	1
3.40661860858430	3.79196748302559	769	1
3.40432557085790	3.76742270110235	770	1
3.40495155150740	3.78576038081559	771	1
3.40490665620338	3.78398362194523	772	1
3.40659694768751	3.78789243633236	773	1
3.40197134970868	3.77001986664240	774	1
3.40811846807563	3.78789321974764	775	1
3.40541512222793	3.77240365491417	776	1
3.40530654011126	3.76955688146439	777	1
3.40787324757971	3.78882965540052	778	1
3.40653301443649	3.79245259672515	779	1
3.40981976252033	3.78781936919963	780	1
3.40898080570395	3.79111969870555	781	1
3.40526007712978	3.80297267868211	782	1
3.41048090733265	3.82118879520688	783	1
3.40558902545191	3.79162579535768	784	1
3.40419368767202	3.78894957027419	785	1
3.40716791807120	3.78004379203786	786	1
3.40913326487891	3.78655496304119	787	1
3.40967414135298	3.78814096895371	788	1
3.40598283123641	3.78708819475549	789	1
3.40845785093407	3.81264645023032	790	1
3.40864008851441	3.80628025540652	791	1
3.40661700114985	3.78479982231917	792	1
3.40581840585553	3.79571066422776	793	1
3.40712247565855	3.79112871780762	794	1
3.40447050958569	3.78136921686513	795	1
3.40996196716186	3.79324956429958	796	1
3.40700293086993	3.79653933154305	797	1
3.40167643583433	3.77507038548645	798	1
3.40967059996746	3.78069397749531	799	1
3.40895832292662	3.79997720692659	800	1
3.40848089646048	3.80997197110999	801	1
3.41222002634957	3.81282952189523	802	1
3.40853913412766	3.80024779057004	803	1
3.40545437676648	3.78753653357028	804	1
3.40625144132629	3.77941835776239	805	1
3.40946169478603	3.79013560271111	806	1
3.40755826957707	3.79199119204293	807	1
3.40766522169086	3.80488966969590	808	1
3.40773716560431	3.80196478166514	809	1
3.41377581513605	3.78808887923027	810	1
3.40444534309559	3.77079250013411	811	1
3.40488668067712	3.77841538875293	812	1
3.40538190308965	3.80163223595181	813	1
3.40462587753192	3.79093190499894	814	1
3.40641922256925	3.80230758840576	815	1
3.40318238660485	3.79357533311747	816	1
3.40479327046937	3.80304476689017	817	1
3.40709745027109	3.79536725206797	818	1
3.40647796707296	3.79539178508410	819	1
3.40903571916331	3.81521448840599	820	1
3.40795280105984	3.81150139506584	821	1
3.40453498877840	3.77478920820352	822	1
3.40738313257873	3.80177734646596	823	1
3.40831302559072	3.79825763930842	824	1
3.40828416959037	3.79742289679342	825	1
3.40518300657213	3.77912318694001	826	1
3.41007937555266	3.80985860731557	827	1
3.41185004094807	3.80975463169440	828	1
3.40628337467596	3.78361429173207	829	1
3.40623803790482	3.79358883336647	830	1
3.40970442147062	3.79278655951106	831	1
3.40859699366918	3.80049987553109	832	1
3.41057116745815	3.80551774326925	833	1
3.41010022908561	3.80412043217157	834	1
3.40776484917357	3.78291293208806	835	1
3.40854834672645	3.78388680863724	836	1
3.41029209182069	3.79192610978982	837	1
3.40608601915740	3.80221297022362	838	1
3.40140885570536	3.77278615215649	839	1
3.40901640518025	3.77987706715165	840	1
3.40699288906645	3.79279512972022	841	1
3.40598620774538	3.79120759270987	842	1
3.40350812674525	3.80606942779766	843	1
3.40463098822528	3.79481512958682	844	1
3.40824725894063	3.78147671296706	845	1
3.40857593725032	3.79574127420890	846	1
3.40860939367879	3.81498590299725	847	1
3.41117983838590	3.78646494174929	848	1
3.41014293359750	3.77639978098377	849	1
3.40460455706771	3.79150543288332	850	1
3.41056710156638	3.79635293529801	851	1
3.40670262969750	3.78644595306589	852	1
3.40286682828714	3.77702621718107	853	1
3.40986221899698	3.80163639635981	854	1
3.40655900523514	3.80396631688572	855	1
3.40580024133014	3.79023614477619	856	1
3.40983719115347	3.78883673804182	857	1
3.40994070132077	3.82317256307520	858	1
3.40940662221384	3.80931064268547	859	1
3.40438524999743	3.77497107028827	860	1
3.40512536187204	3.76183033690424	861	1
3.40391497082921	3.77526609922624	862	1
3.40457395883054	3.78645575209153	863	1
3.40656089448639	3.78479398382441	864	1
3.40471114971271	3.78160674633798	865	1
3.40879776980377	3.79479228195400	866	1
3.40570929324807	3.79921425986979	867	1
3.41150960131505	3.80144908999835	868	1
3.40933588283047	3.80875430797056	869	1
3.40663507335244	3.79062857236924	870	1
3.40604376032613	3.80100711690102	871	1
3.40991643481293	3.79492366328208	872	1
3.40441231701527	3.78783580519694	873	1
3.40837847334427	3.79935972400869	874	1
3.40668427532689	3.80672072966223	875	1
3.41161167967761	3.83143201887231	876	1
3.40799846700100	3.80060473703399	877	1
3.40699218562793	3.81213191887463	878	1
3.40738805630709	3.80688029692233	879	1
3.40876588664358	3.77931350267703	880	1
3.40446342817853	3.77557075965375	881	1
3.40472481591193	3.77324933517427	882	1
3.40565359094662	3.78955230309515	883	1
3.40906245976133	3.81909768709059	884	1
3.40945192304201	3.80165939923713	885	1
3.41105232126034	3.79070220391306	886	1
3.40777662076945	3.80117003524328	887	1
3.40542497406108	3.78327744814739	888	1
3.40567295747093	3.78578844336716	889	1
3.41198780871446	3.79970426193964	890	1
3.41396765487602	3.81123693832833	891	1
3.41038177593511	3.79859565403649	892	1
3.40974773963559	3.81146341302072	893	1
3.40573557626920	3.80056540328988	894	1
3.40454850921763	3.80020654194352	895	1
3.41061550318683	3.81278085943179	896	1
3.40782014777322	3.80707409152411	897	1
3.40443582153692	3.77804303130106	898	1
3.40652037287910	3.79349259559046	899	1
3.40778226028128	3.78481639185848	900	1
3.40842597211682	3.81048673856046	901	1
3.40617270355353	3.80699566023436	902	1
3.40479384620420	3.80145454568268	903	1
3.40812709759444	3.80226657846298	904	1
3.40863666175175	3.80859511385139	905	1
3.40665694156702	3.77901902497759	906	1
3.40740187228857	3.80972753812989	907	1
3.40542387307280	3.80225043530381	908	1
3.40810966288525	3.80439768679618	909	1
3.40665094868246	3.79960626740220	910	1
3.40770076780742	3.79597599187130	911	1
3.40936470157727	3.79784851658285	912	1
3.41194344737489	3.80982783682654	913	1
3.41034222422681	3.81606114239389	914	1
3.40595738921604	3.77751151439684	915	1
3.40469154791085	3.78394674419632	916	1
3.40574610745903	3.77943479416360	917	1
3.40368030348817	3.78178922851519	918	1
3.40800146998257	3.80809040581134	919	1
3.40777456604410	3.78697897000931	920	1
3.40924290532248	3.82251567586789	921	1
3.40912569463640	3.79772361400200	922	1
3.40773771604185	3.80761764589158	923	1
3.40807564219769	3.79748721513674	924	1
3.40971998550531	3.81085169535251	925	1
3.40865634021992	3.79696427910500	926	1
3.40951222154968	3.81056418653929	927	1
3.40982322904984	3.81203442652232	928	1
3.40398710436692	3.79897673445891	929	1
3.40648666255535	3.80206495021740	930	1
3.40619110586042	3.78443950135686	931	1
3.40940496441148	3.79038655434173	932	1
3.40658514017191	3.77531530086839	933	1
3.40500630203985	3.80050617180827	934	1
3.40204287434420	3.78485733797740	935	1
3.40685886694177	3.78906786019343	936	1
3.40604988321591	3.78938791065300	937	1
3.40755367618444	3.79103554235771	938	1
3.40718898585433	3.77583207004811	939	1
3.40745295257881	3.77847863017199	940	1
3.40637513132693	3.79643226730170	941	1
3.40196870749642	3.77405140920258	942	1
3.40559379640835	3.78966166702574	943	1
3.40515124127844	3.79800699575116	944	1
3.40796003598534	3.79127259660869	945	1
3.40314940706308	3.78848934780528	946	1
3.40143648913452	3.77618537194887	947	1
3.40502173142092	3.78303016474687	948	1
3.40554594209268	3.79850346641994	949	1
3.40488746028204	3.79325857508753	950	1
3.41016257886239	3.79680361834311	951	1
3.40363006112059	3.79579850022613	952	1
3.40484087981710	3.77978360274066	953	1
3.40221820495789	3.77200900611415	954	1
3.40634825386554	3.78207208396333	955	1
3.40547370875376	3.78962777160857	956	1
3.40667970727378	3.78320681051835	957	1
3.40617272493658	3.78987565474339	958	1
3.40645458783691	3.78848398159637	959	1
3.40417912992931	3.77807203563518	960	1
3.40858042206875	3.80969770313564	961	1
3.40753884136866	3.79523061673350	962	1
3.40767903121234	3.81884354881858	963	1
3.40847751118285	3.79725396257624	964	1
3.40749254024043	3.79938435082744	965	1
3.40139294844200	3.79440919324334	966	1
3.40599200148727	3.80198458262981	967	1
3.40637958054884	3.79526607213083	968	1
3.40424278251132	3.78528301896058	969	1
3.40236596190498	3.79534611079024	970	1
3.40691717888816	3.78801792601569	971	1
3.40899650186749	3.80894067754258	972	1
3.40499747624987	3.77456388810851	973	1
3.40631368533842	3.79488680408229	974	1
3.40900720948647	3.81862354076386	975	1
3.40834283033617	3.80776140943068	976	1
3.40491457983979	3.77974599600558	977	1
3.40375666183958	3.78017480148135	978	1
3.40762567269690	3.79514944669894	979	1
3.40433824730154	3.78339623857083	980	1
3.41282998120010	3.80099845354068	981	1
3.40942536124173	3.78980695948968	982	1
3.40348717840697	3.79804845640053	983	1
3.40907865139524	3.80694498938549	984	1
3.41070904904400	3.80954609997789	985	1
3.40908085873335	3.80758255477308	986	1
3.40792619126732	3.79988439294548	987	1
3.40471682410992	3.78925774955620	988	1
3.40581455876838	3.76258746851440	989	1
3.40508704738473	3.77485831015060	990	1
3.40666883848442	3.78844270285640	991	1
3.40731719736882	3.79610841307991	992	1
3.40612001931398	3.78197318795346	993	1
3.40619872419271	3.79531627095457	994	1
3.40898752833189	3.78393373246316	995	1
3.41041448911449	3.80627487273736	996	1
3.40804858605416	3.80270198410607	997	1
3.40665568635893	3.78707378515562	998	1
3.40612277803104	3.79162342421219	999	1
3.40912126952812	3.80045580850562	1000	1
3.41061802981339	3.80127423165065	1001	1
3.41211479009865	3.80209265479568	1002	1
3.40658648894888	3.79360203180735	1003	1
3.41135029489484	3.78712239898869	1004	1
3.40472447893080	3.77323527161494	1005	1
3.40574494141763	3.79818096592161	1006	1
3.40873693857740	3.80370750522971	1007	1
3.40807140413543	3.81077163984787	1008	1
3.40997241822673	3.80579343682206	1009	1
3.40675770837821	3.79310999228342	1010	1
3.40606357574162	3.79582872777285	1011	1
3.40847871940160	3.80490763084156	1012	1
3.40955136101807	3.79202449452982	1013	1
3.40707044543787	3.79427561287725	1014	1
3.40587144736512	3.79860832139691	1015	1
3.41024386951038	3.80294498517507	1016	1
3.40847002806377	3.77521618315467	1017	1
3.40800393561888	3.78878413389875	1018	1
3.40229038027821	3.78227000801315	1019	1
3.40452105338411	3.77888774840633	1020	1
3.40697961566735	3.79091409670067	1021	1
3.40952922921290	3.79647882305815	1022	1
3.40787653896273	3.79059355684922	1023	1
3.40698141864124	3.78295859006212	1024	1
3.40561537303647	3.77155882495770	1025	1
3.40484353886781	3.78015072332685	1026	1
3.40975004202539	3.79423098549375	1027	1
3.40824894583495	3.80117120023562	1028	1
3.41126145047086	3.80228484585357	1029	1
3.40885528402913	3.79825929853195	1030	1
3.40817597088563	3.78457417947769	1031	1
3.40895689518973	3.78563042932405	1032	1
3.40723472113323	3.76920924515068	1033	1
3.40496781377750	3.76832334845776	1034	1
3.40663226671590	3.78036272567644	1035	1
3.40582201429616	3.78924630540791	1036	1
3.40527063796506	3.77853262379120	1037	1
3.40626709798002	3.79360112947297	1038	1
3.40827142278218	3.80515759146232	1039	1
3.40775162290572	3.79691571525301	1040	1
3.40925829874528	3.80595015945351	1041	1
3.40795364808747	3.80110844679738	1042	1
3.41019984018334	3.79599826320896	1043	1
3.40515381546557	3.78627564950951	1044	1
3.40863798092250	3.79271038768884	1045	1
3.40790924811617	3.79278836026955	1046	1
3.40469306607930	3.77901337378820	1047	1
3.40589244786517	3.78522968037126	1048	1
3.40766541083827	3.79959029442114	1049	1
3.40555634462738	3.78659644253426	1050	1
3.40872895366419	3.79692213774362	1051	1
3.40625264103030	3.79272922251895	1052	1
3.41025802282238	3.79574844846325	1053	1
3.40770577825955	3.78476184226074	1054	1
3.41009347265105	3.78733875485971	1055	1
3.40973480171875	3.80121083971125	1056	1
3.40539480998622	3.78325850710621	1057	1
3.40815747264927	3.78858980661470	1058	1
3.40433865629916	3.79738407036472	1059	1
3.40663296672770	3.79318786096365	1060	1
3.40817225513615	3.78897176627777	1061	1
3.40796362511765	3.79692487435331	1062	1
3.40993748303278	3.79935306855118	1063	1
3.40783453009414	3.79799786283757	1064	1
3.40674955497627	3.80530976433452	1065	1
3.40971741938528	3.80334719725671	1066	1
3.40915902204243	3.80262353143579	1067	1
3.40270093606951	3.78801527527170	1068	1
3.40931238751601	3.79399267527244	1069	1
3.40758711552351	3.80475538946307	1070	1
3.41134915079846	3.81729266404086	1071	1
3.40457721152409	3.79410756247240	1072	1
3.40799528916093	3.80520960609558	1073	1
3.41089926799089	3.79518764841816	1074	1
3.40692386390195	3.79467992045833	1075	1
3.41126708903210	3.79779387244842	1076	1
3.40779969035890	3.80098109537506	1077	1
3.40594634199682	3.80554964343960	1078	1
3.40481799456243	3.78013417125194	1079	1
3.40700003966972	3.79549874893982	1080	1
3.40380131348415	3.78024011855222	1081	1
3.40765888002722	3.79400691848412	1082	1
3.40635500861658	3.78520795022342	1083	1
3.41073914970594	3.80382555448101	1084	1
3.40833978372789	3.79291137641826	1085	1
3.40951969875157	3.80765677927410	1086	1
3.40746028119412	3.78589701675375	1087	1
3.40418006760717	3.77502576900588	1088	1
3.40273053645676	3.78506181234066	1089	1
3.40583539677784	3.78404082591445	1090	1
3.40567581366277	3.76989093219208	1091	1
3.40432081315029	3.77963283132063	1092	1
3.40493625965413	3.77424827011608	1093	1
3.40762305055171	3.78606104907226	1094	1
3.40971626944764	3.79519100083310	1095	1
3.40754162559276	3.79069403649440	1096	1
3.40693211730918	3.79194283143941	1097	1
3.40276609675319	3.78430823966768	1098	1
3.40896487824154	3.79375479689553	1099	1
3.40826462290028	3.78346728493108	1100	1
3.40691893189844	3.79015711339946	1101	1
3.40986565205935	3.79198691929320	1102	1
3.41272515816139	3.80132029601549	1103	1
3.40715666003295	3.79848754184236	1104	1
3.40764749474456	3.78506054197681	1105	1
3.40904827276549	3.79577569524959	1106	1
3.40876516464071	3.79089468034807	1107	1
3.40718211742889	3.79563548255479	1108	1
3.40457658543234	3.77500821413127	1109	1
3.40596749920779	3.78280317688577	1110	1
3.40261816568106	3.78019983698822	1111	1
3.40817766390569	3.79497755635462	1112	1
3.40919424506192	3.80750311064873	1113	1
3.40719124746875	3.81724361396228	1114	1
3.40967521730470	3.81198659878262	1115	1
3.40641906643674	3.79488068953609	1116	1
3.40868409524151	3.81805186313371	1117	1
3.40950496300640	3.79218702361795	1118	1
3.41115264501878	3.80349160769786	1119	1
3.40975022765499	3.80424230628973	1120	1
3.40968646897423	3.81346051638590	1121	1
3.41195983123865	3.80084429434099	1122	1
3.40950336108638	3.79932758546759	1123	1
3.40759978814206	3.79346826266430	1124	1
3.40905635920583	3.80842441761657	1125	1
3.41003466942646	3.80134679913663	1126	1
3.40715413704187	3.79523964076733	1127	1
3.40939699517401	3.80290876308716	1128	1
3.40876629371305	3.80657705617659	1129	1
3.40568479735359	3.79111588227979	1130	1
3.40689977592604	3.79661592724870	1131	1
3.40384891841450	3.79370634095131	1132	1
3.40567523484176	3.78718781180597	1133	1
3.40706589530230	3.79784708815146	1134	1
3.40878115701163	3.80124848537925	1135	1
3.40798323517675	3.79339756083078	1136	1
3.40652943411190	3.78745453677691	1137	1
3.40605697654886	3.78967861961257	1138	1
3.40685845653515	3.79935549404209	1139	1
3.40964321903877	3.80174697552818	1140	1
3.40594709718621	3.78909795089241	1141	1
3.40529576459007	3.79194573976180	1142	1
3.40411489992877	3.77623910942379	1143	1
3.39920783643022	3.76858464313761	1144	1
3.40883610258489	3.79294019340118	1145	1
3.40915459762784	3.79313324919355	1146	1
3.40953198944099	3.80058469190014	1147	1
3.40651078814171	3.79438185921434	1148	1
3.40526798731639	3.78106042183711	1149	1
3.40814840045344	3.80392876125533	1150	1
3.40509601403679	3.79739423724453	1151	1
3.40845086162985	3.79857189401279	1152	1
3.41022916078276	3.78170241110200	1153	1
3.40972618657047	3.79994739026417	1154	1
3.40525457960047	3.78823893658291	1155	1
3.40651146126282	3.77419150117855	1156	1
3.40321842360640	3.76307274130021	1157	1
3.40966664912737	3.78560181335030	1158	1
3.40627531845292	3.78775843234524	1159	1
3.40272199906595	3.78255075019410	1160	1
3.40586359575951	3.77931204111098	1161	1
3.40498084860465	3.78809799812194	1162	1
3.40813506041163	3.79127470274179	1163	1
3.40451335196000	3.77801638188386	1164	1
3.40470767253965	3.78570976809620	1165	1
3.40672831753330	3.78800899975005	1166	1
3.40290527343691	3.76571959520047	1167	1
3.40741163867422	3.78603871134784	1168	1
3.40474219956482	3.78932198852207	1169	1
3.40583573335139	3.79370504714445	1170	1
3.40693258795818	3.79711465691697	1171	1
3.40767766942561	3.79867911393461	1172	1
3.40845953472113	3.78805047143961	1173	1
3.40571104129370	3.78114995303148	1174	1
3.40311497948862	3.77145540497983	1175	1
3.40244939930808	3.77303736246461	1176	1
3.40474896728046	3.78826009513832	1177	1
3.40367230175723	3.79443729186854	1178	1
3.40656656909105	3.79947210720057	1179	1
3.40924238867384	3.80175930928268	1180	1
3.40508835848912	3.78465784981877	1181	1
3.40881366737973	3.78405152933199	1182	1
3.40391039415586	3.78670857593364	1183	1
3.40047285021678	3.78542753853537	1184	1
3.40709268459953	3.78829372209355	1185	1
3.40929727858398	3.80199577568384	1186	1
3.40694780365437	3.80628828072405	1187	1
3.40456996838023	3.79309524164773	1188	1
3.40653772518293	3.79187007275851	1189	1
3.40126862983375	3.78344428048799	1190	1
3.40738161414373	3.79684881720018	1191	1
3.40231949160920	3.78136151380384	1192	1
3.40610255229319	3.79706808117152	1193	1
3.40584843486724	3.79219741789568	1194	1
3.40735287610203	3.79509569103113	1195	1
3.40830438371339	3.78199486313349	1196	1
3.41189724162610	3.78956139736064	1197	1
3.41124408300888	3.79146783775364	1198	1
3.40831377207142	3.80135794381921	1199	1
3.41027552203402	3.82122214256696	1200	1
3.40904949778455	3.80267469871391	1201	1
3.40779052014951	3.79475861961632	1202	1
3.40781972180001	3.79198165380725	1203	1
3.40650897301595	3.79645894699659	1204	1
3.40571822734025	3.78473641396872	1205	1
3.41000517262141	3.79134933932001	1206	1
3.40815492278911	3.81433138554178	1207	1
3.40877636252793	3.79808317948285	1208	1
3.40416860725649	3.79731126203865	1209	1
3.40388894124818	3.78481552448824	1210	1
3.40455402150521	3.78553768995007	1211	1
3.40464392339593	3.77749336977178	1212	1
3.40447371659078	3.78918193114140	1213	1
3.41020215238086	3.79605542365196	1214	1
3.40800217690189	3.80009166676143	1215	1
3.40620427034707	3.79426021647634	1216	1
3.40921386162238	3.79874290033309	1217	1
3.40594872745148	3.78952896290113	1218	1
3.40470582616755	3.80599328288519	1219	1
3.40497679796922	3.79851375412755	1220	1
3.41143623150208	3.79973700090876	1221	1
3.41255805243163	3.81269102823027	1222	1
3.40598405457554	3.79947426750541	1223	1
3.41060529211872	3.79103544465282	1224	1
3.40518159614198	3.78944648590874	1225	1
3.40694209578465	3.78815066146505	1226	1
3.40421120978460	3.78929688986681	1227	1
3.40668077556985	3.78585772816918	1228	1
3.40903807327692	3.79463613766316	1229	1
3.40617174354685	3.78794406259743	1230	1
3.40357290261837	3.79407650726737	1231	1
3.40566016819340	3.79479543211668	1232	1
3.40735184564542	3.79831210695391	1233	1
3.40462513305438	3.80458460818364	1234	1
3.40674253549970	3.80865478723172	1235	1
3.40711561336611	3.81006708060104	1236	1
3.40591755318685	3.79571227981675	1237	1
3.40173189207799	3.78573536516456	1238	1
3.40634678309951	3.78967898832268	1239	1
3.40548553610204	3.78670359907741	1240	1
3.40898166052807	3.80578227619755	1241	1
3.40539348553516	3.79288050073907	1242	1
3.40594387929746	3.78242520292084	1243	1
3.40270458434332	3.77672382932567	1244	1
3.40676537605246	3.79671651183620	1245	1
3.40258709303939	3.77625329187379	1246	1
3.40165083141167	3.77805835523644	1247	1
3.41030554736212	3.79733497571343	1248	1
3.41017558525037	3.80373131320364	1249	1
3.40721330344457	3.79584682829387	1250	1
3.40537485742494	3.80723230462150	1251	1
3.40470278926652	3.78971468346973	1252	1
3.40704537025711	3.79697725003113	1253	1
3.40381591930595	3.79732736064052	1254	1
3.40165428507787	3.76923092408588	1255	1
3.40591031920120	3.78620233000325	1256	1
3.40620579409099	3.78906352361020	1257	1
3.40504151175150	3.78808933584947	1258	1
3.40984970475743	3.80689268225597	1259	1
3.40619385329245	3.79959307249062	1260	1
3.40700341260826	3.81499131303343	1261	1
3.41406994794212	3.81515952018105	1262	1
3.40498424277772	3.80388811157823	1263	1
3.40235731021342	3.78649023721703	1264	1
3.40527151128270	3.79456526476061	1265	1
3.40569615809748	3.79733530682281	1266	1
3.40695123501727	3.80476087297355	1267	1
3.40571260886682	3.80040605928765	1268	1
3.40539269576791	3.79606973958099	1269	1
3.40816177193521	3.79683161378368	1270	1
3.40608924658666	3.80509698598260	1271	1
3.40830819755299	3.80175725855707	1272	1
3.40484255404169	3.77542163274964	1273	1
3.40406518253171	3.76378513440039	1274	1
3.40437612857305	3.78867111535033	1275	1
3.40298173436961	3.76621438373511	1276	1
3.40767216795782	3.79169355558934	1277	1
3.40659150718034	3.78721414108987	1278	1
3.40854549227081	3.80187736942638	1279	1
3.40754284669947	3.81001274745717	1280	1
3.40801925909138	3.79734372947338	1281	1
3.40740627020432	3.81057260367802	1282	1
3.40239260400952	3.78763099006700	1283	1
3.40235359251343	3.76893575255499	1284	1
3.40298322940627	3.79094337201941	1285	1
3.40149715562854	3.79440402662511	1286	1
3.40558737846065	3.78745896269112	1287	1
3.39980795146485	3.77895339530393	1288	1
3.40499808290091	3.79175450328784	1289	1
3.40532444085239	3.81254595396791	1290	1
3.41117280092922	3.80752310212218	1291	1
3.40836002350492	3.82340616821420	1292	1
3.40449714890910	3.80217987720969	1293	1
3.40631765295607	3.79978442140993	1294	1
3.40352240006636	3.78515682230679	1295	1
3.40884173231901	3.81357491734177	1296	1
3.40982990628340	3.79990068496545	1297	1
3.40605963636284	3.78803185509734	1298	1
3.40325990126920	3.77600925969499	1299	1
3.40598956358615	3.80097044021754	1300	1
3.40731029190268	3.81481274594419	1301	1
3.40126034893008	3.77367905746559	1302	1
3.40715856481916	3.78165732640687	1303	1
3.40596477233134	3.78368788336897	1304	1
3.40684268778627	3.80995917774126	1305	1
3.40487035780631	3.79229359999109	1306	1
3.40881987002540	3.80928896358071	1307	1
3.40576460706460	3.79698238116476	1308	1
3.40996785911097	3.81324093016812	1309	1
3.40517825285316	3.79868823983698	1310	1
3.40525757921992	3.80111052520464	1311	1
3.40646907915515	3.79955220726885	1312	1
3.40333428730034	3.78652862218267	1313	1
3.40645984466911	3.80484551433643	1314	1
3.40394299333616	3.79250780611937	1315	1
3.40396910241358	3.79058241511312	1316	1
3.40434615023282	3.80546880829850	1317	1
3.40439660833642	3.79216285702755	1318	1
3.40450006534929	3.80385243639959	1319	1
3.40418722720894	3.79866643786982	1320	1
3.40723341649261	3.79257092185634	1321	1
3.40746098402793	3.79461809425779	1322	1
3.40300755307758	3.79452658418400	1323	1
3.40492346418528	3.77976465692152	1324	1
3.40977641726582	3.79310130768889	1325	1
3.40237487061657	3.78280792628397	1326	1
3.40387551998351	3.80230949553910	1327	1
3.41109756572670	3.81910519791387	1328	1
3.40832053147672	3.80635997326901	1329	1
3.40606636513142	3.79229877450890	1330	1
3.40717640999133	3.79954533393545	1331	1
3.40460677829848	3.80196401282634	1332	1
3.40889687650681	3.81163038403513	1333	1
3.40500014645485	3.80309250919421	1334	1
3.40476139629702	3.77909966055333	1335	1
3.40590118565350	3.79232010326336	1336	1
3.40596916848301	3.78836550452910	1337	1
3.40500271421843	3.80778818786464	1338	1
3.40773686367297	3.79231722581562	1339	1
3.40923010381331	3.79747087710557	1340	1
3.40448649893818	3.78646978805625	1341	1
3.40616378603907	3.77833626195213	1342	1
3.40307722856639	3.78026273577098	1343	1
3.40834263323181	3.79422029949938	1344	1
3.40645019666719	3.78504832780439	1345	1
3.40485344331409	3.81160032621120	1346	1
3.40605456160145	3.81140842261033	1347	1
3.40315657811946	3.81823408623232	1348	1
3.40386669735746	3.78384382580146	1349	1
3.40893772867778	3.80414920861151	1350	1
3.40709416956472	3.78754949429622	1351	1
3.40383954159311	3.76430992221265	1352	1
3.40133772815517	3.77064882790295	1353	1
3.40380418414335	3.80415775865285	1354	1
3.40336992013959	3.78189291683578	1355	1
3.40264439479614	3.78612749301082	1356	1
3.40626799947576	3.78782758830901	1357	1
3.40364111875590	3.79402617395469	1358	1
3.40277395560517	3.80078899550754	1359	1
3.40289981476262	3.80044278482538	1360	1
3.40611038342172	3.80120822521894	1361	1
3.40663384939504	3.78912521448366	1362	1
3.40022249036641	3.78138947496221	1363	1
3.40303834831148	3.79593227805046	1364	1
3.40802020409298	3.80914280310286	1365	1
3.40221325593738	3.79035730503192	1366	1
3.40724109267599	3.79880409918043	1367	1
3.40565962698918	3.81012454382856	1368	1
3.40463183737421	3.79218581320207	1369	1
3.40819534912162	3.82015010800757	1370	1
3.40575037806775	3.79892237201032	1371	1
3.40912429089280	3.79282900273303	1372	1
3.40476816769619	3.79891745124463	1373	1
3.39802228254364	3.77322581688478	1374	1
3.40588806364496	3.81521368079713	1375	1
3.41287564618119	3.83373842945258	1376	1
3.40787043342136	3.81553397741021	1377	1
3.40731261336486	3.80685118679796	1378	1
3.40302576356294	3.79438715660462	1379	1
3.40409472619165	3.78286910231649	1380	1
3.40459988386950	3.78511205588449	1381	1
3.40431383141993	3.77987994542621	1382	1
3.40647829570139	3.80687843606207	1383	1
3.40603774317293	3.78844701034705	1384	1
3.40701687235556	3.79548635719148	1385	1
3.41056419073699	3.81029907904282	1386	1
3.40561779026247	3.79368821146337	1387	1
3.40713391556413	3.80652020173133	1388	1
3.40594134226547	3.79737906407771	1389	1
3.40732065469548	3.78897262211519	1390	1
3.40731306721324	3.79688225977683	1391	1
3.40531133920642	3.78351406091339	1392	1
3.40529105458246	3.78351579387831	1393	1
3.40832735528124	3.79913210072736	1394	1
3.40560244719382	3.80289281134238	1395	1
3.40251333764305	3.77788930826566	1396	1
3.40591489125380	3.78436418206652	1397	1
3.40918628335627	3.78486025905643	1398	1
3.41072363179671	3.80162568056747	1399	1
3.40688943899202	3.78348893578763	1400	1
3.40648108965091	3.77727936515047	1401	1
3.40787225229659	3.80597216803640	1402	1
3.40590931112906	3.78949437434370	1403	1
3.40846106937257	3.80625589967673	1404	1
3.40885561198168	3.80464683385286	1405	1
3.40611928345596	3.79467983733387	1406	1
3.40451163523544	3.78368697138315	1407	1
3.40128966159862	3.78504693269938	1408	1
3.40434595393431	3.79185669371467	1409	1
3.40824127952263	3.80839966630006	1410	1
3.40532297823641	3.79100024871527	1411	1
3.40593191631662	3.78282663424995	1412	1
3.40721373502289	3.78982376544094	1413	1
3.40644152939184	3.79663981360808	1414	1
3.41024326807265	3.80958192137535	1415	1
3.40821791243140	3.78891586441309	1416	1
3.40338858924093	3.78418467335845	1417	1
3.40815772718936	3.80263073192865	1418	1
3.40521830665668	3.79010553722855	1419	1
3.40483668910031	3.79807814766078	1420	1
3.40953954809727	3.80126411829039	1421	1
3.40589906371887	3.81716030346086	1422	1
3.40808976260578	3.80814772483965	1423	1
3.40867989715589	3.81788828954430	1424	1
3.41023952230351	3.81390816399182	1425	1
3.40976926188512	3.81835927059194	1426	1
3.40606226009781	3.80693691964681	1427	1
3.40514710480035	3.81434737588240	1428	1
3.40611958400856	3.81299548980773	1429	1
3.40771572636453	3.80407526488200	1430	1
3.40817844124290	3.80052198195894	1431	1
3.40508313174799	3.79160835597626	1432	1
3.40688952833303	3.79438994268422	1433	1
3.40479756510719	3.79751161714875	1434	1
3.40986985873423	3.82035847159910	1435	1
3.40711419041029	3.80897830677527	1436	1
3.40415575760781	3.79909064420808	1437	1
3.40572493878726	3.79730347456028	1438	1
3.40773827639308	3.78778966018040	1439	1
3.41028227124469	3.80742240661811	1440	1
3.40874703209332	3.81142403486284	1441	1
3.40330044330476	3.78983927787386	1442	1
3.40624429425299	3.80325522898507	1443	1
3.40593019949741	3.79503550691769	1444	1
3.40719104162029	3.79930208960221	1445	1
3.40866169522223	3.79700901566503	1446	1
3.40541265998329	3.81175908235700	1447	1
3.40250404566818	3.78114194657797	1448	1
3.40344625028028	3.78311272472572	1449	1
3.40517709106584	3.77718056246002	1450	1
3.40502015293620	3.78501112764047	1451	1
3.40601066647827	3.79495447037767	1452	1
3.40681587773247	3.79708876818754	1453	1
3.40467108511886	3.79052416371620	1454	1
3.40668385443597	3.80442568195414	1455	1
3.40834939419646	3.79969406407473	1456	1
3.40611778784999	3.79463230236655	1457	1
3.40753860155622	3.79078958917467	1458	1
3.40688900176288	3.79934034988186	1459	1
3.40408931300721	3.79298528848471	1460	1
3.40464035981354	3.80271431333388	1461	1
3.40491666956155	3.79405629353610	1462	1
3.40831884883510	3.79321839963135	1463	1
3.40453561466529	3.78404297377608	1464	1
3.40297877414027	3.77697752781435	1465	1
3.40753658982990	3.80555009918926	1466	1
3.40737568409497	3.81453533590835	1467	1
3.40608836767682	3.80185283286935	1468	1
3.40820155281995	3.80703349822290	1469	1
3.41066878957636	3.81324876079210	1470	1
3.41107571323825	3.80351494503242	1471	1
3.40789772620224	3.80390003749835	1472	1
3.40337359947304	3.79105098636196	1473	1
3.40451301733209	3.79438722357395	1474	1
3.40196155363838	3.79060546320531	1475	1
3.40358948731615	3.80381422656268	1476	1
3.40526471812266	3.80395944369014	1477	1
3.40700316083765	3.80122877605336	1478	1
3.40381380790882	3.80178926094119	1479	1
3.40833467379565	3.79165175165986	1480	1
3.40059069574158	3.78839180014005	1481	1
3.40415821712605	3.79222758586907	1482	1
3.40622921574420	3.79884805297879	1483	1
3.40337753589605	3.78430769939127	1484	1
3.40933273220138	3.78802635289327	1485	1
3.40605314585631	3.79507802435145	1486	1
3.40634693888222	3.79306294571491	1487	1
3.40596292209759	3.79674721352096	1488	1
3.40767639473220	3.79897188333069	1489	1
3.40670657005940	3.77914951244870	1490	1
3.40500638568903	3.78400348110300	1491	1
3.40426942303947	3.78433784496584	1492	1
3.40038782769225	3.77692007687361	1493	1
3.40285822013713	3.79341200626630	1494	1
3.40667530984613	3.78477028816804	1495	1
3.40581700159487	3.80138763300989	1496	1
3.40512302763096	3.79273765469449	1497	1
3.41001351355816	3.80624804977429	1498	1
3.40990532501645	3.81011998766780	1499	1
3.40841696844203	3.79907552224401	1500	1
3.40306352047172	3.79275664404362	1501	1
3.40430079887879	3.78341377148772	1502	1
3.40530750047013	3.78417128837002	1503	1
3.40517171081654	3.80801118253288	1504	1
3.40743469604422	3.80699601089028	1505	1
3.40592542916933	3.79703598710816	1506	1
3.40237566809075	3.78731108601325	1507	1
3.40723663958303	3.79911308757150	1508	1
3.40589379605664	3.80162806091462	1509	1
3.40692384748850	3.80230962541751	1510	1
3.40603856013110	3.81478447021765	1511	1
3.40666977731012	3.82036204571866	1512	1
3.40954023847557	3.78734720790761	1513	1
3.40605304755011	3.80695704764108	1514	1
3.41079842506736	3.84084866851485	1515	1
3.40307559572882	3.79133660702996	1516	1
3.40486187339176	3.77116462591791	1517	1
3.40280640291665	3.79675855882218	1518	1
3.40548003792265	3.80667586734092	1519	1
3.40593489487864	3.80338151031054	1520	1
3.40657883449005	3.80441319869709	1521	1
3.40937150867768	3.80318100683683	1522	1
3.40623861320963	3.78906880418041	1523	1
3.40774613282148	3.79436544936981	1524	1
3.40488252504666	3.78278226030496	1525	1
3.39951468998232	3.77447582724569	1526	1
3.40334845374978	3.80426315386577	1527	1
3.40414474362987	3.79749958614504	1528	1
3.40466622585877	3.80888480337930	1529	1
3.40629978401255	3.81303329489186	1530	1
3.40515648841834	3.79757298945346	1531	1
3.40759595909002	3.79457479251320	1532	1
3.40471642940517	3.79563346932682	1533	1
3.40489613747502	3.79342797119896	1534	1
3.40705135044551	3.78853840262088	1535	1
3.40416415549203	3.77186209937440	1536	1
3.40296691464851	3.78648496998761	1537	1
3.40153707033877	3.78457966609121	1538	1
3.40084318841924	3.77369211237596	1539	1
3.40196656130746	3.78859966519663	1540	1
3.40608118027030	3.80629484562409	1541	1
3.40731546347786	3.81922034689772	1542	1
3.40574924237810	3.80091865682997	1543	1
3.40841472272648	3.80259126741138	1544	1
3.40674982331914	3.81042698009351	1545	1
3.40090555948043	3.80163494337026	1546	1
3.40642192484874	3.80202719142060	1547	1
3.40514844167858	3.78934860278041	1548	1
3.40592041434280	3.80401314102953	1549	1
3.40712496637019	3.80827725486981	1550	1
3.40487820630404	3.80134357053078	1551	1
3.40632834323708	3.78532454177360	1552	1
3.40130481242712	3.78087807830127	1553	1
3.40380014969048	3.78323615805280	1554	1
3.40543186777324	3.79679861010465	1555	1
3.40772315403383	3.79453286769300	1556	1
3.40507374464028	3.78813953641753	1557	1
3.40634778942056	3.79638818867869	1558	1
3.40574110564288	3.80826658379996	1559	1
3.41042036188776	3.82727095920578	1560	1
3.40341203384352	3.79810010939852	1561	1
3.40558804671538	3.79693668248275	1562	1
3.40492632260113	3.80172912959800	1563	1
3.40392599937998	3.79869603128908	1564	1
3.40826295456596	3.81912869790202	1565	1
3.40426769657277	3.81143546985635	1566	1
3.40514532735821	3.81011748158515	1567	1
3.40333173332691	3.80438203538374	1568	1
3.40523260416631	3.79850918686767	1569	1
3.40652022055909	3.80584406545290	1570	1
3.40838326578753	3.79984746091597	1571	1
3.40476504367067	3.82069406166620	1572	1
3.40765622865042	3.81782763537804	1573	1
3.40610145690944	3.80362792080750	1574	1
3.40440200474545	3.80477241678283	1575	1
3.40540625140262	3.79729205323023	1576	1
3.40740677492557	3.80204080523023	1577	1
3.40773900662262	3.80223481613545	1578	1
3.40700940333453	3.80902325643218	1579	1
3.40742421289767	3.80839412872078	1580	1
3.40626000046947	3.80481019318997	1581	1
3.40252658355414	3.80020609392879	1582	1
3.40152028132436	3.79080953684870	1583	1
3.40714077647567	3.80240766990037	1584	1
3.40822551626264	3.80021007000246	1585	1
3.40657886043454	3.79580711160372	1586	1
3.40347558544101	3.78430995553972	1587	1
3.41190682411065	3.82664416865449	1588	1
3.40882832796136	3.82370245776656	1589	1
3.41060171922910	3.81088724957383	1590	1
3.40820821877123	3.81502874313748	1591	1
3.40346339143332	3.79353116193064	1592	1
3.40641389467618	3.79317428373954	1593	1
3.40404121262618	3.78827533874411	1594	1
3.40062500164275	3.77946256574663	1595	1
3.40752461828944	3.81528074281139	1596	1
3.40827174123077	3.82011090730566	1597	1
3.40691964759579	3.81179345437257	1598	1
3.40558087950835	3.79908261439778	1599	1
3.40616169710259	3.80068122175622	1600	1
3.40427216062866	3.81057093038328	1601	1
3.40506657517443	3.80702559871944	1602	1
3.40498954322210	3.81277774025582	1603	1
3.40598934005159	3.81117678973642	1604	1
3.40737481705345	3.81463563303141	1605	1
3.40348508636663	3.80002775735893	1606	1
3.40880552421727	3.80024826794118	1607	1
3.41066715441549	3.81045897518885	1608	1
3.40684767717714	3.81532630768809	1609	1
3.40664217291925	3.81030773628532	1610	1
3.40657705376708	3.82051357516550	1611	1
3.40857129815939	3.83255158376108	1612	1
3.40792918555791	3.79987686168824	1613	1
3.40659910678612	3.78859975297150	1614	1
3.40233311338008	3.79497580333207	1615	1
3.40360529518012	3.79501105259878	1616	1
3.40297790983334	3.79233520633955	1617	1
3.40628343256221	3.81103731090193	1618	1
3.40453494709255	3.78805992232466	1619	1
3.40615477835239	3.80425268183101	1620	1
3.40793244299978	3.79045404452734	1621	1
3.40468074248543	3.79772545163471	1622	1
3.40846271403672	3.79842190725635	1623	1
3.40163006680590	3.78907692010321	1624	1
3.40945008569886	3.81144816199295	1625	1
3.40715802492424	3.81381617390234	1626	1
3.40791372256959	3.81662230167478	1627	1
3.40343912685808	3.81058229745481	1628	1
3.40585493080885	3.82418596827513	1629	1
3.40505491766179	3.81276026419000	1630	1
3.40176455834805	3.80273252254322	1631	1
3.40220896537636	3.81009826904877	1632	1
3.40399591716485	3.79487829487126	1633	1
3.40443161539399	3.80424441596515	1634	1
3.40597682318186	3.80299917419679	1635	1
3.40387471475417	3.79956310770433	1636	1
3.40455460162494	3.80439749453939	1637	1
3.40215644622713	3.79251498625667	1638	1
3.40339410474810	3.78473922193746	1639	1
3.40634226294921	3.80468898469436	1640	1
3.40349607947144	3.79597416145975	1641	1
3.40309896217891	3.80678254430802	1642	1
3.40370507964758	3.79919804243398	1643	1
3.40431259933906	3.80571245950276	1644	1
3.40543931735134	3.81582873106402	1645	1
3.40523300975678	3.80969203781046	1646	1
3.40171643285797	3.80209604922815	1647	1
3.40570045855976	3.81220833868589	1648	1
3.40957211531198	3.82917511560343	1649	1
3.40187926155478	3.79823850018919	1650	1
3.40280784410618	3.79917692250589	1651	1
3.40615487436130	3.81521759902939	1652	1
3.40541058429824	3.80428021720337	1653	1
3.40423043353792	3.78413735640131	1654	1
3.40127836508905	3.79248661631722	1655	1
3.40410898959363	3.80493275551755	1656	1
3.40486683131723	3.80529235363952	1657	1
3.40102344858098	3.78619988447986	1658	1
3.40129069710895	3.78098010933631	1659	1
3.39868085254868	3.78916428909520	1660	1
3.40166121925264	3.78264311168346	1661	1
3.40391886230426	3.80984851101380	1662	1
3.40828475036377	3.81555044009747	1663	1
3.40811960948712	3.81694756476532	1664	1
3.40852623394349	3.83424325086679	1665	1
3.40413418978036	3.80059915916792	1666	1
3.40459959321366	3.80701790043922	1667	1
3.40922538514074	3.79903041225155	1668	1
3.40690379916602	3.79084085035941	1669	1
3.40562851238292	3.80424302882411	1670	1
3.40626227000222	3.82740985191387	1671	1
3.40784973734021	3.81030833065736	1672	1
3.40141932845144	3.79369499752630	1673	1
3.40324917734806	3.81581043353306	1674	1
3.40431737538254	3.80484827231291	1675	1
3.40509472990848	3.80190998410979	1676	1
3.40546286894651	3.80574416551403	1677	1
3.40736109126290	3.82216830737258	1678	1
3.40555312627096	3.80182265720854	1679	1
3.40307446594524	3.78511808235587	1680	1
3.40592339776956	3.80156112481045	1681	1
3.40378062347642	3.79352452707883	1682	1
3.40723550557318	3.79480457897043	1683	1
3.40979450126097	3.81578721223344	1684	1
3.40489490658207	3.79263735165775	1685	1
3.40816892916636	3.79836305521871	1686	1
3.40399930916863	3.79516982017219	1687	1
3.40563181402813	3.79712304931086	1688	1
3.40434588431536	3.81976044188357	1689	1
3.40300036941151	3.78577944820520	1690	1
3.40621730964654	3.80997715497967	1691	1
3.40292990153346	3.79909441187002	1692	1
3.40477902225865	3.82236703307091	1693	1
3.40844386789371	3.81985812406167	1694	1
3.40803075822761	3.81688620737860	1695	1
3.40681074095290	3.82863858153583	1696	1
3.40597182167694	3.81326955367060	1697	1
3.40510563275979	3.79598583441418	1698	1
3.40719449919755	3.80451390594615	1699	1
3.40642314900745	3.82312383075407	1700	1
3.40591085340914	3.81214138252500	1701	1
3.40521981807906	3.79061268577233	1702	1
3.40670472109478	3.80056640279958	1703	1
3.40800085216022	3.81024436532454	1704	1
3.40780017461634	3.81373367328815	1705	1
3.40601136228356	3.80662953239705	1706	1
3.40496041287247	3.80291746444999	1707	1
3.40480241939691	3.78494449156735	1708	1
3.40704196578881	3.79058267301116	1709	1
3.40686313822782	3.79486188040622	1710	1
3.40554584828345	3.78575062612998	1711	1
3.41010810365027	3.80456386636321	1712	1
3.40379057401858	3.81215220545195	1713	1
3.40912069163553	3.80512985128734	1714	1
3.40277246773593	3.80290895295945	1715	1
3.40328793267575	3.80009414035304	1716	1
3.40432145526425	3.78196427773039	1717	1
3.40534025916157	3.80103388040360	1718	1
3.40414345528004	3.79599000196024	1719	1
3.40488500766414	3.79582431056795	1720	1
3.40329532493009	3.77563634447301	1721	1
3.40621806655881	3.80145595984855	1722	1
3.40202181559862	3.78674669679294	1723	1
3.40702596763390	3.81601400907580	1724	1
3.41104075717641	3.83057728700303	1725	1
3.41034636674494	3.82600299679053	1726	1
3.40761783216140	3.80799712052688	1727	1
3.40506443669494	3.79827191395917	1728	1
3.40168966659405	3.78533329506275	1729	1
3.40079253225379	3.78381221920870	1730	1
3.40566599425548	3.80691343793326	1731	1
3.40673450321442	3.80298515402585	1732	1
3.40726590184407	3.81016886620066	1733	1
3.40395572651710	3.79850692581404	1734	1
3.40136181620166	3.78961283247504	1735	1
3.40080543219658	3.78499250674880	1736	1
3.40454136663502	3.78234073054853	1737	1
3.40298019196143	3.80972733181021	1738	1
3.40486628112159	3.81243890461232	1739	1
3.39961307259044	3.79688044065262	1740	1
3.40222344382547	3.79865459426189	1741	1
3.40797767086718	3.79999313184808	1742	1
3.40346584020917	3.78894485834783	1743	1
3.40626395284433	3.79442317111480	1744	1
3.40467179691581	3.80692136285941	1745	1
3.40094817201841	3.78716430971766	1746	1
3.40579608349774	3.80649970079434	1747	1
3.40544358892549	3.81277437239993	1748	1
3.40258523556701	3.79893520240545	1749	1
3.40835105281277	3.81006877652945	1750	1
3.40559278855313	3.79493152544368	1751	1
3.40358742139395	3.79536609484352	1752	1
3.40559993757556	3.80954158407120	1753	1
3.40180488097036	3.78388360563112	1754	1
3.40284173086200	3.79283553342144	1755	1
3.40380164719981	3.78921629121408	1756	1
3.40430488303161	3.79230820239228	1757	1
3.40416599557946	3.80501241808007	1758	1
3.40043806505081	3.80458039874797	1759	1
3.40016550070409	3.80318221130854	1760	1
3.40105316116226	3.78853493530578	1761	1
3.40514794040548	3.79353006985948	1762	1
3.40782682969652	3.79329049454391	1763	1
3.39906827881595	3.78132194425086	1764	1
3.40194928312573	3.79911398776617	1765	1
3.40218143955668	3.78875290436663	1766	1
3.40217825029174	3.78536045286067	1767	1
3.40328629502797	3.78643095542823	1768	1
3.40679706422591	3.79779186742687	1769	1
3.40329893331075	3.80310538941411	1770	1
3.40315088574447	3.79604289051877	1771	1
3.40439209224342	3.80476778065243	1772	1
3.40350119261938	3.80156917164406	1773	1
3.40562499998435	3.79017994106604	1774	1
3.40415196336031	3.78539666638140	1775	1
3.40454849632433	3.80346143034980	1776	1
3.40232016110572	3.80085723521187	1777	1
3.40105723338909	3.79696880635777	1778	1
3.40308756695827	3.80000035279729	1779	1
3.40310686591918	3.79766106025157	1780	1
3.40192820655193	3.78042593035609	1781	1
3.40268595536294	3.78107470952189	1782	1
3.40226422754315	3.79473050385531	1783	1
3.39969239944427	3.77057453442592	1784	1
3.40321725023711	3.79632425906452	1785	1
3.40147145838369	3.77540316809598	1786	1
3.40292487814756	3.80762018866059	1787	1
3.40387397099064	3.80064018950855	1788	1
3.40240167656406	3.80606744295784	1789	1
3.40662983097910	3.79448278781570	1790	1
3.40181378516746	3.80544819723754	1791	1
3.40123458649387	3.80591434416764	1792	1
3.40524271248142	3.79811645273044	1793	1
3.40510473335941	3.79351161096567	1794	1
3.40318709644728	3.78714879163125	1795	1
3.40357165756023	3.78137619835184	1796	1
3.40317908760273	3.79674393892205	1797	1
3.40702427986932	3.80035060416066	1798	1
3.40455877543548	3.80581122528577	1799	1
3.40520289527404	3.82412547861370	1800	1
3.40664700836555	3.80697663323394	1801	1
3.40572810651365	3.81687891903660	1802	1
3.40649665119730	3.80505059550721	1803	1
3.40444434420054	3.79067241654015	1804	1
3.40292570697414	3.79580228922470	1805	1
3.39948313604865	3.78259754503651	1806	1
3.40620605986807	3.79801699335766	1807	1
3.40754019592012	3.80429458863621	1808	1
3.40699091030974	3.80857494267057	1809	1
3.40315484290199	3.78879113691444	1810	1
3.40552631646312	3.80573274609113	1811	1
3.40365980377597	3.79178470347604	1812	1
3.40199659175575	3.76597402229778	1813	1
3.40195277066896	3.77453808067971	1814	1
3.40030811731010	3.78543980852841	1815	1
3.40448189281374	3.79735189520825	1816	1
3.40576074086428	3.79723976293471	1817	1
3.40289900360833	3.78392637459389	1818	1
3.40726750266594	3.80577076101166	1819	1
3.40423326572059	3.80847238195013	1820	1
3.40502446694681	3.80299012233129	1821	1
3.40675977178258	3.79481935371718	1822	1
3.40499788371268	3.78087181634043	1823	1
3.40339855865548	3.79733690664949	1824	1
3.40863693401969	3.79630743575973	1825	1
3.40502601657032	3.82207814102650	1826	1
3.40592688830581	3.81253216941444	1827	1
3.40527317339055	3.81536708565703	1828	1
3.40603882745313	3.81073446482819	1829	1
3.40312451904915	3.78796619900059	1830	1
3.40439048260959	3.78949733464913	1831	1
3.40822097615505	3.81640699987657	1832	1
3.40608785219612	3.81181881859543	1833	1
3.40562117472878	3.80979679879960	1834	1
3.40340043123069	3.78718530177830	1835	1
3.40192459205812	3.78714239297355	1836	1
3.40312422757800	3.79406817274311	1837	1
3.40411123371409	3.78686577572685	1838	1
3.40667409343202	3.78061736603925	1839	1
3.40593046997736	3.81061753091523	1840	1
3.40306427381011	3.81285628897974	1841	1
3.40626077056693	3.79945939877242	1842	1
3.40196639982170	3.79781631892645	1843	1
3.40501438414183	3.81036050622593	1844	1
3.40255686806292	3.80083803564488	1845	1
3.40353874847304	3.80608350455692	1846	1
3.40461237856717	3.79358405828598	1847	1
3.40773935051924	3.80345010489214	1848	1
3.40437375685610	3.79333535972730	1849	1
3.40465880367159	3.81259279088992	1850	1
3.40276205509246	3.80158486995448	1851	1
3.40535934876754	3.79861237140505	1852	1
3.40499702386798	3.79017062557183	1853	1
3.40250962279004	3.79692975294706	1854	1
3.40270326636732	3.79379836904997	1855	1
3.40733798415055	3.81292588230613	1856	1
3.39957610516912	3.79482935124712	1857	1
3.40275430838623	3.79173257445526	1858	1
3.40215653368287	3.77742709075777	1859	1
3.40468941323620	3.80169289875261	1860	1
3.40210696870987	3.80321278106884	1861	1
3.40798688171397	3.81051878894041	1862	1
3.40672083377460	3.81795602199584	1863	1
3.40980751223143	3.80799715531370	1864	1
3.40609217571026	3.81435708903914	1865	1
3.40500508461031	3.80168450204791	1866	1
3.40663835673497	3.80439006045342	1867	1
3.40382958696276	3.80734131654857	1868	1
3.40569840176496	3.80525610686802	1869	1
3.40540576094700	3.80136619877430	1870	1
3.40322936716717	3.80273251230521	1871	1
3.40572556729019	3.79941489450547	1872	1
3.40437194495882	3.82195347455189	1873	1
3.40319463080033	3.82014469694228	1874	1
3.40332269011740	3.82468475292735	1875	1
3.40350170856897	3.80478010756576	1876	1
3.40372487371849	3.78987357444714	1877	1
3.40174243816148	3.76710425127471	1878	1
3.40196404535691	3.78600294000526	1879	1
3.40652726353952	3.79129422560412	1880	1
3.40423383371254	3.79136780862424	1881	1
3.40190082194870	3.79971331828447	1882	1
3.40268088286070	3.80007819807816	1883	1
3.40491045241407	3.79943215963536	1884	1
3.40714502647255	3.78993455263207	1885	1
3.40784258485513	3.81194427801310	1886	1
3.40378928391884	3.80352823042517	1887	1
3.40141142547614	3.78230814740051	1888	1
3.40837553153445	3.81454886470556	1889	1
3.40686653255068	3.80246530772969	1890	1
3.40742168387466	3.80169563625446	1891	1
3.40336518626796	3.79316963920709	1892	1
3.40384804081149	3.80691276347724	1893	1
3.40937027319102	3.82305450995615	1894	1
3.40796367069363	3.81203690672695	1895	1
3.40589051891176	3.79416064446787	1896	1
3.40897084165738	3.79637885964354	1897	1
3.40660831922509	3.79316676039462	1898	1
3.40207489761465	3.79058869049035	1899	1
3.40480874439874	3.77662227506690	1900	1
3.40709704141486	3.78780758345404	1901	1
3.40373593194383	3.78759166932100	1902	1
3.40738702786283	3.79643863251863	1903	1
3.40401031248181	3.78586957138043	1904	1
3.40379708125736	3.78678043413495	1905	1
3.40329692551853	3.79258852644611	1906	1
3.40048026151018	3.76904569575620	1907	1
3.40332626281545	3.77756558094154	1908	1
3.40463105171733	3.79155472741197	1909	1
3.40596206008576	3.78743211719938	1910	1
3.40546342978069	3.79392923925808	1911	1
3.40584356299491	3.81980619695713	1912	1
3.40799451383253	3.81545621439446	1913	1
3.40788935714786	3.81636767260903	1914	1
3.40979811744875	3.81573508694752	1915	1
3.40227026663675	3.78045891965047	1916	1
3.40540934940767	3.78495508736704	1917	1
3.40490192132250	3.79707023848996	1918	1
3.40631671560680	3.78809079295372	1919	1
3.40440923366592	3.78927946387204	1920	1
3.40450167933183	3.79255472286520	1921	1
3.40513128201601	3.79676080012460	1922	1
3.40212011775235	3.79151445822171	1923	1
3.40376658287299	3.78504096732288	1924	1
3.40233984565209	3.77730260402863	1925	1
3.40618615927982	3.78766879387081	1926	1
3.40644338832647	3.80181868126865	1927	1
3.40663892747100	3.80501712023937	1928	1
3.40589831574719	3.81327374517985	1929	1
3.40452135292834	3.79996866421264	1930	1
3.40661254096062	3.81778740860608	1931	1
3.40133434485580	3.79496281110568	1932	1
3.40644222802327	3.78331007039403	1933	1
3.40375861734604	3.78572972659798	1934	1
3.40599801494235	3.80524304312015	1935	1
3.40483795172030	3.80133264560612	1936	1
3.40484761520476	3.81205970670921	1937	1
3.40683563266978	3.80893775834321	1938	1
3.40445533116761	3.78208756063186	1939	1
3.40564409567268	3.78960552749686	1940	1
3.40595216737896	3.79547541093510	1941	1
3.40494496130685	3.80372790357624	1942	1
3.40398876107682	3.79842903784366	1943	1
3.40589071661325	3.80116160297186	1944	1
3.40129211649017	3.80537030741395	1945	1
3.40672086460858	3.80245365167106	1946	1
3.40801458781082	3.81536166494821	1947	1
3.40462046196929	3.80921724293964	1948	1
3.40444948238241	3.80873813180373	1949	1
3.40334574976983	3.79503863612264	1950	1
3.40799593988671	3.80825764195075	1951	1
3.41011749424159	3.81245784400168	1952	1
3.40790024818391	3.80711295992312	1953	1
3.40318153396162	3.78892436854909	1954	1
3.40972988077324	3.81958100952808	1955	1
3.40539925900861	3.81166711014984	1956	1
3.40577539380355	3.79247757090657	1957	1
3.40434613693252	3.79070084847267	1958	1
3.40483338708777	3.79552290453241	1959	1
3.40887616469692	3.80072269782696	1960	1
3.40481129618402	3.79561984439007	1961	1
3.40334825954875	3.79541165774453	1962	1
3.41008635335627	3.81968085326461	1963	1
3.40453087438538	3.82367054384450	1964	1
3.40551776280295	3.81224711102005	1965	1
3.40725836848504	3.80644080602977	1966	1
3.40595876457820	3.81676996302115	1967	1
3.40454501863367	3.78701733734522	1968	1
3.40365552424497	3.79055656588366	1969	1
3.40641399681067	3.78568296653869	1970	1
3.40403272183522	3.80234580012544	1971	1
3.40324784339484	3.79316163563725	1972	1
3.40858481121774	3.79725277262185	1973	1
3.40486434223498	3.80695898236862	1974	1
3.40530096079800	3.79454557081172	1975	1
3.40752039893407	3.81491090876538	1976	1
3.40211131056639	3.79953858188442	1977	1
3.40356077975836	3.78170165655048	1978	1
3.40404481294521	3.78854575030194	1979	1
3.40396738742614	3.78619500167428	1980	1
3.40609161745412	3.80058772155000	1981	1
3.40294972650747	3.78010536588996	1982	1
3.40240325666668	3.78023401214822	1983	1
3.40075921896421	3.76833792719445	1984	1
3.40281711695817	3.79161430729298	1985	1
3.40615514162471	3.81182687877336	1986	1
3.40392531394308	3.79414854905672	1987	1
3.40712636657984	3.79688098061817	1988	1
3.40421186863313	3.78279743704078	1989	1
3.40747535820864	3.79898964866012	1990	1
3.40422094888369	3.79165152415986	1991	1
3.40212653958266	3.78803031143148	1992	1
3.40412999420370	3.79611965252062	1993	1
3.40395608190879	3.80109859142991	1994	1
3.40474756000685	3.78045530566158	1995	1
3.40392375299265	3.79706702800805	1996	1
3.40515168430955	3.80224093960008	1997	1
3.40526460469918	3.79960429763989	1998	1
3.40440151727767	3.80413285028663	1999	1
3.40423674140676	3.80199717243395	2000	1
[truncated: 3,000 more rows]
