# Supplementary material for: Reversibility and Viscoelastic Properties of Micropillar Supported and Oriented Magnesium Bundled F-Actin
Source: PLoS One. 2015 Aug 31;10(8):e0136432. doi: 10.1371/journal.pone.0136432 (PMC4556452; doi:10.1371/journal.pone.0136432)
Supplement: S1 Data — See the Readme.txt file within. (ZIP) [file pone.0136432.s004.zip › Rheology-raw-data/120916 02mM/fov2131noDD/fov2131noDD.txt]

3.91003967000163	3.50355450915742	1	1
3.91774562241457	3.55005579512148	2	1
3.92571447463744	3.54647645951050	3	1
3.91554722114066	3.53988196250905	4	1
3.91186231041847	3.51404091526336	5	1
3.91380399262614	3.54394151048804	6	1
3.91930443603918	3.55927916551738	7	1
3.92049527157464	3.54062408189896	8	1
3.91530025428478	3.50218221694778	9	1
3.90822835426179	3.51181553739037	10	1
3.91175681877442	3.53581264778741	11	1
3.91690409120929	3.53192247111486	12	1
3.91630624176590	3.50475515525762	13	1
3.91175344226710	3.49875822729751	14	1
3.91374733416217	3.47841792304127	15	1
3.91382297243312	3.51841542988566	16	1
3.90986630205605	3.51672899727086	17	1
3.91049548112047	3.47397642049396	18	1
3.91032978341474	3.50152682320700	19	1
3.91565446364832	3.52924050555066	20	1
3.91837427188141	3.53648911344290	21	1
3.91310105000445	3.51581026142983	22	1
3.91044233142919	3.49636270485284	23	1
3.91187958407564	3.48738408305319	24	1
3.91133558490133	3.49484756899407	25	1
3.91492943504415	3.52910737638402	26	1
3.90884513860607	3.50479730804238	27	1
3.91560308787986	3.51752773178042	28	1
3.91309815556560	3.51828471315254	29	1
3.91614322258764	3.52848698080007	30	1
3.91443757839757	3.48889742378534	31	1
3.91526746869339	3.50408321955619	32	1
3.91452390341297	3.49876539520201	33	1
3.91522534317444	3.54376451700547	34	1
3.91415868569708	3.53442965323778	35	1
3.91052814613824	3.54154422763086	36	1
3.91368335885953	3.52997120674689	37	1
3.91295948904148	3.50709846427471	38	1
3.92028098318291	3.53893417310989	39	1
3.91447385338980	3.54602456287908	40	1
3.91974950233921	3.53344356725162	41	1
3.91365799476435	3.53143466746160	42	1
3.92043707791538	3.53700173675146	43	1
3.91609611693618	3.55909846216734	44	1
3.91749395849770	3.56801577952551	45	1
3.91262877720273	3.52936678799031	46	1
3.91771522379659	3.52377258875078	47	1
3.91262604948508	3.50476083599162	48	1
3.91112399226252	3.53559872299746	49	1
3.91978283083873	3.53473393880573	50	1
3.91707285624796	3.48295451721901	51	1
3.91302556938854	3.46217063706395	52	1
3.91399035506987	3.48173362254713	53	1
3.91952661621568	3.54099257984231	54	1
3.91822088331172	3.55665706049665	55	1
3.91859232545612	3.56281298272341	56	1
3.91925654260398	3.54586957107133	57	1
3.91265746079668	3.51514511445242	58	1
3.91700165846582	3.53286386562153	59	1
3.91799000547119	3.52935612776779	60	1
3.91848565627003	3.54687111163947	61	1
3.91723247481629	3.53252100172437	62	1
3.91349084219838	3.50357483483978	63	1
3.91336960588436	3.51802331720915	64	1
3.91267323576074	3.49520258616989	65	1
3.91712806264640	3.51153995432824	66	1
3.91469493131829	3.52228339279463	67	1
3.91279195576841	3.48988347051221	68	1
3.90839152001038	3.49243725193005	69	1
3.91210047289222	3.50266823151469	70	1
3.91206422388138	3.51911944468921	71	1
3.91671355016588	3.51259753073992	72	1
3.91409334591499	3.48962920476350	73	1
3.90985955580087	3.49282577684165	74	1
3.90630756747383	3.49414819016120	75	1
3.91016742519980	3.52319871378806	76	1
3.91447048699497	3.49064302482169	77	1
3.90925152978503	3.49008610106541	78	1
3.91512713583848	3.51880113548674	79	1
3.90909295352345	3.48961287780340	80	1
3.91195211764073	3.47784840399339	81	1
3.91374325348893	3.48890560571827	82	1
3.91345594265081	3.49163576536319	83	1
3.91376925910823	3.52351180275980	84	1
3.91435252787739	3.51970130686790	85	1
3.91208347743481	3.52667053042472	86	1
3.91761516948326	3.57538139670557	87	1
3.91906415888686	3.54944247842486	88	1
3.91868592332467	3.53063941352516	89	1
3.91306056054904	3.52966675994735	90	1
3.91839324477167	3.54302446272806	91	1
3.91791393829888	3.54602142683479	92	1
3.91507481903705	3.50627973524712	93	1
3.91951358443870	3.50332236996390	94	1
3.91162757902816	3.46389956960242	95	1
3.91088962984767	3.48970185265752	96	1
3.91707153905092	3.52003102963285	97	1
3.91341922723857	3.49602196406730	98	1
3.91835795844793	3.50120180971119	99	1
3.91379516463455	3.51862142173388	100	1
3.91381524379509	3.52636158178853	101	1
3.91566334980437	3.53341049660775	102	1
3.91503218483411	3.53237280717751	103	1
3.91753786890630	3.53977304156477	104	1
3.91542990132756	3.51669645245419	105	1
3.91035558925921	3.52568128593072	106	1
3.91538932626136	3.54037181490301	107	1
3.91549810047053	3.54541272734599	108	1
3.91403917814654	3.56545397893256	109	1
3.91386592546129	3.55031431149505	110	1
3.91358998968473	3.52792005401870	111	1
3.91347666278451	3.53003034748082	112	1
3.91161449041219	3.50976064093359	113	1
3.91276873009428	3.49851343125649	114	1
3.91147629513699	3.46183343306301	115	1
3.91508400694534	3.47985616472220	116	1
3.91593616889708	3.49450126238189	117	1
3.91636502540372	3.50883620390354	118	1
3.91527842205107	3.49826020906699	119	1
3.91324861147277	3.51678284489984	120	1
3.91204648240203	3.51394871027931	121	1
3.91881831867391	3.55112845657766	122	1
3.91601542540474	3.53569097838757	123	1
3.91346061562570	3.50653085266681	124	1
3.91570365374633	3.51429287938121	125	1
3.92179467478702	3.51756618158582	126	1
3.92053470629932	3.51163838514381	127	1
3.91899237717282	3.53136068264155	128	1
3.91906246190969	3.55361619748200	129	1
3.91434205524929	3.52210640909104	130	1
3.91488293093373	3.49869575965717	131	1
3.91577599109012	3.50692009191809	132	1
3.91575066912203	3.54531927600213	133	1
3.91873378221975	3.55389964550082	134	1
3.91818982473140	3.55513982220214	135	1
3.91850020316444	3.54934173888368	136	1
3.91500429120223	3.52181975017736	137	1
3.91746548725280	3.51358501252497	138	1
3.91824879310333	3.50477576614626	139	1
3.90811475821098	3.49843545011571	140	1
3.90780010601369	3.47750228688428	141	1
3.91605743522229	3.48269422279290	142	1
3.92876046908320	3.54518138907833	143	1
3.91878272359718	3.54876135757725	144	1
3.91501164012684	3.53854595582340	145	1
3.92162153841813	3.51927060221655	146	1
3.91782038351438	3.53706552620557	147	1
3.91478911828822	3.50850601517586	148	1
3.91202972767500	3.49703301742834	149	1
3.91010208947005	3.48881629943215	150	1
3.91891372053964	3.48367380324592	151	1
3.91566778021664	3.51358718274579	152	1
3.91827481246850	3.51733252193013	153	1
3.91247355776573	3.51109453779671	154	1
3.90974564779551	3.49818742709863	155	1
3.91411656621200	3.48973899472861	156	1
3.91085166976345	3.47425348686868	157	1
3.90844509558343	3.43828636316062	158	1
3.91334803997908	3.47477788101287	159	1
3.91226976451180	3.47026916099636	160	1
3.91580239991961	3.50327867160803	161	1
3.91606326285017	3.50352819523166	162	1
3.91162998686615	3.47724000212405	163	1
3.91122767099446	3.49914276916570	164	1
3.91951690946855	3.55317788841962	165	1
3.91413632886124	3.53768219881248	166	1
3.90989257307301	3.48126313370309	167	1
3.91541944714771	3.51358522229108	168	1
3.92061896711342	3.54555322727721	169	1
3.91548265018519	3.51683689599693	170	1
3.91217271376717	3.50198402749770	171	1
3.91521931296687	3.52017010346950	172	1
3.91141108863711	3.52669016048426	173	1
3.91139360740150	3.53147061797273	174	1
3.90814279943580	3.51002478085470	175	1
3.91099113274921	3.49590035600798	176	1
3.91420575064324	3.51019892940747	177	1
3.91178715840533	3.52964556349871	178	1
3.90750337310000	3.50898810756218	179	1
3.91765502998667	3.51285854425095	180	1
3.91784289840147	3.50953776262034	181	1
3.91423727130823	3.51112532609515	182	1
3.91385368347977	3.51476769577155	183	1
3.91414239372903	3.51664680762743	184	1
3.91818321486947	3.50641408230035	185	1
3.91190021179316	3.49966705140058	186	1
3.91773430572218	3.52308313229439	187	1
3.91618846932566	3.53940928846764	188	1
3.91438369351917	3.50706602122494	189	1
3.90875034853082	3.54228166000347	190	1
3.91372972125245	3.54452371173575	191	1
3.91410915310033	3.55719822191953	192	1
3.91244816889396	3.55759957676654	193	1
3.91240651157420	3.51940142179090	194	1
3.91367159379632	3.50178019818855	195	1
3.91708521108836	3.50378431030585	196	1
3.91111720068573	3.48955094226524	197	1
3.90876816405655	3.47445752270827	198	1
3.91383501124134	3.49389704064194	199	1
3.91173737523363	3.50770196631097	200	1
3.90882098383449	3.50223301203020	201	1
3.90661550542484	3.49363193522243	202	1
3.91205537907870	3.48373422097871	203	1
3.91668275244411	3.49488677506207	204	1
3.91198367732752	3.50811185126734	205	1
3.91170842096436	3.52277294375797	206	1
3.91346497628600	3.52735755294584	207	1
3.91582349326204	3.53701463039886	208	1
3.91592767827167	3.52296678338369	209	1
3.91482262948675	3.50280711249110	210	1
3.90951880179743	3.48233178568899	211	1
3.91657781306370	3.51232800839580	212	1
3.91208508693427	3.50102527642005	213	1
3.91330293584058	3.50274777684583	214	1
3.91403685777130	3.51305957832899	215	1
3.91446211088622	3.52068507396754	216	1
3.91251032339670	3.51664870853201	217	1
3.90841101908981	3.47975854016712	218	1
3.91067063851202	3.47557169008271	219	1
3.91413078578184	3.52146756671103	220	1
3.90967145619245	3.50396090406660	221	1
3.90761554076366	3.48775151531853	222	1
3.92076803200863	3.52832275873420	223	1
3.92286288515376	3.54109639362139	224	1
3.90819646765133	3.49676105382334	225	1
3.92210955817716	3.51109929589996	226	1
3.91477687323809	3.54404906021634	227	1
3.91835716498195	3.55171489393050	228	1
3.91828231716404	3.54986228664269	229	1
3.91338436940176	3.53575437812657	230	1
3.90799818999907	3.49915116549238	231	1
3.91174963035144	3.50438525498388	232	1
3.91381911962079	3.51913851031221	233	1
3.92284563520306	3.55307334145297	234	1
3.92291988675629	3.55897232185811	235	1
3.92049717548770	3.51380199601259	236	1
3.91237979206320	3.50439424565130	237	1
3.91384940845241	3.51827414961938	238	1
3.91584551799122	3.54373632355113	239	1
3.91196557716423	3.52917093359631	240	1
3.91566129797751	3.54932470372529	241	1
3.91145178400977	3.54012842727419	242	1
3.90738721257742	3.52985468472442	243	1
3.90979858259298	3.51405222355430	244	1
3.90937769055356	3.49911181466837	245	1
3.91077742908068	3.48957424853648	246	1
3.90977969645683	3.51728361674077	247	1
3.91591247867073	3.56527885799656	248	1
3.91722669385710	3.56768149583720	249	1
3.91137144261060	3.54847888731723	250	1
3.91111870910798	3.51092390553422	251	1
3.91388397516380	3.51828997338706	252	1
3.91154194781069	3.47854649934865	253	1
3.90974069885748	3.48689782945552	254	1
3.91241165762978	3.49974225980187	255	1
3.91257843150471	3.51295233726559	256	1
3.90608094863077	3.48462359673209	257	1
3.91449531689219	3.50704184577304	258	1
3.91746759716802	3.53867258785691	259	1
3.91551467294845	3.54059891686376	260	1
3.91464386987805	3.51636488430703	261	1
3.91742679981680	3.48557267706526	262	1
3.91060479056439	3.47423519241032	263	1
3.91148019403810	3.49218434202767	264	1
3.91336644956961	3.51416113313412	265	1
3.91018859832061	3.48149648963692	266	1
3.91321878668726	3.50098273859402	267	1
3.91423796898899	3.54493042861836	268	1
3.91440005808586	3.56698393187654	269	1
3.91742596842341	3.54697319045145	270	1
3.91855141701857	3.55233208781497	271	1
3.91729800077371	3.53985104034461	272	1
3.91547878663355	3.51490727750563	273	1
3.91466996834699	3.48429069158963	274	1
3.91924191790836	3.49547127949683	275	1
3.90928701492606	3.49089349776955	276	1
3.90907303276639	3.47734010114852	277	1
3.91316383751517	3.50688372611860	278	1
3.91114232500839	3.49654117947152	279	1
3.91814549147477	3.53605250978450	280	1
3.91432948627785	3.52963975588382	281	1
3.91235842015789	3.51011036600613	282	1
3.91569891796756	3.51953961648127	283	1
3.91513136237039	3.51755153751366	284	1
3.91749095634907	3.53544338905941	285	1
3.91578049472051	3.50705877995610	286	1
3.91364139492219	3.48540290659041	287	1
3.90870092973715	3.50675079530953	288	1
3.91278263336406	3.51534322660182	289	1
3.91734358744263	3.52418895861912	290	1
3.91927210221790	3.53371814756336	291	1
3.91828359308792	3.52777615163441	292	1
3.91803392891588	3.52034549765737	293	1
3.91479897501982	3.53898894887457	294	1
3.91124213054638	3.51510990416496	295	1
3.91752633659496	3.53857040879389	296	1
3.91817636655991	3.52852948176560	297	1
3.91644052176004	3.49711149163471	298	1
3.91058238261499	3.48655614723089	299	1
3.90618310992881	3.46805775300337	300	1
3.91128322090260	3.45951201059876	301	1
3.91529581118065	3.50642085960124	302	1
3.91282064150168	3.52681102206656	303	1
3.91505163757525	3.51838442695547	304	1
3.91703667260942	3.53708170137969	305	1
3.91531809812356	3.53534802757209	306	1
3.92124699498231	3.52590299603865	307	1
3.91618716873747	3.53697289298630	308	1
3.91498888896073	3.50265979119369	309	1
3.91548360490173	3.51266568957523	310	1
3.91057051645503	3.51516158323312	311	1
3.91295189999374	3.52817903108675	312	1
3.91671906331497	3.52315983789468	313	1
3.91292035821626	3.45256126139533	314	1
3.91435071437293	3.45589971325516	315	1
3.91085809451421	3.46752980451369	316	1
3.91254726468297	3.49085982099832	317	1
3.90359672104236	3.47795918829955	318	1
3.90637327203301	3.47295153803482	319	1
3.91479848329495	3.49264163095369	320	1
3.91076303879129	3.51089440243508	321	1
3.91367798612694	3.53182831355911	322	1
3.91382446511730	3.51964480723199	323	1
3.91540616293385	3.52787120494428	324	1
3.90794609208544	3.50404536199677	325	1
3.90755026873277	3.49521138134674	326	1
3.91199922760865	3.51595693043558	327	1
3.91416396605222	3.55316691728685	328	1
3.91111116167430	3.49314384234464	329	1
3.91605806091506	3.51233996115548	330	1
3.91843077212564	3.51851317838529	331	1
3.91142158964619	3.50979705350673	332	1
3.91034802547052	3.51518670482684	333	1
3.91451467721059	3.47909484332425	334	1
3.91241904393996	3.48236886755684	335	1
3.91348915053299	3.53570609867561	336	1
3.91299346685159	3.54547045083232	337	1
3.91319139429077	3.51896653353380	338	1
3.91314819407491	3.49947638792412	339	1
3.91583840639555	3.52596404851514	340	1
3.91287397843680	3.48402626684392	341	1
3.90988448660714	3.49613796849338	342	1
3.90699695884825	3.45761305410853	343	1
3.91151935172211	3.48843059648208	344	1
3.90886161465606	3.45984137541424	345	1
3.90982629543987	3.44890811613483	346	1
3.90535852542302	3.50666988257204	347	1
3.91297742331418	3.51887881912916	348	1
3.91853143354491	3.51589334741789	349	1
3.91821291072146	3.50217306279451	350	1
3.91398468927779	3.52455407285289	351	1
3.90938703571267	3.50046537153338	352	1
3.90772623032684	3.50226328133552	353	1
3.92012628202140	3.51486046294616	354	1
3.91631995016166	3.52319971701880	355	1
3.90934645023305	3.49950220872029	356	1
3.90863687211668	3.50616122668571	357	1
3.91194755142705	3.51509309985309	358	1
3.90874016910902	3.48886807289389	359	1
3.91666186213889	3.48390257634994	360	1
3.91561790936857	3.51076984744325	361	1
3.91111142746841	3.52394217966287	362	1
3.90971956963840	3.50719626054421	363	1
3.91567806524860	3.50832551257096	364	1
3.91432415148826	3.52449787524942	365	1
3.91275888860837	3.49953555508439	366	1
3.91164424966232	3.51060626852574	367	1
3.91045280586467	3.50494509704844	368	1
3.91261882734186	3.51578760772515	369	1
3.91792838253952	3.51258758330758	370	1
3.90969767484303	3.49429017627299	371	1
3.91622184648865	3.54475674217180	372	1
3.91082216739002	3.54430415367677	373	1
3.91088445926809	3.52096676890081	374	1
3.90656708689615	3.48645258365990	375	1
3.90939636398881	3.47003380693587	376	1
3.90551592858763	3.46093923052102	377	1
3.90800532074752	3.49487078696720	378	1
3.91046858419296	3.52042025803492	379	1
3.90759866938000	3.46256200214251	380	1
3.91057909640823	3.47074145164558	381	1
3.91062244513246	3.46875394126650	382	1
3.90926632589544	3.49804844780057	383	1
3.91505450120976	3.53038918013748	384	1
3.91447298214547	3.57229105716111	385	1
3.91667926629368	3.56296784738074	386	1
3.91316306203759	3.52842665966802	387	1
3.91387352343518	3.51235880041996	388	1
3.91336210847451	3.51819169919787	389	1
3.91527288993574	3.50226653731380	390	1
3.91149999457074	3.50545071727884	391	1
3.91299684110725	3.49238913264403	392	1
3.90960468155564	3.51921439832239	393	1
3.90891559228501	3.49689581958314	394	1
3.91212866792412	3.50241387351895	395	1
3.90793307414538	3.52126775832028	396	1
3.90998239032949	3.51380326447423	397	1
3.91572651460657	3.52747381602275	398	1
3.91688104924005	3.51168694906583	399	1
3.91256432339969	3.50285864123767	400	1
3.90446783945826	3.46786344327819	401	1
3.90897783284924	3.48101115722277	402	1
3.91143203648534	3.51449926763143	403	1
3.90747640011748	3.49093019513100	404	1
3.91994821449218	3.54178068442523	405	1
3.91659584190879	3.52779530393354	406	1
3.91736827311977	3.50470016819576	407	1
3.91460343367970	3.51497202047384	408	1
3.91847647387397	3.52851343637848	409	1
3.91366716343681	3.50686884436376	410	1
3.91135685119739	3.47922373308543	411	1
3.90757012664172	3.45826298196987	412	1
3.90914151724016	3.49329784705974	413	1
3.91057368802978	3.49613993437177	414	1
3.91080310431579	3.48511273779140	415	1
3.90768209424300	3.50063564859519	416	1
3.91284450342546	3.49306020352028	417	1
3.90543147799277	3.47646893617771	418	1
3.91117133964463	3.46699746654599	419	1
3.91348860958385	3.47903745583627	420	1
3.91212014885885	3.52277119565983	421	1
3.91669990085507	3.52674089336478	422	1
3.91031154665675	3.49745410861033	423	1
3.91220507004456	3.51330047392024	424	1
3.91388263036517	3.48219714309441	425	1
3.91085441767210	3.50834430197934	426	1
3.91000329403674	3.49645185919478	427	1
3.90953038288293	3.51000092552142	428	1
3.91463734974861	3.52122829322959	429	1
3.91287236770535	3.50119836980536	430	1
3.91542428183615	3.48583400278009	431	1
3.91119810571179	3.52388493304417	432	1
3.92295406133938	3.54440690614400	433	1
3.91247290670775	3.52893645339579	434	1
3.91611713596925	3.52288744090101	435	1
3.91506980355415	3.52578003274507	436	1
3.91736897140325	3.52141351913773	437	1
3.91185248026343	3.51850162469052	438	1
3.91546447385638	3.51155088751895	439	1
3.91019862215682	3.51520540682097	440	1
3.91219433177323	3.50674015598316	441	1
3.91485782008564	3.50058425953739	442	1
3.92056725590124	3.54545918065809	443	1
3.91813790148906	3.52632099850646	444	1
3.91532024186300	3.50622830090055	445	1
3.91810422360502	3.52471702331011	446	1
3.91412009382503	3.52846255739293	447	1
3.90829066197442	3.50979119926367	448	1
3.91719404083999	3.52810836492936	449	1
3.91764489218308	3.54142701503782	450	1
3.91573874722097	3.54726016889429	451	1
3.91165654730344	3.52990361677043	452	1
3.91251357014260	3.53445574224110	453	1
3.91146862883772	3.51772248808182	454	1
3.91070268025643	3.51042191421503	455	1
3.91513116764222	3.49808752304268	456	1
3.91690582139290	3.51353611624237	457	1
3.92396635296635	3.54907876758161	458	1
3.91398193439591	3.50416766464618	459	1
3.91144095439128	3.49285565823937	460	1
3.91647310579509	3.48790403994810	461	1
3.91632835919536	3.50430139828897	462	1
3.91679699642510	3.46559061272991	463	1
3.91468048117534	3.48229148485873	464	1
3.91755456870717	3.52336881713933	465	1
3.91244364088516	3.52302630566187	466	1
3.91981935167644	3.55606286795970	467	1
3.91099496881034	3.53106378319468	468	1
3.91358625422562	3.52013178175407	469	1
3.91550088141107	3.53107528314643	470	1
3.91500781375291	3.53267594792375	471	1
3.90923564149294	3.50528321702513	472	1
3.91782358581725	3.52326262136228	473	1
3.91261235326276	3.49540981769936	474	1
3.91259772888732	3.48270529973817	475	1
3.90713060635413	3.49399478115792	476	1
3.91265364212894	3.51786116021838	477	1
3.91231795724613	3.48464624217980	478	1
3.91226267245459	3.47358026279447	479	1
3.91473670834432	3.52560036382775	480	1
3.91535663095990	3.48567238679066	481	1
3.91817324359708	3.49580840664849	482	1
3.91773235920122	3.50610239890506	483	1
3.91129689127811	3.49613906523448	484	1
3.91221739694788	3.49420239377578	485	1
3.91291517571042	3.47382505374678	486	1
3.91004171545728	3.49345790730466	487	1
3.91804795485748	3.50763305487549	488	1
3.91705779152815	3.52234420057754	489	1
3.91319550491891	3.48615628390115	490	1
3.91110186927508	3.48734133212467	491	1
3.91909011766014	3.52545492858985	492	1
3.91916544977292	3.53920455698856	493	1
3.91387932886283	3.50220201175928	494	1
3.91305435060588	3.52033867335765	495	1
3.91441426758218	3.51960210942752	496	1
3.90960795308141	3.50078117967965	497	1
3.91164540716551	3.51255951427129	498	1
3.91528385697275	3.50463872562899	499	1
3.91254183387435	3.49396221306760	500	1
3.91095266553861	3.48803006656603	501	1
3.91167658432499	3.51246470846570	502	1
3.91525363765628	3.50930456929899	503	1
3.91357311119564	3.51825600704401	504	1
3.91537909303418	3.52720930498294	505	1
3.91300482378848	3.49498784314296	506	1
3.91056819474099	3.52514687957152	507	1
3.91486064060966	3.53252646828965	508	1
3.91429534590540	3.53663061028778	509	1
3.92702235604070	3.56066346630552	510	1
3.91458882218539	3.51550647039350	511	1
3.91328765050072	3.51005068340547	512	1
3.91100160048008	3.53016586035449	513	1
3.90937150043076	3.51931445554424	514	1
3.91297752297251	3.51123196300597	515	1
3.91375527419358	3.52750703573134	516	1
3.91501326359940	3.54216036410117	517	1
3.91770518766550	3.55609463640823	518	1
3.91826197250473	3.52046834492736	519	1
3.91388236116158	3.51895827795110	520	1
3.90812028963249	3.49900117628909	521	1
3.91585459099975	3.50062251866471	522	1
3.91276077025472	3.50041293044844	523	1
3.90749898641214	3.49791816797890	524	1
3.91352162291600	3.50698201496284	525	1
3.90939746116302	3.53027611020731	526	1
3.91400742837072	3.53653698497931	527	1
3.91314498035511	3.49333277093143	528	1
3.91268809943871	3.47470323546172	529	1
3.90899730561902	3.47955151176790	530	1
3.91307583361030	3.50402917780533	531	1
3.90708377836657	3.48454572807018	532	1
3.90835517470913	3.51799921110303	533	1
3.91151018332949	3.50714210936495	534	1
3.91354301766918	3.49195541111042	535	1
3.91287417400237	3.50833633096352	536	1
3.91076100308826	3.48663400816725	537	1
3.91396506083097	3.51301064947199	538	1
3.91648758496512	3.53207084057898	539	1
3.91960374415949	3.52114054440449	540	1
3.91643195687017	3.52587256544130	541	1
3.90919931776947	3.52931311360821	542	1
3.90720213168589	3.48476176481794	543	1
3.90828234020614	3.49231240641194	544	1
3.91047200848780	3.47940551250181	545	1
3.90817317978915	3.47666999863097	546	1
3.90848611511522	3.48264533054901	547	1
3.90955296259146	3.49412212599010	548	1
3.90892661088244	3.47682856454163	549	1
3.91586355114958	3.51861230166750	550	1
3.91463937182221	3.51597141124250	551	1
3.91031569127592	3.48228218913063	552	1
3.90843545872924	3.46931696408594	553	1
3.91690115791390	3.51252561806862	554	1
3.91244844538634	3.51859188188248	555	1
3.91467610157574	3.51940135312443	556	1
3.91011725087346	3.50077279489907	557	1
3.91638235103233	3.50883228432284	558	1
3.91463358137431	3.53743002753412	559	1
3.91547626756430	3.50873449670283	560	1
3.91348451985828	3.54045018954153	561	1
3.91688021612312	3.57280279098581	562	1
3.91747040519894	3.57184157624450	563	1
3.91721689481126	3.54766362331359	564	1
3.91832841771149	3.54864124225444	565	1
3.91355471951231	3.53638853559704	566	1
3.91854474588717	3.56010100716431	567	1
3.91466187382888	3.52032177514031	568	1
3.91732043541305	3.53214523032207	569	1
3.92040555042978	3.54656609608682	570	1
3.91447576526151	3.51877862226845	571	1
3.91025090774985	3.51314982632084	572	1
3.91448223045153	3.54511722822618	573	1
3.91173994669777	3.55721357264702	574	1
3.91420328581504	3.55308052591067	575	1
3.91481639558603	3.54589117686182	576	1
3.91611429687504	3.53155868209895	577	1
3.91300349844168	3.50294970392575	578	1
3.90909593399360	3.49988513041025	579	1
3.91151623050444	3.52076463712899	580	1
3.91459226076064	3.52501699180391	581	1
3.90818912374142	3.48145399502477	582	1
3.91390987771027	3.52796643259470	583	1
3.91564821203876	3.54685659617227	584	1
3.91474128738540	3.52351056691217	585	1
3.91543036795543	3.51211004121763	586	1
3.91334557119096	3.48245388269488	587	1
3.91830487666977	3.48149591965652	588	1
3.91758849678588	3.51444712171269	589	1
3.91262312666118	3.50146482962844	590	1
3.91004685022218	3.50342185203202	591	1
3.91396755844631	3.51075921371120	592	1
3.91798413215114	3.51528371912728	593	1
3.91151833880448	3.52040216232649	594	1
3.90971859787237	3.49432622386913	595	1
3.91426316389418	3.52072374020040	596	1
3.91162879721645	3.48372237145087	597	1
3.91239880779748	3.46437304139863	598	1
3.90962598942895	3.49282477351170	599	1
3.91585859689355	3.50215239236111	600	1
3.91391300269450	3.48915615977430	601	1
3.91073106550221	3.50308603196254	602	1
3.91192217420227	3.51164666651103	603	1
3.91304550215076	3.53675410723981	604	1
3.90973018179302	3.50545588592701	605	1
3.91412219283113	3.53441650953092	606	1
3.91635173666008	3.51138792413300	607	1
3.91071995633355	3.50660924324439	608	1
3.91015185928681	3.51023701301776	609	1
3.91208281353083	3.55008283543260	610	1
3.91339228124786	3.52359787729215	611	1
3.90708777045447	3.51123570942439	612	1
3.91733873104246	3.55286674518757	613	1
3.91328858052232	3.53525360797235	614	1
3.91915011698723	3.53497533175679	615	1
3.91385114179991	3.52371780311852	616	1
3.91392260829039	3.49519487107878	617	1
3.91351791621817	3.48744761096486	618	1
3.91103938183175	3.49569343938538	619	1
3.90872547020826	3.50629117986026	620	1
3.90943378217186	3.49584203367702	621	1
3.91483193832327	3.49296034954489	622	1
3.91243284206616	3.48046753069171	623	1
3.90791568955121	3.44739120169612	624	1
3.91639111125719	3.51604380478708	625	1
3.91372736224294	3.51693346544756	626	1
3.90904068792347	3.51257168163706	627	1
3.90958520380619	3.49157964114924	628	1
3.91280855701996	3.52653126120528	629	1
3.91674062046138	3.52113008547416	630	1
3.91092678366466	3.51153995440075	631	1
3.90938717487502	3.51277915591349	632	1
3.91197466908711	3.52561775120368	633	1
3.90556710956038	3.51320177115348	634	1
3.91339131676342	3.53030551947341	635	1
3.91350100223082	3.53232324576877	636	1
3.91109422564977	3.49134798656811	637	1
3.91217553141484	3.48904833896237	638	1
3.91691519004420	3.51098166010815	639	1
3.90530780924330	3.49639082051759	640	1
3.90898561943939	3.47980034092611	641	1
3.90980843650991	3.47508540936906	642	1
3.90723041066053	3.51327090691853	643	1
3.90871893179686	3.52777910403089	644	1
3.91281427283377	3.47783428915525	645	1
3.91837901783770	3.49407617412438	646	1
3.91040569081719	3.48331907932581	647	1
3.91604340073293	3.47353882762999	648	1
3.91466450156947	3.46568360298743	649	1
3.91143696695064	3.50258848251157	650	1
3.91296475354140	3.50309558055938	651	1
3.91273656218754	3.50608887353253	652	1
3.91056272230959	3.53535847180147	653	1
3.90185185662332	3.48532075900901	654	1
3.90538024661098	3.49046869011290	655	1
3.90160935825746	3.49308363623944	656	1
3.90724837995557	3.49053209404771	657	1
3.91107286781536	3.49238230605128	658	1
3.90944944213407	3.48395730859164	659	1
3.90827637094311	3.49145142546093	660	1
3.90958976920007	3.49980300184477	661	1
3.91279489546925	3.52225017201393	662	1
3.91088506210238	3.50677958039422	663	1
3.90907020209093	3.51952031724154	664	1
3.91543185093769	3.52743283540032	665	1
3.91302219918471	3.50087457059612	666	1
3.90554497167053	3.49518128249110	667	1
3.91020168230970	3.49205373633391	668	1
3.91236746112399	3.49375539324438	669	1
3.89999793399096	3.49547765929821	670	1
3.91200847120657	3.49106222612936	671	1
3.91278960435409	3.49651511585376	672	1
3.90911737478683	3.51814956044654	673	1
3.90870636414442	3.51495555245381	674	1
3.90758114888725	3.51003698249310	675	1
3.91290644277401	3.50700269360423	676	1
3.90796152451173	3.51164286594095	677	1
3.90690736019680	3.47795466697400	678	1
3.90885159055052	3.50906846753751	679	1
3.91420430924969	3.53265496874812	680	1
3.91442477129394	3.55849055179899	681	1
3.91504920864447	3.52309718786793	682	1
3.91349974559425	3.49839376194109	683	1
3.90940597743710	3.50783343668786	684	1
3.91063969965405	3.49010725666496	685	1
3.91543430887752	3.48619726476469	686	1
3.90716877624948	3.49613274384169	687	1
3.90822273944845	3.50994349496199	688	1
3.91442177570415	3.53319527760749	689	1
3.90901972622169	3.53839129882956	690	1
3.91855305876907	3.53386258181039	691	1
3.91108888784323	3.52348957400367	692	1
3.91307075204925	3.52490963406995	693	1
3.90546813717792	3.50729980439364	694	1
3.90359191638166	3.49312408086352	695	1
3.91440799586148	3.51665695191625	696	1
3.91011497695826	3.49964535748678	697	1
3.91199302177021	3.51724327800735	698	1
3.91418863025665	3.50931941870974	699	1
3.91043167261247	3.50345622187758	700	1
3.90731102151851	3.49603562034421	701	1
3.90714265558341	3.50380875236954	702	1
3.90815168151486	3.46737134129092	703	1
3.90782045567920	3.46272467540882	704	1
3.90709449012171	3.48161259966232	705	1
3.91039201570488	3.51121716834700	706	1
3.90755822809187	3.49486770638952	707	1
3.90574265346955	3.48207473197880	708	1
3.90945129789669	3.46480374451238	709	1
3.90793430047109	3.48939254238810	710	1
3.91378706455895	3.50643951135570	711	1
3.91034783831850	3.51695340117375	712	1
3.91668222899373	3.52941784969015	713	1
3.91164588286104	3.52172705072647	714	1
3.91158189398948	3.51852854598421	715	1
3.90597507194917	3.50854965241836	716	1
3.90580937619103	3.48674661382439	717	1
3.90521860653777	3.52276619334680	718	1
3.90753124258432	3.49949786320095	719	1
3.91256362815105	3.47515385573487	720	1
3.90842935494350	3.49375896316701	721	1
3.90980708740103	3.51445113068114	722	1
3.91150286979416	3.50416476356830	723	1
3.91004505463031	3.48913646673194	724	1
3.90663474237125	3.46952770543267	725	1
3.91074097771047	3.51086013382804	726	1
3.91111292851003	3.51305342299124	727	1
3.90992429874430	3.51562067527148	728	1
3.91066344007440	3.50119122841172	729	1
3.91262415858248	3.51686225679927	730	1
3.91034375118532	3.49456480751344	731	1
3.91209044803155	3.49649853633825	732	1
3.91136811242687	3.51727941731446	733	1
3.91562831668635	3.53023051877298	734	1
3.91482914784366	3.51046543625569	735	1
3.90286503886208	3.50617067939714	736	1
3.91599125492142	3.53093318515582	737	1
3.91033545165213	3.52347879509430	738	1
3.91250466395478	3.54015153113945	739	1
3.90909657523953	3.55379515117233	740	1
3.91793926241851	3.53416019934877	741	1
3.91059672846134	3.51222772607417	742	1
3.90754669532326	3.49584649344789	743	1
3.90567207412382	3.48016416703207	744	1
3.90520608305192	3.48272850591707	745	1
3.91073026469888	3.51986739000275	746	1
3.90587128308779	3.52591515911901	747	1
3.90999937729943	3.48757643537304	748	1
3.90891423857244	3.48973005688314	749	1
3.90723662973122	3.48321076008289	750	1
3.90938865864870	3.51190554684926	751	1
3.90858789098891	3.52195124019968	752	1
3.91053132829643	3.51822049763905	753	1
3.90598895396179	3.49215568771041	754	1
3.91141907813311	3.49181661514135	755	1
3.90788951164290	3.48733689976640	756	1
3.90952764740187	3.46859080251549	757	1
3.90321558694181	3.47536830673145	758	1
3.91035309435402	3.49414946726100	759	1
3.90746738306601	3.49005897777775	760	1
3.90753109560702	3.49624937273433	761	1
3.91336690794366	3.50725892408323	762	1
3.90644301623644	3.49288868388759	763	1
3.90971232378159	3.50080290974487	764	1
3.91075562544518	3.52153977127381	765	1
3.90759763074528	3.49852443758506	766	1
3.90935938311949	3.49307447596543	767	1
3.91686784872739	3.53489307222668	768	1
3.90553404417866	3.50341498275935	769	1
3.90587511987388	3.51066245089823	770	1
3.91437985422876	3.51943065936569	771	1
3.91268874866893	3.52130853892487	772	1
3.91259457592225	3.54729369614017	773	1
3.91137715559056	3.50988919970433	774	1
3.91177247436119	3.49647194533125	775	1
3.91374051552017	3.48978058463347	776	1
3.91360627253304	3.53277019319452	777	1
3.91799370758510	3.52633716883912	778	1
3.91098299734228	3.53664671774005	779	1
3.90749023833843	3.52340476876378	780	1
3.90791827875418	3.50212530879460	781	1
3.91022711365303	3.50212628857999	782	1
3.91223091036820	3.50474369816496	783	1
3.90999134227183	3.47339644916475	784	1
3.90364361615359	3.45781385940632	785	1
3.91103501668849	3.47628660815666	786	1
3.91602256985518	3.50204986982246	787	1
3.91117219729647	3.52995887227384	788	1
3.91123676357498	3.50779084615881	789	1
3.90852977179750	3.47694249552951	790	1
3.90877694661155	3.49622410615272	791	1
3.90751018566026	3.47736611231698	792	1
3.91054923792526	3.47304353993661	793	1
3.91256496249338	3.49195546425504	794	1
3.90858106179141	3.52129415457810	795	1
3.90676241558676	3.50379297869300	796	1
3.90435615003049	3.48598275350543	797	1
3.90405080753193	3.46094526810525	798	1
3.91031989124985	3.49055957546310	799	1
3.90865099019900	3.48757687146962	800	1
3.90675827005688	3.51452824139495	801	1
3.91454545789490	3.52080066487433	802	1
3.91392727506672	3.52315679462995	803	1
3.90675717374670	3.54431562708909	804	1
3.91022074770107	3.49867383074382	805	1
3.90683329889798	3.46967136326798	806	1
3.91066400310946	3.48355122334403	807	1
3.90443388340766	3.45990119256860	808	1
3.90883353947006	3.48497323754027	809	1
3.90846023041553	3.49206676707769	810	1
3.90744734543698	3.48846523146242	811	1
3.91192825911978	3.49706377976049	812	1
3.91451313054271	3.53833118486492	813	1
3.90656903698481	3.47711511617220	814	1
3.90967930591000	3.51618632345508	815	1
3.91041583942081	3.50906165838157	816	1
3.91202454968589	3.51077981933461	817	1
3.91126523729895	3.53936298458527	818	1
3.91019123333126	3.52289249517639	819	1
3.90701308513160	3.50032866356293	820	1
3.91117007992635	3.54964959585968	821	1
3.91043909652496	3.55692520402012	822	1
3.91114508568410	3.53510299723437	823	1
3.91476346984765	3.53570905535567	824	1
3.90599360161528	3.50697637564262	825	1
3.91251544566924	3.50249639118414	826	1
3.91406075414355	3.49132054313477	827	1
3.91290023964386	3.49752653104234	828	1
3.91311354975023	3.51723829561239	829	1
3.91357644365273	3.52838428360930	830	1
3.91124692237453	3.53682897395430	831	1
3.91132980982373	3.53026147183136	832	1
3.90596602370206	3.52592484088811	833	1
3.90639157752956	3.51148750690812	834	1
3.91120024631120	3.49289570838560	835	1
3.91691393366338	3.53338149655403	836	1
3.91665736973606	3.56089848594219	837	1
3.91642045657548	3.55300831375916	838	1
3.91954156070374	3.51685349448409	839	1
3.91567592001377	3.53615242286027	840	1
3.90953042991736	3.49286107356014	841	1
3.90688795275962	3.48667994657958	842	1
3.90517527608609	3.47275222752244	843	1
3.90395484992203	3.48565628534398	844	1
3.90342369347855	3.51662795259504	845	1
3.90788198322120	3.52763876045596	846	1
3.91256497770401	3.51299481288728	847	1
3.91304397682183	3.49366313426947	848	1
3.91186525967701	3.51399361658199	849	1
3.90563595459107	3.50098947070820	850	1
3.90720108132008	3.48595133208734	851	1
3.91005678454702	3.48920066642733	852	1
3.91475525507111	3.53203077872777	853	1
3.90918995418991	3.50562221939124	854	1
3.91427500426683	3.51083672977532	855	1
3.91472352518070	3.50418847732884	856	1
3.92149974991686	3.52081153441083	857	1
3.91357402246809	3.48709722144692	858	1
3.91444294261942	3.46932368865329	859	1
3.90824854919575	3.47810289811284	860	1
3.90822985813952	3.49226061345273	861	1
3.91503310593181	3.50718433863330	862	1
3.91012891499170	3.53186221465716	863	1
3.91063146593553	3.53371549203914	864	1
3.91432291168763	3.55418872171594	865	1
3.90769372899784	3.51941389905094	866	1
3.91071595589263	3.50641047063673	867	1
3.91074479937067	3.50846591521117	868	1
3.91437043591156	3.50090949388088	869	1
3.90913096107872	3.49761987776031	870	1
3.90924828197913	3.49633121981452	871	1
3.90664217334287	3.48730488536245	872	1
3.91650457804339	3.50805270997865	873	1
3.90790381623240	3.51665696572853	874	1
3.91533803512580	3.52578167057086	875	1
3.91623554235112	3.51912737859346	876	1
3.91079557396944	3.52140267532218	877	1
3.91429985383178	3.53289132773535	878	1
3.90994625303581	3.54941981293697	879	1
3.91069004365319	3.55881242279188	880	1
3.91324395801621	3.55320368780629	881	1
3.90812501666163	3.53042005210951	882	1
3.91356454931973	3.51056202169880	883	1
3.91311512954926	3.51135143736065	884	1
3.91316146370281	3.50090043895844	885	1
3.91013238604479	3.47752189078353	886	1
3.90597453092426	3.50354226902709	887	1
3.91384220807556	3.52560018464458	888	1
3.91096276288499	3.53571203882219	889	1
3.91445067038798	3.54070884117040	890	1
3.90296793900283	3.51743996601986	891	1
3.91118591734266	3.47272603939004	892	1
3.91134539442365	3.51039284949820	893	1
3.91441364287224	3.50910292921113	894	1
3.91503271250124	3.50393112881599	895	1
3.90534849345769	3.49603213795877	896	1
3.91470421117553	3.52944113832554	897	1
3.91261010318843	3.52721083385275	898	1
3.91106380108967	3.52469581289776	899	1
3.91052659754113	3.54896208900615	900	1
3.91765443423471	3.55420406914517	901	1
3.91860499780046	3.52368112648516	902	1
3.91841250837130	3.50534443141074	903	1
3.91360925023771	3.52732341349022	904	1
3.91256381437753	3.52799939750095	905	1
3.90950065773083	3.51183424644759	906	1
3.91314010999086	3.54079955396853	907	1
3.91381812554860	3.51424883428783	908	1
3.91428235390983	3.54405094478910	909	1
3.91901260564286	3.55250628566791	910	1
3.90666351234287	3.49729667843220	911	1
3.91158117425080	3.48658556689475	912	1
3.91205966285664	3.51614401396682	913	1
3.91719151759031	3.51906630771526	914	1
3.91494635781831	3.49708121672366	915	1
3.91892763266570	3.52116250598053	916	1
3.91318561040781	3.51716109528611	917	1
3.91325360099571	3.53088334787663	918	1
3.91508121608001	3.51776424364638	919	1
3.91244386633023	3.52872079736168	920	1
3.91498914854274	3.53758645535223	921	1
3.91688498021053	3.54379973220183	922	1
3.91134581597099	3.52765623186252	923	1
3.91536502970353	3.56233410742189	924	1
3.91073239364739	3.51242057590368	925	1
3.91588330976987	3.51899204258968	926	1
3.91356041447646	3.53316924887167	927	1
3.91129489307860	3.50437323903802	928	1
3.91281664476782	3.51998109268000	929	1
3.91246897849298	3.50583867573461	930	1
3.91240987721319	3.50266368720942	931	1
3.91127534718946	3.49433552978113	932	1
3.90822263438790	3.52899154907349	933	1
3.91301811101042	3.53575299734559	934	1
3.91389163775777	3.54263280296030	935	1
3.91591279934810	3.55834974030035	936	1
3.91557162042295	3.53240623569447	937	1
3.91006525150179	3.50577320118083	938	1
3.91638740283793	3.55448306065828	939	1
3.91339413552304	3.53048780163212	940	1
3.91052735767223	3.53533268700283	941	1
3.91413160465987	3.53895484186760	942	1
3.91212790087655	3.55188520592832	943	1
3.91346930154447	3.54573651968103	944	1
3.90965707721424	3.49047414327538	945	1
3.90920134269146	3.49328100321461	946	1
3.90817287120152	3.52324628534127	947	1
3.91336501406645	3.51649921128981	948	1
3.91586047865321	3.53755952432778	949	1
3.91464332233055	3.55277978972879	950	1
3.90964406727977	3.53439710175448	951	1
3.91425679023071	3.52438647168021	952	1
3.91427131847021	3.53120753430307	953	1
3.91543659351933	3.51707385725618	954	1
3.91069590724669	3.54390135925383	955	1
3.91757250818465	3.56302595145094	956	1
3.91708208630138	3.56676875570093	957	1
3.91608373794492	3.53550728184084	958	1
3.90994279663556	3.51325816009506	959	1
3.91412354560474	3.52241333312741	960	1
3.91193287205572	3.50493749325718	961	1
3.91012409534362	3.51525280874202	962	1
3.90939062803586	3.49982637665929	963	1
3.90922254520475	3.51440717932090	964	1
3.91017417976074	3.48617307239112	965	1
3.91065341213953	3.49787638238929	966	1
3.90827881043179	3.50806732081978	967	1
3.90776619299767	3.49681548389768	968	1
3.90811389240392	3.50764914711618	969	1
3.90866334501005	3.54039501321888	970	1
3.90963733730721	3.54250228225953	971	1
3.90888762077552	3.52924409892509	972	1
3.90391438480323	3.51584488320513	973	1
3.91002587757796	3.51289671755787	974	1
3.90907867201982	3.50260178568657	975	1
3.90771965946360	3.48035118636545	976	1
3.91284310657123	3.50068418231711	977	1
3.90749179588461	3.48024842352881	978	1
3.90788437106832	3.50539281193205	979	1
3.90977964873706	3.49694959819383	980	1
3.91448537169493	3.51755850393080	981	1
3.91661489490839	3.51078243031241	982	1
3.91044365051183	3.48978620189335	983	1
3.91094421402154	3.46906463286159	984	1
3.90848675422570	3.46916709082041	985	1
3.91078479080217	3.49422064251637	986	1
3.91168132914221	3.49989059984968	987	1
3.91080944307070	3.50960068721566	988	1
3.91171756100038	3.51014546442188	989	1
3.91013242215731	3.52036176896304	990	1
3.91165863905716	3.51351552142503	991	1
3.91361370266041	3.52561754921061	992	1
3.91551847645056	3.50450341609599	993	1
3.91258443187631	3.49639789130316	994	1
3.91201900686484	3.50343514284560	995	1
3.91143448382519	3.50908070532189	996	1
3.90622299329714	3.47103236135126	997	1
3.91015468044991	3.51005436550867	998	1
3.91173261051635	3.49021143095909	999	1
3.90992971565886	3.49627147183650	1000	1
3.91514242047017	3.53336971413033	1001	1
3.91394925573132	3.51852063062634	1002	1
3.91304572940473	3.51504682859475	1003	1
3.91705763159257	3.53375598316704	1004	1
3.91287114154397	3.55150368072996	1005	1
3.91709445554967	3.55185987867232	1006	1
3.91357108737760	3.52030023976891	1007	1
3.90820234815213	3.51521181754636	1008	1
3.91428675425140	3.51263963891483	1009	1
3.91748402337694	3.54263015389277	1010	1
3.91434475883598	3.50239130988235	1011	1
3.90886770782817	3.47620269736426	1012	1
3.91605425175473	3.49399677374040	1013	1
3.91249285130559	3.52509316557717	1014	1
3.91376466138381	3.50551950360252	1015	1
3.90686518272467	3.49814963646974	1016	1
3.90624623002299	3.48767250007519	1017	1
3.90434479848662	3.49845812237785	1018	1
3.91226477933281	3.49978199458301	1019	1
3.91110004412733	3.48891148387293	1020	1
3.91160108399636	3.47792865465683	1021	1
3.90960212438449	3.48188217689293	1022	1
3.90611987672553	3.47745596383447	1023	1
3.90830636637516	3.47884898230977	1024	1
3.90486483551984	3.49885267968863	1025	1
3.91412559041996	3.52816877409932	1026	1
3.91269118965501	3.49018961689346	1027	1
3.90780667788897	3.51509046385385	1028	1
3.90813257067913	3.49902574364682	1029	1
3.90996279385173	3.48865020538321	1030	1
3.90834728801985	3.47465255056233	1031	1
3.91337519345807	3.49653129745501	1032	1
3.90697315834973	3.49815955682304	1033	1
3.90734393802075	3.49699229385709	1034	1
3.90525616366217	3.49743875656633	1035	1
3.91306570937799	3.45711381254903	1036	1
3.91083935857253	3.50328613456124	1037	1
3.91402791957339	3.51796262190099	1038	1
3.91395257260418	3.51715662897525	1039	1
3.91245076771239	3.50752127252684	1040	1
3.90995415007250	3.49906248663391	1041	1
3.91878844156116	3.50696684978126	1042	1
3.91568224914726	3.52691701537677	1043	1
3.91547168433354	3.55100454010240	1044	1
3.91027549342265	3.50725331344211	1045	1
3.91230663629606	3.51054786396476	1046	1
3.91233630490222	3.50086386291343	1047	1
3.91634085493245	3.51936729471001	1048	1
3.90634978173416	3.50833158855555	1049	1
3.90823004948495	3.51786823150423	1050	1
3.90791227587866	3.52702636585825	1051	1
3.91144824952483	3.51843295905314	1052	1
3.91040429298774	3.52150756696760	1053	1
3.90754840536497	3.50680300088181	1054	1
3.91079152384933	3.50677031355880	1055	1
3.91061418201915	3.49551371735512	1056	1
3.91112174157216	3.51739005613545	1057	1
3.90371023455242	3.47168926050256	1058	1
3.90879818873982	3.48653787493155	1059	1
3.90879687287127	3.49011280208221	1060	1
3.91031300804160	3.46752713559592	1061	1
3.91370624256942	3.50209629517900	1062	1
3.91108173311206	3.49220147205221	1063	1
3.90850400702166	3.48863231018670	1064	1
3.91115847518891	3.51845055308580	1065	1
3.91103909823928	3.48997683013918	1066	1
3.90886639906543	3.49992699838862	1067	1
3.90957187157923	3.49763931736339	1068	1
3.90443280656504	3.48189498570661	1069	1
3.91045869472498	3.48182764501718	1070	1
3.91019272934216	3.48682304275803	1071	1
3.91173658403592	3.49404028297878	1072	1
3.90803996381287	3.47711090375541	1073	1
3.90551633242787	3.47464625937618	1074	1
3.91398863748921	3.50164012063187	1075	1
3.91032470280540	3.48839414204702	1076	1
3.91552488492005	3.50610768008344	1077	1
3.91299952787871	3.48674373282006	1078	1
3.90722026346826	3.47391238205336	1079	1
3.90965641276671	3.49247214201270	1080	1
3.90533300002844	3.47078484268691	1081	1
3.90581159500752	3.47019680891082	1082	1
3.90716859278705	3.48835295827249	1083	1
3.90600227106459	3.48139905073470	1084	1
3.91337487925773	3.50529387786766	1085	1
3.91024319124219	3.49225605934596	1086	1
3.91437700053205	3.51321274168217	1087	1
3.90981827157716	3.48921152916681	1088	1
3.90445825820568	3.47826540832299	1089	1
3.90895492913611	3.49669054083562	1090	1
3.91030455380110	3.50891413498873	1091	1
3.91660703130773	3.52714314342785	1092	1
3.91164996218087	3.50906556165836	1093	1
3.91513209388840	3.50744366160305	1094	1
3.90740714862160	3.52886573622377	1095	1
3.91402676492647	3.54869492360991	1096	1
3.91042970486466	3.49594761443078	1097	1
3.91181126581906	3.47440577475039	1098	1
3.90939385808885	3.51221794608350	1099	1
3.91231869713678	3.50609180734462	1100	1
3.90871428333364	3.50978321435503	1101	1
3.91562149996404	3.50097033902319	1102	1
3.91372658093682	3.50897950607630	1103	1
3.91201134848633	3.50653420649188	1104	1
3.90943686050042	3.50536707654215	1105	1
3.90835086314786	3.51412021180033	1106	1
3.91191850699678	3.51418840167405	1107	1
3.91070421774879	3.50791374096626	1108	1
3.90653422149020	3.49722582804562	1109	1
3.91355301860697	3.50187107425983	1110	1
3.90731919395038	3.51811785534863	1111	1
3.91601276067905	3.56356738024399	1112	1
3.90899149748872	3.50681807705785	1113	1
3.91736057802246	3.49536369953206	1114	1
3.90922795832695	3.49375688959749	1115	1
3.90847651127483	3.50259972543796	1116	1
3.90562410454157	3.47433334588399	1117	1
3.91131820185245	3.51795854980960	1118	1
3.90982448260226	3.49196740363317	1119	1
3.91104875930819	3.48885877915383	1120	1
3.91132665041028	3.48467364295407	1121	1
3.91320545015178	3.52989389155767	1122	1
3.91265467471185	3.53757101081078	1123	1
3.92083388496011	3.57682888992538	1124	1
3.91894127749708	3.56410899425331	1125	1
3.91464041062929	3.54821614507685	1126	1
3.91404630611271	3.51912039766952	1127	1
3.91157814489276	3.51537946893089	1128	1
3.91468903835763	3.51725399985742	1129	1
3.91181275634537	3.51134279680469	1130	1
3.90701922670022	3.52324034153296	1131	1
3.91226416106128	3.50426158683834	1132	1
3.91705984714097	3.50097326508964	1133	1
3.91101387087349	3.51457911866606	1134	1
3.90928230261938	3.53901959751379	1135	1
3.91023856299761	3.51045821379190	1136	1
3.90809529678328	3.50335698297740	1137	1
3.91349031479911	3.52380648442070	1138	1
3.90658547142884	3.50069404027114	1139	1
3.91544646913566	3.53724553236092	1140	1
3.90997817479983	3.52604250403893	1141	1
3.91558773900849	3.51971416399497	1142	1
3.91251243289290	3.52370999421430	1143	1
3.91210473229283	3.50656111189900	1144	1
3.90919453165222	3.49832076397324	1145	1
3.91253930447802	3.52992473507342	1146	1
3.90827538173285	3.51525874028345	1147	1
3.91002515170400	3.52027973837467	1148	1
3.90670977158346	3.49531373782636	1149	1
3.91225911573426	3.49144197983829	1150	1
3.90742588521704	3.47844147719304	1151	1
3.90682649924231	3.47022188836756	1152	1
3.90994377870078	3.48843242739167	1153	1
3.91436355901497	3.50050743600947	1154	1
3.90209524299292	3.46929048863365	1155	1
3.91045269459779	3.48771071390736	1156	1
3.91094778662688	3.46276286079117	1157	1
3.91051260627835	3.49298367302188	1158	1
3.90518419017549	3.45589693848715	1159	1
3.90327722627515	3.46795199932311	1160	1
3.90224326573947	3.47747203553359	1161	1
3.90810041059296	3.50222448169499	1162	1
3.91191589282659	3.52454054367860	1163	1
3.91011881885174	3.50847700452685	1164	1
3.91128924035612	3.49862728767106	1165	1
3.91061433260994	3.49650671803509	1166	1
3.90806375839362	3.50762762566974	1167	1
3.91056639956259	3.52233956975014	1168	1
3.91069554735890	3.54011723491954	1169	1
3.91184228257120	3.53087347057199	1170	1
3.91171033236010	3.54219731625351	1171	1
3.91602291539504	3.57474515318589	1172	1
3.91038947674175	3.53302555922532	1173	1
3.90558781959931	3.48628645995627	1174	1
3.90946780734286	3.50391671549820	1175	1
3.90894323761226	3.50731748054785	1176	1
3.91222843904850	3.52205078041333	1177	1
3.90988754260519	3.51142306614057	1178	1
3.91367962121021	3.51862978710995	1179	1
3.90830609252805	3.49895160552201	1180	1
3.90976505464846	3.51557471924401	1181	1
3.91536550159985	3.51483923588301	1182	1
3.91106327383573	3.53904397609267	1183	1
3.91389008942255	3.53060376754608	1184	1
3.91332212203559	3.51539107795813	1185	1
3.90868695196882	3.49074772291425	1186	1
3.90538630588133	3.46354210050550	1187	1
3.90562585890327	3.48396413924894	1188	1
3.90682539874163	3.49359638821484	1189	1
3.90969646145537	3.53168697652466	1190	1
3.91631251843949	3.53966250611924	1191	1
3.91240261662889	3.50757417944119	1192	1
3.90500935470750	3.47002341979581	1193	1
3.91322176975919	3.47999679356915	1194	1
3.91142900855862	3.46185692147663	1195	1
3.90983207452659	3.46442064664887	1196	1
3.91334751019973	3.48326716715358	1197	1
3.90735471698395	3.50403685951187	1198	1
3.90780040456562	3.48478439441236	1199	1
3.90877122986560	3.49088715982299	1200	1
3.90962065405870	3.52407529696375	1201	1
3.90954591710362	3.49279775681763	1202	1
3.91284230821143	3.52912523362451	1203	1
3.91434953057830	3.54533982242109	1204	1
3.91307467389868	3.54038936773553	1205	1
3.90837916096657	3.52220706292866	1206	1
3.90656617842266	3.52503082991833	1207	1
3.90973316614211	3.52754150985931	1208	1
3.91449222800592	3.52918751929911	1209	1
3.91504385345877	3.49629075637898	1210	1
3.91009737133418	3.51735106767495	1211	1
3.91346034860242	3.53038768101965	1212	1
3.91160563127027	3.49101806200776	1213	1
3.91134395875768	3.52052201663662	1214	1
3.90677363933996	3.51342367532252	1215	1
3.91190062864832	3.51083477808200	1216	1
3.90982332220166	3.50491506622721	1217	1
3.91434454007212	3.51133357018939	1218	1
3.91711932287754	3.50582746744881	1219	1
3.90682298000848	3.46313797541964	1220	1
3.90712474081988	3.51383351075891	1221	1
3.91098375738970	3.51876830846312	1222	1
3.91122357033573	3.52601462984345	1223	1
3.91353122343410	3.53645589974352	1224	1
3.90814616941199	3.50898350659810	1225	1
3.91418341063732	3.51304380419978	1226	1
3.91029048058180	3.49819465610384	1227	1
3.90712140357596	3.51154887651267	1228	1
3.90565484146463	3.47841077863387	1229	1
3.90863743330604	3.48180275197913	1230	1
3.91272183154420	3.52642955327585	1231	1
3.91221450515059	3.52972348891144	1232	1
3.91325788930472	3.52544210639883	1233	1
3.91227240485152	3.51523576324893	1234	1
3.91084585911400	3.51178791353154	1235	1
3.90884523747957	3.48496848840261	1236	1
3.90267710039396	3.44203021302698	1237	1
3.90761208338725	3.49797568548060	1238	1
3.91200229280688	3.49370151216007	1239	1
3.91221944405087	3.51079308344810	1240	1
3.90659103153875	3.50392130035561	1241	1
3.91293645605292	3.53883218041859	1242	1
3.91333258559310	3.55914755887213	1243	1
3.91156010900713	3.53646836315911	1244	1
3.90561809662517	3.50140604915769	1245	1
3.90897767603454	3.48687121824842	1246	1
3.90539013832590	3.46344675532521	1247	1
3.91091447879900	3.47547603810771	1248	1
3.90620554859792	3.48578827438557	1249	1
3.90505762590374	3.48405073293711	1250	1
3.90800916928889	3.50907156655438	1251	1
3.90826783244108	3.51524575752404	1252	1
3.91058615474097	3.50974830249813	1253	1
3.90915658851423	3.53397472106606	1254	1
3.91594303218428	3.55175582607758	1255	1
3.90620807586625	3.52115044982880	1256	1
3.90749506070201	3.50997034030001	1257	1
3.90572446725679	3.48157220569462	1258	1
3.91163457922054	3.50470266772162	1259	1
3.90253987666696	3.48455938811640	1260	1
3.91068794743770	3.51357525456486	1261	1
3.91055163882403	3.51563522406767	1262	1
3.90940783152127	3.48736769907206	1263	1
3.90575223567603	3.50558959293231	1264	1
3.90925849642201	3.53650964966867	1265	1
3.91010095834816	3.50968568071248	1266	1
3.90237950265283	3.49335008221888	1267	1
3.90693883036741	3.48865509296402	1268	1
3.90753937029558	3.50852825384811	1269	1
3.91545182832348	3.50586799948101	1270	1
3.91297581947638	3.50965242249358	1271	1
3.91167982625814	3.53798806406844	1272	1
3.91030788721272	3.53561253389254	1273	1
3.91661566263850	3.55071127470291	1274	1
3.91719983557300	3.56208293629611	1275	1
3.91066776500591	3.53344339633434	1276	1
3.90807331857652	3.51957208080798	1277	1
3.90347589465001	3.51848240254050	1278	1
3.90465227110328	3.48821123955890	1279	1
3.90492640481919	3.45721399384952	1280	1
3.90956574852078	3.48198551880311	1281	1
3.91029795717976	3.46813722557403	1282	1
3.90489150450772	3.45841440261380	1283	1
3.91076413850509	3.48589786547058	1284	1
3.91163551106564	3.50770865008352	1285	1
3.91211091294265	3.52639518566182	1286	1
3.91624564397199	3.52418090222274	1287	1
3.91148720538449	3.50428850681432	1288	1
3.91184996763106	3.52752668949307	1289	1
3.91556829744446	3.54005259013372	1290	1
3.90666777947798	3.52975316142069	1291	1
3.90850959839911	3.52999480843281	1292	1
3.90634675478634	3.52459360128684	1293	1
3.91043344281452	3.50862040874959	1294	1
3.90810290961036	3.44801827768361	1295	1
3.91040792249484	3.49775786942079	1296	1
3.90423926370176	3.45448692676346	1297	1
3.90396725525048	3.49265501139865	1298	1
3.90839595510652	3.47502471401889	1299	1
3.91138507689806	3.50148550238968	1300	1
3.91400935260031	3.50321055492956	1301	1
3.90959573710716	3.51897009930554	1302	1
3.91755609177302	3.54267438117490	1303	1
3.91282754230788	3.52008226877437	1304	1
3.91166933885743	3.51329116593669	1305	1
3.90849510049475	3.50177405742575	1306	1
3.91164629776910	3.51793852539650	1307	1
3.91025130218834	3.52552170714518	1308	1
3.91279738825034	3.51098408462647	1309	1
3.91125081775384	3.54371069482333	1310	1
3.91246494353617	3.56428927090848	1311	1
3.90628039527224	3.52415957793798	1312	1
3.91795763837452	3.53827914247989	1313	1
3.90482460425207	3.53064505900399	1314	1
3.91194173500159	3.52235839301795	1315	1
3.91169725301496	3.53289199780842	1316	1
3.91316588918964	3.53003637365093	1317	1
3.91074749509788	3.52015982693875	1318	1
3.90772974181864	3.51994784427373	1319	1
3.90508894334435	3.51646540433000	1320	1
3.91618301253817	3.49998089856371	1321	1
3.90783990432624	3.49930589566991	1322	1
3.90903426486139	3.50655100417707	1323	1
3.91069515468291	3.49612987327389	1324	1
3.90515291107205	3.47268055517229	1325	1
3.91352860366079	3.51021401652602	1326	1
3.91024321928772	3.50597619961770	1327	1
3.91330678189265	3.53813361946049	1328	1
3.91319520027591	3.53380701252228	1329	1
3.91437951888641	3.51935196127443	1330	1
3.91038873971030	3.49004512953687	1331	1
3.90998103208959	3.49978101960937	1332	1
3.90833855629386	3.51289173196910	1333	1
3.91841404201266	3.52784850848869	1334	1
3.91673805726504	3.51727859386335	1335	1
3.90727847530686	3.51276290145155	1336	1
3.90581761069689	3.51350580186315	1337	1
3.90908512210362	3.52625619907887	1338	1
3.90656320146061	3.50475880508377	1339	1
3.91402463265191	3.50525974661981	1340	1
3.90625264840009	3.52262973178840	1341	1
3.91278557293633	3.51402622490486	1342	1
3.90914805207183	3.50765161857543	1343	1
3.91269028743255	3.52114239543609	1344	1
3.91185353907607	3.51762620780424	1345	1
3.90872374771302	3.50697589940560	1346	1
3.91318990115008	3.53315779225288	1347	1
3.90712299141175	3.51679918732418	1348	1
3.90615643167849	3.48767573803685	1349	1
3.91312511247894	3.51452256804220	1350	1
3.90920862019617	3.55473154765985	1351	1
3.91388645718804	3.52375039671870	1352	1
3.91063245712412	3.50572634720700	1353	1
3.91239111951591	3.53040892655381	1354	1
3.90714399185827	3.51235018631227	1355	1
3.90623225145056	3.51267015445361	1356	1
3.91034270973763	3.51353083333597	1357	1
3.91770192011155	3.50969479683408	1358	1
3.91329985404120	3.50026230241634	1359	1
3.90960553668228	3.49309993308886	1360	1
3.90646423069499	3.50982662396419	1361	1
3.91199261782141	3.53030148295228	1362	1
3.90893587926051	3.51550949492596	1363	1
3.90334860643481	3.52270081707474	1364	1
3.90714633679290	3.48901665695013	1365	1
3.91085443276356	3.48921033261554	1366	1
3.91014763718276	3.49340056623034	1367	1
3.90718892089352	3.49802576238040	1368	1
3.91285270335474	3.52587010813255	1369	1
3.91188717436509	3.54115125087511	1370	1
3.91169668514597	3.53505746538902	1371	1
3.91186014049579	3.55499488997218	1372	1
3.91168971552627	3.53314359757541	1373	1
3.90535820959453	3.53380838995232	1374	1
3.90638067603507	3.51430699317208	1375	1
3.90891357965647	3.52120421196851	1376	1
3.90982951604521	3.49870466123110	1377	1
3.90736264663088	3.50005689664869	1378	1
3.91208919112616	3.50603078165930	1379	1
3.91122394093345	3.55455609622782	1380	1
3.91299801239451	3.53579871796205	1381	1
3.90840433258467	3.48609039534081	1382	1
3.90844034962910	3.50420731420452	1383	1
3.90809164931215	3.53221594522489	1384	1
3.91091024882511	3.52642358086726	1385	1
3.90516054172315	3.51545920839943	1386	1
3.90598079367800	3.50439077457923	1387	1
3.91078501365827	3.52184237878674	1388	1
3.91179659735751	3.52059702761224	1389	1
3.91524726700938	3.54950510529372	1390	1
3.91185385436719	3.53858203251651	1391	1
3.91065763553554	3.51679748208661	1392	1
3.91162740758009	3.53311093426057	1393	1
3.91161150863831	3.51577946279669	1394	1
3.90965283502383	3.49031079370116	1395	1
3.89947747987067	3.46238796201068	1396	1
3.90364103624782	3.49317534453245	1397	1
3.90902868327304	3.51958285490120	1398	1
3.91425688537637	3.54287017249336	1399	1
3.91279168823676	3.54465240498599	1400	1
3.90926482269624	3.52907184948359	1401	1
3.91125127520854	3.53548229158036	1402	1
3.91222244856270	3.52280028644717	1403	1
3.91003560531495	3.53431640463447	1404	1
3.90947600443508	3.52468740431500	1405	1
3.90754838513894	3.47570644264918	1406	1
3.90328086204379	3.47816336329355	1407	1
3.91340623975732	3.47163185621674	1408	1
3.91094240783751	3.48679408479127	1409	1
3.91543727925745	3.50677746720444	1410	1
3.91268239802095	3.53563109682998	1411	1
3.91388823004604	3.50263030906773	1412	1
3.90894279402400	3.47547456629373	1413	1
3.91150168751501	3.47576529862800	1414	1
3.90717262071496	3.51077009399648	1415	1
3.91462827688307	3.53034918365466	1416	1
3.91697423915989	3.53737418683538	1417	1
3.91764931518187	3.51397235608510	1418	1
3.91606471763212	3.50039052406308	1419	1
3.91654484175504	3.52257340498585	1420	1
3.91845182280856	3.55567970761544	1421	1
3.91465416412589	3.53519914028136	1422	1
3.91201351894857	3.52084927601797	1423	1
3.91254745052052	3.50091915607904	1424	1
3.90729273754399	3.50103128473398	1425	1
3.90956506961175	3.53777369115971	1426	1
3.91375098573411	3.54282390592308	1427	1
3.90561675948083	3.49421573353176	1428	1
3.90870161113607	3.48760280947808	1429	1
3.90906586956869	3.49641860252820	1430	1
3.90792890703611	3.49571923352007	1431	1
3.90701596521299	3.48526693702737	1432	1
3.91534806460033	3.50919779988596	1433	1
3.91326017272933	3.52307413064067	1434	1
3.91094933673256	3.53605050851386	1435	1
3.91009847167714	3.50864245699548	1436	1
3.91006963078113	3.51877806130707	1437	1
3.91191409495629	3.53444897230655	1438	1
3.91309690548856	3.50162555858966	1439	1
3.91328333082488	3.48946291352051	1440	1
3.91626975851594	3.49407412531126	1441	1
3.90869940508058	3.51514835490903	1442	1
3.90821547936375	3.48876874028948	1443	1
3.91156672441160	3.48456103337325	1444	1
3.90786527451590	3.47960057934122	1445	1
3.91149185007667	3.50084328576115	1446	1
3.90914679361398	3.50424691882320	1447	1
3.91236685222100	3.47607485002117	1448	1
3.90434911457684	3.46783397770047	1449	1
3.90550088946740	3.48328974461018	1450	1
3.90982406721729	3.49262536051139	1451	1
3.91507985415015	3.51421624498068	1452	1
3.91392786154240	3.52605816193948	1453	1
3.91479678998850	3.54812495028681	1454	1
3.91387370551604	3.53381513227200	1455	1
3.91379765399661	3.54983921635259	1456	1
3.92065290787497	3.53988479365902	1457	1
3.90997727756640	3.52049803190614	1458	1
3.91669754706071	3.53766466394949	1459	1
3.91018452999773	3.50733510370895	1460	1
3.90337356603678	3.50318831247180	1461	1
3.90964988183080	3.51860104203612	1462	1
3.91058278030545	3.51433816942941	1463	1
3.90657797065938	3.46216630569257	1464	1
3.89896953050963	3.45332011114163	1465	1
3.90905466956710	3.45976426037571	1466	1
3.90586753438764	3.45915920105691	1467	1
3.91053941993991	3.46740892698350	1468	1
3.90926143810920	3.48612277647621	1469	1
3.91391215219550	3.53474982182263	1470	1
3.91037536131238	3.51554604609814	1471	1
3.91181505406223	3.51334377866599	1472	1
3.90951822934356	3.51021395871620	1473	1
3.90976951995227	3.51559347516153	1474	1
3.91147978593277	3.53024483101190	1475	1
3.91228147823280	3.53416974884128	1476	1
3.91043125220160	3.52165374018025	1477	1
3.90194494648770	3.50965513383597	1478	1
3.91659827655873	3.53459366311317	1479	1
3.91015051349068	3.51508014619487	1480	1
3.91515999536809	3.51463225185764	1481	1
3.91108985580951	3.48976832376920	1482	1
3.90783452979194	3.48305984350599	1483	1
3.90979071941453	3.49518978533378	1484	1
3.90662986181508	3.49799116932527	1485	1
3.91014323736175	3.49932123499576	1486	1
3.91360681115247	3.51422324106218	1487	1
3.91570974371086	3.53574231389466	1488	1
3.91194054292956	3.53369371150637	1489	1
3.90738102201434	3.50635258745414	1490	1
3.90584489396442	3.50725594014790	1491	1
3.91073953860054	3.52396406417719	1492	1
3.91796410073935	3.50730309160753	1493	1
3.91192459743801	3.51519904758850	1494	1
3.91298690749210	3.50586060616948	1495	1
3.91001738782774	3.52064247942350	1496	1
3.90725909120319	3.52127263917164	1497	1
3.90690522766157	3.49610917395661	1498	1
3.90772145897796	3.51246147222244	1499	1
3.91217497520868	3.51205337730961	1500	1
3.91515323832040	3.53631132003110	1501	1
3.91097025135811	3.51313204458097	1502	1
3.91251547925572	3.50633784022094	1503	1
3.90715669843505	3.48751597609083	1504	1
3.91204112621380	3.48516851004389	1505	1
3.91053001893695	3.51428362165362	1506	1
3.91861434500595	3.51155681394023	1507	1
3.91278648844337	3.51162208558982	1508	1
3.91461503063222	3.50290289018990	1509	1
3.91102695043501	3.53079207931537	1510	1
3.91439227809319	3.55309584286562	1511	1
3.91416154798993	3.54740820289581	1512	1
3.91356005985519	3.54421226382614	1513	1
3.91319189910050	3.52200031700151	1514	1
3.91054925270720	3.52818321494479	1515	1
3.91539312630190	3.52804424729569	1516	1
3.90845230417141	3.53210592735039	1517	1
3.90713237051589	3.53243721049690	1518	1
3.90732505769877	3.54190862737515	1519	1
3.91283731139943	3.55059176539751	1520	1
3.91077645396828	3.50704602437553	1521	1
3.90851290971539	3.48398432662936	1522	1
3.90647426119428	3.51818504235520	1523	1
3.91056564167553	3.50823747131195	1524	1
3.91005549247811	3.50360449186659	1525	1
3.90884728814906	3.50180143003890	1526	1
3.90730138729523	3.49836772676041	1527	1
3.90956833760280	3.48886297910260	1528	1
3.91046544845799	3.49424550135770	1529	1
3.90694010533538	3.51247293386012	1530	1
3.90602183374706	3.51526850857453	1531	1
3.91003588605622	3.51099959762557	1532	1
3.90980078240702	3.51900919425050	1533	1
3.91248674397946	3.51769076294637	1534	1
3.91084555087159	3.54052059583248	1535	1
3.91103642623604	3.52931938320677	1536	1
3.90505422227170	3.50555150274495	1537	1
3.91206198261565	3.51793175552580	1538	1
3.90916569824127	3.52696932873348	1539	1
3.90882198788922	3.49628953112267	1540	1
3.90698439228969	3.46458050892871	1541	1
3.91254860055612	3.51741972344260	1542	1
3.91323607464565	3.50384416070341	1543	1
3.90965163036835	3.49261096171119	1544	1
3.90949412538204	3.51077028111355	1545	1
3.90959614113618	3.52529955842510	1546	1
3.91623262967484	3.52275285423406	1547	1
3.91466240490722	3.52617222994428	1548	1
3.91078841121901	3.51534397411847	1549	1
3.91564273220375	3.51004799341772	1550	1
3.92098562930614	3.54319202541024	1551	1
3.91021420809817	3.53086240994972	1552	1
3.91231826043914	3.53155811678112	1553	1
3.91430520850880	3.54861167574461	1554	1
3.91302081135464	3.54333279115724	1555	1
3.91269312163800	3.51916471722267	1556	1
3.91472480415091	3.53168254526385	1557	1
3.91664948343738	3.55288718153252	1558	1
3.91012952574152	3.52413257080300	1559	1
3.91074193712958	3.50395560401755	1560	1
3.91056290635082	3.49229687834275	1561	1
3.91343922918997	3.51893022855821	1562	1
3.91071283315650	3.50104495445207	1563	1
3.91128216192485	3.50720283342509	1564	1
3.91060494447400	3.51599500680883	1565	1
3.91161530667715	3.48688808747128	1566	1
3.90873195187375	3.51418568459609	1567	1
3.90544792363538	3.49021418689186	1568	1
3.90799488736492	3.48434410574148	1569	1
3.91239310971232	3.50422609706407	1570	1
3.90853089098353	3.52384865264302	1571	1
3.90859600880641	3.51307436008002	1572	1
3.91022093518461	3.49670987323090	1573	1
3.90910471927825	3.49454806698611	1574	1
3.90800168238624	3.48886549778793	1575	1
3.91704470236451	3.53649247085843	1576	1
3.91400630597671	3.56274984248671	1577	1
3.92156500451181	3.55467248815179	1578	1
3.91188217517091	3.53450261410877	1579	1
3.91723660512591	3.53150195787991	1580	1
3.91180454350379	3.52342594469458	1581	1
3.91540966849275	3.53870229655945	1582	1
3.91971801953090	3.52064163543841	1583	1
3.91105843689632	3.49345242186951	1584	1
3.90949963245933	3.51081124169830	1585	1
3.90687129398262	3.50727795436343	1586	1
3.90553055930867	3.48793340199142	1587	1
3.90786991463854	3.50500671828614	1588	1
3.90960668694465	3.50176758392629	1589	1
3.90586900952609	3.49681837286963	1590	1
3.90643054253752	3.49847265265239	1591	1
3.90162852820252	3.47007266719629	1592	1
3.90134582948230	3.50253654833686	1593	1
3.90768987973524	3.51306992830374	1594	1
3.90772048608827	3.51295398206074	1595	1
3.91306130272755	3.50573075808940	1596	1
3.91141532934228	3.49329647564040	1597	1
3.90987558708309	3.51596731889410	1598	1
3.91264421174360	3.53562518337350	1599	1
3.91009162854996	3.51797746238532	1600	1
3.90923263039026	3.51634813008800	1601	1
3.90504266674042	3.48551006593232	1602	1
3.91083710817083	3.51654395546192	1603	1
3.90547701837780	3.50961293299076	1604	1
3.90947974941878	3.51562911798575	1605	1
3.91428404917775	3.52024079948184	1606	1
3.91551731415733	3.54201993888067	1607	1
3.90745266678604	3.50953761088121	1608	1
3.90728624414268	3.50127703711383	1609	1
3.90484158437436	3.50437320387431	1610	1
3.91035379725848	3.52854253452569	1611	1
3.91706268789012	3.52809390684426	1612	1
3.91327389404671	3.55274497900750	1613	1
3.91316579858865	3.53131624448539	1614	1
3.91545959839697	3.52012605356578	1615	1
3.90874219088845	3.51416893650198	1616	1
3.91245248108049	3.53022497809860	1617	1
3.90997645890500	3.53219013119372	1618	1
3.91895947500489	3.53588945019593	1619	1
3.91370270084688	3.51915960572387	1620	1
3.90813174218482	3.52462319233609	1621	1
3.91824439404621	3.54647347746732	1622	1
3.91143492250878	3.52710910817989	1623	1
3.90621585809541	3.49961818189212	1624	1
3.90777984914482	3.47342990003782	1625	1
3.90390158928591	3.48186095791732	1626	1
3.91415814884522	3.49249612808661	1627	1
3.90581079670763	3.49620344966302	1628	1
3.90991497460229	3.52161672819229	1629	1
3.91007545249316	3.51851152284058	1630	1
3.90965225915550	3.51576139286956	1631	1
3.91595015852573	3.51054208895727	1632	1
3.91259505769423	3.51476935895535	1633	1
3.91107204637964	3.50983645581658	1634	1
3.90725682625195	3.47640539910236	1635	1
3.90879171232834	3.49820026169381	1636	1
3.90698661508159	3.48920477903445	1637	1
3.90713210238034	3.50894515626539	1638	1
3.90885939545765	3.52327120267131	1639	1
3.90916806951487	3.50795184430989	1640	1
3.91342364309243	3.53208956606370	1641	1
3.90746901089517	3.54181237216804	1642	1
3.91440566744424	3.57460622923510	1643	1
3.91828913676707	3.53908806956538	1644	1
3.91692790355901	3.53699909440119	1645	1
3.91794913129307	3.57536290616485	1646	1
3.91686869385874	3.55588225905194	1647	1
3.90765101817000	3.53285317454300	1648	1
3.91139874949922	3.51497379268148	1649	1
3.90886329837024	3.50089486334382	1650	1
3.91274266352968	3.51890246337434	1651	1
3.91376306335399	3.49996774810470	1652	1
3.91061825452310	3.51694943122879	1653	1
3.90383123472107	3.52748911670800	1654	1
3.90944703554448	3.53271272874200	1655	1
3.90797326807459	3.53008746089781	1656	1
3.91892358364810	3.55528879286855	1657	1
3.91017049657038	3.52054214439507	1658	1
3.90699376940367	3.51366969528079	1659	1
3.91386913113504	3.54983121584959	1660	1
3.91206121334417	3.54243478208803	1661	1
3.91025848108032	3.51382749066866	1662	1
3.90772423002851	3.48643451724042	1663	1
3.90783351959500	3.50043510861944	1664	1
3.90712987484922	3.52584147038636	1665	1
3.90989448472316	3.53147183802130	1666	1
3.91233736637535	3.51237112318765	1667	1
3.90952374148468	3.51461711792001	1668	1
3.90894748131899	3.52666232672245	1669	1
3.90606815553686	3.46486195590890	1670	1
3.89957062291995	3.45824733736671	1671	1
3.90867186451502	3.51232435201651	1672	1
3.91155717546963	3.53249340453680	1673	1
3.91192730867323	3.52162676460315	1674	1
3.91637979523215	3.52537027491287	1675	1
3.90741065282109	3.53299107937378	1676	1
3.90749665313175	3.53751177813681	1677	1
3.90937554938544	3.50538652268470	1678	1
3.90894944196001	3.49636294351126	1679	1
3.91221212600540	3.51841608777224	1680	1
3.90701890843121	3.51120712638960	1681	1
3.90196313385562	3.49187459104724	1682	1
3.91005909169550	3.52740448424708	1683	1
3.90905100936473	3.50073231220912	1684	1
3.91168159790470	3.49334524127902	1685	1
3.90575093204274	3.50030080497634	1686	1
3.90476261399690	3.51190572264151	1687	1
3.90690995911688	3.49096433198755	1688	1
3.90692801801654	3.52058852573695	1689	1
3.90898479828318	3.49445208188946	1690	1
3.91114078462504	3.52623031899375	1691	1
3.90587415946901	3.49014231214677	1692	1
3.90360291746170	3.45756452430742	1693	1
3.90817150077309	3.48556656688730	1694	1
3.90765462123011	3.50431248740832	1695	1
3.91464365524043	3.51757728603161	1696	1
3.91292973107608	3.50903526533862	1697	1
3.91240711337216	3.50412598870329	1698	1
3.90865571387304	3.52251742158037	1699	1
3.91548820885177	3.55186032185142	1700	1
3.91593352796731	3.54277922524221	1701	1
3.91423900055459	3.51073342050456	1702	1
3.91215196136694	3.49732245641408	1703	1
3.91419037760034	3.51045029523723	1704	1
3.91544397089842	3.52703095679934	1705	1
3.91406027274327	3.52678448121100	1706	1
3.91251122773260	3.52546426566934	1707	1
3.91399899643125	3.51424032217347	1708	1
3.90939157729089	3.51167012091811	1709	1
3.90336920113107	3.48067107640370	1710	1
3.91029631325001	3.50682444715304	1711	1
3.90729932175734	3.49835055957714	1712	1
3.91258425597274	3.47650840990574	1713	1
3.90990275808272	3.50876677673010	1714	1
3.91196302162813	3.53930213975326	1715	1
3.91823640508824	3.53145104313671	1716	1
3.90858657135907	3.53142613768694	1717	1
3.91172771030510	3.51222440105781	1718	1
3.90746198069457	3.47762291197919	1719	1
3.90553582188893	3.48789385446492	1720	1
3.90776531526469	3.47339251800870	1721	1
3.90589535383384	3.49837544205815	1722	1
3.90678383716541	3.52221026640809	1723	1
3.91860388695331	3.54460973347030	1724	1
3.91507397434897	3.53282580471124	1725	1
3.90679869004505	3.49215195222643	1726	1
3.90774594165147	3.50543129716905	1727	1
3.90663410829167	3.52470213772041	1728	1
3.90773901234963	3.52168057951032	1729	1
3.91090307134858	3.51738364513134	1730	1
3.91222730089785	3.52605725147731	1731	1
3.91326276274456	3.50922379822153	1732	1
3.90392516902117	3.47223229067284	1733	1
3.91220517215187	3.47856747219091	1734	1
3.90515251086532	3.49267952437152	1735	1
3.90675493407383	3.46905367677148	1736	1
3.90789510215479	3.49442195891557	1737	1
3.91657984062072	3.49990885571064	1738	1
3.90921709299934	3.48185243188008	1739	1
3.91008574836860	3.51284691496007	1740	1
3.91520552489692	3.53657381850662	1741	1
3.91344709455115	3.52629524164643	1742	1
3.91446054882620	3.50047663633758	1743	1
3.91009624649431	3.52200588196962	1744	1
3.91069378068182	3.51346983326172	1745	1
3.90708018839604	3.46891393193160	1746	1
3.90776780708237	3.46033166220618	1747	1
3.90624225893612	3.48331641262409	1748	1
3.90421067458316	3.48494415858264	1749	1
3.90882397075928	3.50553610618966	1750	1
3.90731837721610	3.50338398007066	1751	1
3.91582546978936	3.53211263767741	1752	1
3.90702169208367	3.51247242637053	1753	1
3.91081633272289	3.49625622242613	1754	1
3.90391376806927	3.48519514331674	1755	1
3.90685078104499	3.49137594742888	1756	1
3.90445821125442	3.51834185864573	1757	1
3.90918620097240	3.48071747997005	1758	1
3.90950718742999	3.50576259618948	1759	1
3.91253144498659	3.53593472733483	1760	1
3.91287652815780	3.54188564277733	1761	1
3.90846728572951	3.52976167146911	1762	1
3.90558760315615	3.52093624582682	1763	1
3.90631861753699	3.54485419182875	1764	1
3.91938815371758	3.58410729434141	1765	1
3.91084474241545	3.52938189500873	1766	1
3.91194727314847	3.52933860636060	1767	1
3.91302942237887	3.52146840714361	1768	1
3.90608721566996	3.50380976492790	1769	1
3.90921476595784	3.50842608273050	1770	1
3.91443551368843	3.49920358348181	1771	1
3.91198905047972	3.46802576145294	1772	1
3.90473392048165	3.50375190132200	1773	1
3.90747977804285	3.51533571673793	1774	1
3.91147405732449	3.50961566792003	1775	1
3.90795593758052	3.49587256912794	1776	1
3.91305805035372	3.52753812353225	1777	1
3.90877107102745	3.50880560109224	1778	1
3.90153409781991	3.49930144909006	1779	1
3.90867928657033	3.50674477636169	1780	1
3.91026093366893	3.49833598126803	1781	1
3.90604381388778	3.52509783599094	1782	1
3.91257015269805	3.53528824857864	1783	1
3.91090584973306	3.55458917897062	1784	1
3.91150259795342	3.53519099737695	1785	1
3.90724488405564	3.51085624492836	1786	1
3.90915406905029	3.51374829275747	1787	1
3.90687654141717	3.51450509020914	1788	1
3.91180143171952	3.50518007294962	1789	1
3.90845937979992	3.49443275908276	1790	1
3.91302931304341	3.50733798959705	1791	1
3.91042098930489	3.51712199618929	1792	1
3.90944661648596	3.51717453441096	1793	1
3.90323110414237	3.48583312950185	1794	1
3.90590516932721	3.50232457200978	1795	1
3.91158502428506	3.53929274422803	1796	1
3.91383809921801	3.54737154051229	1797	1
3.91569648957185	3.53768117294240	1798	1
3.91140545548066	3.50931496759618	1799	1
3.90583794478418	3.48548686957502	1800	1
3.90646028151013	3.46891423560369	1801	1
3.90496126455665	3.47970058969073	1802	1
3.90716701210252	3.48536787187701	1803	1
3.90546028465497	3.52498844913650	1804	1
3.91155674200202	3.50016141037752	1805	1
3.90577882283974	3.49161026472742	1806	1
3.90725845230653	3.52050776114296	1807	1
3.90474288305841	3.53469390839120	1808	1
3.90380844831627	3.46977511181092	1809	1
3.90992410052115	3.47733439609997	1810	1
3.90759961265865	3.49587043489540	1811	1
3.90313165899133	3.47094886130981	1812	1
3.90822518145281	3.49917816033400	1813	1
3.90473377794889	3.53203569349668	1814	1
3.90358486001537	3.53124076492093	1815	1
3.91316632888380	3.55815369821203	1816	1
3.91652077356719	3.56685082534114	1817	1
3.90706234384402	3.54164183376169	1818	1
3.90936523700733	3.52486895477736	1819	1
3.90270506520120	3.49393975819653	1820	1
3.90295020323042	3.46773554685016	1821	1
3.91269447099604	3.48882246953604	1822	1
3.91126819235749	3.52028460622629	1823	1
3.90991489531310	3.54226565194915	1824	1
3.91314606706428	3.55732784940454	1825	1
3.90765449235456	3.51467238134860	1826	1
3.91062914515226	3.52304365894729	1827	1
3.91382673194529	3.55139661128306	1828	1
3.90415600328655	3.51260331003654	1829	1
3.90796850343958	3.48182702953681	1830	1
3.90876851047505	3.46200190829635	1831	1
3.90485739423920	3.48316776894068	1832	1
3.91138828295835	3.51524181348744	1833	1
3.91068916592237	3.51458756401307	1834	1
3.90971554297720	3.49569180230431	1835	1
3.90697278173469	3.48922342643992	1836	1
3.90691904230195	3.50990819732566	1837	1
3.90795542210574	3.47016129602315	1838	1
3.90728885640316	3.48020722377204	1839	1
3.90791192903821	3.49286573348219	1840	1
3.90351453144432	3.49650767077683	1841	1
3.90478686130372	3.51569994714380	1842	1
3.90720955558973	3.51913679763314	1843	1
3.91215840780836	3.53079028793341	1844	1
3.90515306505045	3.53573833629175	1845	1
3.91151240680973	3.51225634148827	1846	1
3.91437053138056	3.56322128943413	1847	1
3.91155049640146	3.55138341337052	1848	1
3.91420992377604	3.54225588294367	1849	1
3.90659248943157	3.51995571318015	1850	1
3.90554759812407	3.51394977241333	1851	1
3.90512935685887	3.50820939114749	1852	1
3.90276280499561	3.52241078215157	1853	1
3.90890296958754	3.52178812020908	1854	1
3.91362595602745	3.53362316815036	1855	1
3.91312854521683	3.52626073746019	1856	1
3.90969703778580	3.53343128329225	1857	1
3.90641687939098	3.48672823880367	1858	1
3.90676102057713	3.49633823931865	1859	1
3.90395435310128	3.51716102724507	1860	1
3.91053483178975	3.51689683832727	1861	1
3.90444923511092	3.51449729959000	1862	1
3.90552932354302	3.48447241672625	1863	1
3.90393351790271	3.47003328939849	1864	1
3.90361191710627	3.49221006452508	1865	1
3.90668808117979	3.50171259621399	1866	1
3.91112485661063	3.52608022252996	1867	1
3.91202288528207	3.50856496761916	1868	1
3.90730731709281	3.52857404024788	1869	1
3.90983019349353	3.52550226462916	1870	1
3.90527827080865	3.49474466854355	1871	1
3.90462139200889	3.51150777728127	1872	1
3.90789323781463	3.52668165472268	1873	1
3.91180525666048	3.53480101857787	1874	1
3.90788500524510	3.50779016848191	1875	1
3.90774022490353	3.52377248947834	1876	1
3.90890542845226	3.49892124213898	1877	1
3.90161908322279	3.47412743093954	1878	1
3.90245192682768	3.47101105619849	1879	1
3.90510090512019	3.47333395027691	1880	1
3.90131195820899	3.47553366178778	1881	1
3.90876452801933	3.48706721483239	1882	1
3.90724152523528	3.50775775244359	1883	1
3.90624436713854	3.52037124918850	1884	1
3.90556885186324	3.52294608568316	1885	1
3.90704130748649	3.52482157013263	1886	1
3.91643005825461	3.54389479211834	1887	1
3.91115363448846	3.54892378623392	1888	1
3.90886304889836	3.50155563282122	1889	1
3.89872780876054	3.48880898488510	1890	1
3.90315642008801	3.48716618623704	1891	1
3.90561627893162	3.48516608806722	1892	1
3.90982174494972	3.49764594734022	1893	1
3.89978579175543	3.48062305767004	1894	1
3.90254203133711	3.46986470355064	1895	1
3.90474564469706	3.47059877265442	1896	1
3.90699369986709	3.45866452852354	1897	1
3.90623856444050	3.48566335474688	1898	1
3.90665318864406	3.53931353591731	1899	1
3.91184386646671	3.54317477992082	1900	1
3.90247009430763	3.53390514468839	1901	1
3.90372499249127	3.51089741166433	1902	1
3.89956524736673	3.48650855963920	1903	1
3.91065916327902	3.50624037659627	1904	1
3.91077722721443	3.49080342585888	1905	1
3.90825365086420	3.49238093205976	1906	1
3.91083847814585	3.50633905628760	1907	1
3.90447145615953	3.50640060042565	1908	1
3.90745838773355	3.49266803909374	1909	1
3.90711254215002	3.49688507006562	1910	1
3.91379602869860	3.51251555214084	1911	1
3.91034394634113	3.53680161342645	1912	1
3.90843678477290	3.52695687640772	1913	1
3.90847644843937	3.49097765167783	1914	1
3.90979423975169	3.49380783131430	1915	1
3.90705724366529	3.50051102156913	1916	1
3.90507283492752	3.48871259822285	1917	1
3.90568167850961	3.49063914672323	1918	1
3.90719389319832	3.48261811011340	1919	1
3.90780141649177	3.50606905071075	1920	1
3.91327104520540	3.52714714137638	1921	1
3.90887261958924	3.50459665386779	1922	1
3.91273432936445	3.49786265546768	1923	1
3.90520879635535	3.48016254664699	1924	1
3.90815710328710	3.49653908582855	1925	1
3.90482210336695	3.51789663164278	1926	1
3.90386718797435	3.50431598454385	1927	1
3.90057869497484	3.49728492619345	1928	1
3.90230036055121	3.49071042785161	1929	1
3.90723445451921	3.50102119463096	1930	1
3.90924717901529	3.51305564145411	1931	1
3.90997347007033	3.51722261192419	1932	1
3.90768098672574	3.52136740665740	1933	1
3.91004213906149	3.50794792578568	1934	1
3.90335125653368	3.49814741272193	1935	1
3.90734889429264	3.50093310140687	1936	1
3.90824453173578	3.52588231738909	1937	1
3.90451542323935	3.50958618878605	1938	1
3.90337490611553	3.48761545863514	1939	1
3.90315927877807	3.48386180983890	1940	1
3.90287805008418	3.49379374564935	1941	1
3.90234016306026	3.49383435249369	1942	1
3.90674776565952	3.53991012600754	1943	1
3.90701463221328	3.50107148460841	1944	1
3.90786345475333	3.48022444501866	1945	1
3.90906885301049	3.48565658037688	1946	1
3.90510800250960	3.50083047906097	1947	1
3.90901621454379	3.51317780845138	1948	1
3.90987999586126	3.50943776412787	1949	1
3.90861070997275	3.51462859852253	1950	1
3.89858018896503	3.49003312714843	1951	1
3.90541901025081	3.48076755575405	1952	1
3.90440391725845	3.46880232176630	1953	1
3.90608901822677	3.47037688137219	1954	1
3.90472625432753	3.50241177886504	1955	1
3.91818768865466	3.51407104390415	1956	1
3.91094856551398	3.52722255412998	1957	1
3.91053736048721	3.53889789778369	1958	1
3.90980240064731	3.51551902171623	1959	1
3.90528246603254	3.52343287072360	1960	1
3.90505877709923	3.51531621052695	1961	1
3.90749420128997	3.49319129895890	1962	1
3.91118252618485	3.51173612349596	1963	1
3.90375184488015	3.49676096633943	1964	1
3.90372086308863	3.50642511531952	1965	1
3.90768681957491	3.52070381213029	1966	1
3.90217290291781	3.47096918530869	1967	1
3.90364668323720	3.46483117103148	1968	1
3.90021238616676	3.48338990184586	1969	1
3.90401569289912	3.47998063377046	1970	1
3.90301157708680	3.49227496794939	1971	1
3.90431140671935	3.49097260442725	1972	1
3.90621810652190	3.52098444470088	1973	1
3.90557219655857	3.49905839540513	1974	1
3.90005703856287	3.49478264806805	1975	1
3.90832843927088	3.50842397159976	1976	1
3.90359004068670	3.51545492897233	1977	1
3.90617778778761	3.49371924179226	1978	1
3.90401660403672	3.50476673941919	1979	1
3.90646366221432	3.51867890598918	1980	1
3.91368954936713	3.54725034904947	1981	1
3.90598881966458	3.51275440605947	1982	1
3.90676777203387	3.50442512790090	1983	1
3.90163825073565	3.49848275762386	1984	1
3.90840411769594	3.50979745376644	1985	1
3.91061866623089	3.53449620091951	1986	1
3.90714294453064	3.53346500156433	1987	1
3.90562317283991	3.51985029783857	1988	1
3.91121829013952	3.52620329666182	1989	1
3.90644734052016	3.50812296411108	1990	1
3.90582962245876	3.51550514935634	1991	1
3.90777026858075	3.53753306890034	1992	1
3.91083797413280	3.54133287250814	1993	1
3.90574764336963	3.52430182359349	1994	1
3.90879236373577	3.49680424349286	1995	1
3.90367666187352	3.48843750070141	1996	1
3.90576720137965	3.51041911871444	1997	1
3.90809424003931	3.49482779489154	1998	1
3.90003763336877	3.49328075152567	1999	1
3.90499127421382	3.49350091338910	2000	1
[truncated: 3,000 more rows]
