# Supplementary material for: Reversibility and Viscoelastic Properties of Micropillar Supported and Oriented Magnesium Bundled F-Actin
Source: PLoS One. 2015 Aug 31;10(8):e0136432. doi: 10.1371/journal.pone.0136432 (PMC4556452; doi:10.1371/journal.pone.0136432)
Supplement: S1 Data — See the Readme.txt file within. (ZIP) [file pone.0136432.s004.zip › Rheology-raw-data/120916 02mM/fov2132noDD/fov2132noDD.txt]

3.12434817574636	3.22751912231317	1	1
3.12324446224024	3.21512456982981	2	1
3.12452904093392	3.23428115278220	3	1
3.12315303206990	3.21614917241646	4	1
3.11903708346413	3.22212547126236	5	1
3.12180344983546	3.24111316649907	6	1
3.12567990240811	3.20839692520979	7	1
3.12210022610800	3.21410226077646	8	1
3.12476982939543	3.24447206582617	9	1
3.12340871108949	3.24013735437183	10	1
3.12262435743182	3.22009102177842	11	1
3.12219308021517	3.21812239557477	12	1
3.12171862178002	3.21843091474466	13	1
3.12024417740568	3.21926997855665	14	1
3.12556134131235	3.23397082497415	15	1
3.12621230813661	3.22240416455205	16	1
3.12658319031564	3.26775796231329	17	1
3.12182784679955	3.26045213890899	18	1
3.12725036533399	3.23250128460639	19	1
3.12519767986694	3.22204095477593	20	1
3.12125744181116	3.22244935265467	21	1
3.11989069634712	3.25421222493140	22	1
3.12246546864556	3.21687982257737	23	1
3.12469851170909	3.21766164314840	24	1
3.12493654042835	3.23166523148140	25	1
3.12213410768010	3.22592862734963	26	1
3.12390970295109	3.23105813027764	27	1
3.12336764779031	3.23972180504075	28	1
3.12202266809117	3.23731098101575	29	1
3.12112230800817	3.24126397964260	30	1
3.12278740610102	3.22686277946246	31	1
3.12542830993530	3.22274407758608	32	1
3.12296087428414	3.21040279589164	33	1
3.12357375799965	3.23177509892082	34	1
3.12228962463027	3.22643160287729	35	1
3.12245523199819	3.22488504722777	36	1
3.12476763258229	3.23694306316855	37	1
3.12686791915809	3.22823482222994	38	1
3.12519389341477	3.25485502232910	39	1
3.12385663716471	3.23806223022825	40	1
3.12266935356001	3.22336840943594	41	1
3.12124682322304	3.21734787268364	42	1
3.12440080387385	3.21845824052117	43	1
3.12240602872811	3.23020526377272	44	1
3.12270718579265	3.24320646912021	45	1
3.12525973324467	3.24951226565151	46	1
3.12417635024947	3.22206804289060	47	1
3.12269333710926	3.22815720009338	48	1
3.12419916757783	3.22418805539617	49	1
3.12592877623836	3.24154137496720	50	1
3.12211786625460	3.22825142705321	51	1
3.12395676820809	3.21734697263857	52	1
3.12415906390874	3.21260940293844	53	1
3.12116938842721	3.21518007828031	54	1
3.12202232810437	3.24205303593445	55	1
3.12317341375733	3.22874940658935	56	1
3.12378610728719	3.20934706357957	57	1
3.12330965428389	3.21394158373518	58	1
3.12298382565533	3.22437131391632	59	1
3.12358507478423	3.23227525759749	60	1
3.12275413345121	3.23165765629396	61	1
3.12492539411744	3.23892482189571	62	1
3.12471880931977	3.22985970960270	63	1
3.12153978719264	3.20208265651460	64	1
3.12098981791929	3.20403138093098	65	1
3.12287251075868	3.21394197962930	66	1
3.12454647625188	3.21104174539958	67	1
3.12083885736919	3.21490849496398	68	1
3.12401293828375	3.22190817029525	69	1
3.11985952577988	3.23957760959126	70	1
3.12330172604366	3.24460133986069	71	1
3.12394511897089	3.23805849396657	72	1
3.12671264677835	3.21648290470303	73	1
3.12330416225811	3.23068801257105	74	1
3.12418580255975	3.19956497548304	75	1
3.12439153838930	3.21181642101007	76	1
3.12118033045189	3.21404677398998	77	1
3.12267407695371	3.21302749651101	78	1
3.12347784961449	3.20841458075637	79	1
3.12515335001343	3.20999903674979	80	1
3.12414282544038	3.22500665510109	81	1
3.12485421802046	3.23189404298768	82	1
3.12247464555795	3.23502833985191	83	1
3.12192059911759	3.23354283808994	84	1
3.11820610150612	3.21252154678805	85	1
3.12339647555345	3.22556702566083	86	1
3.12389845127237	3.24782106673558	87	1
3.12407768059330	3.24775730923637	88	1
3.11861498197705	3.25270046501569	89	1
3.12285842828772	3.20691655676828	90	1
3.12466395717204	3.23106220799083	91	1
3.12246082537177	3.24796582336073	92	1
3.12114446204455	3.23697492979461	93	1
3.12315175520892	3.22904723291355	94	1
3.12243934903354	3.23588729445339	95	1
3.12242394797493	3.23292661499031	96	1
3.12435906808764	3.21284445190905	97	1
3.12439390549171	3.20403067690009	98	1
3.11781001706377	3.22931774409261	99	1
3.12389724495722	3.22226576966371	100	1
3.12280762706511	3.26135466440135	101	1
3.12034999994616	3.22525582797490	102	1
3.12264221961801	3.20684778781797	103	1
3.12666203774205	3.22554641963882	104	1
3.12438450973282	3.20421200978959	105	1
3.12246541158097	3.19104560550450	106	1
3.12475174080468	3.20010563968978	107	1
3.12076181787182	3.21726589130280	108	1
3.12503980693567	3.24403567121354	109	1
3.12306893322139	3.22513629825082	110	1
3.12774069997616	3.20522261864269	111	1
3.12386447668151	3.23796435063899	112	1
3.12221192306447	3.23411549499322	113	1
3.12217656057793	3.23447154740992	114	1
3.12482069000319	3.22246457586890	115	1
3.12554855959176	3.23697710937836	116	1
3.12445286184540	3.25132890272357	117	1
3.12333807774452	3.23647554181916	118	1
3.12417981962100	3.22113793645449	119	1
3.12157930263554	3.22648539532122	120	1
3.12422526247470	3.23638461362542	121	1
3.12317265445492	3.21090972039143	122	1
3.12621790905538	3.19876413857133	123	1
3.12092068265715	3.20512631043661	124	1
3.12284806715581	3.22090382665326	125	1
3.11810286272315	3.22155832730691	126	1
3.12423419773452	3.22964858454029	127	1
3.12114210174593	3.24681129954194	128	1
3.12219797514722	3.24401448510480	129	1
3.12232315263747	3.21713871727625	130	1
3.12397920615280	3.24465344310626	131	1
3.12339828202788	3.25600372167501	132	1
3.11912721246329	3.24042979233291	133	1
3.12247443572876	3.22175436433866	134	1
3.12053349674634	3.19101497592126	135	1
3.12348796903744	3.20831324738850	136	1
3.12337067013805	3.21777240093772	137	1
3.12344834253782	3.22851841930005	138	1
3.12150941148949	3.21407226315967	139	1
3.12203708412951	3.22570869188953	140	1
3.12284744564324	3.22572904181358	141	1
3.12400618331830	3.23299344200316	142	1
3.12487552178881	3.23885109908695	143	1
3.12625060567913	3.22684669875966	144	1
3.11954094480424	3.24237380544899	145	1
3.11856249154934	3.23467720281595	146	1
3.12362134165207	3.22187734361765	147	1
3.11886265753074	3.23446784479900	148	1
3.12567104141360	3.23131843810190	149	1
3.12328584452954	3.22331117305512	150	1
3.12449885018442	3.23085450436784	151	1
3.12286495065044	3.24710106476318	152	1
3.12431325195537	3.24592423168202	153	1
3.12329329101939	3.23975181263955	154	1
3.12420256279843	3.23104069598661	155	1
3.12321146434885	3.22778657485459	156	1
3.12016706183656	3.22545774773842	157	1
3.12339257280442	3.21099707932636	158	1
3.12269939051036	3.21877373294650	159	1
3.12241748236237	3.20818591140537	160	1
3.12211258356039	3.23740428129161	161	1
3.12360451831888	3.26574187427927	162	1
3.12269387996742	3.23078204132348	163	1
3.12521947266091	3.23366892666013	164	1
3.12528575559569	3.23545324678524	165	1
3.12413984810983	3.22099910805366	166	1
3.12211228446225	3.22004885121773	167	1
3.11822561433835	3.24232939432219	168	1
3.12005326606601	3.23971539534946	169	1
3.12214898645261	3.23692881899387	170	1
3.12353970266304	3.24489958202936	171	1
3.12066379320154	3.22684456586532	172	1
3.12233490798647	3.23391116993010	173	1
3.12362002770680	3.24782919904273	174	1
3.12104544263197	3.24361090648772	175	1
3.12145954611961	3.23892105312101	176	1
3.12230816512205	3.23363528941291	177	1
3.12303455618886	3.20851227390225	178	1
3.12120970516777	3.18236927338399	179	1
3.12151904677110	3.19998593391258	180	1
3.12317745697117	3.22239033400281	181	1
3.12283025814066	3.22127990161424	182	1
3.12286242905989	3.20881704473370	183	1
3.12514858588162	3.22412043293868	184	1
3.12242691928622	3.22371680415314	185	1
3.12204626895129	3.22737978273572	186	1
3.12442274060412	3.21904039601731	187	1
3.12227001354269	3.22900266952847	188	1
3.12090351903383	3.21567709140002	189	1
3.12270068957151	3.20774800912413	190	1
3.12434701791084	3.22179980148668	191	1
3.12741210270625	3.22252288506503	192	1
3.12398143877504	3.22966772681856	193	1
3.12640334156603	3.23108984026473	194	1
3.12461499125615	3.23092518537456	195	1
3.12543474379808	3.23087418980385	196	1
3.12261789934750	3.24336578473143	197	1
3.12294019570358	3.24338808082116	198	1
3.12006044274210	3.21520769969886	199	1
3.12199061926792	3.20499163685524	200	1
3.12492272493148	3.23020756458170	201	1
3.12530488107450	3.24390130168099	202	1
3.12214506318831	3.26337484964917	203	1
3.12376151265605	3.22532295557712	204	1
3.12503281233721	3.23561329356489	205	1
3.12403645970196	3.23186892240537	206	1
3.12331853776706	3.21105974786605	207	1
3.12206070618501	3.20215183733804	208	1
3.12331765155547	3.21576649017171	209	1
3.12283988208924	3.21661458119008	210	1
3.12223921908036	3.20565363050096	211	1
3.12554567458000	3.20816601634955	212	1
3.12187785091478	3.24562627802556	213	1
3.12296882659069	3.23169182021624	214	1
3.12480998807397	3.23031352956297	215	1
3.12587656283222	3.23525934127220	216	1
3.12045854414142	3.24285687004082	217	1
3.12202406066041	3.21135085659718	218	1
3.11990114639596	3.21017023877673	219	1
3.12248850595219	3.23218938531600	220	1
3.12185458228287	3.22213212215554	221	1
3.12381090237925	3.21499730259045	222	1
3.12143252243905	3.23366655814987	223	1
3.12404478859762	3.24632540004846	224	1
3.12337418828870	3.26666917902433	225	1
3.12410646612419	3.25543086340899	226	1
3.12136719909919	3.24839535388497	227	1
3.12209931900448	3.22471134073626	228	1
3.12230907614778	3.23192584956238	229	1
3.12272570799830	3.21988986445425	230	1
3.12119348550647	3.23614156654453	231	1
3.12409292301711	3.22278536460090	232	1
3.12210146069039	3.22920960185595	233	1
3.12114162560766	3.22701070758408	234	1
3.12492496696560	3.22544169131827	235	1
3.12476910848919	3.23779693234305	236	1
3.12308829906951	3.23953326870808	237	1
3.12525380248674	3.22610865169202	238	1
3.12447719219552	3.22991676151482	239	1
3.12164770156883	3.22590650173190	240	1
3.12109224449451	3.21566649599317	241	1
3.12327115541004	3.22091621200826	242	1
3.12179579453800	3.23222508380474	243	1
3.12330469576383	3.24563637236474	244	1
3.12139409067342	3.23890992004734	245	1
3.12176703681959	3.22735824518002	246	1
3.12361671775302	3.22443067738904	247	1
3.12183896940689	3.21730063737455	248	1
3.12420129826479	3.21044114350138	249	1
3.12228069124489	3.24141523716979	250	1
3.12247221819875	3.23186378826056	251	1
3.12110219105233	3.24741722897975	252	1
3.12378583968965	3.26006868861666	253	1
3.12438864611134	3.24861562051279	254	1
3.12118672237319	3.24117302055759	255	1
3.12326125079025	3.22899193034449	256	1
3.12028409345289	3.21628143838518	257	1
3.12067511752054	3.23757882578503	258	1
3.12103428257155	3.22980788072332	259	1
3.12316477696216	3.20477381861144	260	1
3.11998257262584	3.23846796617523	261	1
3.12361886174998	3.23638687516212	262	1
3.12082448747823	3.24711198493555	263	1
3.12249384573566	3.21450232257306	264	1
3.12367275240958	3.22277413994949	265	1
3.12107943369902	3.21552710804950	266	1
3.12352934695667	3.21137057365848	267	1
3.12341567419366	3.22749896816666	268	1
3.12422601926275	3.23763354708876	269	1
3.12392436107548	3.23494934413552	270	1
3.12237760458651	3.21605314682735	271	1
3.12180530296446	3.24395046375912	272	1
3.12112238879792	3.23196779456779	273	1
3.12448912124695	3.21715653948783	274	1
3.12136889400431	3.19735791420694	275	1
3.12127889067435	3.23592396704315	276	1
3.12624301327869	3.24453760532512	277	1
3.12324019387448	3.24078446636218	278	1
3.12374125341323	3.20747668058579	279	1
3.12247753510746	3.22861940214081	280	1
3.12378155345995	3.22460125711452	281	1
3.12038183030272	3.21516578755552	282	1
3.12099992798558	3.22699517729886	283	1
3.12318110823146	3.23569165697020	284	1
3.12177176052345	3.23137201375975	285	1
3.12271162586477	3.23775015361138	286	1
3.12183334113464	3.20906423011006	287	1
3.12121030735879	3.20727812391614	288	1
3.12521900404103	3.20918889484271	289	1
3.12429036107649	3.23433005002176	290	1
3.12491906257825	3.21684789579760	291	1
3.12094326532514	3.23952886271296	292	1
3.12269434199539	3.23416881215499	293	1
3.12244138120222	3.21837983563241	294	1
3.12287360663082	3.21974438324541	295	1
3.12133484998992	3.22782190563079	296	1
3.12202952066988	3.24653955555748	297	1
3.12079914037356	3.23275044507920	298	1
3.12251002316617	3.22261452795315	299	1
3.12322990655882	3.23247175731821	300	1
3.12188304881356	3.20542580308763	301	1
3.12013467684598	3.20641723315001	302	1
3.11764926039456	3.21218578214931	303	1
3.12419000767165	3.21596829043645	304	1
3.12388767674311	3.23311679063611	305	1
3.12260410930467	3.24232171078558	306	1
3.12244749007646	3.22304479439583	307	1
3.12445107527339	3.22389181092642	308	1
3.12078764863563	3.24061579554308	309	1
3.12141925289094	3.24533469092738	310	1
3.12070165322880	3.25531066427941	311	1
3.12235726282411	3.25744266147402	312	1
3.12321298817602	3.23498039415336	313	1
3.11958737925826	3.23223147861003	314	1
3.12400441814771	3.23320622466342	315	1
3.12106990816475	3.23354794862582	316	1
3.12282688796600	3.23952889243153	317	1
3.12088296123505	3.22344129977037	318	1
3.12081361555889	3.22677642267653	319	1
3.12146208924465	3.22591925403400	320	1
3.12446340011644	3.23630879685034	321	1
3.12198099435734	3.23387774088251	322	1
3.12241441575219	3.23340155946902	323	1
3.12378272529489	3.23125148897296	324	1
3.12420858742741	3.22931142169767	325	1
3.12221873036978	3.23325317783177	326	1
3.12122350467562	3.21008598829573	327	1
3.12040407858377	3.21458560340306	328	1
3.12170398257376	3.22843696828512	329	1
3.12455136551802	3.23624174917915	330	1
3.12320685721267	3.22433117795727	331	1
3.12483232312500	3.21663515541026	332	1
3.12213882001561	3.21975288863400	333	1
3.11875166548165	3.23642211498428	334	1
3.12619149381260	3.22665573191739	335	1
3.12130936383703	3.22718434274901	336	1
3.12039167684740	3.20194218444766	337	1
3.11968561467448	3.20831712009233	338	1
3.12111387936228	3.21376563793771	339	1
3.12310499400167	3.22452156211246	340	1
3.12130340880209	3.23021623443313	341	1
3.12399486333775	3.22351056097108	342	1
3.12470692226030	3.22277393223918	343	1
3.12123247902346	3.20729477326541	344	1
3.12271334672717	3.21559979947484	345	1
3.12379504586605	3.23067582865618	346	1
3.12239195262425	3.23267265519872	347	1
3.12181541866280	3.23779383781382	348	1
3.12416432938309	3.23142443433298	349	1
3.12442739208487	3.24122740234582	350	1
3.12252342046314	3.24894925143559	351	1
3.12412722919758	3.23711962080293	352	1
3.11999687802231	3.22650388118689	353	1
3.12459764284044	3.22141856585651	354	1
3.12314584954252	3.22927889560616	355	1
3.12085037754449	3.23080164415840	356	1
3.12079701353570	3.22969733651980	357	1
3.12145563599464	3.22598977132587	358	1
3.12377237555296	3.22739731780855	359	1
3.12099125936142	3.25321474400531	360	1
3.11952864237581	3.26142877189642	361	1
3.12128847098330	3.24764062867544	362	1
3.12134998874997	3.24039672922765	363	1
3.11922822074459	3.25521640365057	364	1
3.12211553199283	3.24977276527994	365	1
3.12447680863704	3.25705595825809	366	1
3.11854596673435	3.26398288581894	367	1
3.12249169023604	3.23040846969941	368	1
3.12236896579683	3.23439964380311	369	1
3.12480371447270	3.21676823897231	370	1
3.12154904717774	3.23076679619211	371	1
3.12292642629053	3.22040720470544	372	1
3.12075909919481	3.21316871174255	373	1
3.12355557940515	3.21940731295531	374	1
3.12223987531097	3.21593076218815	375	1
3.12074762058339	3.23129564191090	376	1
3.12137789023291	3.23119549829806	377	1
3.12156492563310	3.23268839600862	378	1
3.12415498205974	3.23291847457171	379	1
3.12500909372548	3.21176371640235	380	1
3.12012922904738	3.22157380461863	381	1
3.12339062175159	3.22785849742876	382	1
3.12115168898380	3.23844626435645	383	1
3.12264217666103	3.23814929490536	384	1
3.11972358134705	3.23921022638968	385	1
3.12384873336549	3.24598995283083	386	1
3.12146734677010	3.24412042976245	387	1
3.12202479228814	3.24600655249542	388	1
3.12185153920881	3.23117792865885	389	1
3.12155342949598	3.25609048591527	390	1
3.12324860136292	3.27024029254513	391	1
3.12129512389403	3.25971602083524	392	1
3.12081676507427	3.22759128184357	393	1
3.12117970177098	3.22047124371804	394	1
3.12043311129322	3.22772858284516	395	1
3.12216952458210	3.22184057843662	396	1
3.12368897106773	3.22606352517232	397	1
3.12255643313590	3.22455688123567	398	1
3.12325520198058	3.21519527079807	399	1
3.12002397891015	3.22510784692405	400	1
3.12063259691469	3.21352064501690	401	1
3.11668251432330	3.22390212481284	402	1
3.12009581479628	3.22384750990366	403	1
3.12445476357734	3.23540428407590	404	1
3.12346812046551	3.24927835508259	405	1
3.12255681526776	3.21951541558105	406	1
3.12081745322744	3.22289349969751	407	1
3.11845143424722	3.23329500015289	408	1
3.12452850593845	3.23998941903880	409	1
3.12296874242096	3.24709430165921	410	1
3.12337770826320	3.22795993034364	411	1
3.11891515160428	3.23721701047879	412	1
3.11790357413130	3.21489261645659	413	1
3.12189577648192	3.21742763541121	414	1
3.12501682145715	3.23992264839200	415	1
3.12204224156251	3.22994566218484	416	1
3.11950368547014	3.24652285354168	417	1
3.12124000658211	3.22475852816943	418	1
3.12202613766056	3.24280759676421	419	1
3.12484328658584	3.22335589085239	420	1
3.11971612610727	3.23838992633800	421	1
3.11906157907651	3.24888360199635	422	1
3.12160465447697	3.24651626585642	423	1
3.11900358152925	3.23820402651015	424	1
3.12462021672680	3.22577696644179	425	1
3.12209457718483	3.20132033830037	426	1
3.12247762739347	3.23591066221640	427	1
3.12084446173881	3.23406413248795	428	1
3.11721540244459	3.25239602110264	429	1
3.11977694337139	3.23949264717868	430	1
3.12098685274008	3.23219880246865	431	1
3.11953351016731	3.21340838769819	432	1
3.12366526833426	3.22810098898960	433	1
3.12048626187477	3.23326473594087	434	1
3.12263651131130	3.23775945970262	435	1
3.12021863030998	3.24737076312948	436	1
3.12072986909254	3.22989330456919	437	1
3.12264259982398	3.21899997146946	438	1
3.11815916568415	3.21446687921909	439	1
3.12095702977435	3.24113042360473	440	1
3.12213495555016	3.23977870122171	441	1
3.12106747966163	3.23161776280686	442	1
3.11988968372796	3.20191181340998	443	1
3.12294469311562	3.21977836791083	444	1
3.12259332752747	3.21950102221129	445	1
3.12434311290038	3.25643679204932	446	1
3.11887960458667	3.21326787326638	447	1
3.12068755225506	3.23503182524351	448	1
3.12279271964676	3.24414465192657	449	1
3.12195985119777	3.24500446019263	450	1
3.12257546431477	3.22508225912427	451	1
3.12046960816148	3.20688872188594	452	1
3.12293177899986	3.21878491891092	453	1
3.12196358925761	3.22993184721536	454	1
3.12346411199071	3.24033090788618	455	1
3.12631698464881	3.24109226037836	456	1
3.12247068062992	3.24584712002730	457	1
3.12241786998187	3.22154620257507	458	1
3.12452135953077	3.22879410195961	459	1
3.12400144563982	3.22801362211087	460	1
3.12388962347465	3.22606586130502	461	1
3.12283566509799	3.20954395653021	462	1
3.12221123167343	3.21109418522375	463	1
3.12187118845798	3.23225453839538	464	1
3.12224613587356	3.23497864701697	465	1
3.12309870990797	3.21907227010533	466	1
3.11864487544091	3.20765424734293	467	1
3.12222798274358	3.21108505665100	468	1
3.12241431821832	3.18329238446851	469	1
3.12045116113094	3.20289768100700	470	1
3.12294182233184	3.20534147273301	471	1
3.12317601452864	3.22605857840424	472	1
3.12136085362343	3.21652652569026	473	1
3.12320018724079	3.22058028155942	474	1
3.12195435072668	3.23768945138443	475	1
3.12194133275263	3.24235005666548	476	1
3.11893626329083	3.24574365163087	477	1
3.12243209654624	3.25667100777769	478	1
3.11770022724327	3.25163659223437	479	1
3.12061508870431	3.24863045871021	480	1
3.12105855083301	3.26375727052358	481	1
3.12160975534740	3.25616160005456	482	1
3.11887729020908	3.24081649897814	483	1
3.12176859842498	3.22044383352705	484	1
3.12038171978453	3.22240288957463	485	1
3.12123811313071	3.24036117250566	486	1
3.11768804557354	3.24079116131403	487	1
3.12076257161433	3.21928212656382	488	1
3.12018292211829	3.23400564265492	489	1
3.12455211739674	3.22677947600074	490	1
3.12353290500722	3.22186515171297	491	1
3.12101126802819	3.22277020070152	492	1
3.12061637446271	3.23166319877441	493	1
3.11937151960530	3.24331643991259	494	1
3.12135334321684	3.23837125516188	495	1
3.12126554041202	3.20307905535318	496	1
3.12330453495810	3.24491163628878	497	1
3.12140960510279	3.23054383689068	498	1
3.12349451799762	3.22585665298197	499	1
3.12454062160067	3.21722708821227	500	1
3.12211373737124	3.22154388314544	501	1
3.12198782655363	3.22404319068486	502	1
3.12412644627867	3.22085753868658	503	1
3.12364796574248	3.20098882388216	504	1
3.12226100579999	3.22996574186794	505	1
3.12151069081008	3.24111916385172	506	1
3.12091148494689	3.22160704951285	507	1
3.12045524491921	3.21464751810444	508	1
3.12283752924232	3.24619024917299	509	1
3.12423925805862	3.25750208927496	510	1
3.12151497025814	3.24961634911813	511	1
3.12321538688461	3.21963415806678	512	1
3.11929295875918	3.23258913351978	513	1
3.12287917996983	3.23936529996873	514	1
3.12214175543262	3.22530199881659	515	1
3.12509676929258	3.21893432952800	516	1
3.12066243442821	3.22821724284272	517	1
3.12196558881472	3.21203697689754	518	1
3.12237324924674	3.23746138761463	519	1
3.12299616919294	3.23994735426023	520	1
3.12392533687516	3.24523988640896	521	1
3.12354581564997	3.26087957670981	522	1
3.12012741726395	3.24950708041647	523	1
3.11978738390546	3.25631013352362	524	1
3.12221485669940	3.23398114525562	525	1
3.12223290708925	3.21664776603654	526	1
3.12400658651107	3.22659041490682	527	1
3.12388835500850	3.22170195673102	528	1
3.12678408701981	3.22994953579170	529	1
3.12349108951009	3.22672645590965	530	1
3.12120306294841	3.23157606732530	531	1
3.12346334232362	3.21369288244583	532	1
3.12216617202857	3.20264387275346	533	1
3.12048445210066	3.22649847530861	534	1
3.12169730242572	3.22117728377609	535	1
3.12020650837296	3.22620225548090	536	1
3.12208958228381	3.22255770889496	537	1
3.11987414524253	3.24757626736406	538	1
3.12162015142811	3.23670098032784	539	1
3.12309768994253	3.21541776429890	540	1
3.12353976267604	3.22626135778729	541	1
3.12308651496969	3.21966220512101	542	1
3.12283872342399	3.22898843290087	543	1
3.12283587956077	3.20809861592648	544	1
3.12267223594739	3.21699452597662	545	1
3.12005307574772	3.21956559863796	546	1
3.12288815056331	3.21707337801099	547	1
3.12280191048021	3.22840681362383	548	1
3.11944312722163	3.22711878913658	549	1
3.12106561772105	3.23943999165166	550	1
3.12122437498272	3.23940018008009	551	1
3.12083989359258	3.24505729848538	552	1
3.12045859860221	3.23092132017012	553	1
3.12034090723456	3.23287793806424	554	1
3.12064110231023	3.23522166611039	555	1
3.11995175386546	3.23339246986509	556	1
3.12155906048913	3.22599559724383	557	1
3.12271300182817	3.22865493849530	558	1
3.12267755809429	3.24497984436956	559	1
3.12193440662757	3.23032842816870	560	1
3.12048872713426	3.24159406335765	561	1
3.12172119197500	3.25542582846402	562	1
3.12353367334665	3.24921517012591	563	1
3.11932584125887	3.23533558444884	564	1
3.12246625265885	3.22426723541318	565	1
3.12371894690725	3.22179947606457	566	1
3.12134077793795	3.22175825575483	567	1
3.11986721910200	3.21607976177451	568	1
3.12218389867734	3.22183413664466	569	1
3.12110108554574	3.23781499791021	570	1
3.12324224121649	3.23978724395502	571	1
3.12170342836408	3.22962177891744	572	1
3.12102639598339	3.21019022442670	573	1
3.11980842920752	3.20521691851373	574	1
3.12105336451851	3.21108584516259	575	1
3.12236434706619	3.20647412723915	576	1
3.11943426792569	3.21807652628757	577	1
3.12101102639859	3.21270274366342	578	1
3.12125976278693	3.22763044549151	579	1
3.12077534302411	3.21189122689384	580	1
3.12051080046543	3.23107208368154	581	1
3.11989280382697	3.23067302384529	582	1
3.12587341232933	3.20548315108595	583	1
3.11929089463403	3.20267683577375	584	1
3.11936009214395	3.22759511251530	585	1
3.12045612189228	3.22513806434274	586	1
3.11920792698280	3.22091102853102	587	1
3.12212163744476	3.21694098993135	588	1
3.12023057640784	3.22594169022050	589	1
3.12176687483585	3.21180930723579	590	1
3.11836890106409	3.23873264187840	591	1
3.12054529062648	3.23828725991127	592	1
3.11994561426990	3.23037504274209	593	1
3.12081699538495	3.21338137620276	594	1
3.11907848157149	3.22577228591787	595	1
3.12093788128799	3.22782100102998	596	1
3.12248500446922	3.23093985697605	597	1
3.11953934720493	3.21421702930110	598	1
3.12435856324528	3.21968097459593	599	1
3.12308583969861	3.21432903683508	600	1
3.12622106778351	3.21880314774336	601	1
3.12195638702828	3.22615549446314	602	1
3.11988408497535	3.23796943316079	603	1
3.11859813334205	3.24112727585977	604	1
3.11915757292283	3.24419670916138	605	1
3.12311886844296	3.24032514149857	606	1
3.12153256047496	3.23321722277417	607	1
3.12086131332108	3.19978910532088	608	1
3.12039006122870	3.21939455600793	609	1
3.12132620651528	3.25243349579549	610	1
3.12274149728210	3.25260351170278	611	1
3.12182329514204	3.23196118321670	612	1
3.12300591237476	3.24093407015768	613	1
3.12088947662169	3.24963557251905	614	1
3.12029849515103	3.23150379125314	615	1
3.11782964201092	3.20347184278335	616	1
3.11961116294031	3.21227716022083	617	1
3.11856191001512	3.23244853899469	618	1
3.12013803246755	3.20099911795419	619	1
3.12127014608896	3.21723432876264	620	1
3.11927805165278	3.19710691427640	621	1
3.11617169467254	3.20533422452462	622	1
3.12029984804749	3.22566795186807	623	1
3.12467679674516	3.23352225839350	624	1
3.12203931871437	3.23128348986511	625	1
3.12011378470475	3.23874338964732	626	1
3.12008751314713	3.22974151047759	627	1
3.12182666713157	3.20497076412798	628	1
3.12427761754159	3.22078809881970	629	1
3.12276015142661	3.23226244894621	630	1
3.12265024959609	3.23590094939101	631	1
3.12351516595046	3.23503397015984	632	1
3.12230655153584	3.22135335249326	633	1
3.11996791622652	3.21495408678795	634	1
3.12266689602992	3.22191695902835	635	1
3.12177845260692	3.21527741504677	636	1
3.12170240163605	3.21259775283301	637	1
3.12160462714156	3.23815742341706	638	1
3.12158203794877	3.22104140914817	639	1
3.11818556491556	3.22105563061602	640	1
3.12052312774531	3.21450250186997	641	1
3.12112633973037	3.23455787397094	642	1
3.11854977460831	3.24156565419768	643	1
3.12612746873585	3.23414491021749	644	1
3.12198045853009	3.22971993466915	645	1
3.12311668710821	3.23725083717357	646	1
3.12536105145416	3.24343451846409	647	1
3.11999707872491	3.24483645459905	648	1
3.12025654245726	3.24737023715118	649	1
3.12399281511234	3.22544509989827	650	1
3.12319262000326	3.21788192136642	651	1
3.12259388416879	3.22486418673948	652	1
3.11870119408367	3.25156460017588	653	1
3.12313392292831	3.23347658500115	654	1
3.12118833149930	3.22921556254983	655	1
3.12112487950306	3.22128844038741	656	1
3.12187273482870	3.21037811963668	657	1
3.12229115766569	3.24953475140492	658	1
3.12161504071635	3.23286411531657	659	1
3.12292468759613	3.22957077197308	660	1
3.12083789584584	3.24506477130971	661	1
3.12278537626037	3.24537183250800	662	1
3.12107329825529	3.24981029434757	663	1
3.12165660475271	3.24342195624447	664	1
3.11981784051415	3.24830679542142	665	1
3.11966033012721	3.24194116589769	666	1
3.12197396967048	3.22840576945722	667	1
3.12241771056885	3.22031590050028	668	1
3.12126450493783	3.22625634441810	669	1
3.12036882048013	3.24091194547392	670	1
3.12047655094251	3.23132251464657	671	1
3.12285104243193	3.23387226790813	672	1
3.12172067675920	3.21600481667065	673	1
3.11910828931275	3.22737391151396	674	1
3.11765436611017	3.22443083375337	675	1
3.12086848033335	3.21193535761794	676	1
3.12268083446963	3.23203486486279	677	1
3.12216672950003	3.24453717786580	678	1
3.12384774927750	3.24850025389052	679	1
3.12139685077744	3.24246742923293	680	1
3.12575015656495	3.23720601113303	681	1
3.12476980132871	3.25044059579355	682	1
3.11981163811369	3.25589818767182	683	1
3.12112177710882	3.21394047475269	684	1
3.12290558291026	3.21907077793301	685	1
3.11851558254446	3.21887236352630	686	1
3.12401516952292	3.22713164096909	687	1
3.12121202308598	3.24254231455892	688	1
3.11908122811830	3.25895590293280	689	1
3.11953366585710	3.25012189410106	690	1
3.11870852957200	3.22515063367195	691	1
3.11967139038647	3.22376749772417	692	1
3.11950176056691	3.22756303926219	693	1
3.12127568255323	3.24047406700723	694	1
3.11772563701078	3.23927478951321	695	1
3.12169680380746	3.24626656190108	696	1
3.12201975741643	3.22486775291648	697	1
3.12227328943481	3.25328689853895	698	1
3.12145509916164	3.22624476800461	699	1
3.11884016629427	3.22336131487337	700	1
3.12007605493752	3.21905262478957	701	1
3.12261021959939	3.21314348300277	702	1
3.11847530880106	3.21609271839347	703	1
3.12033512874833	3.21005889180897	704	1
3.11971693309780	3.22161656633738	705	1
3.12111501523553	3.20857360767670	706	1
3.11982292667616	3.21251343448770	707	1
3.12113528693490	3.23573225216249	708	1
3.12054607023976	3.24172183075631	709	1
3.11533686339924	3.22790208788368	710	1
3.11887848397617	3.22667922431876	711	1
3.12215886983878	3.22965651178916	712	1
3.12244821461896	3.24938236674817	713	1
3.12033547753296	3.25917012146355	714	1
3.12431190528348	3.23930888397986	715	1
3.12020223519339	3.24911364013586	716	1
3.12254044522714	3.25752515296607	717	1
3.12140587365140	3.24893437105377	718	1
3.11918730600630	3.26629740719139	719	1
3.11672468908767	3.24321351868705	720	1
3.12214495808088	3.22522595081734	721	1
3.12226214847324	3.24292155192128	722	1
3.11861331434450	3.21823897897825	723	1
3.12008685065094	3.21284881111895	724	1
3.12241691441981	3.21786800072533	725	1
3.11882973127046	3.22849991646040	726	1
3.11994055261787	3.24185815780964	727	1
3.12026985486220	3.23671745842121	728	1
3.11930999341798	3.25338900035163	729	1
3.12004520598034	3.22328278801886	730	1
3.12020613051812	3.21415203943715	731	1
3.11606844494439	3.24825531349869	732	1
3.11806394469682	3.23265399225567	733	1
3.12313943393752	3.23061538353687	734	1
3.11864288229077	3.21393189878754	735	1
3.12348619876669	3.20716965823070	736	1
3.12039371804050	3.22708749487722	737	1
3.12165136647817	3.22219347896089	738	1
3.12012614446920	3.22650954412179	739	1
3.11772709486302	3.24426183985815	740	1
3.11736829895480	3.25436930831769	741	1
3.12045822627577	3.24257702074063	742	1
3.12317714538957	3.25078681884200	743	1
3.12185715817124	3.25639130157298	744	1
3.12099805605826	3.21460683468987	745	1
3.12238391761348	3.22654265034874	746	1
3.11736674379950	3.23198990180918	747	1
3.11991662833095	3.25457964224111	748	1
3.11683392908783	3.23708218289102	749	1
3.12051275019228	3.21840124338492	750	1
3.12145733351945	3.20582131669326	751	1
3.12048881941351	3.23811181383738	752	1
3.12081608248424	3.23016311442942	753	1
3.11756476179598	3.24228967301659	754	1
3.12033601536213	3.20954288455362	755	1
3.12109470920955	3.22020332593008	756	1
3.11939165070454	3.24976632653191	757	1
3.11975716412846	3.23724943705613	758	1
3.11846921782062	3.22927507854027	759	1
3.11997640331236	3.22880935619279	760	1
3.11929583612385	3.23582023937927	761	1
3.11968044610387	3.21206322743722	762	1
3.12001201221951	3.21991658184928	763	1
3.11733666629045	3.22825770684047	764	1
3.11710398503968	3.23338216059387	765	1
3.11976013911025	3.24610609399810	766	1
3.12336615198895	3.23483073867326	767	1
3.12080568449151	3.21878228347823	768	1
3.12182467080901	3.24500139952978	769	1
3.12235108807917	3.26405496454430	770	1
3.12028542319887	3.24336816489338	771	1
3.12173944125477	3.22601022062660	772	1
3.11975296799252	3.22566878519766	773	1
3.12374830461566	3.23961566711060	774	1
3.11681243764849	3.22377146355621	775	1
3.12010383327486	3.23268692798993	776	1
3.12118138879950	3.24588134989824	777	1
3.12233555846341	3.22144003303333	778	1
3.12026990507403	3.22383963609385	779	1
3.11839497114055	3.24848008338052	780	1
3.11744791036896	3.22102952496906	781	1
3.12059666494398	3.23170626247609	782	1
3.11609169046237	3.21582074948050	783	1
3.11830749250861	3.21229052267146	784	1
3.11580693636568	3.22020483464734	785	1
3.11595386003949	3.23654364296538	786	1
3.11960830998507	3.21400940330058	787	1
3.11864588982550	3.22118411970805	788	1
3.12004587594201	3.23766483562569	789	1
3.12095736708321	3.20583983225532	790	1
3.11923116057967	3.25156995367209	791	1
3.12011884517952	3.23707725568583	792	1
3.12169114379008	3.21964743945050	793	1
3.12255372106771	3.24193618503882	794	1
3.11861337637557	3.23910114512992	795	1
3.11979404291278	3.22112111401436	796	1
3.12304163483232	3.24214400398372	797	1
3.11999758663514	3.24870667797048	798	1
3.12066722237434	3.22757042909990	799	1
3.11874035703979	3.22887894830604	800	1
3.11985502743789	3.23671188551056	801	1
3.12305441619157	3.21716530457664	802	1
3.12276069542877	3.22053252902531	803	1
3.11913854045393	3.21318002924392	804	1
3.11851040207531	3.23018609994778	805	1
3.12238109209690	3.22599240644075	806	1
3.11997346255871	3.24937682020670	807	1
3.11917834640818	3.20617892026815	808	1
3.11944596049434	3.21581547869231	809	1
3.12031917891894	3.20929546944315	810	1
3.11818005757778	3.23668326683286	811	1
3.12255603396024	3.23273153353078	812	1
3.12179520987043	3.20969127409910	813	1
3.12019125574304	3.23016424907966	814	1
3.12206649955521	3.24358489910624	815	1
3.11999475498403	3.22281510276058	816	1
3.11832215400145	3.23943551947715	817	1
3.11750286662179	3.23865668611520	818	1
3.12127032627888	3.23186763910767	819	1
3.11907569727685	3.22669321615650	820	1
3.11997771272899	3.22680286049995	821	1
3.11900608491550	3.24962906736626	822	1
3.12095261059574	3.24665724269520	823	1
3.11950454863823	3.24242879168328	824	1
3.11603367563305	3.23093734921210	825	1
3.11985195894091	3.22730070463611	826	1
3.11908336448917	3.21365671262375	827	1
3.11942905433692	3.23035576228421	828	1
3.12017341219328	3.22519184339677	829	1
3.11736727604379	3.22882539347530	830	1
3.11977861823056	3.24186276349552	831	1
3.12362368305412	3.22196054038270	832	1
3.12241568565440	3.23208577672638	833	1
3.11923914927784	3.22087998761722	834	1
3.12064350479049	3.22726089774378	835	1
3.11904951533453	3.23000792988569	836	1
3.12245408064161	3.23428938967649	837	1
3.11996229816221	3.24335146251993	838	1
3.12023282508082	3.22371923153685	839	1
3.12055933639994	3.23586384436967	840	1
3.11871323376620	3.21814398572851	841	1
3.11601369075661	3.22715725996518	842	1
3.12141602249748	3.24077293389561	843	1
3.12086369093083	3.22697011475633	844	1
3.12020263078106	3.22617352728242	845	1
3.11811028427827	3.24046635349603	846	1
3.11906285022934	3.25703162925099	847	1
3.11939332878433	3.24611046399395	848	1
3.12065309685839	3.22733679285970	849	1
3.11579057652945	3.21296727930389	850	1
3.12143725522895	3.23492379278774	851	1
3.11899810199238	3.22552704371609	852	1
3.12165735692259	3.22551618482825	853	1
3.12019525051127	3.24968751486476	854	1
3.11866943941407	3.25684851762814	855	1
3.11768302160782	3.23557455064769	856	1
3.12259652087008	3.23164039269135	857	1
3.12174028854813	3.23446780742964	858	1
3.11672518983970	3.25231211216624	859	1
3.11625306435919	3.24214517124631	860	1
3.12149514459732	3.24748484701752	861	1
3.11857612868448	3.23996783931499	862	1
3.12352444155523	3.23243000452630	863	1
3.12031791208824	3.24012675759965	864	1
3.11857775489807	3.23742162537893	865	1
3.12109126355956	3.21683843698139	866	1
3.12031503594136	3.23936503305219	867	1
3.12075287515884	3.24166317866601	868	1
3.11934674192053	3.24493708850540	869	1
3.12084437997990	3.22678178164010	870	1
3.12201665055892	3.24699395450670	871	1
3.11925935609619	3.24090536933262	872	1
3.12070440541832	3.22977807725350	873	1
3.11971874644726	3.21986104862127	874	1
3.11904481077751	3.22817740945830	875	1
3.12013301783300	3.23376985945045	876	1
3.12025318991477	3.22265878897013	877	1
3.12105771496497	3.22626264663174	878	1
3.12064302626395	3.24456996357133	879	1
3.12202958107484	3.23528801128384	880	1
3.12135723410752	3.22612953976978	881	1
3.11982788256640	3.22782947172618	882	1
3.12082414710323	3.21970042692418	883	1
3.11862975684446	3.20446727290646	884	1
3.11856236238128	3.23286746108926	885	1
3.11735246767440	3.21576582391613	886	1
3.12166316504363	3.22903706842583	887	1
3.12294030644555	3.23616084283565	888	1
3.12180072813440	3.24089728887635	889	1
3.11913166765708	3.23339228324219	890	1
3.12095152282983	3.24409664562152	891	1
3.11999330886357	3.24373480566873	892	1
3.11883286911978	3.25952362410908	893	1
3.12408155404508	3.26474985540445	894	1
3.11920050728970	3.26363458189131	895	1
3.11969978834477	3.24604951185659	896	1
3.11807409492652	3.23233831297246	897	1
3.11964176061395	3.20567218108228	898	1
3.12303856514491	3.22056741184938	899	1
3.12220047503353	3.22616687395991	900	1
3.12036487850084	3.24040556884501	901	1
3.12052784329066	3.24428960366130	902	1
3.12242112199855	3.22576295172273	903	1
3.12024493608349	3.20349114630351	904	1
3.11991420358545	3.21211196047254	905	1
3.12168877363679	3.21482014088713	906	1
3.12109030662798	3.23152438793912	907	1
3.11681478091628	3.24123402655653	908	1
3.12187451199981	3.24569197672402	909	1
3.12226572314294	3.24733242013008	910	1
3.11756444989087	3.23594533888683	911	1
3.11695179288550	3.23591027699005	912	1
3.12095024802917	3.23022543379694	913	1
3.11950852120219	3.23096201443166	914	1
3.12026018502808	3.24983129638591	915	1
3.12168996196209	3.25064306792208	916	1
3.12277162979830	3.24782184922098	917	1
3.11851418016897	3.26271734391066	918	1
3.12008308491114	3.25241115102143	919	1
3.11988373465846	3.24188402819806	920	1
3.11839628765323	3.23375338511066	921	1
3.11989553274178	3.22268581422628	922	1
3.12199466073094	3.21559958000511	923	1
3.12212689469608	3.21905355119327	924	1
3.11936113632691	3.24961713965945	925	1
3.12122851440863	3.22017492916867	926	1
3.11890788627537	3.23286576122013	927	1
3.11915586580282	3.22671593203925	928	1
3.11892235070445	3.22694134795876	929	1
3.12153965285755	3.22115408805688	930	1
3.11910540091485	3.21511194869082	931	1
3.11969331957841	3.22663721824231	932	1
3.11664102689079	3.24723612193263	933	1
3.12223589502330	3.23565431908017	934	1
3.12235055808875	3.24315758445307	935	1
3.12071898523875	3.23443988870609	936	1
3.12007842201051	3.24982481391426	937	1
3.12059016490162	3.24625763867081	938	1
3.12081642282210	3.20945835888641	939	1
3.12132279279247	3.24181744948541	940	1
3.12090014780219	3.24092143510150	941	1
3.12108885596823	3.24548667693787	942	1
3.11800617496332	3.24555163890123	943	1
3.11928695461658	3.21998263830376	944	1
3.11739863633702	3.22109859216367	945	1
3.12135824139902	3.24339750981757	946	1
3.11740215413790	3.23541566184503	947	1
3.11856242030314	3.25401290090177	948	1
3.11827669584081	3.24682246575607	949	1
3.11849366048986	3.24696720622695	950	1
3.12001335912942	3.24208843935657	951	1
3.11981589910011	3.24044468828334	952	1
3.11937521712495	3.23226645907454	953	1
3.11882844757454	3.22127538073437	954	1
3.12070722853694	3.23099426165420	955	1
3.11822743856562	3.23838445286210	956	1
3.11907130836387	3.23134082097624	957	1
3.12277253323793	3.23601074601490	958	1
3.11644186992246	3.25294419511918	959	1
3.11968178391569	3.25706289818924	960	1
3.12260064875974	3.25739742154653	961	1
3.11946312883532	3.22115193836213	962	1
3.12145786856749	3.24380596504074	963	1
3.12040709447519	3.25886300168025	964	1
3.11898661198420	3.22349222921896	965	1
3.12220822187425	3.23245310692698	966	1
3.12198247377168	3.21750034543427	967	1
3.11883176499407	3.20685788992024	968	1
3.11922098754636	3.20429126137767	969	1
3.11861100325348	3.21725157304205	970	1
3.12448087107330	3.25012868437774	971	1
3.11951010526561	3.25333932153853	972	1
3.12241666011684	3.25654486996846	973	1
3.11813054035682	3.23397587177108	974	1
3.12051758483685	3.21408523383890	975	1
3.11962641794418	3.22520076808664	976	1
3.12143359557829	3.24156754406969	977	1
3.12085524529101	3.22727631127797	978	1
3.11986754106257	3.24235519911197	979	1
3.11963139017252	3.21674319743747	980	1
3.12153547601987	3.22350409792388	981	1
3.11837990949598	3.23126653738152	982	1
3.12366291827491	3.23665340155461	983	1
3.11862199470113	3.26110197064700	984	1
3.12228974734766	3.24288805788067	985	1
3.12116022801290	3.25423149989629	986	1
3.12263830735613	3.25311551858129	987	1
3.11986828051070	3.23761583894220	988	1
3.11894918811814	3.22831930787940	989	1
3.11854307393016	3.23093700520585	990	1
3.11741073298548	3.21667029247105	991	1
3.11958486101603	3.22399569809834	992	1
3.11832630510244	3.22253549261132	993	1
3.11853215072929	3.21661496798550	994	1
3.11955544283915	3.22149259120297	995	1
3.11921432358439	3.21106349825100	996	1
3.11815400999785	3.22682067536052	997	1
3.11901831868812	3.23293348900056	998	1
3.11933954159922	3.21687092562480	999	1
3.12221151138327	3.24170135499346	1000	1
3.12120521200587	3.23149021918563	1001	1
3.12029309342397	3.23143076042238	1002	1
3.12041307139789	3.24906004735983	1003	1
3.12172860083022	3.21806309113279	1004	1
3.12093463561759	3.20948146565319	1005	1
3.11989381950687	3.21593830091713	1006	1
3.12143570410137	3.21481125903757	1007	1
3.11989455635384	3.23470238293133	1008	1
3.12079761586652	3.22601803456501	1009	1
3.11774858579673	3.23218013758978	1010	1
3.11991634861655	3.24252493281682	1011	1
3.12156339477265	3.24495683497443	1012	1
3.12177254440739	3.23742709178987	1013	1
3.12248892762669	3.23603895662670	1014	1
3.11845661752840	3.23119086659744	1015	1
3.11801694924954	3.23678829476381	1016	1
3.11933108095354	3.24857454204909	1017	1
3.12017143609184	3.23172632802532	1018	1
3.12200334053515	3.22870498795059	1019	1
3.11810407828913	3.23572775177690	1020	1
3.12097217903354	3.24146956620544	1021	1
3.11722553056432	3.24790288704810	1022	1
3.11855374399042	3.25164383895277	1023	1
3.11998738883442	3.24436904711044	1024	1
3.12359080361256	3.22122945420253	1025	1
3.11979165067210	3.23995191591046	1026	1
3.12059718124265	3.24958677864522	1027	1
3.12274690300324	3.23895903217439	1028	1
3.11891605052203	3.23842325420782	1029	1
3.12000821694796	3.23068214460613	1030	1
3.12107849546961	3.21967898186057	1031	1
3.12096791806618	3.22898427189913	1032	1
3.12179384690366	3.21794673133710	1033	1
3.11858882360403	3.21084252800849	1034	1
3.11738294527423	3.23864685215163	1035	1
3.11731951132785	3.23204288769322	1036	1
3.11840129745885	3.24838647435766	1037	1
3.12238397526129	3.25759940781491	1038	1
3.12137194239121	3.25246601836047	1039	1
3.12066589587848	3.23469272566950	1040	1
3.11822870788582	3.20928139453507	1041	1
3.12172610968178	3.22768547396120	1042	1
3.12109846110053	3.25343786609022	1043	1
3.12173606140935	3.26402742828299	1044	1
3.11897404192167	3.23763624353711	1045	1
3.11871587752901	3.23977695757713	1046	1
3.11918088966384	3.22944948204301	1047	1
3.12208079552381	3.24091940582474	1048	1
3.11974008077005	3.23166899609474	1049	1
3.11908748895005	3.23256282083427	1050	1
3.12152267949214	3.26705993433301	1051	1
3.12136068994622	3.23491673464433	1052	1
3.11977772515372	3.24718228555704	1053	1
3.12040147233683	3.24049574795654	1054	1
3.12086467865166	3.22288710519461	1055	1
3.12290152318628	3.20226540672069	1056	1
3.12123776175109	3.19841891364113	1057	1
3.12290198511424	3.22038032705568	1058	1
3.11972318775302	3.22521398748156	1059	1
3.11918719190206	3.23626781861385	1060	1
3.11925654537023	3.22762502200077	1061	1
3.12156684973787	3.20287343460902	1062	1
3.11721386129684	3.20887167122959	1063	1
3.11987352866113	3.23296184951777	1064	1
3.11724500853867	3.23436500891069	1065	1
3.12280365981494	3.23424004810950	1066	1
3.12016549778100	3.24309078233058	1067	1
3.12009952447162	3.23064416192438	1068	1
3.11656852507328	3.23016408956291	1069	1
3.11913344683485	3.21809997251157	1070	1
3.11955741689714	3.20603228007232	1071	1
3.11886784067570	3.19845464669302	1072	1
3.11912703389596	3.21069118118115	1073	1
3.12384758897864	3.21844579766078	1074	1
3.12163681220934	3.22116162302552	1075	1
3.11691140414346	3.21759109761681	1076	1
3.11544008962443	3.22885190154043	1077	1
3.11933164694810	3.25099377183262	1078	1
3.12031354913467	3.24228095608709	1079	1
3.12231398400615	3.25320437178206	1080	1
3.11926078922146	3.23434866626751	1081	1
3.11743216053475	3.22257397252720	1082	1
3.11962696536121	3.22514029218104	1083	1
3.11875273739519	3.22870073356336	1084	1
3.11957673645040	3.23187118081175	1085	1
3.12002254351618	3.24876450501494	1086	1
3.11671366412609	3.24670839896157	1087	1
3.12016516375637	3.23163780179041	1088	1
3.11738920133441	3.23758629771981	1089	1
3.11985313316221	3.23536434842755	1090	1
3.11758904595644	3.21762801475548	1091	1
3.11871329643803	3.22980566160928	1092	1
3.12171675651284	3.24067848708742	1093	1
3.11919157668927	3.24308107892340	1094	1
3.12234149676031	3.25568945844014	1095	1
3.12199546815095	3.27018041638891	1096	1
3.12085762252999	3.24891084328630	1097	1
3.12065878233828	3.24924180572591	1098	1
3.12122265677550	3.25750247584241	1099	1
3.12174853287197	3.23639116210744	1100	1
3.12174004056708	3.25004276145238	1101	1
3.11983844597337	3.27138237791287	1102	1
3.12246498073243	3.25166879732568	1103	1
3.12236999490084	3.26109941350556	1104	1
3.12136605980981	3.25601549961343	1105	1
3.12293729216618	3.24173915481816	1106	1
3.11857645020155	3.23783476300583	1107	1
3.12050917477975	3.23845511424976	1108	1
3.11921171004490	3.22625627572634	1109	1
3.11990685792308	3.24127769854396	1110	1
3.11715384076311	3.23574773637855	1111	1
3.11986710598987	3.23181862719437	1112	1
3.11968037625115	3.27065130199863	1113	1
3.12270691986264	3.25586371933716	1114	1
3.12051988131953	3.25985696978713	1115	1
3.12080146632358	3.25671682262845	1116	1
3.11859885946120	3.23584760958647	1117	1
3.11831065533113	3.24265118770900	1118	1
3.12063122737547	3.23838419434428	1119	1
3.11946058776906	3.24329287877557	1120	1
3.11560674584295	3.23585679884096	1121	1
3.11924184249412	3.22588270054741	1122	1
3.12245468460894	3.23576028971092	1123	1
3.11873454250963	3.23704486780764	1124	1
3.12126306406617	3.25711052978333	1125	1
3.11716681616880	3.25648903371677	1126	1
3.12053190065093	3.24760542797650	1127	1
3.12009226483670	3.25807878395296	1128	1
3.11970764888919	3.24923517024018	1129	1
3.11746650286917	3.24304035630879	1130	1
3.12001645148776	3.24365903526605	1131	1
3.11746134874178	3.24883959201694	1132	1
3.11592833531685	3.24464769893107	1133	1
3.12061899787402	3.23984212322692	1134	1
3.11752217929414	3.22667426833296	1135	1
3.12069464305879	3.23048535308083	1136	1
3.11772240031301	3.25311240810226	1137	1
3.11721251884470	3.23986636898030	1138	1
3.12117136639208	3.22573214753126	1139	1
3.11976193448526	3.22679237174067	1140	1
3.11838347268711	3.24548624909376	1141	1
3.11943824389800	3.23519330226323	1142	1
3.12360094502989	3.23252781441939	1143	1
3.12139698370331	3.22760292356250	1144	1
3.11942595317155	3.24645597181922	1145	1
3.12055394965493	3.23290910517241	1146	1
3.11968001147643	3.23713609356936	1147	1
3.12046326542831	3.24512763774289	1148	1
3.12032214854081	3.22932171498855	1149	1
3.11833733351581	3.21677413406857	1150	1
3.12059071572977	3.23041945778190	1151	1
3.12116035950402	3.22993495864545	1152	1
3.11829927942115	3.22714721110022	1153	1
3.11408400972942	3.22258603798331	1154	1
3.11847817176041	3.20819155693472	1155	1
3.11958158126676	3.21112859137858	1156	1
3.12071777521479	3.22527221423176	1157	1
3.11873341130238	3.23109496811358	1158	1
3.12102963020662	3.23298198367837	1159	1
3.12100600087057	3.22840149920645	1160	1
3.11974799089968	3.21829985700847	1161	1
3.11754715370510	3.22922904410877	1162	1
3.12056476338989	3.21431985175110	1163	1
3.12022673757852	3.24114568547078	1164	1
3.12003834959750	3.24091249939716	1165	1
3.11808483123206	3.22093370483642	1166	1
3.12050580993596	3.24884865610583	1167	1
3.11990740246264	3.23535949199342	1168	1
3.12098636073960	3.23737744304012	1169	1
3.12023976351023	3.22585322971312	1170	1
3.11987535326061	3.19851383845177	1171	1
3.11934513541459	3.21932020434859	1172	1
3.11928897208713	3.24314788969466	1173	1
3.11857262203739	3.23668808739611	1174	1
3.11726253609374	3.23471935890745	1175	1
3.12020134640150	3.21590420506980	1176	1
3.12042417682837	3.23113522495660	1177	1
3.11723574435291	3.24198298149679	1178	1
3.12156219068540	3.24182221094222	1179	1
3.11984316601893	3.24379653009591	1180	1
3.12114495224008	3.23801101582997	1181	1
3.11527482356517	3.23177358842509	1182	1
3.11950009528819	3.23004337067829	1183	1
3.11907914530487	3.22422827852592	1184	1
3.11946238965953	3.21912807521100	1185	1
3.12030449878536	3.23883457402991	1186	1
3.11657323900849	3.23837689759498	1187	1
3.12180140727696	3.24913522262744	1188	1
3.11910562884769	3.22993307808131	1189	1
3.12012854009986	3.20255928569013	1190	1
3.12139426750837	3.21749634821389	1191	1
3.11975429033346	3.22530678067802	1192	1
3.11899517799259	3.23690417437916	1193	1
3.11866167715849	3.23347330277575	1194	1
3.12129114813718	3.23550276992807	1195	1
3.11903009309905	3.24694782541897	1196	1
3.11589018207593	3.23639638850659	1197	1
3.11917632522027	3.23888240097253	1198	1
3.12202333634945	3.24714349653245	1199	1
3.11579931037569	3.23415037695606	1200	1
3.12062442987022	3.24800399483965	1201	1
3.12192097711952	3.24767021114408	1202	1
3.12248217040891	3.26545690574741	1203	1
3.12065357829518	3.22703111985895	1204	1
3.12041090173209	3.24933241639249	1205	1
3.11973715827781	3.24202655150789	1206	1
3.11959188357473	3.22256890482612	1207	1
3.12290612284032	3.22647270533660	1208	1
3.12107387178894	3.22417008299224	1209	1
3.12030287178821	3.22819458941488	1210	1
3.12020363715835	3.23777529143586	1211	1
3.11817482728973	3.23865382282374	1212	1
3.12111902126563	3.22694146144725	1213	1
3.11917933036993	3.23382625422490	1214	1
3.12056771022470	3.22615696851486	1215	1
3.12088488222220	3.23459036315077	1216	1
3.11985010329720	3.21033195633702	1217	1
3.12220069930588	3.22388342895918	1218	1
3.11992057100766	3.23560072847707	1219	1
3.11975810230101	3.23449874799027	1220	1
3.12112667477652	3.23740235394546	1221	1
3.11968885364519	3.22463880298931	1222	1
3.11823930616591	3.24659032436226	1223	1
3.12257854322164	3.26053983061637	1224	1
3.12032490890442	3.23627206724335	1225	1
3.11770142576110	3.20221265476015	1226	1
3.12046882677144	3.22792511139453	1227	1
3.12239842565795	3.23022775568842	1228	1
3.12416177726851	3.20362677906268	1229	1
3.12074244778281	3.22031992424804	1230	1
3.12070968162740	3.23796961493838	1231	1
3.12201069496143	3.24537608300684	1232	1
3.12045693694268	3.21523397193459	1233	1
3.12244708160477	3.22130764612007	1234	1
3.11806095922351	3.19935513448757	1235	1
3.11816207876730	3.20795078588154	1236	1
3.12009180905492	3.23161012571533	1237	1
3.11956940890304	3.21505364210340	1238	1
3.12340265423181	3.24258999989566	1239	1
3.11887733537286	3.22234066869869	1240	1
3.11925130798206	3.20026088313430	1241	1
3.12139682775227	3.21054823471411	1242	1
3.12102266130834	3.23043095708642	1243	1
3.12176812263308	3.23511527208130	1244	1
3.12642854708158	3.24629681744123	1245	1
3.12346660289093	3.21227771907476	1246	1
3.12155667850299	3.24525149166451	1247	1
3.11775785382508	3.23880553647809	1248	1
3.11772108038098	3.24898177418058	1249	1
3.12187469539275	3.23395490727534	1250	1
3.11890518634296	3.23997812850382	1251	1
3.11901510212623	3.26252652416374	1252	1
3.12058403230698	3.23110835736184	1253	1
3.11980904925438	3.22727516115402	1254	1
3.11888507421807	3.22559937949723	1255	1
3.12067258349782	3.23838291703098	1256	1
3.12049965185076	3.24080333001985	1257	1
3.11910307433400	3.21959867318857	1258	1
3.11627394181411	3.23401994798486	1259	1
3.11960470372193	3.22493406467519	1260	1
3.11817542088940	3.20403234177007	1261	1
3.11659962797257	3.22377976960302	1262	1
3.12039273664416	3.23355939003427	1263	1
3.12036995592614	3.23798691648888	1264	1
3.12071373283716	3.23859267091144	1265	1
3.11794730482084	3.24438436402150	1266	1
3.11905224892745	3.23091239015625	1267	1
3.12008047745426	3.23118827555409	1268	1
3.12169214641398	3.24243284126554	1269	1
3.12080950670795	3.23123406176657	1270	1
3.11926108184612	3.21774532398870	1271	1
3.12099131247448	3.24313712340705	1272	1
3.11883213597655	3.24133422661762	1273	1
3.11988295724981	3.22889289527287	1274	1
3.12003595836487	3.22972051494887	1275	1
3.11804178686760	3.22457161664232	1276	1
3.11753425598340	3.20845414734393	1277	1
3.11853433166175	3.21463396140562	1278	1
3.12315967973931	3.25149158356437	1279	1
3.11908653798732	3.25314405810768	1280	1
3.11731089762793	3.23110921235331	1281	1
3.11951592450584	3.23471492868377	1282	1
3.11566307699247	3.23089618115263	1283	1
3.12209634114310	3.22577881223820	1284	1
3.11771103689578	3.24450286221730	1285	1
3.12201008583100	3.23119184868709	1286	1
3.12137486094445	3.23907201913366	1287	1
3.12039992163266	3.23050427159811	1288	1
3.12243202287191	3.24967417562846	1289	1
3.11808395038320	3.24604415143709	1290	1
3.12191190048089	3.23534219781554	1291	1
3.11835833395726	3.23183342888722	1292	1
3.12049290093680	3.21978613107440	1293	1
3.11935994565149	3.23980158509892	1294	1
3.11717154012194	3.23172131290506	1295	1
3.11825837553665	3.24093188858602	1296	1
3.11873895496978	3.20844975699674	1297	1
3.11846750965341	3.22964352111992	1298	1
3.11974946885511	3.26485383520846	1299	1
3.11539858831920	3.22393069489111	1300	1
3.11858410200179	3.21771907597358	1301	1
3.11999310874529	3.19247901180588	1302	1
3.12059786180364	3.21506754245466	1303	1
3.11865188228406	3.22747972089624	1304	1
3.12234818098546	3.21848054144453	1305	1
3.11790766480575	3.24019833110996	1306	1
3.11967711080976	3.23026969771240	1307	1
3.12066395657979	3.24400753571570	1308	1
3.12138181704492	3.24973377903551	1309	1
3.11801903481271	3.24779783399796	1310	1
3.11942710804658	3.24283769255842	1311	1
3.11781485712023	3.25118033741185	1312	1
3.11982260878767	3.23410206898175	1313	1
3.11842637832837	3.23386480299642	1314	1
3.11915738078135	3.25973666783448	1315	1
3.11852759171708	3.23004047950971	1316	1
3.11687206813726	3.24528858765552	1317	1
3.11989342430580	3.23281056237464	1318	1
3.12133227696019	3.25328032527830	1319	1
3.11900801200789	3.27511375511992	1320	1
3.11940279038871	3.22741423045283	1321	1
3.12169239257665	3.23527314432456	1322	1
3.12024765285748	3.23513140436473	1323	1
3.11884356382136	3.21399841355502	1324	1
3.11915650703729	3.21972790927135	1325	1
3.11467292519534	3.22942690157754	1326	1
3.12008213517102	3.24065690038262	1327	1
3.11720495836532	3.23392660637098	1328	1
3.11977220852076	3.23226145477864	1329	1
3.12367843749294	3.23939779257810	1330	1
3.11954860897206	3.24181188651851	1331	1
3.11997152000296	3.24970749609885	1332	1
3.11844297464410	3.23427671617995	1333	1
3.11982422688466	3.22666793149102	1334	1
3.12158541437751	3.20838086945719	1335	1
3.11540220296593	3.20211165147222	1336	1
3.12168509501153	3.21618454611927	1337	1
3.12303945967526	3.20763923084202	1338	1
3.11985298196060	3.22743899723457	1339	1
3.12273541512133	3.21124821624056	1340	1
3.12046076540803	3.21314083925684	1341	1
3.11803988534946	3.24239712368427	1342	1
3.12025251293790	3.24658074290707	1343	1
3.12262560032461	3.23525827767398	1344	1
3.11819748258312	3.22830365096147	1345	1
3.11698599788467	3.23686973843234	1346	1
3.11705227866688	3.24590867200322	1347	1
3.11876408176426	3.22288901872500	1348	1
3.12074292502949	3.22288551297828	1349	1
3.11749587374127	3.20993396494772	1350	1
3.12010757031680	3.24160172680850	1351	1
3.11844993895216	3.24555775939422	1352	1
3.11994575155412	3.25032563698109	1353	1
3.12075867108439	3.24705685859823	1354	1
3.12387172953214	3.23849575449442	1355	1
3.11593819843954	3.21792370263442	1356	1
3.11893112041342	3.20313055828936	1357	1
3.11979889182573	3.21330952381384	1358	1
3.12041798333670	3.21954728745309	1359	1
3.11879410099544	3.23176410566608	1360	1
3.12003198329963	3.21976672958979	1361	1
3.12113924429950	3.21859577051518	1362	1
3.11986400654583	3.20224770155545	1363	1
3.12066332065026	3.22657867991814	1364	1
3.11859026280152	3.23173611785193	1365	1
3.12049591627994	3.22482201182457	1366	1
3.11815812742832	3.22209268269424	1367	1
3.11982413474343	3.23204933511055	1368	1
3.11996237978185	3.21957658275909	1369	1
3.11774099250523	3.21492488671159	1370	1
3.12023291957506	3.21895400541969	1371	1
3.11716387939683	3.22442889182949	1372	1
3.12213914003403	3.23440453556233	1373	1
3.11902125979226	3.21210754416481	1374	1
3.12014969886208	3.19189205473108	1375	1
3.12172501957841	3.21496225247069	1376	1
3.11804870330755	3.23745900576099	1377	1
3.11821617061743	3.21479575095390	1378	1
3.12018773599496	3.22034296643864	1379	1
3.11964707208972	3.24261383737438	1380	1
3.11842802419080	3.23040580325401	1381	1
3.12009068495361	3.25033904535544	1382	1
3.12018936590378	3.24898884423172	1383	1
3.11633651661164	3.26045431205724	1384	1
3.11824103551974	3.23874993270803	1385	1
3.11685690794005	3.23639919733109	1386	1
3.11749720246891	3.25314983460971	1387	1
3.12045474023797	3.24913900484166	1388	1
3.11713282739301	3.23262713634337	1389	1
3.11977849070267	3.23139690643507	1390	1
3.11778102678010	3.22905877837491	1391	1
3.11995764346307	3.21691916419277	1392	1
3.12181666090820	3.23636772368479	1393	1
3.11779243527201	3.23195871124502	1394	1
3.11987143533034	3.24403181037176	1395	1
3.12105971778672	3.21849899242293	1396	1
3.12147790241181	3.22802924780203	1397	1
3.11700763268969	3.22167729333226	1398	1
3.12105609238832	3.23755359805364	1399	1
3.11754713155050	3.23611749045675	1400	1
3.11969717160232	3.25064616282868	1401	1
3.11633468979623	3.22350340313546	1402	1
3.11957930876818	3.21273628527856	1403	1
3.11714854638640	3.22690407177250	1404	1
3.11843761247355	3.20911930549132	1405	1
3.12348201231496	3.23908103549651	1406	1
3.11687848627277	3.21545412751815	1407	1
3.12119210424310	3.21271490133425	1408	1
3.11810608553635	3.23939809545720	1409	1
3.12308265321116	3.24320872399161	1410	1
3.12079376216315	3.24256437340786	1411	1
3.12162521563449	3.22046997942732	1412	1
3.11726965523212	3.23155865594162	1413	1
3.11790903486596	3.21107243892727	1414	1
3.11844461183962	3.22816797474221	1415	1
3.11682798728610	3.23212456759466	1416	1
3.12266300232825	3.24247368359935	1417	1
3.11882561345812	3.23810206146466	1418	1
3.11901203886751	3.23474776151783	1419	1
3.11755368149383	3.22907688825701	1420	1
3.11533840757680	3.22925187185384	1421	1
3.11888094462382	3.23178845013568	1422	1
3.11967801372371	3.22102491329629	1423	1
3.11926016454695	3.23677833326448	1424	1
3.11900998767519	3.24917853157921	1425	1
3.11501642118455	3.24482946766336	1426	1
3.11994572363210	3.24048624325758	1427	1
3.11955988298837	3.22839890954583	1428	1
3.11864941528776	3.20799901895807	1429	1
3.12008018472910	3.21818610573868	1430	1
3.11644717861284	3.22597407122002	1431	1
3.11971558239945	3.20951749256407	1432	1
3.11914993332517	3.18677236604525	1433	1
3.11913045888968	3.19440121526280	1434	1
3.11761144507388	3.21797848058762	1435	1
3.11440427476394	3.22801907469802	1436	1
3.11397136359375	3.22044889090320	1437	1
3.11944725394402	3.22639249626157	1438	1
3.11341145855758	3.23537931153934	1439	1
3.11551422427300	3.23315652724953	1440	1
3.11689436349907	3.26250066938480	1441	1
3.11834107024252	3.25538576706694	1442	1
3.11527110740376	3.25001795236252	1443	1
3.11477558009358	3.25939536148880	1444	1
3.11830243518578	3.23124838698923	1445	1
3.12112076927300	3.24338138816953	1446	1
3.11880233847829	3.23352040875198	1447	1
3.11902844979509	3.23227600327724	1448	1
3.11948089921762	3.23001940794090	1449	1
3.11815767376149	3.23855104536663	1450	1
3.12008231560580	3.24508572517421	1451	1
3.11913152693307	3.25651259022041	1452	1
3.11776864702490	3.24821107546402	1453	1
3.11933474809043	3.24080605227169	1454	1
3.12015286400775	3.22731312404685	1455	1
3.11484351557125	3.22192686052269	1456	1
3.11490295348513	3.21852858095188	1457	1
3.11880327330600	3.24959034421811	1458	1
3.11975303925413	3.21683525920889	1459	1
3.12145099317724	3.22653988324202	1460	1
3.11928552430681	3.21602894309963	1461	1
3.11985293870371	3.23432831361487	1462	1
3.11675296799244	3.23852745875852	1463	1
3.12188721874130	3.22800810629099	1464	1
3.11753648761398	3.22728287094082	1465	1
3.11571935012646	3.23061702248597	1466	1
3.11854821704325	3.21470329024714	1467	1
3.12085664984812	3.21449060216963	1468	1
3.11750139274038	3.23839779634297	1469	1
3.11958823570559	3.21301663647494	1470	1
3.11783017864188	3.22239540324536	1471	1
3.11695579560125	3.23381996550227	1472	1
3.12140040842976	3.21085905320147	1473	1
3.12055497912144	3.23234588038158	1474	1
3.11939525599492	3.23768613023697	1475	1
3.11689569663784	3.24811036871478	1476	1
3.11678782595692	3.23083502961498	1477	1
3.11787455204375	3.22627380891533	1478	1
3.11631444760869	3.22800384301600	1479	1
3.11865410679197	3.22656841198493	1480	1
3.11963827895813	3.22525231466913	1481	1
3.11907458148901	3.23932867737550	1482	1
3.11715779309372	3.22308922248122	1483	1
3.11663026592799	3.21796930720606	1484	1
3.11521620454166	3.24109360543243	1485	1
3.11988511420909	3.22875002670910	1486	1
3.11996454720267	3.23698999637707	1487	1
3.11876583082022	3.24599349694661	1488	1
3.11704804249546	3.24369522129175	1489	1
3.11758560875346	3.23532893656735	1490	1
3.11875335043281	3.21818118200512	1491	1
3.11800212745580	3.21739383016116	1492	1
3.11930050424297	3.21430904247004	1493	1
3.11754197729099	3.21490095605054	1494	1
3.12298601080018	3.24009210319941	1495	1
3.11987818630725	3.22879895794281	1496	1
3.11799848134931	3.25967360986918	1497	1
3.12009933719123	3.23287914600964	1498	1
3.11745879393472	3.22773152431577	1499	1
3.11707158673513	3.23699483376702	1500	1
3.12100145003634	3.24511583447725	1501	1
3.11891954899329	3.23169637492131	1502	1
3.11922041054848	3.19697724079644	1503	1
3.11758766483414	3.21223548083997	1504	1
3.11609468392357	3.24030733376443	1505	1
3.11941293876623	3.24001950087547	1506	1
3.11769567382201	3.23253013609058	1507	1
3.12150128047346	3.23487365939408	1508	1
3.11962889379429	3.24377914649937	1509	1
3.11740393718740	3.23076102675656	1510	1
3.12061076403328	3.23844567030057	1511	1
3.11878444534387	3.23190126587661	1512	1
3.11844812270432	3.20369858491052	1513	1
3.11766599322772	3.21042266496081	1514	1
3.11824533906038	3.20920667592655	1515	1
3.12194974598454	3.20024903299770	1516	1
3.11664787820742	3.21377427340416	1517	1
3.12002158514599	3.22980225590227	1518	1
3.11692701139352	3.23133779116110	1519	1
3.11584362007281	3.23784075032345	1520	1
3.11656515136758	3.22247538186995	1521	1
3.11727463340210	3.21823513181645	1522	1
3.11933118544432	3.23116506036151	1523	1
3.12181053851138	3.22756633276383	1524	1
3.11698346796553	3.23354702675580	1525	1
3.11734897078341	3.21339335387957	1526	1
3.11767882451421	3.23103063563258	1527	1
3.12019967855533	3.21931528339168	1528	1
3.11901636684783	3.24058146780956	1529	1
3.11763785508348	3.21526886095748	1530	1
3.11669359282554	3.23351997613994	1531	1
3.12319228947509	3.23039196177374	1532	1
3.11796773951239	3.22173576549761	1533	1
3.11671978437897	3.24396506905339	1534	1
3.11537448810428	3.22752245436020	1535	1
3.12018915450450	3.22951868754281	1536	1
3.11625083744806	3.21210851928509	1537	1
3.11748495329868	3.21888824093476	1538	1
3.11587665863728	3.22069137802661	1539	1
3.11969537626211	3.23145637868936	1540	1
3.11721910650237	3.25036518014704	1541	1
3.11932478475950	3.23039171097896	1542	1
3.11656616414747	3.22344053033424	1543	1
3.11986284231162	3.25361910668435	1544	1
3.11389952206619	3.25410341352167	1545	1
3.11877655158641	3.22767324486641	1546	1
3.11967776817346	3.21765478989871	1547	1
3.12000384162991	3.22153061769270	1548	1
3.11755385177794	3.20737608229747	1549	1
3.11480307490282	3.22272087193881	1550	1
3.11778275991095	3.22918941548680	1551	1
3.12054490715288	3.24485835465039	1552	1
3.12034000792331	3.27578767978970	1553	1
3.11873123340101	3.24995052868477	1554	1
3.11774632797547	3.25606052961083	1555	1
3.11742507469716	3.22605845474752	1556	1
3.11619025668536	3.23137522705279	1557	1
3.12141679478267	3.21514931537622	1558	1
3.12019250315620	3.22047011450912	1559	1
3.12004085996283	3.24297353722546	1560	1
3.11819882358335	3.24574666235106	1561	1
3.11971813040497	3.22592819727253	1562	1
3.12091706006987	3.23654797614998	1563	1
3.11983573320706	3.21416600498026	1564	1
3.11735293480685	3.23826273208890	1565	1
3.12174392652450	3.23709797301465	1566	1
3.12179958653733	3.23788010354813	1567	1
3.11886689475402	3.24055240274501	1568	1
3.11729374293484	3.21428125472331	1569	1
3.12229173934210	3.20169221799559	1570	1
3.12251846178528	3.18939606023029	1571	1
3.12066280513469	3.21833939562583	1572	1
3.11609845928292	3.22507058370030	1573	1
3.12051613584973	3.22354509668217	1574	1
3.12121159376193	3.21247477206728	1575	1
3.11879986077512	3.22062316111137	1576	1
3.12048305165430	3.22997390572987	1577	1
3.11676919059198	3.24398440453580	1578	1
3.11813904162743	3.23383152882794	1579	1
3.11559691866984	3.28299668761664	1580	1
3.11935959202043	3.25720393606560	1581	1
3.11897443881268	3.21780481049432	1582	1
3.11882295320550	3.23337616325770	1583	1
3.12083964336535	3.22752726565923	1584	1
3.11810648642529	3.22864699331709	1585	1
3.11951263295082	3.22347744487328	1586	1
3.11611582117396	3.21847723138134	1587	1
3.11910299406162	3.21499276736339	1588	1
3.11853659605044	3.22459095383155	1589	1
3.11895212184747	3.24235112263727	1590	1
3.12106645584245	3.25085275902006	1591	1
3.11804660060834	3.24804191716167	1592	1
3.12152386450877	3.22389618612469	1593	1
3.12297724570038	3.22529867895274	1594	1
3.12146504035450	3.20856635099985	1595	1
3.11828175580051	3.23445816312517	1596	1
3.12285068237268	3.25403048077772	1597	1
3.11947468553705	3.23495574512139	1598	1
3.12235276936771	3.22010718120996	1599	1
3.11607717272361	3.22454867723687	1600	1
3.11486598184834	3.23114613852005	1601	1
3.11804128398683	3.25502852000813	1602	1
3.12051228087640	3.26107497676902	1603	1
3.11863947104231	3.23672506448832	1604	1
3.11814381615673	3.21778085165041	1605	1
3.11618634247384	3.22122824266072	1606	1
3.11861260610697	3.24923049218942	1607	1
3.11933843519647	3.23862460784023	1608	1
3.11628316962900	3.24602841947547	1609	1
3.11724581870361	3.23460903952397	1610	1
3.11612744418135	3.22788302531155	1611	1
3.11730662930950	3.22548650953156	1612	1
3.11412673100771	3.22243081406873	1613	1
3.11765642297521	3.24947547510239	1614	1
3.11832257736029	3.23819015085319	1615	1
3.12261695786263	3.25915250174379	1616	1
3.11859041624554	3.26014984904471	1617	1
3.11906608717394	3.22888230679376	1618	1
3.11661757991939	3.22296233764614	1619	1
3.12042421351029	3.20378075287984	1620	1
3.11721496727128	3.24125908939204	1621	1
3.11822044837537	3.23223432748096	1622	1
3.11822935522194	3.21958961018136	1623	1
3.11832552693466	3.23819675471955	1624	1
3.12188366025060	3.24330527781537	1625	1
3.11747972312095	3.22501007228248	1626	1
3.11933023335087	3.22784747634929	1627	1
3.11750059352369	3.24126373965592	1628	1
3.11595032107928	3.24191427199045	1629	1
3.12111423696719	3.25691564980390	1630	1
3.12452707449768	3.24391533617094	1631	1
3.11689329873471	3.24242861610274	1632	1
3.11977163239921	3.22971813318288	1633	1
3.11879741258845	3.24177483010833	1634	1
3.11974241635175	3.27171276186460	1635	1
3.11919539930038	3.23643481755036	1636	1
3.11753025274254	3.24824632303587	1637	1
3.11807753757836	3.23230164614607	1638	1
3.11694524665211	3.24717508800053	1639	1
3.11920967620841	3.25525978148246	1640	1
3.11942690190642	3.24064371049978	1641	1
3.11715430275904	3.22322948564058	1642	1
3.11864919692175	3.23250205295292	1643	1
3.11713385582466	3.22617036879942	1644	1
3.11650235567961	3.21687174834692	1645	1
3.11809355684272	3.22336266882485	1646	1
3.11447892468459	3.23231225015286	1647	1
3.11794258859867	3.22606005273445	1648	1
3.11575173965803	3.23144894270793	1649	1
3.11666213871624	3.23247292781465	1650	1
3.11864209399246	3.24829163354934	1651	1
3.11836916786543	3.25021303607899	1652	1
3.11862214099075	3.21804114592491	1653	1
3.11882274412852	3.23362300727124	1654	1
3.11891524762929	3.23194513314083	1655	1
3.11691825618543	3.25839477319070	1656	1
3.11921579179337	3.22883825376995	1657	1
3.11945453632036	3.23041769307859	1658	1
3.11651475895061	3.22410164650429	1659	1
3.12197664177428	3.23028333267238	1660	1
3.11704926508543	3.21871521501626	1661	1
3.11888887126181	3.22022420473745	1662	1
3.11814115838807	3.20657885590291	1663	1
3.11949589615846	3.21014163050637	1664	1
3.11955698098988	3.23950627093494	1665	1
3.11868063213464	3.22488139445889	1666	1
3.11897831053443	3.25044369856846	1667	1
3.12034285861558	3.24051961198697	1668	1
3.11884554076919	3.25273876551096	1669	1
3.11897359220510	3.25526433809412	1670	1
3.11757143001094	3.25350689188334	1671	1
3.11550139368458	3.26040603171809	1672	1
3.11835027615224	3.23717115941674	1673	1
3.12157281162776	3.26078189669658	1674	1
3.11757819954019	3.26076884476590	1675	1
3.11998001170603	3.25301225646823	1676	1
3.12035413753160	3.23555950255579	1677	1
3.11802810272325	3.22464819992417	1678	1
3.11716957340702	3.23389001680677	1679	1
3.11808809628774	3.23036393513274	1680	1
3.11738060507172	3.21267661931107	1681	1
3.11742591002350	3.18588022202850	1682	1
3.11744706130729	3.21658081308828	1683	1
3.11726352940703	3.22377397228991	1684	1
3.11842111138184	3.21340841803741	1685	1
3.12160850019985	3.23281915944801	1686	1
3.11978785511119	3.23371262848289	1687	1
3.12051361735336	3.21549511940615	1688	1
3.11884086393232	3.21644484968669	1689	1
3.11578292167759	3.22956279444113	1690	1
3.11967006318853	3.25934553513965	1691	1
3.11914108936144	3.26327285863809	1692	1
3.11904972368438	3.24283378159430	1693	1
3.11752700198559	3.22871028865792	1694	1
3.12154007124867	3.23613295484626	1695	1
3.11772136249637	3.22629986933885	1696	1
3.12035557576158	3.23078914229186	1697	1
3.12071518213824	3.21811677813874	1698	1
3.11856463802109	3.24233862071452	1699	1
3.11938462257283	3.22784033101532	1700	1
3.11826118469560	3.22588251190541	1701	1
3.11842864721528	3.22793998110456	1702	1
3.11736865697611	3.25203295279838	1703	1
3.11964178056586	3.24145584913935	1704	1
3.12118628825997	3.26108070882707	1705	1
3.11922215238908	3.24906053953271	1706	1
3.11978603374915	3.23421565366782	1707	1
3.11589966176096	3.23282445994502	1708	1
3.11860852828121	3.23716704276526	1709	1
3.11570211545923	3.22786174364874	1710	1
3.12023688584583	3.20782514067560	1711	1
3.11841116630509	3.21471552567655	1712	1
3.11997261273252	3.23405736841847	1713	1
3.12187374863692	3.25213267309557	1714	1
3.11505739691112	3.25369394265274	1715	1
3.11807609383369	3.24658931902335	1716	1
3.12019062531288	3.25185652520774	1717	1
3.11948968689014	3.23376617224144	1718	1
3.12074449474263	3.22711267664041	1719	1
3.11622602221813	3.22153465250782	1720	1
3.11665559516571	3.22567208628362	1721	1
3.12037610406395	3.21598812163413	1722	1
3.11822004885583	3.24190597516014	1723	1
3.11690233309241	3.24857187655494	1724	1
3.11964582574972	3.22567827013914	1725	1
3.11944740859326	3.22429104392617	1726	1
3.12077393893922	3.23098985671509	1727	1
3.12115100910430	3.22133850499121	1728	1
3.11685008773137	3.24373707926824	1729	1
3.11796932652042	3.25071768127169	1730	1
3.11823796807039	3.23261216832556	1731	1
3.11703610568707	3.23590802803149	1732	1
3.11791662044918	3.24165383367829	1733	1
3.11902497613417	3.24047995070663	1734	1
3.11914172662064	3.22306589480118	1735	1
3.11668450187905	3.23878399635724	1736	1
3.11706696027658	3.25870563096926	1737	1
3.11866379557080	3.24741009272994	1738	1
3.11564938923242	3.23764042164783	1739	1
3.11755155069486	3.23132265936223	1740	1
3.11658822839429	3.20848837095561	1741	1
3.11730350589007	3.23067367878448	1742	1
3.11830964276450	3.24755217588298	1743	1
3.11864008275217	3.24631287806717	1744	1
3.11728935414528	3.24538076048950	1745	1
3.11686176446168	3.23636552955439	1746	1
3.12101889546046	3.24013371683259	1747	1
3.12128470415483	3.24083113402445	1748	1
3.11693602717939	3.23333049715165	1749	1
3.11819008169508	3.23711946727580	1750	1
3.11938158783945	3.22419770924204	1751	1
3.12252153595028	3.24707272595775	1752	1
3.11888922407371	3.23879425650401	1753	1
3.11778256350340	3.25018893174318	1754	1
3.12079032487176	3.24274470804900	1755	1
3.11679658864353	3.22321355896226	1756	1
3.11871883424002	3.22123073093456	1757	1
3.12109391324083	3.24007437284300	1758	1
3.11509459433262	3.21798413404590	1759	1
3.11490560866777	3.22334863446791	1760	1
3.11804356810053	3.23670695461477	1761	1
3.11974621764879	3.23158700490162	1762	1
3.11750209536942	3.25655298915172	1763	1
3.11712167293197	3.26941095587778	1764	1
3.11754071203648	3.26052691374631	1765	1
3.12030781129722	3.26107557879630	1766	1
3.12066942610128	3.24664316989185	1767	1
3.11829769632416	3.25365368651578	1768	1
3.11815845032948	3.26199946877342	1769	1
3.12003523742783	3.24547479703643	1770	1
3.11993694852842	3.23627960539623	1771	1
3.12105163480924	3.23882081623037	1772	1
3.11833615016468	3.22015771677420	1773	1
3.11466714812690	3.21844646236458	1774	1
3.11833257117084	3.24138225224010	1775	1
3.11548957206238	3.24707627966918	1776	1
3.11648674361123	3.24589782640211	1777	1
3.11722730996282	3.21844679092362	1778	1
3.11754603929434	3.20989838988653	1779	1
3.11895860580611	3.24218413783412	1780	1
3.11652007072793	3.23504644113282	1781	1
3.11825896329905	3.21886321463711	1782	1
3.11568045737794	3.21940838658526	1783	1
3.11561513046288	3.22699882596153	1784	1
3.11639397194881	3.23776162780924	1785	1
3.11589105113096	3.21703304600856	1786	1
3.12207616877721	3.25078802126655	1787	1
3.12291176012620	3.25034831444906	1788	1
3.11705930602501	3.23442587353340	1789	1
3.11894294615692	3.21558777341866	1790	1
3.12008104441514	3.21474939088919	1791	1
3.11840332624661	3.23416638525668	1792	1
3.11798525110602	3.23205730051173	1793	1
3.11525029010007	3.23018293886774	1794	1
3.11940897340698	3.24877118858675	1795	1
3.11848921446074	3.23309343996538	1796	1
3.11831870664012	3.23088643534679	1797	1
3.11933552983186	3.21146757753122	1798	1
3.11813518529418	3.21612951020116	1799	1
3.11660146810924	3.22325178665305	1800	1
3.11754380593151	3.24241311054391	1801	1
3.11825916131208	3.21783452515866	1802	1
3.11926436007942	3.23424211524128	1803	1
3.11848723175273	3.23943308763576	1804	1
3.12066644500062	3.22343077576639	1805	1
3.11750078995504	3.24623277363267	1806	1
3.11873280236632	3.24380481480007	1807	1
3.11629160660757	3.23764584789808	1808	1
3.11620167009179	3.22683186044119	1809	1
3.12155114349648	3.22586902521708	1810	1
3.11764353781527	3.21401582024545	1811	1
3.11686031443328	3.22885653921244	1812	1
3.11885717541561	3.22002696268427	1813	1
3.11565586223705	3.17964846592723	1814	1
3.11651059478917	3.21692150969557	1815	1
3.11932807502850	3.22914977917612	1816	1
3.11880197694932	3.22137801969466	1817	1
3.11743981837111	3.24816774980402	1818	1
3.11652263084247	3.23501078596499	1819	1
3.11635102090200	3.21930707095930	1820	1
3.11114394020062	3.21978555498395	1821	1
3.11544196129485	3.21632275580482	1822	1
3.11857282746535	3.25093530108427	1823	1
3.11971740585624	3.23736108859476	1824	1
3.11595261905623	3.24336001779852	1825	1
3.11955933289490	3.25426244334444	1826	1
3.12310180138205	3.21395041712961	1827	1
3.11905100090000	3.20588555647645	1828	1
3.12014096330988	3.22209741746779	1829	1
3.11980730605458	3.24053575991071	1830	1
3.11883377850857	3.22786112728182	1831	1
3.11926093192032	3.20810456392135	1832	1
3.11774271720657	3.22595783670711	1833	1
3.11940232139099	3.20888894468495	1834	1
3.11893464754397	3.23351887097940	1835	1
3.11726022942532	3.21588847143463	1836	1
3.12089120924294	3.20712061486147	1837	1
3.11969695486221	3.21639818258315	1838	1
3.11793173356991	3.23118227851646	1839	1
3.11660720656180	3.22587713402073	1840	1
3.11950466238171	3.23070007061251	1841	1
3.12042418250932	3.24408429884796	1842	1
3.11887885417601	3.24176549380266	1843	1
3.11832737682286	3.24627195219504	1844	1
3.12106427172933	3.27000972197455	1845	1
3.11834992661710	3.25629222655473	1846	1
3.11997338791802	3.26382757495813	1847	1
3.11830868362806	3.24297886383225	1848	1
3.11711027645375	3.22487060243346	1849	1
3.11679581227506	3.22191095786035	1850	1
3.12235028028352	3.23229309797146	1851	1
3.11895116355465	3.23867187118270	1852	1
3.12014755750327	3.23903795954822	1853	1
3.11844391238299	3.23600444925405	1854	1
3.11810525332659	3.23546206568597	1855	1
3.12159970632131	3.23532257352914	1856	1
3.12031881309985	3.23429204360027	1857	1
3.11894327120808	3.24484651470291	1858	1
3.12079605457896	3.26812491258721	1859	1
3.11960492649373	3.24082330069914	1860	1
3.12435090525355	3.24769629469501	1861	1
3.11785769224993	3.23886416073973	1862	1
3.12089710955280	3.23448751103023	1863	1
3.11843357151683	3.23784490405321	1864	1
3.11971464293395	3.24910007444814	1865	1
3.11773890918238	3.24186111759008	1866	1
3.11889904335751	3.21516331401205	1867	1
3.11739836065946	3.22371626587284	1868	1
3.11704223334999	3.20876976582833	1869	1
3.11596006912271	3.22964962094464	1870	1
3.11883621833764	3.22520931928855	1871	1
3.11943002720509	3.21926683150021	1872	1
3.11654078185684	3.24821289520432	1873	1
3.11890079529120	3.22050679201130	1874	1
3.11983645275200	3.21207913464602	1875	1
3.11933696246649	3.22953926137033	1876	1
3.11601606061937	3.23549225669734	1877	1
3.11824434398516	3.20836363049841	1878	1
3.11685345448877	3.20978386082782	1879	1
3.11859497935760	3.21062862977752	1880	1
3.11772492401968	3.20655216194872	1881	1
3.11968767962786	3.21936458441598	1882	1
3.12006974106444	3.21954159436076	1883	1
3.11887996617847	3.23913910816064	1884	1
3.11915350754858	3.22751047906066	1885	1
3.11924074020955	3.22967543117229	1886	1
3.11675207239006	3.23210366372418	1887	1
3.11491091689955	3.24931159800206	1888	1
3.11810906697376	3.24247260883439	1889	1
3.11893106205341	3.23983912687248	1890	1
3.11707801905086	3.21968039986342	1891	1
3.11994576196055	3.20860120048501	1892	1
3.11883329566914	3.23752612037966	1893	1
3.11755106755382	3.23452239012897	1894	1
3.11858251551635	3.24086930860026	1895	1
3.11846584282874	3.22862611345787	1896	1
3.11672104166509	3.21790282868850	1897	1
3.12026741696783	3.25050133337828	1898	1
3.11527281300031	3.24521848332227	1899	1
3.12049105444170	3.24419086142993	1900	1
3.12014945111900	3.20222404550101	1901	1
3.11835769020049	3.23307210603922	1902	1
3.11652119289958	3.24442967277596	1903	1
3.11837342409215	3.22874806815809	1904	1
3.11930717908991	3.22894877033302	1905	1
3.11829742156180	3.21467628381608	1906	1
3.11846864652055	3.23243631198595	1907	1
3.11812202357138	3.24182608287155	1908	1
3.11852000893735	3.24365054702660	1909	1
3.11937278607126	3.26623894174058	1910	1
3.12132966005657	3.21949305236921	1911	1
3.12148762561642	3.21001890860713	1912	1
3.11946549670857	3.21103374361565	1913	1
3.11856832743748	3.24744442525457	1914	1
3.12003728393539	3.24901537454275	1915	1
3.11780438419382	3.24369923982326	1916	1
3.11898826566844	3.22740300687270	1917	1
3.12055957549168	3.24607733546975	1918	1
3.12130548130656	3.23184456096732	1919	1
3.11958190623921	3.23806577887796	1920	1
3.12019687117094	3.26401588182443	1921	1
3.11909201245606	3.24840471442871	1922	1
3.12014070502413	3.24034869399728	1923	1
3.11682713274390	3.23469913925407	1924	1
3.11876249438615	3.23255524469070	1925	1
3.11533974813191	3.25441592853704	1926	1
3.12135456747188	3.25591622669358	1927	1
3.11661860501395	3.23284079488909	1928	1
3.11557414538800	3.21821025835409	1929	1
3.11520728977479	3.22710517746449	1930	1
3.11924124978300	3.23975521956771	1931	1
3.11788926602581	3.23627231465671	1932	1
3.11949090485548	3.23859543598608	1933	1
3.11556125218516	3.21970407553481	1934	1
3.11704590221030	3.21009661491882	1935	1
3.11604697667961	3.22666058140464	1936	1
3.11779562833866	3.23174760716326	1937	1
3.11450773516677	3.23737863273129	1938	1
3.11875723487872	3.22382010614689	1939	1
3.11735933218035	3.22822812654192	1940	1
3.11943727496541	3.21155248376174	1941	1
3.11625947990238	3.22633796692118	1942	1
3.11666246325026	3.21432046281533	1943	1
3.11634409181271	3.21335655338964	1944	1
3.11690429767772	3.23225654858347	1945	1
3.11691737405391	3.26112014363091	1946	1
3.11915700372282	3.24893143627746	1947	1
3.11621901097009	3.24509830716818	1948	1
3.11952105400366	3.24292838397235	1949	1
3.11558836244749	3.25363656551684	1950	1
3.11607841383965	3.22739271093677	1951	1
3.11618928332906	3.21385445130698	1952	1
3.11990032362018	3.23480979502146	1953	1
3.11594779265156	3.23155904973844	1954	1
3.12025793631207	3.24413471390470	1955	1
3.11992747612298	3.22880252741174	1956	1
3.11468437457863	3.24358913276791	1957	1
3.11878982529498	3.25900482807130	1958	1
3.11856773336500	3.24819378700299	1959	1
3.11799618646491	3.23604437034306	1960	1
3.11926258151055	3.23859135436576	1961	1
3.12172775628100	3.21168468467394	1962	1
3.11456547584485	3.22977455960288	1963	1
3.12108536323407	3.24550178591582	1964	1
3.11711605173601	3.25319011098543	1965	1
3.11996231965435	3.21455184782473	1966	1
3.11797951548277	3.24038070432958	1967	1
3.11570106069236	3.24105821627608	1968	1
3.11681003249762	3.24847424199154	1969	1
3.11759817062761	3.23777669352305	1970	1
3.11657049967470	3.22651318987490	1971	1
3.11937488229326	3.23454019911070	1972	1
3.11509668114201	3.25678775737548	1973	1
3.11678269550445	3.28303346961686	1974	1
3.11739858630383	3.25105733625327	1975	1
3.11752256619619	3.23456123304813	1976	1
3.11987048257039	3.22098348115028	1977	1
3.12042507732643	3.23184012248564	1978	1
3.11610906625742	3.22145310684284	1979	1
3.11849725855986	3.24537597511198	1980	1
3.12066537547503	3.25529775462405	1981	1
3.11928991336466	3.25063896997832	1982	1
3.11540537234894	3.22554112438397	1983	1
3.11937539958627	3.23532104429594	1984	1
3.12022771187355	3.24193454442642	1985	1
3.11980892464429	3.22777914987519	1986	1
3.11858051729277	3.23756475645211	1987	1
3.11836696773929	3.20875211930662	1988	1
3.11462835216511	3.22380270399895	1989	1
3.12101751988650	3.27417267969460	1990	1
3.11886617790532	3.25692617124179	1991	1
3.11571903271461	3.25524155644243	1992	1
3.11770968830658	3.23495938050300	1993	1
3.11838920237306	3.24677619237220	1994	1
3.11751979256476	3.24057946738312	1995	1
3.11924146509935	3.24911473636382	1996	1
3.12066688866495	3.23171770259783	1997	1
3.12070779692208	3.25426212151820	1998	1
3.11603623216467	3.24978469921025	1999	1
3.12234126909683	3.21347883402629	2000	1
[truncated: 3,000 more rows]
