# Supplementary material for: Reversibility and Viscoelastic Properties of Micropillar Supported and Oriented Magnesium Bundled F-Actin
Source: PLoS One. 2015 Aug 31;10(8):e0136432. doi: 10.1371/journal.pone.0136432 (PMC4556452; doi:10.1371/journal.pone.0136432)
Supplement: S1 Data — See the Readme.txt file within. (ZIP) [file pone.0136432.s004.zip › Rheology-raw-data/120916 02mM/fov2133noDD/fov2133noDD.txt]

3.77113378996472	3.53539477934439	1	1
3.77644437819408	3.54468332157819	2	1
3.77726373758969	3.55016276141227	3	1
3.77677618784648	3.56153917230292	4	1
3.77566673906185	3.56998159121964	5	1
3.77395806115744	3.54246452916191	6	1
3.77577051888308	3.55655696637841	7	1
3.77432745748577	3.54577814319797	8	1
3.77577741642247	3.56403557568717	9	1
3.77346675784387	3.55491887227004	10	1
3.77796299166057	3.58768594640605	11	1
3.77708708116779	3.56040800387485	12	1
3.77443040447142	3.54972243526279	13	1
3.77518890336331	3.55108701457797	14	1
3.77414035857497	3.54814569236715	15	1
3.77630478017033	3.56113257066104	16	1
3.77592107149854	3.55547661439735	17	1
3.77320565201902	3.54746228971059	18	1
3.77582802290188	3.54733295215107	19	1
3.77518443899680	3.55102115864448	20	1
3.77409430600757	3.54892375449245	21	1
3.77059298325314	3.52773790802683	22	1
3.77707742111529	3.54347787178274	23	1
3.76781042822619	3.51622970273834	24	1
3.77689669703115	3.55436790140889	25	1
3.77564462841030	3.55040796906269	26	1
3.77343613289612	3.53315980892350	27	1
3.77269921336579	3.55111347671183	28	1
3.77687151535300	3.54994349125127	29	1
3.77671594154161	3.55312693518861	30	1
3.77919308393212	3.56401176974733	31	1
3.77948279071248	3.57044184558903	32	1
3.77853157953999	3.56972081724241	33	1
3.77956904258622	3.58363220153909	34	1
3.78251340365735	3.56105514808249	35	1
3.78185059934217	3.58195857729442	36	1
3.78255081997026	3.58022882276193	37	1
3.77529642791111	3.55701745755191	38	1
3.77414513624688	3.54461332885346	39	1
3.77580657952722	3.56677544293068	40	1
3.77619421235338	3.56808588060351	41	1
3.77424913697108	3.54957576625856	42	1
3.77891395162108	3.55635150170892	43	1
3.77965911504482	3.56518120735490	44	1
3.77311812891849	3.56752182723489	45	1
3.77670962720716	3.55752930853757	46	1
3.77738227548739	3.57339705226513	47	1
3.77627037919786	3.56004559142946	48	1
3.77334388955214	3.54106877281229	49	1
3.77062601317686	3.53278508839575	50	1
3.77445601097073	3.56282136540125	51	1
3.77523359681151	3.56116256722412	52	1
3.77639865738737	3.55699210114735	53	1
3.77750080706279	3.56014089899818	54	1
3.77764229520037	3.58255798015871	55	1
3.77814242945425	3.57132519757596	56	1
3.77412463973155	3.55558762176271	57	1
3.77830200741756	3.56069845544680	58	1
3.77625592564630	3.56724518800879	59	1
3.77624856043183	3.56071520048431	60	1
3.77468024386891	3.55124537650612	61	1
3.77653585973665	3.56347188456296	62	1
3.77851097555431	3.55785658730321	63	1
3.77374223319655	3.55857455680940	64	1
3.77560443145381	3.55817530048520	65	1
3.77489255996720	3.55521087474609	66	1
3.77725521490216	3.56387265467249	67	1
3.77462263054184	3.54241862478059	68	1
3.77392345552565	3.54327425842683	69	1
3.77634451156138	3.55506522480621	70	1
3.77778501742674	3.55873899805321	71	1
3.77584857504082	3.55948079823784	72	1
3.77249660841820	3.54526804432860	73	1
3.77625416337892	3.56500059526934	74	1
3.77724838828886	3.57280998037506	75	1
3.77577943824740	3.55946343804486	76	1
3.78047018170441	3.57274483703701	77	1
3.77412266373278	3.54671420602543	78	1
3.77472505684464	3.54124630153907	79	1
3.77479792981547	3.54287704668785	80	1
3.77536926566429	3.55817683771341	81	1
3.77513836507153	3.54641426946978	82	1
3.78009081403746	3.57095229754417	83	1
3.77805318172601	3.56274517052889	84	1
3.77778697780809	3.55592887977180	85	1
3.77651343129674	3.56157233958480	86	1
3.77397397049862	3.55334754644430	87	1
3.77234153769721	3.54972312789408	88	1
3.77159554788498	3.53610482049925	89	1
3.77215497367482	3.54991311090221	90	1
3.77275228925137	3.55433983317287	91	1
3.77794306976556	3.55970747893321	92	1
3.77712622213787	3.56597726714350	93	1
3.77633762655405	3.57788373925303	94	1
3.77793745951885	3.56827612250215	95	1
3.77226023267914	3.56183542045856	96	1
3.77446102195080	3.55455759173196	97	1
3.77671024965320	3.55734307182793	98	1
3.77540749495632	3.54356600005684	99	1
3.77344887980126	3.55493845375938	100	1
3.77592743843770	3.54809860708739	101	1
3.77302706643198	3.55734982740331	102	1
3.77574317145832	3.54980582295372	103	1
3.77694956249601	3.55160358813346	104	1
3.77395227765084	3.54346742241518	105	1
3.77652483561049	3.55294832238608	106	1
3.77752205445583	3.56055176509420	107	1
3.77439924397071	3.55253956837946	108	1
3.77086289393560	3.55372655809864	109	1
3.77136522491739	3.54859440674156	110	1
3.77081590185850	3.55721385681207	111	1
3.77551491518235	3.55657831223808	112	1
3.78027990808573	3.57524181337632	113	1
3.77335979368839	3.55204018552452	114	1
3.77537198354198	3.55612293430966	115	1
3.77732298669285	3.57478716474069	116	1
3.77537424304359	3.54707294881893	117	1
3.77344755925124	3.55746802476694	118	1
3.77622989950416	3.54984126606371	119	1
3.77943765023097	3.56077762766121	120	1
3.77402555159603	3.53993324835820	121	1
3.77414662526263	3.53485712556334	122	1
3.77119804161154	3.52772029910793	123	1
3.77523990245533	3.54083862846201	124	1
3.77564604902174	3.55506719662828	125	1
3.77598083525835	3.53980026563923	126	1
3.76957756538908	3.53866821294911	127	1
3.77354507149219	3.55829038454048	128	1
3.77530901692740	3.56139957475788	129	1
3.77228658123173	3.55666432435741	130	1
3.77801688298703	3.56080812424325	131	1
3.77691846136882	3.55699278175768	132	1
3.77207360217309	3.54561439924566	133	1
3.77019663395487	3.53489810978761	134	1
3.77325746301866	3.55193435254108	135	1
3.77504670454024	3.56385791804105	136	1
3.77244759114478	3.53851998250933	137	1
3.77439328545800	3.54248575560871	138	1
3.77455284198840	3.56443707126808	139	1
3.77641200531383	3.54827956975319	140	1
3.77917585208261	3.55804405563187	141	1
3.77774222480504	3.56383513323558	142	1
3.77692909953277	3.57187497197198	143	1
3.77587778142131	3.57295358315272	144	1
3.77618767285696	3.56012157574138	145	1
3.77428921041928	3.56174265130228	146	1
3.77662057464551	3.55509008423151	147	1
3.77371873829237	3.54727137611538	148	1
3.77526933438348	3.55598918165709	149	1
3.77927664239158	3.56033759234561	150	1
3.78010256063041	3.56509942305619	151	1
3.77436093645403	3.55560750264912	152	1
3.77589473918973	3.55935256327354	153	1
3.77533308684725	3.54802661984208	154	1
3.77402702806821	3.55146017099251	155	1
3.77344950590050	3.53478718678141	156	1
3.77555799779631	3.53341669381374	157	1
3.78122939313689	3.57948933388411	158	1
3.77937816349226	3.57774407738520	159	1
3.77649442103845	3.56513183274001	160	1
3.77252150076202	3.54896764028727	161	1
3.77336687472801	3.53900073132145	162	1
3.77323643963598	3.54719631154565	163	1
3.77149288065708	3.55049400840947	164	1
3.77640644073964	3.55630324501690	165	1
3.77404209378299	3.54091649464382	166	1
3.77557898888052	3.55982950451756	167	1
3.77581605797711	3.55269284087095	168	1
3.77453741867179	3.55936279045760	169	1
3.77718121157050	3.53979279155217	170	1
3.77741918874270	3.55909326437310	171	1
3.77407223075782	3.54776232952523	172	1
3.77364128702435	3.54985156528621	173	1
3.77637011726799	3.57293482609757	174	1
3.77583894178069	3.57526835835324	175	1
3.77229417377095	3.56559255446963	176	1
3.77847377778850	3.57039383248081	177	1
3.77836810743488	3.55729264164492	178	1
3.77767983295927	3.56831136197398	179	1
3.77694373179042	3.55121063380105	180	1
3.77583922207233	3.56607501253299	181	1
3.78146710765099	3.56762195351671	182	1
3.77599632364947	3.55039328400603	183	1
3.77783408356110	3.56220060093679	184	1
3.77742426529183	3.55354361711808	185	1
3.78089182791234	3.55923796196270	186	1
3.77933221959370	3.56128436519210	187	1
3.77459569094661	3.55965115708667	188	1
3.77433399176756	3.55502310422502	189	1
3.76998509326837	3.53166602161951	190	1
3.77605895748265	3.54592599882667	191	1
3.77288273039721	3.54151508851548	192	1
3.77547487717867	3.55580660630276	193	1
3.77575903165076	3.56817475435649	194	1
3.77558870202689	3.56266166863722	195	1
3.77545710834632	3.54772792181908	196	1
3.78088065762729	3.56603361204711	197	1
3.77392598374675	3.56613295589027	198	1
3.77608491466399	3.55294746004071	199	1
3.77390256525247	3.55963780743594	200	1
3.77778815589445	3.55333251258494	201	1
3.77783635252747	3.56467812104213	202	1
3.77835286227225	3.55875494292060	203	1
3.77570365758221	3.55087558826568	204	1
3.77653812418538	3.55393994997090	205	1
3.77284517679086	3.55351104326797	206	1
3.77092847659400	3.55259264943936	207	1
3.77222263810194	3.54655151151296	208	1
3.77463115020483	3.54143429074308	209	1
3.77644880421691	3.54812862658518	210	1
3.78016048962226	3.54394857007929	211	1
3.78035439130613	3.55604643251133	212	1
3.77484699570699	3.55969945533364	213	1
3.77285737926924	3.55546916471960	214	1
3.77608246203146	3.54102073150683	215	1
3.77291785604266	3.54978225056858	216	1
3.77656594359724	3.54640753571963	217	1
3.77163615666000	3.53906874710382	218	1
3.77398132595338	3.55237894807800	219	1
3.77310408087368	3.54488584769178	220	1
3.77107355074885	3.54816598333317	221	1
3.77259540309318	3.55051376376579	222	1
3.77641283685001	3.55856663179887	223	1
3.77573899091543	3.56154364760458	224	1
3.78066492581199	3.56189442169207	225	1
3.77656562148881	3.55106522913202	226	1
3.77359285686657	3.54819627624469	227	1
3.77609516155753	3.55494649217263	228	1
3.77496245407432	3.54294013631347	229	1
3.78013136789085	3.57109181993195	230	1
3.77588966886287	3.56222826666267	231	1
3.77779257320578	3.55100743234049	232	1
3.77378197304708	3.55383575363415	233	1
3.77555390716078	3.55791406967037	234	1
3.77229626427910	3.55245305819330	235	1
3.77220739530751	3.53698107369492	236	1
3.77284441018119	3.53662215483842	237	1
3.77801702765137	3.56128796345422	238	1
3.77712081628416	3.55591890456537	239	1
3.77757417119166	3.55495247216430	240	1
3.77209288861026	3.55479901061674	241	1
3.77421108961177	3.54952579458579	242	1
3.77420375019086	3.54695490290487	243	1
3.77770201768237	3.55832394781642	244	1
3.77603945451422	3.55552094963972	245	1
3.77207079225309	3.54615422433636	246	1
3.77788554956617	3.55745970321323	247	1
3.77330649238754	3.53930043167698	248	1
3.76783770522377	3.52872966198276	249	1
3.77560892307864	3.54714248642111	250	1
3.77818741536735	3.54357070805132	251	1
3.78032174325994	3.56088021385334	252	1
3.77330230371329	3.54804738474260	253	1
3.77487518844793	3.55122167709525	254	1
3.77778002681313	3.56381102927114	255	1
3.78029219157545	3.57074608517085	256	1
3.77866522458296	3.55407020900309	257	1
3.77605227846541	3.55107549534489	258	1
3.77878127469212	3.55823882427589	259	1
3.77762918895186	3.55359601265294	260	1
3.77901535291141	3.54976935708709	261	1
3.77985729242513	3.55491167440603	262	1
3.77428984505713	3.54934511766120	263	1
3.77733411244393	3.56182277544137	264	1
3.77173336581089	3.55469942588773	265	1
3.77581753205305	3.56214252573116	266	1
3.77713963826885	3.57103851042829	267	1
3.77748557099728	3.56336099197471	268	1
3.77487225456377	3.55402804826363	269	1
3.77632398775453	3.56223917700896	270	1
3.77875815016256	3.56315131790756	271	1
3.77977212687567	3.54646108161522	272	1
3.78121485636577	3.56869986218025	273	1
3.77764364343792	3.56726483708665	274	1
3.77697123991160	3.55724208639523	275	1
3.77474459497455	3.55544981387057	276	1
3.77687353496515	3.56128230581968	277	1
3.77467175172836	3.55990287406847	278	1
3.77682857495946	3.56330444709709	279	1
3.77472708945266	3.55127956457024	280	1
3.77527238867144	3.55272002555014	281	1
3.77418351329752	3.54431759745397	282	1
3.77313066497388	3.53414318149787	283	1
3.77293969223704	3.52223904621065	284	1
3.76870972021142	3.53083491881709	285	1
3.77258357570378	3.53050405788246	286	1
3.77279937173952	3.55040206370416	287	1
3.77366816241767	3.56175799242009	288	1
3.77408357572759	3.54223350007306	289	1
3.77452674905277	3.54565962793553	290	1
3.77724670901042	3.56045410981913	291	1
3.77365516613156	3.55778221903162	292	1
3.77541304034166	3.57108083989888	293	1
3.77364044761314	3.56883199618904	294	1
3.77576600277019	3.56593405083150	295	1
3.77720539806017	3.57308979095224	296	1
3.77504763918682	3.56001830675134	297	1
3.77446833479625	3.54771462577457	298	1
3.77827484333058	3.54448422783832	299	1
3.77380241790562	3.56627820180953	300	1
3.77478681996280	3.54299464191920	301	1
3.77576143351629	3.56499802993815	302	1
3.77482667260374	3.56723581332245	303	1
3.77340903009259	3.55004774506484	304	1
3.77451502502719	3.55511818731482	305	1
3.77705224742421	3.55176449844438	306	1
3.77352587842719	3.55624488025819	307	1
3.77679529120601	3.57896160297012	308	1
3.77811481074568	3.56609401581316	309	1
3.77655609882703	3.56783990888149	310	1
3.77615762780665	3.55896928301266	311	1
3.77315660783873	3.54961062584897	312	1
3.77711529913956	3.56646840159324	313	1
3.77636626266004	3.56706534390582	314	1
3.77990247387040	3.55669529909135	315	1
3.77456194016164	3.55007880242954	316	1
3.77575344787125	3.55975750062883	317	1
3.77337512156876	3.55497185409141	318	1
3.77475004807322	3.55116417419890	319	1
3.77119097169503	3.54345571743684	320	1
3.77333413590900	3.53558476082389	321	1
3.77525141674294	3.55369108920099	322	1
3.77672538099521	3.55638646135999	323	1
3.77599237966544	3.55234941878575	324	1
3.77245663996671	3.53986223501706	325	1
3.77719840229429	3.56116938632521	326	1
3.77461786286182	3.55625862059910	327	1
3.77126506853181	3.54529082554442	328	1
3.77105289550531	3.53514757386460	329	1
3.77764493389239	3.53616524857561	330	1
3.77749078787230	3.55752649483187	331	1
3.77304574070936	3.54181079328384	332	1
3.77363018264555	3.54988089850368	333	1
3.77289609302345	3.54231592143099	334	1
3.77736311192162	3.54780222541618	335	1
3.77636649199240	3.55516147761555	336	1
3.77678575942017	3.56454800596156	337	1
3.77829033072906	3.55490509029913	338	1
3.77729003177599	3.55501655571961	339	1
3.78046009014259	3.56370439569347	340	1
3.77509320224057	3.55149423935971	341	1
3.77461310292264	3.54975576396210	342	1
3.77285282623352	3.54881739121680	343	1
3.77335636929575	3.55885636501030	344	1
3.77570976887626	3.55163546474597	345	1
3.77597307128786	3.55346104301169	346	1
3.77619098741089	3.54203431490902	347	1
3.77137746223641	3.54408250369939	348	1
3.77352679994539	3.55314440804127	349	1
3.77845021249078	3.54438150189421	350	1
3.77603996763589	3.55865069368686	351	1
3.77251459210351	3.54528701635216	352	1
3.77360625010845	3.53559067063315	353	1
3.77408361643852	3.54580350157073	354	1
3.77515814989251	3.55543830029362	355	1
3.77509897557159	3.55152606727934	356	1
3.77762363421591	3.55872927572533	357	1
3.77512852000039	3.55413767618715	358	1
3.77747921719080	3.56818640393021	359	1
3.77562326311941	3.55272513816308	360	1
3.77628069010405	3.55901836258014	361	1
3.77069781283397	3.54660960907048	362	1
3.77565298016628	3.54129480391488	363	1
3.77978311481492	3.55896090575807	364	1
3.77598253032244	3.55661567256006	365	1
3.77293872387961	3.55135264057701	366	1
3.77787912272177	3.56566865930774	367	1
3.77362666459851	3.54828149989406	368	1
3.77156910426284	3.53806461186837	369	1
3.77629336196495	3.55027124751033	370	1
3.77494388012922	3.54588009616188	371	1
3.77537955484377	3.56510652768977	372	1
3.77181977040736	3.54135728797817	373	1
3.77543599841495	3.54221652528493	374	1
3.77309243681863	3.55391546810670	375	1
3.77824734037011	3.54908439281435	376	1
3.77226596202180	3.55381959243834	377	1
3.77532626662659	3.55296240274536	378	1
3.77509978277542	3.55463425604368	379	1
3.77427313057842	3.56002589391407	380	1
3.76990774622629	3.54640590176629	381	1
3.77076050263039	3.54126645460557	382	1
3.77061478385417	3.53591158539746	383	1
3.77431419939771	3.53814209924785	384	1
3.77347106043005	3.54017175699569	385	1
3.77027492167357	3.53283603745681	386	1
3.77084753668694	3.55331625524949	387	1
3.77373409962412	3.56117894053107	388	1
3.77458829240798	3.55782447777280	389	1
3.77424506241915	3.54210898013887	390	1
3.77387641188611	3.55697014811035	391	1
3.77647506167808	3.56494085533569	392	1
3.77826964821583	3.55361149257274	393	1
3.77297400635511	3.55172470139737	394	1
3.77327832705953	3.55072346973989	395	1
3.76955544834416	3.52955690298277	396	1
3.77189935279587	3.55457154230742	397	1
3.77675298897434	3.56429201889825	398	1
3.77510137464280	3.55807478456771	399	1
3.77004333862164	3.53607958944376	400	1
3.77829133720928	3.56065836448637	401	1
3.77218410379717	3.54121520362831	402	1
3.77440092828891	3.55603698922443	403	1
3.77097823681025	3.54994905211204	404	1
3.77422060112238	3.54751339739735	405	1
3.77201471412288	3.54470353794074	406	1
3.77424427317420	3.54228558307689	407	1
3.77156186559383	3.54345214146483	408	1
3.77955612454641	3.56877228500697	409	1
3.77553333903632	3.55060206652771	410	1
3.77448809933592	3.55492980020608	411	1
3.77278057209897	3.54144439014832	412	1
3.77277988993842	3.54821195025198	413	1
3.77833897856228	3.55752419034056	414	1
3.77566721503270	3.55681327785490	415	1
3.77685204891520	3.56662329354886	416	1
3.77622471002347	3.55423825179237	417	1
3.77375992829267	3.53716328563028	418	1
3.77302548267074	3.54088325239253	419	1
3.77528673546835	3.54878887255594	420	1
3.77061745564669	3.54321393263044	421	1
3.77163415702471	3.54560313634791	422	1
3.77533383234213	3.55956916608385	423	1
3.77509389342035	3.54578907688558	424	1
3.77419843062716	3.54214167104808	425	1
3.77224517055637	3.54784535948465	426	1
3.77369064844989	3.55713347210738	427	1
3.77195729517857	3.54098237137046	428	1
3.77217786696240	3.55163865387860	429	1
3.77509564942837	3.54760406809368	430	1
3.77549547628783	3.55533966129974	431	1
3.77054362248410	3.55193499712521	432	1
3.77118500024239	3.52633360479643	433	1
3.77305779353347	3.53216404055838	434	1
3.77174111091895	3.53449742218135	435	1
3.77390274840791	3.55307146347550	436	1
3.77516608026826	3.55705247813768	437	1
3.77331790867180	3.55864749250347	438	1
3.77290743174229	3.53578154109887	439	1
3.77458606940029	3.55549247682188	440	1
3.77552683822364	3.55357031994680	441	1
3.77595350094839	3.54494812572903	442	1
3.77332086078526	3.53929108195015	443	1
3.77686963438204	3.54754339430053	444	1
3.77347504882200	3.55028693132685	445	1
3.77584113961410	3.55440841943463	446	1
3.77182557457852	3.56398749270490	447	1
3.77749101496303	3.56658376093504	448	1
3.77326278729383	3.56779247065657	449	1
3.77664722282330	3.57527130691796	450	1
3.77501582276738	3.55349776179321	451	1
3.77489217334601	3.54701524479907	452	1
3.77529175781662	3.55746745224861	453	1
3.77341717707577	3.55257044153094	454	1
3.77538471759569	3.54770698837564	455	1
3.77166411759565	3.53495084339002	456	1
3.77197332710700	3.54120272287918	457	1
3.77538742761737	3.56454369882214	458	1
3.77439193319295	3.54973186867419	459	1
3.77052617295897	3.53769999229430	460	1
3.77516417668517	3.56238450429944	461	1
3.77689410662170	3.56536808553467	462	1
3.77339909636116	3.55161912924394	463	1
3.77455506602116	3.55976570019951	464	1
3.77394637633038	3.54515153738608	465	1
3.77556963715977	3.54232376030208	466	1
3.77178910878258	3.53528094169926	467	1
3.77129187849526	3.54741197525895	468	1
3.77385343658056	3.54378274475508	469	1
3.77101391649384	3.54753741317187	470	1
3.77332757415736	3.55652792553325	471	1
3.77315184363881	3.55461947826664	472	1
3.77449568516908	3.53928579246303	473	1
3.77484273209259	3.53925466972748	474	1
3.77640668144397	3.56537135031068	475	1
3.77168814389347	3.54636404523342	476	1
3.77298881964547	3.56331581537513	477	1
3.77799295799379	3.56748793373997	478	1
3.77716412763622	3.55794327763287	479	1
3.77809294065031	3.56003010925066	480	1
3.77890851838929	3.56207645484452	481	1
3.77412031767461	3.54348662903020	482	1
3.77169932163783	3.53970250493405	483	1
3.77316784436088	3.53998073069295	484	1
3.77455319519113	3.55725587326088	485	1
3.77308454192000	3.54822109250090	486	1
3.77437104053073	3.54407717284066	487	1
3.77402899427100	3.55118424233415	488	1
3.77466698912059	3.56018420000139	489	1
3.77963357838512	3.55439726354044	490	1
3.77319436021906	3.54061265468870	491	1
3.77064815197184	3.52737421278498	492	1
3.77400503211970	3.55468042471578	493	1
3.77612528742197	3.54693898735223	494	1
3.77757446644215	3.55264897152035	495	1
3.77508284226416	3.55332868309961	496	1
3.77695615561229	3.57141766074956	497	1
3.77648929145709	3.54809684036555	498	1
3.77803369180304	3.55724597991184	499	1
3.77578349623705	3.55065814420078	500	1
3.77252655333769	3.53737230283124	501	1
3.77279709635065	3.54080144262171	502	1
3.77184997502119	3.53541882218970	503	1
3.77128749873788	3.53539257660648	504	1
3.77192647020391	3.55220160883735	505	1
3.77122867725545	3.54726988665304	506	1
3.77416031226579	3.55778822989304	507	1
3.77068718016922	3.55560307621639	508	1
3.77574901449577	3.56727644881116	509	1
3.77768431360555	3.56830352446069	510	1
3.77273814172814	3.55732751402613	511	1
3.77191206765354	3.55124399385768	512	1
3.77537098907482	3.55683885312871	513	1
3.77636163044230	3.57331751522680	514	1
3.78136264521186	3.57769888674803	515	1
3.77405376049913	3.56533208555887	516	1
3.77321506533745	3.56490047465853	517	1
3.77523794911673	3.55316434758631	518	1
3.77427828961820	3.56145671734511	519	1
3.77509125134256	3.56315217307777	520	1
3.77522919885944	3.56415295625507	521	1
3.77883840331743	3.54815148675492	522	1
3.77624177068827	3.55404397849754	523	1
3.77488550903186	3.57564258067770	524	1
3.77664071777626	3.56165917433656	525	1
3.77327528410377	3.54827479703995	526	1
3.77737131514843	3.56033620877766	527	1
3.77964790143796	3.56870879863248	528	1
3.77302768395289	3.56087525273202	529	1
3.77369739905231	3.54866958300362	530	1
3.77469100965282	3.54931034440794	531	1
3.77667723288390	3.55978290375809	532	1
3.77440170246713	3.55707012432713	533	1
3.77569345907311	3.56260265894149	534	1
3.77781985047519	3.55673333461660	535	1
3.77113802829523	3.54675511139993	536	1
3.77696123695803	3.55644792297168	537	1
3.77419093503392	3.54775614457936	538	1
3.77457261200354	3.56221171803275	539	1
3.77904357656429	3.57164886576613	540	1
3.77504923023480	3.56166026300392	541	1
3.77363425560472	3.55444949369737	542	1
3.77603667057981	3.55144023710547	543	1
3.77431604478373	3.56977138301896	544	1
3.77401726090055	3.56436149858385	545	1
3.77408334428843	3.55060658620519	546	1
3.77451273835393	3.54128001752759	547	1
3.77451102063153	3.55338971149041	548	1
3.77343957850599	3.55172007492678	549	1
3.77651101470731	3.55158107425713	550	1
3.77670211763437	3.56427459645536	551	1
3.77387825923706	3.56515556491318	552	1
3.77444986753493	3.55357228762120	553	1
3.77469599123988	3.56610985167346	554	1
3.77726579134626	3.55938601136363	555	1
3.77757771825172	3.56695231260354	556	1
3.77311009893935	3.56011168381971	557	1
3.77569922680478	3.56478911722988	558	1
3.77805523028145	3.55197649545421	559	1
3.77471834726461	3.53665033266621	560	1
3.77368978614667	3.54294383812658	561	1
3.77272255900714	3.55895916613739	562	1
3.77669536644080	3.54075288076432	563	1
3.77758634090048	3.55306306317027	564	1
3.77877422199641	3.56062424304550	565	1
3.77656254774142	3.57118882434475	566	1
3.77104429685007	3.55361859906050	567	1
3.77245312690594	3.54541994808831	568	1
3.77344874140578	3.56260135605021	569	1
3.77497659868609	3.55190549683866	570	1
3.77360941818285	3.53929612429662	571	1
3.77568480797412	3.54806353615256	572	1
3.77653085209960	3.55848948614154	573	1
3.77280697645541	3.54661689279867	574	1
3.77260639879213	3.54570479504122	575	1
3.77412434285755	3.55540616668535	576	1
3.77125508645016	3.54565870926853	577	1
3.77315699826289	3.54471432539755	578	1
3.77286662696101	3.55365858067424	579	1
3.77596588912944	3.54729556889153	580	1
3.77569201831713	3.55733778225102	581	1
3.77203095920689	3.54859083738304	582	1
3.77062130405651	3.55317103973411	583	1
3.77403821314324	3.54367621010378	584	1
3.77774681264509	3.56591169336096	585	1
3.77451642535846	3.56252561013217	586	1
3.77464595172968	3.56399392886614	587	1
3.77417277735186	3.55347858203165	588	1
3.77003432414665	3.54338132370501	589	1
3.77211295892893	3.54311845695960	590	1
3.77221330206051	3.54438266119228	591	1
3.77178429585595	3.53268913226686	592	1
3.77680413765948	3.55824468072358	593	1
3.77526718528386	3.55264413948507	594	1
3.77598653533038	3.54920103282541	595	1
3.77030290773209	3.53711389464294	596	1
3.77508018202676	3.56121746179355	597	1
3.77656478919215	3.55760465087304	598	1
3.77526377183428	3.56490497085588	599	1
3.77973623262325	3.56299712583095	600	1
3.77686821806199	3.54908403001867	601	1
3.77229801818106	3.54379394115936	602	1
3.77604175489727	3.52935508579530	603	1
3.77389052553945	3.54677737684178	604	1
3.77676141949841	3.56437201158517	605	1
3.77744552832905	3.56284987215144	606	1
3.77366881167563	3.56233523464522	607	1
3.77774515547357	3.56468883225407	608	1
3.77544476442955	3.55179914077754	609	1
3.77071560338707	3.53706545353720	610	1
3.77848956587169	3.57864878183435	611	1
3.77959936803301	3.56976602217512	612	1
3.77383986431272	3.54824466841843	613	1
3.77494141956160	3.55733579939287	614	1
3.77602200117807	3.55577716774913	615	1
3.77268464597319	3.55233517070327	616	1
3.77570073661746	3.54697616232477	617	1
3.77677265720205	3.55922620838430	618	1
3.77529437853182	3.55705196120008	619	1
3.77359399009089	3.55774426182939	620	1
3.77567392083357	3.55007762971185	621	1
3.77592123606471	3.54577409963948	622	1
3.77179925893149	3.55761282806581	623	1
3.77238501711204	3.55051445735191	624	1
3.76943659259007	3.53023873558709	625	1
3.77379747987946	3.56037806089269	626	1
3.76809635009108	3.53828540446332	627	1
3.77199008927016	3.53764630273138	628	1
3.77244822265966	3.54602108293857	629	1
3.77231325428647	3.55270804748784	630	1
3.77351799280387	3.56632810110169	631	1
3.77694279476713	3.55942690837781	632	1
3.77647790340020	3.55413035171980	633	1
3.77506268709131	3.55202586471575	634	1
3.77464099838529	3.54111102271608	635	1
3.77288351256200	3.53961478262733	636	1
3.77409413865704	3.55304251728033	637	1
3.77382400824094	3.54985550191635	638	1
3.77098135347136	3.55083671541996	639	1
3.77275806472765	3.54718006221193	640	1
3.77319739935297	3.54713852148047	641	1
3.77395972417068	3.55010814997536	642	1
3.77726639177276	3.55934485053754	643	1
3.77543339611624	3.55843798036284	644	1
3.77212023976814	3.55569166833529	645	1
3.77506470344237	3.55499638946992	646	1
3.77503109948241	3.54237978735598	647	1
3.77465855359804	3.54663654395458	648	1
3.77352682041766	3.55097698351067	649	1
3.77326715934854	3.54406284003233	650	1
3.77394787433901	3.53337660833981	651	1
3.77313017358025	3.55480360341895	652	1
3.77637460062944	3.55330529062319	653	1
3.77818753055691	3.56058511126566	654	1
3.77428750161905	3.54797723860186	655	1
3.77522209021534	3.55595591155299	656	1
3.77547045867101	3.55732380166600	657	1
3.77743371500012	3.56191395411248	658	1
3.77515675807499	3.55184960615267	659	1
3.77910089926217	3.57210606544856	660	1
3.77442832560872	3.53007970970397	661	1
3.77689203426006	3.54787241581506	662	1
3.77473240812712	3.54848602430379	663	1
3.77242840449020	3.54724344373238	664	1
3.77621526226191	3.55627092112226	665	1
3.77924244573646	3.56718467538804	666	1
3.77922940305950	3.55954365131852	667	1
3.77497414733998	3.54813624705059	668	1
3.77216541934717	3.54897436804140	669	1
3.77578604512305	3.55220636692675	670	1
3.77886066978640	3.55574753393153	671	1
3.77953863022535	3.54980117991687	672	1
3.77679029991709	3.53809703111099	673	1
3.77585443014497	3.54228152410231	674	1
3.77573978695927	3.55327448185353	675	1
3.77236538930485	3.54796859551004	676	1
3.77744401069806	3.54844973970233	677	1
3.77429370050976	3.54635751111905	678	1
3.77320815761322	3.55052086850751	679	1
3.77169675560470	3.54908155410931	680	1
3.77530327657568	3.55103821917545	681	1
3.77339736948302	3.55274340217672	682	1
3.77467093759036	3.54562792355989	683	1
3.77532021134675	3.55966926757013	684	1
3.77356781137035	3.55762806640319	685	1
3.77276173102302	3.56065551106911	686	1
3.77264404200576	3.55751697781341	687	1
3.77589108600020	3.54236993850163	688	1
3.77142613087914	3.54114821312971	689	1
3.77536468358762	3.54208506210047	690	1
3.77567270826356	3.55822447879423	691	1
3.77184176637531	3.53994098202367	692	1
3.77277589086529	3.54967869282456	693	1
3.77280415031195	3.53140486339390	694	1
3.77158108934164	3.55192005607140	695	1
3.76779101897412	3.54597951148830	696	1
3.77626980290537	3.55377577601495	697	1
3.77257057792565	3.55656461997347	698	1
3.77092120317572	3.54788303170866	699	1
3.77399376640749	3.55496746417038	700	1
3.77308446036193	3.54735220067038	701	1
3.77282205584195	3.54334129463054	702	1
3.78182598856078	3.56418496772673	703	1
3.77409364482662	3.55445017478630	704	1
3.77412766616308	3.54165852716479	705	1
3.77154322764163	3.53468359686330	706	1
3.77693266686778	3.55023965245629	707	1
3.77356362912135	3.55286069038451	708	1
3.77292115872139	3.53750720302795	709	1
3.76853017928741	3.53676481389358	710	1
3.77461102732745	3.54189257218210	711	1
3.78031455522993	3.54762088813541	712	1
3.77458785193110	3.55638871952279	713	1
3.77302529859633	3.53533672071790	714	1
3.77448224881512	3.55148804083422	715	1
3.77105617250535	3.53401596276699	716	1
3.77451141534167	3.53120496161425	717	1
3.77934018789387	3.54221733802128	718	1
3.77620500594337	3.54621549991057	719	1
3.77347923552824	3.52934011340635	720	1
3.77385411535599	3.54256887403704	721	1
3.77625000989012	3.54907119310089	722	1
3.77511079256468	3.55869991805150	723	1
3.77633584572763	3.56149901394824	724	1
3.77551084972250	3.54874746915954	725	1
3.77385363645532	3.55860374146661	726	1
3.77457513703135	3.54386804443409	727	1
3.77424532546200	3.54676436848362	728	1
3.77478510184227	3.55092359367789	729	1
3.77218879412229	3.55579003439082	730	1
3.77677540630893	3.55143882779778	731	1
3.77749157922344	3.53799798199047	732	1
3.77327393277579	3.54055723317948	733	1
3.77549040128680	3.54222215677871	734	1
3.77293999289839	3.54293682497467	735	1
3.77271266374397	3.55392536553658	736	1
3.76994860926795	3.53259414802187	737	1
3.77483176895892	3.54848259763231	738	1
3.77033783196158	3.53756482711607	739	1
3.77121741685915	3.54078215324027	740	1
3.76886384813249	3.52415038619775	741	1
3.77122444148606	3.51570001316279	742	1
3.77046622524316	3.53003808903973	743	1
3.77232019839472	3.53750340164308	744	1
3.77618178506570	3.55243848680017	745	1
3.77473424789681	3.56273518849382	746	1
3.77388186170286	3.53429097243748	747	1
3.77455658812518	3.54779268865930	748	1
3.78048288189621	3.56776992423502	749	1
3.77547390960413	3.55598990828099	750	1
3.77362768843963	3.54923477803928	751	1
3.77482457964857	3.56790705024105	752	1
3.77547125478901	3.54470667817787	753	1
3.77477287530247	3.54686644060263	754	1
3.77411775585512	3.54359324257719	755	1
3.77521441248191	3.56039635724613	756	1
3.77670180920919	3.55679824482872	757	1
3.77499450057122	3.55245309151020	758	1
3.77586237253015	3.54581718821719	759	1
3.77273543182835	3.54895539805848	760	1
3.77541338294735	3.55538147588647	761	1
3.77687710635141	3.55803939857879	762	1
3.77410552078806	3.53467710157189	763	1
3.77068140835612	3.54027470508350	764	1
3.77559667599041	3.54985777165265	765	1
3.77189549284617	3.54748924785775	766	1
3.77600299126067	3.56686744458466	767	1
3.77470480844974	3.55605107646057	768	1
3.77644048592778	3.57391063361281	769	1
3.77310816878569	3.55933702852310	770	1
3.77497729651153	3.56509382774434	771	1
3.77740538587178	3.57192274559755	772	1
3.77576922699332	3.55295871271798	773	1
3.77578302637496	3.54170831575866	774	1
3.77947627335736	3.56895016180217	775	1
3.77344698755030	3.56105847955555	776	1
3.77099295525848	3.53263337609652	777	1
3.77287104712944	3.52966402908340	778	1
3.77511721492138	3.55260884065953	779	1
3.77479513023347	3.54073752981526	780	1
3.77842384238536	3.55165204388478	781	1
3.77725128354155	3.54476573376064	782	1
3.77596853633667	3.53346328194691	783	1
3.77386853206028	3.53644392954716	784	1
3.77444821602355	3.54412813588802	785	1
3.77454951715809	3.54788441874306	786	1
3.77550086866408	3.54667946161465	787	1
3.77659114502591	3.55075824631381	788	1
3.77841933665534	3.56032254210269	789	1
3.77489333972780	3.54984136712724	790	1
3.77516380785569	3.55640604052395	791	1
3.77360640632987	3.54871255795150	792	1
3.77707949922455	3.56061326540179	793	1
3.77366054714452	3.54017449859447	794	1
3.77277240650213	3.54680173554560	795	1
3.76994700429200	3.53203922091428	796	1
3.77386210177003	3.54390852498446	797	1
3.77705702214486	3.55565762916134	798	1
3.77397599120222	3.55457164374424	799	1
3.77545516434969	3.56002616818335	800	1
3.78096442497808	3.57336408340842	801	1
3.77570459301896	3.56035448875884	802	1
3.78151431014201	3.55880107773826	803	1
3.77650398983951	3.54792555407681	804	1
3.77510490636293	3.54961264855567	805	1
3.77238428098936	3.53404113815442	806	1
3.77914490811987	3.56049644723785	807	1
3.77878683945734	3.56592296062649	808	1
3.77458555636703	3.56262601177986	809	1
3.77269125023087	3.54617702441861	810	1
3.77319625768434	3.55055111063631	811	1
3.77373740491971	3.53753176126185	812	1
3.77665689187446	3.56144911533264	813	1
3.77895705250370	3.56936711253756	814	1
3.77735658996513	3.53604048750159	815	1
3.77555524937790	3.54627556112539	816	1
3.77252042030562	3.53783330905895	817	1
3.77522235537362	3.54418655364211	818	1
3.77642017009533	3.55668889589433	819	1
3.77497578831981	3.55718669136633	820	1
3.77666610418078	3.56382039874445	821	1
3.77604606803323	3.53956291086218	822	1
3.77608757190670	3.54622639287093	823	1
3.77662835852048	3.56365441294909	824	1
3.77775324182727	3.56461372231040	825	1
3.77368381539382	3.54996720544976	826	1
3.77756015419164	3.54604335431010	827	1
3.77521477929268	3.55463857215652	828	1
3.77684659837214	3.56143142134022	829	1
3.77545142072790	3.54339526008046	830	1
3.77331803469516	3.54432106070874	831	1
3.77455264814695	3.54361858551365	832	1
3.77432197129647	3.54544925544132	833	1
3.77618879629941	3.56447887044338	834	1
3.77209997436838	3.55608948807624	835	1
3.77800176613514	3.56728870526452	836	1
3.77665491678346	3.54989693301980	837	1
3.77572965348901	3.52932909032678	838	1
3.77543908709572	3.53961211226980	839	1
3.77336504817150	3.55257754218001	840	1
3.77477561944255	3.55673883693080	841	1
3.77363953872549	3.52953309419108	842	1
3.77451534257048	3.55015022271489	843	1
3.77881085150022	3.55092342105027	844	1
3.77573372176592	3.55343618417458	845	1
3.77435918053288	3.53922946905868	846	1
3.77491117772247	3.55651508352051	847	1
3.77320080402984	3.55491709594676	848	1
3.77572632423044	3.55212769702669	849	1
3.77482563493817	3.55003209357799	850	1
3.77534117578091	3.56301480982119	851	1
3.77438848722297	3.55408877082564	852	1
3.77448243247753	3.55510836374163	853	1
3.77451752218406	3.56162044944815	854	1
3.78084087257313	3.55377890651316	855	1
3.77383158474793	3.54554695884332	856	1
3.77719106083907	3.54529267037361	857	1
3.77695185480421	3.54643715217050	858	1
3.77702509422232	3.54470849939178	859	1
3.77560364085708	3.55609529172107	860	1
3.77527205278732	3.53703126059214	861	1
3.77777027039146	3.55889933361150	862	1
3.77622381837704	3.56088103977098	863	1
3.77392640004747	3.56713750038885	864	1
3.77155207518510	3.55652807173587	865	1
3.77243331995796	3.54377365236882	866	1
3.77739564548068	3.54707120111745	867	1
3.77902152013632	3.55442217557758	868	1
3.77293130182343	3.55050078145101	869	1
3.77305548033428	3.54966158526777	870	1
3.77558418863834	3.54872547172483	871	1
3.77751544136493	3.55757857658163	872	1
3.77941302012093	3.56525906746679	873	1
3.77493963457261	3.54700969502686	874	1
3.77170971423858	3.54733100821187	875	1
3.77417899870496	3.53727893662450	876	1
3.77240113164181	3.53935432400104	877	1
3.77549004561745	3.54422662081957	878	1
3.77462411897161	3.55223139244613	879	1
3.77562111619783	3.54560702943233	880	1
3.77238595722993	3.53588040605789	881	1
3.77487460342480	3.55097205470782	882	1
3.77944534484014	3.56707808148013	883	1
3.77661073503546	3.56867125059117	884	1
3.77571649217130	3.55433965521658	885	1
3.77490651662672	3.54034492220671	886	1
3.77705016322625	3.54127837300401	887	1
3.77924864439609	3.55183549933038	888	1
3.77964181342504	3.54430183668487	889	1
3.77735141071212	3.53915150737516	890	1
3.77577648210938	3.54814486304727	891	1
3.77533303428176	3.55134192720622	892	1
3.77749720242242	3.56777299744343	893	1
3.78098558853897	3.57883571682907	894	1
3.77667329562698	3.56560650461972	895	1
3.77565413802075	3.55461301083307	896	1
3.77724703699174	3.55217174254847	897	1
3.77894945307987	3.55926105796228	898	1
3.77665917849025	3.55772200509991	899	1
3.77680652433346	3.55731352698468	900	1
3.77797056702680	3.56651000391342	901	1
3.77904084836893	3.56957247189985	902	1
3.77894034345697	3.56213708667762	903	1
3.77414022931153	3.54789093173384	904	1
3.77142771268080	3.52830118531793	905	1
3.77527547853116	3.54811531210693	906	1
3.77555303215372	3.54994157799895	907	1
3.77494530025871	3.54878881549933	908	1
3.77836093885635	3.56214417277007	909	1
3.77467782496118	3.55625198050555	910	1
3.78024127064051	3.55605665375080	911	1
3.77475207857324	3.54829281982875	912	1
3.77271169933104	3.54977654672559	913	1
3.77281844805113	3.54953206825857	914	1
3.77484283618084	3.57079727590260	915	1
3.77544961623944	3.55865269493909	916	1
3.77126968061230	3.54049064757609	917	1
3.77177017248289	3.53498827146927	918	1
3.77255673892543	3.56242769980790	919	1
3.77935536522515	3.55741771494749	920	1
3.77283456536036	3.55212703921076	921	1
3.77785907405384	3.56933648264379	922	1
3.77457891313674	3.57121003964803	923	1
3.77635654279477	3.57113046361697	924	1
3.77291798590854	3.54940607036269	925	1
3.77501050025612	3.55576129241527	926	1
3.77544267999063	3.55444884064799	927	1
3.77726271964237	3.54792538475863	928	1
3.77731142680208	3.55988317187008	929	1
3.77534795159810	3.56185855026195	930	1
3.77704541437008	3.54532612813240	931	1
3.77851579625470	3.55473781755233	932	1
3.77660027310307	3.56972299417814	933	1
3.77292460880314	3.54494660319528	934	1
3.76999247072744	3.53618869161314	935	1
3.77749940833885	3.57931168055158	936	1
3.77693148803282	3.55904041722703	937	1
3.77693130986857	3.55822545398513	938	1
3.77599934532254	3.57040237070946	939	1
3.77674196421052	3.55150987581744	940	1
3.77603270153927	3.55531665031137	941	1
3.77456943279162	3.55280161474571	942	1
3.77106106544845	3.54182580727185	943	1
3.77418510547017	3.54084500750523	944	1
3.77254803929410	3.54806154674632	945	1
3.77359309842663	3.54342101106602	946	1
3.77663554414781	3.54709625693619	947	1
3.77794276139450	3.53864495534694	948	1
3.77601106687421	3.54864953230605	949	1
3.77497871849566	3.54690070185210	950	1
3.78021974590109	3.56530910436866	951	1
3.78010646514773	3.55020260518096	952	1
3.77721011961067	3.55625097502825	953	1
3.77897192679515	3.55976569915464	954	1
3.77467587439533	3.54343028917485	955	1
3.77790138992958	3.54615985481180	956	1
3.77954545574176	3.57597800992582	957	1
3.77786806716864	3.54673031730788	958	1
3.77385153333530	3.54423479389982	959	1
3.77251891007912	3.53846221040912	960	1
3.77290406752635	3.54160781658548	961	1
3.77495439795511	3.55181284153183	962	1
3.77971104038219	3.56868795923831	963	1
3.77733295839032	3.55384139453801	964	1
3.77869068369934	3.57408911099334	965	1
3.77786580520647	3.56133264053638	966	1
3.77526161485144	3.55679648890323	967	1
3.77771409566218	3.55120258456993	968	1
3.77560211964808	3.55649532793097	969	1
3.77635424911071	3.56070808997385	970	1
3.77449123485517	3.55726154022117	971	1
3.77421696555968	3.55259707178774	972	1
3.77305529251599	3.56112942430596	973	1
3.77044813734226	3.53565850283910	974	1
3.77225420216468	3.54318276132017	975	1
3.77636645904400	3.54959883750152	976	1
3.77808359302087	3.56285455135795	977	1
3.77682914083545	3.56877171071506	978	1
3.77531606099365	3.55968933427191	979	1
3.77750222705767	3.55696093096397	980	1
3.77564836423322	3.54425531774000	981	1
3.77720990010192	3.56714391484633	982	1
3.77597152245443	3.57569866543964	983	1
3.77611202287686	3.56581617828016	984	1
3.77486720828366	3.55263056671782	985	1
3.77516642262302	3.55093633580568	986	1
3.77543594435606	3.53956320036628	987	1
3.77456974925154	3.55108731876929	988	1
3.77925780735528	3.55565744124098	989	1
3.77096824335959	3.53830296520054	990	1
3.77077726843292	3.53230346254356	991	1
3.77382464877221	3.52330099861313	992	1
3.77131106530332	3.55263390242230	993	1
3.77517597587085	3.56471656706677	994	1
3.77625105814305	3.57215821149582	995	1
3.77721999856302	3.56723398426562	996	1
3.77979786027608	3.55995168417940	997	1
3.77292746703178	3.55602328310977	998	1
3.77737144489000	3.56407752510226	999	1
3.77706365126792	3.56095481070441	1000	1
3.77918241880277	3.57007798642370	1001	1
3.77848731621624	3.55957465566259	1002	1
3.77279042386711	3.55113105715031	1003	1
3.77884363389158	3.56707141728044	1004	1
3.77965015329743	3.56740264143418	1005	1
3.77527785245198	3.55302579837741	1006	1
3.77187240122295	3.53966200079535	1007	1
3.77470263337919	3.54668579355933	1008	1
3.77246307655440	3.55191214271680	1009	1
3.77850634782464	3.56978633067082	1010	1
3.77797455032814	3.54842596565618	1011	1
3.77771192939865	3.58114520036010	1012	1
3.77513424473602	3.55990539023127	1013	1
3.77649098196957	3.56027127337015	1014	1
3.77475894424287	3.56394150865596	1015	1
3.77748706393667	3.55812707870160	1016	1
3.78057077564264	3.56610845208619	1017	1
3.78101932338706	3.56145484067083	1018	1
3.77960721052254	3.56391203468377	1019	1
3.78205072500261	3.55305057280414	1020	1
3.77546308808437	3.54747450261165	1021	1
3.77737531114206	3.55240365103078	1022	1
3.77686858936316	3.55635033199129	1023	1
3.77248211700513	3.54173075790052	1024	1
3.77404478939648	3.53209459091480	1025	1
3.77178960526690	3.54446630386868	1026	1
3.77398306207789	3.53904680311407	1027	1
3.77825655188527	3.54698668710884	1028	1
3.78040480261437	3.56604228088621	1029	1
3.77586541556726	3.55651504540014	1030	1
3.77526737576226	3.55688466847488	1031	1
3.77389457278481	3.55534641200739	1032	1
3.77682644884985	3.55772565435537	1033	1
3.77518554756476	3.56249120593781	1034	1
3.77177930072282	3.55938146261973	1035	1
3.77846047172704	3.56226654104769	1036	1
3.77558059354767	3.55148270344352	1037	1
3.77630819876646	3.56249429161384	1038	1
3.77679638831238	3.55587662559951	1039	1
3.77541171989365	3.57656088297742	1040	1
3.77377096141315	3.53639665149361	1041	1
3.77363748873017	3.54947940578926	1042	1
3.77694679961102	3.54741772882647	1043	1
3.77481750636703	3.55424841963296	1044	1
3.77667424790792	3.56006138038002	1045	1
3.77592475682899	3.55520466157704	1046	1
3.77624078065853	3.56183623192431	1047	1
3.77700334189281	3.57433164849805	1048	1
3.77439159214388	3.57162749325734	1049	1
3.77862662494585	3.57668718055180	1050	1
3.77770184003697	3.57776018401450	1051	1
3.77719568788288	3.55983854101437	1052	1
3.77358427468999	3.55296404008377	1053	1
3.77671828109604	3.56926950210292	1054	1
3.77680672387058	3.54881425364780	1055	1
3.77834856645722	3.56251790878549	1056	1
3.77838197395943	3.55890984721409	1057	1
3.77832350760176	3.54920815025967	1058	1
3.77659744102099	3.54897401246665	1059	1
3.78056906385862	3.56943178629213	1060	1
3.77500442274087	3.56447019536089	1061	1
3.77478532041263	3.55365662073882	1062	1
3.77590181202161	3.56369256624757	1063	1
3.77730380170465	3.54820579655674	1064	1
3.77192741118073	3.55611846027251	1065	1
3.77222703927844	3.54429614456148	1066	1
3.77805230925152	3.55554412897527	1067	1
3.77262536374331	3.53276538035417	1068	1
3.77766465747196	3.56362808107691	1069	1
3.77671868312682	3.54874786301411	1070	1
3.77347126247944	3.55383939143904	1071	1
3.77360300270942	3.54939744235168	1072	1
3.77714985305235	3.54777746657126	1073	1
3.77902451979353	3.54621494893809	1074	1
3.77208796872085	3.54685071717278	1075	1
3.77533981084729	3.56050497898203	1076	1
3.77165494849122	3.53976347735699	1077	1
3.77437790682481	3.53939312425789	1078	1
3.77170828731500	3.53545949719477	1079	1
3.77565568546427	3.55797313080836	1080	1
3.77557645899159	3.54073188386614	1081	1
3.77713621836139	3.56236533941742	1082	1
3.77702526141687	3.56802229819806	1083	1
3.77400887516969	3.54068826003923	1084	1
3.77389837277521	3.55281178758292	1085	1
3.77399921861214	3.54370926107838	1086	1
3.77411089563627	3.55061625232913	1087	1
3.77704257682965	3.55373981473692	1088	1
3.77517075392729	3.55395649446656	1089	1
3.77776512005112	3.55438147922382	1090	1
3.77887349024471	3.55533423837604	1091	1
3.77932350210426	3.55657120546823	1092	1
3.77716687871836	3.56008694510867	1093	1
3.77598254184612	3.56824662388623	1094	1
3.77413080008556	3.55674187654546	1095	1
3.77880056996783	3.56100505909180	1096	1
3.77748736571948	3.57283018453096	1097	1
3.77822304952625	3.56376287699682	1098	1
3.77460629039709	3.55635605657150	1099	1
3.77488959806387	3.55267027093796	1100	1
3.77449923418107	3.54569390106177	1101	1
3.77729992035693	3.56410526275668	1102	1
3.77429302211841	3.55263382319578	1103	1
3.78003654314699	3.56210361635293	1104	1
3.77535781051608	3.54804823085997	1105	1
3.77308275816516	3.54957878623797	1106	1
3.77518267834003	3.54891097377591	1107	1
3.77615956068041	3.56190684510573	1108	1
3.77766441941635	3.56781192413757	1109	1
3.77884753678862	3.55865161757824	1110	1
3.77668034711467	3.54930830474515	1111	1
3.77410729529133	3.56412966829183	1112	1
3.77361528190739	3.56238549328517	1113	1
3.77456527457393	3.55696197553610	1114	1
3.77200451551888	3.54800558744775	1115	1
3.77578902129047	3.55837604099300	1116	1
3.77644016682059	3.54496278220973	1117	1
3.77323146772112	3.54111936487849	1118	1
3.77865950785344	3.56405511720377	1119	1
3.77887540253410	3.56288430698364	1120	1
3.77505362860751	3.55043573762828	1121	1
3.77381450429753	3.55320450446806	1122	1
3.77391287410525	3.55281625331572	1123	1
3.78039517876794	3.56486455082104	1124	1
3.77543578238672	3.54734983346811	1125	1
3.77251616715322	3.53923414459663	1126	1
3.77605594723855	3.54567224297696	1127	1
3.77151815302115	3.52440001512884	1128	1
3.77868513400423	3.57029248725302	1129	1
3.77340324911588	3.54747654385762	1130	1
3.77972551422424	3.55920402061881	1131	1
3.77513822145865	3.54092458877483	1132	1
3.77448842363197	3.53843707506191	1133	1
3.77755700211766	3.55496889694616	1134	1
3.77966217892477	3.57899726754803	1135	1
3.77635785590726	3.54757283454276	1136	1
3.78012147592845	3.57673128405340	1137	1
3.78141264747476	3.56760913064075	1138	1
3.78025217495540	3.57402024138924	1139	1
3.78082392507252	3.55405790384043	1140	1
3.77733860871641	3.55893899013900	1141	1
3.77330384943735	3.55837402310575	1142	1
3.77683268538477	3.55979903989156	1143	1
3.77699855720878	3.54488727688590	1144	1
3.77726113970310	3.53729993158009	1145	1
3.77426312546032	3.54430017682956	1146	1
3.77557684436797	3.55220997155440	1147	1
3.77544470715839	3.55565909053136	1148	1
3.77977206582598	3.55971970272290	1149	1
3.78045047965313	3.56071575544353	1150	1
3.77734423700955	3.54453928183000	1151	1
3.77275686067585	3.54037674575988	1152	1
3.77311099532440	3.55804986509076	1153	1
3.77535703643445	3.54713285882599	1154	1
3.77325595967913	3.54592933461379	1155	1
3.77772925499913	3.55257894026419	1156	1
3.77353246106346	3.54669737477920	1157	1
3.77334236913897	3.54377633854058	1158	1
3.78124778026261	3.55265807739703	1159	1
3.77335590884099	3.53880058297130	1160	1
3.77646435618770	3.55910247427738	1161	1
3.77886154982233	3.56669133461982	1162	1
3.77697259308328	3.56098118757358	1163	1
3.77949969012742	3.55230392011951	1164	1
3.77806850126000	3.55791158868976	1165	1
3.77638202961207	3.56468511297049	1166	1
3.77745142547416	3.55047214343505	1167	1
3.77301296072516	3.54550371821123	1168	1
3.77573819055054	3.54796011253434	1169	1
3.78010357080730	3.56372129335328	1170	1
3.77991808478448	3.56979066712645	1171	1
3.77913639791943	3.56828891669757	1172	1
3.77618111698500	3.55219202403194	1173	1
3.77248571308852	3.54725365691279	1174	1
3.78046542200269	3.56502168899326	1175	1
3.77948086574992	3.58423628212945	1176	1
3.77637765307897	3.56100188758581	1177	1
3.77341798375453	3.54152909858055	1178	1
3.77469285719926	3.55159772050282	1179	1
3.77336458461207	3.54335781128535	1180	1
3.77453555362160	3.54612814793438	1181	1
3.77169687612500	3.53466531739964	1182	1
3.77475681788308	3.53789674030698	1183	1
3.77662317176843	3.56734672200265	1184	1
3.77659129770001	3.56190068238908	1185	1
3.77406369475658	3.55769894832861	1186	1
3.78008644572475	3.57296622965098	1187	1
3.77664957567032	3.56453857236343	1188	1
3.77704758953494	3.55347687068099	1189	1
3.77841494465632	3.56062016909025	1190	1
3.77501268259960	3.54878365208257	1191	1
3.77447749033313	3.54205888884097	1192	1
3.77695007976669	3.56530960236592	1193	1
3.77647014017676	3.55293839653541	1194	1
3.77873836495662	3.57747636160574	1195	1
3.77547073167504	3.56324983995655	1196	1
3.77642158594235	3.56922563261172	1197	1
3.77651637043600	3.56385649412810	1198	1
3.77844430059374	3.55395330747165	1199	1
3.77223226420443	3.55584513818704	1200	1
3.77350890047308	3.55368682625218	1201	1
3.77785552759107	3.55376103546473	1202	1
3.77597914883153	3.55332898003882	1203	1
3.77894252469489	3.57014356492304	1204	1
3.77493351884787	3.55287794042657	1205	1
3.77475982214009	3.54658659835881	1206	1
3.77215297419857	3.55291391381233	1207	1
3.77866891591580	3.56936327259897	1208	1
3.77670277997972	3.56837401922819	1209	1
3.77589928993628	3.54711925873256	1210	1
3.77736758157284	3.55467946461633	1211	1
3.77624268463508	3.54923592212275	1212	1
3.77679289555016	3.54845517006205	1213	1
3.77570032791360	3.54703366548360	1214	1
3.77827472568224	3.55555780331553	1215	1
3.77696264033959	3.54489309317823	1216	1
3.77625628833748	3.55958465938162	1217	1
3.77811351138309	3.55345296489243	1218	1
3.77924699284134	3.56591877986704	1219	1
3.77520695835179	3.52854611296237	1220	1
3.77690319526845	3.54894523556986	1221	1
3.77353446253688	3.57931231109280	1222	1
3.77527109604105	3.53689045975474	1223	1
3.77854650122698	3.54839335961288	1224	1
3.77377552849086	3.54999874037700	1225	1
3.77204908804151	3.55152586326209	1226	1
3.77488423004317	3.56153128172086	1227	1
3.77570260114821	3.54746577326676	1228	1
3.77524557426976	3.54907177167149	1229	1
3.78021487373070	3.56176589797152	1230	1
3.77839486088150	3.55726540993725	1231	1
3.77507231939892	3.55407348162891	1232	1
3.77564713830893	3.54961676632586	1233	1
3.77856432700174	3.56739064755811	1234	1
3.77884103271961	3.57802054596323	1235	1
3.77436355307102	3.54628221956911	1236	1
3.77378544853010	3.55307267949430	1237	1
3.77611677529836	3.56720902189461	1238	1
3.77258467679021	3.55624082887087	1239	1
3.77794713320311	3.54819210443695	1240	1
3.77575996727948	3.55460750450215	1241	1
3.77567411638683	3.55810926732278	1242	1
3.77874019191675	3.58020136644670	1243	1
3.77985979545049	3.57658133702294	1244	1
3.77780609703734	3.55892622477121	1245	1
3.77624890456485	3.55537965187943	1246	1
3.77611632847832	3.56311652583092	1247	1
3.77784918229038	3.56749281383014	1248	1
3.77652148358898	3.55472907549700	1249	1
3.77739299762318	3.56383696325965	1250	1
3.77385093884598	3.55405826601773	1251	1
3.77298659212012	3.54393196692685	1252	1
3.77296874035246	3.53490766984524	1253	1
3.77495195356680	3.53540668610896	1254	1
3.77305837366113	3.53896362378412	1255	1
3.77642508632605	3.54520851381667	1256	1
3.77355554096188	3.54667276917662	1257	1
3.77231758374090	3.53953475499834	1258	1
3.77469285990442	3.55659572594769	1259	1
3.77394289427212	3.53689585567137	1260	1
3.77788298067514	3.56928164439044	1261	1
3.77884129411229	3.55970429123452	1262	1
3.77710919825015	3.55085851660403	1263	1
3.77727443389733	3.55041212192070	1264	1
3.77821263452750	3.55254971684381	1265	1
3.77624066880460	3.55181250118081	1266	1
3.77636463157083	3.55069554525677	1267	1
3.77825016066600	3.55214717820546	1268	1
3.77349131004209	3.54675739171185	1269	1
3.77540308302192	3.54415682353801	1270	1
3.77176179071859	3.53129235953529	1271	1
3.77667373584047	3.55542570961695	1272	1
3.77453823546943	3.55529550595853	1273	1
3.77279824019793	3.53628283797512	1274	1
3.77315664083583	3.53565124730280	1275	1
3.77544875749370	3.55674149596110	1276	1
3.77326300572015	3.54179230831864	1277	1
3.77388898903282	3.55522688928641	1278	1
3.77536089831280	3.54978213221656	1279	1
3.77545985858622	3.54341051786341	1280	1
3.77268317772626	3.53897689328267	1281	1
3.77549409650436	3.56107693442708	1282	1
3.77201996215970	3.54660050181931	1283	1
3.77483248786289	3.54967111140576	1284	1
3.77556772210668	3.56352510377818	1285	1
3.77558344650808	3.55733547050173	1286	1
3.77861053627550	3.55933317716887	1287	1
3.77602986415373	3.54869762598683	1288	1
3.77606100960833	3.54681907493016	1289	1
3.77766832525437	3.55256325372407	1290	1
3.77379144408252	3.55300300655740	1291	1
3.77774500760038	3.56086929442320	1292	1
3.78330897365955	3.57156436852550	1293	1
3.77746675380346	3.54759254479708	1294	1
3.77795144885549	3.56332181355203	1295	1
3.77526826450891	3.56349890521865	1296	1
3.77729344601182	3.55955972405279	1297	1
3.78004970015114	3.53923844108414	1298	1
3.77751480590529	3.55120027974036	1299	1
3.77746526456054	3.54484317740611	1300	1
3.77565667336710	3.54654966281535	1301	1
3.77198783596150	3.53722933958742	1302	1
3.77505074987653	3.54526867787286	1303	1
3.77409322694032	3.55120505087997	1304	1
3.77754749530375	3.55996319726106	1305	1
3.77440956762488	3.55827580868789	1306	1
3.77377573265297	3.56132339779767	1307	1
3.77686553051985	3.55088565699450	1308	1
3.77524313911985	3.54818494592257	1309	1
3.77297821778421	3.52963404684335	1310	1
3.77771831220824	3.55477862562350	1311	1
3.77682187065103	3.54838150847453	1312	1
3.77958552177739	3.56506015357375	1313	1
3.77761685236737	3.54778170201681	1314	1
3.78451512015988	3.56581257845130	1315	1
3.77451217295847	3.55588707124843	1316	1
3.77850333633331	3.55911644518124	1317	1
3.77435144918670	3.55696192875768	1318	1
3.77723834138159	3.56259870937201	1319	1
3.77488609863775	3.54700119601588	1320	1
3.77923425016035	3.55251838191627	1321	1
3.77056128103674	3.54111800928346	1322	1
3.77661612200157	3.55609841945702	1323	1
3.77600941783602	3.55179193690955	1324	1
3.77982889049837	3.57238411327442	1325	1
3.77889256546219	3.56582283557344	1326	1
3.77747180379390	3.57230327592536	1327	1
3.77835559748263	3.56533195288245	1328	1
3.77695147033404	3.55100372570971	1329	1
3.77737834214504	3.55159392785382	1330	1
3.77862615260467	3.56767260619436	1331	1
3.77319779907378	3.55310885842815	1332	1
3.77624652863367	3.56231462100477	1333	1
3.77532305956083	3.57293072123447	1334	1
3.77738075158819	3.56472559477318	1335	1
3.77698067893796	3.57441946913948	1336	1
3.77965931484893	3.56696493839819	1337	1
3.77218487681173	3.53200826930594	1338	1
3.77424234935074	3.54131727431685	1339	1
3.77583512779752	3.55474576257163	1340	1
3.77479749972525	3.54879720024767	1341	1
3.77126736607309	3.52926790300284	1342	1
3.77257516391341	3.53820642147026	1343	1
3.77774391087300	3.54312634768854	1344	1
3.77556723779957	3.55774918757917	1345	1
3.77751426471368	3.53520485203936	1346	1
3.77987857834441	3.56596647863570	1347	1
3.77590571527728	3.56464352062675	1348	1
3.77524123783903	3.54101717020267	1349	1
3.77481369441123	3.54868731124355	1350	1
3.77197396985960	3.53741359996706	1351	1
3.77675252491375	3.54782142634172	1352	1
3.77090812945280	3.53901477150243	1353	1
3.77585340459785	3.54981898070394	1354	1
3.77649975025924	3.54673886936645	1355	1
3.77503678837589	3.56769750694721	1356	1
3.77297621499072	3.55820731963634	1357	1
3.77415878000713	3.56222145301191	1358	1
3.77572195328690	3.54149390780822	1359	1
3.77220024674719	3.54472053431767	1360	1
3.77148045158136	3.52621622905703	1361	1
3.77131310477338	3.54145363122402	1362	1
3.77610432221641	3.54574385242704	1363	1
3.77795862265209	3.56242163572745	1364	1
3.77764549264705	3.55350206107406	1365	1
3.77310047777299	3.55455357029526	1366	1
3.77738830103417	3.57395271947063	1367	1
3.77847628369138	3.57120461444715	1368	1
3.77845702127581	3.56265546530919	1369	1
3.77908784163140	3.56529910946827	1370	1
3.77970038638891	3.56579577078967	1371	1
3.77524232527485	3.55696337313264	1372	1
3.77489032164925	3.54989968215303	1373	1
3.77624921583038	3.55059347490005	1374	1
3.77653388986708	3.54499241929045	1375	1
3.77695707261632	3.55737379730633	1376	1
3.77505371023810	3.54474265781912	1377	1
3.77583046750862	3.54026247554059	1378	1
3.77373410601285	3.54249784662476	1379	1
3.77463858987635	3.55118992806932	1380	1
3.77055452622994	3.53841385197196	1381	1
3.77422427528604	3.54705887846272	1382	1
3.77630645241577	3.55127350428441	1383	1
3.77208446877041	3.55111021626173	1384	1
3.77527322063686	3.54854365373084	1385	1
3.77497207609219	3.54919791407599	1386	1
3.77549366850766	3.56119080486889	1387	1
3.77392796118862	3.55153811378582	1388	1
3.77458087067016	3.54579007974581	1389	1
3.77312800797749	3.56371304330796	1390	1
3.77491429985512	3.55693804334987	1391	1
3.77546842002066	3.55174253654740	1392	1
3.77917245477688	3.55755697531988	1393	1
3.77105444451029	3.54971447411528	1394	1
3.77488372371505	3.54892413928994	1395	1
3.77851675729056	3.56518076620710	1396	1
3.77349897312018	3.54718836943876	1397	1
3.77617148450363	3.56711630169902	1398	1
3.77404807270116	3.55664958236565	1399	1
3.77239879068131	3.54573601099039	1400	1
3.77481172401794	3.55624018174333	1401	1
3.77441218395105	3.55342422966402	1402	1
3.77488501569770	3.53790514026533	1403	1
3.77256217979759	3.52601081221083	1404	1
3.77668614419260	3.54886837706377	1405	1
3.77428497530251	3.56196002884859	1406	1
3.77427540473031	3.54647237445199	1407	1
3.77852965527771	3.56110017688836	1408	1
3.77323896353716	3.56372315335732	1409	1
3.77684488146790	3.54652131662329	1410	1
3.77203031250532	3.54820822845513	1411	1
3.77487966924374	3.54299523718924	1412	1
3.77388698509997	3.53338011277724	1413	1
3.77784709408041	3.56586748839713	1414	1
3.77453179262874	3.54826956763501	1415	1
3.77811214434736	3.55113231388458	1416	1
3.77561810529399	3.55159624118603	1417	1
3.77652219506727	3.56528447895658	1418	1
3.77628332270123	3.57078561224173	1419	1
3.77698454488033	3.56114782742257	1420	1
3.77572218201512	3.56968107375938	1421	1
3.77739094880949	3.56233116273408	1422	1
3.77449818531964	3.54608820427417	1423	1
3.77512971163782	3.55245648666706	1424	1
3.77757006428421	3.55860288938459	1425	1
3.77727203097244	3.55104600089947	1426	1
3.77627520369455	3.55748882493988	1427	1
3.78227237176928	3.56210128871200	1428	1
3.77689478983918	3.56390970254039	1429	1
3.77776598816465	3.56056088838254	1430	1
3.77655309331290	3.57478660939270	1431	1
3.77509235044657	3.56027434105826	1432	1
3.77719678954690	3.56219797333621	1433	1
3.77268427917798	3.55474218372647	1434	1
3.77302303929750	3.53966483783834	1435	1
3.77229011858443	3.53832750932311	1436	1
3.77502055927534	3.55745094775617	1437	1
3.77813298120720	3.55993303815335	1438	1
3.77881535992229	3.56513776035618	1439	1
3.77691607222406	3.57375082283542	1440	1
3.77496011242984	3.56000417055068	1441	1
3.77468091781617	3.55108497630111	1442	1
3.77657516442070	3.55773792002334	1443	1
3.77376417643454	3.56437573779881	1444	1
3.77445332907990	3.54665307283567	1445	1
3.77174482106215	3.54653722735902	1446	1
3.77473066014683	3.55413654250623	1447	1
3.77271112210049	3.55046204883682	1448	1
3.77461137159478	3.54876722324150	1449	1
3.77532564976986	3.55192221846742	1450	1
3.78033064068598	3.57169231246949	1451	1
3.77923348397470	3.57544508237002	1452	1
3.77677614457583	3.56615325514500	1453	1
3.77416412584974	3.55031986949549	1454	1
3.77357253563368	3.54079519811915	1455	1
3.77174972328828	3.54076774846789	1456	1
3.77496258771199	3.55204451045951	1457	1
3.77474586022365	3.54841054435904	1458	1
3.77684768344648	3.55114934986429	1459	1
3.77490294342464	3.54977438246031	1460	1
3.77980396530212	3.55955445237863	1461	1
3.77227267408574	3.55520167545130	1462	1
3.77383916090438	3.53810011221476	1463	1
3.77393903101660	3.54576351374837	1464	1
3.77269245429404	3.54371634771177	1465	1
3.77393333573282	3.56156316832389	1466	1
3.77954616572806	3.56729064516002	1467	1
3.77549442698521	3.55383913455265	1468	1
3.77218411106573	3.54576655520018	1469	1
3.77727786403397	3.56299397962931	1470	1
3.77920756266611	3.57120344864877	1471	1
3.77974839574253	3.57124445767030	1472	1
3.77898112350558	3.56878940507796	1473	1
3.77975339939406	3.58152047880062	1474	1
3.77656027120384	3.55326907396748	1475	1
3.77708131895330	3.56361699105600	1476	1
3.77219685850061	3.54161707638349	1477	1
3.77131821862220	3.54515457387888	1478	1
3.77625747162124	3.56581080700127	1479	1
3.77520848683511	3.54800827280555	1480	1
3.77172775556046	3.55406666745144	1481	1
3.77509849379524	3.56039366858025	1482	1
3.77874144278866	3.56203025849769	1483	1
3.77501186843453	3.54838064395518	1484	1
3.77358484826869	3.54797706757751	1485	1
3.77539716550145	3.56403020675800	1486	1
3.77484298462950	3.54927541879796	1487	1
3.77216753903668	3.55535539129087	1488	1
3.77146810709457	3.54662171494302	1489	1
3.77438630969363	3.54000041426456	1490	1
3.77421680632895	3.53480914672573	1491	1
3.77129716511645	3.54848106337305	1492	1
3.77182413895764	3.54572391142661	1493	1
3.77152943152309	3.52967577616328	1494	1
3.77334572097484	3.54205503094100	1495	1
3.77379717473616	3.55074545764978	1496	1
3.77278602066479	3.54705449851944	1497	1
3.77423279475113	3.55230437949955	1498	1
3.77592936604105	3.57208048453758	1499	1
3.77556546195548	3.55238179235999	1500	1
3.77730158233149	3.55969364886941	1501	1
3.77660888729401	3.55837954650808	1502	1
3.77531347895180	3.54992132680779	1503	1
3.78091559738148	3.55746543594671	1504	1
3.77327938595805	3.54977996949506	1505	1
3.77785808400052	3.56346040436438	1506	1
3.77277025536399	3.53625637530874	1507	1
3.77292723366855	3.53744333200113	1508	1
3.77606084423187	3.56037888722955	1509	1
3.77648937454558	3.56045594369428	1510	1
3.77149296733703	3.54246676796032	1511	1
3.77555873978293	3.53472217683649	1512	1
3.77327913240386	3.54317082012676	1513	1
3.77991972928972	3.55057005757139	1514	1
3.77599187257998	3.55836691050622	1515	1
3.76949726473591	3.53033141866588	1516	1
3.77620096706306	3.55350426761134	1517	1
3.77588116543008	3.55191707142441	1518	1
3.77380411535517	3.55009442812977	1519	1
3.77417009021435	3.55281572971577	1520	1
3.77522590337477	3.56248156743178	1521	1
3.77669426291447	3.54357603195781	1522	1
3.77303040691216	3.54080043947816	1523	1
3.77547924146534	3.54051413404642	1524	1
3.77476922604723	3.55034629292513	1525	1
3.77414654981263	3.54232582174101	1526	1
3.77803654499803	3.56345628376138	1527	1
3.77432873295787	3.55463263961533	1528	1
3.77416604011965	3.56566500396283	1529	1
3.77627498986523	3.55316924235123	1530	1
3.77918994158657	3.57072353632854	1531	1
3.77880560392428	3.57518076049085	1532	1
3.77348903476657	3.56043402776871	1533	1
3.77812287024542	3.56608482000215	1534	1
3.77769148763897	3.55639781746618	1535	1
3.77503649048508	3.56081993209014	1536	1
3.77053442269299	3.53460359680706	1537	1
3.77292555668387	3.54383566934362	1538	1
3.77865566557869	3.56194864313947	1539	1
3.77717444039990	3.56055574599028	1540	1
3.77694019932893	3.56215229755532	1541	1
3.77646797960233	3.54342322945140	1542	1
3.77789037860375	3.56402023599966	1543	1
3.77919961131876	3.57252564111127	1544	1
3.77535750606521	3.58779026446710	1545	1
3.77817787226649	3.58842356156909	1546	1
3.77383225247356	3.54597138415058	1547	1
3.77400450172826	3.56070574608665	1548	1
3.77175650839653	3.54688880528236	1549	1
3.77260139560913	3.54606344329074	1550	1
3.77105132807153	3.53313651722584	1551	1
3.77413799491051	3.55513854259377	1552	1
3.77694573833817	3.54562913539436	1553	1
3.77374034438054	3.56073315335170	1554	1
3.77196416647820	3.53675554299375	1555	1
3.77568782123057	3.56401520334190	1556	1
3.77458694353533	3.55684107944719	1557	1
3.77654043221703	3.55679272591689	1558	1
3.77295186399086	3.53893724274902	1559	1
3.77419059565513	3.55174694334554	1560	1
3.77406051334502	3.54692688168007	1561	1
3.77544038827218	3.55700885693831	1562	1
3.77821333352782	3.56474885906525	1563	1
3.77588956577517	3.56006536661366	1564	1
3.77543951630426	3.55802226484812	1565	1
3.77462393315020	3.54767200707743	1566	1
3.77454499682493	3.55314753822566	1567	1
3.77495950001723	3.55599528197691	1568	1
3.77800837503214	3.55654756743649	1569	1
3.77382976851116	3.54260918978175	1570	1
3.77345662136567	3.54476193796939	1571	1
3.77410246971146	3.53590364425227	1572	1
3.77000914542288	3.54061538328534	1573	1
3.77439374944431	3.56648871640197	1574	1
3.77103106976539	3.54342429858820	1575	1
3.77564715176898	3.54972157418634	1576	1
3.77954894271395	3.55918819577899	1577	1
3.77916421597221	3.54446900325277	1578	1
3.77183099506568	3.55513249648529	1579	1
3.77628640436869	3.55980781364732	1580	1
3.77290119217513	3.53864023199675	1581	1
3.77688920487516	3.55596275053108	1582	1
3.77207149525772	3.55089849050154	1583	1
3.77870870555191	3.55832013660170	1584	1
3.77733014048594	3.56485774778259	1585	1
3.77877178003010	3.56015787974949	1586	1
3.77412201387136	3.56365279672487	1587	1
3.77520212184999	3.55923607273353	1588	1
3.77416738807866	3.55593448591060	1589	1
3.77329972354218	3.55002038395078	1590	1
3.77630735260007	3.54227812723163	1591	1
3.77166364927018	3.53288711459356	1592	1
3.77747787766839	3.54525992209946	1593	1
3.77477164348654	3.55588748337256	1594	1
3.77303421133450	3.54477827033196	1595	1
3.77156007018800	3.53607321788721	1596	1
3.77234373076948	3.53960296938538	1597	1
3.77366238942884	3.53718970498051	1598	1
3.77167362709179	3.53398474468144	1599	1
3.77038488111684	3.53693139421106	1600	1
3.77598666127370	3.54502070510046	1601	1
3.77532075811280	3.54838951496285	1602	1
3.77500342292720	3.56349571260242	1603	1
3.77282513731653	3.55859352207755	1604	1
3.77112795225928	3.55617564459931	1605	1
3.77218664492922	3.54995985790220	1606	1
3.77312424575016	3.55352478028546	1607	1
3.77350797729916	3.53649578255101	1608	1
3.77238208770943	3.53003003526992	1609	1
3.77562046283513	3.54873786066295	1610	1
3.77567373012592	3.56268640000686	1611	1
3.77280485435273	3.54705387657480	1612	1
3.77243966213151	3.55793594310341	1613	1
3.77118535023369	3.55401788276226	1614	1
3.77772751753204	3.56401983269365	1615	1
3.77345248299132	3.56132260383939	1616	1
3.77305614780472	3.54405882770890	1617	1
3.77678514171809	3.57072735415846	1618	1
3.77812855015952	3.56171452171168	1619	1
3.77142738001441	3.55565076209733	1620	1
3.77706819790634	3.55623678929394	1621	1
3.77542383461309	3.55560945149306	1622	1
3.77578651425091	3.54435494442632	1623	1
3.77372761379398	3.55502439284891	1624	1
3.77509902934070	3.54731785782967	1625	1
3.77269145312426	3.54887366211738	1626	1
3.77705157814570	3.55882051769554	1627	1
3.77611489958432	3.58064313671719	1628	1
3.77451177665114	3.55774203602498	1629	1
3.77520315052149	3.55601866269224	1630	1
3.77822407708402	3.57955510211684	1631	1
3.77235621566684	3.55394366016388	1632	1
3.77506668351846	3.56309321273620	1633	1
3.77550220340698	3.54826880203912	1634	1
3.77400378186087	3.53922994358885	1635	1
3.77452468285763	3.54402547316282	1636	1
3.77886594421637	3.56400274937807	1637	1
3.77395464777503	3.54841371356988	1638	1
3.77446283795103	3.54107264511594	1639	1
3.77601536824595	3.55305215005119	1640	1
3.77595318825084	3.55127136270880	1641	1
3.77718682104039	3.56088120108983	1642	1
3.77703293357005	3.55056665727345	1643	1
3.77146537703132	3.53185504444529	1644	1
3.77525277031783	3.54308927165439	1645	1
3.77274638654631	3.54885758764511	1646	1
3.77301564682819	3.53926650041431	1647	1
3.77207345540060	3.52444027085581	1648	1
3.77524533971385	3.55615600485052	1649	1
3.77444873861924	3.55420322555440	1650	1
3.77779997704726	3.54684249611159	1651	1
3.78357093600310	3.55464961681312	1652	1
3.77132203630604	3.53850269435969	1653	1
3.77093218283850	3.52996716677268	1654	1
3.77382803192923	3.55872933326701	1655	1
3.77704787730543	3.55968211213992	1656	1
3.77983676539226	3.55225584532295	1657	1
3.77784222377223	3.55182788448536	1658	1
3.77726289734521	3.53427913643196	1659	1
3.78000734336857	3.56067193764444	1660	1
3.77745685645083	3.56714413587353	1661	1
3.77874322416340	3.55363681131399	1662	1
3.77505359020927	3.55031191532736	1663	1
3.77487442983772	3.56532377355849	1664	1
3.77520170972593	3.56107854891816	1665	1
3.77679604144225	3.55516467533922	1666	1
3.77555773579188	3.54690196895773	1667	1
3.77075215822382	3.53794629136874	1668	1
3.77330961804546	3.55514591860365	1669	1
3.77294376611091	3.53710744285715	1670	1
3.77458938958236	3.55337107105471	1671	1
3.77251612642182	3.54799875745269	1672	1
3.77464143759285	3.55009664679867	1673	1
3.77537298137043	3.55159768520060	1674	1
3.77402040583335	3.55579557069810	1675	1
3.77644135907601	3.55419586140433	1676	1
3.77555134358833	3.55405048982488	1677	1
3.77421187541927	3.55378900903536	1678	1
3.77343004895051	3.56794095428242	1679	1
3.77347463347100	3.56042887332513	1680	1
3.77571313202203	3.54606862442785	1681	1
3.77821267874478	3.57321323661951	1682	1
3.77095115963560	3.54449831263322	1683	1
3.77369375788334	3.54044261068587	1684	1
3.77455269497306	3.55498297527438	1685	1
3.77867486945632	3.55976152739084	1686	1
3.77575799392846	3.55273122705714	1687	1
3.77523637434921	3.54312405031160	1688	1
3.77925926833490	3.55926382458145	1689	1
3.77268144652891	3.54613325230573	1690	1
3.77313136528990	3.54897778659579	1691	1
3.77521554245202	3.55578258298816	1692	1
3.77266939075702	3.54202832995419	1693	1
3.77743714189019	3.54887728137132	1694	1
3.77557037937480	3.55191878486484	1695	1
3.77668694967828	3.54955669366100	1696	1
3.77297349225508	3.54563641413429	1697	1
3.77607052251902	3.54267620950696	1698	1
3.77668015727463	3.55912249546644	1699	1
3.77041605278339	3.53951049497171	1700	1
3.77150833819866	3.54761653498371	1701	1
3.77551487787040	3.55629931402616	1702	1
3.77320910738363	3.54107472051225	1703	1
3.77196414735717	3.55885737010219	1704	1
3.76870838390472	3.53557737230087	1705	1
3.77321165232309	3.54262887527299	1706	1
3.77164058812584	3.54645490183057	1707	1
3.77688597350381	3.55997495365595	1708	1
3.77189053701774	3.54357286591065	1709	1
3.77390944280111	3.55213906482007	1710	1
3.77301427391482	3.54892748680399	1711	1
3.77350785519519	3.53856188607856	1712	1
3.77392006234242	3.54380339707579	1713	1
3.77326303881761	3.53947600992457	1714	1
3.77250165725236	3.55303217407117	1715	1
3.77291447981088	3.55572251914723	1716	1
3.77912556836347	3.55972987354524	1717	1
3.77536708011529	3.54574630057627	1718	1
3.77823902806044	3.56537169416930	1719	1
3.77405209322129	3.55531953689946	1720	1
3.77600822124594	3.56252763759905	1721	1
3.77283127568697	3.52417805053156	1722	1
3.77329483381254	3.53794529366035	1723	1
3.77273233151941	3.54123622005147	1724	1
3.77186849428542	3.55080165083853	1725	1
3.77486538358697	3.55786084555003	1726	1
3.77632110228392	3.55623356222669	1727	1
3.77594731119556	3.54889341841688	1728	1
3.77323740144087	3.54932964586760	1729	1
3.77188721163948	3.55461152794922	1730	1
3.77456191205618	3.53142917043390	1731	1
3.77184385469248	3.54797566189407	1732	1
3.77624100342619	3.55356939931541	1733	1
3.77978794085794	3.56779426677421	1734	1
3.77380509935121	3.54845745868264	1735	1
3.77413007682702	3.54427297154474	1736	1
3.77164040747674	3.54247061339087	1737	1
3.77451944106120	3.54487630242772	1738	1
3.77217997910242	3.54704832524730	1739	1
3.77659846173705	3.54923991117889	1740	1
3.77496771306803	3.55688663842480	1741	1
3.77316949886021	3.55188071220913	1742	1
3.77076781660521	3.53426222173301	1743	1
3.77440700363484	3.56031020323073	1744	1
3.77260573709009	3.55523745970323	1745	1
3.77299109933300	3.55285749193262	1746	1
3.77847264051881	3.55606147766336	1747	1
3.77837061146007	3.57707865881845	1748	1
3.77782567006643	3.56046616106248	1749	1
3.77664831808224	3.56432573224153	1750	1
3.77715014689605	3.55094032424751	1751	1
3.77591729445435	3.56130594802567	1752	1
3.77458637524268	3.54793445627109	1753	1
3.77912632437636	3.56072139273650	1754	1
3.77573023256171	3.55580254988106	1755	1
3.77535374524066	3.55686012457672	1756	1
3.77197978995053	3.54651712731106	1757	1
3.77269168281665	3.54436602740888	1758	1
3.77085177105598	3.55441516816286	1759	1
3.77771898810734	3.57109385976872	1760	1
3.77649517691682	3.55292098289133	1761	1
3.77169879078928	3.55391547429998	1762	1
3.77297664367224	3.55670301701450	1763	1
3.77587502292590	3.55623871600858	1764	1
3.77520648737503	3.54970810327726	1765	1
3.77806229349899	3.56916806308134	1766	1
3.77752549304592	3.56495610028589	1767	1
3.77498850062410	3.55664716378090	1768	1
3.77461311931587	3.53848563766784	1769	1
3.77352572294725	3.54711418504784	1770	1
3.77789299904356	3.54879539391929	1771	1
3.77680551779314	3.55590113805936	1772	1
3.77615029940487	3.56632172488466	1773	1
3.77967487426536	3.56394465974404	1774	1
3.77323700076987	3.54623078875553	1775	1
3.77380486195665	3.54723726273675	1776	1
3.77327309968660	3.54882016104318	1777	1
3.77805520682083	3.56305049030194	1778	1
3.77812182075522	3.56312225735486	1779	1
3.77332467089412	3.54798447278690	1780	1
3.77557345811525	3.56123402517052	1781	1
3.77675273977978	3.56189722018773	1782	1
3.77350724801734	3.55830572324874	1783	1
3.77378336633796	3.55651275643292	1784	1
3.77197636586261	3.54925054812859	1785	1
3.77549691203004	3.53348410483544	1786	1
3.77626131300148	3.53333542171096	1787	1
3.77349353654254	3.54786555862105	1788	1
3.77222269975621	3.54848434185215	1789	1
3.77439562264655	3.54610752358517	1790	1
3.77345531100634	3.54586040210660	1791	1
3.77276410085517	3.55600175181316	1792	1
3.77538757055768	3.56789186797598	1793	1
3.77141614671845	3.54086608993459	1794	1
3.77479234976005	3.55140479501755	1795	1
3.77364054650159	3.55294899336237	1796	1
3.77479610922355	3.53904973071100	1797	1
3.77473736724597	3.54508648507228	1798	1
3.77607563884877	3.56383247368696	1799	1
3.77347233893615	3.55399286201491	1800	1
3.77583766506416	3.55677269963431	1801	1
3.77814860776274	3.55222595256297	1802	1
3.77313761640843	3.53450424664853	1803	1
3.77662942649720	3.55502357350762	1804	1
3.77111300601083	3.53735779903528	1805	1
3.77078454295389	3.54897279611034	1806	1
3.77207926056940	3.55297123595068	1807	1
3.77095741948524	3.53535537842242	1808	1
3.77173671005900	3.54194187626553	1809	1
3.77003451499487	3.54492684442364	1810	1
3.77585034768711	3.55653251089226	1811	1
3.77621378510859	3.54920118150729	1812	1
3.77063250277006	3.53474635649238	1813	1
3.77217234820848	3.54088702960059	1814	1
3.77415317749463	3.54995416466552	1815	1
3.77186941753068	3.54120403721025	1816	1
3.77487790907531	3.54924214022218	1817	1
3.77432555801341	3.56218603164185	1818	1
3.77665206693848	3.55975209407606	1819	1
3.77451686492395	3.55033076678426	1820	1
3.77234109226219	3.53861360128572	1821	1
3.77533248341347	3.54942293824530	1822	1
3.77666738831247	3.55894857919923	1823	1
3.77926599958473	3.56522724386628	1824	1
3.77491272934342	3.55574433587756	1825	1
3.77735175654999	3.55406738078390	1826	1
3.77552954345126	3.55997109141575	1827	1
3.77755929121979	3.55542594077812	1828	1
3.77341042191188	3.55261595761920	1829	1
3.77694860521301	3.56397542009368	1830	1
3.77846725971282	3.57215186093605	1831	1
3.77324822126823	3.57203999051803	1832	1
3.77776610410593	3.54875509794284	1833	1
3.77283998293866	3.54512159197941	1834	1
3.77884068820765	3.55020325518420	1835	1
3.77201070826059	3.54293454535541	1836	1
3.77385563779596	3.54964104280640	1837	1
3.77419675643663	3.54436959772055	1838	1
3.77639460832052	3.56284783148398	1839	1
3.77333652801022	3.55401243115067	1840	1
3.77463782162785	3.54538024720731	1841	1
3.77378531846304	3.53729593255238	1842	1
3.77502200915710	3.55687235320238	1843	1
3.77214798205440	3.55085066252085	1844	1
3.77348875816084	3.56383211777285	1845	1
3.77869920640723	3.56743974464719	1846	1
3.77901639911436	3.56626272977062	1847	1
3.77871557437794	3.55575658750266	1848	1
3.77400547247427	3.54062558779080	1849	1
3.77786028270666	3.55649831682968	1850	1
3.78073348885995	3.58016575649728	1851	1
3.77632339572414	3.56954084683022	1852	1
3.77522323475972	3.57276458057103	1853	1
3.77551712652350	3.56750064332106	1854	1
3.77044187484201	3.54618765615482	1855	1
3.77302202248128	3.55499281762141	1856	1
3.77596435859562	3.55182121086739	1857	1
3.77358854361635	3.55042126269436	1858	1
3.77738648948485	3.57009464749669	1859	1
3.77826500848582	3.56823901463522	1860	1
3.77311569379299	3.55710098491073	1861	1
3.77691134202557	3.56166046149771	1862	1
3.77212755572753	3.53297414699518	1863	1
3.76994209511794	3.53137032855108	1864	1
3.77068467872246	3.53251523014066	1865	1
3.77620406168580	3.54397669018295	1866	1
3.77415176286023	3.55761018859849	1867	1
3.77386821255538	3.54644465180261	1868	1
3.77589618224656	3.55381825034357	1869	1
3.77320755177731	3.55452672353658	1870	1
3.77334288588066	3.55563551627678	1871	1
3.77880417942944	3.56684399951920	1872	1
3.77351412095202	3.56257769748743	1873	1
3.77361382995825	3.55030262809220	1874	1
3.77265314426220	3.55712840047632	1875	1
3.77692676593881	3.56202023078442	1876	1
3.77194282226415	3.53310097943444	1877	1
3.77635879882798	3.54822002823019	1878	1
3.77301312290350	3.55824038711839	1879	1
3.77617651524014	3.54718902564187	1880	1
3.77372524224028	3.54338439789288	1881	1
3.77567716919343	3.55297111411897	1882	1
3.77621753985841	3.56645607857168	1883	1
3.77425660522571	3.56619813424218	1884	1
3.78063827056996	3.57022079580546	1885	1
3.77426504473646	3.55652600653065	1886	1
3.77209078504254	3.55313858582675	1887	1
3.77734817933496	3.56245949038179	1888	1
3.77771602911389	3.55361522962324	1889	1
3.77938044352049	3.58100297456629	1890	1
3.77790254549161	3.56360349747908	1891	1
3.77853464282976	3.56243108933226	1892	1
3.78320026370216	3.59086007841181	1893	1
3.77514937900791	3.55163905534168	1894	1
3.77245494469529	3.53719912010800	1895	1
3.77840862536034	3.56708532926267	1896	1
3.77703385257673	3.54703828612931	1897	1
3.77345114531680	3.52988404563579	1898	1
3.77201920251363	3.53880852405826	1899	1
3.77549298317938	3.54899640284084	1900	1
3.77860843492455	3.56477145769195	1901	1
3.77914982320044	3.56839621718860	1902	1
3.77425154933654	3.54549662026051	1903	1
3.77397093542510	3.55359105350055	1904	1
3.77846722500303	3.55177423852115	1905	1
3.77441758277355	3.56175976908045	1906	1
3.77099088329499	3.54658616121000	1907	1
3.77363881243230	3.55314271779710	1908	1
3.77346575804507	3.55607075161079	1909	1
3.77571505528503	3.57435728315391	1910	1
3.77554352821523	3.56958108924547	1911	1
3.77522687689843	3.55047797879113	1912	1
3.77354313055811	3.55400101729713	1913	1
3.77729208481257	3.55598909362164	1914	1
3.77492003916782	3.54880627737038	1915	1
3.77299230775966	3.54150295469206	1916	1
3.77728961054601	3.55962032340359	1917	1
3.77725358968920	3.55696400232960	1918	1
3.77569797951806	3.55940858345752	1919	1
3.77693406480947	3.56315445948957	1920	1
3.77713434614948	3.56082468845234	1921	1
3.77370753666794	3.54138209564087	1922	1
3.77553026762257	3.54688796470556	1923	1
3.77572101691346	3.56171373909280	1924	1
3.77202748147234	3.54494207463137	1925	1
3.77298663661435	3.55306910856766	1926	1
3.77823283587660	3.58225387450880	1927	1
3.77380790139265	3.54998850281977	1928	1
3.77779240250622	3.55990569892085	1929	1
3.77533273091778	3.56074844476724	1930	1
3.77755971264533	3.55352206022134	1931	1
3.77566308686975	3.56024984439902	1932	1
3.77768725688503	3.56144746800445	1933	1
3.77373112332483	3.55030908332155	1934	1
3.77365502265869	3.55190068509351	1935	1
3.77470948321578	3.54763011988265	1936	1
3.77437453788360	3.54840307663034	1937	1
3.77072830742254	3.53943857431634	1938	1
3.77952105911036	3.55099206231427	1939	1
3.77654437473535	3.55435965922603	1940	1
3.77547167818403	3.55114726792559	1941	1
3.77866925121037	3.56965110051476	1942	1
3.77642466766381	3.56473543280758	1943	1
3.77704987080259	3.55982631769479	1944	1
3.77561047083686	3.56195389183315	1945	1
3.77509375958306	3.56155107586688	1946	1
3.77343461847425	3.54558496448830	1947	1
3.77426121756257	3.55784458041755	1948	1
3.77776316582631	3.56137832613066	1949	1
3.77552001940203	3.56962060529890	1950	1
3.78191271440627	3.57905090322409	1951	1
3.77440117982141	3.55778146098617	1952	1
3.77693720480275	3.56146760875637	1953	1
3.77637009264191	3.56635022272973	1954	1
3.77758941577246	3.57119112505262	1955	1
3.77292287106214	3.55594040707669	1956	1
3.77707433245629	3.55471539230781	1957	1
3.77794697612014	3.56174073851543	1958	1
3.77445765323012	3.55814255585077	1959	1
3.77372465223212	3.55560806644567	1960	1
3.77900736665529	3.57179851850685	1961	1
3.77567705233970	3.56523381598775	1962	1
3.77641854440809	3.57138888500338	1963	1
3.77417222590999	3.54588400031019	1964	1
3.77445964314499	3.53969002737859	1965	1
3.77305157054386	3.54700943028733	1966	1
3.77748875535605	3.54942776863642	1967	1
3.77385654667851	3.55884939592283	1968	1
3.77120118020706	3.54397748919706	1969	1
3.77850369813560	3.56918020385853	1970	1
3.77820525011143	3.57613717767094	1971	1
3.77564711561448	3.55093912033248	1972	1
3.77421342048217	3.54894458036924	1973	1
3.77389378175803	3.54775352583065	1974	1
3.77455684528269	3.54806556441479	1975	1
3.77166223860047	3.55245122387540	1976	1
3.77269130630906	3.55193621805416	1977	1
3.77090927492169	3.54703043678224	1978	1
3.77285399514321	3.55772607913104	1979	1
3.77600451054957	3.55915258174407	1980	1
3.77749386766781	3.56539944863017	1981	1
3.77704499050736	3.57457926581137	1982	1
3.77842289620576	3.56522671300089	1983	1
3.77678400603436	3.55888405118046	1984	1
3.77303423932513	3.54805586498300	1985	1
3.77533975296550	3.54646779331577	1986	1
3.77304319723490	3.54635700154861	1987	1
3.77387271545933	3.55911027559255	1988	1
3.77376758017583	3.54286036222471	1989	1
3.77908040587172	3.57068349968097	1990	1
3.77894276399323	3.57002994709682	1991	1
3.77488494203791	3.54558070324595	1992	1
3.77259001847188	3.55213739151840	1993	1
3.77363426279645	3.55807859415014	1994	1
3.77577908397253	3.55081528288524	1995	1
3.77655645534298	3.56303048691052	1996	1
3.77579430987938	3.55158012485041	1997	1
3.77365556080251	3.53699051480410	1998	1
3.77264463308612	3.53897205376044	1999	1
3.77370003993441	3.53913166449129	2000	1
[truncated: 3,000 more rows]
