# Supplementary material for: Reversibility and Viscoelastic Properties of Micropillar Supported and Oriented Magnesium Bundled F-Actin
Source: PLoS One. 2015 Aug 31;10(8):e0136432. doi: 10.1371/journal.pone.0136432 (PMC4556452; doi:10.1371/journal.pone.0136432)
Supplement: S1 Data — See the Readme.txt file within. (ZIP) [file pone.0136432.s004.zip › Rheology-raw-data/120916 02mM/fov2141noDD/fov2141noDD.txt]

3.36236460860830	3.21684253871094	1	1
3.36762252114116	3.23332134157614	2	1
3.37142193730060	3.25382876032586	3	1
3.36959691576025	3.25539755487681	4	1
3.37053885058764	3.26547649517072	5	1
3.37935847142597	3.28289399751779	6	1
3.37291162152889	3.29885859667803	7	1
3.37129667159500	3.28654030238338	8	1
3.36604908416546	3.25545494298167	9	1
3.37011534831856	3.25611486450638	10	1
3.36956028681792	3.23312226025383	11	1
3.36909374964149	3.23053092082436	12	1
3.36775664541109	3.25117452068276	13	1
3.37160457944668	3.25495949066992	14	1
3.36706316180882	3.24209253611081	15	1
3.37454424667316	3.25052603482975	16	1
3.37489802284146	3.26177788245362	17	1
3.37307713564972	3.26642150097814	18	1
3.37235158660275	3.25809088170333	19	1
3.37298296532545	3.26374215430567	20	1
3.37510928343093	3.26232225181575	21	1
3.36744933500618	3.25430819060105	22	1
3.36822224117052	3.24100084127409	23	1
3.36306553652508	3.21772192873177	24	1
3.36783894225711	3.24681958142410	25	1
3.36760942229220	3.25885138966954	26	1
3.37274598973967	3.24323713821472	27	1
3.37046444225156	3.21689141060790	28	1
3.37215706477106	3.25448361241645	29	1
3.36696612651073	3.23425566215657	30	1
3.37252583572656	3.25730221111384	31	1
3.36823716387403	3.24734243285661	32	1
3.37481490059971	3.22752234167587	33	1
3.37818764361179	3.24141315864020	34	1
3.37244182931564	3.25216364080142	35	1
3.36913489730069	3.23362539811860	36	1
3.37013232495487	3.26999860432376	37	1
3.37730312889402	3.31021013644627	38	1
3.37206847823535	3.25110066531911	39	1
3.37274720274889	3.23651259030306	40	1
3.37435647635707	3.26291789945164	41	1
3.37177139785200	3.21032949811492	42	1
3.36867197547763	3.23575546913150	43	1
3.36720968958577	3.25077966378325	44	1
3.37662544525705	3.26043947881941	45	1
3.37573874922027	3.25510785987703	46	1
3.37155656713917	3.22809324494754	47	1
3.37209906731372	3.22708107181945	48	1
3.37228996847023	3.24498439980313	49	1
3.37038519525672	3.25701766581139	50	1
3.37284548576145	3.25083166199609	51	1
3.37319783589504	3.22010273220880	52	1
3.37052994213626	3.25453447566531	53	1
3.36532515140858	3.25338723337944	54	1
3.37137514486033	3.23384624631640	55	1
3.36439966572475	3.21278923804749	56	1
3.37100086152256	3.20947606295497	57	1
3.37037017136922	3.23412904098534	58	1
3.37261875471926	3.25673065576241	59	1
3.36935397833981	3.24538015192271	60	1
3.36791399719447	3.22517845744782	61	1
3.36656253275206	3.22587662297455	62	1
3.37235115198225	3.26315529939885	63	1
3.37398620462838	3.27177330528697	64	1
3.37480795689062	3.24132109678963	65	1
3.37550198162018	3.23988226477383	66	1
3.36664358916296	3.23601480236462	67	1
3.36511667806319	3.24402273624628	68	1
3.36465857851053	3.24334514863330	69	1
3.37087259093396	3.23437536207248	70	1
3.37049868378794	3.23928269790104	71	1
3.36720201803768	3.25474694832079	72	1
3.36881426160168	3.25225351452423	73	1
3.36933624796302	3.26110772826607	74	1
3.36603051885050	3.24539516546334	75	1
3.37363623430676	3.24355566035671	76	1
3.37481019524287	3.22360402125435	77	1
3.37159809836151	3.22902676724660	78	1
3.37131550039441	3.22958501150628	79	1
3.37135927082378	3.24773738743420	80	1
3.36802515407913	3.22180213403261	81	1
3.36881376737388	3.24373591377754	82	1
3.37200990676695	3.26460797125317	83	1
3.37591870116554	3.26471673313402	84	1
3.37516205996014	3.25254057958283	85	1
3.37307978502354	3.26119163146324	86	1
3.37354254988995	3.24466775643996	87	1
3.37335930044469	3.23426760624293	88	1
3.37349334561754	3.22669069546908	89	1
3.37247613191651	3.22668220183288	90	1
3.36951864682142	3.22219839981731	91	1
3.36607649613044	3.21696903171602	92	1
3.36810241431249	3.23920124306175	93	1
3.36702057328566	3.24073601962546	94	1
3.37080623747006	3.23011712114849	95	1
3.37238270199296	3.25465051369027	96	1
3.36859383069740	3.26054122668512	97	1
3.37147497494147	3.25688062257334	98	1
3.37487623432991	3.26609035710077	99	1
3.37122460095346	3.26370986515508	100	1
3.37118515922811	3.28363462778920	101	1
3.37538641891887	3.27995805648962	102	1
3.36804354688368	3.23932291101660	103	1
3.36797582024775	3.21911844313287	104	1
3.36609734197557	3.23324742353753	105	1
3.37246942089099	3.26215398978019	106	1
3.36927980352015	3.25358340873168	107	1
3.37230577670471	3.24624733784985	108	1
3.36437967915742	3.25187316137923	109	1
3.36375066257922	3.25231939711587	110	1
3.37492443207203	3.26552457311410	111	1
3.37635533437711	3.26586561814825	112	1
3.37960584342897	3.25163170489490	113	1
3.36817799563374	3.24541857786972	114	1
3.37251885486702	3.25017731966761	115	1
3.36449761135667	3.22855670183883	116	1
3.36901276970801	3.23909714364648	117	1
3.36895257814899	3.25527655122013	118	1
3.37490350552568	3.24362428882451	119	1
3.37391973568971	3.25599699193449	120	1
3.37013866369354	3.24294816383770	121	1
3.36757886664042	3.22870458671401	122	1
3.37114655187985	3.24589026201843	123	1
3.36926890813065	3.21311438380249	124	1
3.36547550795033	3.22874748944044	125	1
3.37871081449700	3.28158328074446	126	1
3.37224470448748	3.26381979949602	127	1
3.36954226288755	3.23969697922960	128	1
3.36635045864096	3.21572878844621	129	1
3.37307394306966	3.24114639246631	130	1
3.37167540232563	3.26297261094188	131	1
3.36765150696416	3.25469817959088	132	1
3.37005673774846	3.25282821696167	133	1
3.37022756671094	3.27172791740392	134	1
3.37300912280208	3.25671910303382	135	1
3.36753063150273	3.23655676381423	136	1
3.37102596690315	3.24322147231587	137	1
3.36456338593631	3.26008958525163	138	1
3.37266867672324	3.25174828239820	139	1
3.36850907163130	3.24362436625014	140	1
3.36221077960699	3.22827390840523	141	1
3.36695446842239	3.23256501095277	142	1
3.37662526235656	3.27037928306750	143	1
3.36967362958253	3.24292368643812	144	1
3.36722449589459	3.23372643465805	145	1
3.36473082007408	3.21141083683532	146	1
3.36292114216134	3.23115907360755	147	1
3.36641386186873	3.22907788214407	148	1
3.36675220530214	3.22866665497253	149	1
3.37169662038959	3.22989344974761	150	1
3.36418067469918	3.23590504573915	151	1
3.37117674826913	3.24632663881453	152	1
3.37268174544988	3.25783725026004	153	1
3.36820146913180	3.24265123869938	154	1
3.36735402093553	3.21416547345452	155	1
3.37483993552287	3.22042674372451	156	1
3.37560914439721	3.26470786757663	157	1
3.37315508228219	3.25195151322029	158	1
3.36725609199397	3.24659031467191	159	1
3.36970261441447	3.24650012130223	160	1
3.36648446656619	3.24284269862815	161	1
3.36709664237689	3.25194140562858	162	1
3.36586523308994	3.22558555868315	163	1
3.36781387236525	3.22907153407061	164	1
3.36942940101779	3.24304227291199	165	1
3.36075555006828	3.23096209327311	166	1
3.37029003438623	3.24679478995192	167	1
3.36365520540883	3.20771386313461	168	1
3.36710170042550	3.22973282542710	169	1
3.36508923164888	3.23126287385279	170	1
3.36719509339966	3.22484873986698	171	1
3.36727958942721	3.23488301028854	172	1
3.36586990196914	3.23610389137496	173	1
3.37284006977343	3.23017407712346	174	1
3.37647497344443	3.25741662693973	175	1
3.37208600542013	3.23229271139241	176	1
3.37082259746615	3.24215488068135	177	1
3.37240257972936	3.26349790458509	178	1
3.36989233913267	3.25770779032668	179	1
3.37184323285110	3.26484339844339	180	1
3.37190231547700	3.25942798072614	181	1
3.37365317857662	3.24567976870941	182	1
3.36985607202173	3.25096258815465	183	1
3.36746901133406	3.24993333041437	184	1
3.36448632348079	3.20967597874549	185	1
3.36675207876448	3.21986511857762	186	1
3.36817330700273	3.27228018378776	187	1
3.36549629868078	3.23307227640397	188	1
3.36902909208495	3.23724026002859	189	1
3.37364286543726	3.25821177769966	190	1
3.37257915244928	3.25058453381526	191	1
3.36885991614510	3.21799976349035	192	1
3.36925250638383	3.20786088827966	193	1
3.37110700558166	3.25381943291499	194	1
3.36776755419871	3.21469315989256	195	1
3.37256646830292	3.24475569865387	196	1
3.37145947146821	3.22374955963445	197	1
3.37332443219544	3.23949178228542	198	1
3.36902710624543	3.21905896580225	199	1
3.36714448285239	3.23382566022060	200	1
3.36805433918079	3.22243570572362	201	1
3.36965324914024	3.21972786159308	202	1
3.36786908890841	3.20593726298089	203	1
3.36592361933664	3.23225608850327	204	1
3.36491885844755	3.23840529948371	205	1
3.37425575368324	3.28870467194284	206	1
3.37739851016612	3.29043485733424	207	1
3.37853200253790	3.30302194463514	208	1
3.37757861385794	3.29422223121597	209	1
3.37205169715232	3.24510589519139	210	1
3.37360896600597	3.26044534073015	211	1
3.36743904733994	3.26507982202168	212	1
3.37366698429218	3.27115519720423	213	1
3.36797963322863	3.24459789391585	214	1
3.36751638582968	3.22810164465157	215	1
3.36886289618771	3.24671301385682	216	1
3.37232063612437	3.24698692943035	217	1
3.37091621915762	3.23551656832806	218	1
3.36941019094777	3.21484929899124	219	1
3.37089840555461	3.23319666728435	220	1
3.36953894013337	3.25597148620753	221	1
3.37129341346790	3.25572444585157	222	1
3.36365963279488	3.23340566248644	223	1
3.36750832221561	3.23541458889243	224	1
3.36437490854387	3.24227356764213	225	1
3.36204630048624	3.21158263332162	226	1
3.36214544217299	3.23057520789098	227	1
3.37243983090231	3.25699377243986	228	1
3.36826158144843	3.23580221865266	229	1
3.37193112095012	3.23460385776344	230	1
3.36977694595109	3.24827305911521	231	1
3.37464876892180	3.25318420987706	232	1
3.37025809805211	3.26800668623979	233	1
3.37571743764358	3.26540438009807	234	1
3.36918147001675	3.25546806859855	235	1
3.37117889419670	3.24272028706020	236	1
3.37176087822600	3.24858273726755	237	1
3.36043242550991	3.25071358910151	238	1
3.36226083653803	3.22740275407618	239	1
3.36200474019492	3.23189122771959	240	1
3.36714624912356	3.26497245128374	241	1
3.36949063316830	3.23908819570120	242	1
3.36652296986399	3.22626898248051	243	1
3.36636362748821	3.24341804974875	244	1
3.36377217461283	3.22822515321313	245	1
3.36808871530986	3.19790157028442	246	1
3.36806442657755	3.25413958679880	247	1
3.37044126050712	3.23688781557679	248	1
3.37226209036361	3.24546745658241	249	1
3.36806425686048	3.25922394399927	250	1
3.37122828044534	3.25572254613665	251	1
3.37248812107612	3.23685095737583	252	1
3.37440301272252	3.22754228647108	253	1
3.37725443435939	3.26644407455067	254	1
3.37718845356793	3.25350400563377	255	1
3.37358969441291	3.22600583011302	256	1
3.37438907308295	3.27713191163689	257	1
3.36938234633285	3.27643746648295	258	1
3.37290671971250	3.23861615063982	259	1
3.36792229855014	3.26156492326911	260	1
3.36909116087821	3.25872161139866	261	1
3.36877771182648	3.24481482816509	262	1
3.37277622193416	3.27659473855876	263	1
3.37417525905049	3.25343619312465	264	1
3.36802533563499	3.24976801121152	265	1
3.36566312409108	3.23440516265270	266	1
3.36316143907302	3.22529085170935	267	1
3.37104430228906	3.24720231776885	268	1
3.37799455708892	3.27517702162151	269	1
3.36961303289604	3.26932358623013	270	1
3.37299987651790	3.25977572378307	271	1
3.36656672490016	3.24987482676721	272	1
3.36702145546233	3.25937123315612	273	1
3.37200797329030	3.26022509257912	274	1
3.37164608301311	3.26450797007174	275	1
3.36730966707357	3.24266993141468	276	1
3.37224093720650	3.26903293065824	277	1
3.36989324056952	3.25225221240846	278	1
3.37444808080479	3.25893484730670	279	1
3.37592010523587	3.23886059593687	280	1
3.37819094809114	3.25192818419857	281	1
3.36570492105483	3.24059208237396	282	1
3.37078193311983	3.23012531212138	283	1
3.36752609003934	3.22335160610469	284	1
3.37099202802636	3.24857777544697	285	1
3.36765845961502	3.23348478289517	286	1
3.36754850505684	3.27434332003056	287	1
3.36579413865457	3.24209583624469	288	1
3.37013413990025	3.26738016133427	289	1
3.36589116842873	3.24805793144510	290	1
3.37281474436528	3.24015676904640	291	1
3.37105849345047	3.24074446862066	292	1
3.36981079007122	3.22898768183978	293	1
3.36553470930719	3.21558803387320	294	1
3.36818804424191	3.18618822527771	295	1
3.37130595600075	3.22168704348655	296	1
3.36586287262837	3.23208152686937	297	1
3.36802944123403	3.25342864922570	298	1
3.36905521182979	3.24602315794988	299	1
3.37112764765364	3.24253571987735	300	1
3.36694264526921	3.24401753370457	301	1
3.36871111192978	3.22274288323096	302	1
3.36750213803330	3.25017049216506	303	1
3.37169001513817	3.26466894018588	304	1
3.36728935775324	3.24457456780042	305	1
3.36515484385701	3.23690925182570	306	1
3.36856122684804	3.25071326844461	307	1
3.36466382682481	3.24836252841124	308	1
3.36880575044383	3.23490766169085	309	1
3.36642738256805	3.24771121554536	310	1
3.36929654114168	3.26204942344364	311	1
3.36355975380212	3.23066491088312	312	1
3.36281296011835	3.24290619946712	313	1
3.36931509984495	3.26235243901856	314	1
3.37206498387456	3.27773197022130	315	1
3.37876604399960	3.29950716312439	316	1
3.37269972523318	3.27256609431905	317	1
3.36772180669930	3.25671742105717	318	1
3.36672141539709	3.21829170831948	319	1
3.36954402481725	3.22921492841804	320	1
3.36453271918119	3.23761434552035	321	1
3.36442757935598	3.23532821727063	322	1
3.36891937935244	3.25422933465339	323	1
3.37047516152596	3.22639338214825	324	1
3.36613247798362	3.26770296865130	325	1
3.36898870140423	3.26686091477427	326	1
3.36606578184806	3.23713635156615	327	1
3.36814326783747	3.24921899093383	328	1
3.36902041950356	3.26844260213920	329	1
3.37037494080248	3.23490056110561	330	1
3.36816306108955	3.22646324398182	331	1
3.37113902270181	3.24545617187797	332	1
3.36714262899078	3.25645023550379	333	1
3.37027838466012	3.26040574539211	334	1
3.37209984552061	3.28254070768491	335	1
3.37883075774730	3.30860355728915	336	1
3.37164766313018	3.27354600165044	337	1
3.37493127938804	3.26218167925474	338	1
3.37120335226178	3.24005317911013	339	1
3.37172932105498	3.25795455858926	340	1
3.37454345754507	3.26393989462848	341	1
3.36200288467287	3.25761374547702	342	1
3.37287402940351	3.26753293493813	343	1
3.36932694797905	3.26858289434743	344	1
3.36740456554550	3.26651065177834	345	1
3.36874637199456	3.26481843796857	346	1
3.37173400662827	3.23968071727697	347	1
3.36585935779566	3.22884294567341	348	1
3.37195840722785	3.24983695802530	349	1
3.37731165929505	3.29407412729224	350	1
3.37099523365945	3.25039988136802	351	1
3.37712941476355	3.26654623348552	352	1
3.37393930788643	3.25126820811194	353	1
3.37037816950049	3.23235364621591	354	1
3.37202036940351	3.21899839788816	355	1
3.36863702478412	3.24668209632315	356	1
3.36894746633438	3.27343736683635	357	1
3.37254047777483	3.25362265269906	358	1
3.37104581345508	3.24317734603911	359	1
3.36625427272348	3.22275169844113	360	1
3.36537483888963	3.24618731791490	361	1
3.36780770692251	3.24295393911912	362	1
3.37104698840510	3.26510979917196	363	1
3.36740250074584	3.24089558431713	364	1
3.37372571893137	3.27388705026031	365	1
3.36907290822375	3.27026697729916	366	1
3.37116521066463	3.28846036746515	367	1
3.36731323861654	3.26137866557472	368	1
3.36827180534112	3.24793254045194	369	1
3.37634646420859	3.27305716757397	370	1
3.37130299374365	3.26952379041382	371	1
3.36940677775790	3.27102366045098	372	1
3.36759644029549	3.26815370891977	373	1
3.37116410557968	3.26320810494289	374	1
3.37184749998440	3.24133504174752	375	1
3.36702088198959	3.24803282957368	376	1
3.37420816629050	3.26930451762555	377	1
3.37048501392970	3.25397497061209	378	1
3.36683108023378	3.27008233538629	379	1
3.37428000194356	3.26821637337347	380	1
3.36906087936755	3.25854568851872	381	1
3.36435997087022	3.22747970024666	382	1
3.36490636541326	3.23849504897112	383	1
3.37239714648238	3.27062166351789	384	1
3.36714302824084	3.26616435881486	385	1
3.37108364662394	3.25872789559683	386	1
3.36853498925922	3.24832935497880	387	1
3.36946018865095	3.25031572171199	388	1
3.37191722487168	3.27460386348300	389	1
3.37141563258882	3.26876694166438	390	1
3.36837102608616	3.25283697271659	391	1
3.36632685205775	3.23219452002398	392	1
3.36758035442682	3.25972419437625	393	1
3.36664444717249	3.24689192340052	394	1
3.37696392437325	3.26095520691566	395	1
3.37802217085432	3.27485645196841	396	1
3.36972175188976	3.25975347651830	397	1
3.37251350402460	3.25687337589274	398	1
3.37562150670553	3.29413686393759	399	1
3.37597013156495	3.25584081540564	400	1
3.36598066737112	3.27081423384947	401	1
3.36268315590186	3.26182621288113	402	1
3.36996369723485	3.25934993042314	403	1
3.36678221282081	3.25242395206173	404	1
3.36327177212849	3.24005410063050	405	1
3.36411838228777	3.25238006268133	406	1
3.35999825051422	3.24115365167098	407	1
3.36553879659658	3.24643635347507	408	1
3.37002114017880	3.24564849946693	409	1
3.36403477632672	3.21740197034109	410	1
3.36518591816631	3.24470332606453	411	1
3.37257133130808	3.25148590488728	412	1
3.36770053105202	3.25864832982240	413	1
3.36152795276603	3.24565034261071	414	1
3.36809235665955	3.24737061816890	415	1
3.36366645558466	3.24906230711220	416	1
3.36910641938387	3.25623581303334	417	1
3.37661408305797	3.27969762975879	418	1
3.37120554824282	3.26426164107272	419	1
3.36959959020663	3.23841128294867	420	1
3.37103795017504	3.24063072042348	421	1
3.37020583971991	3.25828713725564	422	1
3.37248951154752	3.24035840070949	423	1
3.37085166707988	3.24758084478582	424	1
3.37458190048432	3.26711457041611	425	1
3.37137438348660	3.27898498846758	426	1
3.36438771910205	3.26665132269894	427	1
3.37245307162165	3.25930221286568	428	1
3.36891691851381	3.28174122715865	429	1
3.37047950058012	3.27646849406458	430	1
3.37659659104078	3.23880531524556	431	1
3.36822553778529	3.27805112966219	432	1
3.37137346174503	3.28412918582718	433	1
3.36845312875048	3.26590022680685	434	1
3.36477697199975	3.22792053322290	435	1
3.36386572272419	3.23256705494230	436	1
3.37097453692075	3.24274514293842	437	1
3.36167993121583	3.21411076577471	438	1
3.36775726868692	3.24706177082543	439	1
3.36357584469910	3.26553340489861	440	1
3.37459690585868	3.27634432835286	441	1
3.37587355071517	3.27174900732471	442	1
3.37468453135848	3.27959160401492	443	1
3.37362056350244	3.27086891160908	444	1
3.37037817579353	3.26004824381219	445	1
3.36796102169084	3.24421671984015	446	1
3.36924637556878	3.23969579175172	447	1
3.36872175483793	3.25768866628711	448	1
3.37349292183339	3.25167652124817	449	1
3.37380208129879	3.24718705866409	450	1
3.36993307011417	3.26164647727033	451	1
3.35997838214729	3.23569649522867	452	1
3.36527523102118	3.23418621110439	453	1
3.37204232744937	3.23599414320819	454	1
3.36692495452554	3.24706751480131	455	1
3.36750006472075	3.24122037070304	456	1
3.37349270932511	3.26427463732552	457	1
3.37251844032589	3.28553160730394	458	1
3.37124446570918	3.27484872340370	459	1
3.37077639326578	3.27521065702897	460	1
3.37505348472507	3.27312438518897	461	1
3.37325011842210	3.27339460165855	462	1
3.37218850567052	3.27265793144903	463	1
3.37240298405228	3.25747568625823	464	1
3.36689861107543	3.24427201702192	465	1
3.36579052417687	3.25178672265388	466	1
3.36752164731668	3.24401557854560	467	1
3.37047745984416	3.25215429018020	468	1
3.36811706337451	3.25544689846499	469	1
3.36900029093674	3.24642149395171	470	1
3.37276221103688	3.27017133352080	471	1
3.37467119123405	3.25521135467636	472	1
3.37470466545366	3.25333882100758	473	1
3.37053417849370	3.25311299211017	474	1
3.37003120360560	3.25259445279074	475	1
3.37309945546929	3.28587425459022	476	1
3.37272577640761	3.28333125092596	477	1
3.36974166473123	3.25147103738629	478	1
3.37420903953467	3.27612974839860	479	1
3.37065551595632	3.28167211109261	480	1
3.36545725689437	3.27333549934674	481	1
3.36196141891846	3.25475302793563	482	1
3.36925848211180	3.25890763348665	483	1
3.36434070782786	3.24600344101902	484	1
3.36534078512150	3.23306606947122	485	1
3.36619612098459	3.23651162186034	486	1
3.37104139994315	3.24503630430534	487	1
3.36401700546039	3.22599482575429	488	1
3.36667988144887	3.24627813053534	489	1
3.36994737351318	3.26003047088552	490	1
3.37358330709605	3.28075133067805	491	1
3.37281137923209	3.28083711670485	492	1
3.37493973058180	3.30888578406820	493	1
3.36563071335329	3.27747911551508	494	1
3.36660578190881	3.28697269525409	495	1
3.37300472552387	3.25581417294521	496	1
3.36874971287502	3.25436998491608	497	1
3.36625920752259	3.24189510651971	498	1
3.36308243501116	3.25345426190683	499	1
3.36148668041382	3.24137927532938	500	1
3.36894828274622	3.25147954724666	501	1
3.36250848754743	3.24854008776600	502	1
3.36659034980697	3.24323693735206	503	1
3.36374109854373	3.22324922226404	504	1
3.36644856962201	3.23220513929859	505	1
3.36013783250601	3.23798341221683	506	1
3.36183662448794	3.22010523916126	507	1
3.36466051008442	3.20733904327878	508	1
3.36514821553007	3.21796066363854	509	1
3.36880161457502	3.24718680005181	510	1
3.36542976738089	3.25363109688461	511	1
3.36940461057680	3.24684874930885	512	1
3.36896832891975	3.23923035327570	513	1
3.37155499229986	3.27107963595315	514	1
3.36218190585327	3.25329085225709	515	1
3.37287777447948	3.27030339795932	516	1
3.37407404794958	3.29132520335967	517	1
3.37299408410981	3.28532982432017	518	1
3.36713225447059	3.25958831366275	519	1
3.37016103490805	3.25241237967744	520	1
3.36417173589179	3.23225992281542	521	1
3.37053237859901	3.27408574684439	522	1
3.36727682215988	3.26330496322898	523	1
3.36709870440513	3.23032875185239	524	1
3.36707975873209	3.23971825345368	525	1
3.36706323014093	3.28707431453026	526	1
3.36954349519774	3.28972800469290	527	1
3.36977658215589	3.26563177530960	528	1
3.36946126544200	3.23723221518006	529	1
3.36909972275671	3.27170198289195	530	1
3.37163596761695	3.27471392252460	531	1
3.36744863780434	3.26058044264036	532	1
3.36836487114325	3.26491226022736	533	1
3.36892446022745	3.27202210684812	534	1
3.37118616210860	3.26629556123454	535	1
3.36986406536534	3.26622840186921	536	1
3.37165346979142	3.27996285938716	537	1
3.37007338152299	3.27493833484382	538	1
3.36814060381433	3.26121805388443	539	1
3.36486043030124	3.23757162995060	540	1
3.36588881006486	3.23902904781128	541	1
3.36523873089692	3.23202919951599	542	1
3.36405243896262	3.23495809044227	543	1
3.36942045306809	3.25646069944520	544	1
3.36664940800102	3.24484998996928	545	1
3.36480941761397	3.23387107042721	546	1
3.36916072092681	3.22711459911115	547	1
3.36575947264502	3.22684161890877	548	1
3.36591644086715	3.25175202351067	549	1
3.36664867197896	3.24856407693123	550	1
3.36539895232949	3.24245988790557	551	1
3.36172425049939	3.23027073680858	552	1
3.35934272781504	3.20500702712059	553	1
3.36102048597272	3.19550830324745	554	1
3.37044592093052	3.26054901305105	555	1
3.37460142133040	3.30214107278089	556	1
3.37537201893376	3.26901113806674	557	1
3.36544481670619	3.24268232948096	558	1
3.36143668731434	3.22164836126809	559	1
3.36575843403071	3.24395652480847	560	1
3.36064702178627	3.24317662880280	561	1
3.36721636777384	3.24815549188679	562	1
3.36560624980524	3.23530078693553	563	1
3.36535623290518	3.24344940381589	564	1
3.36296173359059	3.26108345210727	565	1
3.36427806785377	3.23934435574760	566	1
3.36524081406676	3.21745083328961	567	1
3.36864684325574	3.21417064060766	568	1
3.37123244013190	3.22203101336372	569	1
3.36232168606708	3.20779246071354	570	1
3.36390344703749	3.23238899886873	571	1
3.36523353943788	3.25602753806067	572	1
3.36844907266450	3.22735753730133	573	1
3.36334116083150	3.23490334742912	574	1
3.36534876385156	3.24703433612765	575	1
3.36776427948815	3.25688326053211	576	1
3.36828818253746	3.24373909150361	577	1
3.36058016255438	3.21544713306823	578	1
3.36506461917028	3.23299661086687	579	1
3.36767256275949	3.21112720466483	580	1
3.37221646708015	3.21745538600323	581	1
3.36429134556690	3.20904835540103	582	1
3.36324326186254	3.22241365087912	583	1
3.36395828914927	3.24794836697574	584	1
3.36573581944358	3.26311777747134	585	1
3.36454584882832	3.23125096094066	586	1
3.36419296423287	3.24331813282530	587	1
3.35931613799246	3.21882372123999	588	1
3.36305578967726	3.23566824283273	589	1
3.36631512491541	3.25101540352098	590	1
3.37104612239345	3.27200235775236	591	1
3.36788611847286	3.26279558457734	592	1
3.37503344140870	3.29677234927258	593	1
3.36473705140228	3.27368926590343	594	1
3.36794265493483	3.23950887784718	595	1
3.36735371550515	3.26437672466690	596	1
3.37067293141519	3.25920220084972	597	1
3.36321244285814	3.24343700809274	598	1
3.36128011049360	3.24958476370683	599	1
3.36865204730700	3.23981320091386	600	1
3.36105070305842	3.23152545063631	601	1
3.36645479736452	3.25583212113300	602	1
3.36652300603521	3.25111328797669	603	1
3.37076277493813	3.28142079450518	604	1
3.37028305234258	3.26852492643911	605	1
3.36550863400565	3.25721793551047	606	1
3.36034148696863	3.24694504348535	607	1
3.36686596645824	3.25889235568280	608	1
3.36835996435028	3.26275719130444	609	1
3.36822386322981	3.26156967865439	610	1
3.37216289828730	3.28275988957448	611	1
3.36536117699037	3.28778182049856	612	1
3.37021169941282	3.29986424514023	613	1
3.37323514835196	3.28427076362388	614	1
3.37029091774501	3.26089067165254	615	1
3.36806902174811	3.24396927741178	616	1
3.36517763025569	3.24506022612055	617	1
3.36284030782144	3.22437970609579	618	1
3.36143924388346	3.23627947474123	619	1
3.36428701247717	3.24169268058350	620	1
3.36395809606050	3.23312340730481	621	1
3.36617793046049	3.25100043575327	622	1
3.36068031765671	3.25138822550034	623	1
3.36600785625068	3.26744099211191	624	1
3.36134893884715	3.24829013524734	625	1
3.36422035283568	3.24619322679285	626	1
3.36635889237396	3.24134027376769	627	1
3.36915021410059	3.24942427581124	628	1
3.36240903026568	3.22630346312366	629	1
3.36540956114500	3.25090189847232	630	1
3.36599880219702	3.26252173680508	631	1
3.36560517713480	3.26216786411151	632	1
3.36576654539592	3.24929261932390	633	1
3.36890700192422	3.25610986224359	634	1
3.36371299020858	3.25600898724879	635	1
3.36751736414192	3.24738977317263	636	1
3.36919124833513	3.26732719598875	637	1
3.37026509489017	3.25658140297151	638	1
3.36756884188490	3.25771182654392	639	1
3.36539653629747	3.24947237917551	640	1
3.36534255423166	3.27296056439180	641	1
3.36151271940978	3.27081794235509	642	1
3.36531394699670	3.23424033592816	643	1
3.36440089462291	3.24549076688752	644	1
3.36247235807756	3.24356454878774	645	1
3.36274389560013	3.24885918329878	646	1
3.36478899428517	3.25825226958338	647	1
3.37073777289185	3.29119993418094	648	1
3.36464631316563	3.27030205497092	649	1
3.35778652408245	3.23711256965296	650	1
3.36032447153769	3.22805368335493	651	1
3.35977727248119	3.21676629503339	652	1
3.35632809439956	3.24075347692405	653	1
3.36931146685869	3.23885288253193	654	1
3.36721883773230	3.27506538276537	655	1
3.36834168680641	3.25632386341584	656	1
3.36082080935633	3.24115160355478	657	1
3.36268110097814	3.21483305142672	658	1
3.36004084971929	3.22891614903657	659	1
3.36439325859590	3.24031736218109	660	1
3.36363780658025	3.22215789502509	661	1
3.36145275178349	3.22131670591438	662	1
3.35782805298351	3.24535681899773	663	1
3.36234766894798	3.22850961440786	664	1
3.36524277990669	3.20873645870128	665	1
3.36252586138089	3.22161225340315	666	1
3.36605805880150	3.26123794373342	667	1
3.36840822366333	3.26107681392481	668	1
3.36407902302957	3.26043411405136	669	1
3.36258042025935	3.24713863521425	670	1
3.36663468909492	3.24913640711497	671	1
3.36610273688719	3.23859291995460	672	1
3.36476107762271	3.24161507433107	673	1
3.36353687342937	3.26650533396726	674	1
3.36301826379397	3.23195854649645	675	1
3.35711387945005	3.23297637513351	676	1
3.36270476193599	3.20646794044113	677	1
3.36221530273475	3.21290199599165	678	1
3.36371077462713	3.25620542450149	679	1
3.36291901740177	3.25661540487875	680	1
3.36310965480075	3.24408318347457	681	1
3.37017719186505	3.23894043830188	682	1
3.36320572629004	3.22364697857341	683	1
3.36075764753487	3.21626434892522	684	1
3.36169562042931	3.22155490392814	685	1
3.36012459094075	3.24323254062962	686	1
3.36694962236404	3.27648842668603	687	1
3.36496820129773	3.26122264862837	688	1
3.36286832867823	3.23337289375549	689	1
3.36279461821293	3.21496612725908	690	1
3.36614559924226	3.21318131539125	691	1
3.35749338807650	3.23167849658189	692	1
3.36342419396659	3.21963677873972	693	1
3.36418101202381	3.21869616656108	694	1
3.36702435080793	3.23705156826486	695	1
3.37094626802805	3.25205616378593	696	1
3.37165363700314	3.27184756722344	697	1
3.37363639585567	3.26219235379009	698	1
3.36154776397904	3.24002258652322	699	1
3.36704223805279	3.23148136625166	700	1
3.36719320016692	3.25248916832630	701	1
3.36062841165779	3.25126497080647	702	1
3.35898564374564	3.25470745385190	703	1
3.36042739491680	3.25455704605358	704	1
3.36453547238811	3.26898717729155	705	1
3.36799422853068	3.24791358059556	706	1
3.36547321277093	3.22856891539993	707	1
3.36328529027462	3.22546272027339	708	1
3.36000559296917	3.23661859504195	709	1
3.36576329810768	3.24206305596217	710	1
3.36918038784778	3.24032567865877	711	1
3.36636674584897	3.25712548981664	712	1
3.37570347077406	3.25646190878730	713	1
3.36530610526685	3.26914803089923	714	1
3.36647566014568	3.27962044003219	715	1
3.36664651830986	3.25930317859346	716	1
3.35905543760651	3.24224383845438	717	1
3.36487326454728	3.24292701681828	718	1
3.36467775509717	3.26131567956143	719	1
3.37258482248819	3.27987617040223	720	1
3.36309784792232	3.26606646241971	721	1
3.36319709470884	3.22509800975898	722	1
3.36361494631261	3.24235659615974	723	1
3.36258808440668	3.22856877839112	724	1
3.35465266802548	3.19927295789569	725	1
3.36323599721831	3.26315178427662	726	1
3.36683806463196	3.24965185703302	727	1
3.36967470575038	3.23170576106502	728	1
3.36281103889828	3.21869286338939	729	1
3.36264841240111	3.24621006186726	730	1
3.37462515904327	3.26972336231885	731	1
3.37088726180825	3.27772506722967	732	1
3.36775284810374	3.27870991634461	733	1
3.36712526773303	3.26755904720424	734	1
3.36408785752082	3.22851878740008	735	1
3.37097399965700	3.24384190695076	736	1
3.36878385389916	3.25869876251083	737	1
3.36033319009328	3.23281443224498	738	1
3.36351939162564	3.24596483083352	739	1
3.36792065808372	3.24873826585375	740	1
3.36712323122744	3.26439941099878	741	1
3.36491780013784	3.21290183361178	742	1
3.36137901746612	3.19080806390276	743	1
3.36178103264063	3.21672271827539	744	1
3.36764142646625	3.26097273063684	745	1
3.36532597343602	3.26011860533476	746	1
3.36510668804647	3.25104557772210	747	1
3.35878014034537	3.23659669970987	748	1
3.36760628058649	3.24626444934852	749	1
3.36025942212882	3.23646333880966	750	1
3.35828997558883	3.23240631318204	751	1
3.36062809484180	3.22952525657855	752	1
3.36263722005305	3.27251194225977	753	1
3.36575770539390	3.28785804727096	754	1
3.36083783570890	3.25077037314158	755	1
3.36455113025774	3.23873072116718	756	1
3.36678590872560	3.22356937680586	757	1
3.35934176166428	3.21083272135596	758	1
3.36333598366161	3.21747159936587	759	1
3.36142765508762	3.20995861557213	760	1
3.36284568758164	3.22143100130943	761	1
3.36045203889827	3.22466704133445	762	1
3.35620231227249	3.21414865881081	763	1
3.35935461851440	3.23268360576270	764	1
3.36667328170175	3.25254864764567	765	1
3.36054604064010	3.24452229072426	766	1
3.36016352477409	3.22480238461990	767	1
3.37070966033441	3.27038929939611	768	1
3.36720159739918	3.25470541442903	769	1
3.36707635837049	3.24025033777813	770	1
3.36980408303916	3.26512399311118	771	1
3.36609708579943	3.26825346878631	772	1
3.36521522243311	3.24893481315513	773	1
3.37143135350200	3.26536602748218	774	1
3.36719452047369	3.26679322280629	775	1
3.36675584276118	3.25943953282688	776	1
3.36255819906707	3.20162774667896	777	1
3.36455552822432	3.24156688843904	778	1
3.36964767674196	3.28785446230829	779	1
3.36923187091982	3.29853493220776	780	1
3.36566596577529	3.29295812783132	781	1
3.36939666471243	3.30101190413897	782	1
3.36838671865515	3.27958957920676	783	1
3.36428815366198	3.23103677560715	784	1
3.36320216769270	3.25122832023820	785	1
3.36697983335993	3.26766581717918	786	1
3.37206092209497	3.29942163167529	787	1
3.36262287547797	3.24899517875840	788	1
3.36467056322289	3.25054828225990	789	1
3.36336164711059	3.23377404209755	790	1
3.36073327291498	3.25426081481055	791	1
3.36474976151433	3.25828957554351	792	1
3.36741458796314	3.25838507461678	793	1
3.36821338422150	3.26715613291806	794	1
3.36461954423698	3.23744782831183	795	1
3.36793913265884	3.25853963687655	796	1
3.36276403140441	3.28627482113243	797	1
3.36658318311687	3.29663066987657	798	1
3.36391667687228	3.24383362824262	799	1
3.36607322847447	3.26869110235893	800	1
3.37030514670330	3.28733460611454	801	1
3.36626909573277	3.27349733476560	802	1
3.37086698573647	3.26327691292562	803	1
3.36808643625760	3.26824081141841	804	1
3.36714163992907	3.27244919367019	805	1
3.36013076956683	3.25273249815688	806	1
3.36511232435756	3.25267561866879	807	1
3.36150034057937	3.24443529459842	808	1
3.36131037882882	3.23971870542212	809	1
3.36305819939865	3.23936419847828	810	1
3.36815351706904	3.27437777976275	811	1
3.37453653156710	3.27864963924469	812	1
3.36471648074600	3.23025134379169	813	1
3.36630149016309	3.24936982747570	814	1
3.36689660046555	3.27128046041320	815	1
3.36412491933297	3.26612032999751	816	1
3.36549741516985	3.24405473653083	817	1
3.36123330293491	3.23071298439060	818	1
3.36522626269807	3.25722263918111	819	1
3.37033459736980	3.27667209966734	820	1
3.37178936819090	3.27751303337451	821	1
3.36699911075442	3.31590706454309	822	1
3.36415188765805	3.27299684275159	823	1
3.36233922237089	3.25199423598451	824	1
3.36264678137228	3.24182855008618	825	1
3.36565669499773	3.23388339323949	826	1
3.36203166929141	3.22994985742556	827	1
3.36004197692270	3.23665788975127	828	1
3.36506001538494	3.22714506860992	829	1
3.35834983834126	3.21264327109035	830	1
3.35750180827569	3.21095186820785	831	1
3.35851685351661	3.22482091622436	832	1
3.36114887974379	3.26017876123793	833	1
3.36086852180932	3.25183399086879	834	1
3.36472547609103	3.27376805450909	835	1
3.36219539814423	3.24143773915450	836	1
3.36328895726691	3.23512349697588	837	1
3.36346906525001	3.22712057456600	838	1
3.36428235604580	3.22693480797195	839	1
3.36468731546179	3.25320423191206	840	1
3.37033100830372	3.28993980347833	841	1
3.36480965281522	3.27186627362420	842	1
3.36317946110881	3.23064591889261	843	1
3.36045906224546	3.24148421353116	844	1
3.35803213277807	3.25352632528712	845	1
3.36273979635022	3.25132492204313	846	1
3.36825359532717	3.28193510997828	847	1
3.36950143446826	3.26514327093306	848	1
3.36907813623293	3.24975856649400	849	1
3.36638809267402	3.22025092839629	850	1
3.36991948623307	3.25257747028680	851	1
3.36173269857562	3.24330430002471	852	1
3.36955641123868	3.24809880081073	853	1
3.35918166303936	3.25186492134472	854	1
3.36649705901471	3.26649861545139	855	1
3.36874737804151	3.27259463005230	856	1
3.37049643988117	3.24280616746832	857	1
3.36239637185064	3.22477421880905	858	1
3.36371331206873	3.21402543546411	859	1
3.36509245836876	3.24932766028972	860	1
3.36454943939101	3.27029943411906	861	1
3.36696599974514	3.24824639409469	862	1
3.36079993503686	3.24922662154938	863	1
3.36540485670284	3.26087675435081	864	1
3.36524859532809	3.25374083177365	865	1
3.36699867203313	3.26909315313589	866	1
3.35951633070559	3.22129725509914	867	1
3.35962895167042	3.21958050718109	868	1
3.36559579217431	3.22886684950681	869	1
3.36489080955511	3.20597710929775	870	1
3.36543512774197	3.24689359295827	871	1
3.36809200453578	3.25821271851573	872	1
3.36398731361895	3.24407415885586	873	1
3.35848231869835	3.24404302948989	874	1
3.36515422038729	3.25424341908681	875	1
3.36220104665133	3.22420406447098	876	1
3.36063415078663	3.24135740589342	877	1
3.36947568498629	3.29655754780729	878	1
3.37042233249086	3.28685047213119	879	1
3.36873945562733	3.28271440747347	880	1
3.36675030868064	3.23677305980889	881	1
3.36132745080109	3.21854968354278	882	1
3.36450705921296	3.22942066918095	883	1
3.36380718171061	3.26392886352969	884	1
3.36543356043816	3.27049112758513	885	1
3.36053977330287	3.24513009283783	886	1
3.36656524837098	3.25082242237250	887	1
3.36408110458514	3.25563017907305	888	1
3.36488935730367	3.25410496817086	889	1
3.36849926125773	3.23688588457381	890	1
3.36834559492598	3.24779250655156	891	1
3.36104143395046	3.24896147973828	892	1
3.36367443777619	3.25276032883227	893	1
3.36981208607502	3.27311792605024	894	1
3.36907702477582	3.27136152759383	895	1
3.37203144054768	3.28246184765852	896	1
3.36336147040417	3.23941673822833	897	1
3.36651837327592	3.25692974929823	898	1
3.35923887722688	3.26277711012585	899	1
3.36595598206203	3.26341552190641	900	1
3.36710689504391	3.25216994063203	901	1
3.36005575532448	3.23741172694504	902	1
3.36447642061332	3.23361351349424	903	1
3.36435855978587	3.24984985213917	904	1
3.36311844306414	3.24444157828448	905	1
3.36581664422065	3.25509216340025	906	1
3.36706090378949	3.27813368996508	907	1
3.36161763911345	3.26235090590203	908	1
3.35987905638897	3.24818486370928	909	1
3.36751744497389	3.23401564450483	910	1
3.36927132856312	3.25767613042757	911	1
3.35972080798610	3.26156682535707	912	1
3.37016641408348	3.26138520100422	913	1
3.37249581528100	3.26079302726937	914	1
3.36622642537745	3.26001313216690	915	1
3.36171364745730	3.25339411425090	916	1
3.36319099271404	3.25160881551493	917	1
3.36016199419841	3.23467511742048	918	1
3.35962610392951	3.23654852838113	919	1
3.36889777400584	3.23460746617654	920	1
3.36730777260533	3.23165867893633	921	1
3.36283188025452	3.22878281722777	922	1
3.36570693594430	3.22277508712254	923	1
3.36318285842900	3.20163322349423	924	1
3.36114923864807	3.24516808799433	925	1
3.36358407780250	3.26168995385457	926	1
3.37002091396922	3.26757879455435	927	1
3.36993089368291	3.26823256793124	928	1
3.36597712822729	3.25575811760753	929	1
3.36208931684882	3.24263375118304	930	1
3.36558091569827	3.27296902330966	931	1
3.36721583474022	3.25705158902253	932	1
3.36927726439921	3.24454417564052	933	1
3.36122342646311	3.23079127968404	934	1
3.36773334819813	3.24821081804512	935	1
3.37032879801758	3.26921129086835	936	1
3.36696783589501	3.25317882034159	937	1
3.36417396277473	3.25757875130745	938	1
3.37100831611316	3.27481197414176	939	1
3.36520267920072	3.24699910647225	940	1
3.36564612936546	3.26133552158101	941	1
3.35867047194069	3.23754698155420	942	1
3.35805203502290	3.26744745626673	943	1
3.36675982218197	3.28768068644157	944	1
3.36886817875959	3.26447137709128	945	1
3.37214740687277	3.26504473546726	946	1
3.37284342205083	3.27372429256991	947	1
3.36046066024238	3.24797838051293	948	1
3.36868330803678	3.25919186623578	949	1
3.36414827779500	3.24445701820001	950	1
3.36302473814054	3.23643573768447	951	1
3.36607282439927	3.22375559016732	952	1
3.36165995087459	3.24402766758335	953	1
3.36265171004284	3.23580055500431	954	1
3.36368987666095	3.24153647895091	955	1
3.36155974283867	3.22665191774793	956	1
3.36529365209603	3.22687635343156	957	1
3.37120954975939	3.27807736346966	958	1
3.36551360280721	3.24278954873318	959	1
3.36599551707114	3.25741462870556	960	1
3.36287466010221	3.29158669897197	961	1
3.36890891022744	3.24938648156174	962	1
3.36521023148038	3.24633212010449	963	1
3.36555331585447	3.26524063588965	964	1
3.36085365187688	3.21585986943363	965	1
3.36219448190628	3.24853124301122	966	1
3.36118826533450	3.24080964026506	967	1
3.36040647180791	3.25431036976866	968	1
3.36442537652014	3.22064408386656	969	1
3.35871005058277	3.22798394849049	970	1
3.36842727108596	3.25203032392139	971	1
3.36471341211257	3.27189876199846	972	1
3.36556497158058	3.24598365393230	973	1
3.36215965358606	3.21954476591005	974	1
3.36300210156363	3.25358541035452	975	1
3.36306778462111	3.25463965623595	976	1
3.37034307495793	3.24107158066206	977	1
3.36727725391640	3.25327728972361	978	1
3.36580755989417	3.24882964547361	979	1
3.36299239517047	3.23927758491568	980	1
3.36460155096512	3.24870388621390	981	1
3.36501546220010	3.23766377760665	982	1
3.36382784724650	3.23625382537475	983	1
3.36471755815138	3.22959992375193	984	1
3.36099037020269	3.24181401527998	985	1
3.35915615179541	3.22330879735114	986	1
3.35873574368378	3.23289646040177	987	1
3.35928863726790	3.23228055573954	988	1
3.36182308079234	3.23650975949706	989	1
3.36405898399280	3.24646756679622	990	1
3.36407393138286	3.26673489409437	991	1
3.35939583266065	3.26140333957291	992	1
3.36331497875579	3.24411768233777	993	1
3.36791492143799	3.25972210917089	994	1
3.36401452013274	3.25166477627436	995	1
3.36964442791732	3.26354909601173	996	1
3.36184671751093	3.25739611139650	997	1
3.37228772627854	3.27034465263259	998	1
3.36472184180317	3.25696480136693	999	1
3.36558142456464	3.28886267232664	1000	1
3.36177458403091	3.26787130732094	1001	1
3.37031184952834	3.27670877667276	1002	1
3.36255569593812	3.23425464712563	1003	1
3.36152474774561	3.22854070207176	1004	1
3.36287643134118	3.24159005611271	1005	1
3.35898741705266	3.22156530857391	1006	1
3.35435826360775	3.23562832471475	1007	1
3.35871001987569	3.23736689552570	1008	1
3.35861545439487	3.22837520485988	1009	1
3.36233869498235	3.23331757416755	1010	1
3.35973433095923	3.22022593622413	1011	1
3.36148276103730	3.23480536346428	1012	1
3.36567483043970	3.21734364116383	1013	1
3.36242651417505	3.24649229856037	1014	1
3.36162260359703	3.25018232347383	1015	1
3.36056608156749	3.25819106707189	1016	1
3.36221278592950	3.25818866473906	1017	1
3.36102903260755	3.25442927156719	1018	1
3.36361623144862	3.28756339348543	1019	1
3.36678223224730	3.29102703062457	1020	1
3.36257662581178	3.28343745888286	1021	1
3.36536424827055	3.25825659709888	1022	1
3.36077817793851	3.24788894300256	1023	1
3.35940114845064	3.23011026164716	1024	1
3.36478515420526	3.24851862445624	1025	1
3.36580498351476	3.25823957658265	1026	1
3.36339599423772	3.22595489700501	1027	1
3.35802502108638	3.22762410381083	1028	1
3.36663652724823	3.25974868085967	1029	1
3.36462160852212	3.25670700257546	1030	1
3.36437699310753	3.26221187040424	1031	1
3.36822692524712	3.25970432895701	1032	1
3.36772906006398	3.26299523398932	1033	1
3.36838708390063	3.25700604443974	1034	1
3.37354098665750	3.25445999889770	1035	1
3.36479450136447	3.24812320786746	1036	1
3.36939875598458	3.26723527844561	1037	1
3.37153161199488	3.27899169211470	1038	1
3.36555784839850	3.26585538374418	1039	1
3.36096843320207	3.24414070912238	1040	1
3.36115058788091	3.27016885969936	1041	1
3.35752403965543	3.24617635275647	1042	1
3.36483714637522	3.25941700482753	1043	1
3.36020407087479	3.23770392232614	1044	1
3.36810097832474	3.25773274452110	1045	1
3.36289687929374	3.25132528384005	1046	1
3.36254988399487	3.26288284269616	1047	1
3.36482509376749	3.24252369716641	1048	1
3.36173299351912	3.23862652536503	1049	1
3.36692830296308	3.25198974471193	1050	1
3.37183097269860	3.26324749828622	1051	1
3.36167119151536	3.24570907275289	1052	1
3.35773601971007	3.23358587690003	1053	1
3.36579098132269	3.27000193547804	1054	1
3.36874461285209	3.28919673584780	1055	1
3.35632305872055	3.24210237436709	1056	1
3.36525498028988	3.21614313706696	1057	1
3.35951941982212	3.19174618481886	1058	1
3.36348126463407	3.21977507293142	1059	1
3.36038047984545	3.22884318986787	1060	1
3.35854163115234	3.22132426886744	1061	1
3.36328207938657	3.23849864213256	1062	1
3.36203546079022	3.26068180236909	1063	1
3.36729888985266	3.25894565085298	1064	1
3.36636391898655	3.27549506034505	1065	1
3.35957161064546	3.24544594649792	1066	1
3.36274323543765	3.24251236878458	1067	1
3.36009236021902	3.26134160623912	1068	1
3.36434161797730	3.26552582983183	1069	1
3.35919532533891	3.23881438436418	1070	1
3.36325292122068	3.25301342590163	1071	1
3.36625580395504	3.22548413809348	1072	1
3.36216486666768	3.22064617807248	1073	1
3.36557736801101	3.23465590536091	1074	1
3.36227969423135	3.26541976738422	1075	1
3.36319034277439	3.25049927649109	1076	1
3.36175434258099	3.26562525715574	1077	1
3.36146748574402	3.26035498072465	1078	1
3.36420392643990	3.26598751091542	1079	1
3.35868447314760	3.24667136478922	1080	1
3.36003479285138	3.25039194806372	1081	1
3.36874338131758	3.27028151538814	1082	1
3.36108229234991	3.23925976513233	1083	1
3.36391644286071	3.26271813282134	1084	1
3.36136238135914	3.23691356587280	1085	1
3.36328154668072	3.24229597091711	1086	1
3.36116675013651	3.24289536309927	1087	1
3.36119677627159	3.22991956637586	1088	1
3.36027330182712	3.21721217474528	1089	1
3.36296521675987	3.22731465622455	1090	1
3.36384129029516	3.26820845408433	1091	1
3.36961976699541	3.27081299888582	1092	1
3.37225558323527	3.28290973422342	1093	1
3.36018928789876	3.24633808196501	1094	1
3.36464309895518	3.25550180593708	1095	1
3.36240438080101	3.25184203877600	1096	1
3.36345662187571	3.27460050761711	1097	1
3.35974265979917	3.24476811425465	1098	1
3.35255254702078	3.21296718671248	1099	1
3.36541681994825	3.22200144716320	1100	1
3.36223075359457	3.26246647070651	1101	1
3.36733721235506	3.27474984761702	1102	1
3.36673565467959	3.23722567443086	1103	1
3.35845369630299	3.22367499215709	1104	1
3.35753238381384	3.24921130919554	1105	1
3.36349883052406	3.22750075219930	1106	1
3.36155859274297	3.23096950644609	1107	1
3.35807113275978	3.22206607635089	1108	1
3.36443732355823	3.23276153559208	1109	1
3.35749313733219	3.20148426242247	1110	1
3.36070686054867	3.22065266895342	1111	1
3.35912801106729	3.23983918606912	1112	1
3.36599752141664	3.24733321610111	1113	1
3.36650546024006	3.28147597480603	1114	1
3.36465746505360	3.26918235184287	1115	1
3.35922025581430	3.25332100774796	1116	1
3.36198097548526	3.26653153089307	1117	1
3.36779957967896	3.23893449980643	1118	1
3.36016563415057	3.24376824895452	1119	1
3.36653214872666	3.25828287492781	1120	1
3.36067820900281	3.26341008057670	1121	1
3.36472514550523	3.27332461769223	1122	1
3.36462187952315	3.25701222640619	1123	1
3.36376247671138	3.27649604247913	1124	1
3.36571067642297	3.26292083553893	1125	1
3.36086564430966	3.23772445615919	1126	1
3.36331177875076	3.25260427527818	1127	1
3.36286261907985	3.24598041682197	1128	1
3.36321844870696	3.22895523077765	1129	1
3.36379624715372	3.25228554616835	1130	1
3.36236440539538	3.23609438467180	1131	1
3.37018411475059	3.25428377355228	1132	1
3.36071728342020	3.26530879074350	1133	1
3.36340478408094	3.25440804422619	1134	1
3.36168568681234	3.23687346799171	1135	1
3.37214529012087	3.27551098604978	1136	1
3.36546675821389	3.26499846569195	1137	1
3.35818467424868	3.24674999057026	1138	1
3.36058510311822	3.25471282567051	1139	1
3.36383641241669	3.24881112907577	1140	1
3.36465868010450	3.24988894704663	1141	1
3.36090529137745	3.22178055811940	1142	1
3.36196337811650	3.23533749188410	1143	1
3.35697479153261	3.25139757639245	1144	1
3.35590887787362	3.23256933664632	1145	1
3.36390324114105	3.26766256901707	1146	1
3.36067706763939	3.25652784897162	1147	1
3.35770948796657	3.23822278318002	1148	1
3.36302237909771	3.25594419579087	1149	1
3.35920402721915	3.22962543998429	1150	1
3.36539334638592	3.26010807533846	1151	1
3.36778798837445	3.29174025001747	1152	1
3.36186183611876	3.25303074484878	1153	1
3.36630932646109	3.27040351639283	1154	1
3.36506467233812	3.26312652210623	1155	1
3.36454811381835	3.24715115081254	1156	1
3.36096987046515	3.24019790818151	1157	1
3.35951538948258	3.24654636480811	1158	1
3.36581836682673	3.28135652809753	1159	1
3.36715582368296	3.25939873298995	1160	1
3.36799771766472	3.25455186906125	1161	1
3.36634152860433	3.26035238090364	1162	1
3.36475033130844	3.28279278727934	1163	1
3.35960089422062	3.25311351995431	1164	1
3.36905012586580	3.27344828244225	1165	1
3.36736032680494	3.27666018883357	1166	1
3.36610147048866	3.26892712436703	1167	1
3.36426667303990	3.25012006447198	1168	1
3.35897736403170	3.23820385966191	1169	1
3.36458335266771	3.24353514237195	1170	1
3.35576248414140	3.22262366692946	1171	1
3.36077775971098	3.23977547774342	1172	1
3.36258111741505	3.27701300248274	1173	1
3.36093588817497	3.25851739000885	1174	1
3.36120514560288	3.25555433225970	1175	1
3.35213241258518	3.23458705072022	1176	1
3.36145303515747	3.26309413561513	1177	1
3.36410298663098	3.27960250661393	1178	1
3.36360515190855	3.28021169240063	1179	1
3.36355294938268	3.27745833690853	1180	1
3.36904518430630	3.29513008043047	1181	1
3.37048994693899	3.28900086306694	1182	1
3.36273947689611	3.28716026356877	1183	1
3.35890273003959	3.23971689748727	1184	1
3.35685007761402	3.24250241477482	1185	1
3.35715758384919	3.25073792598726	1186	1
3.36357548857961	3.28867860594162	1187	1
3.35976714801968	3.27042480500619	1188	1
3.36011926550890	3.24764645957580	1189	1
3.36433763957188	3.25953194867233	1190	1
3.36414407737073	3.30014947032275	1191	1
3.36378832019617	3.26152469461313	1192	1
3.36829915471658	3.25957969183037	1193	1
3.36410261455869	3.28362196221979	1194	1
3.36442751793509	3.28627981988807	1195	1
3.36336103017599	3.25758240634159	1196	1
3.35776735082839	3.25610614843892	1197	1
3.35532930700962	3.26216835597697	1198	1
3.36837374703366	3.29024595319687	1199	1
3.36040799445800	3.26370449055668	1200	1
3.36065481254345	3.24111854173913	1201	1
3.36259130321995	3.26808887059500	1202	1
3.36354065679506	3.29571540983404	1203	1
3.35870310725522	3.29005111361994	1204	1
3.36023010160308	3.26270541378108	1205	1
3.36001050755357	3.24112554694412	1206	1
3.36432373319296	3.26889252172319	1207	1
3.36171531265182	3.27354624381587	1208	1
3.36190829213891	3.22454359128327	1209	1
3.36509571157916	3.25105290484054	1210	1
3.36523680798901	3.26037260111561	1211	1
3.36269075004105	3.25495605935476	1212	1
3.36354631517839	3.25763985293324	1213	1
3.36432837470815	3.24512632183013	1214	1
3.36209409283061	3.26041525976755	1215	1
3.36287560227856	3.26270709458787	1216	1
3.35917724736043	3.26279889300520	1217	1
3.35963266412666	3.25039282678266	1218	1
3.36333553096108	3.23264210499571	1219	1
3.36271755511143	3.25297373904864	1220	1
3.35980672133119	3.22817759324668	1221	1
3.35901109209452	3.24650519119050	1222	1
3.35457016848334	3.25348121305406	1223	1
3.36012593061984	3.24905883730898	1224	1
3.35772625690661	3.23337155981085	1225	1
3.36368566647784	3.22955705781713	1226	1
3.36179867356811	3.26394250483868	1227	1
3.36331485863090	3.25105622545006	1228	1
3.35919660976937	3.25969052906246	1229	1
3.36138082085150	3.26550915976054	1230	1
3.36594343978266	3.23990474800394	1231	1
3.35797622738774	3.23002964901811	1232	1
3.36344539612502	3.26945603698846	1233	1
3.36599156304903	3.29817766157449	1234	1
3.36421345325258	3.28433698333612	1235	1
3.36081824109876	3.25732068376804	1236	1
3.36178066840732	3.24384302379392	1237	1
3.36721057948838	3.28093781549072	1238	1
3.36805521558321	3.26801561141960	1239	1
3.36460967443577	3.24806820685965	1240	1
3.35651929137222	3.22004323877802	1241	1
3.36072851149460	3.23142709389982	1242	1
3.36048797752068	3.23284712318933	1243	1
3.36315760021349	3.25779581962608	1244	1
3.36385998922915	3.21322680210765	1245	1
3.35805685461263	3.20808037788530	1246	1
3.36357079590859	3.23239507819555	1247	1
3.35965649920438	3.28903492211988	1248	1
3.35757997715600	3.26489256515211	1249	1
3.36336179867996	3.25904037673393	1250	1
3.36246163195147	3.27114664932747	1251	1
3.35940790963324	3.27501423378501	1252	1
3.35855421571094	3.27166980324787	1253	1
3.35926629919018	3.26184526775864	1254	1
3.35581710019500	3.22962604705581	1255	1
3.35606219939368	3.23764781481072	1256	1
3.35879363184443	3.26030821053976	1257	1
3.36240489865054	3.22192121541640	1258	1
3.36554531994184	3.26130409514428	1259	1
3.36038700823456	3.26411129027502	1260	1
3.36312577431991	3.26220072053943	1261	1
3.36228294927832	3.26928482907226	1262	1
3.36703422541364	3.27985064288487	1263	1
3.36467197355435	3.23176304208018	1264	1
3.36667783551263	3.25772314335126	1265	1
3.36316197908871	3.23970169543108	1266	1
3.35935988480311	3.24382417096650	1267	1
3.36171433051529	3.23860068281917	1268	1
3.36736107733303	3.26557030154695	1269	1
3.36047120156621	3.25020022658989	1270	1
3.36249738460069	3.26881768870808	1271	1
3.36237921712079	3.26311349621257	1272	1
3.36711457341013	3.28702870105781	1273	1
3.36293955339097	3.25410888360586	1274	1
3.36453488791479	3.27905089071302	1275	1
3.36673314486763	3.24995594223899	1276	1
3.36606459483340	3.27533570960679	1277	1
3.36257468118137	3.26818855581574	1278	1
3.35803383769322	3.25056927873407	1279	1
3.35883795930439	3.23362046524461	1280	1
3.35987154706960	3.21043325855146	1281	1
3.36563537343140	3.26615068478775	1282	1
3.37032514450333	3.29948895022438	1283	1
3.36826929723046	3.28436966005697	1284	1
3.36289773910914	3.27930779405039	1285	1
3.36707430919826	3.29578769987136	1286	1
3.36199559149398	3.28332094203848	1287	1
3.36030526709212	3.26694768468690	1288	1
3.35839484748149	3.24635882158859	1289	1
3.36753311889852	3.27760410580617	1290	1
3.36745716524978	3.28010352215806	1291	1
3.36689712822832	3.27282457851751	1292	1
3.36824709268597	3.27345374536407	1293	1
3.36401458981589	3.27031324693643	1294	1
3.36035117118188	3.20544898538087	1295	1
3.36281500134557	3.23185730708364	1296	1
3.36314785598043	3.26418773384745	1297	1
3.36394622092917	3.27340414716179	1298	1
3.36985190655346	3.28802716406063	1299	1
3.36690831281938	3.29471909718161	1300	1
3.35456060201747	3.23206356668536	1301	1
3.36163367269718	3.24890474694738	1302	1
3.35640384720177	3.21842684452255	1303	1
3.35868579557641	3.20946735143912	1304	1
3.35975777284954	3.25575566782624	1305	1
3.36579275249881	3.26351169447281	1306	1
3.35858832844938	3.23958655256415	1307	1
3.36527732511741	3.26031932203944	1308	1
3.37217744562110	3.27921070982186	1309	1
3.36208279919680	3.27480424023206	1310	1
3.36897364516501	3.29646509933903	1311	1
3.36775753314001	3.29347412849408	1312	1
3.37157899800703	3.29241878794961	1313	1
3.36774825444129	3.29160273325997	1314	1
3.37170290214776	3.29898682835914	1315	1
3.36463259532011	3.27323020444637	1316	1
3.36469240841524	3.26663736837364	1317	1
3.36794829510881	3.26051804300418	1318	1
3.36626065174613	3.29385434798510	1319	1
3.36599427377592	3.26711980768768	1320	1
3.36605532606178	3.26763779963716	1321	1
3.36672908137464	3.28032707123165	1322	1
3.36533049083100	3.29724500012544	1323	1
3.36809771141834	3.29050770806705	1324	1
3.36985532754391	3.30356710827944	1325	1
3.36667911115394	3.29277737926097	1326	1
3.37252672612525	3.28929229669858	1327	1
3.36990225167699	3.29261932172227	1328	1
3.36893362251710	3.27927236516280	1329	1
3.36080618198939	3.26266541620605	1330	1
3.36448194861662	3.26459782622722	1331	1
3.36375612300434	3.28012075833889	1332	1
3.36758326158253	3.29218957171101	1333	1
3.37066332195604	3.29291722490452	1334	1
3.36202233029462	3.26000559649626	1335	1
3.35912728637520	3.23748979998628	1336	1
3.36061748233168	3.28074595866723	1337	1
3.36973680384631	3.28418284535206	1338	1
3.36789451488762	3.27200172855404	1339	1
3.36598892972714	3.26977470121750	1340	1
3.36660060437008	3.25991390245480	1341	1
3.36051029351584	3.23606634410721	1342	1
3.36107543976861	3.26933980604138	1343	1
3.37119679917346	3.27480824855598	1344	1
3.35990538065288	3.24165709889885	1345	1
3.36330269173260	3.25301664730611	1346	1
3.36094434157563	3.27770567589351	1347	1
3.35722831003845	3.25969100395552	1348	1
3.36756569145819	3.28321701712924	1349	1
3.36745957457681	3.29367731301344	1350	1
3.36009902925264	3.24472830912725	1351	1
3.36047984069806	3.23864310871101	1352	1
3.35869349462834	3.24129046736953	1353	1
3.36007977330243	3.23350801410799	1354	1
3.36380938669751	3.24375509433338	1355	1
3.35973127335551	3.26359656657333	1356	1
3.36967054133851	3.26816876909067	1357	1
3.36231314511075	3.25990381602722	1358	1
3.36150758177130	3.25002586582576	1359	1
3.36888469284343	3.27697987647043	1360	1
3.37147454123128	3.30447762011026	1361	1
3.37616051221764	3.30627486701379	1362	1
3.36508669811329	3.26209822607925	1363	1
3.36319423962172	3.24706350259404	1364	1
3.36844709137344	3.27638658032458	1365	1
3.36567780475577	3.28326268355702	1366	1
3.36601749554574	3.28251236683311	1367	1
3.36838206125488	3.29913553085669	1368	1
3.36730505415737	3.27364894859706	1369	1
3.35860241202730	3.23987127433373	1370	1
3.36331126474121	3.23113041578666	1371	1
3.35969685144253	3.22492239238480	1372	1
3.36035805673264	3.20825193155627	1373	1
3.36163463100208	3.23904064967558	1374	1
3.36095079333109	3.25287060850758	1375	1
3.36372351557862	3.26460978418532	1376	1
3.36145373021423	3.25325776205463	1377	1
3.36131450710591	3.25637602498026	1378	1
3.35871034251637	3.22097225422469	1379	1
3.35831344795801	3.25231650468024	1380	1
3.35857812292299	3.25690567608100	1381	1
3.36515164331742	3.28114375661831	1382	1
3.36056749044318	3.26829227890445	1383	1
3.36821662046044	3.27035351632935	1384	1
3.36020643668884	3.26353309046178	1385	1
3.35867365425223	3.24548544766848	1386	1
3.36030464560832	3.23836308206485	1387	1
3.36602880110463	3.27004876758135	1388	1
3.36303819181340	3.26312313737800	1389	1
3.35704993451913	3.23880051574932	1390	1
3.36184382692666	3.23517340130904	1391	1
3.35912981146900	3.22937031845441	1392	1
3.35694095748178	3.23396743228270	1393	1
3.36107936956251	3.25473838578722	1394	1
3.35580509587765	3.23716575876495	1395	1
3.35911161737464	3.26050589487196	1396	1
3.36441577500847	3.27092423947190	1397	1
3.36320696191601	3.25978813359940	1398	1
3.35527464409684	3.25382648146965	1399	1
3.36166003272230	3.25303173675620	1400	1
3.36368433688215	3.24090109987694	1401	1
3.35966427696370	3.24550050940867	1402	1
3.35597895338294	3.23695450413834	1403	1
3.36116767784319	3.26303467828111	1404	1
3.36381446120082	3.27400623643709	1405	1
3.36267809876309	3.26688218703477	1406	1
3.36083392037270	3.25797695522699	1407	1
3.36419652667596	3.24697319326420	1408	1
3.37080973109827	3.26259260788732	1409	1
3.36904139018145	3.27689402296791	1410	1
3.36115151676690	3.20817327381611	1411	1
3.35785332760248	3.23082399126613	1412	1
3.36258488696385	3.26776239538065	1413	1
3.36896898599144	3.29207307194519	1414	1
3.37310090254381	3.29178533529745	1415	1
3.36209562282738	3.25417136219782	1416	1
3.36483448742047	3.27398208299114	1417	1
3.36685792938311	3.30430722970799	1418	1
3.36506946416976	3.27879915354015	1419	1
3.36121121665687	3.24967897557154	1420	1
3.35924913466012	3.26231307082039	1421	1
3.35836577083597	3.22518144646689	1422	1
3.36096590575593	3.23939894060914	1423	1
3.35933308267352	3.25677736866247	1424	1
3.36156683639226	3.26125016249158	1425	1
3.36095230537250	3.25655487427451	1426	1
3.36168331255588	3.25941898098928	1427	1
3.36096332672131	3.24379213715908	1428	1
3.36310163213772	3.28128637287879	1429	1
3.36741955155665	3.29868944666369	1430	1
3.36797422184169	3.30037191563820	1431	1
3.36809370957174	3.29109988648199	1432	1
3.35627716268477	3.26194073526067	1433	1
3.36476351594906	3.26311303298083	1434	1
3.36573255619546	3.29956086443007	1435	1
3.36061188352818	3.27254014384353	1436	1
3.36203284579461	3.27586244984116	1437	1
3.35976373769346	3.25647283533500	1438	1
3.36291708923044	3.25077150696654	1439	1
3.36322543117508	3.24285168953464	1440	1
3.35753995857509	3.25193823376312	1441	1
3.36649300285480	3.25753601727015	1442	1
3.36763375574577	3.23920769260725	1443	1
3.36270210009670	3.26105848615519	1444	1
3.36562453966362	3.24777492007429	1445	1
3.36281624607842	3.25657248839124	1446	1
3.36630588953721	3.28571459919906	1447	1
3.36046606016015	3.25005745285882	1448	1
3.36474611659507	3.27453533425694	1449	1
3.36299274734139	3.26904035933297	1450	1
3.36214894492279	3.26996511381628	1451	1
3.36792050634281	3.27570781080329	1452	1
3.37183695473895	3.28845707581641	1453	1
3.37199771010881	3.29765554638428	1454	1
3.36207877646299	3.25625977048369	1455	1
3.36113270561207	3.24106339864898	1456	1
3.35811474885227	3.23218336685853	1457	1
3.35940957062114	3.24633956427873	1458	1
3.35546455295124	3.22503485555152	1459	1
3.35507479557832	3.20749489210867	1460	1
3.35580385197876	3.21945905762685	1461	1
3.36216901600467	3.23574073434288	1462	1
3.36178484878623	3.24222439687786	1463	1
3.36140929499997	3.27011591569870	1464	1
3.35927551943321	3.26934863201037	1465	1
3.36168975341055	3.25756465030191	1466	1
3.36374582660479	3.28318431810266	1467	1
3.36247900340518	3.26924825808439	1468	1
3.36261361453320	3.26232984658391	1469	1
3.35874693292128	3.22898630512165	1470	1
3.36155054930765	3.21541321952796	1471	1
3.35536821592479	3.20398359514489	1472	1
3.35522907519452	3.21060008626619	1473	1
3.35400103881691	3.21903633698322	1474	1
3.36098728087783	3.24194478602224	1475	1
3.36120646550512	3.21452188185367	1476	1
3.35956779587414	3.23201241873936	1477	1
3.35878395029121	3.23515970680598	1478	1
3.36475052618599	3.29252033598038	1479	1
3.36012644306455	3.26371564047438	1480	1
3.35920333481831	3.25448769916633	1481	1
3.36193966834295	3.27216815770231	1482	1
3.36417648409746	3.29506574514813	1483	1
3.35796168939552	3.24827119653493	1484	1
3.35962122570534	3.22254482272859	1485	1
3.36312186630842	3.25201568901590	1486	1
3.36130752756301	3.25607205558011	1487	1
3.36431614148585	3.24065650199428	1488	1
3.36488603604969	3.27999887678950	1489	1
3.36773651519309	3.29610977405592	1490	1
3.36227271479076	3.28336114547827	1491	1
3.35754699451434	3.26047351031165	1492	1
3.35532051487103	3.23908228726899	1493	1
3.35960529151074	3.27322451332849	1494	1
3.36315077904306	3.27354317040712	1495	1
3.36455714208766	3.28696047273721	1496	1
3.36234759379702	3.27725552084049	1497	1
3.36279127644361	3.25807487815167	1498	1
3.36524717725376	3.26691861030047	1499	1
3.36426932781760	3.27425290686423	1500	1
3.36170316572299	3.28748359480487	1501	1
3.36149971315491	3.25111448519115	1502	1
3.36649862181815	3.27045041053179	1503	1
3.36504609707281	3.27687963506521	1504	1
3.36867140337289	3.32019367301386	1505	1
3.37251511427304	3.28798662511118	1506	1
3.36456899081304	3.28142313152517	1507	1
3.35992908540302	3.26520154940633	1508	1
3.36721774971048	3.25856276686622	1509	1
3.35936577707298	3.23801090268134	1510	1
3.36195477383656	3.25414940406607	1511	1
3.36296374739299	3.22287874174680	1512	1
3.35856303610152	3.22928507047768	1513	1
3.36194748946432	3.24018529287557	1514	1
3.36173168225310	3.26034059132082	1515	1
3.36176227024965	3.24597847977251	1516	1
3.35601000493203	3.24413111622692	1517	1
3.36925727246898	3.28305992577358	1518	1
3.36353973307519	3.26655234724808	1519	1
3.36327078264819	3.26024714501799	1520	1
3.36518732976243	3.25600785207667	1521	1
3.36048908937220	3.25730662858263	1522	1
3.36085342066176	3.24251189902635	1523	1
3.36246400797704	3.26082029061293	1524	1
3.35720711690361	3.24966525289953	1525	1
3.36023832919115	3.27889843327601	1526	1
3.37027516392111	3.30517829256796	1527	1
3.36287125654552	3.29354569619326	1528	1
3.35900001821001	3.26199294585112	1529	1
3.36324351010376	3.28868492238742	1530	1
3.36417772854618	3.31372596481250	1531	1
3.36465994921775	3.26515866933587	1532	1
3.36722137619814	3.28180530213620	1533	1
3.36431067282896	3.27589044049252	1534	1
3.35938989589214	3.24493434964612	1535	1
3.35826269939986	3.22802448074524	1536	1
3.35815435806467	3.25200463900302	1537	1
3.36404103956147	3.27203635074663	1538	1
3.36790648403819	3.26042403947226	1539	1
3.36788977683943	3.26540540809325	1540	1
3.36635682187662	3.24564438360915	1541	1
3.35714167166936	3.22451777982503	1542	1
3.35833525234850	3.25188792403725	1543	1
3.36009825706198	3.26484689468356	1544	1
3.36352280943300	3.26960618591336	1545	1
3.36739124955989	3.27351744446575	1546	1
3.36255495813113	3.27445888792428	1547	1
3.36217022296031	3.24925936081240	1548	1
3.36106894823756	3.24571755485994	1549	1
3.36456787765184	3.28044276536691	1550	1
3.36456326949426	3.28896557434012	1551	1
3.35598122952549	3.25389782432679	1552	1
3.36436031136404	3.24054711415193	1553	1
3.36456177459679	3.25650710232033	1554	1
3.36204904995475	3.27142965417058	1555	1
3.36415378349263	3.25979676797806	1556	1
3.35492787039517	3.23989203604276	1557	1
3.35803001598767	3.23202104798150	1558	1
3.36329631244088	3.25801289475132	1559	1
3.35853104101199	3.26519810259108	1560	1
3.36239777095506	3.26091474927789	1561	1
3.36296466099723	3.26145672478451	1562	1
3.36354130289710	3.26412173462225	1563	1
3.37018270804811	3.29460943199141	1564	1
3.36808539546958	3.28845343505133	1565	1
3.36674164694086	3.26309553330485	1566	1
3.36428964294972	3.25255522592372	1567	1
3.37012546749506	3.29877633707562	1568	1
3.36677562035833	3.28181882705906	1569	1
3.36624945948457	3.29809905580806	1570	1
3.36398796900361	3.26252332353997	1571	1
3.36274999831735	3.25642591879044	1572	1
3.36170633902808	3.24874286320068	1573	1
3.36105452795647	3.22009852808101	1574	1
3.36719917892281	3.25284145585941	1575	1
3.36430257015879	3.26325180151425	1576	1
3.36378069142287	3.27807842665939	1577	1
3.36393536924570	3.28153170340890	1578	1
3.36382447588029	3.29381231606904	1579	1
3.36364841722612	3.30759971559677	1580	1
3.36973322728479	3.31482613336635	1581	1
3.37217513632836	3.32556541973766	1582	1
3.36671673251697	3.31103485256016	1583	1
3.36750519246443	3.27237598438208	1584	1
3.36229905117447	3.24208016673647	1585	1
3.36583859105083	3.25938122643013	1586	1
3.36163148893943	3.24018299776745	1587	1
3.36431819373794	3.26262199653504	1588	1
3.36405387181434	3.25604262216517	1589	1
3.36028832424996	3.26003250085782	1590	1
3.35843554897996	3.23620218389611	1591	1
3.36009631332514	3.23471440990534	1592	1
3.36274517458405	3.24384733984790	1593	1
3.35760436185636	3.25943482614719	1594	1
3.36232694319308	3.24422053567004	1595	1
3.35948665991534	3.25322868240366	1596	1
3.36289009719351	3.24938538870299	1597	1
3.36709080979416	3.26190876535695	1598	1
3.36591029878953	3.25927589770743	1599	1
3.36489035609985	3.26964385743335	1600	1
3.36186852109632	3.28198993858282	1601	1
3.36298886952836	3.27329787399554	1602	1
3.36439748823133	3.28104246148603	1603	1
3.36239459171822	3.28552405306601	1604	1
3.36795232772986	3.30429916230300	1605	1
3.36554734393361	3.24249099956220	1606	1
3.36862168559536	3.25445643105032	1607	1
3.36504119123956	3.26151482050647	1608	1
3.36269486552690	3.26260843862667	1609	1
3.36299565644553	3.24823904765405	1610	1
3.36362626086138	3.25115026728337	1611	1
3.36587608455783	3.24756726207302	1612	1
3.36106931722837	3.27282470610584	1613	1
3.36778363308117	3.27322255205611	1614	1
3.36488014505108	3.30884214962502	1615	1
3.36718434910951	3.28896975977617	1616	1
3.36723675516937	3.28333671016002	1617	1
3.37231912580913	3.32657898104762	1618	1
3.37027981387665	3.30778199887484	1619	1
3.36638283574639	3.28876955573320	1620	1
3.36821360048129	3.27089134877121	1621	1
3.36135317726065	3.28223869309150	1622	1
3.35900262461967	3.26869403350532	1623	1
3.36341301364779	3.25390438087842	1624	1
3.36591081028060	3.25847440061515	1625	1
3.35950428463859	3.25401436098925	1626	1
3.36484174108782	3.27175502150728	1627	1
3.36991607352608	3.27074883045769	1628	1
3.36328609067235	3.26462815864431	1629	1
3.36085758631609	3.28868253910289	1630	1
3.36881438317319	3.29157573877154	1631	1
3.36654591815957	3.24858240166516	1632	1
3.36261327480111	3.24284331880666	1633	1
3.35829487548168	3.24196455242197	1634	1
3.36746668144481	3.24473034665645	1635	1
3.35950382746941	3.26458871462438	1636	1
3.37120586291056	3.29737395633379	1637	1
3.36724018843675	3.28077317190604	1638	1
3.36013285737131	3.25437589892696	1639	1
3.36636800861114	3.25711772406603	1640	1
3.36236394532104	3.27404807819567	1641	1
3.35795246079958	3.27792661105425	1642	1
3.36285630302539	3.25582971101265	1643	1
3.36757895174101	3.28446353446059	1644	1
3.36222904284788	3.27567519078221	1645	1
3.36325176132373	3.25525569885088	1646	1
3.35678887331093	3.26483477390481	1647	1
3.35722137205815	3.25982369681819	1648	1
3.35722037705585	3.26335013197835	1649	1
3.36592800095820	3.27160917293160	1650	1
3.36623984328918	3.30953902644053	1651	1
3.36853574813964	3.30978186197035	1652	1
3.36376158102874	3.27752216849621	1653	1
3.36555230130691	3.26982044410538	1654	1
3.37205967241648	3.30099994815432	1655	1
3.36551900920125	3.27488303823720	1656	1
3.36320648321769	3.27504670540275	1657	1
3.36641288379569	3.27169689044966	1658	1
3.36113244014954	3.28191116249105	1659	1
3.36082507653680	3.25406327251882	1660	1
3.36112413053771	3.27985462842639	1661	1
3.35923079194498	3.26782304236995	1662	1
3.36505646705799	3.26857782074239	1663	1
3.36168375758162	3.25747187895082	1664	1
3.36113760888686	3.22186241938516	1665	1
3.35889716458525	3.25355340118997	1666	1
3.35798904111726	3.24806495906127	1667	1
3.36097952138460	3.26321423045751	1668	1
3.35884320379390	3.22264015439618	1669	1
3.35861592785906	3.22547192520828	1670	1
3.36142455683912	3.24944749271471	1671	1
3.36055951117348	3.24489718723515	1672	1
3.35683276532294	3.21176344794316	1673	1
3.36097131098837	3.20927347559898	1674	1
3.36254036760224	3.23406428209079	1675	1
3.35899777890964	3.24344060810748	1676	1
3.35862076496391	3.23402810882772	1677	1
3.36444239730142	3.25586645877133	1678	1
3.36249086208432	3.25441527587656	1679	1
3.36141046363300	3.24367373445201	1680	1
3.36059560752676	3.24383790953900	1681	1
3.36289188766107	3.24331936235750	1682	1
3.35598155851739	3.23006445505373	1683	1
3.36147370644419	3.23338151034054	1684	1
3.35825359807734	3.25427607027421	1685	1
3.36050567700048	3.24933133011921	1686	1
3.35531895583470	3.23909399254357	1687	1
3.36173174323905	3.25403811291709	1688	1
3.36344941360483	3.25729016696743	1689	1
3.36335483608794	3.23847824616009	1690	1
3.36268506188876	3.24743751513266	1691	1
3.36355218681638	3.22867085049261	1692	1
3.35979439685022	3.24128961449325	1693	1
3.35871420751388	3.23639363564605	1694	1
3.35797156523228	3.23469082719454	1695	1
3.35721229422612	3.23849809447431	1696	1
3.36059574914710	3.26123914573762	1697	1
3.36598320765418	3.26573646423629	1698	1
3.36672193874133	3.25423832603084	1699	1
3.36768928404908	3.27466585637771	1700	1
3.36760028364703	3.24926659442838	1701	1
3.35927849410386	3.23709517554163	1702	1
3.36408216765297	3.23655020081263	1703	1
3.35923158252735	3.22865643776232	1704	1
3.36165412133946	3.25586616668248	1705	1
3.35976104954185	3.26120868412095	1706	1
3.36312781766118	3.25412461270632	1707	1
3.36179217361412	3.25016472370309	1708	1
3.35821993987767	3.23177262015943	1709	1
3.36584391189283	3.24265618858859	1710	1
3.36296130354221	3.28304417853530	1711	1
3.36309484144352	3.27023233070445	1712	1
3.36516731501778	3.27425068641380	1713	1
3.35778098133760	3.22310326239007	1714	1
3.35864800790003	3.22690092097952	1715	1
3.35558148472870	3.22211350826202	1716	1
3.36478448740679	3.22673366005875	1717	1
3.36374690916911	3.25345586301041	1718	1
3.35938465009440	3.22752437648837	1719	1
3.36216873738452	3.24472588609777	1720	1
3.36111933837592	3.24981172806168	1721	1
3.36446320252833	3.27124665797332	1722	1
3.36024871746907	3.27180525238883	1723	1
3.36003440294594	3.25963830139403	1724	1
3.35937273095436	3.25229878364638	1725	1
3.36326229469826	3.23572337118930	1726	1
3.36119740550426	3.24216518362802	1727	1
3.36248288931492	3.25210639189846	1728	1
3.36200398362385	3.26532671269103	1729	1
3.36547706062988	3.30013742418572	1730	1
3.36115859224482	3.27359754451985	1731	1
3.36334199573290	3.27559836867423	1732	1
3.35847113140782	3.27341107119573	1733	1
3.36816515627540	3.27245385061916	1734	1
3.36328311314692	3.25437504025441	1735	1
3.36514232719599	3.26287485646318	1736	1
3.36447186626026	3.25837849961855	1737	1
3.35700942607623	3.22412080439457	1738	1
3.35522642168051	3.20494750821620	1739	1
3.36027344253203	3.22616521224638	1740	1
3.35844261278968	3.25490646911780	1741	1
3.36243104327014	3.26589720790442	1742	1
3.36368209963436	3.25288523958824	1743	1
3.35808015060502	3.25379503335922	1744	1
3.36372164510074	3.25703749469123	1745	1
3.36000030770401	3.24277095621830	1746	1
3.36187166799499	3.25377435182171	1747	1
3.36281294619691	3.28985656878988	1748	1
3.36829715714371	3.29662110852592	1749	1
3.37153992860188	3.30680711255511	1750	1
3.36126217232094	3.26843495226359	1751	1
3.36506670678125	3.29169091901907	1752	1
3.36158612928755	3.27615054928989	1753	1
3.36169360686110	3.26592772715327	1754	1
3.36079592708945	3.26827498023176	1755	1
3.36351508688922	3.28559559846620	1756	1
3.35806122337785	3.24825537747412	1757	1
3.35799502698228	3.26831033647843	1758	1
3.35693540710590	3.23424249279414	1759	1
3.35459694284689	3.25609214917653	1760	1
3.36606174131865	3.27147255152072	1761	1
3.36355588244266	3.25422486419898	1762	1
3.36471642858682	3.26667968621132	1763	1
3.35611540992858	3.23232627112494	1764	1
3.35190727728400	3.24075713209841	1765	1
3.36062735832561	3.25555161160099	1766	1
3.35943947543485	3.27595975102153	1767	1
3.36533555149631	3.25744588070685	1768	1
3.36665494363877	3.28534388263467	1769	1
3.37092426254386	3.30112204841004	1770	1
3.36078628066333	3.27337195700994	1771	1
3.35679904937203	3.26451575705313	1772	1
3.36249168898155	3.26680921751832	1773	1
3.36107942334046	3.24584690128475	1774	1
3.36046554323395	3.25580066645268	1775	1
3.36083999091861	3.29120280772177	1776	1
3.37024150345696	3.29776354331123	1777	1
3.36702734594062	3.28901467697655	1778	1
3.36312175047705	3.25658267614137	1779	1
3.35923682866304	3.25395979787209	1780	1
3.36288974020763	3.27276499387771	1781	1
3.35975961422270	3.25992863057992	1782	1
3.36246037473008	3.26235133154175	1783	1
3.36331441137489	3.28170036351315	1784	1
3.36022045735999	3.27334144510403	1785	1
3.36380346955789	3.27324623601104	1786	1
3.36022154307845	3.26782915156154	1787	1
3.36234219047371	3.24908452816979	1788	1
3.36330764759669	3.26861737980508	1789	1
3.35739670436308	3.28202273012097	1790	1
3.36010708456110	3.25503030741615	1791	1
3.35819881198617	3.25269092107906	1792	1
3.35899419483378	3.23145983848773	1793	1
3.35937271993221	3.24497704556586	1794	1
3.36180347566121	3.24512006256289	1795	1
3.35911610317219	3.23949122956814	1796	1
3.35916568818069	3.24313873662011	1797	1
3.36503605999200	3.27752438747074	1798	1
3.36671503396646	3.30587745642827	1799	1
3.36534649569306	3.28814837145146	1800	1
3.36303008100612	3.27822883138162	1801	1
3.36250824004134	3.26874725752588	1802	1
3.35736040101414	3.26766122617385	1803	1
3.35579795890307	3.24993859623615	1804	1
3.36184178545333	3.24341159997213	1805	1
3.36233851379593	3.26318265395997	1806	1
3.36206445691095	3.25160898476780	1807	1
3.36383997559941	3.24909740416671	1808	1
3.36368115254181	3.25022982789950	1809	1
3.35518352472394	3.26314950118501	1810	1
3.36009236480425	3.27214293231527	1811	1
3.36404657140159	3.29426859359439	1812	1
3.36530043109468	3.28353042505502	1813	1
3.36305265346042	3.28798250766079	1814	1
3.36085808435751	3.27254087805022	1815	1
3.36419487248114	3.27647484725965	1816	1
3.36401417388651	3.29255194995098	1817	1
3.36818080445254	3.28381337288731	1818	1
3.35829338289490	3.27140701262505	1819	1
3.35857601800468	3.24739356055088	1820	1
3.35539091268066	3.23569542632346	1821	1
3.35564655269038	3.23003852901152	1822	1
3.35797585518300	3.26092604789271	1823	1
3.36296479922641	3.27312250281302	1824	1
3.36690139807870	3.29150134014448	1825	1
3.36228811469354	3.26557223813168	1826	1
3.35796511215620	3.25480817203587	1827	1
3.35934357392282	3.23221976927255	1828	1
3.36758690437760	3.23909751341847	1829	1
3.36814240948496	3.25500246511190	1830	1
3.35835325983532	3.26850768199761	1831	1
3.36195604693207	3.26216610561423	1832	1
3.36185543472652	3.26354384271866	1833	1
3.36216311721864	3.26911284815230	1834	1
3.35418781074693	3.23647230217192	1835	1
3.35430537542050	3.23679928862489	1836	1
3.36638700329238	3.26774311299167	1837	1
3.36448075311131	3.24879401068096	1838	1
3.36169912109660	3.25624508119139	1839	1
3.36189238228034	3.26029885883716	1840	1
3.36358052465526	3.26852602726203	1841	1
3.35912607578321	3.27449102074124	1842	1
3.36424581591118	3.28736228890472	1843	1
3.35961073952412	3.25888230512288	1844	1
3.36009378150905	3.25939953475177	1845	1
3.36054675544504	3.27514200873234	1846	1
3.35645055387134	3.25125574936727	1847	1
3.35373190390153	3.26522835072614	1848	1
3.35825851383836	3.25329114494907	1849	1
3.36088867090660	3.22763136979127	1850	1
3.35534716936057	3.22830675410766	1851	1
3.36400190550994	3.25572966826730	1852	1
3.36027514745369	3.25432322318140	1853	1
3.35690878033096	3.24152644125354	1854	1
3.35592891641145	3.22592529659926	1855	1
3.35702697048281	3.23272796859734	1856	1
3.36272150559080	3.25374923285633	1857	1
3.36534839067419	3.25914101671914	1858	1
3.35844509780988	3.25555045455217	1859	1
3.35931225917917	3.26614429859479	1860	1
3.35537464700849	3.21999385942843	1861	1
3.35854786076259	3.23487979106888	1862	1
3.36146174069084	3.26716136612313	1863	1
3.36636852168327	3.30019710915848	1864	1
3.35891252189228	3.27040485608471	1865	1
3.35891569863759	3.26192164135071	1866	1
3.36300221124766	3.26372821052359	1867	1
3.36548114991973	3.26990932217747	1868	1
3.36633523090572	3.28091134848602	1869	1
3.36272186261769	3.27459874582520	1870	1
3.36449552568703	3.26238314636010	1871	1
3.36392510217659	3.26110819875168	1872	1
3.36727421499153	3.28035680623121	1873	1
3.36027351164887	3.24547699500635	1874	1
3.36142558546318	3.24209787378493	1875	1
3.36142170211853	3.23492287224223	1876	1
3.35928502778478	3.24846214036058	1877	1
3.36265581900568	3.23912954820312	1878	1
3.35925759008751	3.21691766757118	1879	1
3.36012822356986	3.26373901312101	1880	1
3.35392173748602	3.24707426490723	1881	1
3.36149760855807	3.24239569032157	1882	1
3.36424588575745	3.27350814886372	1883	1
3.36507368247800	3.25690756745820	1884	1
3.36092802429571	3.24314975958934	1885	1
3.35768623636365	3.27464897719830	1886	1
3.36781807505075	3.27614968364795	1887	1
3.36322158548684	3.25195562783607	1888	1
3.35813845605519	3.24888296294542	1889	1
3.36185092513842	3.27336430577961	1890	1
3.35915584965135	3.26129633772018	1891	1
3.35835188943268	3.26524444824531	1892	1
3.36263763050783	3.27434262124366	1893	1
3.36020720721789	3.23921757697416	1894	1
3.36437031720507	3.24958075003147	1895	1
3.36463634785846	3.25288312911075	1896	1
3.36339342330838	3.24974956594263	1897	1
3.36010985064905	3.24302125365461	1898	1
3.36201500828040	3.26289189939746	1899	1
3.35893091324258	3.25717479916992	1900	1
3.36222323962283	3.25387205985119	1901	1
3.36106973725548	3.26492313715647	1902	1
3.36090194214372	3.25143237941572	1903	1
3.35759747759656	3.24321702904134	1904	1
3.36684202862651	3.25981525070060	1905	1
3.36392822777433	3.29140484853224	1906	1
3.36605482992620	3.28463793530131	1907	1
3.36758364585886	3.27953781678231	1908	1
3.35971432893265	3.26926516486197	1909	1
3.36771983446354	3.29894810925753	1910	1
3.36821480746214	3.28372626161925	1911	1
3.36463465586839	3.28007411537017	1912	1
3.36805036656593	3.30337462604678	1913	1
3.36193788139183	3.29073943038742	1914	1
3.35955455269339	3.28906081098017	1915	1
3.35971010666916	3.28165980894963	1916	1
3.36542751307900	3.29431406193185	1917	1
3.36693325860423	3.24877502780201	1918	1
3.35758179760972	3.26112001148565	1919	1
3.35557052974558	3.26114210930666	1920	1
3.35925648319030	3.26693017757799	1921	1
3.35866599175764	3.24670205453506	1922	1
3.35689430795019	3.25749986642468	1923	1
3.35967293003587	3.25079104028173	1924	1
3.35295107891786	3.26184769700004	1925	1
3.35968722297081	3.26966100104757	1926	1
3.36366088071914	3.27696707858240	1927	1
3.36130080674802	3.25877646655380	1928	1
3.36304007555706	3.25585344170093	1929	1
3.36311073351679	3.24651440532617	1930	1
3.36222840750497	3.24429680618974	1931	1
3.35847193999189	3.27003860111571	1932	1
3.35718353844843	3.26479261884529	1933	1
3.36364682713378	3.27860744827285	1934	1
3.35771402351753	3.26072665152713	1935	1
3.36004150029502	3.24641316658751	1936	1
3.36385994057215	3.25595006024028	1937	1
3.36049570211697	3.25061002380610	1938	1
3.36242906437187	3.27134615330042	1939	1
3.36299973307527	3.27464051241466	1940	1
3.36609826745728	3.27544319766728	1941	1
3.36936760087971	3.29156731449872	1942	1
3.36168868740317	3.25090429635122	1943	1
3.35953375626405	3.23754277397763	1944	1
3.36117634180706	3.23886745768913	1945	1
3.36506277162728	3.26977580532896	1946	1
3.36060673220843	3.25396249657398	1947	1
3.36383646424967	3.26050763781735	1948	1
3.36624342069414	3.29593609913857	1949	1
3.36983134284250	3.28244927282251	1950	1
3.36244568203873	3.26645249015759	1951	1
3.36239366889845	3.24829169877849	1952	1
3.36794920432759	3.29053023556304	1953	1
3.36426390122563	3.27491320426678	1954	1
3.36568297715998	3.26764756687547	1955	1
3.36206231762579	3.25634179166548	1956	1
3.35818278674926	3.23248438176467	1957	1
3.35743720711871	3.23347207888728	1958	1
3.36325692473725	3.26907666907314	1959	1
3.36260848926534	3.25974697671106	1960	1
3.36515433617977	3.24175651055918	1961	1
3.36617149706452	3.26694529332303	1962	1
3.36032531218648	3.27096563582418	1963	1
3.35732824616184	3.24435564611682	1964	1
3.35899828533469	3.26526700031173	1965	1
3.36590802646095	3.27493431223719	1966	1
3.36111351421179	3.27075353074151	1967	1
3.36710908058464	3.28618582248857	1968	1
3.37226743542796	3.30752654894562	1969	1
3.36556513966221	3.28422345212187	1970	1
3.36148821262523	3.25698318988018	1971	1
3.36067097742646	3.30421750814631	1972	1
3.36769392104378	3.29578756546935	1973	1
3.36308991392851	3.27831720149755	1974	1
3.36681724403038	3.26559232398645	1975	1
3.36460917289036	3.27207384597257	1976	1
3.36254746735337	3.27002413765625	1977	1
3.35794804338237	3.25543285426850	1978	1
3.36311513026785	3.25531655544326	1979	1
3.35878376074159	3.24270337603444	1980	1
3.36062661860985	3.23609274247146	1981	1
3.36249911175410	3.27731271177799	1982	1
3.36801703664141	3.27975317025812	1983	1
3.35835705234163	3.25985147351498	1984	1
3.35883325146447	3.22752643481377	1985	1
3.35586609707660	3.24510693356312	1986	1
3.36281104858862	3.26422303656933	1987	1
3.36964108003154	3.27190396899791	1988	1
3.36528537745297	3.28816647720698	1989	1
3.35916306980443	3.27334757311301	1990	1
3.35881056227046	3.23295791241971	1991	1
3.35964848699426	3.20697258296677	1992	1
3.35629475694505	3.25384970460840	1993	1
3.35610992535603	3.25464497964124	1994	1
3.35801916565971	3.25462186534339	1995	1
3.36293545311473	3.26222815925618	1996	1
3.36168611114611	3.28778864718469	1997	1
3.36402621451556	3.28966814934333	1998	1
3.36160951629395	3.28721149395600	1999	1
3.36101829615877	3.27986484174487	2000	1
[truncated: 3,000 more rows]
