# Supplementary material for: Reversibility and Viscoelastic Properties of Micropillar Supported and Oriented Magnesium Bundled F-Actin
Source: PLoS One. 2015 Aug 31;10(8):e0136432. doi: 10.1371/journal.pone.0136432 (PMC4556452; doi:10.1371/journal.pone.0136432)
Supplement: S1 Data — See the Readme.txt file within. (ZIP) [file pone.0136432.s004.zip › Rheology-raw-data/120916 02mM/fov2142noDD/fov2142noDD.txt]

3.30663968630812	3.36532873152832	1	1
3.30002082412750	3.37564552146319	2	1
3.30388724310952	3.39975591414571	3	1
3.30871973918249	3.39811510747548	4	1
3.30629023866188	3.39491120882474	5	1
3.30880376218114	3.38677501232421	6	1
3.30277459854602	3.36456721014034	7	1
3.30337122944415	3.36329037633378	8	1
3.30671931069301	3.39212216767323	9	1
3.30492858579010	3.41584699518391	10	1
3.30075206681322	3.37285479619082	11	1
3.30537271238871	3.38089324055534	12	1
3.30399735950258	3.39704083057683	13	1
3.30113470160641	3.37662316914337	14	1
3.30315505359885	3.36544414796158	15	1
3.30383039924179	3.39605058061717	16	1
3.30222732717035	3.37341973947121	17	1
3.30326521266196	3.37157009798204	18	1
3.30667006587473	3.38248911156897	19	1
3.30873926806902	3.39664841823594	20	1
3.30345264939634	3.37989055385786	21	1
3.30229590370354	3.38122242490497	22	1
3.30653066496580	3.37826809706342	23	1
3.30367878961633	3.36318281087238	24	1
3.30266144847949	3.36968963947690	25	1
3.30146665023587	3.36283271239033	26	1
3.30689215477380	3.37905557490760	27	1
3.30273826995130	3.38383409253472	28	1
3.30327122305024	3.36046515182346	29	1
3.30417121756471	3.37150187584292	30	1
3.30419963020845	3.37924631150248	31	1
3.30288926866064	3.38575185705406	32	1
3.30338788881932	3.37488602035219	33	1
3.30212626778006	3.39407288995775	34	1
3.30455859671603	3.39673865465645	35	1
3.30401783773320	3.41112229682110	36	1
3.30320033956380	3.39827083713281	37	1
3.30407326175330	3.39668671195674	38	1
3.30272879804674	3.36620852204940	39	1
3.30027511707788	3.35187521551592	40	1
3.30528582145283	3.35711062158538	41	1
3.30389917693226	3.34998514539630	42	1
3.30620232943343	3.36353767881381	43	1
3.30264399381453	3.39048534089669	44	1
3.30488273650446	3.38457655542669	45	1
3.30578103746169	3.39474111552238	46	1
3.30236894673782	3.38459051594004	47	1
3.30099495894915	3.38032443448722	48	1
3.30047199915267	3.35716357888703	49	1
3.30491968571636	3.36908659695210	50	1
3.30348608905047	3.39197330431012	51	1
3.30288992253827	3.37730491362605	52	1
3.30662094296051	3.40688240540429	53	1
3.30592703115042	3.41113258605933	54	1
3.30449039411906	3.41405293739380	55	1
3.30433548204841	3.39798282973446	56	1
3.30345038739274	3.38739871363164	57	1
3.30310933900285	3.39819497659490	58	1
3.30330735965214	3.39598312782408	59	1
3.30492487462621	3.36636202985176	60	1
3.30323641909932	3.39500364455417	61	1
3.30362813616021	3.37568466607097	62	1
3.30099578033902	3.37176601610477	63	1
3.30602311039048	3.38034117232005	64	1
3.30543611663060	3.39758673478692	65	1
3.30605010354609	3.38389526462126	66	1
3.30693790491912	3.39531723857289	67	1
3.30384988781795	3.37645972906024	68	1
3.30289280662555	3.37732593009391	69	1
3.30398803741112	3.37424558901133	70	1
3.30270194663756	3.35860558964956	71	1
3.30155949436916	3.37080710994274	72	1
3.30050901439460	3.37531930331307	73	1
3.30137858725333	3.37044564587138	74	1
3.30421978614133	3.36658606768887	75	1
3.30191770243615	3.37398562356055	76	1
3.30894200486318	3.39935417618136	77	1
3.30261227983217	3.35900267440506	78	1
3.30253626664740	3.37552830185354	79	1
3.30220368061876	3.38214663325869	80	1
3.29888530262731	3.38256570313092	81	1
3.30350872331961	3.39531278027467	82	1
3.30552290057729	3.39343396132919	83	1
3.30495948222762	3.37997822063257	84	1
3.30460590781975	3.37678762478423	85	1
3.30550757816203	3.38333710652536	86	1
3.30185289583150	3.39476429883708	87	1
3.30375257421879	3.37563988895389	88	1
3.30102344215020	3.40430756438925	89	1
3.30439013869193	3.41698556654843	90	1
3.30618961887695	3.40504224419802	91	1
3.30447821892132	3.39987622444737	92	1
3.30232501104161	3.38630725184387	93	1
3.30131628412728	3.38170969328701	94	1
3.30561701677735	3.37651571587866	95	1
3.30515517767082	3.39668038347734	96	1
3.30071893003449	3.36931737499308	97	1
3.29947184067724	3.37047752730290	98	1
3.30345864624384	3.38247746650911	99	1
3.30406537210493	3.36652480820692	100	1
3.30242801986941	3.36735752170682	101	1
3.29996236235515	3.38860353578755	102	1
3.30167030274006	3.40810477307044	103	1
3.30201236226872	3.38747555273811	104	1
3.30207501750683	3.39164390877792	105	1
3.30294249861935	3.39135032257220	106	1
3.30315650734936	3.38192193414038	107	1
3.30578521292311	3.38096560160400	108	1
3.30290796341179	3.39236158907164	109	1
3.30067236634990	3.39255459779660	110	1
3.30391733230677	3.37545591877315	111	1
3.30626772252267	3.36643480177693	112	1
3.30112816640140	3.37347241380229	113	1
3.30303682471682	3.37910153607396	114	1
3.30429542906006	3.39377015358904	115	1
3.30323374905669	3.38125322955091	116	1
3.30399400509190	3.37333831487862	117	1
3.30396073881010	3.36017610355846	118	1
3.30557327579505	3.36474201550382	119	1
3.30611120030640	3.38057352917554	120	1
3.30797021729015	3.37968973305422	121	1
3.30347381202968	3.36821770243755	122	1
3.30293063424833	3.38650289110036	123	1
3.29916258884884	3.38240508960376	124	1
3.30635500264749	3.38487072547611	125	1
3.30397380402531	3.39253139984434	126	1
3.30037582648720	3.37081843405192	127	1
3.29964966684440	3.37428285451302	128	1
3.30098030257275	3.36639299589928	129	1
3.29972700697448	3.38496945840615	130	1
3.30764449454724	3.38164982354575	131	1
3.30308574734301	3.39827154738505	132	1
3.30525212579832	3.38509558496187	133	1
3.30309739543798	3.38473166086347	134	1
3.30442826417021	3.37962269799087	135	1
3.29869654028117	3.35874813123643	136	1
3.30375715785669	3.35798437991894	137	1
3.30044398993269	3.38118161402552	138	1
3.30426816034130	3.40050273138519	139	1
3.30251422033355	3.37520829923486	140	1
3.30327303398856	3.37948848951406	141	1
3.30239283062263	3.39162276990680	142	1
3.30626825502913	3.39529907761122	143	1
3.30452805546084	3.39304526279842	144	1
3.30617139966879	3.38923688682829	145	1
3.30217893372515	3.38033434113425	146	1
3.30215483234136	3.38593025648199	147	1
3.30376556825082	3.40006217145229	148	1
3.30351642486374	3.38071277442676	149	1
3.30149989984168	3.38473732404484	150	1
3.30583625310459	3.38132436246692	151	1
3.30045942706077	3.37711334727847	152	1
3.30153586653106	3.38523592633126	153	1
3.30159103713982	3.36579465225452	154	1
3.30159661267932	3.36339285999488	155	1
3.30600669581292	3.38405924710399	156	1
3.30317870870479	3.39834048532527	157	1
3.30254493122299	3.37276614369668	158	1
3.30424557498636	3.38029518637048	159	1
3.30213092794640	3.38421412131585	160	1
3.30295078473852	3.37838312562895	161	1
3.30299835458341	3.34852706631781	162	1
3.30247241122551	3.37534446288918	163	1
3.30186401794145	3.38244268669051	164	1
3.30240412246738	3.38461130413450	165	1
3.30438546404611	3.37965168667805	166	1
3.30323780438010	3.39006315760770	167	1
3.30186490468189	3.37117295517316	168	1
3.30408821588462	3.38776161209535	169	1
3.30487170919587	3.39686427738399	170	1
3.30163236734804	3.37987032137547	171	1
3.30306530821768	3.37584850620830	172	1
3.30022133329714	3.37300174461095	173	1
3.30303382525018	3.38175361569839	174	1
3.30351262207004	3.37847636849936	175	1
3.30317805043678	3.35296024959367	176	1
3.30295746961295	3.38889968299283	177	1
3.30499061243055	3.41779801380879	178	1
3.30307790724693	3.38815247692948	179	1
3.30019131533412	3.36075010076357	180	1
3.30044573045668	3.35948439937790	181	1
3.30164220691338	3.35209398484496	182	1
3.30303768294047	3.37545716002335	183	1
3.30528001243107	3.37773408446661	184	1
3.30393518889370	3.38633500769092	185	1
3.30417367926949	3.39656391663782	186	1
3.30416173364064	3.38137275022643	187	1
3.29946989854280	3.36309779109801	188	1
3.30121772843085	3.35824536773486	189	1
3.30362025531528	3.35644222685482	190	1
3.30179572954779	3.35814628754777	191	1
3.30144703919611	3.36779638486364	192	1
3.30064788565315	3.36789378787052	193	1
3.30109755557127	3.39923908808861	194	1
3.30044225520132	3.39598744341489	195	1
3.30168015437350	3.39370362225964	196	1
3.30639099246697	3.37712008235528	197	1
3.30159900116424	3.37670461407539	198	1
3.30120593021125	3.36840870611812	199	1
3.30174248012627	3.39275280823621	200	1
3.29989233087078	3.37705940682614	201	1
3.30338830831222	3.37295211733807	202	1
3.29968942119373	3.37298222770659	203	1
3.30469898118276	3.38243017192704	204	1
3.30314040112724	3.38188473864374	205	1
3.30171053422876	3.35760779811571	206	1
3.30483250385080	3.36077794097987	207	1
3.30609972037921	3.38236622889644	208	1
3.30594377700296	3.39380955453756	209	1
3.30258544313285	3.37491373420722	210	1
3.30272205411577	3.39579312746434	211	1
3.30349778902201	3.39051719308429	212	1
3.30274939344701	3.39083324623100	213	1
3.29814276678014	3.36470027826863	214	1
3.29935195947209	3.39366426418248	215	1
3.29847199282069	3.37570106100824	216	1
3.29930158872584	3.36036192168654	217	1
3.29792850386624	3.37156327239972	218	1
3.30098993089256	3.36887506549166	219	1
3.30205261907372	3.36593889518201	220	1
3.30276756310884	3.39039210610123	221	1
3.30268678239333	3.39005581360905	222	1
3.30395048681694	3.38290881415998	223	1
3.30138734352351	3.37521221450247	224	1
3.29901823766287	3.39232642229114	225	1
3.30361171826595	3.38490537780551	226	1
3.30261008472649	3.37678172852880	227	1
3.30325258619877	3.36873957127752	228	1
3.30651478044366	3.35959655140905	229	1
3.30339153409824	3.34567011191225	230	1
3.30283968191882	3.36528475038204	231	1
3.30288409695072	3.37479028347180	232	1
3.30219255420983	3.39279651467715	233	1
3.30316016010107	3.41885878711918	234	1
3.30086355011080	3.36942079017170	235	1
3.30346805846022	3.38831523349706	236	1
3.30449733312325	3.39001256937441	237	1
3.30305537167162	3.37647400536255	238	1
3.30280481982076	3.37946922099809	239	1
3.30155136997781	3.36532797792157	240	1
3.30377797233154	3.37978578940834	241	1
3.30501411266889	3.38912455073611	242	1
3.30129554484467	3.37560700541277	243	1
3.30056416861019	3.36590132126493	244	1
3.30337931720148	3.35657829098740	245	1
3.30146238047886	3.38491772113928	246	1
3.30073341454596	3.38214265474591	247	1
3.30104621730285	3.37658232847935	248	1
3.29728468170469	3.38146758937626	249	1
3.30375765615287	3.37450788968931	250	1
3.30326901041569	3.38499772890154	251	1
3.30010993408234	3.37219060549997	252	1
3.29921585211091	3.34922911890398	253	1
3.30335271311926	3.37762428683013	254	1
3.30164925108015	3.39329401684155	255	1
3.30451611202991	3.39889136452829	256	1
3.30140840089541	3.36514138058966	257	1
3.30133344535443	3.35405745924140	258	1
3.30223569375086	3.38707115928021	259	1
3.30440589939876	3.37312922555732	260	1
3.30100855853605	3.38081202078267	261	1
3.29941174675520	3.39681114351864	262	1
3.30513188426833	3.37318796757607	263	1
3.30075763182523	3.35572666161303	264	1
3.30352786078543	3.37708418535276	265	1
3.29850435705352	3.37708479527975	266	1
3.30292314169464	3.38103865577864	267	1
3.30597301112705	3.38701069412101	268	1
3.30294731283063	3.37723562798950	269	1
3.30372116392112	3.35537284705925	270	1
3.30077609215078	3.34069350292456	271	1
3.30148998695613	3.38431004730695	272	1
3.29839442663126	3.37246146352225	273	1
3.30376577265466	3.38429985465468	274	1
3.30400571832028	3.40772789126590	275	1
3.30378488731806	3.39698603234093	276	1
3.30208932660105	3.39030450854528	277	1
3.30465715199145	3.42624707770865	278	1
3.30483634488065	3.41579519138518	279	1
3.30171371966580	3.39990090621871	280	1
3.30212693126292	3.39049210524190	281	1
3.30295947550996	3.38484588672578	282	1
3.29768683054056	3.37631420001490	283	1
3.30366131335313	3.37467642429072	284	1
3.30211635011825	3.38439532854495	285	1
3.30394752821583	3.38670725725241	286	1
3.30195532714350	3.37401819995079	287	1
3.30197375483486	3.37395305914485	288	1
3.29950685805574	3.36303520577934	289	1
3.30347064296830	3.37963750175362	290	1
3.30147086471364	3.36713148398835	291	1
3.30249994463742	3.38115138643633	292	1
3.30483407625235	3.39630738878669	293	1
3.30212241316692	3.37912253889864	294	1
3.30220939509828	3.37162945040562	295	1
3.30315609948453	3.34840988042210	296	1
3.29844621170455	3.36359288920850	297	1
3.30382673140924	3.36859624810959	298	1
3.30131175239382	3.41148946345374	299	1
3.30225909989424	3.41024634520755	300	1
3.29888618019592	3.39480245194943	301	1
3.30090050665071	3.39194332350829	302	1
3.30247178120154	3.37680292412026	303	1
3.29796247320695	3.36615472836024	304	1
3.30158206582629	3.38057973206762	305	1
3.30318519922031	3.37519427236701	306	1
3.30140787631997	3.37019283825741	307	1
3.29973042398633	3.36678486201431	308	1
3.30354596977259	3.37454319417170	309	1
3.30250037993839	3.37201905489872	310	1
3.30256978913622	3.38529599234056	311	1
3.29908602989875	3.36572916043697	312	1
3.30170201403041	3.38686026228987	313	1
3.30408729263478	3.35499706641676	314	1
3.30075215707522	3.38961226771409	315	1
3.30315560311465	3.40820388325329	316	1
3.30342206802517	3.40271550838134	317	1
3.30096741807268	3.38210401485869	318	1
3.30304847812979	3.38938213148931	319	1
3.30187583388435	3.37434259716386	320	1
3.30074995469702	3.38073229622910	321	1
3.30157798219360	3.37903629417110	322	1
3.30552378794646	3.38176037425179	323	1
3.30619372781633	3.37850097407538	324	1
3.30098642366180	3.37714122012576	325	1
3.29840782703725	3.38966568149460	326	1
3.29988073664917	3.39189484415315	327	1
3.29769712844098	3.36830898886919	328	1
3.30202049568125	3.36605293823496	329	1
3.30124233012640	3.36633832108743	330	1
3.29966114871516	3.37558439259463	331	1
3.30277997927168	3.37082926117613	332	1
3.29780584748798	3.37470121164042	333	1
3.30024720387569	3.38922275015573	334	1
3.30211156240450	3.39036468999684	335	1
3.30153799519343	3.38741435969735	336	1
3.29901298766580	3.37499750557269	337	1
3.29812054502906	3.36798343801024	338	1
3.30227717657521	3.37457342778612	339	1
3.30362643960412	3.37971496878705	340	1
3.30268736482736	3.37476125555140	341	1
3.29810719199583	3.37999892703196	342	1
3.30425273717133	3.40166626908351	343	1
3.29958431003838	3.40242124823083	344	1
3.29978002753344	3.38259134907565	345	1
3.30171909250827	3.37729706976116	346	1
3.30028608762600	3.38254367486128	347	1
3.30261856846017	3.37737422517774	348	1
3.30154260929198	3.35277333911635	349	1
3.30094972858653	3.38663448530203	350	1
3.29929642686899	3.39683640298139	351	1
3.30145510434139	3.39592613723172	352	1
3.30230545655767	3.37102625407307	353	1
3.30280316958465	3.39827820863703	354	1
3.30170943266567	3.37539830599375	355	1
3.29982932432973	3.39147678410575	356	1
3.30147621841957	3.38801002003165	357	1
3.30013515669434	3.37678084683015	358	1
3.30202712984537	3.38238688339051	359	1
3.29970261052564	3.38105312628227	360	1
3.30141598530909	3.38342819034642	361	1
3.29901734311495	3.38652009984382	362	1
3.30021760043439	3.37925470014481	363	1
3.30572500819341	3.39098687475716	364	1
3.30404503895043	3.37601199850852	365	1
3.30067934284156	3.36482359155231	366	1
3.29959472457150	3.37279587886030	367	1
3.29918442959805	3.39967009716399	368	1
3.29992389855868	3.37987824959559	369	1
3.30180425269774	3.37044545170183	370	1
3.29874792830980	3.36768003488242	371	1
3.29905934654795	3.37406163469969	372	1
3.30261671372920	3.37811205962844	373	1
3.30042262261699	3.37617249128581	374	1
3.30177611738643	3.38279594072200	375	1
3.30004612011850	3.38289521289266	376	1
3.30059492624594	3.36750928853782	377	1
3.30029583532471	3.37565809037983	378	1
3.30248111931404	3.37235550410062	379	1
3.30217690204478	3.38134996237398	380	1
3.30426167133795	3.39179357327388	381	1
3.30236259366948	3.35644364015041	382	1
3.30098756838162	3.35861635283252	383	1
3.30377186757488	3.36962707607050	384	1
3.30290651579964	3.38514602416703	385	1
3.30025731661948	3.39341706883355	386	1
3.30352889766479	3.39024110387666	387	1
3.30100687116714	3.39335888588198	388	1
3.30182810150855	3.37380902192870	389	1
3.30123748147095	3.35399876470929	390	1
3.29990782529399	3.37753239226389	391	1
3.30347125664370	3.37501038012972	392	1
3.30193112205483	3.38585397594691	393	1
3.29980024003753	3.37126576199717	394	1
3.30347629294278	3.39306271226075	395	1
3.30289639813572	3.38833946805278	396	1
3.30231227645198	3.39123686772703	397	1
3.30296139478919	3.37445670914496	398	1
3.30120305430872	3.39483595654931	399	1
3.30196315564994	3.38540612004046	400	1
3.29924596943766	3.38172883786151	401	1
3.30141868495895	3.36728519171747	402	1
3.30217651827063	3.38477824507226	403	1
3.29981160578112	3.39137719772395	404	1
3.30296359577433	3.39041151795944	405	1
3.30164376750171	3.41045177534508	406	1
3.30016948666829	3.38201239508949	407	1
3.29981392244239	3.37396625857335	408	1
3.30046633010195	3.38018071319408	409	1
3.30323519125406	3.39400771024663	410	1
3.30184515298323	3.39572250594550	411	1
3.30270667681974	3.38093846152609	412	1
3.30332565560941	3.39415359221185	413	1
3.30346598247599	3.38803793282010	414	1
3.30476116750721	3.35696361414329	415	1
3.29620419852524	3.38636272590549	416	1
3.29997897893408	3.40565683970761	417	1
3.29950759077609	3.39090331656571	418	1
3.30147491996270	3.37672178907353	419	1
3.29956117857676	3.35694548605281	420	1
3.29844968334462	3.37002250930812	421	1
3.29802133321321	3.36745362236782	422	1
3.30038697723042	3.38720534009605	423	1
3.29645255467440	3.40965171656677	424	1
3.30103655482181	3.40628128492227	425	1
3.29980976060403	3.40553073333649	426	1
3.29947982703484	3.40344253681067	427	1
3.30153634538512	3.40560814478422	428	1
3.30186642908796	3.38969244895044	429	1
3.29917137072197	3.38529641277120	430	1
3.29762403927498	3.38228809688437	431	1
3.29803894908619	3.37660298487313	432	1
3.30167618792798	3.37791966648768	433	1
3.29802629262268	3.37776208265721	434	1
3.30124031294273	3.37406701209744	435	1
3.29901469000584	3.37395927859408	436	1
3.29914594738509	3.37132937804805	437	1
3.29987473789738	3.37743673087135	438	1
3.29606133210785	3.36633813060108	439	1
3.30110490882436	3.36538943630070	440	1
3.29903281240540	3.37517326634634	441	1
3.30009907443358	3.37488740350986	442	1
3.29839540292539	3.38404378966853	443	1
3.29808458443883	3.38856182162901	444	1
3.30043000587854	3.39342726688023	445	1
3.29788887773967	3.36701471109446	446	1
3.29662919913544	3.39070673349698	447	1
3.30017196305087	3.39441567817434	448	1
3.29988629716215	3.38495807795837	449	1
3.30112710984823	3.39267332795874	450	1
3.30339369637499	3.38533221210564	451	1
3.30179214815220	3.36896810204062	452	1
3.29886039100060	3.35450741631493	453	1
3.29907727130488	3.38063549149984	454	1
3.30126830756416	3.38192773586579	455	1
3.29894938187838	3.37547784213700	456	1
3.29976960744200	3.38627672758705	457	1
3.29878359426648	3.40248136337748	458	1
3.30230817408011	3.39261236227112	459	1
3.29775838519895	3.38048955689032	460	1
3.30202562153953	3.38641602001522	461	1
3.30217232763697	3.37634707399762	462	1
3.30034590772640	3.38011669381867	463	1
3.29954904783960	3.38168820535884	464	1
3.30178904080990	3.38304365063648	465	1
3.29702495843565	3.37852947046138	466	1
3.30067400560559	3.38571803636269	467	1
3.30193482870601	3.40003178579199	468	1
3.30164626861613	3.38635189192502	469	1
3.30206319750073	3.39060239698384	470	1
3.29936186407161	3.39634633173568	471	1
3.29955268183822	3.39047274945781	472	1
3.29735289595390	3.37247648720949	473	1
3.30228297798440	3.38409321699453	474	1
3.30140702672692	3.38125118993064	475	1
3.29694986981048	3.38759193413647	476	1
3.29608659829799	3.36647646498910	477	1
3.29594807353491	3.37272422449429	478	1
3.29875621639321	3.38646950279800	479	1
3.30129183831990	3.39519008553585	480	1
3.30011715306337	3.39033526375570	481	1
3.30451203956644	3.38513364112027	482	1
3.29961689274097	3.38876226355044	483	1
3.30492726855067	3.39887872861490	484	1
3.29796549581280	3.38627259413921	485	1
3.30251475314943	3.40315363093921	486	1
3.29918094056151	3.39424628041277	487	1
3.30021717629318	3.39019661621618	488	1
3.29865782688808	3.39719826106751	489	1
3.30066717029122	3.39543524441404	490	1
3.29484424408620	3.41597485368960	491	1
3.30279085263503	3.42525784024160	492	1
3.29922565679770	3.40695043024291	493	1
3.30187499952124	3.38653399612979	494	1
3.30271079693056	3.38581196888486	495	1
3.30173862899500	3.37385360934528	496	1
3.29807635545073	3.37472013688618	497	1
3.29820185715378	3.39573664204619	498	1
3.29994816099827	3.38891953809604	499	1
3.29996756014571	3.39993494955096	500	1
3.30188941699324	3.40004669884861	501	1
3.30105453080198	3.39860210053138	502	1
3.30196510533538	3.40927767252431	503	1
3.29973979706348	3.37627994268750	504	1
3.29844303537687	3.34427672454536	505	1
3.29930597617623	3.36621300024736	506	1
3.29984474647703	3.35707043703826	507	1
3.30006648346883	3.38951760906187	508	1
3.29978061163522	3.35705626830319	509	1
3.30510893760472	3.38916730202142	510	1
3.30073796749380	3.38096992375278	511	1
3.29789436283700	3.37643208119082	512	1
3.30387483274209	3.38007017779817	513	1
3.30338925538365	3.39106925252069	514	1
3.29993192479742	3.35461226089660	515	1
3.29981956790891	3.36660161416623	516	1
3.30091485869703	3.37030627170623	517	1
3.30148972583044	3.38511587092996	518	1
3.29772567675100	3.39120850668058	519	1
3.30030359824318	3.38272229718605	520	1
3.29810273448792	3.35220387563847	521	1
3.29647971924174	3.35890754141122	522	1
3.30296734549045	3.39554143844919	523	1
3.29945135758493	3.37980482515840	524	1
3.29914679437151	3.39416781243392	525	1
3.30019161176524	3.37763643447683	526	1
3.30161366398433	3.37167065573419	527	1
3.29997252886536	3.38355820977913	528	1
3.30201330286097	3.38973821034909	529	1
3.29941011239046	3.37271421557243	530	1
3.29625131044088	3.35977583777408	531	1
3.29988670657716	3.36803490663867	532	1
3.29786500196867	3.35678453924791	533	1
3.30087513324838	3.36238195449103	534	1
3.29804264910829	3.37813102417126	535	1
3.30209265170072	3.39143089405492	536	1
3.30238314738207	3.39479939301845	537	1
3.29888991944776	3.38815401128989	538	1
3.30195105943991	3.38443962378655	539	1
3.29599414685985	3.38660697834854	540	1
3.30336555166561	3.38177842162010	541	1
3.30280306853175	3.39190777775438	542	1
3.30139733386877	3.38310012649385	543	1
3.29906413773327	3.37513289900645	544	1
3.29752766661809	3.37138260683187	545	1
3.29945751171408	3.37113261095547	546	1
3.29862034229488	3.38276224675245	547	1
3.29778866048254	3.36044891977486	548	1
3.29812050350501	3.35256956463633	549	1
3.30161926740383	3.38768548137446	550	1
3.29976420045168	3.36900573797504	551	1
3.29803409521231	3.37219146969476	552	1
3.30062501946913	3.37458459148090	553	1
3.29713372278003	3.36290799327377	554	1
3.30074477712636	3.37742191831826	555	1
3.29822729596813	3.38059308299655	556	1
3.30007050674770	3.36524870268541	557	1
3.29825586997780	3.36023453214384	558	1
3.30064234207518	3.35098940902822	559	1
3.29952242240438	3.35706156703468	560	1
3.29738385997634	3.38598294185391	561	1
3.29867554573363	3.40161745611754	562	1
3.29722350175615	3.36543793540513	563	1
3.29869664858934	3.35827711480101	564	1
3.29813966812356	3.38366788147180	565	1
3.30113534564614	3.35695711429725	566	1
3.29720791704562	3.37251049519273	567	1
3.29968424714438	3.36967101894310	568	1
3.29924279198183	3.34819772505676	569	1
3.30120338225591	3.38580410491818	570	1
3.29943266187009	3.38443968152913	571	1
3.29897590626476	3.37215343794773	572	1
3.30033788595167	3.37262660636765	573	1
3.29916047177303	3.36775080107580	574	1
3.30021683708614	3.38072581156205	575	1
3.30211143974287	3.39338933752182	576	1
3.29709825859480	3.39117767413889	577	1
3.29932121437875	3.40288299366059	578	1
3.29815710576829	3.37217789816137	579	1
3.30166125899130	3.38934381950543	580	1
3.30138239961317	3.37346463038659	581	1
3.29809440142616	3.39058451311930	582	1
3.29641591050478	3.41933336961959	583	1
3.29646645506343	3.41694635020679	584	1
3.30280679278855	3.39107885631307	585	1
3.29977882728286	3.40033676954426	586	1
3.30144693526585	3.39207713277607	587	1
3.30196498463573	3.37543843264668	588	1
3.30180104205225	3.38311933438236	589	1
3.29884601524597	3.37384029885401	590	1
3.29953748965072	3.37541437013619	591	1
3.29754956099067	3.39519229141072	592	1
3.29897074290572	3.39852410607022	593	1
3.29873498652007	3.39125911983092	594	1
3.29758115569323	3.39040011373782	595	1
3.29533887803198	3.37935958741049	596	1
3.29693358218426	3.35708008976439	597	1
3.29670120377691	3.38203724231936	598	1
3.29730430415757	3.38088430788217	599	1
3.30130800573429	3.39910131058098	600	1
3.29968895217978	3.37704326369464	601	1
3.29987849106414	3.38912289205313	602	1
3.29898056063209	3.39046664308327	603	1
3.29808534571941	3.38568588909380	604	1
3.30089214488588	3.37140722857965	605	1
3.30097700688726	3.39559925718065	606	1
3.29863506460126	3.38303412209411	607	1
3.30046237887724	3.39703136757655	608	1
3.29997833012753	3.39841342761353	609	1
3.30001085547714	3.39698541394429	610	1
3.30118836205154	3.41358056216652	611	1
3.29516067726288	3.38328637028122	612	1
3.30272265626799	3.37262062717570	613	1
3.29982613187647	3.40168779549290	614	1
3.30279962606678	3.40199981489269	615	1
3.30326901358067	3.38754852275402	616	1
3.30118924005901	3.41239459080818	617	1
3.30335369771155	3.38166231924837	618	1
3.29947014194443	3.36141584968240	619	1
3.30097107219832	3.36468434542938	620	1
3.30080825941854	3.36329971434704	621	1
3.29878189973556	3.35509335148379	622	1
3.29799388498858	3.36829671842377	623	1
3.30009756147352	3.34954202848996	624	1
3.29588774124018	3.37159623732821	625	1
3.30084307980994	3.38448097499203	626	1
3.29851535582967	3.38483188036342	627	1
3.30291842126691	3.39536045480293	628	1
3.30297769152081	3.38380701203317	629	1
3.30343726237867	3.39917071595969	630	1
3.29639642689639	3.39328877893463	631	1
3.29841985197614	3.38725009181160	632	1
3.30208479332737	3.39506826732290	633	1
3.29873989570390	3.38216646801345	634	1
3.29988012176543	3.38646180435756	635	1
3.29756403052934	3.40007305403366	636	1
3.30077926274359	3.39559236127975	637	1
3.29828242830433	3.39203832974448	638	1
3.29459978923020	3.36775124742810	639	1
3.30009872527830	3.38074463660676	640	1
3.29701908704538	3.39384510659608	641	1
3.30031844404737	3.40724437903694	642	1
3.29954720953782	3.41137092632885	643	1
3.29480504619032	3.37993786016767	644	1
3.29773616497116	3.36558489433735	645	1
3.29594419440984	3.37314731768528	646	1
3.30009403145319	3.37763268584659	647	1
3.29605749952684	3.37377499087359	648	1
3.30045873734990	3.37827104076597	649	1
3.29878711900602	3.37404818411636	650	1
3.30163018978108	3.39186176304264	651	1
3.29871183450428	3.38756364900560	652	1
3.29905653440879	3.38398181892678	653	1
3.29968065029554	3.36941897269995	654	1
3.29679212461717	3.37840126253047	655	1
3.30325817549715	3.40447173042053	656	1
3.29910870840424	3.35833285913887	657	1
3.29801428525997	3.37874369080292	658	1
3.30077536016265	3.36102288333455	659	1
3.29933201438520	3.38595956982938	660	1
3.29878318948118	3.35701916643395	661	1
3.29852498685321	3.36563838450953	662	1
3.29727748961049	3.40961618443160	663	1
3.29962280071918	3.38537752663957	664	1
3.29773809318485	3.37447369200066	665	1
3.29855403353380	3.38178506422964	666	1
3.29637163267665	3.37905369560128	667	1
3.29679037142644	3.39054402584175	668	1
3.29557926926898	3.37535783769290	669	1
3.30091190727522	3.36917257560882	670	1
3.29546662068324	3.35499375816970	671	1
3.30154610050613	3.38465178442182	672	1
3.29570514691454	3.36806227072928	673	1
3.29641654493387	3.37566928601442	674	1
3.29906716676901	3.36929394136546	675	1
3.29413028679712	3.36348808488550	676	1
3.29750066367413	3.39280211009146	677	1
3.29438518208634	3.39281721746151	678	1
3.29522751531999	3.37818851045155	679	1
3.29597387147474	3.36932865029952	680	1
3.29805713241329	3.35983296284887	681	1
3.29671824261780	3.38137253705517	682	1
3.29746567818984	3.34980999431432	683	1
3.30269859401443	3.35282291221462	684	1
3.29512482762030	3.36844719997321	685	1
3.29694562813905	3.38844313609713	686	1
3.29766266159756	3.38399387025144	687	1
3.30019590482037	3.38991995113775	688	1
3.29770686748159	3.38434087103699	689	1
3.30004215575798	3.41060034634597	690	1
3.29809227973975	3.37453349345038	691	1
3.29804402289489	3.37593066258857	692	1
3.29784424589856	3.38967396770085	693	1
3.29721960638826	3.37931755944638	694	1
3.29750161630751	3.37236580886403	695	1
3.29868979808766	3.38328885610521	696	1
3.29634751635870	3.37362007268758	697	1
3.29784871413133	3.38420395983001	698	1
3.29685274497035	3.37041814840436	699	1
3.29544445901244	3.40437651709163	700	1
3.29606226225403	3.37944196387001	701	1
3.29767017793347	3.37755853330621	702	1
3.29783336456410	3.36699457423667	703	1
3.29463882664151	3.35836047531566	704	1
3.29684035708337	3.36102666909990	705	1
3.29689807087999	3.37730280666392	706	1
3.30344414646834	3.39200047681690	707	1
3.29904764105611	3.38366972044387	708	1
3.29877361219905	3.37093032397459	709	1
3.29806783065421	3.38012495532776	710	1
3.30088555510075	3.37768966845816	711	1
3.29717599495406	3.37295771804691	712	1
3.30007295511040	3.37847060646953	713	1
3.30046480912403	3.35135912685020	714	1
3.29721484557104	3.36253571471368	715	1
3.30377319946294	3.38103847520670	716	1
3.30198030778930	3.40013468531485	717	1
3.29936595677580	3.38331848073508	718	1
3.29537266894465	3.35847896144752	719	1
3.29560458609949	3.37263237955752	720	1
3.29496493837848	3.38136700546422	721	1
3.29720751834809	3.38169346451917	722	1
3.29781106818957	3.38079100715518	723	1
3.29846678760729	3.38822304743387	724	1
3.29988895456841	3.39522337866763	725	1
3.29755385881987	3.38193483513446	726	1
3.30027351740346	3.37116736507005	727	1
3.29608459452450	3.36789338561795	728	1
3.29411495945007	3.37207189510738	729	1
3.30099780707641	3.39516068374866	730	1
3.29863588888885	3.37964903523129	731	1
3.29866514019253	3.38382076319936	732	1
3.29529343710080	3.37994530814268	733	1
3.29517965086357	3.40770057659826	734	1
3.29891838948066	3.39292245866171	735	1
3.29759929874405	3.37517718570430	736	1
3.29907416113410	3.37932338435789	737	1
3.29539075331040	3.40701037254931	738	1
3.30033343131295	3.39447840195550	739	1
3.29781733373555	3.38891956712913	740	1
3.29802333980759	3.37709102419070	741	1
3.29640685531717	3.38397907952277	742	1
3.29591262600426	3.37579193565314	743	1
3.29902482082869	3.37677060161597	744	1
3.29904732608025	3.37127576668565	745	1
3.29851793817903	3.39332227566453	746	1
3.29919600276240	3.40421913813399	747	1
3.29275529316497	3.40135133043408	748	1
3.29878379019830	3.40853250196860	749	1
3.29493966440476	3.37955086356260	750	1
3.29607373324950	3.36521615510875	751	1
3.29706805196974	3.37691498938246	752	1
3.30003063361153	3.39204613504499	753	1
3.29539923629645	3.37191578378387	754	1
3.29904506042074	3.37881261600213	755	1
3.30007792321042	3.38173062068976	756	1
3.29839538658779	3.37689204295748	757	1
3.29703180306389	3.36925393561898	758	1
3.29834102193063	3.36645777924276	759	1
3.29776325095982	3.37669195672441	760	1
3.29894491294535	3.36670630153276	761	1
3.29686444580532	3.38057470088264	762	1
3.29957385843026	3.41577851294113	763	1
3.29979887562181	3.41451636547492	764	1
3.29845206819816	3.38317031810002	765	1
3.29870433212532	3.37216590789323	766	1
3.29954569530434	3.37140018320520	767	1
3.29778068556433	3.36712075876464	768	1
3.29371122067666	3.38746229274293	769	1
3.29745889494727	3.37136010839663	770	1
3.29751095295241	3.37220290681694	771	1
3.29859996037573	3.37699788833926	772	1
3.29741772705468	3.38897114814630	773	1
3.29591169215837	3.38615070751534	774	1
3.29725289929155	3.37704892004751	775	1
3.29580043794045	3.40625743035654	776	1
3.29444757934452	3.37899152017126	777	1
3.29698524469051	3.36530945890220	778	1
3.29676947136708	3.35709491195153	779	1
3.29818642041651	3.35042729865736	780	1
3.29844872005614	3.38934990953071	781	1
3.29654450642065	3.39604157372665	782	1
3.29832924011172	3.37202836310961	783	1
3.29910565790676	3.35446622662069	784	1
3.29899317641792	3.35829446901693	785	1
3.30218552871483	3.34818614307153	786	1
3.29637411020292	3.36442809735658	787	1
3.29839314422845	3.38346008292233	788	1
3.29641898651415	3.38957346200764	789	1
3.29813281120490	3.39467027515151	790	1
3.29661537063490	3.34552418537942	791	1
3.30197554044493	3.33949192078703	792	1
3.29869227831062	3.36480845711392	793	1
3.29749058124510	3.37507634432137	794	1
3.29841112944236	3.38318938166385	795	1
3.30000425441868	3.39249998047875	796	1
3.29762046020090	3.36477799129693	797	1
3.29806232419705	3.35103732010926	798	1
3.29379013022052	3.37076799554600	799	1
3.30069708246640	3.37776704174314	800	1
3.29777346408816	3.39518602460165	801	1
3.29503686954112	3.35325345580026	802	1
3.29895862647466	3.40007307974369	803	1
3.29615137700124	3.37437846281480	804	1
3.29939043903055	3.37257698002783	805	1
3.29592699987975	3.37097217352561	806	1
3.29757646411595	3.36075822134888	807	1
3.29694059923546	3.37952769478745	808	1
3.29657933400855	3.40205357515865	809	1
3.29699483251098	3.38199253232793	810	1
3.29992853146609	3.37828359412458	811	1
3.29700236428524	3.36259923906405	812	1
3.29660091641844	3.35244943466038	813	1
3.29316625732232	3.36296844402112	814	1
3.29481500397012	3.37715428397776	815	1
3.29923753025421	3.37212736125867	816	1
3.29816719042407	3.37408894088439	817	1
3.29868689154389	3.39550549186390	818	1
3.29713858577199	3.39703746782660	819	1
3.29490351951177	3.36725905534515	820	1
3.29677293924517	3.33992364204176	821	1
3.29950375274760	3.36779345879904	822	1
3.29695178403343	3.37395813906489	823	1
3.29728848687373	3.38569328756138	824	1
3.29995979430070	3.37318684015911	825	1
3.29825819204191	3.36998825505645	826	1
3.30008077119211	3.38377121600203	827	1
3.29517225426642	3.36915836685447	828	1
3.30105535716593	3.37681231141136	829	1
3.29671436098719	3.39307230568659	830	1
3.29893947354462	3.38312028951841	831	1
3.29890418798797	3.37572654564914	832	1
3.29679679952234	3.36069551742902	833	1
3.29830435464029	3.40240047005116	834	1
3.29780205443663	3.38125046258647	835	1
3.29953275416235	3.39088073655953	836	1
3.29895739884760	3.38456305495151	837	1
3.29866174013563	3.36999718767864	838	1
3.29937743894061	3.37406448716728	839	1
3.29796098762145	3.37526251080799	840	1
3.30047574509672	3.38188089073424	841	1
3.29962549220290	3.36525894539475	842	1
3.29868605605117	3.38991040443081	843	1
3.29722839894406	3.37070457555491	844	1
3.30009751350470	3.38757811203032	845	1
3.29938981385059	3.38477706606230	846	1
3.29725179459112	3.39693174511649	847	1
3.29482927793648	3.36006980083847	848	1
3.29522488018286	3.35263033528983	849	1
3.29935260783301	3.37523150250519	850	1
3.29782772570357	3.37310469955635	851	1
3.29818573250710	3.35287940419504	852	1
3.29879426937499	3.35784650516306	853	1
3.29471376077540	3.38339930525992	854	1
3.29405728185854	3.39615200336091	855	1
3.30072188178772	3.39282242237993	856	1
3.29562131396193	3.38474017396909	857	1
3.29598955985454	3.38011845967217	858	1
3.29860767336353	3.38043134920096	859	1
3.29546637544768	3.36148725256885	860	1
3.29631508502032	3.36558455135614	861	1
3.29917467313093	3.38417163123638	862	1
3.29746521337224	3.37164814437723	863	1
3.29689171648443	3.37705447586862	864	1
3.29803669564695	3.39557903066793	865	1
3.29726075208398	3.38572578059134	866	1
3.29570534762614	3.37415780944499	867	1
3.29759970633604	3.37394384636150	868	1
3.29599823004632	3.38784876853924	869	1
3.29665367082932	3.37972347626989	870	1
3.29808594785175	3.37240199545046	871	1
3.29809780616868	3.37736813273618	872	1
3.29579507519370	3.37830744110607	873	1
3.29785241547064	3.36188568488842	874	1
3.29449445120025	3.37995943534720	875	1
3.29594226524129	3.37129052587973	876	1
3.29536680861864	3.37224715894495	877	1
3.29644307508237	3.36395524455513	878	1
3.29847261062515	3.37801434798072	879	1
3.29757820932695	3.37778674247877	880	1
3.29969001206560	3.37272236463994	881	1
3.29771235200697	3.36809253462852	882	1
3.29799741007920	3.38546173648811	883	1
3.29596677472440	3.37329668437623	884	1
3.30118055330062	3.39051575026960	885	1
3.29986250182420	3.39849493127533	886	1
3.29886954152901	3.40259038820706	887	1
3.29911308634802	3.39158311232473	888	1
3.29968627335611	3.37546613203577	889	1
3.29868898823110	3.38511087569339	890	1
3.29896810734417	3.38208722911033	891	1
3.29763595560536	3.37295703089441	892	1
3.29793934725220	3.38229646254926	893	1
3.29812826083427	3.37569394088387	894	1
3.29978870053033	3.37902670775760	895	1
3.29775077880484	3.37321596540532	896	1
3.29546828794923	3.37991973367459	897	1
3.29542985255018	3.38689260766910	898	1
3.29692928634984	3.36956377941375	899	1
3.29984885107371	3.37561649518160	900	1
3.29707255303071	3.36836651838288	901	1
3.29784674381775	3.36840217579572	902	1
3.29791146931828	3.37791102599638	903	1
3.29601701393023	3.37867189634048	904	1
3.29987155061419	3.39779833551926	905	1
3.29563461242360	3.37958261225010	906	1
3.29816677603819	3.38177971060878	907	1
3.29566176433784	3.36694549015916	908	1
3.30078110086323	3.38426168208468	909	1
3.29896479665394	3.38070950685340	910	1
3.30009395929354	3.38563943534112	911	1
3.29751503307572	3.39189165455989	912	1
3.29924265193841	3.39630832103356	913	1
3.29733715229764	3.39894810080293	914	1
3.29962665783602	3.41776383445032	915	1
3.29774956111797	3.39555880859181	916	1
3.29835857654260	3.37125350460878	917	1
3.29725893321603	3.37746538374259	918	1
3.29685765054968	3.38825015233585	919	1
3.29562434944258	3.36477887226875	920	1
3.29774846992589	3.38887066293199	921	1
3.29805203800727	3.39684388729932	922	1
3.29779056692608	3.41193711995188	923	1
3.29764612994299	3.38675115374326	924	1
3.29803542721799	3.37837154602028	925	1
3.29879072935431	3.38608940780594	926	1
3.29675539835352	3.39322740797492	927	1
3.29891623377425	3.38142984947019	928	1
3.29762415406170	3.38564075855778	929	1
3.29851146458934	3.38280139189650	930	1
3.29731446930815	3.40388594170572	931	1
3.30180310033025	3.39400012103252	932	1
3.29712587212200	3.40860840470686	933	1
3.29618574849389	3.38703514109189	934	1
3.29567342256066	3.38234366071542	935	1
3.29706430567461	3.39055322695899	936	1
3.29537078030224	3.40028381663730	937	1
3.29780587291735	3.39456292269541	938	1
3.29429759382401	3.38356546824007	939	1
3.29706618869060	3.38241380223008	940	1
3.29844035523618	3.35751990629468	941	1
3.29525484367259	3.38557330311923	942	1
3.30040520948408	3.40496446605476	943	1
3.29522953973583	3.38444309523289	944	1
3.29754092802004	3.38567748812709	945	1
3.29650184560688	3.39117082037535	946	1
3.29286404941398	3.38439441404170	947	1
3.29880202752495	3.36659813319119	948	1
3.30102379608462	3.37453624083497	949	1
3.29790880265752	3.36531303980712	950	1
3.29773552196171	3.40498185662447	951	1
3.29663290496684	3.41082236372813	952	1
3.29858967861136	3.39687826333725	953	1
3.29749108289686	3.38106205831929	954	1
3.29612413215383	3.38647402359080	955	1
3.29721427260854	3.38990863658400	956	1
3.29624692686853	3.34918329801846	957	1
3.29919146649887	3.40149910651543	958	1
3.29677521218950	3.39824719276407	959	1
3.29724009157892	3.38693519480273	960	1
3.29990272352523	3.41232120441983	961	1
3.30026352944804	3.40250557668961	962	1
3.29613258197192	3.39125146623550	963	1
3.29754269677625	3.38764085488897	964	1
3.29563738588035	3.37225875299259	965	1
3.29596334526794	3.37917770455175	966	1
3.29792213688284	3.37643068899391	967	1
3.30021908770488	3.39559192717628	968	1
3.29730299382414	3.40075768087751	969	1
3.29925076089471	3.37946260148209	970	1
3.29658987104814	3.38647856749830	971	1
3.29821766448133	3.37866720785049	972	1
3.29792366688696	3.38665117088866	973	1
3.30197131911838	3.40608765291352	974	1
3.29768510791019	3.40404421396570	975	1
3.29565483121197	3.37926079152599	976	1
3.29997164316443	3.39591940231512	977	1
3.30069036143719	3.37356341923349	978	1
3.29888291762934	3.37661178083920	979	1
3.29422403764499	3.38187808892002	980	1
3.29866817064421	3.37332126882330	981	1
3.29692550353628	3.39694055042370	982	1
3.29447727524063	3.37862515162929	983	1
3.29939742625491	3.37975585063165	984	1
3.29566065312454	3.37489495487482	985	1
3.29642335758416	3.38097056917403	986	1
3.30033160676096	3.37620362394534	987	1
3.29579501745851	3.37123879115148	988	1
3.29599326513845	3.36905024968597	989	1
3.29709796904268	3.38150981501245	990	1
3.29933446179612	3.37624192432772	991	1
3.29775528147536	3.39543374419089	992	1
3.29672463101720	3.40492568672501	993	1
3.30087557799729	3.39398302147121	994	1
3.29767489407548	3.38921235192696	995	1
3.29527191469949	3.38516215214639	996	1
3.29589985453527	3.40099438794966	997	1
3.29595045512819	3.39260059106041	998	1
3.30015144641441	3.37012642945969	999	1
3.29577520161018	3.38050306513113	1000	1
3.29867472803105	3.38131000933792	1001	1
3.29987843760457	3.39626605857571	1002	1
3.30040321221533	3.40156909858670	1003	1
3.29839734380498	3.37078967772414	1004	1
3.29551653900787	3.36167367025337	1005	1
3.29635002881305	3.35996126187315	1006	1
3.29535039050044	3.37625326387772	1007	1
3.30045987284001	3.38852476985685	1008	1
3.29594202835179	3.40062844594446	1009	1
3.29607331970019	3.37615423226641	1010	1
3.29592964178588	3.39397783788276	1011	1
3.29865426205962	3.38296326980248	1012	1
3.29729728956226	3.38041890446190	1013	1
3.29450028691051	3.38408335846892	1014	1
3.29594401428584	3.39427423620189	1015	1
3.29393108018452	3.39103751059252	1016	1
3.29570740766741	3.37276727288590	1017	1
3.29448886269500	3.38300351389855	1018	1
3.29591383272006	3.37622416752408	1019	1
3.29677030386413	3.37408189091782	1020	1
3.29657192941246	3.37985416364615	1021	1
3.29914839315315	3.37847708805565	1022	1
3.29925910229403	3.37826184286869	1023	1
3.29728172925336	3.36046415489538	1024	1
3.29618209434182	3.37715135060495	1025	1
3.29937268053231	3.37031608504522	1026	1
3.30045873168297	3.40118455231549	1027	1
3.29509424870142	3.36933156363138	1028	1
3.30018086997663	3.34810661712645	1029	1
3.29708061861991	3.38657237727650	1030	1
3.29713684992157	3.37573474716248	1031	1
3.29911348334308	3.37863323751576	1032	1
3.29454558533100	3.37201535313711	1033	1
3.29758285467703	3.36214831334695	1034	1
3.29436657055835	3.36029921240060	1035	1
3.29269093791377	3.37982908843494	1036	1
3.29565795484581	3.36859538484771	1037	1
3.29763414922030	3.38002646125139	1038	1
3.29427730537213	3.36047500597815	1039	1
3.29305609340802	3.36247112720689	1040	1
3.29842445550515	3.39472264431564	1041	1
3.29306178131611	3.40163052275974	1042	1
3.29679596527741	3.39363412402662	1043	1
3.29503600126574	3.38132976000514	1044	1
3.29420707814022	3.38967606428681	1045	1
3.29140431725810	3.37127129644786	1046	1
3.29614726455922	3.36362401214891	1047	1
3.29547080092591	3.35082231254512	1048	1
3.29717710516435	3.36673432952138	1049	1
3.29739593605937	3.39256940522806	1050	1
3.29290177458147	3.38983448908604	1051	1
3.29577407260675	3.39722209349883	1052	1
3.29329046517240	3.37921109207428	1053	1
3.29616921700121	3.37783967218996	1054	1
3.29384475540332	3.37771731088199	1055	1
3.29502143598816	3.38754308006849	1056	1
3.29632936912115	3.38249359662117	1057	1
3.29907573669519	3.38548181911193	1058	1
3.29391700106898	3.38578391516529	1059	1
3.29770823798795	3.39934240006624	1060	1
3.29663797485460	3.40026891667836	1061	1
3.29567841362246	3.38055475688978	1062	1
3.29770276071133	3.39086053964753	1063	1
3.29567320849912	3.38709369315928	1064	1
3.29609337260986	3.37563365130785	1065	1
3.29621692385774	3.37616647891620	1066	1
3.29517331993377	3.37250209542723	1067	1
3.29396221163391	3.37530685240837	1068	1
3.29602304715962	3.35719421148619	1069	1
3.29650948776815	3.37040106429363	1070	1
3.29766461991621	3.37827602698188	1071	1
3.29706912134921	3.39138375619024	1072	1
3.29846224084039	3.38620227506876	1073	1
3.29449883618083	3.37467356986476	1074	1
3.29328183518875	3.37038490800590	1075	1
3.29359867669819	3.38669948137657	1076	1
3.29594828745371	3.37900019674316	1077	1
3.29770392888851	3.39460508295762	1078	1
3.29416071373907	3.38195860809825	1079	1
3.29484036328322	3.38630803786805	1080	1
3.29763903904023	3.39700230138313	1081	1
3.29982427662620	3.39958020460632	1082	1
3.29822400537283	3.38415050399310	1083	1
3.29903935209088	3.37892014254111	1084	1
3.29764105386928	3.38063977598510	1085	1
3.29601499549822	3.37078741614031	1086	1
3.29531378674709	3.38500106359549	1087	1
3.29536958112749	3.40092320390517	1088	1
3.29193229460223	3.36140029356063	1089	1
3.29287482411348	3.36495375209620	1090	1
3.30077440399358	3.37133336512474	1091	1
3.29460073346181	3.38123871646267	1092	1
3.29706920855258	3.38980345302680	1093	1
3.29606983061698	3.38348793821259	1094	1
3.29087032525297	3.38658788097754	1095	1
3.29411194218205	3.39478975894197	1096	1
3.29595944947827	3.41587236503646	1097	1
3.29661474394175	3.41034421950769	1098	1
3.29293882059888	3.38741325304357	1099	1
3.29607606563727	3.35589706792059	1100	1
3.29589353271378	3.38468073428993	1101	1
3.29498607809047	3.37682742453183	1102	1
3.29360129381675	3.38685783580134	1103	1
3.29425777001899	3.37742833216929	1104	1
3.29483459052738	3.35381107754880	1105	1
3.29445596767287	3.36545631291148	1106	1
3.29592849038467	3.36996833115868	1107	1
3.29786395361282	3.36183662538334	1108	1
3.29503844860570	3.37725131109930	1109	1
3.29391332058676	3.33779689981246	1110	1
3.29617575726742	3.35004462808495	1111	1
3.29530235222078	3.35541786529667	1112	1
3.29645664315053	3.37885485484256	1113	1
3.29893557133526	3.39660474830716	1114	1
3.29050071007843	3.36930889685368	1115	1
3.29648416158983	3.39330614167637	1116	1
3.29503257016481	3.38852636236258	1117	1
3.30107583627089	3.39723067149659	1118	1
3.29466871362404	3.38791190683557	1119	1
3.29594406076253	3.40696384005743	1120	1
3.29517300319528	3.40538687066284	1121	1
3.29623255133656	3.38253909717749	1122	1
3.29482829987071	3.37717224480463	1123	1
3.29492613975690	3.40135772242848	1124	1
3.29717155139591	3.39485573314889	1125	1
3.29866881529935	3.38128490120601	1126	1
3.29594982611196	3.37936492758709	1127	1
3.29347270770248	3.36835303652464	1128	1
3.29229613315152	3.38316946081501	1129	1
3.29472501073329	3.38004591603460	1130	1
3.29353712907795	3.38696415089482	1131	1
3.29611571822223	3.39453751307639	1132	1
3.29446266331833	3.39124783933591	1133	1
3.29519248037384	3.38198296935077	1134	1
3.29397653403905	3.39335697256550	1135	1
3.29493153172292	3.38476662267647	1136	1
3.29917811634169	3.37997339862440	1137	1
3.29377946647809	3.36282104685656	1138	1
3.29379626800672	3.36868266610691	1139	1
3.29845523257531	3.39532107025492	1140	1
3.29774019431274	3.38840642462575	1141	1
3.29470961157357	3.38067068713988	1142	1
3.29362853088126	3.37927986020153	1143	1
3.29063046563608	3.37803510596335	1144	1
3.29558029671562	3.39544580590901	1145	1
3.29166872053159	3.37911888718497	1146	1
3.29499881890519	3.40783831346063	1147	1
3.29435510216672	3.38016205297271	1148	1
3.29413505722671	3.40812454321991	1149	1
3.29809568154741	3.42908565138955	1150	1
3.29566286061957	3.40393270946603	1151	1
3.29528332699891	3.37240226922435	1152	1
3.29453642658864	3.37396417320949	1153	1
3.29617494605714	3.38723715531702	1154	1
3.29692508854938	3.38277758884517	1155	1
3.29468013792396	3.38791085273610	1156	1
3.29911315726506	3.37106095845513	1157	1
3.29608493327397	3.34876146164079	1158	1
3.29615694636424	3.37169762840444	1159	1
3.29469107565298	3.39745935932337	1160	1
3.29816638142490	3.38534561383424	1161	1
3.29631363015527	3.37089769869589	1162	1
3.29453338565214	3.38203149134832	1163	1
3.29523785580959	3.38637842655160	1164	1
3.29803598403930	3.38496419838404	1165	1
3.29440339580528	3.36107143170919	1166	1
3.29919594296769	3.37593109725845	1167	1
3.29564346096639	3.37795076005965	1168	1
3.29542556670311	3.38439152890370	1169	1
3.29426431455344	3.37589682071282	1170	1
3.30025241918462	3.38669239186767	1171	1
3.29485836718631	3.35150134004128	1172	1
3.29223300625326	3.38268239502642	1173	1
3.29423783414435	3.35699466807713	1174	1
3.29739180225309	3.37870977284565	1175	1
3.29372705527327	3.36365239407811	1176	1
3.29315942871028	3.37529932710196	1177	1
3.29454318671840	3.37689833250597	1178	1
3.29605909764602	3.39745368729532	1179	1
3.29662727922443	3.40192821025656	1180	1
3.29795923368058	3.40320738727857	1181	1
3.29347337128080	3.38257451590550	1182	1
3.29666934700213	3.41283425038583	1183	1
3.29837173072025	3.39080602244191	1184	1
3.29542801973727	3.38460042547646	1185	1
3.29564861739172	3.39350058357422	1186	1
3.29254315932146	3.40436046853510	1187	1
3.29390827470198	3.38212801441927	1188	1
3.29026304603828	3.38193358292954	1189	1
3.29666003729304	3.37218083451097	1190	1
3.29670897382723	3.37233004649437	1191	1
3.29163118509905	3.38257135817086	1192	1
3.29501754822623	3.38655736184965	1193	1
3.29498571483603	3.37132717486462	1194	1
3.29622254831771	3.37201371249922	1195	1
3.29496993893800	3.39267012630191	1196	1
3.29567706913180	3.37500306410447	1197	1
3.29523392153384	3.36999476755150	1198	1
3.29715852986887	3.39064457353428	1199	1
3.29588531975373	3.36882555529150	1200	1
3.29568828183103	3.39049366457680	1201	1
3.29682033306091	3.37532535556814	1202	1
3.29321866376102	3.39208850060331	1203	1
3.29840867538651	3.38874445134760	1204	1
3.29663986889206	3.38366908090736	1205	1
3.29438269819313	3.38061801779786	1206	1
3.29598774856884	3.37497837976031	1207	1
3.29584252362081	3.37353437127793	1208	1
3.29618378159560	3.37875194917229	1209	1
3.29466628482319	3.38520276837331	1210	1
3.29685986081555	3.38619058796152	1211	1
3.29372217542255	3.39268922198785	1212	1
3.29683335431531	3.38360530868643	1213	1
3.29622064302789	3.35780847427259	1214	1
3.29794998187078	3.36852837177056	1215	1
3.29564484335804	3.38060359758195	1216	1
3.29135005021003	3.38161326358016	1217	1
3.29512131833461	3.39389405544941	1218	1
3.29715195185601	3.37556269568778	1219	1
3.29513242863088	3.38645701287822	1220	1
3.29535468079766	3.41105850350288	1221	1
3.29532597167885	3.39469868065543	1222	1
3.29651560962192	3.38512567233180	1223	1
3.29457292741379	3.39056923281128	1224	1
3.29793563547821	3.40252031544134	1225	1
3.29415043612448	3.39395229786056	1226	1
3.29262764446920	3.38428979926723	1227	1
3.29256186736886	3.36990957066609	1228	1
3.29467498569659	3.36536671728762	1229	1
3.29463614985600	3.36097805747972	1230	1
3.29529001846768	3.37749450651160	1231	1
3.29511617409858	3.37599409979470	1232	1
3.29254678030294	3.35947718502667	1233	1
3.29475268720941	3.36287165620487	1234	1
3.29361372701636	3.36780666449894	1235	1
3.29415752042985	3.38502026534572	1236	1
3.29228297531347	3.41134370462018	1237	1
3.29231977168957	3.37603094051610	1238	1
3.29308377375361	3.36224757776060	1239	1
3.29645590715499	3.38617544583763	1240	1
3.29577138748546	3.38386729564405	1241	1
3.29199820271183	3.37146944601131	1242	1
3.29679541779026	3.36049779260800	1243	1
3.29766038808606	3.37627538231303	1244	1
3.29701074113695	3.38324708372892	1245	1
3.29369397019374	3.39569440315003	1246	1
3.29622634845639	3.38485339064656	1247	1
3.29340537030579	3.39127922612376	1248	1
3.29350381029014	3.37945770094871	1249	1
3.29706209081108	3.38451713149296	1250	1
3.29549076917353	3.37836310720694	1251	1
3.29781401402438	3.38084779730932	1252	1
3.29320469247562	3.37405818102292	1253	1
3.29413996475888	3.38537725677160	1254	1
3.29278067581654	3.36530574903028	1255	1
3.29668794557745	3.38841089344546	1256	1
3.29495687283146	3.37741564167568	1257	1
3.29411388363592	3.38343801353297	1258	1
3.29023804201525	3.37513935861713	1259	1
3.29501963820033	3.36447748847497	1260	1
3.29497967160207	3.38742156576964	1261	1
3.29263773770081	3.41230636088095	1262	1
3.29608772465442	3.38534910185869	1263	1
3.29432343540850	3.35663513656958	1264	1
3.29173463513342	3.35640657358448	1265	1
3.29409826008531	3.36207638391779	1266	1
3.29484028359327	3.36218154661275	1267	1
3.29549532543881	3.38115673640545	1268	1
3.29398408489876	3.38808320952101	1269	1
3.29502937912591	3.37398682904290	1270	1
3.29395739559224	3.37314521075857	1271	1
3.29479154939129	3.36090514940290	1272	1
3.29213442284067	3.35676600319839	1273	1
3.29240539056549	3.38504009364473	1274	1
3.29152112046787	3.37434578231373	1275	1
3.29583092955560	3.37930638355010	1276	1
3.29154381080297	3.38827453753474	1277	1
3.29663999002385	3.37787859291497	1278	1
3.29048090577704	3.36797808433552	1279	1
3.29502396453603	3.36955949140687	1280	1
3.29505925455424	3.37542993113550	1281	1
3.29511104557830	3.37537196613701	1282	1
3.29816789113748	3.38711972531872	1283	1
3.29758481858733	3.37182872316864	1284	1
3.29590118469672	3.39000554594459	1285	1
3.29035120409645	3.39358260836924	1286	1
3.29479206358576	3.38661538845953	1287	1
3.29568611936248	3.39525700500143	1288	1
3.29585022639880	3.41399123755483	1289	1
3.29605031696401	3.40344939829638	1290	1
3.29660947512724	3.38658192687280	1291	1
3.29228359113269	3.38286542837009	1292	1
3.29454265264770	3.39111221432306	1293	1
3.29593680103262	3.39891109630867	1294	1
3.29661504849467	3.37573428318395	1295	1
3.29332894184409	3.36914031394064	1296	1
3.29419641813766	3.38003030426231	1297	1
3.29654147867488	3.37851703378239	1298	1
3.29696796433224	3.39782441526425	1299	1
3.30013339347591	3.38575354079534	1300	1
3.29519843880483	3.40339293757121	1301	1
3.29378243806217	3.40391762019211	1302	1
3.29506381161491	3.40098175775390	1303	1
3.29192159525803	3.39892140172339	1304	1
3.29647217223974	3.37941047440324	1305	1
3.29670519705267	3.39968889721601	1306	1
3.29798718440740	3.38614493656257	1307	1
3.29325656559984	3.38628495739170	1308	1
3.29503092739422	3.39183868969619	1309	1
3.29603490670358	3.38016559862930	1310	1
3.29622488333646	3.38312959441547	1311	1
3.29470793786800	3.39855707948950	1312	1
3.29673482605486	3.39915722926099	1313	1
3.29705693370073	3.36558767166157	1314	1
3.29391489864394	3.34947132870573	1315	1
3.29287352829026	3.38580684241865	1316	1
3.29338984487067	3.39453334202563	1317	1
3.29659694546769	3.42454132138686	1318	1
3.29695181602959	3.40405757488790	1319	1
3.29859416895447	3.40796081510163	1320	1
3.29492265822741	3.37842245411040	1321	1
3.29638336368409	3.37534331873162	1322	1
3.29259103843159	3.38918007065821	1323	1
3.29412553089237	3.39925010635500	1324	1
3.29204197106623	3.40659325784731	1325	1
3.29430266617112	3.39555277643142	1326	1
3.29429928353821	3.36473468693314	1327	1
3.29656727325768	3.38359234884575	1328	1
3.29480565910885	3.38424779524820	1329	1
3.29329709378991	3.37953354466293	1330	1
3.29617547027907	3.37799809985333	1331	1
3.29516962286191	3.36585890252879	1332	1
3.29382776401904	3.38948237010467	1333	1
3.29114434656151	3.38209943431540	1334	1
3.29534844857329	3.40705611796576	1335	1
3.29617762861295	3.42957719145116	1336	1
3.29451536416118	3.39500323264542	1337	1
3.29425225680058	3.40098914404146	1338	1
3.29403852383605	3.38817370683478	1339	1
3.29704231311779	3.37524712626467	1340	1
3.29309865600349	3.35944150087209	1341	1
3.29667976215214	3.36867633182614	1342	1
3.29272670067324	3.37836185907410	1343	1
3.29536041021460	3.36745537557807	1344	1
3.29554268316274	3.36896840217428	1345	1
3.29449716789379	3.38835294730296	1346	1
3.29734788895099	3.39996852764016	1347	1
3.29339771794934	3.40173904702561	1348	1
3.29528839062000	3.39990317958180	1349	1
3.29598236387925	3.37600985895328	1350	1
3.29442966150305	3.38445745143921	1351	1
3.29304329334847	3.38276509336094	1352	1
3.29473312213433	3.37176384850562	1353	1
3.29217601016678	3.37493943333589	1354	1
3.29604330192341	3.40780505004433	1355	1
3.29517861714411	3.41059141383024	1356	1
3.29367920608891	3.37637318208645	1357	1
3.29565773370675	3.38069259234336	1358	1
3.29907626013316	3.38118557995261	1359	1
3.29378570198254	3.39528841645792	1360	1
3.29402579042365	3.38334969664269	1361	1
3.29416849118451	3.39223569515654	1362	1
3.29495526950650	3.39305301775509	1363	1
3.29956981037854	3.39013537966254	1364	1
3.29662096896459	3.40920021296903	1365	1
3.28928912163381	3.40449527105618	1366	1
3.29141802210717	3.38604449987013	1367	1
3.29195442209915	3.39380006402631	1368	1
3.29583432686918	3.38033102492814	1369	1
3.29313966598576	3.39897861379519	1370	1
3.29448045505438	3.39228192345545	1371	1
3.29195821526687	3.38295487963583	1372	1
3.29204914446840	3.38783130989784	1373	1
3.29404529330620	3.37919758289476	1374	1
3.29460956985353	3.40051280519857	1375	1
3.29487537541891	3.38118404974531	1376	1
3.29464312532143	3.35986843429430	1377	1
3.29792908657655	3.37726736630713	1378	1
3.29424939295292	3.36976121081496	1379	1
3.29628675429230	3.35070467054517	1380	1
3.29654046134786	3.37868771038060	1381	1
3.29773654684143	3.37216246271889	1382	1
3.29367982364823	3.38521759449528	1383	1
3.29717358914666	3.37139019070740	1384	1
3.29339828970417	3.35696559557338	1385	1
3.29678562270009	3.36360266924379	1386	1
3.29464722618914	3.38084722710573	1387	1
3.29131931704669	3.37099299921611	1388	1
3.29136943138131	3.37957757247299	1389	1
3.29693660208926	3.38332910792789	1390	1
3.29449273551444	3.38511346389569	1391	1
3.29333173110184	3.37644889805878	1392	1
3.29423089399229	3.37280203682060	1393	1
3.29509352400782	3.39033436012048	1394	1
3.29156241498124	3.38425146442286	1395	1
3.29430753740408	3.37309336222655	1396	1
3.29401230862692	3.38665921190114	1397	1
3.29685701418184	3.38933488372939	1398	1
3.29411990394696	3.37862288465893	1399	1
3.29407302493999	3.38621941909489	1400	1
3.29434087746669	3.38886374550751	1401	1
3.29540506294232	3.39678396127419	1402	1
3.29556279747565	3.37897844384902	1403	1
3.29602200387328	3.38904359692179	1404	1
3.29514357778207	3.38205080596354	1405	1
3.29371416542905	3.36237138934628	1406	1
3.29479429293196	3.36074195773884	1407	1
3.29590951276829	3.38066066679610	1408	1
3.29313012092448	3.37397055396220	1409	1
3.29348325865500	3.39376205599243	1410	1
3.29087461746181	3.39020618737048	1411	1
3.29433490946383	3.40836835996724	1412	1
3.29227977198431	3.41352596383217	1413	1
3.29042816535523	3.40455415047950	1414	1
3.29310870787011	3.38807078081221	1415	1
3.29352271777485	3.40383568933089	1416	1
3.29313436111911	3.38516522598914	1417	1
3.29822654673274	3.38831334315104	1418	1
3.29505815747857	3.37747748277299	1419	1
3.29431350097173	3.37887253402954	1420	1
3.29329772485988	3.38987908760973	1421	1
3.29660745021734	3.38977116592372	1422	1
3.29680135953915	3.39401655349950	1423	1
3.29474740930527	3.38281834992383	1424	1
3.29429534949626	3.38040402548484	1425	1
3.29606771718559	3.37457740328578	1426	1
3.29784925175524	3.39338290505412	1427	1
3.29672961884757	3.39428176470489	1428	1
3.29298007260471	3.39876553868350	1429	1
3.29414603845692	3.39566388990229	1430	1
3.29288384741179	3.36147072739156	1431	1
3.29286045480265	3.35765399414133	1432	1
3.29426001748215	3.38137074180859	1433	1
3.29660523729511	3.37727930550722	1434	1
3.29387867768272	3.37954644414183	1435	1
3.29771792209552	3.37744191361853	1436	1
3.29755736563109	3.38865548408808	1437	1
3.29582675390031	3.39562411452599	1438	1
3.29392919190477	3.37947985846975	1439	1
3.29722751941257	3.37132251807943	1440	1
3.29276827004128	3.38711755182846	1441	1
3.29354599075919	3.37729855835871	1442	1
3.29325049391966	3.37385071830364	1443	1
3.29484426558496	3.36285971924876	1444	1
3.29635758400717	3.39027376750604	1445	1
3.29437557339568	3.37467131421240	1446	1
3.29297553791720	3.37398651867448	1447	1
3.29516509881509	3.36570575106342	1448	1
3.29489092230515	3.37507697708446	1449	1
3.29459127879924	3.37008681716272	1450	1
3.29513877229131	3.38315662487427	1451	1
3.29227613701230	3.39845422164868	1452	1
3.29786622936523	3.37106507011692	1453	1
3.29748514601214	3.39151997759917	1454	1
3.29458304906651	3.38939973033563	1455	1
3.29421903455446	3.38682328401347	1456	1
3.29376975247920	3.38129229602225	1457	1
3.29203806445157	3.36018337149865	1458	1
3.29953347738451	3.38308040602519	1459	1
3.29163575478410	3.38149792317855	1460	1
3.29184343965626	3.38687869378366	1461	1
3.29429479523442	3.38189287376319	1462	1
3.29320976624795	3.38270505239266	1463	1
3.28988954423336	3.39073686613781	1464	1
3.29410095367891	3.40830179797344	1465	1
3.29647496010021	3.39019364532949	1466	1
3.29385298008826	3.37552409123730	1467	1
3.29574048418559	3.37808557027542	1468	1
3.29247956251672	3.36567036259052	1469	1
3.29410425323323	3.37251559254252	1470	1
3.29503110735650	3.40447227802667	1471	1
3.29344233516621	3.38950836841350	1472	1
3.29162745458046	3.38083730192625	1473	1
3.29616904467405	3.37717292342338	1474	1
3.29432185237745	3.36626353375316	1475	1
3.29269080873191	3.36296084912116	1476	1
3.29183129701647	3.33841239556472	1477	1
3.29408804757591	3.34590308394948	1478	1
3.29115160140895	3.38772833662778	1479	1
3.29623788294590	3.39543350360969	1480	1
3.29266491010404	3.37177446241446	1481	1
3.29297249381867	3.37721118068932	1482	1
3.29045496992700	3.36939305883787	1483	1
3.29656277712528	3.38395946385586	1484	1
3.29446044591295	3.37243052175033	1485	1
3.29422135973379	3.36997966611376	1486	1
3.29339912120827	3.38743723485137	1487	1
3.29501372443931	3.37029755296500	1488	1
3.29302115473734	3.36581835083667	1489	1
3.29484017723379	3.38912297304134	1490	1
3.29367371005401	3.39150226719344	1491	1
3.29220230087509	3.39082961758344	1492	1
3.29475963976775	3.37411031127242	1493	1
3.29107524942679	3.37454681149866	1494	1
3.29385382850775	3.38045691274813	1495	1
3.29604359070227	3.37713957581681	1496	1
3.29356284401778	3.38485711608490	1497	1
3.29362807994367	3.37378092396129	1498	1
3.29540721822971	3.39252926331145	1499	1
3.29504110015870	3.39764583568175	1500	1
3.29237613611831	3.38948481404500	1501	1
3.29676920310215	3.37844982209893	1502	1
3.29536801236792	3.37982324401343	1503	1
3.29710307077916	3.37085129140789	1504	1
3.29521879029766	3.38225382293041	1505	1
3.29262758521201	3.36891806082538	1506	1
3.29571335426105	3.37043614370967	1507	1
3.29665328635411	3.36163287924716	1508	1
3.29429207321101	3.36259738178495	1509	1
3.29009169088362	3.37694423019031	1510	1
3.29297802623847	3.37658552877203	1511	1
3.29561575931103	3.39497382830676	1512	1
3.29534595413851	3.38071130883638	1513	1
3.29427331854498	3.37982474740844	1514	1
3.29587465340831	3.37996175279095	1515	1
3.29347967554933	3.38190148763901	1516	1
3.29372228342521	3.38267925664979	1517	1
3.29538484287173	3.41556559229101	1518	1
3.29580405154087	3.41066762763509	1519	1
3.29466953900560	3.39461275602189	1520	1
3.29650262958523	3.40440174605822	1521	1
3.29642127779448	3.37674997713591	1522	1
3.29674623928279	3.38488423791173	1523	1
3.29627389497052	3.37268824427496	1524	1
3.29462036129686	3.37318573079541	1525	1
3.29645757256851	3.39733539313718	1526	1
3.29610983834323	3.42573372212751	1527	1
3.29433049832138	3.40360769864561	1528	1
3.29313012561734	3.39353687343374	1529	1
3.30027249719222	3.40484404958184	1530	1
3.29440713873428	3.38160599289091	1531	1
3.29813274870143	3.38390983250629	1532	1
3.29054192376101	3.38153910436398	1533	1
3.29434978580641	3.38533034379207	1534	1
3.29370597623434	3.39695257439135	1535	1
3.29460969831045	3.38120299723316	1536	1
3.29348238967627	3.39644027949894	1537	1
3.29191495142332	3.35602836387814	1538	1
3.29473375301061	3.36843345009335	1539	1
3.29791674487398	3.35605341554416	1540	1
3.29457684431053	3.37721224976141	1541	1
3.29469385662314	3.37261395646240	1542	1
3.28953566426795	3.34293164700390	1543	1
3.29632448184493	3.36570753440322	1544	1
3.29237429417857	3.36977018189451	1545	1
3.29189712521628	3.37821834488177	1546	1
3.29258826800391	3.37035267387337	1547	1
3.29204239797038	3.38399421262986	1548	1
3.29465462439514	3.38220212321939	1549	1
3.29526086866998	3.39030200184205	1550	1
3.29387440656831	3.41478620807633	1551	1
3.29350298468654	3.39010509609737	1552	1
3.28957782552498	3.40233801688905	1553	1
3.29218088782573	3.38752577818870	1554	1
3.29286479008117	3.39152464126997	1555	1
3.29208355485464	3.40612997700617	1556	1
3.29139459235482	3.39802538362044	1557	1
3.29398611432062	3.38694045528510	1558	1
3.29099351033520	3.37743261219643	1559	1
3.29429050978406	3.37243582660079	1560	1
3.29450522776333	3.36840543236444	1561	1
3.29161031502707	3.38165805752903	1562	1
3.29322285949774	3.38422848742948	1563	1
3.29256872785199	3.38455618684844	1564	1
3.28991868394364	3.35185695531199	1565	1
3.29145431236191	3.35982561809832	1566	1
3.29610458763466	3.40189336150415	1567	1
3.29425635078260	3.39150205104851	1568	1
3.29649879292633	3.38272299222868	1569	1
3.29254857719454	3.39569526039036	1570	1
3.29247912726249	3.37583228361335	1571	1
3.28881562875775	3.37562653129038	1572	1
3.29375944937914	3.38191394144063	1573	1
3.29372788741505	3.37088419596025	1574	1
3.29467857211811	3.34773381650440	1575	1
3.29284116329554	3.34826576170124	1576	1
3.29156488845471	3.36526428102658	1577	1
3.29112310753171	3.38597571410260	1578	1
3.29288156854305	3.38804337210880	1579	1
3.29415873087320	3.36849092355760	1580	1
3.29460970084651	3.37651242283688	1581	1
3.29533979576425	3.35028659572296	1582	1
3.29347949868569	3.37475309441079	1583	1
3.29585414593606	3.36608750289260	1584	1
3.29214750135590	3.33819155311848	1585	1
3.29439927644646	3.37105441091508	1586	1
3.29139875675721	3.39985214089540	1587	1
3.29530488245246	3.41317362646266	1588	1
3.29397807363457	3.40302048325122	1589	1
3.29583199604260	3.37808642113619	1590	1
3.29417776598530	3.39755231995321	1591	1
3.29350237788470	3.39593090828295	1592	1
3.29535399712850	3.39124307231284	1593	1
3.29614018179914	3.40167936704913	1594	1
3.29246344326422	3.39016946963633	1595	1
3.29117611214020	3.40722433977345	1596	1
3.29257350888830	3.40298893637957	1597	1
3.29201983142650	3.39940757631486	1598	1
3.29697238286229	3.38570624096834	1599	1
3.29533838568756	3.39504096967085	1600	1
3.29307673406035	3.37630084237813	1601	1
3.29182288135949	3.37291961500032	1602	1
3.29443489597329	3.40704577489047	1603	1
3.29850987799401	3.40818583679585	1604	1
3.29635058749492	3.39159600821846	1605	1
3.29454985655460	3.40294028995782	1606	1
3.28997659845597	3.37506611973756	1607	1
3.29776765178558	3.38541872890107	1608	1
3.29485182162720	3.37452826812799	1609	1
3.29477756831678	3.38271523443328	1610	1
3.29216746009818	3.37614003732702	1611	1
3.29238486303721	3.37725921032162	1612	1
3.29387065549615	3.36765899806238	1613	1
3.29374889759988	3.37770636730008	1614	1
3.29036878596867	3.39301759046788	1615	1
3.29007637149562	3.39841969864386	1616	1
3.29350355027366	3.37894355818354	1617	1
3.29430403478009	3.35792800061853	1618	1
3.29433071212908	3.37427533914925	1619	1
3.29401223731007	3.38222780505946	1620	1
3.29377012131527	3.37402445884697	1621	1
3.29839051585048	3.36817105756579	1622	1
3.29123857153578	3.36399336987448	1623	1
3.29447420697153	3.38468194323402	1624	1
3.29314664889666	3.39216186257785	1625	1
3.29236847134853	3.41676957573859	1626	1
3.29266649088900	3.38651256726024	1627	1
3.29530799359530	3.39855737957508	1628	1
3.29445612277827	3.38641950495696	1629	1
3.29014862259131	3.39593462298397	1630	1
3.29275148210316	3.37308292129194	1631	1
3.29162719568139	3.39089513562471	1632	1
3.29453992806997	3.38799736814409	1633	1
3.29275948653115	3.37736164655879	1634	1
3.29389322720735	3.39273541286211	1635	1
3.29177794370050	3.35879374522409	1636	1
3.29295124659547	3.36901425833684	1637	1
3.29346109075684	3.39114955507198	1638	1
3.29161687096288	3.39633551568264	1639	1
3.29252676309742	3.38205029986003	1640	1
3.29156894574918	3.38635104319124	1641	1
3.29286744018125	3.36710811504323	1642	1
3.29579752617396	3.35325563996459	1643	1
3.29440076628483	3.36956724162899	1644	1
3.29569426994707	3.39753821577065	1645	1
3.29138956063953	3.37879397008508	1646	1
3.29593960327601	3.38551105773531	1647	1
3.29256810682749	3.37764069482900	1648	1
3.29184503991566	3.41381783691266	1649	1
3.29455587456072	3.40794443649280	1650	1
3.29301366387924	3.40276872111228	1651	1
3.29390723465446	3.39951332351402	1652	1
3.29153960446523	3.38790983301138	1653	1
3.29377340721323	3.40637119276287	1654	1
3.29435438198090	3.38962061838414	1655	1
3.29407136089622	3.39151176464328	1656	1
3.29584572173874	3.37245596384144	1657	1
3.29182867782237	3.38104367597021	1658	1
3.29535642801348	3.38315423113037	1659	1
3.28930578410362	3.37842429497920	1660	1
3.29358258396030	3.38806735169399	1661	1
3.29543089010989	3.42238144600419	1662	1
3.29565734773170	3.38886641893452	1663	1
3.29543848667828	3.39546246682899	1664	1
3.29338932828144	3.39964144554658	1665	1
3.29342389224788	3.38925955289215	1666	1
3.29133746132294	3.35594077681968	1667	1
3.29242901308584	3.37869355479811	1668	1
3.29272225139461	3.40303936619877	1669	1
3.29231670378368	3.37420750918732	1670	1
3.29155202635146	3.39120323840083	1671	1
3.29344562163093	3.39980125310615	1672	1
3.29182567319077	3.38004574106883	1673	1
3.29344065026653	3.39296372361496	1674	1
3.29186467407678	3.41716627147936	1675	1
3.29408431708649	3.39467131937163	1676	1
3.29357094731519	3.38801154470138	1677	1
3.29433357727605	3.37312967629394	1678	1
3.29619968011826	3.38692775375306	1679	1
3.29547274415061	3.37943423409509	1680	1
3.29096938802954	3.36956449943812	1681	1
3.29371736824230	3.36917036300666	1682	1
3.29255102325200	3.36399390409692	1683	1
3.29544068174519	3.34841635542589	1684	1
3.29499578211397	3.37767104904350	1685	1
3.29302374049383	3.40351567734594	1686	1
3.29264036812035	3.40166391332481	1687	1
3.29363407833709	3.40978991879378	1688	1
3.29426444608959	3.39999867857818	1689	1
3.29312335647921	3.36404413294900	1690	1
3.29057865934845	3.37753182578711	1691	1
3.29386475092394	3.39446039316705	1692	1
3.29681915632917	3.37703693110437	1693	1
3.29339614732351	3.37205026952322	1694	1
3.29042744697538	3.36824189155495	1695	1
3.29227964393022	3.38028641065428	1696	1
3.29329352754235	3.38333214217124	1697	1
3.29492360340954	3.37960311325190	1698	1
3.29418588280404	3.36398859315478	1699	1
3.29167902861338	3.39071106350553	1700	1
3.29512714558781	3.38570685598993	1701	1
3.29041991256590	3.39244169605388	1702	1
3.29485804746166	3.37943355388128	1703	1
3.29487413273265	3.36980392330500	1704	1
3.29641067330489	3.37346420060469	1705	1
3.29034250318662	3.37711389353535	1706	1
3.29237198879761	3.37462006192934	1707	1
3.29427187063440	3.38270441016034	1708	1
3.29573407219603	3.37018503439940	1709	1
3.29338254908624	3.37133373379924	1710	1
3.29468342385782	3.39310753657644	1711	1
3.29313368608099	3.39125688341836	1712	1
3.29069863319090	3.38263760486120	1713	1
3.29106951592472	3.38074265651283	1714	1
3.29268148911972	3.38293610910677	1715	1
3.29411063063219	3.35696312597807	1716	1
3.29191430917058	3.36808047115937	1717	1
3.29402571089552	3.39169046294990	1718	1
3.29174126368224	3.37670288598234	1719	1
3.29276583366924	3.38994045265008	1720	1
3.28995895713692	3.39522019580657	1721	1
3.29774802224970	3.37568738405592	1722	1
3.29437141423424	3.37482321999648	1723	1
3.29035165022925	3.38117930289958	1724	1
3.29333909901832	3.40510688231315	1725	1
3.29499519249394	3.37665064103843	1726	1
3.29458863304584	3.39654308274708	1727	1
3.29470143048935	3.37616804472966	1728	1
3.29234500829314	3.37766518720656	1729	1
3.29061417396460	3.38709880324453	1730	1
3.29409002392629	3.38941482781038	1731	1
3.28975559403792	3.35642258866629	1732	1
3.29207326661593	3.37602250573534	1733	1
3.29601647389711	3.38975325305385	1734	1
3.29332901725383	3.38414551642200	1735	1
3.29157444477732	3.36837085741452	1736	1
3.29472891109424	3.36484909216851	1737	1
3.29469932320548	3.36324302955514	1738	1
3.29674954782691	3.37064544621579	1739	1
3.29252312985879	3.39721382627621	1740	1
3.29186667006459	3.40242048359216	1741	1
3.29651296819660	3.38982433029152	1742	1
3.29393626851905	3.39664984816069	1743	1
3.29599837163853	3.38410497219904	1744	1
3.29278348169324	3.36612913146172	1745	1
3.29086948798459	3.35455669142022	1746	1
3.29547257231551	3.36932083471602	1747	1
3.29072092173222	3.36888891283398	1748	1
3.29441168360275	3.35900220911728	1749	1
3.29075083155870	3.35988019066287	1750	1
3.29303949177334	3.38734080075053	1751	1
3.29243519545768	3.38113969088707	1752	1
3.29375247473103	3.38983853758584	1753	1
3.29464989652277	3.38315805261599	1754	1
3.29492197915173	3.38558429060712	1755	1
3.29410902092964	3.38456690708796	1756	1
3.29389083474791	3.38975960734894	1757	1
3.29757047444898	3.37587762008180	1758	1
3.29374147236960	3.37004859943376	1759	1
3.29591473001402	3.38860573467489	1760	1
3.29522785048474	3.38669697848347	1761	1
3.29506907325951	3.36989667255771	1762	1
3.29268173689536	3.35872091035939	1763	1
3.29711142575046	3.38598686617085	1764	1
3.29384619273439	3.39033064647648	1765	1
3.28921334890325	3.39172652668748	1766	1
3.29281169599900	3.40812319939693	1767	1
3.29134079081058	3.40003532802432	1768	1
3.29244434975880	3.40875266914397	1769	1
3.29030152596142	3.39056838434443	1770	1
3.29510234704200	3.38493376849382	1771	1
3.29177310069000	3.40087447348773	1772	1
3.29125171340113	3.39563374855433	1773	1
3.29148165980294	3.39396202988936	1774	1
3.29252606492367	3.38704822415599	1775	1
3.29314239281634	3.36981225686853	1776	1
3.29478566340845	3.38418449277652	1777	1
3.29139873421261	3.37952548537653	1778	1
3.29203392947755	3.38899930151481	1779	1
3.29416189897070	3.37861472945176	1780	1
3.29303757715518	3.39173942725769	1781	1
3.29361945169128	3.38724200472165	1782	1
3.29045088203614	3.38380042882598	1783	1
3.29511386359455	3.36762191529162	1784	1
3.29338664280157	3.36376838635269	1785	1
3.29458616650270	3.37918338085873	1786	1
3.29413617540792	3.38404438588106	1787	1
3.29235558585158	3.38407927097398	1788	1
3.29491722371037	3.38444961790323	1789	1
3.29459892505310	3.39720996104276	1790	1
3.29088291008286	3.38910659779929	1791	1
3.29141562328106	3.36348301866063	1792	1
3.29391763831852	3.37791047072481	1793	1
3.29060438996617	3.37615717130828	1794	1
3.29152104556936	3.38978172799597	1795	1
3.29405929446320	3.38184729645139	1796	1
3.28916032529211	3.37270453075132	1797	1
3.29379332103135	3.37281359526043	1798	1
3.29189053416284	3.38053632544266	1799	1
3.29236964007627	3.38275401982362	1800	1
3.28787123264143	3.37037676115082	1801	1
3.29233020682662	3.37432287813950	1802	1
3.29091850999380	3.38165328600498	1803	1
3.28954172075875	3.35251915440524	1804	1
3.28701607629861	3.39226539498768	1805	1
3.29030451642065	3.38467149684732	1806	1
3.29388878987971	3.36275901075416	1807	1
3.29520361225102	3.35918124229008	1808	1
3.29303716883160	3.40808105575237	1809	1
3.29422842634096	3.37490949582743	1810	1
3.29456445192071	3.37554828716686	1811	1
3.29467820134159	3.37783992787692	1812	1
3.29228339235552	3.36962671108979	1813	1
3.29697751092612	3.40654126970658	1814	1
3.29100401112062	3.38794800316376	1815	1
3.29271288478956	3.37038066413796	1816	1
3.29612581543908	3.36658884037111	1817	1
3.29182422021021	3.35702845154488	1818	1
3.29483045714802	3.37903721597712	1819	1
3.29291937873151	3.39228609536305	1820	1
3.29103796178789	3.38930675297555	1821	1
3.29187904651062	3.37969152282292	1822	1
3.29190612309156	3.36553383195178	1823	1
3.29667309030605	3.37977778513034	1824	1
3.29435652816696	3.37186941279673	1825	1
3.29104420217900	3.37630989963834	1826	1
3.29162868158889	3.38056261553978	1827	1
3.29624853380695	3.39422890916125	1828	1
3.29364850126796	3.38825725646727	1829	1
3.29603539575462	3.40575934746658	1830	1
3.28892339787652	3.37928074799443	1831	1
3.29041568749884	3.37159681695206	1832	1
3.29161114485186	3.38030846555407	1833	1
3.29121070971730	3.38056400044788	1834	1
3.29246563068797	3.38760534966695	1835	1
3.29428035297502	3.36911035934207	1836	1
3.29137217792313	3.37497640106692	1837	1
3.29084514277609	3.37417955644775	1838	1
3.29176971763570	3.36215642677899	1839	1
3.29282168680935	3.36375947057311	1840	1
3.29028901637113	3.39227021297693	1841	1
3.28980446487379	3.37025639847662	1842	1
3.29367211780364	3.38588127708343	1843	1
3.29124827506857	3.38339263417279	1844	1
3.28860683803852	3.37057911680400	1845	1
3.29153944548113	3.39094881658301	1846	1
3.29123682694406	3.38774266883042	1847	1
3.29363510533383	3.39432387196612	1848	1
3.29166968651636	3.37731219246264	1849	1
3.29114992642407	3.39467524182763	1850	1
3.29347901276281	3.40265606924603	1851	1
3.29405949187609	3.39502990978439	1852	1
3.29393734195299	3.39760255989104	1853	1
3.29425186618289	3.40780111014365	1854	1
3.29534774643145	3.38353997655108	1855	1
3.28879574958482	3.38971933692765	1856	1
3.29425488561004	3.35611040713295	1857	1
3.29319232201293	3.37606502071245	1858	1
3.29256840121237	3.38250532290454	1859	1
3.29206945706807	3.37941150602941	1860	1
3.28944735735724	3.37278294402084	1861	1
3.29113576062122	3.39330771922818	1862	1
3.29281202043682	3.38924383926853	1863	1
3.29346807279285	3.40609627111758	1864	1
3.29702168569311	3.41346964359673	1865	1
3.28951287796433	3.38410516559773	1866	1
3.29161820078324	3.37429062471764	1867	1
3.29226151890868	3.35096963525870	1868	1
3.28986085215207	3.35659553757018	1869	1
3.29306353202609	3.37164571589097	1870	1
3.29446844991092	3.36721837011946	1871	1
3.29568428707548	3.35486317549879	1872	1
3.29820405998453	3.37679454850416	1873	1
3.29054210751401	3.37187326144216	1874	1
3.28969676122696	3.36437991409773	1875	1
3.29223581991916	3.36156561150271	1876	1
3.29118133426058	3.37880500392199	1877	1
3.29074572881115	3.38560869526694	1878	1
3.29243139333508	3.39096818599431	1879	1
3.28806022527338	3.37669480715242	1880	1
3.29064557633285	3.39836977949806	1881	1
3.29071357681716	3.35523112923194	1882	1
3.29606813434584	3.38570727513049	1883	1
3.29214777122592	3.39589399750918	1884	1
3.29313374159583	3.37694535852521	1885	1
3.29095076890612	3.38621949861954	1886	1
3.29178665394579	3.39972838842987	1887	1
3.28924002616451	3.38498501542107	1888	1
3.29209342069996	3.40058802194267	1889	1
3.29182748792038	3.37971281741521	1890	1
3.28835981257203	3.39164641421733	1891	1
3.29055298750947	3.38750896334354	1892	1
3.28933419491930	3.37822336014862	1893	1
3.29256711111038	3.38420992725495	1894	1
3.29715001058843	3.39495709168225	1895	1
3.29063771561816	3.38615372384656	1896	1
3.29470349983422	3.40004677282877	1897	1
3.29229268331416	3.38014333489345	1898	1
3.29145244501449	3.38149881394090	1899	1
3.29235828630044	3.38159506591982	1900	1
3.28933271895559	3.40368747842890	1901	1
3.29445494598170	3.39896070340537	1902	1
3.29004519612173	3.39248943295703	1903	1
3.28953685832442	3.35952795730832	1904	1
3.29591529036027	3.38701054931512	1905	1
3.29283775389868	3.38518031259247	1906	1
3.29548128466498	3.38688266495744	1907	1
3.29106014653858	3.38470442998291	1908	1
3.29370770040131	3.37286031715220	1909	1
3.29203863251172	3.38676731709614	1910	1
3.28954310865032	3.39029400251630	1911	1
3.29155032825098	3.38248639520812	1912	1
3.29521426416846	3.40629640799128	1913	1
3.29237653632630	3.40789224765397	1914	1
3.29234569652124	3.40190886459012	1915	1
3.29280593983395	3.39664546827400	1916	1
3.29249704721908	3.39100579671695	1917	1
3.29498228833529	3.40375032284676	1918	1
3.29267757263629	3.38183842903056	1919	1
3.29196254238637	3.39377387799796	1920	1
3.29146713632829	3.38375967776512	1921	1
3.29241885188802	3.37051437649589	1922	1
3.29427007478463	3.39443651735609	1923	1
3.29389552811341	3.37321976459114	1924	1
3.29412559390294	3.38088324636531	1925	1
3.29486583777677	3.37156275480706	1926	1
3.29100060632352	3.37811710700769	1927	1
3.28884687995171	3.38631578387274	1928	1
3.29275267458067	3.39056991043034	1929	1
3.28982774453249	3.39096347930198	1930	1
3.29279009181569	3.39359295047816	1931	1
3.29240590118482	3.38935289339347	1932	1
3.29220347507569	3.37933677189005	1933	1
3.29214761944700	3.38904397113503	1934	1
3.28826078120084	3.39281811388563	1935	1
3.29274995326766	3.36878845739100	1936	1
3.29051983718884	3.35059643924618	1937	1
3.28973395864784	3.35828351828694	1938	1
3.29147992029713	3.37038009711448	1939	1
3.29084504328168	3.37583039166167	1940	1
3.29061479860323	3.35396622453488	1941	1
3.29107355510562	3.35765924974814	1942	1
3.29286443134231	3.34877630041406	1943	1
3.29111681649654	3.37292967135338	1944	1
3.29111533239979	3.36433342206811	1945	1
3.29075242877140	3.36017692945624	1946	1
3.29436310978870	3.37438959550842	1947	1
3.28967220873906	3.38445335792163	1948	1
3.28860957994052	3.38846995997482	1949	1
3.29392831109010	3.37675418127682	1950	1
3.29159117811382	3.37279521233332	1951	1
3.29043139647107	3.37161157751451	1952	1
3.28954017990705	3.36288172132655	1953	1
3.29323275954520	3.40422090406307	1954	1
3.28913040544667	3.38282220673654	1955	1
3.29306565159536	3.39123684527501	1956	1
3.29116324231533	3.38811900880426	1957	1
3.28883590089088	3.38788452335022	1958	1
3.29127992694810	3.38400569361764	1959	1
3.29389417192180	3.38876845252839	1960	1
3.29099359728256	3.36465126512782	1961	1
3.29377651504934	3.38638860676698	1962	1
3.29008699984136	3.36982045518385	1963	1
3.28668208785294	3.35682024133699	1964	1
3.29207582410495	3.36763293868597	1965	1
3.29484655563941	3.36459457770813	1966	1
3.29266083553324	3.39644507011534	1967	1
3.28904912429753	3.38801744767735	1968	1
3.29336044087366	3.38659549931462	1969	1
3.29330080648892	3.36832803554400	1970	1
3.29521101327429	3.37259249655993	1971	1
3.29077306218412	3.35858661684382	1972	1
3.28965693978316	3.34969008741787	1973	1
3.29279209418489	3.37768146270357	1974	1
3.29152969311236	3.37707355127911	1975	1
3.29148656571511	3.38207386177237	1976	1
3.29303086791980	3.39037755532230	1977	1
3.28978622634915	3.37475493514218	1978	1
3.28868333571608	3.38460192174139	1979	1
3.29119364930414	3.39265945502766	1980	1
3.29008473363664	3.41191983819486	1981	1
3.29094674437785	3.37307088819582	1982	1
3.28843047298529	3.38842070898081	1983	1
3.28897245243787	3.39588550995603	1984	1
3.28823283311402	3.39014988620990	1985	1
3.28873120133380	3.38965090074952	1986	1
3.29216647499703	3.39527056174777	1987	1
3.29138668442581	3.38098865156600	1988	1
3.29380595987386	3.36851666978471	1989	1
3.28975999596921	3.37787258322739	1990	1
3.29343312365814	3.37002596025943	1991	1
3.29075366821919	3.36702243779029	1992	1
3.29158968710854	3.39241581337223	1993	1
3.29280656605487	3.40957384959797	1994	1
3.29255898906387	3.38874802955859	1995	1
3.29166877783692	3.40430207341942	1996	1
3.29385457122623	3.39734719853625	1997	1
3.29254547680863	3.39309317849771	1998	1
3.29181750846659	3.37792914611814	1999	1
3.29202525177517	3.39853161034822	2000	1
[truncated: 3,000 more rows]
