# Supplementary material for: Reversibility and Viscoelastic Properties of Micropillar Supported and Oriented Magnesium Bundled F-Actin
Source: PLoS One. 2015 Aug 31;10(8):e0136432. doi: 10.1371/journal.pone.0136432 (PMC4556452; doi:10.1371/journal.pone.0136432)
Supplement: S1 Data — See the Readme.txt file within. (ZIP) [file pone.0136432.s004.zip › Rheology-raw-data/120916 02mM/fov2143noDD/fov2143noDD.txt]

3.24024847438358	3.29839301904971	1	1
3.23963654420367	3.28561496777440	2	1
3.23335980955900	3.27107228613759	3	1
3.23474662993802	3.26873122947857	4	1
3.23210191848389	3.25334033281829	5	1
3.23552082431120	3.26574500659622	6	1
3.23366853109474	3.27263492390284	7	1
3.23555083866777	3.27856593066904	8	1
3.23622958139493	3.28513296636212	9	1
3.24039265531006	3.29869015390044	10	1
3.23940422143723	3.28891360050130	11	1
3.23700729568933	3.28346241422245	12	1
3.23416989713877	3.26816092071052	13	1
3.23513162806959	3.26753967313687	14	1
3.23508822532499	3.26988835202726	15	1
3.23487363103785	3.28680231158906	16	1
3.23698945360636	3.27634943883299	17	1
3.23639143592821	3.29088162195744	18	1
3.23606984459808	3.28848968515902	19	1
3.23342636850049	3.27340122232739	20	1
3.23537905428013	3.27364380333879	21	1
3.23419797949053	3.27478206185689	22	1
3.23905078341054	3.28438841843500	23	1
3.23293917391994	3.27867064556356	24	1
3.23714302904906	3.28190128503473	25	1
3.23369798114727	3.25617885298668	26	1
3.23657700428427	3.28465312401584	27	1
3.23670442416049	3.29920131725098	28	1
3.23899816785987	3.29586618843309	29	1
3.23765169806023	3.29054770753805	30	1
3.24154476697482	3.30577306027565	31	1
3.23290242026195	3.27658010463559	32	1
3.23552289197723	3.27187018156564	33	1
3.23559884095750	3.28950289687698	34	1
3.23857301420845	3.28439199169879	35	1
3.24041249867835	3.29928306629222	36	1
3.23832409757183	3.29786669715490	37	1
3.23375422642951	3.28641462214695	38	1
3.23543676072437	3.27680406097090	39	1
3.23671247116002	3.27721170215928	40	1
3.23647703374944	3.27251490513054	41	1
3.23701162376781	3.26818797157283	42	1
3.23138069531112	3.24637937546263	43	1
3.23585948427862	3.27347201179652	44	1
3.23861957587567	3.28078274407904	45	1
3.23700180843751	3.26906374601214	46	1
3.23580766663506	3.27257138969780	47	1
3.23695787187686	3.26578119578537	48	1
3.23857350921624	3.26876766520016	49	1
3.23610495308130	3.25838325147207	50	1
3.23398848768309	3.28286301027176	51	1
3.23809874956943	3.29656705243557	52	1
3.23747174252189	3.27889930600140	53	1
3.23499035271511	3.26263983030117	54	1
3.23503786992814	3.27207946769136	55	1
3.23335593690498	3.26577863804147	56	1
3.23519553786589	3.27381311338898	57	1
3.23465586871557	3.26530015736194	58	1
3.23998794246912	3.26824587450439	59	1
3.23560418073727	3.27000826448716	60	1
3.23501343554147	3.26704377999924	61	1
3.23214474358555	3.26953164794114	62	1
3.23233196336825	3.25156368258843	63	1
3.23654960859968	3.26902564799709	64	1
3.23684495622858	3.27943086288584	65	1
3.23414285150538	3.26010227107470	66	1
3.23380247815052	3.26664026280353	67	1
3.23438916770822	3.27006009784203	68	1
3.23696357530999	3.28233043415980	69	1
3.23634275547356	3.29647016433261	70	1
3.23700384194706	3.27923557888856	71	1
3.23778517956251	3.27976967975034	72	1
3.23463757411037	3.28180692173660	73	1
3.23949859049557	3.27935428503743	74	1
3.23683424959159	3.28865497495117	75	1
3.23607883961299	3.28709354734313	76	1
3.23731070136755	3.29716337646867	77	1
3.24037250235135	3.30443658799666	78	1
3.23386140817751	3.27211010920597	79	1
3.23678425073001	3.26815526248351	80	1
3.23309969517863	3.26345954205958	81	1
3.23468992129298	3.26507571031928	82	1
3.23659382733134	3.28258180758385	83	1
3.23999222480934	3.28979594794216	84	1
3.23549126739311	3.27385481820583	85	1
3.23873001132868	3.28699468934591	86	1
3.23504640053585	3.27718172196681	87	1
3.23439620019260	3.26489272446066	88	1
3.23744077653701	3.27588180893541	89	1
3.23732762810148	3.29398948678498	90	1
3.23291422394865	3.28366692221018	91	1
3.23362204449092	3.25059466627518	92	1
3.23412911265649	3.25615354633397	93	1
3.23038515238650	3.25204938290051	94	1
3.23601474556457	3.27234610196760	95	1
3.23801911807188	3.29958168349655	96	1
3.23631530289164	3.28971244629941	97	1
3.23596902668165	3.30844516399387	98	1
3.23543072000311	3.28100407732747	99	1
3.23161797116935	3.27159260918350	100	1
3.23659109654281	3.27870257290248	101	1
3.23446149804442	3.28363537249223	102	1
3.23418448903767	3.26942284988649	103	1
3.23617609402248	3.28561337424336	104	1
3.23102456066927	3.27723998683594	105	1
3.23297417489620	3.27793533297508	106	1
3.23793916619001	3.28724092864222	107	1
3.23362437139148	3.27563860594429	108	1
3.23890487421558	3.29198329365001	109	1
3.23992586660529	3.27349764697116	110	1
3.23857916590639	3.27253852687716	111	1
3.23545586628377	3.27156504870600	112	1
3.23541599645477	3.26644565379169	113	1
3.23450422320770	3.26906831744104	114	1
3.23979725946703	3.28980216704665	115	1
3.23701198155046	3.28259923629039	116	1
3.23202395796825	3.27142182325622	117	1
3.23775632566596	3.30401374329014	118	1
3.23639824131233	3.28196527517819	119	1
3.23401931411774	3.27854111182128	120	1
3.23656159965117	3.28395600107908	121	1
3.23662137837933	3.28311738681426	122	1
3.23654225563312	3.28624337486138	123	1
3.23420076286082	3.28024246953740	124	1
3.23432658615921	3.27205162058546	125	1
3.23345062049047	3.27345840427028	126	1
3.23432077835151	3.27830376512065	127	1
3.23363109548037	3.25922128026066	128	1
3.23249373437363	3.27953755321183	129	1
3.23832567436622	3.28608171141149	130	1
3.23872240179408	3.28585232131844	131	1
3.23815882573859	3.28362570151818	132	1
3.23810800220368	3.28511904858167	133	1
3.23673759045736	3.26394868786659	134	1
3.23886281019024	3.29114214679268	135	1
3.23644891800565	3.29007565851203	136	1
3.23565402555195	3.29251028690284	137	1
3.23574428414546	3.28791199421705	138	1
3.23463280049466	3.27465623882059	139	1
3.23737940505736	3.29172236456082	140	1
3.23567606464428	3.30211280760370	141	1
3.23263769252358	3.27694845573202	142	1
3.23358794670437	3.27636525561473	143	1
3.23538069486043	3.28378296668526	144	1
3.23482888234517	3.28245341403724	145	1
3.23764388377656	3.28187355146876	146	1
3.23751468779142	3.28176691843028	147	1
3.23619394769246	3.29384257400836	148	1
3.23695708234495	3.27676491096904	149	1
3.23541959866596	3.27463811878437	150	1
3.23633194711252	3.29327441798931	151	1
3.23819621711215	3.29165415968185	152	1
3.23790472158729	3.28816286087315	153	1
3.23646982196870	3.28043475769853	154	1
3.23833231317984	3.26676631272290	155	1
3.23602905947813	3.26546331163142	156	1
3.24074298758177	3.28129778052779	157	1
3.23755547336662	3.28317193965967	158	1
3.23789221109248	3.27867379544312	159	1
3.23517545715552	3.26586441508348	160	1
3.23700434890897	3.26938605589711	161	1
3.23769654783593	3.28843970465851	162	1
3.23666118190417	3.28326648750381	163	1
3.23853166804824	3.30275651378817	164	1
3.23812136858733	3.28936303066938	165	1
3.24055589114020	3.29697017554004	166	1
3.23663753690223	3.28126556807698	167	1
3.23666334985778	3.27475510706185	168	1
3.23719915033047	3.27884771028808	169	1
3.23390812458872	3.27354646682221	170	1
3.23488195164795	3.27258383749047	171	1
3.23653864767697	3.29660926095297	172	1
3.23392468256736	3.27835663491333	173	1
3.23616395007834	3.29282726106219	174	1
3.23673738390119	3.27988852956301	175	1
3.23327679640592	3.27594726692829	176	1
3.23541002331045	3.27158892566818	177	1
3.23408683833064	3.27354499559858	178	1
3.23420645209647	3.26928649000079	179	1
3.23307649673087	3.25854298757482	180	1
3.23221118642572	3.25578018843732	181	1
3.22998992481688	3.26975452008675	182	1
3.23639523726290	3.26723536168196	183	1
3.23749505718765	3.28237656451454	184	1
3.23814523192205	3.27303125249265	185	1
3.23487598552434	3.28650498576796	186	1
3.23763392965716	3.28239694927506	187	1
3.23704470317872	3.28682289335550	188	1
3.23661114895028	3.27901428028262	189	1
3.23441599913173	3.26722051999317	190	1
3.23651908344278	3.26681594349726	191	1
3.23438098393820	3.27933956607314	192	1
3.23271327914257	3.27199598961803	193	1
3.23821611907871	3.28391421005287	194	1
3.23451367551654	3.26544295086955	195	1
3.23253589180739	3.27244351977818	196	1
3.23470325777483	3.27127187859137	197	1
3.23303515610477	3.24379625226062	198	1
3.23384276213547	3.26454089183216	199	1
3.23568701879702	3.26270441445844	200	1
3.23861849611225	3.29117264482780	201	1
3.23754857835636	3.27876075630740	202	1
3.23821676063901	3.28674708991966	203	1
3.23326891398492	3.26963348705011	204	1
3.23194914452552	3.26142333819347	205	1
3.23053970601722	3.26580941240303	206	1
3.23167577796153	3.26329415617745	207	1
3.23689324217873	3.28946263605458	208	1
3.23805154645433	3.28037035211420	209	1
3.23482209363555	3.28084520551235	210	1
3.23281051946400	3.30504231615577	211	1
3.23005452775694	3.27275464942510	212	1
3.23104025844392	3.25036866284689	213	1
3.23572529740546	3.28705849980721	214	1
3.23856312191546	3.26993077475660	215	1
3.23059907048535	3.25974242941883	216	1
3.23820258903594	3.28403830667606	217	1
3.23674988328362	3.28089510222710	218	1
3.24171986164402	3.29482921159150	219	1
3.23628105788794	3.27771479730500	220	1
3.23831574657974	3.29505768987253	221	1
3.24055370493721	3.30080023531224	222	1
3.23649308446632	3.28652505213217	223	1
3.23442468643851	3.28295175092053	224	1
3.23563559006250	3.28041968969867	225	1
3.23727248921772	3.28592380929526	226	1
3.23411866941639	3.27389834125117	227	1
3.23765391908679	3.28989062810055	228	1
3.23911637003260	3.28503670397037	229	1
3.23517709591324	3.28151215801660	230	1
3.23347880511849	3.27678773961927	231	1
3.23527405343798	3.25826272845537	232	1
3.23157398982243	3.26808242939900	233	1
3.23742517959126	3.27101204243360	234	1
3.22869975342688	3.27077865608005	235	1
3.23567891051442	3.26434930616779	236	1
3.23443597966802	3.27959076089354	237	1
3.23267689127875	3.26450833358495	238	1
3.23594731206121	3.26850206408018	239	1
3.23626830636487	3.27971703189496	240	1
3.23200778159711	3.27758411477996	241	1
3.23426608084370	3.27226317622779	242	1
3.23295464728127	3.26816610472674	243	1
3.23257356386416	3.27417990661857	244	1
3.23345604873318	3.27632745737164	245	1
3.23875641336916	3.29434913417144	246	1
3.23178173662630	3.25002666676880	247	1
3.23463477864659	3.28477172595945	248	1
3.23453204007703	3.27623299330377	249	1
3.24060456090011	3.29437700171830	250	1
3.23591142126516	3.28496757952217	251	1
3.23779191326123	3.27586232159744	252	1
3.23320458611425	3.28349727727145	253	1
3.23802573108646	3.28227782346298	254	1
3.23816545079779	3.27302359453935	255	1
3.23451481678922	3.27751888598200	256	1
3.23333205875630	3.27095307882801	257	1
3.23061108872091	3.25373837574671	258	1
3.23389731859724	3.27607550442688	259	1
3.23668453598777	3.29267662596289	260	1
3.23349505195435	3.27438304679664	261	1
3.23338372839130	3.27251636214448	262	1
3.23626663742118	3.28279896079878	263	1
3.23315065895459	3.27241844121647	264	1
3.23234267376003	3.26576948100455	265	1
3.23486435258913	3.25491835137343	266	1
3.23015502690157	3.25847556041063	267	1
3.23294215075683	3.27010147397450	268	1
3.23521557623494	3.26814505366877	269	1
3.23460406321940	3.26612187918134	270	1
3.23473343593096	3.27083441908215	271	1
3.23356635571057	3.26877191832876	272	1
3.23604232479264	3.28530079650723	273	1
3.23578590759824	3.28939548053942	274	1
3.23749456014512	3.28599754376212	275	1
3.23540900181014	3.30129826608861	276	1
3.23852891015825	3.30129362319190	277	1
3.22842556089900	3.28104149563792	278	1
3.23427047157358	3.27484615153143	279	1
3.23302767700670	3.27271489821911	280	1
3.23452781127555	3.27922035235088	281	1
3.23873173582596	3.28491624314005	282	1
3.23563834144047	3.26372587200788	283	1
3.23738665017863	3.28662955374735	284	1
3.23542088659488	3.28613156665558	285	1
3.23553663386242	3.27273616087684	286	1
3.23511155632716	3.30061403014244	287	1
3.23716181671651	3.28273336594308	288	1
3.23434100278179	3.27628103822703	289	1
3.23112000205851	3.27647870393844	290	1
3.23648399612454	3.29282364435263	291	1
3.23606623157696	3.28606497902448	292	1
3.23309265191173	3.27524973738388	293	1
3.23587052004955	3.26910182026731	294	1
3.23864074196617	3.28067272591032	295	1
3.23564043435477	3.28318363485825	296	1
3.23630937418876	3.28128844790721	297	1
3.23338068355724	3.28006741383052	298	1
3.23762224864815	3.28188802678054	299	1
3.23664884428660	3.27325377455120	300	1
3.23296586671810	3.27758315655367	301	1
3.23630185054485	3.28175906819291	302	1
3.23235916232155	3.27811558828034	303	1
3.23355885463996	3.26003837874464	304	1
3.23279774390414	3.25987240977776	305	1
3.23871669332167	3.27617674567178	306	1
3.23794308147582	3.28087899337474	307	1
3.23283504299452	3.28698845441477	308	1
3.23487202396618	3.27509619726011	309	1
3.23898137354387	3.28953167709359	310	1
3.23511815823405	3.28087227128705	311	1
3.23706132356866	3.28385496261985	312	1
3.23439356168211	3.27905788638175	313	1
3.23480506718138	3.27724600389471	314	1
3.23306012535650	3.26158913589251	315	1
3.23518514141703	3.28520116032913	316	1
3.23585617409411	3.28726178039916	317	1
3.23368389070216	3.28760381132016	318	1
3.23204302662884	3.27437209716104	319	1
3.23830263779276	3.28732233892366	320	1
3.24035355074529	3.28129242538635	321	1
3.23556343710081	3.27964020912451	322	1
3.23108300643662	3.27882986478004	323	1
3.23368840882136	3.27289134063635	324	1
3.23062522749499	3.26750538424341	325	1
3.23455845887327	3.29528815702691	326	1
3.23429606553508	3.28050112093814	327	1
3.23215839634230	3.29395835600352	328	1
3.23647300135309	3.27253041357005	329	1
3.23656550509421	3.27311992057853	330	1
3.24032735688757	3.28970071925405	331	1
3.23455726548402	3.27818871801699	332	1
3.23390129535222	3.26412967349585	333	1
3.23438108578157	3.28347372788797	334	1
3.23524243893620	3.28089455183522	335	1
3.23743860399267	3.29728923585712	336	1
3.23343895609704	3.28622667433869	337	1
3.23452132941146	3.28083882405529	338	1
3.23210128481209	3.27493440404310	339	1
3.23406166117736	3.25690991674165	340	1
3.23885952098614	3.25851592454622	341	1
3.23887629907653	3.29278967768291	342	1
3.23454204964986	3.27540810609312	343	1
3.23271760938076	3.27520330289038	344	1
3.23158842694754	3.26120306670216	345	1
3.23258599755128	3.26979693392041	346	1
3.23250618974195	3.26795902309892	347	1
3.23400574943185	3.26716437656170	348	1
3.23234710567132	3.26776608293185	349	1
3.23472448814745	3.26970208626608	350	1
3.23486472258873	3.27573186167659	351	1
3.23507025460743	3.28717592198316	352	1
3.23420698587944	3.26495665651649	353	1
3.23353219044345	3.28224940491986	354	1
3.23341533275409	3.28372126126278	355	1
3.23517430994820	3.28086234423728	356	1
3.23964104235741	3.29609195423643	357	1
3.23348655945159	3.30170607878237	358	1
3.23617802821298	3.28051492185786	359	1
3.23212848869795	3.27755555511208	360	1
3.23573862594571	3.29149070352869	361	1
3.23228908419022	3.27433664200473	362	1
3.23241830671829	3.27814241794831	363	1
3.23199585021660	3.25717363717784	364	1
3.23543815247664	3.27100353412004	365	1
3.23376322727191	3.28931674450511	366	1
3.23519595832772	3.27648592497932	367	1
3.23308652942347	3.26135148154963	368	1
3.23854509984015	3.29999697361970	369	1
3.23876613141161	3.27006183467012	370	1
3.23357843761010	3.26535773230980	371	1
3.23305126839043	3.26726665891667	372	1
3.23516373929318	3.26684451304480	373	1
3.23843427418114	3.28739892060734	374	1
3.23638082734033	3.28391740163108	375	1
3.23480545964338	3.26977528486599	376	1
3.23933198727723	3.29167564387341	377	1
3.23602303504763	3.29672371560155	378	1
3.23236815449922	3.27888071417355	379	1
3.23299304175633	3.26046899451716	380	1
3.23143010933112	3.25606132992925	381	1
3.23148247035575	3.27339185327443	382	1
3.23362142501997	3.28872093411539	383	1
3.23592752361202	3.29955687982542	384	1
3.23392276420242	3.28315288120703	385	1
3.23152702285690	3.27240614441162	386	1
3.23278077525484	3.28390379612141	387	1
3.23536000722688	3.27139815169001	388	1
3.23267297056328	3.27073815618253	389	1
3.23033195261298	3.27397791900092	390	1
3.23296434665655	3.28576108377993	391	1
3.23321723960567	3.27515022417937	392	1
3.23222138729212	3.27750260962449	393	1
3.23355540244977	3.27443930086055	394	1
3.23506614882734	3.28804896718215	395	1
3.23494077211599	3.30083738703498	396	1
3.23388164221994	3.26775132342979	397	1
3.23489323580160	3.28641298355577	398	1
3.23197029199457	3.28519505470028	399	1
3.23471821776631	3.27461365550793	400	1
3.23407774665035	3.28652638822432	401	1
3.23432324494670	3.28939325343651	402	1
3.23362511128068	3.28444033767700	403	1
3.23462025129920	3.27169487635461	404	1
3.23580107499609	3.28574229279503	405	1
3.23466795715649	3.28879815238537	406	1
3.23319319514363	3.28285004241766	407	1
3.23584998069799	3.26821922160799	408	1
3.23584085475473	3.27180599178011	409	1
3.23683825960024	3.26953360122105	410	1
3.23763877737895	3.29248956895798	411	1
3.23541650436617	3.28498141216439	412	1
3.23788645275089	3.27108415868376	413	1
3.23436275877662	3.27087289134655	414	1
3.23298155152101	3.28811789290005	415	1
3.23685040196055	3.30504444393707	416	1
3.23524355437731	3.28999350627251	417	1
3.23487407954875	3.28916180025010	418	1
3.23497257316435	3.26976849193059	419	1
3.23278393486235	3.26953098124233	420	1
3.23409786807872	3.27935346301656	421	1
3.23239651624430	3.28273679090219	422	1
3.23121015568248	3.29189657039581	423	1
3.23091455687691	3.29231431199496	424	1
3.22945384315597	3.27438843398676	425	1
3.23376054918145	3.26847059929966	426	1
3.23110547960068	3.28211299388712	427	1
3.23289293144131	3.26660780881019	428	1
3.23758549590741	3.30282608837476	429	1
3.23752964357514	3.29167081646548	430	1
3.23431885561202	3.28054793279732	431	1
3.23448809507902	3.28172676306775	432	1
3.23244391951819	3.28647274446927	433	1
3.23515649512135	3.27825095512987	434	1
3.23800129633201	3.29235806355744	435	1
3.23880099372254	3.30079996206338	436	1
3.23732108179321	3.27741032224772	437	1
3.23381579434991	3.27542237769484	438	1
3.23413656952095	3.26701464614947	439	1
3.23417799549047	3.28555349868950	440	1
3.23569751454341	3.27974486025788	441	1
3.23338209339595	3.26892725391513	442	1
3.23143703610319	3.26012078699158	443	1
3.23693232606169	3.27290057704554	444	1
3.23442238128704	3.29297702772983	445	1
3.23595182879903	3.28826603357829	446	1
3.23227076124251	3.28980912134482	447	1
3.23637112393931	3.28246470967355	448	1
3.23022928194098	3.26845521847855	449	1
3.23175714192223	3.26187487436353	450	1
3.23119271955420	3.26771303114020	451	1
3.23318547548195	3.25938223680618	452	1
3.23119492430358	3.26449260755854	453	1
3.23361859811093	3.28388399760808	454	1
3.23604845832672	3.29328020091911	455	1
3.23215642558800	3.26786548952285	456	1
3.23203884328423	3.26819151413816	457	1
3.23531819692943	3.28711378807463	458	1
3.23860261173167	3.27986585810722	459	1
3.23275939782758	3.28279003540981	460	1
3.23291404247402	3.28305336200432	461	1
3.23507315681767	3.28568075912972	462	1
3.24060082545811	3.28721814017150	463	1
3.23440791169040	3.28269290571666	464	1
3.23562858764624	3.28751974079268	465	1
3.23212159897502	3.27635976734095	466	1
3.23194575853606	3.26795509682803	467	1
3.22971077929015	3.25915775519808	468	1
3.23422602814233	3.26207211853134	469	1
3.23362468991941	3.27464579112151	470	1
3.23168620834343	3.27754187634209	471	1
3.23141845789884	3.26906817992563	472	1
3.23408993771116	3.29002215459361	473	1
3.23572542134931	3.27672905691505	474	1
3.23278710650695	3.29945571739467	475	1
3.23077207561842	3.27451118941032	476	1
3.23527811357405	3.28048202614473	477	1
3.23345864011069	3.28246546885318	478	1
3.23580362915659	3.29169059419444	479	1
3.23326176813875	3.26366282397913	480	1
3.23070854865126	3.26193607692414	481	1
3.23306151295898	3.25731084579987	482	1
3.23235838301668	3.26401274473129	483	1
3.23740330151286	3.27575286850754	484	1
3.23193378824056	3.27182191845040	485	1
3.23374479090607	3.27012884301961	486	1
3.23465775097319	3.26726057840922	487	1
3.23327943612214	3.27419868898041	488	1
3.23275136691460	3.27078383255962	489	1
3.23263407060104	3.25338904578679	490	1
3.23159927596342	3.25449776628784	491	1
3.23086987378174	3.26647052728760	492	1
3.23300759069880	3.27535806906740	493	1
3.23192168122483	3.26754848083001	494	1
3.23163287815966	3.26836094323264	495	1
3.23472607454221	3.27637459825055	496	1
3.23199360083420	3.27082709304889	497	1
3.23235432952769	3.27278217241165	498	1
3.23361963886050	3.25409411479327	499	1
3.23052235407812	3.25771137005408	500	1
3.23148613053892	3.25418257084935	501	1
3.23079896363737	3.25660241862374	502	1
3.22816433339654	3.25267609993532	503	1
3.23320038476365	3.27473991687208	504	1
3.23103699085591	3.26843026712454	505	1
3.22830418332481	3.26105947719998	506	1
3.22975601745246	3.25012278512641	507	1
3.23535886153055	3.25413566022918	508	1
3.23327133239630	3.27389590838432	509	1
3.23571076187947	3.28410613471356	510	1
3.23181802969418	3.28403671278729	511	1
3.23705006352913	3.29521373192917	512	1
3.23506674328034	3.28797620597734	513	1
3.23765511286966	3.28128921290912	514	1
3.23195975360583	3.27856375243571	515	1
3.24008657680364	3.28280910766455	516	1
3.23455573828671	3.29260156867353	517	1
3.23279684097132	3.27980550112281	518	1
3.23229225487781	3.28839883374638	519	1
3.23304190654930	3.29137429819636	520	1
3.23329851345040	3.27670343251828	521	1
3.23332424091524	3.28400578043500	522	1
3.23404263740152	3.27445228744608	523	1
3.23521669614055	3.28537918239319	524	1
3.23411752878554	3.27589031267366	525	1
3.23888716568581	3.29413639394925	526	1
3.23938743393740	3.28860175621327	527	1
3.23913702871233	3.29231323182921	528	1
3.24099771205758	3.28934866349414	529	1
3.23848972866653	3.28804166296250	530	1
3.23461343746633	3.27807046966674	531	1
3.23358817746872	3.26339154566839	532	1
3.23476528290084	3.28439801565434	533	1
3.23452285065632	3.27715818248751	534	1
3.23284182176418	3.27746973787135	535	1
3.23403211879567	3.27888852414922	536	1
3.23168202735869	3.27706370050758	537	1
3.23640062658561	3.28412351221772	538	1
3.23381541998494	3.27250434004221	539	1
3.23529111338430	3.27511527567943	540	1
3.23721129119088	3.28799719228366	541	1
3.23175492951638	3.27482525540228	542	1
3.22848996610026	3.26093749237073	543	1
3.23199165125869	3.27725835226237	544	1
3.23293715303803	3.28195814024849	545	1
3.23523121788828	3.27757095210864	546	1
3.23111934230452	3.27642750928486	547	1
3.23249150930335	3.27829709095987	548	1
3.23270195199355	3.26828586311671	549	1
3.22704256873801	3.27585348398193	550	1
3.23195227447927	3.27738636073726	551	1
3.23119517759132	3.26493675571609	552	1
3.23424126731187	3.27422878930511	553	1
3.23555487590410	3.28105525294558	554	1
3.23495514202373	3.28626094104226	555	1
3.23056648920486	3.25532125132688	556	1
3.23297793541167	3.27540524882507	557	1
3.23525390587542	3.28649374764177	558	1
3.23084278501049	3.27945660825245	559	1
3.23133131600313	3.28356528089381	560	1
3.22999522398091	3.28293058466629	561	1
3.23281882476070	3.28649227482678	562	1
3.23115947252533	3.26668797273373	563	1
3.23357789830424	3.26830812968296	564	1
3.23234169831211	3.27622811344944	565	1
3.23123264811812	3.26476037965786	566	1
3.23172651632272	3.27721992011137	567	1
3.23417344120785	3.29181127686004	568	1
3.23311968222210	3.29638259550025	569	1
3.23731910381648	3.28561124914784	570	1
3.23521244906902	3.27877612448260	571	1
3.23352540617304	3.27427069379538	572	1
3.23409958790567	3.27077620107351	573	1
3.23406615296404	3.28913398623430	574	1
3.23089561987895	3.25923533628037	575	1
3.23629411942163	3.28316094394435	576	1
3.23253392255915	3.29663882605363	577	1
3.23827911711367	3.29392024857207	578	1
3.23675844701457	3.30309002135538	579	1
3.23076418746628	3.29470923783428	580	1
3.23383329270972	3.28466641312919	581	1
3.23282247316150	3.27968454805325	582	1
3.23470524686853	3.28878861056898	583	1
3.23553480695455	3.28900311524479	584	1
3.23067341006478	3.27073748708840	585	1
3.23304548100391	3.27535247188094	586	1
3.23554155314407	3.27819338506671	587	1
3.23322299173065	3.28262719252047	588	1
3.22967104222673	3.27392701667908	589	1
3.23086204262616	3.27473061372181	590	1
3.23271395964913	3.27131187363973	591	1
3.22754641392965	3.26579265477994	592	1
3.23240817905401	3.27780100915497	593	1
3.23567873518472	3.28432829971822	594	1
3.23257590220277	3.28357988249010	595	1
3.23376136129934	3.27731312192865	596	1
3.23351129852275	3.25278011320018	597	1
3.23359416907301	3.26879655344890	598	1
3.23156228501075	3.28344850884973	599	1
3.23195030993467	3.28171690746288	600	1
3.23398029836911	3.28419190868644	601	1
3.23161852965351	3.28169185802027	602	1
3.23679751350210	3.28317896271578	603	1
3.23252112139606	3.27311831144447	604	1
3.23083776500587	3.27754968917029	605	1
3.23417294782185	3.27694273943847	606	1
3.23366794590400	3.28434667479061	607	1
3.23016227681663	3.26430348158232	608	1
3.23725069926207	3.29895024497746	609	1
3.23255545550916	3.27901379310159	610	1
3.23006424700317	3.27341622828930	611	1
3.23133889293626	3.26483634605960	612	1
3.23276366306047	3.27009457879597	613	1
3.23306990836973	3.28597877673527	614	1
3.23638458558300	3.29641933926024	615	1
3.23212049876971	3.29183557743072	616	1
3.23164943454993	3.27847702342812	617	1
3.23211667222023	3.27058522310643	618	1
3.23194409067455	3.27579993618627	619	1
3.23054982874211	3.28216505706246	620	1
3.23329888484246	3.26968156009926	621	1
3.23650844342987	3.28441459735833	622	1
3.23108708935597	3.26735944983527	623	1
3.23221383816455	3.26256643381961	624	1
3.23444428419661	3.29223520076185	625	1
3.23129069887720	3.27453247279138	626	1
3.23233808991262	3.25892139596293	627	1
3.23271757590788	3.26770818783790	628	1
3.23323434914184	3.28058065207185	629	1
3.23502228785707	3.29872027788835	630	1
3.23076342365401	3.28248400630313	631	1
3.22945036871047	3.25575322027515	632	1
3.23092141352426	3.26580163775117	633	1
3.23499795348218	3.28193727417937	634	1
3.23279414913817	3.29226882289679	635	1
3.23315647644492	3.28470872134933	636	1
3.23592500384323	3.28717706216589	637	1
3.23423506521777	3.28876483655451	638	1
3.23584472556010	3.29432950641123	639	1
3.23166636474119	3.28280662615284	640	1
3.23531937999726	3.29280715372259	641	1
3.23140843997200	3.26782324533304	642	1
3.23015911610003	3.27263216336863	643	1
3.23301924647536	3.27283018365745	644	1
3.23173760839491	3.26589630551340	645	1
3.23198179139388	3.27729290987630	646	1
3.23260930753414	3.27747352523424	647	1
3.23609551513044	3.28224534686110	648	1
3.23319137034935	3.28854985817883	649	1
3.23045423089974	3.27998904199957	650	1
3.23113064839115	3.27653365068473	651	1
3.23302356832800	3.28021459783969	652	1
3.22911655831655	3.26369105467209	653	1
3.23191996140522	3.27122189923902	654	1
3.23164525034223	3.26285627164831	655	1
3.23175104202014	3.26553937769283	656	1
3.23651635505292	3.28534325168432	657	1
3.23392201002405	3.27277613448900	658	1
3.23237952834883	3.27347920361220	659	1
3.23670903962149	3.29491491425771	660	1
3.23507549327618	3.29933889290909	661	1
3.23468969073960	3.28239740185326	662	1
3.23378826828918	3.28777267707219	663	1
3.23090149387371	3.28772235835168	664	1
3.22867052144522	3.26921979989400	665	1
3.23276371126077	3.28648649500135	666	1
3.23689145168574	3.27981617822922	667	1
3.23505082510876	3.29281501615996	668	1
3.23204474561738	3.28548198851899	669	1
3.23324041078974	3.29620379328613	670	1
3.23257602633423	3.26937731796816	671	1
3.23167732659002	3.28516595996243	672	1
3.23480763886622	3.28952705729831	673	1
3.23299064668269	3.27592886541704	674	1
3.23101717445530	3.26664371612278	675	1
3.23647851379576	3.27739956426929	676	1
3.23964681079440	3.30329147941367	677	1
3.23881868835962	3.29475615555511	678	1
3.23232213182624	3.28180262398444	679	1
3.23759345452213	3.29092925300878	680	1
3.23358144455253	3.28145487774417	681	1
3.23057027423770	3.26171024774967	682	1
3.23339288494804	3.28923548667236	683	1
3.23707077990908	3.28380103604319	684	1
3.23303438875153	3.27913383175535	685	1
3.23397364421689	3.27147454539579	686	1
3.23731275668792	3.28749760379412	687	1
3.23116223818568	3.26751981101639	688	1
3.23124114209459	3.26925704139586	689	1
3.23398773943213	3.28539282428679	690	1
3.23231255539922	3.27131886584189	691	1
3.23605781177653	3.26877259293163	692	1
3.23391706175414	3.27748047492969	693	1
3.23070708632190	3.28559569552997	694	1
3.23552655393859	3.30557322939969	695	1
3.23195455410291	3.29102037538250	696	1
3.23254886543699	3.28443646881769	697	1
3.23398057649124	3.27272607857740	698	1
3.23226919908186	3.24877864474858	699	1
3.22849828356812	3.26293125698482	700	1
3.23368312541611	3.27727477298141	701	1
3.22982183671335	3.26993403316133	702	1
3.23384121677381	3.28160419704897	703	1
3.23202798389509	3.26418526812703	704	1
3.23338505895025	3.25695629682308	705	1
3.23050429586055	3.27479182962081	706	1
3.23045492973289	3.28120531129458	707	1
3.23023188276348	3.27537703210035	708	1
3.23044369505761	3.27801282506188	709	1
3.23355054682594	3.28949820087827	710	1
3.23571419427198	3.28918698354709	711	1
3.23339046007572	3.27730554718117	712	1
3.23188733212798	3.28093258935333	713	1
3.23266382791536	3.28993518218683	714	1
3.23579140419547	3.28641805952037	715	1
3.23192645770519	3.29025426880512	716	1
3.23246396544553	3.29251595769044	717	1
3.23385253757532	3.28894174111350	718	1
3.23166307287148	3.27627084944494	719	1
3.23794651157642	3.29909802080943	720	1
3.23056159914228	3.28414297625225	721	1
3.23341460346892	3.25497302303389	722	1
3.23201252277785	3.26720554203275	723	1
3.22889301110052	3.26921273190368	724	1
3.22993224708480	3.27894221614411	725	1
3.23179736406348	3.26608426690404	726	1
3.22776370951606	3.26478535759429	727	1
3.22747168791802	3.25917164440862	728	1
3.22979243545311	3.27218505074222	729	1
3.23619873644763	3.29503847866437	730	1
3.23567889791143	3.29801300607130	731	1
3.23190900189426	3.27939202640837	732	1
3.23035271527485	3.27287923304427	733	1
3.23080795823182	3.28214573747842	734	1
3.22781669768069	3.26097990464082	735	1
3.22743689392341	3.26482239555982	736	1
3.23333501123195	3.27829471138328	737	1
3.23132471376845	3.27769259924052	738	1
3.23400406013143	3.27018877279354	739	1
3.23187926525044	3.28292182361319	740	1
3.22977102155206	3.27480552242120	741	1
3.23398078590797	3.29411309167714	742	1
3.23290233533906	3.27742257855948	743	1
3.22903841037587	3.27608277374056	744	1
3.23457670716762	3.29349359052090	745	1
3.23193962580753	3.30725431349714	746	1
3.23439705319678	3.29911807683146	747	1
3.22843977089275	3.27037926414651	748	1
3.23439836925907	3.28313214315262	749	1
3.23440995084977	3.28521509072408	750	1
3.23200756738248	3.27415349038815	751	1
3.23342801239992	3.27718008360423	752	1
3.23526828541364	3.27763239712156	753	1
3.23211270629721	3.27656929458709	754	1
3.23295455666820	3.29178628389238	755	1
3.23299742612497	3.28302990871044	756	1
3.23323750491781	3.27763856924931	757	1
3.23101800954275	3.25980952376466	758	1
3.23153155006017	3.26020715995325	759	1
3.23242491449335	3.27614139097026	760	1
3.23114625153769	3.28427497372331	761	1
3.23189951043821	3.27672300052573	762	1
3.23808728936169	3.27254915377373	763	1
3.23200603137463	3.27129987525394	764	1
3.23509063241129	3.27995593367157	765	1
3.23564291897374	3.28112717301635	766	1
3.23591592140191	3.29267484356567	767	1
3.23260654694061	3.30523554089641	768	1
3.23055661686925	3.28582597609537	769	1
3.23201796516269	3.27947212532758	770	1
3.23190042160285	3.29205395981653	771	1
3.23711899483416	3.29931024597067	772	1
3.23024748519705	3.26883572780663	773	1
3.23165504308159	3.27452330082037	774	1
3.23537895528909	3.29724911797670	775	1
3.23159648043409	3.28418900877294	776	1
3.23399123522440	3.25731616741631	777	1
3.23254426296801	3.25987706625711	778	1
3.23021212943946	3.27072879668542	779	1
3.23310931574812	3.27516304738019	780	1
3.23224917675500	3.26957549058763	781	1
3.22960568070892	3.26448556804482	782	1
3.23129392009411	3.26960538746099	783	1
3.23336363782756	3.27392838455248	784	1
3.23168380709201	3.27352161916809	785	1
3.23038587714088	3.28907755909169	786	1
3.23560548872177	3.28962565872692	787	1
3.23122618845303	3.27623355197611	788	1
3.23257089082120	3.30268712726972	789	1
3.23374764517352	3.29428284568019	790	1
3.23128989763250	3.28749951532271	791	1
3.23178490580273	3.28491390431612	792	1
3.23043701276586	3.27822049258867	793	1
3.22875693375311	3.26842782288305	794	1
3.22905506111414	3.28076789202506	795	1
3.23362947238216	3.28654387937186	796	1
3.23518229048903	3.27701110495652	797	1
3.23290079289787	3.27345835259693	798	1
3.23093316557974	3.26831324493418	799	1
3.23177750831675	3.27420867272646	800	1
3.23148942840394	3.26874316879139	801	1
3.23487583155561	3.27778135980070	802	1
3.23474545324645	3.28935435904689	803	1
3.22914388986181	3.28070238768142	804	1
3.23015934867795	3.26653989935132	805	1
3.23185838133534	3.27956316526388	806	1
3.23262298431507	3.29178663767549	807	1
3.23137455100550	3.29429414135751	808	1
3.23529893720493	3.29416995000182	809	1
3.23355435525460	3.27955662433204	810	1
3.23264432019092	3.27509720446304	811	1
3.23368784950491	3.28615669528603	812	1
3.22994213690910	3.27349988448164	813	1
3.23249589575377	3.27880505644194	814	1
3.23585756287573	3.27703640944401	815	1
3.22833046004867	3.25734678500667	816	1
3.22996154579369	3.26078832682965	817	1
3.22965394209013	3.27479858835534	818	1
3.22878253335310	3.27878597067375	819	1
3.23333560074765	3.28020245811828	820	1
3.23255847391094	3.27504557511523	821	1
3.23164570394833	3.27825626556708	822	1
3.22994689844344	3.27467373737523	823	1
3.23086468506187	3.27912567660001	824	1
3.23151789183944	3.28343252556114	825	1
3.23086949600291	3.27744571485234	826	1
3.22908769168605	3.27645583653231	827	1
3.23221651438890	3.27947325571040	828	1
3.23440136448930	3.28386880189724	829	1
3.22864703176002	3.27213513887052	830	1
3.23357825588600	3.27990932188196	831	1
3.23457516079060	3.30197559267110	832	1
3.23462969946327	3.29126731937466	833	1
3.23406828939969	3.28276791752967	834	1
3.23271470819286	3.29438637382109	835	1
3.23288873272090	3.28998608094874	836	1
3.23251802311593	3.28102495719368	837	1
3.23225886269685	3.30155371975262	838	1
3.23310500078217	3.28704887666045	839	1
3.23659247031351	3.28005228384453	840	1
3.23297002762953	3.26197298827600	841	1
3.23222465330441	3.27989629922544	842	1
3.23046040525527	3.27764225506952	843	1
3.22830138155338	3.27951672492813	844	1
3.23064425757682	3.28751979168636	845	1
3.23175509606502	3.27376442587259	846	1
3.23279450918724	3.26424574678894	847	1
3.23355508836631	3.27806116858278	848	1
3.23452492774978	3.27389275340543	849	1
3.22829324549906	3.28126011978709	850	1
3.23382805596130	3.28392378533195	851	1
3.23861648923848	3.29832904439889	852	1
3.23448469942087	3.28697789790923	853	1
3.23709733972416	3.29219338411366	854	1
3.23436506565889	3.28173134308166	855	1
3.23299385299188	3.27103717356432	856	1
3.23464098585056	3.30513694205983	857	1
3.23671576444589	3.30689694085018	858	1
3.23397423909939	3.29690478821323	859	1
3.23567229621727	3.28603874312160	860	1
3.23250580919557	3.27998124912288	861	1
3.23257059789506	3.27089360073560	862	1
3.23289369101754	3.28522579011284	863	1
3.23163866495231	3.28888795721019	864	1
3.23641698536217	3.29124329149366	865	1
3.23643546246756	3.28533493769262	866	1
3.23494143017269	3.28635756908015	867	1
3.23725968308949	3.28600492052495	868	1
3.23209948617934	3.27498290730160	869	1
3.23134159018338	3.28214414771470	870	1
3.22931322153466	3.27968616453168	871	1
3.23133038232802	3.28485533321526	872	1
3.23046951802535	3.28896475521774	873	1
3.23502119382778	3.29916899931719	874	1
3.23051209005861	3.28404919824162	875	1
3.23447543424124	3.28133521705594	876	1
3.23362054773334	3.27959735224474	877	1
3.23802421974218	3.29863045608096	878	1
3.23055942165190	3.26907696465563	879	1
3.23228069385520	3.27060969227413	880	1
3.23001619973565	3.27452955428082	881	1
3.23178047768490	3.27111968769884	882	1
3.23021236331576	3.26793403630489	883	1
3.22506593566604	3.24027151671606	884	1
3.22727870197145	3.25403898522613	885	1
3.22932447266418	3.27642262414511	886	1
3.23465350135843	3.29616664786849	887	1
3.23112119630077	3.28087396725355	888	1
3.23020490139955	3.26145086789287	889	1
3.23130562605470	3.26796214435753	890	1
3.23302262842967	3.27380303032325	891	1
3.23101099028347	3.28458911653807	892	1
3.23222401609283	3.29073034532587	893	1
3.23505490808943	3.28889605947907	894	1
3.23371134674805	3.27847318849502	895	1
3.23119073840266	3.27035754067558	896	1
3.23102571847676	3.26162074687686	897	1
3.23352886317881	3.26054412464480	898	1
3.23001951137275	3.26587917789990	899	1
3.23356884941563	3.28513050471311	900	1
3.23115472859723	3.26864507385825	901	1
3.22995652729925	3.26945468949381	902	1
3.23412225024816	3.27300332904607	903	1
3.23589373819833	3.28499182022753	904	1
3.23446521524681	3.27663768639407	905	1
3.23205887972150	3.25834490164910	906	1
3.23083173167680	3.25715840538157	907	1
3.23227766178691	3.28305466750391	908	1
3.23262077716009	3.28128640882295	909	1
3.23521130594056	3.27443204961126	910	1
3.23085111127320	3.26018000916916	911	1
3.22846076581252	3.28046577102330	912	1
3.23021351967379	3.28834560215207	913	1
3.23526720824435	3.28660992508749	914	1
3.23117094848536	3.26757049469954	915	1
3.23584497965569	3.27834287295603	916	1
3.23531205907758	3.29335128061634	917	1
3.22949770292954	3.26587294899984	918	1
3.23224222479130	3.27926197322451	919	1
3.23982109286036	3.29921035468553	920	1
3.23272817466689	3.27558724494455	921	1
3.23288120437033	3.28868632421127	922	1
3.23278096394200	3.29847789655375	923	1
3.23255430120234	3.29753670002446	924	1
3.23116205815336	3.28549665989591	925	1
3.23239102872046	3.27359017816697	926	1
3.23278266021927	3.30676690259684	927	1
3.23441289168201	3.29921311189140	928	1
3.23408456955081	3.28457558367955	929	1
3.22768524548980	3.25532066579203	930	1
3.22989068391424	3.26877661028066	931	1
3.22971104210636	3.26506956652324	932	1
3.23179409664808	3.28131200283244	933	1
3.23134135113448	3.27656062803003	934	1
3.23191719899809	3.26758678982039	935	1
3.23040052860369	3.27049000961107	936	1
3.23487975518649	3.28743914036664	937	1
3.23201624220070	3.28290853350668	938	1
3.22874507959912	3.26821778139285	939	1
3.22946695059165	3.27198668336701	940	1
3.23227907399818	3.26515175265265	941	1
3.23203597149469	3.27419514645468	942	1
3.23923565603256	3.29244482161063	943	1
3.23723792449399	3.29859778817636	944	1
3.23420886512188	3.27840145555385	945	1
3.22657703615124	3.26482294112539	946	1
3.22864769510411	3.26832835942062	947	1
3.22831356445856	3.25168293769361	948	1
3.23118651292072	3.25822976261002	949	1
3.23358825001004	3.27411316122604	950	1
3.23071795501318	3.26889053998678	951	1
3.23249341108032	3.27825003315802	952	1
3.23065621854444	3.27613993720390	953	1
3.22751514167088	3.26036120943221	954	1
3.23171192708740	3.26698476443815	955	1
3.23104492348126	3.27377950525323	956	1
3.23009601579513	3.26424825032037	957	1
3.23496114449587	3.28877842256526	958	1
3.22909369666385	3.26525017694483	959	1
3.23366358263649	3.28706237674935	960	1
3.23280466288555	3.26704251746637	961	1
3.23123117237865	3.26788201064070	962	1
3.23269774359145	3.27297730781837	963	1
3.23716629933746	3.28908525547903	964	1
3.23531089481550	3.29326125204397	965	1
3.23367033542233	3.27780911841376	966	1
3.23206337238931	3.28281663713116	967	1
3.23056116397003	3.26736606510584	968	1
3.23300193305775	3.29230970071908	969	1
3.23382688613925	3.28443107079574	970	1
3.23025587816601	3.26778331201641	971	1
3.23234022062204	3.26713378133296	972	1
3.23377249601192	3.26110932102619	973	1
3.23194834028849	3.27996875381962	974	1
3.23595163838588	3.28934041674334	975	1
3.23279412110024	3.27636765374334	976	1
3.23165356844664	3.28695695183252	977	1
3.22808143827426	3.26760823113906	978	1
3.23268551277093	3.27633434876640	979	1
3.22748255753383	3.28005105447810	980	1
3.23280835860049	3.30019346081964	981	1
3.23162069782304	3.28896908601724	982	1
3.23223623469524	3.29638019528118	983	1
3.23462936948638	3.29982072525345	984	1
3.23083962648857	3.28748700735363	985	1
3.23291495557380	3.27025878260376	986	1
3.23186527957362	3.28055587134638	987	1
3.23342540219702	3.27861842118059	988	1
3.23037048098358	3.26105010780249	989	1
3.22994110201992	3.27178991919026	990	1
3.23032470567207	3.29332450821201	991	1
3.23162708439140	3.28783925661071	992	1
3.23191786015935	3.28604715657468	993	1
3.22849751447027	3.28421193799529	994	1
3.23106964458625	3.27942181399331	995	1
3.23177328264709	3.29855433207072	996	1
3.23273814306323	3.30175222664875	997	1
3.23583860998001	3.27899547175374	998	1
3.23274742111606	3.28290717777349	999	1
3.23154943215454	3.27914023728837	1000	1
3.23244558279336	3.29271436185528	1001	1
3.23216061244125	3.28635865819042	1002	1
3.23716193422540	3.30164346902571	1003	1
3.23346920013237	3.28804596995832	1004	1
3.23253274641546	3.27283008623530	1005	1
3.23293021470476	3.28438526000013	1006	1
3.23466827553700	3.30116421260213	1007	1
3.23266362835866	3.27766947416563	1008	1
3.23505507472635	3.28637464237609	1009	1
3.23251420719376	3.28533242779653	1010	1
3.23343235811531	3.28197568795905	1011	1
3.23315159269527	3.27537603467574	1012	1
3.23215745054855	3.28590962826052	1013	1
3.23467219990398	3.28254398107259	1014	1
3.23180185442840	3.28260184484668	1015	1
3.22851110668984	3.27556663151487	1016	1
3.23078243737942	3.27027887078100	1017	1
3.23174114152154	3.28050961784294	1018	1
3.22739894388738	3.27272849781274	1019	1
3.23075095592466	3.27359176589511	1020	1
3.23387932929607	3.29752822622006	1021	1
3.23109308878923	3.28193623644043	1022	1
3.23101344003455	3.26123015459612	1023	1
3.23085757608000	3.26465730005963	1024	1
3.23317005753326	3.27485537106842	1025	1
3.23040626298662	3.28453986652889	1026	1
3.23295677524775	3.25595206369870	1027	1
3.22895264437667	3.25136270235614	1028	1
3.23224531249408	3.27299785542404	1029	1
3.23382478318942	3.27950683364063	1030	1
3.23232852857341	3.28039768430332	1031	1
3.23124655470906	3.27835816329743	1032	1
3.22941825281416	3.26559644010165	1033	1
3.23303060589066	3.29322934590906	1034	1
3.22810598671865	3.27877373167617	1035	1
3.23127984412545	3.28600421737085	1036	1
3.22780765123095	3.27544404435467	1037	1
3.23164650498722	3.27318778213270	1038	1
3.23179018010958	3.27066132482260	1039	1
3.22790452483079	3.27348194017447	1040	1
3.23666566365042	3.28942613366297	1041	1
3.23143109776146	3.27403965503742	1042	1
3.23239935059912	3.25748604059477	1043	1
3.22899901185099	3.25463826864423	1044	1
3.22990388145627	3.28675870062697	1045	1
3.22905425564638	3.28543932330613	1046	1
3.22948736723675	3.27599389208287	1047	1
3.23005222079079	3.27427179591607	1048	1
3.23160376368880	3.29116363091215	1049	1
3.23352075247746	3.27477325295435	1050	1
3.22985161968645	3.27213130018256	1051	1
3.22887755700150	3.27177368797459	1052	1
3.22984506779122	3.25873132061154	1053	1
3.23163808784931	3.28248248865633	1054	1
3.23503413650232	3.28450974368585	1055	1
3.23318477778511	3.27216486227666	1056	1
3.23391426956933	3.26627794336340	1057	1
3.23425468889673	3.27117438413815	1058	1
3.23786018721863	3.29256822564134	1059	1
3.23187765233698	3.28141614846749	1060	1
3.23321556317664	3.30625182446181	1061	1
3.22992460472527	3.28564685969084	1062	1
3.23309063427933	3.28895487828445	1063	1
3.23758828299881	3.29472374196537	1064	1
3.23276326947081	3.28056618624505	1065	1
3.23663138601698	3.27520679122100	1066	1
3.23315700444493	3.26501701258540	1067	1
3.22944706197447	3.27501970961908	1068	1
3.23343614705174	3.28589332618292	1069	1
3.23184246759753	3.28188451236749	1070	1
3.23004456648327	3.27547324916990	1071	1
3.23196268901844	3.28159353458659	1072	1
3.23575154243014	3.28540145923012	1073	1
3.22983953113603	3.25791680384025	1074	1
3.23136898109161	3.27401919724017	1075	1
3.23291795319251	3.28339268666493	1076	1
3.23184094338055	3.29882930751435	1077	1
3.23179145101047	3.27141638125180	1078	1
3.22978522111076	3.26221988248288	1079	1
3.22957012020107	3.27408617786450	1080	1
3.22921071508170	3.27396388416228	1081	1
3.23185429485718	3.27545935916471	1082	1
3.22970703945429	3.26854883305161	1083	1
3.23161242257458	3.28529606534613	1084	1
3.22673869409175	3.28840760769066	1085	1
3.23151813904140	3.27139731989191	1086	1
3.23510614413607	3.27295236092263	1087	1
3.23191975468310	3.25460455055653	1088	1
3.23088245079183	3.27619214576614	1089	1
3.23048336615328	3.26910838372727	1090	1
3.23074156933039	3.27681428317121	1091	1
3.23554971993842	3.28949866213305	1092	1
3.23265437940608	3.28248228770429	1093	1
3.23484142166468	3.29810061929642	1094	1
3.23651285391069	3.29461537094033	1095	1
3.23562715561636	3.27398162278666	1096	1
3.22921506600412	3.26269939089642	1097	1
3.23480970150919	3.28071540337804	1098	1
3.23079523865827	3.27293997960571	1099	1
3.22642122829067	3.26084806841918	1100	1
3.22928848457527	3.25572545561419	1101	1
3.23090808858208	3.25735888803385	1102	1
3.23051718452165	3.29104398388899	1103	1
3.23277620407858	3.28198432400961	1104	1
3.23326594801490	3.27795612673175	1105	1
3.22975544854065	3.27078933190946	1106	1
3.23305007352788	3.27731738899008	1107	1
3.23376873941965	3.27251378601120	1108	1
3.22952535976617	3.28707140153843	1109	1
3.23999656367136	3.30321876278052	1110	1
3.23101604065240	3.27676581495062	1111	1
3.22815438097876	3.27292490970397	1112	1
3.23404614658155	3.27968910083960	1113	1
3.23038056520104	3.25169964516989	1114	1
3.22965899161476	3.23936195609819	1115	1
3.23711848201813	3.28043966429078	1116	1
3.23293825088669	3.28848884435414	1117	1
3.22943466740575	3.27739180329000	1118	1
3.22856710945669	3.27385437665105	1119	1
3.23414938618755	3.28057246252032	1120	1
3.23033360070289	3.27138726396840	1121	1
3.23208320648808	3.27401381590776	1122	1
3.23443180141116	3.27325153398271	1123	1
3.23530401016436	3.27947629351753	1124	1
3.23065138799173	3.28507230693091	1125	1
3.23237588523900	3.27794957572178	1126	1
3.22889182685745	3.25885829386648	1127	1
3.23231402112135	3.27867797660039	1128	1
3.22964825690664	3.29459956799797	1129	1
3.23133715221818	3.27613094716634	1130	1
3.23064090386977	3.27628408986405	1131	1
3.23364729293337	3.30298263262687	1132	1
3.23074621860297	3.28251158836782	1133	1
3.23350502359574	3.28385128542542	1134	1
3.23226936421634	3.28067005785780	1135	1
3.23295347572223	3.29567509845646	1136	1
3.23086641183179	3.26959771951663	1137	1
3.23121732881348	3.27831176461978	1138	1
3.23009286347975	3.26983723102834	1139	1
3.23412770031092	3.29606131231309	1140	1
3.22669206313274	3.27524237221046	1141	1
3.23014413216267	3.26571810218566	1142	1
3.23208188298253	3.25493930197839	1143	1
3.23425494714332	3.26432912066450	1144	1
3.22971858657311	3.27557277480068	1145	1
3.22651254428314	3.26348021565547	1146	1
3.23117766061950	3.27501621423931	1147	1
3.23186606860365	3.28116942363908	1148	1
3.22971570500703	3.27929039787754	1149	1
3.23165706118066	3.28224743073149	1150	1
3.23089474203686	3.27892495467996	1151	1
3.23210575408090	3.28753107695378	1152	1
3.23264682372804	3.29902052619848	1153	1
3.22981679872297	3.28784019102751	1154	1
3.23032667523941	3.27544087355183	1155	1
3.23184150532928	3.29083877666080	1156	1
3.23212911633294	3.30603338857397	1157	1
3.23330890532251	3.29101659062740	1158	1
3.23351488831080	3.27140401335150	1159	1
3.23091730940470	3.28156995718188	1160	1
3.23258082905506	3.28640978735576	1161	1
3.22743980348783	3.27405305734827	1162	1
3.22736670692052	3.26372714364341	1163	1
3.23005097526291	3.27839962793307	1164	1
3.23242011064341	3.27267945798254	1165	1
3.23028533321779	3.26583408648053	1166	1
3.23088313733363	3.28120998769251	1167	1
3.23088137485348	3.28341624524030	1168	1
3.23119414505119	3.28531814593423	1169	1
3.23123234775691	3.27321541329637	1170	1
3.23013332695523	3.27114585171384	1171	1
3.22918326924784	3.28329776988458	1172	1
3.23187768741562	3.29495797073997	1173	1
3.23195308203096	3.29629927342115	1174	1
3.23103452380511	3.26835233526355	1175	1
3.22918602545423	3.28032075755206	1176	1
3.23120155762206	3.28382218514607	1177	1
3.23293949524464	3.26723202358504	1178	1
3.23532907577509	3.27966310524758	1179	1
3.22985961091053	3.28338468055008	1180	1
3.23059001706387	3.28101228046702	1181	1
3.23006467350485	3.27342873193440	1182	1
3.22943703763957	3.26457254505402	1183	1
3.22800614356725	3.26525155300373	1184	1
3.23210364151900	3.29547692409783	1185	1
3.23059896969764	3.28657403890801	1186	1
3.22900188551840	3.26773817216264	1187	1
3.22936304471811	3.25621052906620	1188	1
3.23135246393527	3.27419795882683	1189	1
3.23382092977173	3.28475654732074	1190	1
3.23147045949746	3.29914843536792	1191	1
3.22959862104569	3.29366895223535	1192	1
3.23180582499470	3.29986758438224	1193	1
3.23117364240882	3.27968810764492	1194	1
3.23499333233151	3.29167225048109	1195	1
3.23226602620667	3.28713600473016	1196	1
3.22754063112417	3.27856150343688	1197	1
3.22664077516412	3.27862804336268	1198	1
3.22768651844278	3.27311923590017	1199	1
3.23075546841660	3.26190885055524	1200	1
3.22939185811190	3.27016266748438	1201	1
3.23183952413061	3.28777528343077	1202	1
3.23126169638212	3.29009434183949	1203	1
3.22944714535523	3.27325695821566	1204	1
3.22906042175090	3.27619558843861	1205	1
3.22763565139244	3.27777952653219	1206	1
3.23164585725320	3.28895131286746	1207	1
3.23035222602145	3.27567452303007	1208	1
3.23080370631298	3.28330107047650	1209	1
3.22985460157208	3.27681088876794	1210	1
3.23090862569359	3.26827683019059	1211	1
3.23094612235810	3.28918810884684	1212	1
3.22882981464579	3.26391902878940	1213	1
3.22857523052447	3.27685631478956	1214	1
3.23150173966023	3.29172760175399	1215	1
3.22831523030202	3.26056489736843	1216	1
3.22425174300716	3.26406689186570	1217	1
3.22925624852433	3.27605688207783	1218	1
3.22793027117812	3.28122107600178	1219	1
3.23024017912941	3.26031803277170	1220	1
3.23024452698570	3.27687607757872	1221	1
3.23024489352228	3.28346460448042	1222	1
3.22932355300793	3.27576500913541	1223	1
3.22570426277004	3.26485897305523	1224	1
3.22811860247373	3.26093004771567	1225	1
3.22838467350597	3.27434986691212	1226	1
3.22747066848597	3.25904804635362	1227	1
3.23047671034387	3.26027729087511	1228	1
3.23035950596556	3.27950976491708	1229	1
3.23264116238923	3.27806441289180	1230	1
3.23259430701903	3.29863952870513	1231	1
3.23440201947885	3.30003851643442	1232	1
3.23615555297999	3.30570764433510	1233	1
3.23397045013855	3.29031415728054	1234	1
3.23079702407087	3.28104428053193	1235	1
3.22800571345722	3.26487203548500	1236	1
3.22935270240996	3.26870479256684	1237	1
3.23263010984940	3.28136676170200	1238	1
3.23031020003714	3.28428947119418	1239	1
3.22602769480074	3.27186323882197	1240	1
3.23076503462712	3.27994144994594	1241	1
3.22978415537887	3.29032144393832	1242	1
3.22944484687183	3.28536148284638	1243	1
3.23310162039394	3.30182219054409	1244	1
3.23538890806861	3.29947398114432	1245	1
3.23127457520698	3.28210177249470	1246	1
3.22944373532411	3.29394993814233	1247	1
3.22872038975503	3.30116240312541	1248	1
3.23217235196458	3.29441113983880	1249	1
3.23351899457469	3.27269783895493	1250	1
3.22907738445769	3.27288197348993	1251	1
3.23076376040581	3.28690035167737	1252	1
3.22993763625367	3.28656138113299	1253	1
3.22889941870058	3.27483927617191	1254	1
3.22796134230209	3.27231991534310	1255	1
3.22970814004714	3.28676209992387	1256	1
3.23126667239439	3.30135495841895	1257	1
3.23115712754326	3.30484382693813	1258	1
3.22832475819257	3.28371101750402	1259	1
3.22895459143271	3.28086543236429	1260	1
3.22746297678572	3.26313289384453	1261	1
3.22788612290801	3.26123554633936	1262	1
3.22907897541508	3.29071037999767	1263	1
3.22762473264555	3.27003872577145	1264	1
3.23138006703536	3.26833886818953	1265	1
3.22748112575826	3.26287865565540	1266	1
3.22709214984445	3.26737013534629	1267	1
3.22763751853558	3.27782016572680	1268	1
3.23292328599329	3.29238923858877	1269	1
3.22939550871923	3.28752891517428	1270	1
3.22773651881813	3.27999944612139	1271	1
3.22738741252111	3.25647698000417	1272	1
3.23299927330506	3.28299375093571	1273	1
3.22735720324615	3.27766483589774	1274	1
3.22714065448191	3.27029520882263	1275	1
3.22732339794446	3.27271335034205	1276	1
3.22596888500104	3.27100703112890	1277	1
3.22982716302638	3.27826396197657	1278	1
3.23104602708481	3.27513215114224	1279	1
3.23138591466470	3.28112138379984	1280	1
3.23034384735865	3.27027568353349	1281	1
3.22954805896207	3.28465984810795	1282	1
3.23243090501853	3.29827600810766	1283	1
3.22798348348074	3.29857026337279	1284	1
3.22989997887820	3.27884100477536	1285	1
3.22728339922029	3.26628328014505	1286	1
3.23345667308229	3.29356564411165	1287	1
3.23275366871528	3.29031283261554	1288	1
3.22998560162749	3.27858042933109	1289	1
3.22836762596265	3.28305860140733	1290	1
3.22826478973509	3.27360330180735	1291	1
3.22933418099978	3.28003801867592	1292	1
3.22648519613562	3.26893561899870	1293	1
3.22853985950942	3.26719029774924	1294	1
3.23014243668675	3.25268362831218	1295	1
3.23039903533846	3.28688909864111	1296	1
3.22666008812596	3.26930339390493	1297	1
3.22987551956384	3.27900157070062	1298	1
3.22771833032195	3.28256380204572	1299	1
3.22673275440851	3.27435654932524	1300	1
3.22694774681300	3.28525420014674	1301	1
3.22644333970735	3.26709551491710	1302	1
3.23437886892505	3.28755332189362	1303	1
3.23215020549327	3.28199148918824	1304	1
3.23036146100185	3.29571795871766	1305	1
3.22890159557589	3.28500624568051	1306	1
3.22804495987648	3.29551400775101	1307	1
3.22822979449441	3.27341785377296	1308	1
3.23177434097429	3.28013438391342	1309	1
3.23137008688955	3.28870836922048	1310	1
3.22867382701645	3.27481305803615	1311	1
3.22820212646088	3.27950295339634	1312	1
3.22665234306663	3.28443032120747	1313	1
3.23148481030332	3.28826532322951	1314	1
3.22729638788914	3.27680220580875	1315	1
3.22865274443014	3.28015905416639	1316	1
3.22863068700057	3.27944776412031	1317	1
3.22789135175624	3.26493000888094	1318	1
3.22917525318622	3.25039127216903	1319	1
3.23271755642885	3.27819868435679	1320	1
3.23112982439487	3.28954342101389	1321	1
3.23100345141464	3.28561548840816	1322	1
3.22737739812123	3.26165651050913	1323	1
3.23181329989286	3.27624141349751	1324	1
3.23265090065100	3.28445554916796	1325	1
3.23304115626998	3.28815602595796	1326	1
3.22940772778832	3.26659167727203	1327	1
3.22773784361282	3.26562717069843	1328	1
3.22975753328859	3.26457745539145	1329	1
3.23299566464980	3.30361021822944	1330	1
3.23153871972867	3.28745810831371	1331	1
3.23080483404156	3.28839173172490	1332	1
3.23282862835300	3.28181737415868	1333	1
3.23166292046350	3.28183845306507	1334	1
3.23044168287890	3.28443023628312	1335	1
3.23193624178534	3.28874154182496	1336	1
3.22858966186350	3.27273384376992	1337	1
3.22674591314330	3.27662101509090	1338	1
3.22889066769815	3.27160578540875	1339	1
3.23061193095126	3.28192964362434	1340	1
3.22990207422066	3.27417516386450	1341	1
3.22867415655550	3.28130581344496	1342	1
3.22787601309535	3.27197614638750	1343	1
3.23112560531286	3.28931220648784	1344	1
3.23150761462827	3.31374084911583	1345	1
3.23405988403032	3.29702473276362	1346	1
3.23622458964847	3.30148895067193	1347	1
3.23430792885910	3.29140033474988	1348	1
3.23405163455921	3.30093749279029	1349	1
3.23849580271453	3.29659232178721	1350	1
3.23403919376525	3.28946096600647	1351	1
3.23421414762475	3.29283428485219	1352	1
3.23152104225952	3.28483739556766	1353	1
3.22830601699595	3.27726096548283	1354	1
3.23046929631930	3.27564419226446	1355	1
3.22685893953660	3.28425863666141	1356	1
3.22863213763655	3.28734647852738	1357	1
3.22574492091073	3.28613567273928	1358	1
3.22758091671473	3.26001973871252	1359	1
3.22868189024114	3.27836783522962	1360	1
3.22729246199908	3.27390988011405	1361	1
3.22592992019287	3.26638358478328	1362	1
3.22703682340097	3.27289017825280	1363	1
3.22912035702147	3.28003330591070	1364	1
3.22877290786426	3.27892858326603	1365	1
3.22883924728413	3.28257783893919	1366	1
3.23009411218030	3.27903157735916	1367	1
3.22939243751600	3.27884623615824	1368	1
3.23071841548569	3.28769658894184	1369	1
3.23060498831010	3.28704025338161	1370	1
3.23223474936662	3.29995276939761	1371	1
3.22914718769819	3.29509008621926	1372	1
3.22971285498115	3.27388369957653	1373	1
3.23119379191614	3.27295506872383	1374	1
3.23213583445342	3.28549483949802	1375	1
3.22610972745116	3.26097313622867	1376	1
3.23254971164764	3.28784916838016	1377	1
3.22929342381181	3.27562542700566	1378	1
3.22648697553061	3.27280911137722	1379	1
3.23077918858637	3.28579002755757	1380	1
3.23345085870006	3.28716276581278	1381	1
3.23066940361864	3.28974474357007	1382	1
3.22811182843753	3.26417622207740	1383	1
3.23197190690355	3.28653857528887	1384	1
3.23147642297890	3.28898455683305	1385	1
3.22902406641282	3.28583874302900	1386	1
3.22892875885589	3.26749348805611	1387	1
3.23307751379642	3.28100563814457	1388	1
3.22971727200480	3.27125864767465	1389	1
3.22990486391194	3.27521489081374	1390	1
3.23296723765495	3.28799563859352	1391	1
3.22614155539295	3.27000893352801	1392	1
3.22592590962280	3.26657044602920	1393	1
3.22926698426017	3.27149216494072	1394	1
3.22783485028687	3.27566845451525	1395	1
3.22718376365098	3.28406373626347	1396	1
3.23201415399857	3.28006952804104	1397	1
3.22904114859466	3.27297801009797	1398	1
3.23164213549447	3.28612935171841	1399	1
3.23480330674670	3.30273700694783	1400	1
3.23534336354949	3.30705471128865	1401	1
3.23138438753462	3.29250892279181	1402	1
3.22591132392615	3.27506095420595	1403	1
3.23083364991424	3.29203438968860	1404	1
3.23128160172634	3.28939391746676	1405	1
3.23156885322270	3.30233531339620	1406	1
3.23101289550080	3.28954449984294	1407	1
3.22856414736195	3.28531560297730	1408	1
3.23440860415314	3.28933765257618	1409	1
3.23149263780116	3.26881292454940	1410	1
3.22776427982433	3.26656715212025	1411	1
3.23338489791790	3.26911631375396	1412	1
3.23540206736670	3.29320753247037	1413	1
3.23266280959657	3.29616295955596	1414	1
3.23155481555411	3.28069387306383	1415	1
3.22816708578114	3.28239330285389	1416	1
3.23004948464981	3.27929958181315	1417	1
3.23013387486778	3.27480988750660	1418	1
3.22466891467200	3.27474416511041	1419	1
3.23151833379833	3.28088760176957	1420	1
3.23162882166203	3.29424426867163	1421	1
3.22937829261097	3.28928853143083	1422	1
3.22953243475718	3.28510287813917	1423	1
3.22552906871532	3.28058485970413	1424	1
3.22928330707149	3.27707812179432	1425	1
3.23136814808111	3.27704088594567	1426	1
3.22434216224846	3.26532423175036	1427	1
3.23085051086990	3.28582299554467	1428	1
3.22873292385999	3.29269019914466	1429	1
3.23022596095257	3.28122172321425	1430	1
3.23250462934368	3.29142949135763	1431	1
3.22833475390083	3.29297458205458	1432	1
3.22896391273421	3.27583757341307	1433	1
3.22623719457258	3.29182202586608	1434	1
3.23343433562770	3.30275229985777	1435	1
3.23106491102798	3.30161824736098	1436	1
3.23335016087366	3.29664863322355	1437	1
3.23090571304334	3.27776110543650	1438	1
3.22804644317087	3.27046694518604	1439	1
3.22811227495128	3.26606744041836	1440	1
3.22731806689451	3.26503784836981	1441	1
3.22900371266862	3.26613691525492	1442	1
3.22569933708287	3.26696375121936	1443	1
3.22838738073109	3.27587531069749	1444	1
3.22652684513652	3.27979816879932	1445	1
3.23306028898110	3.28896989289000	1446	1
3.22983424372016	3.28733970142122	1447	1
3.22556322644691	3.27292131743595	1448	1
3.22950556029868	3.27839810538437	1449	1
3.23010393839289	3.27232292582862	1450	1
3.23142139364391	3.28544624812461	1451	1
3.23009143298748	3.28201549346971	1452	1
3.22967278564070	3.28030958354055	1453	1
3.23078457345675	3.27074123587393	1454	1
3.23147876059741	3.26467780231463	1455	1
3.22984842018530	3.27617368123787	1456	1
3.23067428752782	3.26703234763863	1457	1
3.23103574426147	3.29214269511616	1458	1
3.23109752752696	3.29323532545288	1459	1
3.22809694037078	3.27648569363246	1460	1
3.23164335211465	3.28107831190414	1461	1
3.23406188715911	3.27714607612588	1462	1
3.23228478729005	3.27124182357304	1463	1
3.23395074243560	3.29129448265882	1464	1
3.23139660285070	3.29706602637784	1465	1
3.23005410200130	3.29300248788368	1466	1
3.22965828518082	3.29270031898505	1467	1
3.22976361348226	3.28947619991525	1468	1
3.23023349785640	3.29848344273821	1469	1
3.23190724111309	3.28747005099653	1470	1
3.23125061195286	3.28387200949223	1471	1
3.22894007836599	3.28545453361663	1472	1
3.22568449582585	3.26523550467335	1473	1
3.22517216683321	3.26997319889770	1474	1
3.22814782254170	3.26342546185646	1475	1
3.23135678007522	3.27005351699660	1476	1
3.23217831406349	3.26900509072467	1477	1
3.22967176558528	3.29241591745073	1478	1
3.22810183974074	3.27727717829326	1479	1
3.22867647755544	3.27944488582272	1480	1
3.22971665689100	3.28719579564037	1481	1
3.22978114415168	3.28220380059755	1482	1
3.23164199289607	3.27475486519502	1483	1
3.23123029758026	3.29938776311971	1484	1
3.23036002576772	3.27048367367017	1485	1
3.23018560323059	3.27780970542853	1486	1
3.23079923228205	3.26992802896923	1487	1
3.22509910884736	3.27857911869911	1488	1
3.22916308597801	3.27885005106158	1489	1
3.23126857125028	3.29620122948728	1490	1
3.23306822161270	3.29179965572910	1491	1
3.22954184012859	3.27227992175629	1492	1
3.22754630197892	3.27113924007318	1493	1
3.23028154213720	3.26435786949428	1494	1
3.23298011706154	3.27930964449470	1495	1
3.23061357414995	3.27789974838139	1496	1
3.23050360216840	3.27284116710924	1497	1
3.23311292609197	3.28426153090266	1498	1
3.23272435483119	3.29082617243509	1499	1
3.23407834220252	3.29183685933195	1500	1
3.22992196573394	3.28754966584923	1501	1
3.22835733019148	3.27051652786454	1502	1
3.22771331481275	3.27007645325437	1503	1
3.23009069558164	3.25322625877422	1504	1
3.23154327767571	3.26992841254033	1505	1
3.22899340069305	3.27671249571342	1506	1
3.22936278543719	3.27693236883645	1507	1
3.22728908538775	3.28157358311633	1508	1
3.22849565468729	3.28173988037595	1509	1
3.22912278621942	3.27732594184808	1510	1
3.22920550038561	3.28707978113832	1511	1
3.22739146043565	3.27279728961883	1512	1
3.22934242721535	3.27798458115736	1513	1
3.23270077917589	3.29788143032146	1514	1
3.23373446019320	3.28397189201518	1515	1
3.23100933787203	3.28569764907517	1516	1
3.23069486890138	3.27650789861940	1517	1
3.23211258496810	3.28006616537005	1518	1
3.23223481108433	3.29757156779496	1519	1
3.23238461052151	3.29725388648537	1520	1
3.22848781366225	3.26797715103600	1521	1
3.22590600584162	3.26314886434817	1522	1
3.22874801518840	3.28486560408856	1523	1
3.22704407818837	3.26367707356901	1524	1
3.22947071735337	3.28791150470921	1525	1
3.23162225139156	3.30042731078560	1526	1
3.22895163634108	3.28753925953683	1527	1
3.22825989661691	3.28033384717342	1528	1
3.22981303817201	3.27334137633063	1529	1
3.23005652474483	3.28372425802414	1530	1
3.22860967946440	3.28142172339593	1531	1
3.22975723908752	3.27879075150074	1532	1
3.23181723516696	3.27318878226562	1533	1
3.23184569661576	3.28604577146854	1534	1
3.23171624293929	3.27539762925087	1535	1
3.23208229229194	3.29174415651201	1536	1
3.22909860413380	3.26189785514965	1537	1
3.23256135583722	3.27953561872833	1538	1
3.23084105487119	3.26989048257433	1539	1
3.23106871078169	3.27528224751657	1540	1
3.23128704578620	3.29286985805941	1541	1
3.23289528010920	3.30754580872825	1542	1
3.23192420379743	3.29372711515449	1543	1
3.23192689829931	3.28900513022465	1544	1
3.23695628820058	3.29654122642052	1545	1
3.23333959841865	3.27815447495951	1546	1
3.23687835157321	3.29594894851644	1547	1
3.23988103291240	3.31125185102635	1548	1
3.23835683755868	3.29044930156007	1549	1
3.22874408534064	3.25733773034814	1550	1
3.22982081632245	3.26564386840975	1551	1
3.23085521241872	3.27781130581323	1552	1
3.22641250549245	3.26077102991390	1553	1
3.23295065196892	3.26500571511760	1554	1
3.22974238965956	3.26798839261752	1555	1
3.22949359256774	3.25342217976001	1556	1
3.23069883002610	3.27357504589205	1557	1
3.23223127575991	3.27589278535419	1558	1
3.23185016601707	3.27329794406072	1559	1
3.23272076329429	3.28787813171970	1560	1
3.22744178721761	3.26613236865491	1561	1
3.22964080548701	3.28402929941180	1562	1
3.23055673415570	3.27960020151068	1563	1
3.23037847760288	3.27419580328251	1564	1
3.22701027822714	3.26616296331942	1565	1
3.22914739825982	3.27091464030108	1566	1
3.22843580920227	3.26757016421102	1567	1
3.22840556389003	3.28567277430635	1568	1
3.23046737547256	3.27100579028948	1569	1
3.23659328785776	3.30002417229326	1570	1
3.22701059856769	3.26341271711811	1571	1
3.22797874008952	3.25506817509211	1572	1
3.22672132892516	3.25205113975095	1573	1
3.22757865905487	3.26176518308862	1574	1
3.22775471097404	3.27289800432518	1575	1
3.23240368769285	3.28738983905082	1576	1
3.22843157576545	3.26804791953039	1577	1
3.23096070809495	3.26964972171744	1578	1
3.23300108345939	3.28688197167538	1579	1
3.23680737009572	3.27925433965387	1580	1
3.22566423822278	3.26508059576215	1581	1
3.22872937102627	3.26061816945874	1582	1
3.23190826161410	3.27661072654995	1583	1
3.22974019679493	3.28142956723770	1584	1
3.22935387307280	3.27859115398760	1585	1
3.23162580391586	3.28444610472798	1586	1
3.22855738636554	3.26403675999818	1587	1
3.23284322527071	3.26031511550655	1588	1
3.23365437089097	3.28902842717495	1589	1
3.23412974151477	3.26912783675058	1590	1
3.23148850368268	3.27728441277772	1591	1
3.23082448704126	3.26817693687375	1592	1
3.23235040185603	3.28184581953928	1593	1
3.23541024099895	3.29085359116124	1594	1
3.23357654477596	3.29170761091244	1595	1
3.23048666739048	3.29253231752068	1596	1
3.23201313334569	3.27704231108896	1597	1
3.23224946491120	3.27848143393829	1598	1
3.23536624863166	3.27814080468345	1599	1
3.23083160396256	3.27061127098698	1600	1
3.23016354954416	3.28982528364974	1601	1
3.22805810259413	3.27314912782781	1602	1
3.22930363283956	3.27588030741297	1603	1
3.23395296179972	3.28110994807731	1604	1
3.22812493139701	3.28025360358022	1605	1
3.23140812158239	3.28217077345184	1606	1
3.22579326706588	3.25927592368193	1607	1
3.22873678816316	3.26130187931460	1608	1
3.23158842814704	3.27113500013849	1609	1
3.23061230589304	3.27756743180944	1610	1
3.23115009985717	3.28161210653790	1611	1
3.22612979035346	3.28120476636769	1612	1
3.22863917240933	3.28211350522810	1613	1
3.22907570382639	3.26406141612732	1614	1
3.22835402468619	3.27523480241585	1615	1
3.23030815691781	3.27225837462756	1616	1
3.23108654164133	3.27806583360134	1617	1
3.23575031425495	3.29590963122235	1618	1
3.23049989472073	3.27907044486449	1619	1
3.23088068005299	3.27403805735411	1620	1
3.23059225213774	3.27542672197378	1621	1
3.22625613934976	3.26947204251193	1622	1
3.22989587490833	3.28044309875087	1623	1
3.23489606629473	3.28650681594036	1624	1
3.23309024782227	3.29129353491489	1625	1
3.23158138327723	3.29660376028675	1626	1
3.23525180345360	3.30320361835067	1627	1
3.23477782523741	3.29609575990897	1628	1
3.23426968202061	3.31113355136874	1629	1
3.23424778117938	3.28636566191985	1630	1
3.23370331357239	3.28706705606595	1631	1
3.23210963495253	3.28298901030992	1632	1
3.22984642476975	3.27832102642199	1633	1
3.23044657534432	3.29465077517901	1634	1
3.23238304109154	3.28580249420209	1635	1
3.22746827060850	3.27151297306145	1636	1
3.23040189463366	3.28862762971584	1637	1
3.22576267813405	3.26945845123850	1638	1
3.22952227730553	3.26432687245067	1639	1
3.23242870950397	3.26829871506834	1640	1
3.23183062960810	3.29611902833872	1641	1
3.23084428393510	3.30098231091817	1642	1
3.23143757554931	3.29906172636545	1643	1
3.23187449981719	3.29054611226929	1644	1
3.23197543871110	3.29266448303072	1645	1
3.23041533876351	3.29366413112860	1646	1
3.22981961890670	3.29298490894766	1647	1
3.22921392517346	3.28578646041783	1648	1
3.22887030376797	3.26289564214115	1649	1
3.22629904650655	3.26334803466768	1650	1
3.23101801570746	3.26032628815421	1651	1
3.22672819002643	3.27166623199699	1652	1
3.23047021176212	3.27305686127433	1653	1
3.22915821834648	3.27626217297895	1654	1
3.23050536322218	3.28015307031422	1655	1
3.22882540267104	3.27978486289600	1656	1
3.22920821501232	3.27588725455889	1657	1
3.23735669212056	3.30814065623019	1658	1
3.23190124802885	3.29508183618599	1659	1
3.22884559602986	3.28294641885429	1660	1
3.23147941716506	3.28850463533505	1661	1
3.23393015485163	3.28184134718092	1662	1
3.23210640549327	3.29445453501943	1663	1
3.22947377236524	3.26792003775656	1664	1
3.22891807369772	3.28296529471503	1665	1
3.22931377664103	3.29849849024456	1666	1
3.22990379147165	3.28513535452826	1667	1
3.23001449077530	3.27285387009442	1668	1
3.23185044755235	3.27528074909380	1669	1
3.23196565429852	3.28792834985749	1670	1
3.23297532854777	3.28108583095143	1671	1
3.23071545096604	3.28228794669950	1672	1
3.23147729170122	3.29587712570053	1673	1
3.23094388903890	3.27740763097129	1674	1
3.23003459607111	3.27815468002366	1675	1
3.22802717405669	3.27778041293801	1676	1
3.22956080881681	3.27574427354160	1677	1
3.22641389097578	3.26852189197843	1678	1
3.22860352448430	3.26919840114508	1679	1
3.22905214545638	3.26778190482667	1680	1
3.22818481711067	3.25443392605112	1681	1
3.22976083170623	3.27113919358061	1682	1
3.22934080440508	3.27209075300984	1683	1
3.23419214439524	3.28184720141834	1684	1
3.23342111101373	3.27761123424915	1685	1
3.22742898933844	3.26079052840159	1686	1
3.23111979814430	3.28100238935784	1687	1
3.23171625928081	3.29128715389987	1688	1
3.22940866358298	3.27353511561788	1689	1
3.22605381906435	3.25962160807062	1690	1
3.23326649331525	3.28168018191019	1691	1
3.22838570525282	3.28872809092702	1692	1
3.23054438128271	3.28454086509660	1693	1
3.22970705231608	3.28197551205696	1694	1
3.23291688470695	3.28002829021409	1695	1
3.23171141934056	3.28451941773086	1696	1
3.23027780944683	3.28339365159402	1697	1
3.23242481465754	3.28037717003314	1698	1
3.23321293456012	3.28078623111120	1699	1
3.23146396685717	3.28814158798939	1700	1
3.23215331828062	3.27693602913283	1701	1
3.22861954588044	3.26938996666613	1702	1
3.23075896457493	3.28816512351767	1703	1
3.23431167042037	3.28891249191361	1704	1
3.22632386152420	3.27107219232361	1705	1
3.22593821691461	3.26737635457892	1706	1
3.23076373477712	3.28378251000080	1707	1
3.22577623744630	3.26573681323055	1708	1
3.22869488620981	3.27350343883554	1709	1
3.22462331186766	3.25987629899133	1710	1
3.22975142533422	3.28508302004607	1711	1
3.23044161327057	3.26568548580586	1712	1
3.22553241055585	3.27481614395883	1713	1
3.23025994699517	3.27954397128296	1714	1
3.23055485819285	3.28433489947763	1715	1
3.23415064704269	3.29403960728517	1716	1
3.23458222884603	3.30495347224971	1717	1
3.23153455786540	3.26154672248822	1718	1
3.22911349975831	3.25923929578058	1719	1
3.22695242571837	3.27356020066439	1720	1
3.22947320718382	3.27888560464189	1721	1
3.23282656263622	3.29563470945025	1722	1
3.23292692245333	3.28720655841399	1723	1
3.23132206469958	3.27017430192586	1724	1
3.23279195759955	3.26490940498935	1725	1
3.22920882094316	3.28456925009775	1726	1
3.22949475549267	3.26666705160212	1727	1
3.23065531012525	3.28459014881664	1728	1
3.23102820114559	3.28731821795863	1729	1
3.22931157681243	3.28363252784078	1730	1
3.22812045911917	3.27793047471524	1731	1
3.23232836121056	3.29096124301402	1732	1
3.23651398417030	3.30142774912808	1733	1
3.23122004217574	3.28866831702378	1734	1
3.23162341735097	3.28150473127992	1735	1
3.23370096526954	3.29913770858015	1736	1
3.22793666809658	3.28314476732212	1737	1
3.23167540977060	3.28970221705529	1738	1
3.23079139901726	3.30117132534132	1739	1
3.22803210825152	3.27277367406171	1740	1
3.23002799932647	3.26849397329541	1741	1
3.23012551670489	3.27506311317758	1742	1
3.23016512763673	3.28070504122328	1743	1
3.23419789598982	3.30076999090033	1744	1
3.22849698809653	3.27456203735425	1745	1
3.22714792612372	3.26962751275482	1746	1
3.23099823802281	3.27597241320266	1747	1
3.22937282183502	3.26060273251659	1748	1
3.23030333696586	3.28088463045192	1749	1
3.23552404537665	3.29671112854840	1750	1
3.23220936316870	3.28255854701157	1751	1
3.22992813110662	3.28038479743232	1752	1
3.22752232265393	3.27826311035229	1753	1
3.22064887095184	3.25432055859385	1754	1
3.22562599246565	3.25898122258551	1755	1
3.23010669303762	3.27262165618099	1756	1
3.22940858673805	3.27475804239469	1757	1
3.22819413260492	3.27655401917775	1758	1
3.22815427985163	3.27569669748245	1759	1
3.22708585811951	3.26793437653480	1760	1
3.22800031881350	3.28234697038682	1761	1
3.22891620461825	3.26530717323794	1762	1
3.23046580362048	3.27598541072731	1763	1
3.22756224234601	3.26161472977789	1764	1
3.22634639562203	3.27278753657340	1765	1
3.22859774095382	3.27910732357153	1766	1
3.23135875606473	3.27546829641245	1767	1
3.22971237692138	3.26794319601766	1768	1
3.22988447254013	3.27859411067513	1769	1
3.23085618410343	3.28871558922758	1770	1
3.22723522446483	3.27972228233583	1771	1
3.22687206377108	3.26958654447981	1772	1
3.23139627709870	3.28653511500560	1773	1
3.23170424195287	3.27690288012039	1774	1
3.22954204311448	3.27827921864681	1775	1
3.22776626718120	3.28009786989753	1776	1
3.23421703849390	3.29623854875438	1777	1
3.22907667804591	3.25055464917525	1778	1
3.22974349756723	3.25888774866334	1779	1
3.23012383871119	3.28016577820858	1780	1
3.23248153443260	3.29832545965070	1781	1
3.22814624754317	3.25595963872080	1782	1
3.22680710206702	3.27334288685699	1783	1
3.22695585861331	3.27317054200831	1784	1
3.22754032454603	3.27070777599695	1785	1
3.22756094344510	3.27756647687795	1786	1
3.22843864786689	3.28634247485638	1787	1
3.23099250468438	3.29290557511168	1788	1
3.22826644565783	3.26921109294180	1789	1
3.22969967638232	3.26883548537969	1790	1
3.23688312137244	3.28810874878324	1791	1
3.23594759557757	3.28497475520872	1792	1
3.23561371898558	3.29278291635462	1793	1
3.23094485222363	3.28712379723163	1794	1
3.22915042648290	3.25941365340108	1795	1
3.22540871205894	3.27689914605731	1796	1
3.22473638400579	3.27001646333677	1797	1
3.22840105911192	3.29427356699930	1798	1
3.23256836362393	3.29334187639755	1799	1
3.23258048167661	3.28573475788591	1800	1
3.23229872966248	3.29300578080733	1801	1
3.22826157014325	3.27922462482925	1802	1
3.23200731330735	3.27149286603447	1803	1
3.22975396575708	3.28364798901021	1804	1
3.22791131321827	3.27203396853468	1805	1
3.22996564099147	3.28491280291914	1806	1
3.22923753884960	3.26908938295917	1807	1
3.23060031834691	3.26978132735004	1808	1
3.23079990657651	3.26193668055299	1809	1
3.22903094997172	3.26334825748012	1810	1
3.22639632001352	3.25169214308369	1811	1
3.22719994852608	3.27040338794041	1812	1
3.22832396697530	3.28189579221696	1813	1
3.23118839027823	3.28595686116684	1814	1
3.23031945418206	3.28535430816610	1815	1
3.22920497531463	3.28914122705904	1816	1
3.23173283874672	3.29781598816014	1817	1
3.23202649090584	3.30582735717983	1818	1
3.22585317921385	3.26471422343500	1819	1
3.22877463382414	3.25442431508248	1820	1
3.22762311088114	3.27208479569962	1821	1
3.22782923103698	3.27924039593352	1822	1
3.22727330803421	3.27730711484829	1823	1
3.22858419990952	3.29226403764122	1824	1
3.22844886018928	3.28822577477804	1825	1
3.22769574052737	3.28624233190539	1826	1
3.22581869249123	3.26742952871504	1827	1
3.23148566978993	3.27711447293387	1828	1
3.22900051256487	3.26707809757802	1829	1
3.23155689918567	3.28906756000124	1830	1
3.23043755339481	3.28450560864361	1831	1
3.22764220894743	3.26891008237852	1832	1
3.22865787709359	3.27916172115646	1833	1
3.23281603693126	3.29302536240414	1834	1
3.22951251065417	3.28993951463932	1835	1
3.23067618715985	3.28609213973235	1836	1
3.22484394005046	3.26519218334635	1837	1
3.22870313000114	3.27650964762634	1838	1
3.22837327415719	3.27319440111060	1839	1
3.23411118212760	3.29401430148578	1840	1
3.23062393637590	3.28590713971236	1841	1
3.22999395593023	3.27734189348241	1842	1
3.23105969710643	3.28606285526861	1843	1
3.22977646442345	3.28264735845922	1844	1
3.22827772545024	3.27839158515702	1845	1
3.22831378688063	3.28091439463725	1846	1
3.22701068454916	3.25649480431617	1847	1
3.22999592954218	3.27298618505899	1848	1
3.22925991411787	3.27971216474529	1849	1
3.22814532949823	3.28135935225646	1850	1
3.22742793612314	3.29221393802772	1851	1
3.22685590472111	3.28873512208936	1852	1
3.22906488446351	3.28454566388470	1853	1
3.22755774564948	3.27888418690113	1854	1
3.23206388052222	3.28288574523534	1855	1
3.23003530292047	3.28503299558624	1856	1
3.22842139826812	3.28139564055282	1857	1
3.22638814587740	3.27513768986521	1858	1
3.22777715367879	3.25579355204065	1859	1
3.22690761384803	3.26964507819042	1860	1
3.23117425224642	3.29379464193967	1861	1
3.22706326368593	3.28105895746966	1862	1
3.22721723106050	3.26529714732596	1863	1
3.22540527611811	3.25777780646793	1864	1
3.22633989141760	3.26839899734888	1865	1
3.22739216183016	3.27790526441917	1866	1
3.23097256655143	3.29684640857371	1867	1
3.22717247083809	3.27817785079063	1868	1
3.22650971152325	3.28234221349408	1869	1
3.22541467538162	3.27339193843770	1870	1
3.22919954032632	3.28888989626061	1871	1
3.22896153621692	3.27436457827403	1872	1
3.22880318655896	3.28330835069592	1873	1
3.22920590450045	3.29827610330860	1874	1
3.23214087728705	3.28448474840462	1875	1
3.22714423939948	3.26816947657330	1876	1
3.22923252144336	3.26292877902798	1877	1
3.23020434860222	3.27740907402616	1878	1
3.22968775190818	3.28341355980757	1879	1
3.23095616440875	3.27934814798569	1880	1
3.22824842932864	3.28339659939680	1881	1
3.22913298181892	3.28623588698635	1882	1
3.23010636596759	3.28230045348038	1883	1
3.22979364298247	3.27884920107839	1884	1
3.23128195540363	3.28661710194352	1885	1
3.22930964591844	3.26440807944157	1886	1
3.23306723554293	3.29222731660423	1887	1
3.23250830027938	3.28267825150924	1888	1
3.22911314827379	3.28383398682600	1889	1
3.22956261635973	3.29510108480540	1890	1
3.23176654448947	3.29056244144452	1891	1
3.22806691671032	3.27302947266932	1892	1
3.22690699863863	3.25195473569563	1893	1
3.22504887965623	3.26078748636881	1894	1
3.23082443129056	3.27936136478778	1895	1
3.22787587115717	3.27073617703606	1896	1
3.23300598988215	3.27323641683369	1897	1
3.22982617336312	3.27107145750705	1898	1
3.22693476172055	3.27198397622443	1899	1
3.22660686763709	3.27015552612279	1900	1
3.23031118018593	3.27402514077218	1901	1
3.22501923524177	3.26945894449523	1902	1
3.22675894314011	3.26365471782767	1903	1
3.22570701365882	3.26241892265179	1904	1
3.22545717043640	3.25993306876289	1905	1
3.22750935821584	3.27260191969758	1906	1
3.22753434985115	3.27802137145571	1907	1
3.22674580636625	3.26282506071794	1908	1
3.22816374608362	3.26689972719176	1909	1
3.23246128041859	3.27005881237471	1910	1
3.22650916751612	3.26448532317055	1911	1
3.23093760423548	3.27720532900575	1912	1
3.22680131828945	3.27293212120056	1913	1
3.23134793715858	3.27756178493495	1914	1
3.23010870129039	3.28322003935972	1915	1
3.23024410627936	3.27644457226251	1916	1
3.23176484197785	3.28951244358522	1917	1
3.22891217530110	3.27482625671750	1918	1
3.23067839651725	3.28794029044255	1919	1
3.23143555946523	3.28666219765085	1920	1
3.23460963399981	3.29467953806624	1921	1
3.23132594445215	3.29042397249551	1922	1
3.23229694440749	3.28736688753086	1923	1
3.22774698313779	3.27466191127742	1924	1
3.22835112394754	3.27348657457661	1925	1
3.22539008058729	3.27194859208850	1926	1
3.22562083962248	3.27224944453948	1927	1
3.23060434985392	3.27852024905703	1928	1
3.23194824155429	3.27750284689121	1929	1
3.22849026504658	3.28063871718763	1930	1
3.23333548959482	3.27841827467131	1931	1
3.23291978556598	3.27729643493204	1932	1
3.23355007435775	3.28751579990139	1933	1
3.22792139558594	3.27978089077248	1934	1
3.22973956774925	3.28733573726782	1935	1
3.23020721627793	3.30225663848271	1936	1
3.22962665534883	3.28822422436138	1937	1
3.22778965237458	3.27844075310455	1938	1
3.22897006926720	3.29036716078042	1939	1
3.22788036145553	3.27723468108796	1940	1
3.23098520518646	3.28306321827559	1941	1
3.22965426063811	3.28022603478984	1942	1
3.22979374127952	3.28531860261613	1943	1
3.22827728373649	3.28133146827205	1944	1
3.22495365417096	3.27492319697123	1945	1
3.22799881846767	3.28056173779305	1946	1
3.23220175669663	3.29479224680032	1947	1
3.23055620984867	3.27448140169330	1948	1
3.23087117086630	3.29781392806151	1949	1
3.22576235294886	3.27863427630454	1950	1
3.22970018876254	3.27578988723492	1951	1
3.22641371403799	3.28055458579198	1952	1
3.22911928750591	3.28553413202873	1953	1
3.22804093010816	3.27629519568719	1954	1
3.23080350122376	3.28461249560236	1955	1
3.22578953863693	3.28174637498415	1956	1
3.23050542675575	3.29995883116568	1957	1
3.23003273936219	3.28336418361613	1958	1
3.22887742095348	3.27457328303967	1959	1
3.22613009868386	3.27566333852568	1960	1
3.22573940435960	3.28965555567980	1961	1
3.22676412069130	3.26313614133301	1962	1
3.22758581519174	3.27134478466966	1963	1
3.23106215866358	3.27615602315517	1964	1
3.22515055949832	3.25473277641020	1965	1
3.22761614800993	3.27098242935458	1966	1
3.22717207366317	3.27117962342254	1967	1
3.22912448158518	3.28270261217297	1968	1
3.22766601238452	3.25776236832124	1969	1
3.22756857265119	3.25796979142585	1970	1
3.22668400046743	3.26921200884659	1971	1
3.23049216278473	3.27379894411545	1972	1
3.23052773171127	3.28564961250464	1973	1
3.23030282428862	3.27696095511293	1974	1
3.22786184877251	3.28223130629634	1975	1
3.22579954583905	3.26828756535442	1976	1
3.22704601341347	3.26611618679384	1977	1
3.22838076175257	3.27421221521534	1978	1
3.22954865833398	3.28946350799868	1979	1
3.22833352401517	3.28876509843511	1980	1
3.22993354447410	3.27883693020992	1981	1
3.23142123502585	3.28883413790736	1982	1
3.22672688830366	3.27529617338917	1983	1
3.22876926003827	3.29649793585557	1984	1
3.23021061166293	3.29020894963298	1985	1
3.22876807844577	3.27634473897298	1986	1
3.23131328784054	3.27370935817104	1987	1
3.22797959315424	3.27168310912697	1988	1
3.23030088340235	3.28236626162331	1989	1
3.22903355162997	3.27910201131176	1990	1
3.22979837117091	3.29507068499514	1991	1
3.23275077172716	3.29861753927672	1992	1
3.23364274711685	3.28423022644508	1993	1
3.23114671989691	3.27867282736929	1994	1
3.22703031086797	3.25300611670582	1995	1
3.22520654448785	3.26651964186983	1996	1
3.22639832883873	3.28508223254261	1997	1
3.22950651974474	3.28960925408414	1998	1
3.22745537079520	3.26526421966639	1999	1
3.22896402413696	3.27616149959933	2000	1
[truncated: 3,000 more rows]
