# Supplementary material for: Reversibility and Viscoelastic Properties of Micropillar Supported and Oriented Magnesium Bundled F-Actin
Source: PLoS One. 2015 Aug 31;10(8):e0136432. doi: 10.1371/journal.pone.0136432 (PMC4556452; doi:10.1371/journal.pone.0136432)
Supplement: S1 Data — See the Readme.txt file within. (ZIP) [file pone.0136432.s004.zip › Rheology-raw-data/120916 02mM/fov2151noDD/fov2151noDD.txt]

3.01589415764374	3.19485389244159	1	1
3.01964343923439	3.16216400909839	2	1
3.01626462790528	3.16868948577055	3	1
3.01187312972456	3.18297796803749	4	1
3.01826433452421	3.19554516056698	5	1
3.02253635580937	3.17760089324736	6	1
3.01983650977095	3.18395481668002	7	1
3.02227035844713	3.17901856097420	8	1
3.02595627251587	3.16399704840041	9	1
3.01989964708339	3.15397121312015	10	1
3.01580945573173	3.14051193190782	11	1
3.01904183237109	3.16283131937985	12	1
3.01717726158463	3.17377077691587	13	1
3.02063597522704	3.18124721133944	14	1
3.01990489625994	3.18125639238869	15	1
3.01945007081693	3.18998172995715	16	1
3.02422655814892	3.17485211614123	17	1
3.02132159335745	3.15423791390039	18	1
3.01697927714463	3.14001534512594	19	1
3.01872613926475	3.14326043997438	20	1
3.02088052019232	3.15583828949687	21	1
3.01697851262851	3.17905246955586	22	1
3.01813493330871	3.16842330076358	23	1
3.01755139424842	3.17102420897310	24	1
3.01230004014446	3.15982767998694	25	1
3.01894181942244	3.15968363404805	26	1
3.01378561223592	3.14568829588282	27	1
3.01480560495052	3.15987235644055	28	1
3.01455723457802	3.15210089862768	29	1
3.01616592364051	3.14897082227640	30	1
3.01986188223035	3.15931148508509	31	1
3.01724212439891	3.15875208826298	32	1
3.01806772990293	3.16058578682392	33	1
3.01432080372847	3.16494215170545	34	1
3.02453798903822	3.18627535520107	35	1
3.01666580893548	3.17769136139262	36	1
3.01495057796587	3.17435214506457	37	1
3.01795401624428	3.17497459640700	38	1
3.01691768724765	3.15676782427369	39	1
3.01488354945399	3.15107961022341	40	1
3.01981867191895	3.17776911940375	41	1
3.01723888220204	3.16991802561182	42	1
3.01652680129012	3.14791767106908	43	1
3.01792632295012	3.17207353592626	44	1
3.01779784023520	3.16504897467820	45	1
3.01899419679955	3.17127859062312	46	1
3.01348444385385	3.17647458557040	47	1
3.02021190032397	3.17380006771099	48	1
3.02008138933409	3.17258910120251	49	1
3.01783742716538	3.17658325787552	50	1
3.01492360581509	3.17869050094889	51	1
3.01489350597527	3.15858930593523	52	1
3.01460301605394	3.15549187255986	53	1
3.01237632718542	3.13916851079412	54	1
3.01594701226885	3.15834722738271	55	1
3.02251979907019	3.19259430216212	56	1
3.01962049315155	3.17793555168884	57	1
3.02019702039026	3.18603599426707	58	1
3.01591897597779	3.14880153280465	59	1
3.01439473317597	3.13979467854342	60	1
3.01823043330920	3.16847614443339	61	1
3.02202767235799	3.18283967454698	62	1
3.02102660465434	3.16577290620246	63	1
3.02020192549080	3.16790424302774	64	1
3.01643221935036	3.18804079692065	65	1
3.01974618858310	3.18586708943549	66	1
3.01737297322791	3.19392553782978	67	1
3.01778155909497	3.17267435670927	68	1
3.01463655775791	3.12623759898158	69	1
3.01825990323274	3.16141984074864	70	1
3.01883441512921	3.16875587751906	71	1
3.02228747639235	3.18732486888477	72	1
3.02549277336418	3.20618637352754	73	1
3.02802344660876	3.24428099761050	74	1
3.02853898502328	3.24420719462541	75	1
3.01901737359767	3.20724893800808	76	1
3.01667528949641	3.19002911567021	77	1
3.01629092394869	3.17811833129713	78	1
3.01985905297508	3.18100484072784	79	1
3.02128488444700	3.16550323377284	80	1
3.01996296739079	3.15361759058845	81	1
3.01827819054438	3.16513322656128	82	1
3.01523566625598	3.17538053199963	83	1
3.02101535351382	3.17241405071996	84	1
3.01886820590649	3.16935672795178	85	1
3.02318851857588	3.17311107822349	86	1
3.02423444124320	3.18154630295691	87	1
3.02209332038693	3.20563527702301	88	1
3.01345204248500	3.17768017099861	89	1
3.01834895059018	3.19953847471418	90	1
3.01634785143895	3.14080949656793	91	1
3.01451071255819	3.14283956619647	92	1
3.01599011884171	3.14665401835576	93	1
3.01359634125861	3.14656747788472	94	1
3.01705463604519	3.16792688387849	95	1
3.01749548010529	3.18551510835998	96	1
3.01876352071335	3.15814834084439	97	1
3.01793201736709	3.12573752376721	98	1
3.01439664276253	3.13770074055033	99	1
3.01228577019196	3.13369842163307	100	1
3.01536968013510	3.12864434123164	101	1
3.01221408563572	3.15068345162285	102	1
3.01251779807893	3.15429869733424	103	1
3.01703105792635	3.16451227125092	104	1
3.01882293602834	3.15889441410209	105	1
3.01886400409210	3.17695511695806	106	1
3.01538454057839	3.15228626311574	107	1
3.01503488296469	3.15970369972271	108	1
3.01747395055384	3.17347718403979	109	1
3.01930656723217	3.15707944859592	110	1
3.01781428158295	3.16517516835717	111	1
3.01981295924060	3.15918433653097	112	1
3.01904949492873	3.15899577473863	113	1
3.01497831862743	3.11753875263581	114	1
3.01125514474749	3.13310616327919	115	1
3.01789022971686	3.16319378645396	116	1
3.01809372948240	3.19307101402887	117	1
3.01440944995830	3.15084597048635	118	1
3.01822563749977	3.15917116691814	119	1
3.01814309761462	3.17124648951075	120	1
3.02093271211192	3.15980531858785	121	1
3.01983750065369	3.15581146310068	122	1
3.02059490463691	3.15948808989225	123	1
3.02059853188595	3.18139030867273	124	1
3.01723694436114	3.15635040466910	125	1
3.02416351236914	3.16088753792480	126	1
3.02055437289502	3.15321543542459	127	1
3.01730606536954	3.13956444132308	128	1
3.01766688675003	3.15440612264600	129	1
3.01390385472389	3.17831948137781	130	1
3.01402954381502	3.15040870800312	131	1
3.01225005524711	3.16875348881134	132	1
3.00921875310883	3.17300707955715	133	1
3.00844860969738	3.13717300211300	134	1
3.01952309807150	3.14359594990799	135	1
3.01676206722511	3.15610071882737	136	1
3.01347527715577	3.14994004428305	137	1
3.01609945333072	3.17468988607662	138	1
3.01534902325559	3.14672616723177	139	1
3.01380626808486	3.15366871318752	140	1
3.01880792663831	3.17494557098224	141	1
3.02485451545960	3.21495972684019	142	1
3.01947088878115	3.19333415206242	143	1
3.01622486495648	3.17809544243334	144	1
3.01354335603250	3.15212330437476	145	1
3.01515579450347	3.16616217032079	146	1
3.01146250108402	3.15873699592344	147	1
3.01479883097536	3.16232472576301	148	1
3.01466690239955	3.16837012834373	149	1
3.01866545483857	3.16769387514908	150	1
3.01585849915400	3.17339222962466	151	1
3.01448299514098	3.17153678916608	152	1
3.01760214073429	3.14769792331138	153	1
3.01558695172882	3.11571717355162	154	1
3.01674514575004	3.15572207131197	155	1
3.01633763150327	3.14816683872265	156	1
3.01604862315771	3.16821742615323	157	1
3.01575114019289	3.14313048342781	158	1
3.01530386994539	3.14098555623566	159	1
3.01354219154616	3.14645314611272	160	1
3.01294763780456	3.16279688475075	161	1
3.01772601101899	3.14846272037430	162	1
3.01759889130192	3.15864183880444	163	1
3.01552345348075	3.16193443900941	164	1
3.01823208870515	3.18777073564971	165	1
3.02044565897935	3.20160941372631	166	1
3.01519336038290	3.15751245348507	167	1
3.01207412282554	3.16625679148499	168	1
3.01745814891343	3.14623748879494	169	1
3.01601097731592	3.14084371717154	170	1
3.01516748458510	3.12745265763303	171	1
3.01406903138817	3.14297346603433	172	1
3.01455521717978	3.14951644073050	173	1
3.01631962745346	3.16457231709056	174	1
3.01322230628857	3.15436761016073	175	1
3.02056374222979	3.17290135805669	176	1
3.02058612223066	3.18805511039708	177	1
3.01362599626752	3.15382112450104	178	1
3.01479768548523	3.15210822657543	179	1
3.01876685912823	3.15146435544800	180	1
3.01632167732389	3.15578283496647	181	1
3.01737697487928	3.17518768424655	182	1
3.02350170251318	3.17306125275017	183	1
3.02009168551277	3.18260192565134	184	1
3.01767475128611	3.18080104652532	185	1
3.01766394581511	3.18433207906951	186	1
3.01744882192498	3.17465330162490	187	1
3.01276201097331	3.17079847980184	188	1
3.01403307216554	3.15408710599339	189	1
3.01403521684061	3.14776167432447	190	1
3.01500784166493	3.16595914940554	191	1
3.02014792696456	3.16914206137733	192	1
3.01375631621448	3.16777986138980	193	1
3.02243071814229	3.18420636455512	194	1
3.01061103651032	3.13784863631495	195	1
3.01260007466279	3.13063969949907	196	1
3.01797872311310	3.15347169955185	197	1
3.01177832557210	3.15474793499080	198	1
3.01289801884872	3.13500846596113	199	1
3.01237178325600	3.13056096107035	200	1
3.01314996221149	3.11207608098997	201	1
3.01250000896197	3.13228536611817	202	1
3.01133017163411	3.15884194095239	203	1
3.01398696619007	3.16392468521220	204	1
3.01134031769487	3.17534469958468	205	1
3.02048892350222	3.21420538890322	206	1
3.01562814662633	3.18125401045886	207	1
3.01858980001888	3.17730263955118	208	1
3.02284894862088	3.18178626454089	209	1
3.01818444618525	3.16627754437958	210	1
3.02254878048866	3.18974773641212	211	1
3.01775304613383	3.18197085840931	212	1
3.02290066948913	3.22752058510376	213	1
3.01544144950150	3.16504950691084	214	1
3.01740717927834	3.17347268808935	215	1
3.01502146078064	3.13822009411084	216	1
3.01952263016416	3.16111926840992	217	1
3.01513116746973	3.13876254052535	218	1
3.01353380263525	3.13579837650928	219	1
3.01181588075393	3.15756467924185	220	1
3.01615578735500	3.15825527737555	221	1
3.01538595903736	3.16955105830518	222	1
3.02089164531571	3.18206098042530	223	1
3.01594523488028	3.14821640688307	224	1
3.01680063006222	3.17865666400211	225	1
3.01967019127410	3.20550399823607	226	1
3.01761182147453	3.18348954723894	227	1
3.01864328050875	3.15898671137424	228	1
3.01961088427804	3.19831350030673	229	1
3.02080523646132	3.17932414161098	230	1
3.01616212552272	3.19633132029398	231	1
3.01725155559114	3.19472603632170	232	1
3.02006684751213	3.18327210818418	233	1
3.01605254057555	3.17549564072367	234	1
3.01770828422501	3.19900070771685	235	1
3.02420633040435	3.21053650510567	236	1
3.01737451229029	3.19521005416195	237	1
3.01114702641978	3.20342475819884	238	1
3.01954410111832	3.18690053950662	239	1
3.01966329386399	3.17013585445123	240	1
3.01534932113506	3.15317759813148	241	1
3.01818284734908	3.16192732010886	242	1
3.01179320291150	3.14066636755875	243	1
3.01623467988838	3.16730184194387	244	1
3.01778350776151	3.20234866340755	245	1
3.01869426517105	3.20880441135580	246	1
3.01818571996367	3.18966354438132	247	1
3.01343627929843	3.17699679245333	248	1
3.01498068195742	3.17504276624306	249	1
3.01544703603207	3.16029847007059	250	1
3.01717461614255	3.15237374881077	251	1
3.02110511009912	3.17133125519028	252	1
3.01204510642675	3.17002140899080	253	1
3.02228894253476	3.19437362584485	254	1
3.01913486116450	3.20440738836999	255	1
3.02173624375184	3.22704745849849	256	1
3.01638641636204	3.15427602889027	257	1
3.01276315634921	3.14881665001048	258	1
3.01319437198971	3.16048484666960	259	1
3.02088203175495	3.19143104120456	260	1
3.01491152911644	3.18185612686409	261	1
3.01196433724176	3.16615619784748	262	1
3.01792243222150	3.20057084480739	263	1
3.01807340270325	3.17972574688051	264	1
3.01354663431985	3.17281747888886	265	1
3.01419833196839	3.16618168628619	266	1
3.01290459408338	3.16195480947596	267	1
3.02015151635249	3.18533230254307	268	1
3.01695442292651	3.18314384036866	269	1
3.01071329198835	3.14929539736736	270	1
3.01495177488694	3.16862136552168	271	1
3.01765123493932	3.16874859143812	272	1
3.01631229223701	3.19246307626853	273	1
3.01806322346977	3.19176759373054	274	1
3.01773743965998	3.20211496701558	275	1
3.01624476547684	3.18715911889722	276	1
3.01839483079068	3.17908083971013	277	1
3.01543658090877	3.18951847159403	278	1
3.01802293503803	3.17290856837306	279	1
3.01399138469789	3.13694083422467	280	1
3.01686248724760	3.15573034501769	281	1
3.01751595427398	3.16184625616003	282	1
3.01824149313295	3.15782296663320	283	1
3.01708249603355	3.16501704223453	284	1
3.02093987878651	3.17752331434931	285	1
3.02123417713187	3.18229683256002	286	1
3.02118183714001	3.18531673705047	287	1
3.01743749339152	3.17436953177928	288	1
3.01727295815054	3.18759738388057	289	1
3.01576738736937	3.16537722728266	290	1
3.01024406867444	3.15326126957215	291	1
3.01107918507842	3.16925565541973	292	1
3.01752295377212	3.19857135421266	293	1
3.01730156441232	3.18967740127544	294	1
3.01900643616793	3.18326504840156	295	1
3.02378002296266	3.18147686403966	296	1
3.01016092395108	3.16550652141870	297	1
3.01064649966038	3.17479853007173	298	1
3.01634293973192	3.19396565879451	299	1
3.01412968801471	3.14769016242809	300	1
3.01498027259404	3.14683679187732	301	1
3.01333912457949	3.17106090321802	302	1
3.01933246700770	3.16540648167652	303	1
3.01822679842930	3.19308126684733	304	1
3.02145942608071	3.18558242178645	305	1
3.01711416371129	3.19111032874297	306	1
3.01967489599721	3.17777838375362	307	1
3.01660376490596	3.15527795315924	308	1
3.01488515326866	3.14483008133683	309	1
3.01081468739071	3.12872073779624	310	1
3.01627779575706	3.17579867636694	311	1
3.00997900366970	3.17920095558777	312	1
3.01320381465892	3.17906498424693	313	1
3.01671241032488	3.18665302210679	314	1
3.02291356974339	3.17812182650159	315	1
3.02472249051539	3.18202385428126	316	1
3.01500518269105	3.17094068880228	317	1
3.01826998093701	3.18958058396028	318	1
3.01278491073087	3.18761380761869	319	1
3.01362497158939	3.16606829079801	320	1
3.01135707018563	3.15099876385770	321	1
3.01882430911056	3.14944113522906	322	1
3.01718165060844	3.16797767240437	323	1
3.01981618758342	3.18877291714511	324	1
3.01321411877567	3.18017759228754	325	1
3.01421529948780	3.14576973824547	326	1
3.01552163189268	3.16984262747797	327	1
3.01678696200070	3.16212876947936	328	1
3.01877435782115	3.15397994205078	329	1
3.01933027406634	3.16927365853658	330	1
3.01688605186414	3.17034053085316	331	1
3.01069007659456	3.18200115809936	332	1
3.01897043791952	3.17093478395019	333	1
3.00891261776431	3.14378693970868	334	1
3.01772690913184	3.16086818633051	335	1
3.01744281678551	3.15834076547755	336	1
3.01883748196384	3.16811029067218	337	1
3.01399733210552	3.17754416145786	338	1
3.00885610320660	3.16936972631264	339	1
3.01148266333192	3.19144304874898	340	1
3.01790043046009	3.18345382513324	341	1
3.02004698556424	3.18762711974011	342	1
3.01846547518725	3.17533043358948	343	1
3.01686599647807	3.14838777749948	344	1
3.01626613471015	3.14456185583208	345	1
3.01249290447793	3.16492700982997	346	1
3.01942312970263	3.19944997865558	347	1
3.01311542588890	3.19297295575567	348	1
3.02283492095229	3.21758931679763	349	1
3.01982474919210	3.18365677960234	350	1
3.01254178979966	3.15435225567007	351	1
3.01063546581922	3.15459177902984	352	1
3.01366508712177	3.16099499238504	353	1
3.01373443591697	3.14590717915363	354	1
3.01676128187444	3.16034541228955	355	1
3.01570101325834	3.16146843786194	356	1
3.01182954163875	3.17009906761055	357	1
3.01475248599603	3.13001111072990	358	1
3.01560139777843	3.15896670327209	359	1
3.01791032203884	3.18218030323589	360	1
3.01644351956386	3.16567669710502	361	1
3.01594356837906	3.16136097372437	362	1
3.01824481053119	3.18261329522972	363	1
3.01726967416399	3.20108405094657	364	1
3.01692642551933	3.17418473538560	365	1
3.02059948808960	3.17496466464802	366	1
3.01621882973846	3.17726032021271	367	1
3.01612022731093	3.15036090055296	368	1
3.01981482859442	3.16369886208920	369	1
3.01970199473629	3.16215288029035	370	1
3.00732413218537	3.14268518102207	371	1
3.01264603440789	3.16793789825983	372	1
3.01494720799847	3.15772705765593	373	1
3.01707788089376	3.13664962409375	374	1
3.01454730239076	3.13727748338700	375	1
3.01456063592819	3.14302424064014	376	1
3.01167924580971	3.12692589474680	377	1
3.01307903237626	3.14152824302444	378	1
3.01272954207217	3.15266770877124	379	1
3.01946534426081	3.18523253868913	380	1
3.02110044405534	3.19832507901890	381	1
3.01210871724313	3.19173169822645	382	1
3.01174922477029	3.17831139668925	383	1
3.01320035317899	3.16858577095594	384	1
3.01961156915300	3.16926549328430	385	1
3.01914386415994	3.17967630452047	386	1
3.01518887198836	3.14794646748039	387	1
3.01465654548420	3.13927647609566	388	1
3.01512344877426	3.13891361935519	389	1
3.01395626403479	3.14378598538730	390	1
3.01499201713964	3.15862928776134	391	1
3.01828256855199	3.17371326002899	392	1
3.01543413476781	3.18652192929287	393	1
3.01462791231402	3.16064534831516	394	1
3.01713901909747	3.16599332929702	395	1
3.01448849190542	3.16384615211376	396	1
3.01416403308723	3.16740284415664	397	1
3.01697692577502	3.19028991610216	398	1
3.01767635722318	3.23465728576948	399	1
3.01445609582454	3.19356447266431	400	1
3.01605691971837	3.16580306079754	401	1
3.01704519627989	3.19481944708190	402	1
3.01737069630992	3.23244069792130	403	1
3.01574127977219	3.21211530702588	404	1
3.01425969761688	3.14739474006616	405	1
3.01397296096375	3.16365703197185	406	1
3.01159817398727	3.14848570550063	407	1
3.01599411481775	3.16943824396705	408	1
3.01810760773743	3.15107561911786	409	1
3.01437658932540	3.16018188847330	410	1
3.01661126816315	3.18254992432810	411	1
3.01950002009722	3.18941119967481	412	1
3.01556786457629	3.17185112364975	413	1
3.01780269506826	3.18390106304334	414	1
3.01292386816646	3.17877296999845	415	1
3.01596190241285	3.19723947777980	416	1
3.01523313284758	3.16816309377962	417	1
3.01631846902629	3.14409454218588	418	1
3.01596735957996	3.17512980340992	419	1
3.01751540883254	3.16177545580606	420	1
3.01530063232027	3.17514243667145	421	1
3.01910498258779	3.18796013958006	422	1
3.01456131338785	3.15839027996307	423	1
3.01262543834956	3.15434616377753	424	1
3.01189323693169	3.17919646110695	425	1
3.01929770573268	3.17684703168271	426	1
3.01504327673157	3.19153452849759	427	1
3.01373129073201	3.15165301996573	428	1
3.01969759480352	3.17722322703651	429	1
3.02190119664726	3.22036687396381	430	1
3.01669117910621	3.17445832038635	431	1
3.01884983179585	3.16838338835547	432	1
3.01925469479840	3.19466499302711	433	1
3.01349497399451	3.17374187006418	434	1
3.01218148809514	3.18435329707131	435	1
3.01240836357546	3.17221606769176	436	1
3.00782746147654	3.15611453979748	437	1
3.00956015415265	3.15661248990136	438	1
3.01346573695343	3.16835818516213	439	1
3.01198272396837	3.17590702961023	440	1
3.01452094295727	3.17801458751803	441	1
3.01391583158811	3.16980248278180	442	1
3.01664382827816	3.14517837062899	443	1
3.01031551064973	3.16218734695489	444	1
3.01105847253628	3.16217802687063	445	1
3.02048030291926	3.17171065615123	446	1
3.02214492320735	3.19811801034988	447	1
3.02081986349512	3.18931580111540	448	1
3.01842216731421	3.20528888393822	449	1
3.01616845346399	3.19574291160199	450	1
3.01316835677649	3.17586867748146	451	1
3.01341795869409	3.16837664151132	452	1
3.01212657859678	3.18395210861893	453	1
3.01704473625597	3.16341998406458	454	1
3.01937984579870	3.17132180393921	455	1
3.01566504662130	3.16442509561392	456	1
3.01261685027908	3.13692578101301	457	1
3.00979101559615	3.12801947117395	458	1
3.01365098718314	3.13925728279829	459	1
3.01582742521408	3.14516840030241	460	1
3.01528542563334	3.17539176483756	461	1
3.01515193408853	3.17583824672991	462	1
3.01479408388226	3.17058712566451	463	1
3.01780725962056	3.19837214903597	464	1
3.01853687917888	3.18707726116574	465	1
3.02189626450379	3.19015478080595	466	1
3.01692534282070	3.18542480429956	467	1
3.01550081575247	3.15498774157982	468	1
3.01649431453750	3.17806636417710	469	1
3.01387852726907	3.16982455568671	470	1
3.01261457631801	3.18683654409435	471	1
3.01189192286226	3.19387745564092	472	1
3.01734001677000	3.17817493828929	473	1
3.01864442689891	3.17062926276808	474	1
3.01728433515858	3.17412390057783	475	1
3.01834485534568	3.17500754386846	476	1
3.01475621039209	3.17433532596707	477	1
3.01423949372167	3.17688536429498	478	1
3.01808386023284	3.17001902244861	479	1
3.01568686486127	3.15774398113946	480	1
3.01778571431641	3.16489543127263	481	1
3.01058966695926	3.15482733649448	482	1
3.01263804665961	3.16733315977693	483	1
3.01626586406797	3.19048992101925	484	1
3.01870301192209	3.23095279292539	485	1
3.01849280200342	3.20952686515759	486	1
3.02293731389390	3.21896592164632	487	1
3.01564479325203	3.20693701181010	488	1
3.01720761571779	3.22516398981495	489	1
3.01454094542659	3.20193371388547	490	1
3.01635127004731	3.20299033880134	491	1
3.01331071109290	3.18202425446036	492	1
3.02033988665017	3.17334333742027	493	1
3.01634988407452	3.17847950841795	494	1
3.01814701134774	3.18695015910978	495	1
3.01460800644396	3.17640075004217	496	1
3.01744231111203	3.19020420828750	497	1
3.00741186522868	3.17945934984541	498	1
3.01684034020892	3.16539407143316	499	1
3.01632143608317	3.17492019875157	500	1
3.01364117292444	3.15762151282546	501	1
3.01345769771360	3.16035343537014	502	1
3.01096797089154	3.20151046680295	503	1
3.01411252819105	3.17712473850145	504	1
3.01375058792864	3.19708807891722	505	1
3.01172774989938	3.18179128007467	506	1
3.01554296213027	3.15642502388742	507	1
3.02000932690414	3.18441998653823	508	1
3.01259385037822	3.19271946859749	509	1
3.02197786460680	3.19124279212561	510	1
3.01751101284310	3.17454320723138	511	1
3.01643811054569	3.19663776636370	512	1
3.01667787309908	3.20834847487363	513	1
3.01200232303905	3.16564192377544	514	1
3.01574328956188	3.19375091877671	515	1
3.01556300581922	3.18194169170883	516	1
3.01592914592345	3.20085692942322	517	1
3.01486279978878	3.19705918773820	518	1
3.01950163495659	3.19372732858385	519	1
3.02153888475489	3.20412828653987	520	1
3.01493992778349	3.18988204016439	521	1
3.01405362421488	3.18411273343035	522	1
3.01073364197035	3.18393037049449	523	1
3.01439884052140	3.18690045591775	524	1
3.01798380065838	3.17736835950774	525	1
3.01320539002178	3.17647438870892	526	1
3.01589706771489	3.20236932171833	527	1
3.01852612347234	3.20445302831160	528	1
3.01121951851504	3.16813295011360	529	1
3.01229526261720	3.16964582342905	530	1
3.01066344575206	3.15577528745778	531	1
3.00982096736529	3.16646406281601	532	1
3.01320431173567	3.15002103165098	533	1
3.01226364206446	3.16079057032413	534	1
3.00872504824992	3.17719743487904	535	1
3.01503762043815	3.18767193390180	536	1
3.01300807338981	3.17723653910134	537	1
3.01721635090503	3.18954485190040	538	1
3.01931718836558	3.18818543144061	539	1
3.01367424326014	3.16892445786931	540	1
3.01470604109690	3.16757749578683	541	1
3.01270146855471	3.17261776558812	542	1
3.02097028118022	3.21366882954885	543	1
3.02148327018233	3.20466137730067	544	1
3.01696969378662	3.21353063246618	545	1
3.01472633782252	3.17819967690949	546	1
3.01772479769967	3.14471524022862	547	1
3.01825206145064	3.15114896280536	548	1
3.01443369069861	3.15688282628485	549	1
3.02188345501039	3.16707087073430	550	1
3.01083480020767	3.12732798399699	551	1
3.01116488311982	3.17084936932799	552	1
3.01109503990014	3.18429362079206	553	1
3.01684523566281	3.20775797081363	554	1
3.02401584781343	3.19809482848766	555	1
3.01522787567856	3.18035343256019	556	1
3.01792484807747	3.16083455832266	557	1
3.01810225587929	3.16867189699720	558	1
3.01096483150728	3.16058639775149	559	1
3.01310281455779	3.15587097054470	560	1
3.01035587927679	3.14368068107457	561	1
3.01403680586009	3.18264848120384	562	1
3.01904243755034	3.21049559172725	563	1
3.01608485339649	3.19808265589369	564	1
3.01872585459194	3.20700858641831	565	1
3.01391364888958	3.20097384211466	566	1
3.01310736858054	3.17009126037391	567	1
3.01506167835745	3.16967232333105	568	1
3.01146471649036	3.17424000836253	569	1
3.00955669274690	3.17437355761784	570	1
3.00930451448642	3.16045351032075	571	1
3.01088431990350	3.14939428074434	572	1
3.00960798973264	3.15255316991665	573	1
3.01353170994914	3.16282145324198	574	1
3.01664068964787	3.16830656350243	575	1
3.01817465036734	3.17300382180647	576	1
3.01475467490257	3.17002113401027	577	1
3.01489078137400	3.18496311675042	578	1
3.01362372336618	3.18289651312892	579	1
3.01692561587861	3.19632205332969	580	1
3.01729199600055	3.21133343328090	581	1
3.00778015642822	3.19576213972803	582	1
3.01781042511150	3.22379996061043	583	1
3.02243042651049	3.24309642940670	584	1
3.01393065653409	3.18732197853515	585	1
3.01013806685099	3.14197156581350	586	1
3.00410365718107	3.13188709854964	587	1
3.01293680066812	3.15389411550555	588	1
3.00831999607420	3.15721049205495	589	1
3.01321793000159	3.16963950557652	590	1
3.00841223532859	3.14582809432183	591	1
3.01384525104438	3.13937080662464	592	1
3.00841474587235	3.15030965973422	593	1
3.01699292439385	3.14396298653597	594	1
3.01495639085769	3.13990411514448	595	1
3.01410419638687	3.17091897772102	596	1
3.01140192378423	3.19303885492930	597	1
3.01498911503264	3.18915443623452	598	1
3.01111448861917	3.16106199078183	599	1
3.01436683649688	3.14753341119391	600	1
3.00860637496852	3.15301410279365	601	1
3.01578338883902	3.20100103175934	602	1
3.01675778240223	3.19880873011126	603	1
3.01300378276318	3.17526828809599	604	1
3.00930115242611	3.13309681546129	605	1
3.01002436610967	3.16432263075109	606	1
3.00965360481795	3.15118781471407	607	1
3.01138833399226	3.13651809288050	608	1
3.01268166592397	3.17306016431161	609	1
3.01130315672396	3.18477174220607	610	1
3.01237837597430	3.18529365711634	611	1
3.01588146167937	3.19163573848911	612	1
3.01276954962237	3.18447766309785	613	1
3.01092314545027	3.13542298485742	614	1
3.00670902079604	3.13633895665143	615	1
3.01217442018075	3.15069918797134	616	1
3.01724749194222	3.18042489756093	617	1
3.02262931710718	3.22216950955214	618	1
3.02084171827734	3.21540629041266	619	1
3.01159148606565	3.17845077427606	620	1
3.01448463128802	3.16315168424682	621	1
3.01375066713013	3.17399984262071	622	1
3.01033625095336	3.14210447542186	623	1
3.00974895812903	3.16880699696783	624	1
3.01536312113036	3.19183502032074	625	1
3.01613395795020	3.18015385879956	626	1
3.01747343358204	3.17495742804369	627	1
3.01126528851881	3.17870206199607	628	1
3.01974718948075	3.16477842526159	629	1
3.01057665872431	3.16138205161581	630	1
3.01411709835565	3.17678820013622	631	1
3.01662079212317	3.20850284287242	632	1
3.01332774335639	3.16993960529991	633	1
3.00777026496744	3.15493166128581	634	1
3.01134990866346	3.17502666620034	635	1
3.01114167742361	3.15973826981877	636	1
3.01507159101358	3.18254884572498	637	1
3.01388483158122	3.20160365544172	638	1
3.01199398591568	3.17592722734227	639	1
3.01612188696603	3.19872120511712	640	1
3.01798194052573	3.17465832847502	641	1
3.01172397556105	3.14433386172675	642	1
3.01119621587600	3.13707263132699	643	1
3.01103859500146	3.15451806775934	644	1
3.01221436895175	3.16428560113258	645	1
3.00957491774992	3.17569558111184	646	1
3.01006288007753	3.15755758956557	647	1
3.01781925287873	3.16709242463763	648	1
3.01565611525100	3.17007826350446	649	1
3.00789630097636	3.18055408828137	650	1
3.01398614930219	3.17954628609121	651	1
3.01252145667369	3.19873536864215	652	1
3.01764768204380	3.18976865090742	653	1
3.01178188950810	3.15383299312653	654	1
3.01500267580419	3.15700595448588	655	1
3.01519203175097	3.21269349923173	656	1
3.01889243103925	3.17764867986045	657	1
3.01353900051626	3.16388612173501	658	1
3.01327366156692	3.18413240318152	659	1
3.01392166780043	3.16579775191019	660	1
3.01106406043673	3.15519769402348	661	1
3.01381009114723	3.16696922607232	662	1
3.01352820791509	3.16853374739422	663	1
3.01109005079975	3.16485357005584	664	1
3.01489357775885	3.19270652480332	665	1
3.00625604712937	3.17696176427061	666	1
3.00743020911677	3.17023673861290	667	1
3.01279830875600	3.16586432444710	668	1
3.00601556146103	3.15751431196595	669	1
3.00880491363891	3.16159184673098	670	1
3.01642075398446	3.20091695430819	671	1
3.02035768670139	3.22191816537911	672	1
3.01625797155061	3.20956112183296	673	1
3.00923702666916	3.18695600527765	674	1
3.01143660802675	3.15539738983304	675	1
3.01171442888288	3.15743306099758	676	1
3.01430442493695	3.15150589460334	677	1
3.01769403864576	3.21575191780682	678	1
3.01972621593175	3.20746856144380	679	1
3.01426346287066	3.19094975355844	680	1
3.01507242609683	3.16404237415960	681	1
3.01419164567894	3.16948428739883	682	1
3.01056658638200	3.16004696504194	683	1
3.01380933394273	3.16709075748518	684	1
3.01178644297505	3.15537982868998	685	1
3.01296052431120	3.14075171524924	686	1
3.01292544114903	3.16052375473841	687	1
3.01318638279952	3.16656356840506	688	1
3.01200489650598	3.18673397990371	689	1
3.01902422592609	3.20317528300448	690	1
3.00735217880114	3.19027709515074	691	1
3.01446527044926	3.20335032618137	692	1
3.01330021559050	3.18496669882187	693	1
3.01408179224862	3.19169841390585	694	1
3.01203718016805	3.19844239829573	695	1
3.01820535385985	3.20013641802115	696	1
3.01373382189551	3.15364821594879	697	1
3.00697654845305	3.15663710836339	698	1
3.01425793582763	3.18092111894325	699	1
3.01584110946073	3.14706982999514	700	1
3.01675839007191	3.16208481381754	701	1
3.01812557083173	3.18650821816875	702	1
3.02192049171799	3.19072302895789	703	1
3.02130911468072	3.18705938795699	704	1
3.01742772261515	3.18473987622879	705	1
3.01428262735218	3.16045136679997	706	1
3.01374335695378	3.15683669715479	707	1
3.01822799347396	3.15901760004159	708	1
3.01760825622881	3.17514673343490	709	1
3.02002542577576	3.19095046857886	710	1
3.01641476841646	3.17081658725633	711	1
3.01392081295417	3.15232616115962	712	1
3.01650931229248	3.15622937608513	713	1
3.01646356347348	3.18433356537763	714	1
3.01434514697382	3.18187074287752	715	1
3.01329644412445	3.15141806760118	716	1
3.01057449295426	3.14474333943521	717	1
3.01260292161114	3.16754187233046	718	1
3.01012197963462	3.16198756682364	719	1
3.01728419110607	3.18911532466607	720	1
3.01232043529565	3.21138199138591	721	1
3.01452267250537	3.18867305990161	722	1
3.01717877042433	3.16354776728844	723	1
3.00897813791241	3.15515437586352	724	1
3.01070139230656	3.15762876930476	725	1
3.00704714460900	3.14156285440951	726	1
3.01143131637521	3.13654477714013	727	1
3.01109069710209	3.14611913834470	728	1
3.01039297319204	3.17075570187147	729	1
3.01048208403761	3.19492888830867	730	1
3.01492608605543	3.17359409733295	731	1
3.01810213640222	3.15945133547120	732	1
3.01347643562018	3.15743239860569	733	1
3.01194857716332	3.17950313949609	734	1
3.01401882879952	3.18466999483009	735	1
3.01241184028210	3.18108620520210	736	1
3.01522428706581	3.18676287225778	737	1
3.01444181785103	3.18098339992580	738	1
3.00811358010775	3.17766337274322	739	1
3.01664512741342	3.18384247669663	740	1
3.00798322490249	3.15943308814494	741	1
3.01166186459057	3.13598503780458	742	1
3.01010497188154	3.11914453207008	743	1
3.01147039580099	3.15050787879830	744	1
3.01013180452756	3.15793058369888	745	1
3.01200615696546	3.17334012209474	746	1
3.01337639626695	3.15377883546812	747	1
3.00889520237793	3.15695900647388	748	1
3.01219493316243	3.15844650371516	749	1
3.01213388752142	3.17680864049009	750	1
3.01351013288170	3.17214085632974	751	1
3.01069584314429	3.19893753101163	752	1
3.01163941228981	3.20417437846880	753	1
3.01151445784721	3.16933016301447	754	1
3.00884366077528	3.16797351875336	755	1
3.01222683290677	3.17739514291808	756	1
3.01108048673537	3.16607215435440	757	1
3.01132364967479	3.14845597573007	758	1
3.01878208291452	3.17059696701934	759	1
3.01738945796986	3.18510637126603	760	1
3.01885188552082	3.17736694011618	761	1
3.00877306338637	3.13159488974737	762	1
3.01158139148870	3.17284561696862	763	1
3.01150494002633	3.14370784501759	764	1
3.01320034982853	3.18289642246856	765	1
3.01682807362248	3.18789704853638	766	1
3.01513336349349	3.18704294739720	767	1
3.01157393974141	3.18579273577039	768	1
3.01217816301606	3.16271704886286	769	1
3.01565768919841	3.20620341152755	770	1
3.01193634964271	3.19676289413896	771	1
3.01440431090814	3.16236154303968	772	1
3.01722787435385	3.16760607639157	773	1
3.01214999876788	3.16173360379772	774	1
3.01100589366552	3.17139660904889	775	1
3.01040844655641	3.17906147172352	776	1
3.01489661922384	3.17324615332967	777	1
3.01896256036576	3.19355071982547	778	1
3.01702700712814	3.17164830379882	779	1
3.00999268718717	3.18701304725545	780	1
3.01547321557855	3.19170179887704	781	1
3.01665402175804	3.18635891404902	782	1
3.00978684464647	3.15325904180367	783	1
3.01276946637942	3.12110770046963	784	1
3.01203912953822	3.14853045567321	785	1
3.01380924306858	3.16982595887972	786	1
3.01376554600496	3.17590208965817	787	1
3.01176004057130	3.14711901523725	788	1
3.01345748247135	3.14384289456430	789	1
3.01095832368728	3.16884920435430	790	1
3.00621463165886	3.13849188208083	791	1
3.00983967911925	3.14735611418678	792	1
3.01230348198967	3.17198526841910	793	1
3.01300993027718	3.19010464902135	794	1
3.01467129675570	3.19836786758811	795	1
3.01477054337766	3.16900270407230	796	1
3.01207025888358	3.14118836749731	797	1
3.00884333909370	3.14471481359900	798	1
3.00935499427852	3.15929189809323	799	1
3.01706276650031	3.17498581623055	800	1
3.01524072324954	3.19322007930467	801	1
3.01219544858356	3.15127982643960	802	1
3.01297529016575	3.13438090445372	803	1
3.01424944624959	3.12809323292562	804	1
3.00872343356830	3.14397773819412	805	1
3.00961409897056	3.15894195405390	806	1
3.01354486768888	3.17988266210540	807	1
3.00589124507262	3.15580435337250	808	1
3.01197322872141	3.13958958932511	809	1
3.00980204415370	3.15668475202222	810	1
3.01096309744992	3.16704524682524	811	1
3.00934322941885	3.18520634237743	812	1
3.01608359404079	3.20736746263274	813	1
3.01020668183984	3.18533051795186	814	1
3.01884298061909	3.20517657057269	815	1
3.01667665045906	3.19194049740296	816	1
3.01982693196929	3.21232913763747	817	1
3.01873469051255	3.20974763409079	818	1
3.01410659332167	3.18711355428129	819	1
3.01568974514841	3.20801181830821	820	1
3.01150359296991	3.18129660407162	821	1
3.01084743933240	3.16840577571078	822	1
3.00955883241481	3.17074394053093	823	1
3.01076273404443	3.16378583222945	824	1
3.01178621163218	3.18434456486920	825	1
3.01066980234124	3.16258741869117	826	1
3.00907915121052	3.15658218927300	827	1
3.00958064886712	3.14960247795302	828	1
3.01262223527401	3.12533953511402	829	1
3.01220917864554	3.15550489174483	830	1
3.01145778687856	3.15388386667560	831	1
3.01146139831274	3.17274603810718	832	1
3.01935232546682	3.18402950550222	833	1
3.01637460495043	3.19390037151085	834	1
3.01503038261492	3.19609258784462	835	1
3.01633479720300	3.21051913577817	836	1
3.01980895734950	3.22172959144503	837	1
3.00813550531263	3.15027787458444	838	1
3.00929942340129	3.12352703239436	839	1
3.00699441260487	3.12866031746034	840	1
3.00682628355070	3.16932382314214	841	1
3.01136356885817	3.17979408481060	842	1
3.00939448880279	3.14752710506240	843	1
3.01038265930471	3.17283057083509	844	1
3.01529898732556	3.21324197165955	845	1
3.00817449902542	3.17127900556091	846	1
3.01023497333470	3.15012915901021	847	1
3.01413819956284	3.16772271522348	848	1
3.01171782963137	3.15531044254649	849	1
3.01429284865663	3.16822467743905	850	1
3.01798823250037	3.16883238563586	851	1
3.01316204624112	3.18796294329738	852	1
3.01309086001883	3.18759298757703	853	1
3.01599194388204	3.19864548887596	854	1
3.00932238505269	3.18551126123640	855	1
3.00828604736184	3.20012501553803	856	1
3.01249334246061	3.17306111306083	857	1
3.00947466540814	3.17073303072160	858	1
3.00955925672406	3.18195140284709	859	1
3.01073820182415	3.20273077463363	860	1
3.01083930843024	3.18862691906320	861	1
3.01024543942378	3.18812173952148	862	1
3.01320620744650	3.15883653034905	863	1
3.01599703206521	3.17188899664557	864	1
3.01171146415557	3.15426537138947	865	1
3.01306324568866	3.17618745889239	866	1
3.01479967341066	3.16653549261270	867	1
3.00900959244457	3.14631032300020	868	1
3.01638173458827	3.16178903075450	869	1
3.01433049426945	3.16448942666771	870	1
3.01217023169291	3.15812587674863	871	1
3.01522577049314	3.17679687041669	872	1
3.01325406617928	3.17241878806014	873	1
3.01545718562064	3.16709861880282	874	1
3.01114077384370	3.17324113425790	875	1
3.00881299490626	3.14546409417022	876	1
3.01128427225084	3.13995062018362	877	1
3.01102831232575	3.16300755800186	878	1
3.01246601598503	3.13849882583906	879	1
3.01386209024696	3.17452917284365	880	1
3.00839862072622	3.14595967977316	881	1
3.00331868569877	3.14083284415044	882	1
3.00972791011837	3.15155155069967	883	1
3.01015709425125	3.15326060838961	884	1
3.01136355277459	3.18158059861015	885	1
3.01548256331918	3.19011687120565	886	1
3.01164853366337	3.15086430394892	887	1
3.01986814126472	3.17487271561066	888	1
3.01948654236805	3.18821506912148	889	1
3.01616405391431	3.19780717020109	890	1
3.01389711373135	3.18091963796369	891	1
3.01616501002381	3.19910429253820	892	1
3.01489713087569	3.18864379580837	893	1
3.02153440678857	3.20346688640271	894	1
3.01845299502559	3.19231466348409	895	1
3.01029507215051	3.17762944654866	896	1
3.01421759947154	3.19442617531976	897	1
3.01504470311663	3.18062108605295	898	1
3.01128209190031	3.17028368891889	899	1
3.01204894548293	3.15805415217036	900	1
3.01732569539068	3.15471189498223	901	1
3.01235135003955	3.14554247400391	902	1
3.01207968632822	3.15696989264898	903	1
3.01438309630231	3.18209381661644	904	1
3.01069444654691	3.19213447687663	905	1
3.01653744754057	3.16433791462048	906	1
3.01665468728002	3.18527347323496	907	1
3.01692182771529	3.16184248720272	908	1
3.01603481400476	3.15711751245816	909	1
3.01312184482949	3.15376058787029	910	1
3.01051441320124	3.17705219826655	911	1
3.01058660159426	3.18860213018765	912	1
3.01191527296569	3.17380379041799	913	1
3.01417632298887	3.19161413846576	914	1
3.01606986717257	3.18588775682637	915	1
3.01324025593208	3.14028534920994	916	1
3.01043855399152	3.13959147845553	917	1
3.01299041594146	3.15078444075936	918	1
3.00887625483126	3.16669520015747	919	1
3.01367776089726	3.19840225651320	920	1
3.01618702989404	3.17684477158468	921	1
3.01776006175018	3.13114081368146	922	1
3.00996439546934	3.13914994967437	923	1
3.00924300713728	3.16794754392034	924	1
3.01740362848890	3.17564438582232	925	1
3.01374376942161	3.15314512565796	926	1
3.01236487973595	3.16883232856353	927	1
3.01298338881942	3.16156267652548	928	1
3.01242546641874	3.14771305766727	929	1
3.01064960991852	3.17937817316785	930	1
3.01068641406005	3.17856161038009	931	1
3.01201149237469	3.13372254438886	932	1
3.00959919962276	3.11881379792689	933	1
3.00721876545672	3.10387377428944	934	1
3.00917576049542	3.16211292742523	935	1
3.01000509470381	3.17100660602636	936	1
3.01196140752662	3.19261988831692	937	1
3.01323384399180	3.16332117129645	938	1
3.01129795055969	3.18809504489985	939	1
3.01787189952266	3.19000844331598	940	1
3.01280951297091	3.19276734196478	941	1
3.00919961985562	3.17630643321668	942	1
3.01276076213826	3.15427531580089	943	1
3.01369964046308	3.17091627192490	944	1
3.01399843117792	3.15233594712717	945	1
3.01179308140021	3.14944943675191	946	1
3.01531272349410	3.16613475492171	947	1
3.02060314484207	3.19656998552170	948	1
3.02086565432301	3.21594653165171	949	1
3.01332369266935	3.19171399759452	950	1
3.01310645753428	3.18694722894110	951	1
3.01107066714547	3.14294552814206	952	1
3.01538341330239	3.17221287545835	953	1
3.01515873797405	3.21490702914981	954	1
3.01559380802410	3.19290951117624	955	1
3.01413940623554	3.18277053687990	956	1
3.01609552354149	3.19617575100183	957	1
3.01954282764795	3.21564689145084	958	1
3.01712524772214	3.19364719634302	959	1
3.00831346422160	3.19874329219060	960	1
3.01459640008385	3.21162577847684	961	1
3.01531107112629	3.18901963323153	962	1
3.00981339180237	3.16608034193793	963	1
3.01482472787710	3.16797029358307	964	1
3.01138835965746	3.15785967517121	965	1
3.01174452323982	3.18220739790608	966	1
3.01111263431120	3.16033590135732	967	1
3.01008207765677	3.16320334556307	968	1
3.01177283653096	3.14301744969509	969	1
3.01078939143622	3.16688226981392	970	1
3.00787614011642	3.17374524517804	971	1
3.00713498470861	3.15106850201846	972	1
3.01247265862734	3.15991072885930	973	1
3.01577031081697	3.18533789279430	974	1
3.01001930158610	3.16205681601806	975	1
3.00509259585236	3.16924807982212	976	1
3.01092643129496	3.16652923314711	977	1
3.01508351735855	3.16410212582008	978	1
3.00379973666043	3.17003532677739	979	1
3.00994765824417	3.15335706028690	980	1
3.00658308924526	3.13979618749467	981	1
3.00856641350466	3.15844107294142	982	1
3.01234227628763	3.16568787264126	983	1
3.01184733232429	3.16374617137917	984	1
3.00815401523330	3.16399347634093	985	1
3.00943955891817	3.16008319520844	986	1
3.01194872778679	3.17057402772564	987	1
3.01450265282938	3.18753197972328	988	1
3.01180819320310	3.17152501560438	989	1
3.00695402124849	3.17049190795302	990	1
3.01173403741882	3.17598896900262	991	1
3.01674954122123	3.17978249940887	992	1
3.01472457851408	3.16202820915474	993	1
3.01515669350637	3.18709814110277	994	1
3.01066432236700	3.16267798218675	995	1
3.01153120959192	3.14944885920118	996	1
3.01016905279086	3.14512247762491	997	1
3.00872937011158	3.13274394979641	998	1
3.01084367118829	3.12664020270431	999	1
3.01098575735546	3.13600614561302	1000	1
3.00661224726639	3.14898857850460	1001	1
3.00558022994659	3.14688903258797	1002	1
3.01366478257041	3.14868261722638	1003	1
3.00941213353927	3.17406176819877	1004	1
3.00894895098411	3.16414742126296	1005	1
3.00834636026119	3.13512082558774	1006	1
3.01065084108696	3.17673740799642	1007	1
3.01222456294694	3.17784241791731	1008	1
3.01195356129518	3.19554668046979	1009	1
3.00921387504863	3.18986465973064	1010	1
3.01007597683588	3.19075436023562	1011	1
3.01260256004526	3.17495798873832	1012	1
3.01444839413918	3.14709205415038	1013	1
3.01058001070388	3.13174456002597	1014	1
3.01798371219226	3.15703448663823	1015	1
3.01004405193318	3.14568216193983	1016	1
3.00761784800503	3.13038793703242	1017	1
3.00634339219060	3.13016686802423	1018	1
3.00668375539824	3.15234543450277	1019	1
3.01550262628740	3.18293435326696	1020	1
3.01868006470216	3.20289685533789	1021	1
3.01450101507145	3.17098700667158	1022	1
3.01754724723732	3.19190499150311	1023	1
3.01500788827207	3.21922346223891	1024	1
3.01654857001565	3.19997451118736	1025	1
3.01454607726652	3.18452055337292	1026	1
3.01160430008879	3.16080152653643	1027	1
3.01240464098481	3.20022025738791	1028	1
3.01362244737979	3.19146784390909	1029	1
3.01407800077074	3.19081409807809	1030	1
3.01170910121470	3.17331805836858	1031	1
3.01209121411549	3.19140172934179	1032	1
3.01473055346087	3.19229658179434	1033	1
3.00688642428390	3.15023955529394	1034	1
3.00665320063421	3.15106703808722	1035	1
3.01022601900825	3.17492395732422	1036	1
3.01057795865200	3.17768327641508	1037	1
3.00966543228921	3.17967332689097	1038	1
3.01472407931946	3.20645987244706	1039	1
3.01101978441927	3.18387079976237	1040	1
3.01278953851093	3.17387673053455	1041	1
3.02094363581809	3.20170997105659	1042	1
3.01334230725428	3.18683144434829	1043	1
3.00538752027254	3.17337849426045	1044	1
3.00649098759909	3.16530550248703	1045	1
3.01218244255342	3.15950130652476	1046	1
3.01078524826040	3.15435576060146	1047	1
3.01474495970725	3.17395415597782	1048	1
3.01785355672258	3.19445647030070	1049	1
3.01892127367127	3.21670426970140	1050	1
3.01394627730039	3.20667964759487	1051	1
3.01682233210412	3.20601717461908	1052	1
3.01271819742229	3.16583967633493	1053	1
3.00876259401934	3.14445032418521	1054	1
3.01022837072044	3.19594001102000	1055	1
3.00593973966345	3.16866476024950	1056	1
3.01044119545810	3.16052253818192	1057	1
3.00806481187133	3.13938829533041	1058	1
3.00940135227222	3.14427038432101	1059	1
3.00712036209634	3.14560773668357	1060	1
3.01573000344772	3.17166671528107	1061	1
3.00960740228420	3.15418479216080	1062	1
3.01317471222988	3.16944166308606	1063	1
3.01195333511096	3.18874210092191	1064	1
3.01981056161303	3.21578164037328	1065	1
3.01724907015814	3.18245879580827	1066	1
3.01673088753829	3.19124311719768	1067	1
3.01030734066513	3.15369825372664	1068	1
3.00945909429398	3.15319790671025	1069	1
3.00740594859896	3.15423967690672	1070	1
3.01084054044366	3.17534167535247	1071	1
3.01693608277709	3.19814918816776	1072	1
3.00907727518982	3.18605155640239	1073	1
3.01346109040800	3.19609298720426	1074	1
3.01077402877699	3.20099684136031	1075	1
3.01338076873244	3.18809275385170	1076	1
3.01259181000086	3.19418016091270	1077	1
3.00995637597764	3.17241901624328	1078	1
3.00900266698396	3.16013714485877	1079	1
3.00951320314114	3.16867794995900	1080	1
3.01488760753641	3.17323992024221	1081	1
3.00828809433742	3.16265357390308	1082	1
3.01329064003684	3.16954395115061	1083	1
3.01788609619994	3.19654874832260	1084	1
3.00854977041623	3.16752568398128	1085	1
3.01585505997061	3.17178034909254	1086	1
3.01261391377984	3.18193075515310	1087	1
3.01143105236469	3.18192608848571	1088	1
3.01356987784915	3.19114746398127	1089	1
3.01581645335514	3.21167726776950	1090	1
3.01485172868962	3.18930126699174	1091	1
3.00888299646573	3.16450016476727	1092	1
3.01024717410364	3.15993920002766	1093	1
3.01011420359162	3.15694289751362	1094	1
3.01074380593964	3.17664076366039	1095	1
3.01592629797067	3.18126160116413	1096	1
3.01292652049695	3.16820769518943	1097	1
3.01127602503906	3.17940907432131	1098	1
3.00711964153101	3.15276814043871	1099	1
3.01023703986208	3.16622849267677	1100	1
3.00938567653383	3.18717097208813	1101	1
3.01018824120978	3.18083838566757	1102	1
3.01561772686381	3.19848311452900	1103	1
3.01078846194371	3.19136420061178	1104	1
3.01208360823720	3.18819262705778	1105	1
3.00949741926090	3.18865517456598	1106	1
3.01882068864724	3.22299868904977	1107	1
3.01010138200321	3.19178743773226	1108	1
3.01806593717453	3.21147785729799	1109	1
3.00892272250499	3.19028374204564	1110	1
3.01464401692563	3.21642772280494	1111	1
3.01015486371663	3.18302264668292	1112	1
3.01189781804423	3.17266043902640	1113	1
3.01384871995673	3.17694791256765	1114	1
3.01593427732360	3.18411996420193	1115	1
3.00833742089990	3.13311924864896	1116	1
3.00833770865572	3.13515846575365	1117	1
3.00142694544392	3.15740755210774	1118	1
3.01060996722676	3.14042765570515	1119	1
3.00910854211124	3.11545343865537	1120	1
3.00532680750764	3.12214290493991	1121	1
3.00661440150855	3.15401716259599	1122	1
3.01008867010811	3.17857872557809	1123	1
3.01160965934573	3.18234546441049	1124	1
3.01473269513411	3.19195108707085	1125	1
3.01520317459553	3.17309683029336	1126	1
3.01067211617086	3.15927520838233	1127	1
3.00643976701508	3.16658785062772	1128	1
3.01113411208301	3.16975316663937	1129	1
3.00800498563561	3.17575042067891	1130	1
3.01466132835567	3.19310066066727	1131	1
3.01809859938171	3.21708356299735	1132	1
3.01274185786960	3.20834710623533	1133	1
3.01348131464379	3.18877292209874	1134	1
3.00742393576777	3.18833771822192	1135	1
3.01067792297955	3.17101844038026	1136	1
3.01082909176196	3.19513012384069	1137	1
3.01609798603316	3.22254220217968	1138	1
3.01052198408502	3.20523333616702	1139	1
3.01281438673227	3.18426501248929	1140	1
3.00717577294262	3.17609963584273	1141	1
3.01229567157971	3.18920723425462	1142	1
3.01165072685740	3.18617009369151	1143	1
3.00726486147844	3.16542566868792	1144	1
3.01096830916650	3.15838566946081	1145	1
3.00562992959913	3.13637241174561	1146	1
3.01046273002443	3.16447785371145	1147	1
3.00924186596209	3.16463074403153	1148	1
3.00767881095171	3.15661528507638	1149	1
3.00771800208262	3.16199483194944	1150	1
3.00808613605536	3.15788797820108	1151	1
3.00950865662082	3.16856745343732	1152	1
3.00760464354869	3.18184938634851	1153	1
3.00708096924182	3.16792543272801	1154	1
3.01184348488564	3.16845930937953	1155	1
3.01156036421195	3.15755362580109	1156	1
3.00810020349221	3.16870805857255	1157	1
3.00873216585608	3.16120981576266	1158	1
3.01124272688402	3.16810259504740	1159	1
3.01099257323139	3.18842119339893	1160	1
3.01518084685002	3.20721197802695	1161	1
3.01626485276666	3.19588135000173	1162	1
3.00989042762421	3.19525249443833	1163	1
3.00545067872078	3.18893909376662	1164	1
3.00962846266437	3.15142797340313	1165	1
3.01271813299355	3.14406611488428	1166	1
3.00936883605071	3.13981760410488	1167	1
3.00302562934600	3.14202116778816	1168	1
3.00977954324894	3.15849712435573	1169	1
3.00977486814215	3.14459803473368	1170	1
3.00995952768499	3.16506181053829	1171	1
3.01268671285802	3.17550220304064	1172	1
3.01561515773144	3.19734737206810	1173	1
3.01295417504166	3.18674441061593	1174	1
3.01616089137706	3.22261481789800	1175	1
3.01338564721605	3.20926820608502	1176	1
3.01240021375913	3.21217785397108	1177	1
3.01163110618343	3.21146327132505	1178	1
3.01694089869957	3.22652875736590	1179	1
3.01114028823534	3.17955494603918	1180	1
3.00766583692516	3.15410886948012	1181	1
3.00975265744291	3.15369274123566	1182	1
3.00825601906441	3.16209162337469	1183	1
3.01043359290993	3.15532082071456	1184	1
3.00970352570494	3.16563556803145	1185	1
3.01028660089605	3.18321653054059	1186	1
3.01442107000431	3.20245155959892	1187	1
3.01228212011715	3.17486212696269	1188	1
3.00717110903569	3.15818142420468	1189	1
3.00693332931222	3.18028246213135	1190	1
3.00286784642219	3.14710064680230	1191	1
3.01196125425562	3.19612419788755	1192	1
3.01351048353918	3.17644587934756	1193	1
3.01351574872176	3.17048965244951	1194	1
3.01373766192759	3.17192979691614	1195	1
3.01133580137013	3.19136526401116	1196	1
3.00523441653004	3.18727248480431	1197	1
3.00729701728040	3.15841636239266	1198	1
3.00396366174030	3.13898483149416	1199	1
3.00748938531639	3.13175991111103	1200	1
3.00512175035401	3.13858114781365	1201	1
3.00272471137847	3.15947783896398	1202	1
3.00716224544496	3.16350501153429	1203	1
3.01011626147855	3.17101027379784	1204	1
3.00925367623635	3.17454176023534	1205	1
3.01367409712884	3.18440030225752	1206	1
3.01104989960352	3.18209161060985	1207	1
3.00995698898682	3.19113643802842	1208	1
3.01197987061056	3.19239046364354	1209	1
3.01186763863441	3.16593281083719	1210	1
3.01361768038333	3.19509141790734	1211	1
3.00617185619154	3.19037159416553	1212	1
3.00914127131941	3.18478118771180	1213	1
3.01810134220856	3.20925156553425	1214	1
3.01096939021041	3.16249629189174	1215	1
3.00807192987162	3.15312442813247	1216	1
3.00515717518486	3.14698390476721	1217	1
3.00612521525995	3.15979956858233	1218	1
3.01385080072223	3.17936480761216	1219	1
3.01187462917021	3.18467401216326	1220	1
3.00462739119923	3.15383755720164	1221	1
3.00513764882020	3.15785678286068	1222	1
3.00749951026327	3.14680344762293	1223	1
3.00872470652692	3.15496793671312	1224	1
3.00691904574747	3.18933743241139	1225	1
3.01522682469426	3.18058070642496	1226	1
3.01062589877560	3.17703437123685	1227	1
3.01028187209260	3.13724289941449	1228	1
3.01097678203993	3.15424183093551	1229	1
3.01200562356243	3.16814636817934	1230	1
3.00972652319292	3.19625797645824	1231	1
3.01250704519478	3.19684620638159	1232	1
3.01562038699530	3.16181117499636	1233	1
3.01064613138465	3.13900758798735	1234	1
3.01256529216748	3.17051803711452	1235	1
3.01353829924554	3.17024431114850	1236	1
3.01521426591008	3.18230069009149	1237	1
3.00524767326879	3.15168620261094	1238	1
3.00530920086492	3.14302200707126	1239	1
3.01184171934335	3.16481460012039	1240	1
3.01316637398518	3.16798972153389	1241	1
3.00906845857583	3.17615138633637	1242	1
3.00718233696982	3.16046029522592	1243	1
3.00960659238868	3.17303046747976	1244	1
3.01171396770793	3.16572317173892	1245	1
3.00851746762678	3.14918262103772	1246	1
3.00791187459300	3.12926485976146	1247	1
3.00914416932341	3.12578440744115	1248	1
3.01009635077412	3.13067944935884	1249	1
3.01385990141981	3.15868733693438	1250	1
3.00606872810473	3.15346214281188	1251	1
3.00819691918957	3.15767854135408	1252	1
3.00600572947762	3.16683679276959	1253	1
3.00949472418416	3.17252339901190	1254	1
3.01315508715098	3.18837442263566	1255	1
3.01749438416694	3.22077830843232	1256	1
3.02437020894164	3.22128457968000	1257	1
3.01538423972488	3.20330886916040	1258	1
3.00395994541867	3.14601557658337	1259	1
3.01016289878870	3.16815282756478	1260	1
3.00971269067689	3.17171543788759	1261	1
3.00934512574426	3.15561590393588	1262	1
3.01009519825764	3.17502020040205	1263	1
3.01110385032771	3.19164114174439	1264	1
3.01078373689479	3.17666542678767	1265	1
3.01042242191415	3.17495082932558	1266	1
3.01176723941626	3.17504130179706	1267	1
3.00842388862965	3.17286844728802	1268	1
3.01491472583475	3.20209661919668	1269	1
3.01655275474127	3.20777998856960	1270	1
3.01381727610636	3.20291115264434	1271	1
3.01531384298800	3.20582211913753	1272	1
3.01409459112483	3.18441087601480	1273	1
3.01601078888357	3.19911629452265	1274	1
3.01367400756184	3.20713695350242	1275	1
3.01214188109673	3.17309932333478	1276	1
3.01363379181741	3.17664822728262	1277	1
3.01264521932230	3.15386266367424	1278	1
3.01766338213075	3.19210286772934	1279	1
3.00937897066741	3.17195640678370	1280	1
3.01477217522610	3.20840052682422	1281	1
3.00911770602350	3.16314614459830	1282	1
3.00978474597883	3.15761691815180	1283	1
3.01345954114426	3.18117979304312	1284	1
3.01344079432838	3.16271850428572	1285	1
3.01502419488640	3.17384687376024	1286	1
3.00940621725334	3.17185739087954	1287	1
3.01134481740679	3.17785464200568	1288	1
3.01107198827451	3.17259377544306	1289	1
3.01056237527501	3.17572830601234	1290	1
3.00876915412787	3.15563689924491	1291	1
3.00460422857854	3.15559126516877	1292	1
3.00155956327733	3.14038748381214	1293	1
3.00795168423253	3.14456610127102	1294	1
3.00539766438707	3.13872924900728	1295	1
3.00916911485090	3.16837794081407	1296	1
3.00890245228367	3.18366388335527	1297	1
3.01403901356890	3.16469538522154	1298	1
3.00978268508756	3.15450014413333	1299	1
3.01148706967200	3.15538987349458	1300	1
3.00940751392104	3.16025507661415	1301	1
3.00940603342581	3.16974113394275	1302	1
3.01030770755181	3.17251104518766	1303	1
3.01334545481852	3.19089649980057	1304	1
3.01524536141009	3.20853788427660	1305	1
3.01457934250763	3.18142740948855	1306	1
3.01364942003389	3.19445408598677	1307	1
3.01136952045283	3.19140750056149	1308	1
3.00915755622663	3.17986068707896	1309	1
3.01260650577322	3.17652415432904	1310	1
3.01398728134688	3.17515903634570	1311	1
3.01090848390667	3.18149063056360	1312	1
3.01352461897406	3.16371461994950	1313	1
3.01260695588601	3.17670518862517	1314	1
3.01022646380686	3.18764719721818	1315	1
3.01276976658252	3.18816044083674	1316	1
3.01392644109167	3.17779376925370	1317	1
3.01782101657796	3.16881276466868	1318	1
3.01460412706119	3.16200111449559	1319	1
3.00418547238607	3.13891289620270	1320	1
3.01069708425844	3.17133496192179	1321	1
3.00969124011227	3.20815564776993	1322	1
3.00890085823372	3.21472264043126	1323	1
3.00933798340507	3.18184769473691	1324	1
3.00721274978254	3.14839148245813	1325	1
3.00860805853215	3.16433550750886	1326	1
3.01558113541846	3.17472253639643	1327	1
3.00786030002581	3.18188222673515	1328	1
3.01082088318471	3.19759693881140	1329	1
3.01873014450820	3.18240772150811	1330	1
3.01068134438073	3.17357076788251	1331	1
3.00923228052338	3.17983270456909	1332	1
3.01329577621323	3.17886743908575	1333	1
3.01079978723212	3.16980729164398	1334	1
3.01263113967296	3.16473911914416	1335	1
3.01423716614979	3.18082820181970	1336	1
3.01545893387685	3.17660768485922	1337	1
3.01667136530993	3.17505511688933	1338	1
3.00672039532030	3.15933893676083	1339	1
3.01147924255320	3.14719251778228	1340	1
3.01041876453437	3.14211792176673	1341	1
3.01005656662289	3.15051747070400	1342	1
3.00339084482343	3.13472947777012	1343	1
3.00354631863260	3.12465475991747	1344	1
3.00459614408543	3.13600993279869	1345	1
3.00789339131615	3.13775447609647	1346	1
3.00413185058243	3.14150442012781	1347	1
3.00697607878947	3.14407082352387	1348	1
3.00707911691625	3.16238942013981	1349	1
3.01511770819475	3.18995563554017	1350	1
3.01690897940648	3.20435783670963	1351	1
3.00853914527947	3.18012914114662	1352	1
3.01128485601305	3.19853053273545	1353	1
3.01483057767135	3.18640875784684	1354	1
3.01526981098664	3.18690033410808	1355	1
3.01228503934231	3.15326173899700	1356	1
3.00574284771609	3.16486747971262	1357	1
3.00660147855624	3.15491666341999	1358	1
3.00912107881997	3.15915519703228	1359	1
3.00996480882114	3.16512649372936	1360	1
3.00476116297603	3.15151916799257	1361	1
3.01751761261696	3.18433240802659	1362	1
3.01868272273678	3.19506419882147	1363	1
3.01340464990150	3.16710436573127	1364	1
3.01197871247606	3.14804377348672	1365	1
3.01083552528744	3.14171588690115	1366	1
3.00467827719928	3.14892504696621	1367	1
3.00709191071078	3.15447020026980	1368	1
3.01368534122076	3.17149969436738	1369	1
3.00425463243348	3.17527036951969	1370	1
3.00841779735951	3.18245887327853	1371	1
3.00554308957339	3.17607376201115	1372	1
3.00877160684979	3.17210421081370	1373	1
3.01092093937418	3.17549033210794	1374	1
3.00398825015075	3.13180845917136	1375	1
3.00422163589912	3.15995851891422	1376	1
3.01053329306547	3.19465935371892	1377	1
3.00450367567387	3.15849341330726	1378	1
3.01449297483074	3.16348286496729	1379	1
3.00979885951955	3.14110910114737	1380	1
3.01033604394454	3.20179110277277	1381	1
3.00594874574340	3.18985960475112	1382	1
3.01060996035753	3.17779818913666	1383	1
3.01226170653499	3.18870518113883	1384	1
3.01004733071356	3.18205921234675	1385	1
3.01000592757742	3.18387457458402	1386	1
3.00824256942629	3.18536984762826	1387	1
3.00291163060568	3.18830945420242	1388	1
3.01341749683635	3.18354655518686	1389	1
3.01684325552070	3.17457498338279	1390	1
3.01692798162562	3.20962783366458	1391	1
3.00997454535609	3.19218408654558	1392	1
3.00970791136268	3.17726634488136	1393	1
3.00966656583583	3.15726398448862	1394	1
3.00887864782599	3.18677735579726	1395	1
3.01099768642281	3.18827850127895	1396	1
3.01170893965644	3.18720311994871	1397	1
3.00341268615498	3.14364990988827	1398	1
3.00922739482200	3.16169196571306	1399	1
3.01831233457680	3.20216209069671	1400	1
3.01304249100368	3.20528297442255	1401	1
3.01022337895576	3.17638198426606	1402	1
3.00961812466856	3.13955830136296	1403	1
3.00850527308360	3.12813832074952	1404	1
3.00922804717643	3.15392769008260	1405	1
3.01563666272596	3.18234265191213	1406	1
3.01170648025415	3.18881604459073	1407	1
3.00777952871912	3.17850927294295	1408	1
3.00750386027991	3.16261818657415	1409	1
3.01107187809802	3.15406280266390	1410	1
3.01268272651051	3.16420327177325	1411	1
3.01196330026593	3.16835308244788	1412	1
3.00934144720749	3.17466553407297	1413	1
3.01283823665253	3.16230604369084	1414	1
3.01343386106107	3.19255853617026	1415	1
3.01141272788168	3.20645967088365	1416	1
3.01008105641362	3.17944141724551	1417	1
3.00856277251752	3.16400814918478	1418	1
3.01182063879089	3.20796840412082	1419	1
3.00955602986507	3.19300153922626	1420	1
3.00463107548446	3.19690709864566	1421	1
3.00751292270777	3.16294610632149	1422	1
3.00981362744912	3.16069486561314	1423	1
3.01017286449412	3.14735188437078	1424	1
3.01069127864845	3.15308581500122	1425	1
3.00905671133073	3.16256092188944	1426	1
3.00696148480075	3.15845669886402	1427	1
3.00722729688619	3.16336405598980	1428	1
3.00891241929636	3.15744622616528	1429	1
3.00546528367229	3.16586080148426	1430	1
3.01218569292523	3.14045889083720	1431	1
3.01072385760564	3.17007030773561	1432	1
3.00672129254488	3.15586867127020	1433	1
3.01073733411039	3.17651342774865	1434	1
3.00991686546581	3.16852741757266	1435	1
3.00814024774027	3.17837493940731	1436	1
3.00795322549257	3.16319794640881	1437	1
3.00679570709955	3.16618697592429	1438	1
3.00497893371829	3.16316829659591	1439	1
3.00883227513705	3.17560138630692	1440	1
3.00324535180328	3.16376198725951	1441	1
3.00973041232455	3.21523206368470	1442	1
3.01007438023462	3.22228373214030	1443	1
3.00488703358126	3.19804049663919	1444	1
3.00687434429524	3.17611403239540	1445	1
3.00920728894919	3.17154070066522	1446	1
3.00765782103122	3.18821596379787	1447	1
3.00840457947821	3.18927462805091	1448	1
3.01320957343099	3.18029940954032	1449	1
3.00698644144421	3.19656639690552	1450	1
3.00882011404613	3.17697879469663	1451	1
3.00992798352752	3.16212845482300	1452	1
3.00526564903428	3.15953335656773	1453	1
3.01171110085095	3.19145910276754	1454	1
3.00862863974642	3.19204469124241	1455	1
3.00637476681097	3.17916125461425	1456	1
3.00625757982073	3.15815818870031	1457	1
3.00806066198986	3.17354712789457	1458	1
3.00487691378276	3.17535767252667	1459	1
3.00562693076392	3.17581681398153	1460	1
3.01185998231933	3.15429246157526	1461	1
3.00572677198564	3.18200133413653	1462	1
3.00850355682784	3.19818336951770	1463	1
3.00930891516861	3.17268524593539	1464	1
3.00379409055352	3.16839584048272	1465	1
3.00515307266664	3.16128638148006	1466	1
3.00924576460778	3.18803432183946	1467	1
3.00537818406429	3.18563752385431	1468	1
3.01101563434256	3.18175811387479	1469	1
3.00898866212664	3.16880642258829	1470	1
3.00826188765954	3.17984619385244	1471	1
3.01253781753950	3.18632890574421	1472	1
3.00850134964193	3.16996391512135	1473	1
3.01486954448257	3.16928718045862	1474	1
3.01305450585654	3.17921819872113	1475	1
3.00540465291878	3.19860030846262	1476	1
3.01186907088134	3.23480502495912	1477	1
3.01291299165591	3.19033858371658	1478	1
3.00660835068021	3.16149458245680	1479	1
3.00654662758365	3.18948061094244	1480	1
3.01058293975806	3.18585678579810	1481	1
3.00745908924375	3.16956266955522	1482	1
3.00468279926103	3.17387435848923	1483	1
3.00521856363938	3.15846752818255	1484	1
3.00817957925517	3.17681273097931	1485	1
3.00703739336747	3.16175059039505	1486	1
3.00424249714214	3.16276364583440	1487	1
3.00838503898102	3.19036234650848	1488	1
3.01482548802321	3.19798863410497	1489	1
3.01143329623737	3.17879404711437	1490	1
3.00639375488084	3.18112779202579	1491	1
3.01145191416308	3.18921900969759	1492	1
3.00693553597200	3.18267243632924	1493	1
3.01084729334758	3.17549825783460	1494	1
3.01097710161434	3.17660320482179	1495	1
3.00714314176015	3.16097789325417	1496	1
3.01076298143582	3.15410317018011	1497	1
3.00574878871576	3.17849941132633	1498	1
3.01011995474040	3.18700331961581	1499	1
3.01079581444215	3.19145595755366	1500	1
3.01494281673939	3.18273521714148	1501	1
3.00603955482972	3.16875032777771	1502	1
3.00846674025861	3.16402651748845	1503	1
3.01342545441502	3.17385431566217	1504	1
3.01545403259124	3.16422044166346	1505	1
3.00968480888040	3.17185317590099	1506	1
3.00537059521016	3.16503272170606	1507	1
3.00686259088938	3.17021753749232	1508	1
3.01478459862694	3.19678012396999	1509	1
3.01246532969837	3.19198568668864	1510	1
3.01008347343723	3.16924389727601	1511	1
3.01131563561074	3.15920724560870	1512	1
3.01285559986586	3.18555761567609	1513	1
3.00818499403967	3.19589532174843	1514	1
3.01241630773691	3.19281590178693	1515	1
3.01011888556449	3.17679365826088	1516	1
3.01509681801357	3.19213109113520	1517	1
3.01351349220705	3.18525028705377	1518	1
3.01152882513687	3.18074894839591	1519	1
3.01640059900950	3.19188443439263	1520	1
3.01461338350503	3.17704397283660	1521	1
3.00963764889798	3.18586069281108	1522	1
3.01603986391980	3.18942656201233	1523	1
3.01165175537337	3.19487438175360	1524	1
3.01554603443109	3.22545169882627	1525	1
3.01278196956440	3.17465308887299	1526	1
3.00950839270789	3.16903477960759	1527	1
3.00903683837176	3.19211712909950	1528	1
3.01290288858962	3.22254226518590	1529	1
3.00939878413810	3.19175335304085	1530	1
3.01373575487732	3.20690587690324	1531	1
3.00860896933309	3.17128972149341	1532	1
3.00477452696526	3.13879227369986	1533	1
3.01126220490371	3.14403659912477	1534	1
3.00895178503413	3.16618151799115	1535	1
3.00864976942564	3.17878499774477	1536	1
3.01275358435899	3.14786360902451	1537	1
3.00496205050188	3.14502431153740	1538	1
3.00589540681448	3.11855473818996	1539	1
3.00693728718348	3.11596016242151	1540	1
3.00175530034873	3.13552514129905	1541	1
3.00516572358315	3.13617990519030	1542	1
3.00644961020430	3.18717620801070	1543	1
3.00878906151584	3.17448486637341	1544	1
3.00502535848428	3.15896724650022	1545	1
3.00962055572236	3.15791679657036	1546	1
3.00297805321333	3.14611326783708	1547	1
3.00784843752143	3.15368275117597	1548	1
3.00769919594350	3.17975961539164	1549	1
3.01151094863273	3.20162430771267	1550	1
3.00280268403514	3.17750792719364	1551	1
3.00750596255683	3.18567642623567	1552	1
3.00860798695600	3.16923394607976	1553	1
3.00869333079466	3.19340166410915	1554	1
3.00749692194021	3.16915259799401	1555	1
3.00792484270343	3.16205846194668	1556	1
3.00667829655188	3.15949057235585	1557	1
3.01117090330227	3.17420399075563	1558	1
3.00869362937393	3.19421052449274	1559	1
3.01382600219883	3.20234097098724	1560	1
3.00970990303831	3.18751358536032	1561	1
3.00925674721492	3.19328065126450	1562	1
3.01343012416582	3.20462698566552	1563	1
3.01260717416709	3.20346509480451	1564	1
3.00449889653892	3.17814150543042	1565	1
3.01007621900726	3.16964732020615	1566	1
3.01078911230322	3.17721846644275	1567	1
3.01056226456767	3.21492788430029	1568	1
3.00807529147954	3.19401626146669	1569	1
3.01106331802193	3.20239879635512	1570	1
3.01282559186546	3.17171113266264	1571	1
3.00562632232063	3.16063968682653	1572	1
3.00405475060417	3.15878775286332	1573	1
3.00423531394820	3.18948169521121	1574	1
3.01295019008583	3.18982553128128	1575	1
3.01026103729878	3.18043989958071	1576	1
3.00901250046075	3.19170185280425	1577	1
3.00290975147148	3.13445466313367	1578	1
3.00847373829076	3.13251434735628	1579	1
3.00355671729526	3.17204893887979	1580	1
3.00991601097060	3.18806336978051	1581	1
3.00895542760780	3.20499942587219	1582	1
3.01468293063337	3.21692790409316	1583	1
3.01317797407141	3.19305251362407	1584	1
3.00918547778468	3.20151404868079	1585	1
3.01061704777338	3.18207172450678	1586	1
3.00767759075440	3.17653809118960	1587	1
3.01185162852390	3.15897351980615	1588	1
3.00676309093410	3.13268428455975	1589	1
3.00760521759562	3.18725764282028	1590	1
3.00661585778265	3.15738197721258	1591	1
3.00991094829722	3.15568328404898	1592	1
3.00586204551134	3.16244029373115	1593	1
3.00915826491092	3.15669663018375	1594	1
3.00575889241520	3.15860551439387	1595	1
3.00945702692968	3.17636907536172	1596	1
3.00856758188931	3.18116778443462	1597	1
3.00701957714833	3.16838121699514	1598	1
3.00933486405963	3.17744409374321	1599	1
3.01176016791884	3.18951496572734	1600	1
3.00733550578246	3.19599184317023	1601	1
3.01178902863736	3.19495770782688	1602	1
3.00600185036374	3.20836649851554	1603	1
3.00356684501898	3.16998152299486	1604	1
3.00706196499362	3.18212425207610	1605	1
3.00581256493481	3.17157805253285	1606	1
3.01024024898637	3.18346583721506	1607	1
3.01168044331324	3.20315481371863	1608	1
3.00558507568442	3.16275240257237	1609	1
3.00549372819601	3.15282356077731	1610	1
3.00852834404544	3.15970533153248	1611	1
3.00876638807938	3.16498267135826	1612	1
3.00875459703458	3.18023846361099	1613	1
3.00727671252131	3.18086094501136	1614	1
3.00438812382445	3.17412843412941	1615	1
3.00923384265345	3.20366942735242	1616	1
3.00899860960830	3.19286504567652	1617	1
3.01238294273880	3.20252204723713	1618	1
3.01647069182962	3.21654218965309	1619	1
3.00940319714161	3.18308385331429	1620	1
3.00484308015435	3.14209803941618	1621	1
3.01263193681148	3.18787911407017	1622	1
3.01460417357380	3.19223444869583	1623	1
3.01531459363114	3.20548424292498	1624	1
3.00618041881205	3.18289923390158	1625	1
3.00924584815939	3.15517479177743	1626	1
3.00987589458517	3.18993987052902	1627	1
3.01021169979914	3.17990114345142	1628	1
3.01019346853434	3.17144071568943	1629	1
3.00511330900130	3.16163932036820	1630	1
3.01175794353478	3.17669260298836	1631	1
3.00467527741998	3.15677055143013	1632	1
3.00874717474882	3.14443735759164	1633	1
3.00824464549702	3.14637428925560	1634	1
3.00657791050246	3.13600995184747	1635	1
3.00671642149828	3.15858474999583	1636	1
3.00793029864743	3.17276122144588	1637	1
3.00463599525389	3.15217386343272	1638	1
3.00358873487980	3.12481577464009	1639	1
3.01058601756746	3.18415221562224	1640	1
3.01052179891190	3.17256792729724	1641	1
3.00895020231321	3.16409460117951	1642	1
3.01366203062768	3.19465999343009	1643	1
3.01337500046747	3.20265814833481	1644	1
3.00539405728249	3.15897856039926	1645	1
3.00691836095351	3.16779831322966	1646	1
3.00403966862469	3.15246402882656	1647	1
3.00331200381137	3.16511044215209	1648	1
3.00763636633270	3.16511626064165	1649	1
3.00335897476581	3.15306306797773	1650	1
3.00695406812061	3.17433182137961	1651	1
3.01444503257573	3.20392614190793	1652	1
3.00440944421856	3.14371678371315	1653	1
3.01326649601455	3.18410042755298	1654	1
3.01383990156095	3.16727579285446	1655	1
3.01146756266505	3.16835683300956	1656	1
3.00389965806984	3.13968172631189	1657	1
3.00812182499622	3.18466367936740	1658	1
3.01349951721671	3.18807133327214	1659	1
3.00832603397296	3.18839247092145	1660	1
3.00645852742845	3.16444910278394	1661	1
3.00486733765693	3.16383526571611	1662	1
3.00719798676970	3.14702647119326	1663	1
3.00721031719538	3.17704615034350	1664	1
3.01302609346321	3.18919776947162	1665	1
3.01055106530218	3.17478502799245	1666	1
3.00880414299561	3.18000476893482	1667	1
3.00110794697685	3.16350081646359	1668	1
3.00447686842025	3.15291760723341	1669	1
3.00675267776410	3.14923542779282	1670	1
3.00762165794931	3.12404951563207	1671	1
3.00207268643824	3.11703367922564	1672	1
3.00462890992093	3.13842416391610	1673	1
3.00559352280391	3.16141442845233	1674	1
3.00816425163580	3.17369672044287	1675	1
3.00810078998082	3.18915952818507	1676	1
3.01352022359761	3.21111130917978	1677	1
3.01365897677025	3.19287253632759	1678	1
3.00628949964975	3.16558077709738	1679	1
3.00859183224405	3.18644130403720	1680	1
3.00891081559553	3.17473491469918	1681	1
3.00807681448317	3.19560834523431	1682	1
3.00556916150591	3.18555767361685	1683	1
3.00428158135683	3.14603480809035	1684	1
3.00379828380671	3.17118178855308	1685	1
3.01116245411198	3.19310857889253	1686	1
3.00962444299240	3.18174373812943	1687	1
3.01595503908245	3.19880998019369	1688	1
3.00991215710678	3.18234998732053	1689	1
3.00646809427653	3.17024237632159	1690	1
3.00465325773169	3.17234945706397	1691	1
3.00750654429435	3.16071504501941	1692	1
3.01094944418308	3.16325226931751	1693	1
3.00754465942949	3.17425731175996	1694	1
3.00436935710400	3.18588437964071	1695	1
3.00912544525384	3.17679686441819	1696	1
3.01282433924317	3.19998520368963	1697	1
3.00805787017887	3.18932371500041	1698	1
3.00751965428513	3.16497342725218	1699	1
3.00514287686546	3.17751979201174	1700	1
3.01046749961058	3.19079846132863	1701	1
3.00372685978486	3.16261734467694	1702	1
3.01435286357192	3.18401284076028	1703	1
3.01540011611855	3.19019709058112	1704	1
3.00481171003575	3.18330903931129	1705	1
3.00705591055908	3.14968254405059	1706	1
3.00892219891967	3.17765479785046	1707	1
3.00861782168654	3.14097728290422	1708	1
3.01238851933008	3.14048350156689	1709	1
3.01459896539166	3.18834891198902	1710	1
3.01744259653063	3.21212475743516	1711	1
3.01112413243125	3.19271902570144	1712	1
3.00622180119738	3.17434355135417	1713	1
3.00678718194158	3.15373868087337	1714	1
3.00767503721620	3.18886040975254	1715	1
3.01398209463657	3.23235447435805	1716	1
3.00889197485687	3.20405748439357	1717	1
3.00478084395987	3.17214866705997	1718	1
3.00493474467329	3.16263096292592	1719	1
3.00723293710864	3.17935799585080	1720	1
3.00665142053137	3.17545057697056	1721	1
3.00787120132445	3.18064280849872	1722	1
3.00999022580872	3.19634564550220	1723	1
3.00900339269069	3.17721985364039	1724	1
3.01105942476199	3.18146110578221	1725	1
3.00747413398214	3.19587685430517	1726	1
3.00638640498891	3.20783581933766	1727	1
3.00777347135394	3.19246186550252	1728	1
3.00463917842490	3.17248135814729	1729	1
3.00817514524843	3.16670155433050	1730	1
3.00880365867707	3.16153352627084	1731	1
3.00888062114447	3.15768552492945	1732	1
3.00596343275014	3.13859527528325	1733	1
3.01021143670317	3.16355245757562	1734	1
3.00879901889471	3.19245091022160	1735	1
3.01028538503847	3.17448786886858	1736	1
3.01026708070546	3.19445760749451	1737	1
3.00862878515900	3.16886680843237	1738	1
3.00789717614181	3.18575771130814	1739	1
3.00714660239459	3.18552433525701	1740	1
3.00833632724236	3.17822254340608	1741	1
3.00856544007659	3.17254816286599	1742	1
3.01090926806277	3.16881631372033	1743	1
3.01041320071693	3.18832681175088	1744	1
3.01273415639185	3.19804810398414	1745	1
3.01385740912488	3.20310622554376	1746	1
3.01766125370936	3.18476640776520	1747	1
3.00764366543363	3.15773593012027	1748	1
3.00930788004031	3.11992734954342	1749	1
3.00593432038775	3.15951625269537	1750	1
3.00871450480674	3.17343767389210	1751	1
3.00687328126925	3.21705039464265	1752	1
3.00979783540562	3.20020688722963	1753	1
3.00661069368484	3.16557495158341	1754	1
3.00747405630300	3.16307470358790	1755	1
3.01062075068623	3.17357597117349	1756	1
3.01142490929277	3.21354318457876	1757	1
3.01191013309763	3.23698281665214	1758	1
3.00887869450190	3.18892431388414	1759	1
3.00720283868222	3.15658705903642	1760	1
3.00665518920426	3.14235881071474	1761	1
3.00791255507407	3.14417154835558	1762	1
3.00720216102505	3.15558966853502	1763	1
3.00624787348348	3.14658505582162	1764	1
3.01319459940344	3.16983007727639	1765	1
3.01033796179244	3.17665759552568	1766	1
3.01175286440252	3.23370022160944	1767	1
3.01293446733838	3.24361685218105	1768	1
3.01480526851642	3.22776353588997	1769	1
3.00778375463385	3.17085347484189	1770	1
3.00404544444382	3.15588249695200	1771	1
3.00619794586244	3.15696436027667	1772	1
3.01150434956349	3.14897198314922	1773	1
3.00518392653130	3.16186165230973	1774	1
3.00053132984799	3.14988069892175	1775	1
3.00081869195327	3.13369927918191	1776	1
3.00657894579779	3.15872699698898	1777	1
3.00898472241929	3.16408079344891	1778	1
3.00405782397694	3.14654659585463	1779	1
3.00686153870667	3.15751133968967	1780	1
3.00918431803712	3.18174914443729	1781	1
3.00773588421980	3.17577057632809	1782	1
3.00830820029798	3.16096714620023	1783	1
3.00681673778280	3.18142915712956	1784	1
3.00751874136688	3.18815890632434	1785	1
3.00762169384038	3.19554429301805	1786	1
3.01225712724816	3.18937818510533	1787	1
3.01033370735349	3.17993636688325	1788	1
3.00537652555461	3.16900612106836	1789	1
3.00841881513193	3.17870503992330	1790	1
3.00254586420182	3.16739629837078	1791	1
3.00888251877552	3.18825784726194	1792	1
3.00408705395950	3.17960332508842	1793	1
3.00697173799454	3.18184562891321	1794	1
3.01362433033109	3.18401371659838	1795	1
3.01444090000933	3.19842201333700	1796	1
3.01225841218364	3.22813359365041	1797	1
3.01028574465012	3.19863685563263	1798	1
3.01156328135642	3.19741079873259	1799	1
3.01082434380275	3.19079181049828	1800	1
3.00527627628018	3.17888316983674	1801	1
3.00502437707259	3.15494560842189	1802	1
3.00738792763187	3.18622578935144	1803	1
3.00461083583047	3.18523439257072	1804	1
3.00727227662761	3.17191974836229	1805	1
3.00876728367230	3.16381828259779	1806	1
3.00562014451200	3.15938389299611	1807	1
3.00702178150319	3.19225811721653	1808	1
3.00440693290748	3.15946958900525	1809	1
3.00141963614688	3.15389228381696	1810	1
3.00407534447635	3.16008670063495	1811	1
3.00588764007546	3.15224808484701	1812	1
3.00528292846392	3.16551436886363	1813	1
3.00799650677978	3.18332985225381	1814	1
3.00670190586168	3.15063234865991	1815	1
3.00409417831858	3.12116433358145	1816	1
3.00998461897505	3.17604626373784	1817	1
3.00548905680749	3.19634016907374	1818	1
3.00695567353051	3.19755447366382	1819	1
3.00942642329182	3.20090300619391	1820	1
3.00716829114396	3.21257653519199	1821	1
3.00229328395726	3.19857369877825	1822	1
3.01049304558395	3.17972080534649	1823	1
3.00504130875762	3.16089652101835	1824	1
3.00315219862560	3.16407311625240	1825	1
3.00292522650877	3.16294795364979	1826	1
3.00288167987826	3.17041726671483	1827	1
3.00354375671384	3.17331228178282	1828	1
3.00538592232961	3.17953885422613	1829	1
3.00273574615673	3.15218965118615	1830	1
3.00281045587971	3.14992932720813	1831	1
3.00848413143909	3.16338830607836	1832	1
3.00642283038993	3.18685481269385	1833	1
3.01048643760136	3.19735354971677	1834	1
3.00655168761047	3.21420010512428	1835	1
3.01818808645693	3.23186903739283	1836	1
3.01100029607919	3.20562582013372	1837	1
3.01375870200873	3.20205526572937	1838	1
3.01301314253124	3.19125467655837	1839	1
3.00715049685857	3.17065117041585	1840	1
3.00860801103743	3.17566013731994	1841	1
3.00951074972144	3.18858955088628	1842	1
3.00609419480337	3.19340230237890	1843	1
3.00913738603695	3.17401197303963	1844	1
3.00718637886748	3.18576756053662	1845	1
3.00836629154555	3.17583377428678	1846	1
3.00975393631396	3.18834010164558	1847	1
3.00948720724548	3.15701500139352	1848	1
3.00578297283780	3.12997058197017	1849	1
3.00807554132984	3.13042910622396	1850	1
3.00675551065496	3.15333657991609	1851	1
3.00497650510304	3.16718722973963	1852	1
3.00607264927133	3.16062497361604	1853	1
3.00891780391561	3.17126449762790	1854	1
3.00653196646014	3.15825961160257	1855	1
3.00482330991754	3.15476175775297	1856	1
3.00724311889621	3.15074471873370	1857	1
3.00864316944840	3.16094657224838	1858	1
3.00999519118287	3.15475113984026	1859	1
3.00745560738632	3.13529180659002	1860	1
3.00764133238150	3.16418343597971	1861	1
3.01189701122503	3.18915541756616	1862	1
3.00952717383827	3.15982681327357	1863	1
3.00915997873205	3.17513970579485	1864	1
3.00717115823545	3.18482012296614	1865	1
3.01044722853396	3.16189756611396	1866	1
3.00832049592467	3.17608355819830	1867	1
3.00485594680402	3.16733961538000	1868	1
3.01177998086478	3.17794382041947	1869	1
3.01113439640239	3.17848778149040	1870	1
3.01164056873727	3.18176129687607	1871	1
3.00974830215623	3.17509572629720	1872	1
3.00487927027288	3.18865192564236	1873	1
3.00743637656355	3.20222093922016	1874	1
3.00482340242633	3.17874684971576	1875	1
3.00388250661296	3.19109137477200	1876	1
3.00862072784186	3.18026190083942	1877	1
3.00539388818396	3.18079233478214	1878	1
3.00627490810949	3.16272227652089	1879	1
3.00927224298665	3.19529209897087	1880	1
3.00609607789285	3.17245695869443	1881	1
3.01220280382008	3.16717370919806	1882	1
3.00375310909161	3.14209715762535	1883	1
3.00392488946377	3.14323811714317	1884	1
3.00592205972744	3.14519145364521	1885	1
3.00660720081275	3.14253429734626	1886	1
3.00973233294333	3.15280470310111	1887	1
3.01087118850921	3.13944797924699	1888	1
3.00816547375786	3.18162627627355	1889	1
3.00652635674799	3.20404583970199	1890	1
3.01558513707742	3.19851390234636	1891	1
3.01287319298930	3.17791931120088	1892	1
3.00904896105785	3.15641848244068	1893	1
3.00841990565864	3.18938347610898	1894	1
3.00819108497243	3.19087334650084	1895	1
3.00583698946212	3.17252854412560	1896	1
3.00729289134491	3.16715120415982	1897	1
3.00602259696341	3.15279156253407	1898	1
3.00397487247449	3.15803495864510	1899	1
3.00697836219495	3.17281474943382	1900	1
3.00779703932068	3.16251600449940	1901	1
3.00725107641070	3.15269535597044	1902	1
3.00676949834134	3.14323705707911	1903	1
3.00512389885859	3.17271586998449	1904	1
3.00470956599960	3.20708681894927	1905	1
3.00921166950621	3.20567774596948	1906	1
3.00859966080402	3.18100107542302	1907	1
3.01022104637639	3.16712050545642	1908	1
3.00798579456343	3.18475353177354	1909	1
3.00429747891935	3.17382693378617	1910	1
3.00882020319466	3.17230624204349	1911	1
3.00726206922413	3.17774450891497	1912	1
3.00588081358264	3.18756266517457	1913	1
3.00480918420815	3.18491756581123	1914	1
3.01062117003679	3.20415132969124	1915	1
3.00838291360301	3.17755166317060	1916	1
3.01154910405792	3.19029201536176	1917	1
3.01267553283635	3.18032509509901	1918	1
3.00517164638591	3.15287472750972	1919	1
3.00500861367886	3.15813755627411	1920	1
3.00470894589777	3.16422738099978	1921	1
3.00895577910100	3.16304454943994	1922	1
3.01284298110571	3.17760426874886	1923	1
3.00905595171950	3.19220651536377	1924	1
3.00494659632372	3.16941844182748	1925	1
3.00967482481296	3.17506663024817	1926	1
3.00377957074467	3.15295597944595	1927	1
3.00174716649460	3.15540335771007	1928	1
3.00682000904889	3.17391550391896	1929	1
3.00929792903863	3.16014912448987	1930	1
3.01067396642948	3.16368056510661	1931	1
3.00608942454621	3.19229287186823	1932	1
3.00684067813655	3.19922820147241	1933	1
3.00607795359084	3.19612806882801	1934	1
3.00698233432060	3.18466331567398	1935	1
3.00331985580559	3.18539317733601	1936	1
3.00640400672287	3.15905798178213	1937	1
3.00368889001179	3.16076565284925	1938	1
3.00553768812889	3.18055864633904	1939	1
3.01832143759977	3.23220672066531	1940	1
3.00704836238946	3.19315198514207	1941	1
3.00977129535873	3.17112454049745	1942	1
3.00343765039832	3.16329259199296	1943	1
3.00682723248430	3.18279014801182	1944	1
3.01044714462227	3.19719893051423	1945	1
3.00773084510028	3.16774986861069	1946	1
3.00350324774995	3.15825771411762	1947	1
3.00677349766584	3.15309329349198	1948	1
3.00466645285440	3.17499461377613	1949	1
3.00414544028845	3.21536463490383	1950	1
3.00434764309754	3.19221852208331	1951	1
3.00094763277601	3.18636553495058	1952	1
3.00496551221832	3.20538499596622	1953	1
3.01481537501562	3.21815955404388	1954	1
3.00941782921594	3.20305187044724	1955	1
3.00809691665248	3.21577943460428	1956	1
3.00991020663216	3.22378338227849	1957	1
3.01289433346370	3.20041943554325	1958	1
3.00799925022344	3.20060082602119	1959	1
3.00447203482595	3.20022518131118	1960	1
3.00774260728868	3.19206679968570	1961	1
3.01187396036543	3.22869172948100	1962	1
3.00696361844944	3.19236872379653	1963	1
3.00961070410130	3.18476593735557	1964	1
3.00306378745831	3.18156979943481	1965	1
3.00049614996678	3.14879157563073	1966	1
3.00282036645481	3.15559528446485	1967	1
3.01347403133824	3.19699268886944	1968	1
3.00821660752320	3.21632170653597	1969	1
3.00188773599827	3.19711373468945	1970	1
3.01157536585661	3.21830957641494	1971	1
3.01641193115623	3.19870742668581	1972	1
3.00786446298661	3.20770599442271	1973	1
3.00486397574509	3.19210412341643	1974	1
3.00559392570050	3.16130596522967	1975	1
3.00302813436718	3.16337968858409	1976	1
3.00946636662230	3.18725348472679	1977	1
3.00273299353172	3.15785693158033	1978	1
3.00319087910134	3.15332143565014	1979	1
3.00837246037957	3.17808759225126	1980	1
3.01375443004120	3.19494455348293	1981	1
3.01021389546504	3.16584665135354	1982	1
3.01420916226649	3.23826086589724	1983	1
3.00893119224401	3.20012246350874	1984	1
3.01085846627162	3.19936587139416	1985	1
3.00857885429856	3.20652192714001	1986	1
3.01043571761651	3.17322193425447	1987	1
3.00338217246568	3.14271774373329	1988	1
3.00706873478212	3.15820461463619	1989	1
3.00643967238402	3.16539451020237	1990	1
3.00406397449732	3.16186907922210	1991	1
3.00463354898392	3.13708884158931	1992	1
3.00541149297676	3.15555577537696	1993	1
3.00357645342500	3.18602078551924	1994	1
3.00494706834898	3.18664948097326	1995	1
3.00536532973489	3.17226988233246	1996	1
3.00301100735486	3.18236264816635	1997	1
3.00419643361965	3.20024102413952	1998	1
3.00239270548139	3.19510956857252	1999	1
3.00420672117793	3.18847751100018	2000	1
[truncated: 3,000 more rows]
