# Supplementary material for: Reversibility and Viscoelastic Properties of Micropillar Supported and Oriented Magnesium Bundled F-Actin
Source: PLoS One. 2015 Aug 31;10(8):e0136432. doi: 10.1371/journal.pone.0136432 (PMC4556452; doi:10.1371/journal.pone.0136432)
Supplement: S1 Data — See the Readme.txt file within. (ZIP) [file pone.0136432.s004.zip › Rheology-raw-data/120916 02mM/fov2152noDD/fov2152noDD.txt]

3.22675114014030	3.01795909136959	1	1
3.22753985243776	3.00858812599897	2	1
3.22895290502735	2.99411893923003	3	1
3.22812634913081	3.01315468106160	4	1
3.22856187341036	3.02780287410211	5	1
3.23204379373117	3.03237797147772	6	1
3.23037794983810	3.03684727627442	7	1
3.22918776943147	3.01861978189314	8	1
3.23058589981702	3.02844581339510	9	1
3.22933358596068	3.01895159056331	10	1
3.22993944527182	3.02279448068665	11	1
3.22524611061845	3.00812089516641	12	1
3.22890357496926	3.01165890656331	13	1
3.22739922324635	3.00421606374858	14	1
3.22515441766560	2.95946526536188	15	1
3.22700264563808	2.99580580526898	16	1
3.22808442843342	3.00223481044412	17	1
3.23028984492523	2.99181262648200	18	1
3.23083833643880	3.00406636325466	19	1
3.22865796181955	3.02546698093869	20	1
3.22792534563631	3.02462711922176	21	1
3.22862201280000	3.03317059870670	22	1
3.23083270177153	3.03208316465365	23	1
3.22465763101586	3.01766635481730	24	1
3.22749240868940	3.00043769863800	25	1
3.22718291929461	2.98054691195545	26	1
3.22961865186096	2.98771009125254	27	1
3.22701562503661	2.98719292452524	28	1
3.22646219932210	3.00328794092505	29	1
3.22906540863742	3.01657522198123	30	1
3.23173946241095	3.02519829670137	31	1
3.22953048900447	3.03018922275395	32	1
3.23165372889902	3.02203505033983	33	1
3.22629908081851	3.01949788581404	34	1
3.22964649133383	3.00477445877713	35	1
3.22574350872052	3.00800921801097	36	1
3.22999165937090	3.01328861767513	37	1
3.23216425191040	2.97313412470425	38	1
3.22821046673172	3.00975565853545	39	1
3.22807816837218	3.01784593641262	40	1
3.22895267469464	3.01856106996916	41	1
3.23083288829692	3.04444607259449	42	1
3.22780447606351	3.02771905033889	43	1
3.22939605194021	3.02867109477478	44	1
3.23000611569751	3.03937402829306	45	1
3.22851538824406	3.03864620329515	46	1
3.22773488683466	3.03163912419594	47	1
3.22654590596562	3.01068654581510	48	1
3.22768171080745	3.01280968702476	49	1
3.22684010537525	3.01112947829754	50	1
3.22940664401712	3.00004610749113	51	1
3.22919838952368	3.01968668362506	52	1
3.23100943409271	3.02915905444656	53	1
3.22986635865671	3.02921142522112	54	1
3.22729379308498	3.02039436403183	55	1
3.22870834448409	3.02907912103713	56	1
3.22875068385738	2.99370562298517	57	1
3.23039850344819	3.01705319407093	58	1
3.22699811890946	3.03194413334744	59	1
3.23027655200866	3.02285528438937	60	1
3.23040577193429	3.02829424948495	61	1
3.22895633951605	3.02710667899464	62	1
3.22812663671806	2.99425650186611	63	1
3.22877499716790	2.98311352613119	64	1
3.22745153546201	3.01396000180113	65	1
3.22938240517480	3.03246522681486	66	1
3.22815940094112	3.03858000630371	67	1
3.23058702786472	3.03802724059981	68	1
3.22597664016205	3.01430083073651	69	1
3.22823884111487	3.01282432248272	70	1
3.22917845984299	3.02042894772481	71	1
3.22760499680868	3.00348430574416	72	1
3.22742009876301	2.99890761202609	73	1
3.22952435196404	3.02415324888301	74	1
3.22976662128429	3.02897479258959	75	1
3.22830268022490	3.01328137824954	76	1
3.23066451418660	3.02861810280033	77	1
3.22804777656223	2.97731505276249	78	1
3.22709641078751	2.98022450041158	79	1
3.23015228653253	3.01965468726833	80	1
3.22544750822163	3.01124131872500	81	1
3.22830653711066	3.01358381214949	82	1
3.22811877575004	3.00978500303103	83	1
3.22633071725026	3.00533958743901	84	1
3.22762196881030	3.00285927814450	85	1
3.22720496977418	3.01331116769585	86	1
3.22782831696283	3.00360914694736	87	1
3.23067690966712	2.97030534163289	88	1
3.22440740232870	2.98839056462585	89	1
3.22683142138155	2.99988808065543	90	1
3.22878362958071	3.00500820994459	91	1
3.22791240752250	2.99600678016018	92	1
3.22720359357391	3.01327070634595	93	1
3.22809921819666	3.01739984544655	94	1
3.23047427756140	3.01827443183568	95	1
3.22793843609053	3.03479376932316	96	1
3.22543185722025	3.03223528955721	97	1
3.22879397865506	3.03401010423862	98	1
3.22583530351955	3.02510251554296	99	1
3.22430351439798	3.01861300922684	100	1
3.22872709239471	3.02190561404021	101	1
3.22787434733625	3.00345907226652	102	1
3.22512392231245	3.03695273669358	103	1
3.22411446412183	3.03666744937729	104	1
3.22933548304902	3.01016591127581	105	1
3.22988818222009	3.01954034759828	106	1
3.22932388485993	3.02906519499748	107	1
3.22942365764477	3.02341347994572	108	1
3.22563292238036	3.02003223245405	109	1
3.23044429377598	3.00610166127857	110	1
3.22645516746161	2.99637290273788	111	1
3.22712305711547	2.99507627501248	112	1
3.22556899668390	3.00698945887519	113	1
3.22638176263207	3.00483905482476	114	1
3.22637436411506	3.01828893096157	115	1
3.22991797262353	3.02762080255944	116	1
3.22918702526235	3.04844336479643	117	1
3.22867503774555	3.03906925884614	118	1
3.22430518151581	3.01467053200145	119	1
3.23064133052700	3.01061468504191	120	1
3.22579169732429	3.02288118686166	121	1
3.22987421181823	3.02415852613863	122	1
3.22678781944143	3.01346445018619	123	1
3.22571746191389	2.98860889655519	124	1
3.22442075598215	3.01069490426747	125	1
3.22857981563825	2.99982453892475	126	1
3.22880454995028	3.00488978475973	127	1
3.22658274222658	2.99159658173436	128	1
3.22490302343284	2.97455946397239	129	1
3.22842727341061	2.99658174610787	130	1
3.22666170041317	3.01262982904317	131	1
3.22767437283446	2.99454229798509	132	1
3.22591549847315	2.98389393026661	133	1
3.23012214292317	2.99629771042762	134	1
3.23004789222749	3.00680467798644	135	1
3.22584316955099	2.98190979505289	136	1
3.22582238895827	2.96287584969104	137	1
3.22428958191135	2.97396869811266	138	1
3.22556120197392	3.00460787273571	139	1
3.22770889870477	3.00962533719492	140	1
3.22695984942407	2.98109042652994	141	1
3.22520549408029	2.99474752231136	142	1
3.22614538248061	3.03163829106642	143	1
3.22639186082312	3.02294593378062	144	1
3.22548312871952	3.02354658639689	145	1
3.22802920607998	3.02287702894772	146	1
3.22648951112709	2.99958080884483	147	1
3.22834725221183	3.01556314621535	148	1
3.22817972499985	3.01132156677482	149	1
3.22613597419536	3.02756059958453	150	1
3.22962554731427	3.01371964134517	151	1
3.22643223644917	3.00425673987729	152	1
3.22643443272038	2.99466217405607	153	1
3.22624714936963	3.00754489471206	154	1
3.22931456583377	3.02099045522371	155	1
3.22899776599875	3.00510235284319	156	1
3.22858318379846	3.02419526928466	157	1
3.22626091199744	3.01235927019494	158	1
3.22970063772003	3.00407122319422	159	1
3.22612060391325	3.00884465651679	160	1
3.22863555592257	3.00331849283368	161	1
3.22811191462740	3.00421947633412	162	1
3.22557042218566	3.01794325800919	163	1
3.22596627067971	3.02464267105710	164	1
3.23042482737928	2.98468078897020	165	1
3.22681564161007	2.99814764581309	166	1
3.22669335585177	3.02313551513656	167	1
3.22782345209324	3.01937470958961	168	1
3.22776087419282	2.99468544127031	169	1
3.22703525188752	3.02214403496948	170	1
3.23272675111124	3.04417467338946	171	1
3.22577778769008	3.03172279600504	172	1
3.22567735406543	3.01960549807412	173	1
3.22519096835725	3.01184131920149	174	1
3.22716101764481	3.00364872466958	175	1
3.22432204337106	3.01175384803987	176	1
3.22640158281900	3.02556781716081	177	1
3.22610572329448	3.03301927632075	178	1
3.22394812517027	3.00563522127633	179	1
3.22716956623405	3.00578226343541	180	1
3.22589370245841	3.01288742194076	181	1
3.22663962179341	3.01924123812048	182	1
3.22309006103720	3.01212378778395	183	1
3.22378129350945	3.02574151595962	184	1
3.22527410855753	3.02097120418142	185	1
3.22549484957386	3.00736761436935	186	1
3.22771910446653	3.03913304588391	187	1
3.22666321264548	3.02987823934157	188	1
3.22602844949202	3.02529316451003	189	1
3.22582861894251	3.02051880910416	190	1
3.23034606310237	2.99336665656747	191	1
3.22695033302223	2.98313736685706	192	1
3.22759146383705	3.00364006796814	193	1
3.22866308884531	3.00960563308118	194	1
3.22673543988063	3.01379617026908	195	1
3.22732782001073	3.02760829705158	196	1
3.22727912766672	3.02894795645294	197	1
3.22901794779866	3.01438695893665	198	1
3.22734511915247	3.02319818415504	199	1
3.22985070797091	3.00948905735807	200	1
3.22575694641315	3.00275906772602	201	1
3.22673956504980	2.97535011144811	202	1
3.22649915194617	2.98691215602572	203	1
3.22810888142801	3.02738787261921	204	1
3.22442820673463	3.01479692008494	205	1
3.22830414280042	3.02277462963744	206	1
3.22861251916530	3.02555840091604	207	1
3.22759875922398	3.00445464461912	208	1
3.22854338851060	3.00411896638420	209	1
3.22689103038125	2.98910690802089	210	1
3.22498183509045	3.01767975791604	211	1
3.22602865340114	3.03473404308497	212	1
3.22543181089152	3.02008345323436	213	1
3.22681828472867	3.01658879828809	214	1
3.22628409315256	3.00616450314482	215	1
3.22715837298384	2.99671996427605	216	1
3.22849342713743	2.98820862557646	217	1
3.22646128372271	3.02227940272128	218	1
3.22492634169139	3.02282919980823	219	1
3.22570704763145	3.01198162670000	220	1
3.22785189021544	3.02593752390739	221	1
3.22989299047046	3.01684946043071	222	1
3.22801272838827	3.01331957601862	223	1
3.22849608504934	2.98843687183819	224	1
3.22835482046801	2.98816095318474	225	1
3.22716780173244	2.99921658947635	226	1
3.22624257714208	2.94381062177319	227	1
3.22630742525978	2.97006173389386	228	1
3.22509693222567	2.99333701162855	229	1
3.22796326715966	3.00274860821073	230	1
3.22737407761756	3.00820530768619	231	1
3.22585010797496	2.99757345513079	232	1
3.22809651636154	3.01358282450433	233	1
3.22738742277503	2.99751949499102	234	1
3.22690437053664	2.99449461841894	235	1
3.22475696213892	3.00328787022944	236	1
3.22705791830793	3.00818413017363	237	1
3.22389920907181	3.00989277656766	238	1
3.22745018435145	3.00897445824548	239	1
3.22759048633889	3.00440749623652	240	1
3.22498481177322	3.01295271199866	241	1
3.22755587567770	3.00998717126484	242	1
3.22326153319376	3.00592402550766	243	1
3.22471035369564	3.00779279003660	244	1
3.22626698899645	3.02672633467569	245	1
3.22643974950858	2.99584370086158	246	1
3.22675675806722	3.01413950696473	247	1
3.22650343566453	3.01723196500312	248	1
3.22575701828110	3.02356986789185	249	1
3.22415033277879	3.03269620846814	250	1
3.22606432419103	3.01567325533133	251	1
3.22475629625191	3.00929516209677	252	1
3.22881636784086	3.00283627244180	253	1
3.22568086666427	3.03150045712350	254	1
3.22621775257550	3.02066506439276	255	1
3.22320977476527	3.03009828870853	256	1
3.22599258421846	3.03542517158865	257	1
3.22785979124998	3.02897360215325	258	1
3.22845082377914	3.02799396366439	259	1
3.22752457328083	2.99925594226080	260	1
3.22928956371779	3.00177514226721	261	1
3.22889582124239	3.01896567661552	262	1
3.22452720528680	3.01376955980342	263	1
3.22544408329466	3.01084976242414	264	1
3.22743192975422	2.98353593657181	265	1
3.22412003255144	3.00061659568148	266	1
3.22789005840402	2.99468020414963	267	1
3.22483893933392	2.98985709674387	268	1
3.22531847042946	3.03267032446886	269	1
3.22632906890108	3.03953770681607	270	1
3.22572473003797	3.02352131496678	271	1
3.22625692736779	3.01483030544914	272	1
3.22342234872809	3.00947653071122	273	1
3.22681204272253	3.01947726252558	274	1
3.22340090536282	3.01142479060670	275	1
3.22621992317895	2.98583562175923	276	1
3.22820372919031	2.99043300592037	277	1
3.22533842696542	2.99961041897571	278	1
3.22606645908750	3.00816120166039	279	1
3.22473883508548	2.99641760086124	280	1
3.22604043750985	3.03252428710079	281	1
3.22439625411606	3.01448420001001	282	1
3.22573880849570	3.01459773359700	283	1
3.22759670362493	3.02561898272451	284	1
3.22917085091869	3.01633312096085	285	1
3.22979080688907	3.01984442945771	286	1
3.22680162307482	3.00969720586670	287	1
3.22679682768152	3.00046013622314	288	1
3.22333001448601	3.00111370136803	289	1
3.22666599564625	2.99631859318798	290	1
3.22705335113730	2.99080019312597	291	1
3.22454541246433	2.98922284029247	292	1
3.22669439389175	3.00084187470611	293	1
3.22755966845507	3.01460079593335	294	1
3.22547632522105	3.03770499966916	295	1
3.22674291157610	3.03941545700838	296	1
3.22458824842674	3.02089764202433	297	1
3.22844127215550	3.03086440050886	298	1
3.22614401107309	3.01168312317511	299	1
3.22518317944083	3.01719379246878	300	1
3.22811641141756	3.01560400945016	301	1
3.22695732147405	3.02065819571444	302	1
3.22454568312026	2.98986887162801	303	1
3.22329027361211	2.99815353356681	304	1
3.22279680132125	3.01596167878278	305	1
3.22338613616414	3.00173030448271	306	1
3.22611244718184	3.00227257029952	307	1
3.22707527354114	2.99659932377777	308	1
3.22506896086479	3.01271068636012	309	1
3.22694215310809	2.97834249272116	310	1
3.22653990828580	2.98563742084005	311	1
3.22507579378250	2.98622901171673	312	1
3.22468363561069	2.96597359207601	313	1
3.22557610654473	3.02193923309935	314	1
3.22506894270162	3.02413174531061	315	1
3.22540472414279	3.00769500430326	316	1
3.22643157734072	3.00682191012749	317	1
3.22658180429107	2.99686884512451	318	1
3.22636658364986	3.00339892357208	319	1
3.22634077394430	3.01965304808290	320	1
3.22472031972396	3.01789297305666	321	1
3.22834315861245	3.01181315411308	322	1
3.22635629616207	3.01972032361173	323	1
3.22435353800253	3.01456163769432	324	1
3.22812730214863	3.02837240154024	325	1
3.22586521891040	2.99492394004309	326	1
3.22611087792588	3.00322866161584	327	1
3.22138373722394	3.02408689178039	328	1
3.22626208444903	3.02770412990071	329	1
3.22400116282340	3.05012543530911	330	1
3.22523096851541	3.05086514030552	331	1
3.22352615758554	3.02676757513904	332	1
3.22556716559506	3.01294619482586	333	1
3.22527806865033	3.01458900021286	334	1
3.22456911262295	3.02297118419441	335	1
3.22645771414626	3.04268011414093	336	1
3.22810072816015	3.02985898819153	337	1
3.22787228672046	2.99892272020595	338	1
3.22914547063556	3.00321968511600	339	1
3.22613925063899	2.98946560273654	340	1
3.22687259733597	3.00202563311518	341	1
3.22607894536753	3.00654999167226	342	1
3.22774444242263	3.02104330063514	343	1
3.22696795118137	3.00960838366510	344	1
3.22616344473123	2.99949386416334	345	1
3.22838944966006	2.99455530847918	346	1
3.22445834814749	2.98554772420539	347	1
3.22757582938647	2.98344918270141	348	1
3.22856585180198	3.00041388015260	349	1
3.22628936597611	3.00603080167182	350	1
3.22626745093661	3.01374586105153	351	1
3.22627881531019	3.00845967710444	352	1
3.22639103055454	3.00792837180852	353	1
3.22788316646449	3.00820493566440	354	1
3.22375015155916	3.02440131339131	355	1
3.22755058733480	3.01362056441936	356	1
3.22670228313564	2.99295104792649	357	1
3.22567595001415	3.01659388113926	358	1
3.22871296462494	3.02355570912039	359	1
3.22803530698247	3.00820839990834	360	1
3.22568352725411	3.01842105195244	361	1
3.22710594853912	3.00120355500901	362	1
3.22678660313635	3.00766925530741	363	1
3.22808160770966	3.02095056567195	364	1
3.22427166981831	3.00615998544955	365	1
3.22394745487852	3.01152855444948	366	1
3.22558507086981	3.03480463756200	367	1
3.22449210835794	3.01180885829690	368	1
3.22391094438628	3.01642612899434	369	1
3.22895956717162	3.00767892587734	370	1
3.22475094581714	3.01699598687456	371	1
3.22515864221553	3.01293264010225	372	1
3.22723641021461	3.01968618481624	373	1
3.22785622251598	3.01093226946904	374	1
3.22520597949066	3.00190672484330	375	1
3.22530488447128	3.00688845872265	376	1
3.22537680841273	3.01633425421968	377	1
3.22190277863235	3.02041917777301	378	1
3.22499854898403	3.02334597137030	379	1
3.22535167723983	3.04464746443643	380	1
3.22582014181254	3.03311312172794	381	1
3.22595638264118	3.00672584726149	382	1
3.22704020122340	3.00985183458713	383	1
3.22526137951260	3.02278706027255	384	1
3.22644108164414	3.03636252545201	385	1
3.22719460464768	3.02466532453192	386	1
3.22680466847297	3.02177324617514	387	1
3.22511264356907	3.01397581965986	388	1
3.22502779036989	2.98786119578341	389	1
3.22800118713280	3.01512425900902	390	1
3.22487315136528	3.01427819882599	391	1
3.22469541837393	3.02328114150083	392	1
3.22825547762871	3.03150201968982	393	1
3.22504996126465	3.02770289084457	394	1
3.22529160081035	3.02385778279388	395	1
3.22428380235508	3.01861137791875	396	1
3.22766876379523	3.01413816557250	397	1
3.22425216154008	2.99892691375949	398	1
3.22596578469334	3.00988957940070	399	1
3.22556293312781	3.02099640840171	400	1
3.22546667366759	3.01436193782954	401	1
3.22728939578105	3.04959762743548	402	1
3.22625171270917	3.03252355137240	403	1
3.22714032947543	3.03825626954083	404	1
3.22562952125181	3.01441762940556	405	1
3.22413784795234	3.01114948457132	406	1
3.22429108625176	3.01654735044901	407	1
3.22330041725096	3.01556924502849	408	1
3.22598353433297	3.01702132010634	409	1
3.22678948261235	2.99364834721524	410	1
3.22523206992168	3.00270660228876	411	1
3.22499983272185	3.00226694814394	412	1
3.22905442100279	3.00807060864498	413	1
3.22577344851758	3.02424279255924	414	1
3.22565299828004	2.99212089155857	415	1
3.22313960541739	3.00651028418303	416	1
3.22719573738963	3.02243878860764	417	1
3.22366722899254	3.02462705038509	418	1
3.22454441278157	3.01599588239408	419	1
3.22451895203575	3.00745771311145	420	1
3.22632221547897	2.98472694319230	421	1
3.22364208334689	2.97741972939791	422	1
3.22803149522356	2.98909227913327	423	1
3.22512977828582	3.00794933938036	424	1
3.22426556527172	3.02165278181918	425	1
3.22591406074178	3.02707416907382	426	1
3.22331360868247	3.00335367269663	427	1
3.22902104519506	2.97689104743136	428	1
3.22620629220043	3.01267782774266	429	1
3.22412984107084	3.02437900350027	430	1
3.22399769239693	3.04208257619974	431	1
3.22422116149033	3.02414069087849	432	1
3.22673303350150	3.01352467039123	433	1
3.22598110521500	3.02580940970826	434	1
3.22361472608573	3.01161660248164	435	1
3.22540072492790	3.01891878518636	436	1
3.22473262165440	3.02681502483377	437	1
3.22645141717182	3.01417501260980	438	1
3.22364089411071	3.03085001880075	439	1
3.22605705986156	3.03297197548811	440	1
3.22489444951903	3.00752578835740	441	1
3.22618324078958	3.02672453993774	442	1
3.22135650953081	3.02074222662030	443	1
3.22695407789225	3.01358850510813	444	1
3.22350755601859	3.03820217898555	445	1
3.22416974874957	3.01641367878249	446	1
3.22564092266556	3.00847279567776	447	1
3.22371176138654	3.00856956026688	448	1
3.22436049379459	2.97960464799946	449	1
3.22491282135200	3.00878977786878	450	1
3.22507777420762	2.98400097498043	451	1
3.22695907748686	2.98642092978758	452	1
3.21994868133610	3.00675252421350	453	1
3.22591750408346	3.02435963601073	454	1
3.22495493799389	3.02008980044192	455	1
3.22082302447738	3.02025433824216	456	1
3.22479888181538	3.00396454650007	457	1
3.22684935810127	3.00983408174036	458	1
3.22768938327932	3.03120289918125	459	1
3.22451989621740	3.01477559218109	460	1
3.22418904783567	3.01339163285878	461	1
3.22434845294068	3.01407980100406	462	1
3.22673873573860	3.01131911099326	463	1
3.22822767954921	3.02428695835426	464	1
3.22605275004708	3.01178527757076	465	1
3.22090936967784	3.01227167598630	466	1
3.22365864393973	3.01364274063906	467	1
3.22636405228561	2.99623250298551	468	1
3.22684360085277	2.96782717815004	469	1
3.22550735053342	2.98215534121376	470	1
3.22126309389891	2.97996101782129	471	1
3.22565024486504	2.97473622770093	472	1
3.22377622315608	3.02107949367096	473	1
3.22491600489356	3.03794476962931	474	1
3.22314260458401	3.01770022942047	475	1
3.22423107694746	3.03599415580087	476	1
3.22821638988408	3.02662958747564	477	1
3.22784490471680	3.02504581409626	478	1
3.22525426793738	3.04116361435804	479	1
3.22396898118523	3.01166196424398	480	1
3.22394999806174	3.03431963781181	481	1
3.22429552476497	2.99823043038035	482	1
3.22650591590402	2.99959644812894	483	1
3.22700872144064	3.01239980436287	484	1
3.22528331865187	3.01660585295364	485	1
3.22688216628368	3.00581367889424	486	1
3.22509248904375	3.03160819027783	487	1
3.22855290151363	3.01375433308224	488	1
3.22699754377075	2.97757971547882	489	1
3.22358170256371	2.99710827342598	490	1
3.22352790431390	3.00495007213730	491	1
3.22472322809727	3.01965780457394	492	1
3.22750706371613	3.00777521351644	493	1
3.22555163013840	3.01179867847280	494	1
3.22515401460075	2.99938443511495	495	1
3.22516561260299	2.98935371845758	496	1
3.22704590083054	3.00190138522185	497	1
3.22417003372794	2.95824079806838	498	1
3.22151003759947	2.98732078225387	499	1
3.22668501124202	3.00304973118671	500	1
3.22616769215679	2.98943463278808	501	1
3.22445632507791	2.98543007867077	502	1
3.22416641332495	2.98754065365308	503	1
3.22226987555443	3.00806087195431	504	1
3.22292701189033	3.02066799779451	505	1
3.22407348074418	3.02446965799605	506	1
3.22554582565150	2.99879130950294	507	1
3.22602118161856	3.00591441050915	508	1
3.22927504312866	3.02142571627064	509	1
3.22466605691758	3.00892884891377	510	1
3.22678689792461	2.99627982117154	511	1
3.22305938478650	2.98382456043332	512	1
3.22537413262825	2.99865254893343	513	1
3.22271554729215	3.01705717096305	514	1
3.22255645906802	3.02321177815451	515	1
3.22380811936501	3.03130313805769	516	1
3.22406729676045	3.02273928679632	517	1
3.22551100759318	3.04033287667667	518	1
3.22510413739710	3.03268766241956	519	1
3.22382808329405	3.00829876034246	520	1
3.22372203947235	2.99682115751437	521	1
3.22599149623484	2.99303116846905	522	1
3.22512385137703	3.00216877167362	523	1
3.22397509912622	2.98471323062124	524	1
3.22417374359879	3.00282999285197	525	1
3.22272976661862	3.01279618386605	526	1
3.22576909202087	3.00314590830564	527	1
3.22350510556645	2.99338715383823	528	1
3.22569810417240	3.02130507250466	529	1
3.22787584126515	3.03030685277132	530	1
3.22215529630543	3.01126906723245	531	1
3.22596619021495	2.99876742102617	532	1
3.22762239881724	3.02200863061027	533	1
3.22530877947983	3.00232305663540	534	1
3.22482969028038	2.98978654017070	535	1
3.22508865064167	2.99012744306587	536	1
3.22470332409657	3.00814596191652	537	1
3.22386120085756	3.00675758797905	538	1
3.22353215831163	3.02346824323311	539	1
3.22327997577760	3.01041401533712	540	1
3.22255305689141	2.98804354457117	541	1
3.22334867595423	2.99961151846710	542	1
3.22619060780008	3.00309884552777	543	1
3.22522842108859	2.99148441510828	544	1
3.22279141154485	3.01091196900622	545	1
3.22493894038239	3.02171330319620	546	1
3.22224406623897	3.00605691204871	547	1
3.22468837227559	3.01193184916346	548	1
3.22347514401568	2.99528145875778	549	1
3.22503113509532	3.01190376956399	550	1
3.22193976126716	3.01399931035436	551	1
3.22585345502910	3.01787060793166	552	1
3.22370811262481	3.00607817635738	553	1
3.22580815258155	3.02833931975318	554	1
3.22496997062312	3.02614385243526	555	1
3.22128150878872	2.99668418358757	556	1
3.22481211660333	3.01878242596520	557	1
3.22586071118580	3.02025862218239	558	1
3.22351878563757	3.01021329430996	559	1
3.22376728285304	3.01380217877053	560	1
3.22147214312823	3.01983553013187	561	1
3.22664894534477	3.01095438883961	562	1
3.22716748346303	3.00653629815957	563	1
3.22274369311268	3.02653338318699	564	1
3.22675446128443	3.03250284934346	565	1
3.22438551598762	3.02555483129715	566	1
3.22519141514818	3.02582943413559	567	1
3.22583557620831	3.01033102430620	568	1
3.22490981897442	3.01179376562728	569	1
3.22298723167386	3.02010863257961	570	1
3.22575092877638	2.99047427686394	571	1
3.22280802184058	3.00544826236908	572	1
3.22462990304469	3.00751234554226	573	1
3.22504589095826	2.98566128242496	574	1
3.22143433290786	3.01012970321440	575	1
3.22354932882291	3.01749973112009	576	1
3.22576747703281	3.03121728177553	577	1
3.22344695031456	3.02188964076203	578	1
3.22538503435151	2.98330484405871	579	1
3.22501149764138	2.98447488548939	580	1
3.22249719704692	3.02585017702515	581	1
3.22638382530966	3.04120168568731	582	1
3.22481760576062	3.02437257296681	583	1
3.22621900437795	2.99477305135156	584	1
3.22455781910512	2.99519826011042	585	1
3.22389546542776	3.02137176107168	586	1
3.21933070999502	3.00846575638156	587	1
3.22395024454316	3.02937322579623	588	1
3.22635996011920	3.02809356515961	589	1
3.22204039183764	3.01192767837717	590	1
3.22451215872254	2.99499031344092	591	1
3.22450521566876	3.01290088802384	592	1
3.22276856813171	3.02161373479958	593	1
3.22817453639804	3.03542870890223	594	1
3.22715966905556	3.02832234188932	595	1
3.22349585475157	3.02525395634374	596	1
3.22615041211202	3.03943249426721	597	1
3.22481733871199	3.04093586454487	598	1
3.22403330022476	3.02153529023096	599	1
3.22544274411666	3.01600111073304	600	1
3.22552303445817	3.00543103509180	601	1
3.22677558458159	3.00979036198648	602	1
3.22596358277720	3.03829375251872	603	1
3.22391191846913	3.02885589432978	604	1
3.22505740198327	3.02885716564116	605	1
3.22658645835699	3.02579726812464	606	1
3.22387043025184	3.01135085087778	607	1
3.22614377203407	3.02996347344115	608	1
3.22575165554943	3.00168298787948	609	1
3.22879911173387	3.00462829540228	610	1
3.22579552926092	3.01857591876863	611	1
3.22835177891494	3.02437252321709	612	1
3.22547925468820	3.00627003165056	613	1
3.22515119055336	2.98816312826921	614	1
3.22522333573804	3.02567444831321	615	1
3.22473056753525	3.01091116498331	616	1
3.22718764651441	2.99756417284606	617	1
3.22435200189246	3.00541702907346	618	1
3.22577985156927	3.01443302242084	619	1
3.22539992762094	3.00880099405619	620	1
3.22505768693418	3.01224120522847	621	1
3.22452529188105	3.01416250450672	622	1
3.22372272805419	3.02529978512390	623	1
3.22692958428291	3.00715196040748	624	1
3.22440032456554	3.01052093071783	625	1
3.22228311654147	3.02326170886594	626	1
3.22584551895107	3.03282021142874	627	1
3.22590891518067	3.01411866083249	628	1
3.22619061981914	2.98697092767922	629	1
3.22687402660906	2.99149812270845	630	1
3.22321926058247	3.00652189044628	631	1
3.22729854686230	3.04787297334470	632	1
3.22533410068697	3.02694100419341	633	1
3.22684177081524	3.01892231043338	634	1
3.22255016969266	3.02712448409649	635	1
3.22629133771169	3.04543386911634	636	1
3.22609777774579	3.01349589532623	637	1
3.22643127622866	3.01765475436243	638	1
3.22266788081199	3.00351478720486	639	1
3.22269514101446	2.99442603849077	640	1
3.22620127074300	3.01400620841617	641	1
3.22065656284015	3.02120151188031	642	1
3.22620852268741	3.00451839333517	643	1
3.22426527386163	3.00230633552006	644	1
3.22576625850822	3.01145167384172	645	1
3.22353075379522	3.02356084113858	646	1
3.22297740488621	3.02806309919453	647	1
3.22593685237552	3.03190520187214	648	1
3.22684906008858	3.04106343119768	649	1
3.22589513179415	3.03671954558944	650	1
3.22332020152509	3.02286683521362	651	1
3.22258995325163	3.01392418536957	652	1
3.22278309200529	3.01246633871692	653	1
3.22460056403162	3.01529581298137	654	1
3.22406165555892	3.02479618856276	655	1
3.21934688768308	3.00272614339621	656	1
3.22498897786123	2.98371246282399	657	1
3.22446866642043	3.00848213805955	658	1
3.22559361560509	2.98401690806679	659	1
3.22311909516486	2.98628268196752	660	1
3.22124033722138	3.02481902770573	661	1
3.22436514979510	3.02734570549040	662	1
3.22376328602405	3.02497981057315	663	1
3.22161525163044	3.05407499159415	664	1
3.22298812889934	3.03259349940068	665	1
3.22295136248068	3.02276959170123	666	1
3.22832084429658	3.03004411951042	667	1
3.22572919162921	3.02262834757074	668	1
3.22631437231549	3.01982873455411	669	1
3.22220643868280	3.03005033365423	670	1
3.22721113837759	3.03993548984509	671	1
3.22299679046972	3.03118897437278	672	1
3.22544323020066	3.02296247463315	673	1
3.22773041793585	3.02256576064070	674	1
3.22607597135700	3.04537316072996	675	1
3.22380374040755	3.02599191560708	676	1
3.22355783956975	3.01884136761228	677	1
3.22614686162573	3.01833171339336	678	1
3.22390167121655	3.01625557641405	679	1
3.22236315299787	3.01577260156500	680	1
3.22524888896043	3.00900250892714	681	1
3.22397562833828	3.03155961142414	682	1
3.22494554173606	3.02568484586921	683	1
3.22285879348063	3.01172121825080	684	1
3.22188721974048	3.00753189580754	685	1
3.22409468296429	3.02266213738304	686	1
3.22358497345499	3.03174473629224	687	1
3.22303220139963	3.04270431546072	688	1
3.22481595958440	3.02842120427580	689	1
3.22187588490654	3.00237851636812	690	1
3.22400566951944	3.00603953950444	691	1
3.22340289415484	3.02043192912351	692	1
3.22200940845525	3.00734068522162	693	1
3.22387334069461	3.00148938231106	694	1
3.22203895329259	2.99913989207192	695	1
3.21785370789540	3.00536376254924	696	1
3.22153046890705	3.01081666725665	697	1
3.22312172533011	2.98399802163057	698	1
3.22322747693385	3.00522997632479	699	1
3.22725078907168	3.02186529541736	700	1
3.22489900272352	3.01453358745956	701	1
3.22300115711061	3.01745934328097	702	1
3.22627445079389	2.98491729125793	703	1
3.22491229286251	2.99136728989424	704	1
3.22502903369728	3.00485812711581	705	1
3.22352012578205	2.98968538440448	706	1
3.22540120686146	2.99928526864196	707	1
3.22227996609114	3.01521114418752	708	1
3.22381966399919	3.01117750173355	709	1
3.22383631154279	2.98226927648890	710	1
3.22161294232625	2.97710640149377	711	1
3.22372123187246	3.00403736273977	712	1
3.22535920691169	3.00250858360861	713	1
3.22320805553844	3.00015249371472	714	1
3.22241277932250	3.00699121103381	715	1
3.22288919411764	2.99785515565995	716	1
3.22282262869787	3.02556828970093	717	1
3.22515280992516	3.02769665431394	718	1
3.22555563334004	3.02946121580738	719	1
3.22212809141744	3.00177035471748	720	1
3.22387001115888	3.00920696307795	721	1
3.22313492761758	2.99663347243910	722	1
3.22436552858654	2.99348379668307	723	1
3.22333955397654	2.99810493975976	724	1
3.22331494776879	3.00771314372286	725	1
3.22251388859219	3.01212996286119	726	1
3.21970892780732	2.99839590938937	727	1
3.22312159748741	3.01913809281938	728	1
3.22215648940049	3.01640922076930	729	1
3.22385946504226	3.01360767125471	730	1
3.22659527764324	2.99625276041834	731	1
3.22449285424527	3.00448639779623	732	1
3.22290575581314	2.99195910716301	733	1
3.22504953945305	3.00636936047851	734	1
3.22393997370591	3.00782618104877	735	1
3.22263828488000	3.02128479989010	736	1
3.22322469448344	3.02302246045374	737	1
3.22314314913387	3.01620626193770	738	1
3.22367834095891	3.01579213358027	739	1
3.22245028461849	3.01428332648387	740	1
3.22424467318009	3.01267588007196	741	1
3.22481087084655	3.01694282833518	742	1
3.22662514399950	3.02202577023645	743	1
3.22300189910157	3.01119748014496	744	1
3.22230834070048	3.01893861492260	745	1
3.22266921681864	3.01318664434103	746	1
3.22544475981260	3.02964508643669	747	1
3.22448603022352	3.03512981314751	748	1
3.22602643481027	2.98082645543414	749	1
3.22301170931763	2.99768842903879	750	1
3.22471814884490	3.02541393952186	751	1
3.22432723856780	3.03595977750035	752	1
3.22501675962758	2.99282378701514	753	1
3.22494660547607	2.99288071562725	754	1
3.22144910749842	2.99332556012376	755	1
3.22586158471329	2.99408954873771	756	1
3.22540235672710	2.99142276361090	757	1
3.22799317354700	2.97854045154393	758	1
3.22363459898679	2.99683000581033	759	1
3.22365982067218	3.01377313434423	760	1
3.22432602056652	3.01283592698434	761	1
3.22378746599207	3.00325437701663	762	1
3.22605585624491	3.00561664629479	763	1
3.22329935089861	3.00011049857336	764	1
3.22229567601302	3.01751663907859	765	1
3.22318322802984	3.01666943091166	766	1
3.22530284719436	3.03054433000505	767	1
3.22548520734381	3.02956015827693	768	1
3.22017568428060	3.00777521335206	769	1
3.22484264957534	3.04232937632549	770	1
3.22247792221015	3.01626882477505	771	1
3.22455211685862	3.01688548690517	772	1
3.22598790486546	3.00123581100160	773	1
3.22390641999571	3.00657565706109	774	1
3.22387225960066	3.02194646506795	775	1
3.22462402779106	3.02930474275180	776	1
3.22205824227587	3.02907696740887	777	1
3.22431409669836	3.00896982211253	778	1
3.22284583597548	3.01073434406909	779	1
3.22183415378201	3.01494080212311	780	1
3.22216882348114	3.02142033285312	781	1
3.22087570535108	3.00732916255786	782	1
3.22129005529632	3.01070343972427	783	1
3.22506139300201	3.01608306934075	784	1
3.22192397823993	3.00269173681528	785	1
3.22284286666899	2.99554724316188	786	1
3.22529362902092	2.99487293285824	787	1
3.22605533551920	3.01592111168066	788	1
3.22284595484127	3.00273577884254	789	1
3.22466557527667	3.00876595868410	790	1
3.22343195830093	3.00966043338643	791	1
3.22481682376099	3.00997047186705	792	1
3.22349960605051	3.02813759000911	793	1
3.22465659930855	3.02152229733459	794	1
3.22461616777087	3.00090152301621	795	1
3.22334035769035	3.03093368920113	796	1
3.22730066231380	3.00134607970667	797	1
3.22510992655900	3.01240232520830	798	1
3.22124036787269	3.01075696261649	799	1
3.22397222377421	3.01792333826463	800	1
3.22388086054569	3.01732739361256	801	1
3.22445720537397	2.99695537541946	802	1
3.22385901120509	3.00369486116598	803	1
3.22447611798060	3.00071305317058	804	1
3.22521368272395	3.00455734601924	805	1
3.22235873877672	3.02077643997054	806	1
3.22338410279490	3.00703098597916	807	1
3.22160274088564	3.02714890082560	808	1
3.22474061765552	3.00674591050852	809	1
3.22271919737912	3.00184408521027	810	1
3.22526353882720	3.00356274237101	811	1
3.22362872548246	3.00061223407531	812	1
3.22315003792753	2.99160131689865	813	1
3.22429932890207	3.01376385315122	814	1
3.22208943080365	2.99839895444844	815	1
3.22266360241259	2.98956575613191	816	1
3.22526989977056	2.99399989943728	817	1
3.22512645017376	3.00512867716154	818	1
3.22418742750966	3.02786638092896	819	1
3.22397308781637	3.00397745221372	820	1
3.22329105626263	2.99126194701005	821	1
3.22400284356018	3.00767994350279	822	1
3.22500503481026	3.00973267977572	823	1
3.22164634353149	3.00402541550489	824	1
3.22326298626056	3.00021178891058	825	1
3.22217713871521	2.99950636067026	826	1
3.22432554698178	3.01026249665524	827	1
3.22060678487753	3.01316515948834	828	1
3.22230386037966	3.03561574527981	829	1
3.22139585766288	3.02681685791245	830	1
3.22194267557356	2.99721938947854	831	1
3.22235330898534	2.98467808319708	832	1
3.22404798370716	2.99132004295493	833	1
3.22269872262298	3.01787383916566	834	1
3.22352781985709	2.99607395163889	835	1
3.22203698528864	3.00428923474984	836	1
3.22308221879138	3.02206586647332	837	1
3.22305248110208	3.02054426417277	838	1
3.22754708594267	3.01717371275162	839	1
3.22340889143317	3.04457146004111	840	1
3.22277128417934	3.03105423787423	841	1
3.22304181195097	3.00071902238671	842	1
3.22537730360512	3.02711470549610	843	1
3.22350871332429	3.01743031706257	844	1
3.22583134695480	3.00688238953288	845	1
3.22179605971647	3.01034305373107	846	1
3.22589340254644	2.99728927890915	847	1
3.22390708873355	2.98094470590225	848	1
3.22373946821877	2.98905779044429	849	1
3.22091821807771	2.98589807506650	850	1
3.22384622288371	3.01180367728873	851	1
3.22422136209185	3.00831071188545	852	1
3.22514715269302	3.00811005757541	853	1
3.22551875915631	2.99975159141703	854	1
3.22709794821926	2.99922782456824	855	1
3.22310759184650	3.01158017886336	856	1
3.22526482898106	3.01060156933080	857	1
3.22365492634001	3.02443662063058	858	1
3.22608283666125	3.01073360380991	859	1
3.22442347438961	3.01741001002185	860	1
3.22625371692420	3.04049267287359	861	1
3.22402462241738	3.01325921203954	862	1
3.22207131343213	3.01693149905771	863	1
3.22361518247951	2.99773940523601	864	1
3.22127946648539	3.00514106950006	865	1
3.22174892574928	3.02327042354110	866	1
3.22456489630492	3.03459380891811	867	1
3.22342062323694	3.02837924769303	868	1
3.22255659016519	3.02977271061102	869	1
3.22378844068981	3.02846442917253	870	1
3.22324914153804	3.02684165911406	871	1
3.22454813212411	3.01385345856859	872	1
3.22514747286523	3.02690856507006	873	1
3.22267757170086	3.03592023153749	874	1
3.22297305375581	3.03679799088774	875	1
3.22299007464415	3.02339051806163	876	1
3.22369879698307	3.00361104383813	877	1
3.22617334266333	3.00566635327809	878	1
3.22454983966749	3.00878267958682	879	1
3.22296037056513	3.01399398990559	880	1
3.22395087101379	3.01003664196206	881	1
3.22426845320003	3.01270401288447	882	1
3.22221120130974	3.00264317022497	883	1
3.22239606123467	3.00869736668115	884	1
3.22182848141493	2.99699412202528	885	1
3.22360481908038	3.00405835833881	886	1
3.22501328521919	3.00982594503334	887	1
3.22313417537354	3.01229666709994	888	1
3.22331292230076	2.99669074238726	889	1
3.22390256388047	2.98467629178363	890	1
3.22445153355769	3.00030951672950	891	1
3.22697980919383	2.99506513585761	892	1
3.22313070004848	3.00898834138743	893	1
3.22220025556829	3.01714298838733	894	1
3.22835010894955	3.00982524691427	895	1
3.22200490255916	3.03030444528881	896	1
3.22565990544473	3.04518758681191	897	1
3.22451769411883	3.01897999256613	898	1
3.22525656013775	3.01022617960792	899	1
3.22417166423131	3.01110661144796	900	1
3.22457066088955	3.02308629943635	901	1
3.22162807906525	3.01584668600474	902	1
3.22041662817188	3.01901026083845	903	1
3.22289788350453	3.01471333026260	904	1
3.22308269504550	3.02786106174858	905	1
3.22412347185143	3.03834361229613	906	1
3.22476988233009	3.02928445271134	907	1
3.22541397495531	3.04373911375587	908	1
3.22165670116776	3.03210970958097	909	1
3.22395014341320	3.00769605072869	910	1
3.22233297264416	3.01174555895574	911	1
3.22597311295592	3.00376509650495	912	1
3.22484396047472	2.98945399882988	913	1
3.22428644616574	3.01046934222159	914	1
3.22361554182506	3.01344482303026	915	1
3.22324563940568	3.02101291650966	916	1
3.22248439783915	3.00671992413673	917	1
3.22004093445331	3.01601870473250	918	1
3.21905995132034	3.00310517272796	919	1
3.22445015532674	3.01951285120341	920	1
3.22545991634891	3.01858787612239	921	1
3.22517359012107	3.01219317676579	922	1
3.22345869916273	3.00536382942978	923	1
3.22336736400939	3.03293930768686	924	1
3.22331985631734	3.00426886941654	925	1
3.22536664641396	3.01354934920173	926	1
3.22463602553790	2.99587327100717	927	1
3.22464130052355	3.00898570845064	928	1
3.22273021344711	3.00605474818286	929	1
3.22041151449499	2.99097584457900	930	1
3.22229663035910	3.03477823396379	931	1
3.22338381684541	3.02782936171042	932	1
3.22665742728058	3.02617732697084	933	1
3.22188858917870	3.02683893720334	934	1
3.22039930904613	3.01872480759005	935	1
3.22058596771831	3.02291426866037	936	1
3.22187363036853	3.01767460632809	937	1
3.21977659717759	3.00140519382627	938	1
3.22076627554214	3.00227308063216	939	1
3.22182281525975	3.02716892576101	940	1
3.22096809972806	3.02388029812692	941	1
3.22217317135751	3.03444830285732	942	1
3.22309107352652	3.01944851423134	943	1
3.22031228302326	3.00006736562603	944	1
3.22073508452455	3.00818837653142	945	1
3.22167053132203	2.99205549838371	946	1
3.22322721500909	3.01066078238933	947	1
3.22410057502007	3.00583958267509	948	1
3.22420869809065	3.01504490926898	949	1
3.22221630984655	3.00128966256846	950	1
3.22397755064728	2.99838913402370	951	1
3.22238386552042	2.98397210178552	952	1
3.22158800132942	2.98848501433807	953	1
3.22132625176337	3.02633872125775	954	1
3.22318911101585	3.01186841868494	955	1
3.22477106198074	3.01380689021897	956	1
3.22104283191079	3.02201086480662	957	1
3.22093452693213	3.03364379783581	958	1
3.22396004620007	3.02517998605346	959	1
3.22196411726645	3.02550109688737	960	1
3.22568917504347	3.03487673831765	961	1
3.22643331072126	3.03145239888115	962	1
3.22585977636540	3.01409279782327	963	1
3.22285611290151	3.03152431009236	964	1
3.22376164418226	3.00123982703761	965	1
3.22204690457283	2.99561491472228	966	1
3.22463604049830	3.00907269168332	967	1
3.22266865726383	3.02817515611057	968	1
3.22247220489231	3.02713675805949	969	1
3.22363662399000	3.00522052009137	970	1
3.22241915876956	2.98815279469718	971	1
3.22434582533582	2.99428451331167	972	1
3.22147837054157	2.99209051172593	973	1
3.22426401607011	3.02131323986268	974	1
3.22163640517848	3.00900105715115	975	1
3.22397904703026	3.00352098429462	976	1
3.22575544999454	3.00137530028386	977	1
3.22182809302563	3.02098060277558	978	1
3.22118124494522	3.01515895163776	979	1
3.22172208214076	3.03576065119855	980	1
3.22469371471193	3.03650915143270	981	1
3.22098940361650	3.01667822774653	982	1
3.22338178851410	3.01575792176117	983	1
3.22130215761663	3.02968941216286	984	1
3.22269316855724	3.03154287596779	985	1
3.22295147638369	3.03149643599306	986	1
3.22422735346446	3.00166193088885	987	1
3.22396390997980	3.00477232746551	988	1
3.22301287237591	2.97842148877702	989	1
3.22290739982261	2.99298178407818	990	1
3.22056359098836	3.01039928548376	991	1
3.22331619185596	3.01761640385781	992	1
3.22362709299027	2.98805395881055	993	1
3.22330674421471	3.00961404611716	994	1
3.22422827512479	3.00266726442569	995	1
3.22157045583653	3.01419979649064	996	1
3.21774637339621	3.02609121647330	997	1
3.21954292946306	3.02560294925119	998	1
3.22321935507635	3.00410160523461	999	1
3.22022205691073	3.02979397503397	1000	1
3.22278963054124	3.03593073970820	1001	1
3.22477399455042	3.03381171745751	1002	1
3.22098795664883	3.02241499911796	1003	1
3.21955334858915	3.02833288514002	1004	1
3.22223978267902	3.00651046220516	1005	1
3.22335795719200	3.00335459355622	1006	1
3.22619237200880	2.99897124529431	1007	1
3.22273617248733	3.00851519709652	1008	1
3.22357677149266	2.98988965415702	1009	1
3.22171985987378	3.00032807208143	1010	1
3.22061572506342	3.02548198049681	1011	1
3.21925645389290	3.01172383436553	1012	1
3.22315556032734	3.01680607793284	1013	1
3.22181919553407	3.00396734205278	1014	1
3.22072543616166	2.99205331656634	1015	1
3.22068113273610	3.01573272433938	1016	1
3.22252653180792	3.01159879115415	1017	1
3.22053994518913	3.00070828198233	1018	1
3.22132400122853	3.00787376472448	1019	1
3.22044830036254	2.97544753042984	1020	1
3.22867414403101	3.01424828261672	1021	1
3.22016972785939	3.01562691524655	1022	1
3.22405881516969	3.01782811016855	1023	1
3.22353657508640	2.99202138158550	1024	1
3.22174743178472	2.98319553998815	1025	1
3.22180282667418	3.00730857880206	1026	1
3.22338936690546	3.00103383212982	1027	1
3.22381612387286	3.00110103778034	1028	1
3.22354243083376	3.01629792102158	1029	1
3.22452074282361	3.01981958552426	1030	1
3.22148635478315	2.98934004366232	1031	1
3.22138419414092	2.98212577293852	1032	1
3.22038409021344	3.00123270927009	1033	1
3.22376027405161	3.02141390116538	1034	1
3.21986146178167	3.04849113470218	1035	1
3.22301541870717	3.00903458356385	1036	1
3.22167460803891	3.03175045977096	1037	1
3.22216955446144	3.02464985517381	1038	1
3.22100819313252	3.01495664929412	1039	1
3.22439280945856	3.02268046740421	1040	1
3.22476000420801	3.01643224584509	1041	1
3.22148425488142	3.00487820922629	1042	1
3.22218562679009	2.99232625998247	1043	1
3.22360411451124	2.99308315507691	1044	1
3.22406833838603	3.01207441760108	1045	1
3.22401518626192	3.03968929236776	1046	1
3.22401467612631	3.00803540370953	1047	1
3.22381168002284	2.99758466868274	1048	1
3.22341488939688	3.02270158959752	1049	1
3.22259322702497	3.04208881755423	1050	1
3.22237063564010	3.00286523318963	1051	1
3.22484179209383	3.00898316820369	1052	1
3.22303146714091	3.00867702627099	1053	1
3.21952672100303	3.00737948363676	1054	1
3.22270520786041	3.00479317846879	1055	1
3.22197664832578	3.00059610634605	1056	1
3.22265549963979	3.00701907304548	1057	1
3.22214043765712	3.03169271736096	1058	1
3.21991549403242	3.02848562759702	1059	1
3.22360907782492	3.02968462043354	1060	1
3.21932634586316	3.02992466135477	1061	1
3.22215818100842	3.02639922152706	1062	1
3.22139195115115	3.01560996030043	1063	1
3.22123570990945	3.00052045022271	1064	1
3.22377855591262	2.99798135798188	1065	1
3.22297161978473	3.00092238318238	1066	1
3.22490853677065	3.02627866276323	1067	1
3.22319161444596	2.99985013887776	1068	1
3.22311290010667	3.00219188861854	1069	1
3.22263295995347	3.00302510908131	1070	1
3.21901156867360	3.02393679088834	1071	1
3.22271637768160	3.01161983221996	1072	1
3.21978256796274	3.01335579126172	1073	1
3.22197396307561	2.99762616963173	1074	1
3.22024922188572	3.00436477941956	1075	1
3.22204713891438	2.99766502548014	1076	1
3.22243922692137	2.96447705230474	1077	1
3.22273112622392	2.96172770503170	1078	1
3.22291402929552	2.99005812853608	1079	1
3.21955527212419	3.01553953293654	1080	1
3.22143019959915	3.00017307441109	1081	1
3.22136176231511	2.99804441627620	1082	1
3.21911890896414	3.00048789544178	1083	1
3.21851612909386	3.02454846806693	1084	1
3.22300873707228	3.02566634404552	1085	1
3.22246731951631	3.01910963634936	1086	1
3.22387875360495	3.00289278927398	1087	1
3.22391365985055	3.00246643737616	1088	1
3.22085361600132	2.98281123075576	1089	1
3.22240799788745	3.00790769725374	1090	1
3.22383877622240	3.01274289053124	1091	1
3.21973035568067	3.01431265145106	1092	1
3.22045888441807	3.03355754943884	1093	1
3.22176815743236	3.01788224003457	1094	1
3.22424397481841	3.01156042767746	1095	1
3.22237562741751	3.01656793866407	1096	1
3.22106479217974	3.01051595740239	1097	1
3.22151439474071	3.01249685682979	1098	1
3.22280323764285	3.02962621669998	1099	1
3.22189504464908	3.03065622124671	1100	1
3.21849989505755	2.99159241593982	1101	1
3.22130924344852	2.97162339939671	1102	1
3.22061962198151	2.99327936320288	1103	1
3.21875501372045	3.00662077676521	1104	1
3.22188450125395	3.00495237006995	1105	1
3.22296900815645	2.99529854018077	1106	1
3.22301133047891	2.98927860667645	1107	1
3.22092703233089	3.00096105974101	1108	1
3.22203696426676	3.01366969306163	1109	1
3.22504037938209	3.02360040420264	1110	1
3.21824367812243	3.02827459957282	1111	1
3.22278684685516	3.02445498862595	1112	1
3.22159495191136	3.00960144900613	1113	1
3.22343402940078	3.03208932799491	1114	1
3.22058094836297	3.01099410504481	1115	1
3.22292542756055	2.99699953080564	1116	1
3.22502540256237	3.01936871166932	1117	1
3.22269064191625	3.02379957527345	1118	1
3.22357042333361	3.02565310379924	1119	1
3.22355671722242	3.03864526673553	1120	1
3.22271231316636	3.00682462998640	1121	1
3.21968504557448	2.98963227727756	1122	1
3.22264054589537	3.01241352698316	1123	1
3.22149073032467	3.00882659392478	1124	1
3.22411898594955	2.99117989716605	1125	1
3.22240674468301	3.00833764577632	1126	1
3.21996598097315	3.03514407022741	1127	1
3.21840845076073	3.03281171811049	1128	1
3.21892522856510	3.02231718268981	1129	1
3.22153221798907	3.01693313421418	1130	1
3.21995296261580	2.99907253507591	1131	1
3.22358950219127	2.99933083838234	1132	1
3.22070922978057	2.97751158720367	1133	1
3.22349099583607	3.00897818659151	1134	1
3.22167897192646	3.00854212632129	1135	1
3.22061094664733	3.00775929743829	1136	1
3.22019510843595	3.01012622567482	1137	1
3.22001142401780	3.00870402070931	1138	1
3.22042684997705	3.00462616134577	1139	1
3.22275954898816	3.02302159594769	1140	1
3.22242175333224	3.02977192194273	1141	1
3.22158701040535	3.04192759587640	1142	1
3.22374399157308	3.04743814986254	1143	1
3.22304413595660	3.03252679333205	1144	1
3.22191442242722	3.02264696854593	1145	1
3.22225600275925	3.01417040505978	1146	1
3.21983583484985	2.99739280257490	1147	1
3.22046363055055	3.03767485031992	1148	1
3.22283475367398	3.03661894140639	1149	1
3.22266605228198	3.01108962431999	1150	1
3.22063365675047	3.03279445043586	1151	1
3.21810447478768	3.02611766780212	1152	1
3.22398886579373	3.02799582308040	1153	1
3.22447540661405	3.02626552156763	1154	1
3.22122192525768	3.03160129401090	1155	1
3.22153024160517	3.02769411377882	1156	1
3.22147625452073	3.02701755622620	1157	1
3.21978180446173	3.00885790444874	1158	1
3.22061449740607	3.01670102425028	1159	1
3.22106902437615	3.00626192818339	1160	1
3.22030867041030	2.99592097099543	1161	1
3.22154972172276	3.01146948779571	1162	1
3.22396420189989	3.02678267603823	1163	1
3.22335959329647	3.04542582853721	1164	1
3.22095212706770	3.03237593181552	1165	1
3.22279543332506	3.04399200734738	1166	1
3.22340280794665	3.03502684222371	1167	1
3.22122489286460	3.01892231512841	1168	1
3.21965879131807	3.01624135349264	1169	1
3.22242691301293	3.01490470364154	1170	1
3.22274148572694	3.02683096535662	1171	1
3.21860580071023	3.02851514884013	1172	1
3.22052000779613	2.99856641129822	1173	1
3.22074813532924	3.02105417350577	1174	1
3.22339256894843	3.03086696981626	1175	1
3.22437261243706	3.02847541281794	1176	1
3.22270944674467	3.02618379809875	1177	1
3.22316013524152	3.03331089236516	1178	1
3.22074963096509	2.99827517984096	1179	1
3.22017175931238	2.98889504108242	1180	1
3.22115156360507	3.03742768211574	1181	1
3.22239703605339	3.00754635995209	1182	1
3.21974681857156	2.99532292857517	1183	1
3.22043348158094	3.00971186474637	1184	1
3.22214098098012	3.02679796740857	1185	1
3.22125062906737	3.04311691518582	1186	1
3.22158949592003	3.02747415262438	1187	1
3.22132872886048	3.01991487851150	1188	1
3.21945229693913	3.01342778954650	1189	1
3.22069435298757	2.99922865805324	1190	1
3.21933026015585	3.00859011532597	1191	1
3.22133080796506	3.02044852697669	1192	1
3.21983331862368	2.99891579210714	1193	1
3.22192403091911	2.99713407869868	1194	1
3.22020482697954	3.01221591868686	1195	1
3.22135945435384	3.00827460650699	1196	1
3.22083810579506	3.00481855503568	1197	1
3.22175729672003	2.99786943183109	1198	1
3.22049654373368	3.02576648918500	1199	1
3.22224050259449	3.01655677882338	1200	1
3.22216478483769	3.03438742374767	1201	1
3.22111597878816	3.01783761213738	1202	1
3.21972719104486	3.00670602737922	1203	1
3.22228281392246	3.01579255846962	1204	1
3.22018713922032	3.01559970623597	1205	1
3.22424949721248	3.02627049872192	1206	1
3.21963857816618	3.01280110252226	1207	1
3.21969310581382	3.00672959947574	1208	1
3.22331462968488	3.00832460508223	1209	1
3.22360899912827	3.00259139883601	1210	1
3.21869552031741	3.01287552979585	1211	1
3.22132529349209	3.00612168968269	1212	1
3.22195257443014	3.01229117752540	1213	1
3.22075031731792	3.01177867919159	1214	1
3.21937613158125	3.01987958676645	1215	1
3.22503985550009	3.00927414238530	1216	1
3.21874264663437	3.02309701724195	1217	1
3.22172036710048	3.02796391184484	1218	1
3.22065212648003	3.02982010792595	1219	1
3.22304180579333	3.01310698395015	1220	1
3.22034361170846	3.01214478824044	1221	1
3.21931759746868	3.01581364525517	1222	1
3.22136137335311	3.00576874193019	1223	1
3.22174308114191	2.99020483497915	1224	1
3.22386555674174	3.01670510822537	1225	1
3.22328861588170	3.01339685033993	1226	1
3.22078174992284	3.00190214559055	1227	1
3.22202290458209	3.01006186465768	1228	1
3.22172073137698	3.00725958746556	1229	1
3.22161348470315	3.02665831780869	1230	1
3.22320117761089	3.01880594368769	1231	1
3.22331653581375	3.00545469079886	1232	1
3.22187609844453	3.02308842270267	1233	1
3.22289232281358	3.02308984419942	1234	1
3.22525510192807	3.01266149071202	1235	1
3.21976325463496	3.03257764336673	1236	1
3.22335723933920	3.00680887867952	1237	1
3.21754779685404	3.01115516275732	1238	1
3.22091251043815	3.01165284389084	1239	1
3.22257137455268	3.02757797956536	1240	1
3.22242092720236	3.02549427274894	1241	1
3.22302208776271	3.01364362763649	1242	1
3.21959127871575	2.99690753519933	1243	1
3.22187584371066	3.01748428048325	1244	1
3.22090384460953	2.99985512291036	1245	1
3.22019767912859	2.99748726252826	1246	1
3.22144626450169	2.98171683089468	1247	1
3.22203831853155	3.00090119413801	1248	1
3.22182409125764	3.01870444627228	1249	1
3.22335802472385	3.03955331913870	1250	1
3.22195126158968	3.03543694614024	1251	1
3.22002940188540	3.02671097873414	1252	1
3.22261264818209	3.03323577522675	1253	1
3.22243566990909	3.03973171751768	1254	1
3.22317097556141	3.01790024114295	1255	1
3.22176694153988	2.98526868529111	1256	1
3.22145436688879	2.98917251481970	1257	1
3.22303260574887	3.02190398119748	1258	1
3.22379402908438	3.01627758268347	1259	1
3.22243473537751	3.01782090398985	1260	1
3.22345388338893	3.02730013065789	1261	1
3.22248950096199	3.03184672300968	1262	1
3.22473391609385	3.01309448327639	1263	1
3.22110558344655	3.01567120593211	1264	1
3.22326039078578	3.00197592280140	1265	1
3.22277533644385	3.03035707729153	1266	1
3.22436484695475	3.04039921781137	1267	1
3.22211382790616	3.03320197013435	1268	1
3.22218355361997	3.03758255566600	1269	1
3.21804724521190	3.03217453229212	1270	1
3.21971723741281	3.04787455445727	1271	1
3.22133090771201	3.03685606467732	1272	1
3.21826959249963	3.01990294842701	1273	1
3.22141358069556	3.01202878629442	1274	1
3.22279541079644	3.00388488133576	1275	1
3.22169408198775	3.00277461559637	1276	1
3.22282011178752	3.01178460948028	1277	1
3.22076083754836	3.01051880656391	1278	1
3.22218305708167	3.00337868348181	1279	1
3.22224130874346	3.02521555097409	1280	1
3.22102748055779	3.02786451199181	1281	1
3.22022988341565	3.01839980983578	1282	1
3.22172065039396	3.00047945703122	1283	1
3.22064290699607	3.02097461076819	1284	1
3.22177213196735	3.02716821950022	1285	1
3.22126803912328	3.00385177332688	1286	1
3.22080215326169	3.00201666749228	1287	1
3.21863570698600	3.02488913746913	1288	1
3.21957322947479	3.02696210095063	1289	1
3.22315133449616	3.02272325713295	1290	1
3.22242219043613	3.00122538502103	1291	1
3.22220089974512	2.98991969035575	1292	1
3.22407901105510	2.99556418135632	1293	1
3.22336295187754	2.99148387764599	1294	1
3.22487373713111	2.98355107221350	1295	1
3.22294185426726	2.99414823845766	1296	1
3.22203391569611	3.00715299506526	1297	1
3.22034133674468	2.99205518490697	1298	1
3.22235277867234	2.98522930833196	1299	1
3.22417794396662	3.01683476590360	1300	1
3.22293575144991	3.00278384996196	1301	1
3.22027316999452	3.00388067027131	1302	1
3.22005033016826	3.02391706555284	1303	1
3.22466223588085	3.01939463265057	1304	1
3.22305902408432	3.00316167601543	1305	1
3.22267741011972	3.01346829011153	1306	1
3.22238552555230	3.02567233831278	1307	1
3.22603951798122	3.03211110973072	1308	1
3.22142822700540	3.00757821605854	1309	1
3.22261583595295	3.00238702584324	1310	1
3.22293745444002	3.01360859281157	1311	1
3.22108892617091	3.00490454536524	1312	1
3.22142039276661	3.01851521845845	1313	1
3.22575296710326	3.02682851701273	1314	1
3.22182993262641	3.01560748378848	1315	1
3.22039317423244	3.00634932966830	1316	1
3.22102546850150	3.00612663535148	1317	1
3.22437106208735	2.99921936420517	1318	1
3.22174377134310	3.01753581219461	1319	1
3.22473992670431	3.02266564481998	1320	1
3.22340348062222	3.02766665103752	1321	1
3.21975155908157	3.01891655090795	1322	1
3.22206158891552	3.00581947273127	1323	1
3.22277866733751	2.99351832961815	1324	1
3.22006246976394	3.00563547401908	1325	1
3.22265321675570	3.02719780679893	1326	1
3.22274379082699	3.04803269172818	1327	1
3.22041404335947	3.02865611951529	1328	1
3.22174784898073	3.01283107060430	1329	1
3.22093718393450	3.01666454613746	1330	1
3.22336355536116	3.02995926441721	1331	1
3.22045752483327	3.01422106834754	1332	1
3.22107787378214	3.01393709897307	1333	1
3.22130002207966	3.01608195185342	1334	1
3.22220132598823	3.01419574837051	1335	1
3.22558063983791	3.01195830027819	1336	1
3.21995220238709	3.04101211934560	1337	1
3.22113657044115	3.01665886246347	1338	1
3.22327095884329	3.02415336860508	1339	1
3.22346805513966	3.02475336068217	1340	1
3.21943964599360	2.98911514552006	1341	1
3.22126647152966	2.99915283874209	1342	1
3.22073826761767	3.01487200419867	1343	1
3.22218588211502	3.01668203544638	1344	1
3.22157768248586	2.98905787173882	1345	1
3.22167053875431	3.01672091328357	1346	1
3.22129532108037	3.02125423856033	1347	1
3.22260263178307	3.00738388927511	1348	1
3.22201700021681	3.01401207874637	1349	1
3.22382618835626	3.03584478748824	1350	1
3.21902937332274	3.02049779693263	1351	1
3.22090206192495	2.99848543227593	1352	1
3.22096545657519	3.01636035100722	1353	1
3.22285997955055	3.01259903563020	1354	1
3.22361160717281	2.99276420340367	1355	1
3.22207692649004	2.98475442566933	1356	1
3.22303009217931	2.99315060340233	1357	1
3.21877537870760	3.01827870958259	1358	1
3.22084563001477	3.03520517633158	1359	1
3.22032833130084	3.02533926084823	1360	1
3.22140547380206	2.98580033367162	1361	1
3.22429565760558	2.99185048542921	1362	1
3.22399147899662	2.99946507257241	1363	1
3.22129066300970	2.98486044037526	1364	1
3.22357757601429	3.00103457723291	1365	1
3.21898913547514	3.01307771853570	1366	1
3.22419199005824	3.02156242761313	1367	1
3.22089955279598	3.03018788319182	1368	1
3.22189461532870	3.01906627248589	1369	1
3.22365997595109	3.00067633440399	1370	1
3.21913566447583	3.01355930040950	1371	1
3.22285511384266	3.01741883591145	1372	1
3.22185840459237	3.01166733826792	1373	1
3.22100682051871	2.99652260562625	1374	1
3.22115260022483	3.00763560835499	1375	1
3.22173353393635	3.01634247683279	1376	1
3.22061135442691	2.99635111681976	1377	1
3.22095815308630	2.99631508887237	1378	1
3.22255249891119	2.99059746877291	1379	1
3.22633874307211	3.00582546114857	1380	1
3.22422517048613	3.00764323677403	1381	1
3.21942129866863	3.01631176177487	1382	1
3.22000715458646	3.02342579406789	1383	1
3.22084720367080	3.02664102922132	1384	1
3.22384019034888	3.03227480095535	1385	1
3.22146303961068	3.01178916934073	1386	1
3.22420004453719	3.00095911451073	1387	1
3.21881295938887	3.01888950367364	1388	1
3.22222060446090	3.01220117103573	1389	1
3.22209361561153	3.02663035481723	1390	1
3.22399248389098	3.01038042941322	1391	1
3.21968943361567	2.98858595750740	1392	1
3.22305869936087	3.01545196911193	1393	1
3.22303497514419	3.00931008667853	1394	1
3.22227299441864	3.01392374606468	1395	1
3.22113731769241	2.98117217858331	1396	1
3.22593647314025	3.00054988857104	1397	1
3.22373425913539	3.00697671540524	1398	1
3.22182352076707	3.00088150775927	1399	1
3.22154550215792	3.01889518772941	1400	1
3.21956932741791	3.02298193812090	1401	1
3.22030234932756	2.99648134059091	1402	1
3.21969746087012	2.99656968001238	1403	1
3.22295502443719	3.00485631125881	1404	1
3.22192645445937	3.00210354689182	1405	1
3.21999008857563	3.01232418481031	1406	1
3.22020875770707	3.01372011379799	1407	1
3.22308044972791	3.01659701849399	1408	1
3.22136163060158	3.01480653847040	1409	1
3.22060684893642	2.98504356875263	1410	1
3.22002985883970	3.02432179305674	1411	1
3.22077710670581	3.02863941061437	1412	1
3.22262927730421	3.02048271639130	1413	1
3.22023215826640	3.02861801297647	1414	1
3.22109577255863	3.01955680697092	1415	1
3.22098308463819	3.00918545772215	1416	1
3.22038710227963	2.98920657464475	1417	1
3.21980363632059	3.01087720497114	1418	1
3.22209850078816	3.00989077811688	1419	1
3.22307690355840	3.00773133999297	1420	1
3.22604110404687	3.03949497177601	1421	1
3.22272326143592	3.03360034691073	1422	1
3.21982168612649	3.02074966938303	1423	1
3.22178906955544	3.02791105525286	1424	1
3.22154013307006	3.02561369226881	1425	1
3.22291208088606	3.00844782716898	1426	1
3.22175220052552	3.01111102968999	1427	1
3.22187565162619	3.02816523541246	1428	1
3.22428201546568	3.03695158957490	1429	1
3.22291557118826	3.02259586538492	1430	1
3.21960172448252	3.01938353261730	1431	1
3.22135379700595	3.01461428115138	1432	1
3.22335354036705	3.01239534751293	1433	1
3.21962507772516	3.00005887027134	1434	1
3.22195007979759	2.99986819551194	1435	1
3.22212548664439	2.99740230406723	1436	1
3.22127323687623	3.01937671073483	1437	1
3.22178278584026	2.99111621929994	1438	1
3.22097939157452	2.99730970488145	1439	1
3.22226130385005	3.00852330275877	1440	1
3.21933315559777	3.01910599981553	1441	1
3.22303976479477	3.04232607235073	1442	1
3.21922908072298	3.01934247848210	1443	1
3.22310413228826	3.00793061065125	1444	1
3.22170123061397	3.02067715981964	1445	1
3.22268219124390	2.99732426098349	1446	1
3.22448473877739	3.01976748469157	1447	1
3.22201398264351	3.01408393904983	1448	1
3.21995698081178	3.01062915787640	1449	1
3.22257085235738	3.00120575464307	1450	1
3.22126971304912	3.01807609634035	1451	1
3.21912761032625	3.02700022956307	1452	1
3.22153257198919	3.00064589166158	1453	1
3.22227433787835	2.99796005030365	1454	1
3.22070946332006	3.02599705979745	1455	1
3.22233257607108	2.97689306471496	1456	1
3.21917755675168	2.98587263382456	1457	1
3.22117515171131	3.01270589984079	1458	1
3.22068340383550	3.02669296509043	1459	1
3.22058983514765	3.03728015543701	1460	1
3.22402039645415	3.03814930354646	1461	1
3.21980978348793	3.01887178464243	1462	1
3.21878081806616	3.00338646671603	1463	1
3.22123773429997	3.01063076766919	1464	1
3.22232624776812	3.02545503233884	1465	1
3.21959283415950	3.01900374060776	1466	1
3.22017184396362	2.99752696747432	1467	1
3.22057628994570	2.98093701270954	1468	1
3.22260538159809	3.00498338342872	1469	1
3.22236678745814	3.02757586354856	1470	1
3.22014199300537	3.02049431916093	1471	1
3.22379290954841	3.02046552324562	1472	1
3.22359858363500	3.00343412710457	1473	1
3.22065275338845	2.99903190293074	1474	1
3.22092597847486	3.01302010461148	1475	1
3.22268802698215	3.03878524777736	1476	1
3.22152735583034	3.03145015110556	1477	1
3.22369983346056	3.01107599411399	1478	1
3.22247544866159	3.00320291182417	1479	1
3.22312481807486	3.01899729436204	1480	1
3.22076025429765	3.02168442022573	1481	1
3.22008329408846	3.02658831995955	1482	1
3.22250743967010	3.01679404883686	1483	1
3.21983270931108	2.98888739657746	1484	1
3.22097973903953	2.99901802184552	1485	1
3.22371852026966	3.00300382978468	1486	1
3.22061645855441	2.98551844146635	1487	1
3.22295129786596	2.99062771426423	1488	1
3.22072159030685	3.01324882323407	1489	1
3.21944384413878	3.01808537622037	1490	1
3.22128257096962	3.02853729457843	1491	1
3.21935186597611	3.02798381081786	1492	1
3.22299495313752	3.01439786234641	1493	1
3.21853734556448	3.02681298572152	1494	1
3.22255314813871	3.02289261310824	1495	1
3.22073725558237	3.00855337298000	1496	1
3.22110807414700	3.00654373169517	1497	1
3.22068731335001	3.01697090595047	1498	1
3.22011848774452	3.02208514606130	1499	1
3.22189217129646	3.01395914192669	1500	1
3.22172453089397	3.01444731416999	1501	1
3.22131312451051	2.99600346404139	1502	1
3.21985631922727	3.01059541867881	1503	1
3.21923377002577	3.01373827409698	1504	1
3.22257860162007	3.00351343875174	1505	1
3.22191469693330	3.02698139429906	1506	1
3.22161001210902	3.01959216581513	1507	1
3.22090476519513	3.01988817000822	1508	1
3.22300007662648	3.00868066854775	1509	1
3.22059688876532	2.98114900956283	1510	1
3.22051457885133	2.98967490710972	1511	1
3.22024946316891	3.00228914086969	1512	1
3.22139873232182	3.03716893782162	1513	1
3.22101009163410	3.02786717289760	1514	1
3.22085798680652	3.00079405841624	1515	1
3.21896545091753	3.01219844884043	1516	1
3.21818806336820	3.00823272358416	1517	1
3.22063173271649	3.00122124824786	1518	1
3.22114292691821	3.00254628438097	1519	1
3.21916561953843	3.01659274890770	1520	1
3.22280728059332	2.99092819865124	1521	1
3.22019220708511	3.01147843341166	1522	1
3.22216322159826	3.02949464553233	1523	1
3.22071782868850	3.00545510467129	1524	1
3.21767721427593	3.02821890118167	1525	1
3.21900410618592	3.02893961221507	1526	1
3.21983352053002	3.01849535525647	1527	1
3.21937229044448	3.02755574667702	1528	1
3.22043902183414	3.03325683664714	1529	1
3.22280495813089	3.03224882525409	1530	1
3.22104088495536	3.02574959745333	1531	1
3.22181580215675	3.02741442100754	1532	1
3.22263026622637	3.03047062524250	1533	1
3.21686645869374	3.02615750329322	1534	1
3.22065691971354	3.00217561407820	1535	1
3.21878785670435	3.00110287327299	1536	1
3.22217470531050	2.98937820927436	1537	1
3.22056001533323	3.03277098316435	1538	1
3.22196901396659	3.03891362793786	1539	1
3.22068446930682	3.01375935730430	1540	1
3.22148686221740	2.99932141536136	1541	1
3.22073161314778	3.03563912977088	1542	1
3.22115955509826	3.01760492449832	1543	1
3.21961575284599	3.03562603731868	1544	1
3.22001256261152	3.02016671550606	1545	1
3.22276270228934	3.02512332770320	1546	1
3.22049072712005	3.01457233211280	1547	1
3.21919270296079	3.00367124312526	1548	1
3.21922612518686	3.00619034157245	1549	1
3.21934226059098	2.99763924743068	1550	1
3.21838113755476	3.00279790172561	1551	1
3.22076507556502	3.01742031738300	1552	1
3.22119940025606	3.00513814148182	1553	1
3.22350639143088	3.02716373286261	1554	1
3.21998800668493	3.02708578693579	1555	1
3.21702197408498	3.01391297870068	1556	1
3.21543952396357	3.00137748323863	1557	1
3.22163625916206	3.01613365491838	1558	1
3.22102161126137	2.99309232678092	1559	1
3.21898077862501	3.00056249464337	1560	1
3.22228313260238	3.00327880756101	1561	1
3.21951080185153	3.00137953256274	1562	1
3.22134970683874	3.01213702098516	1563	1
3.22294968965880	3.01105084520749	1564	1
3.22160420077171	3.01341029331457	1565	1
3.22043880856036	3.02243192414070	1566	1
3.22181401303755	3.00617594684228	1567	1
3.22115476192586	2.99810967079667	1568	1
3.21800830756420	2.98282310433178	1569	1
3.22061073346747	2.98423975737995	1570	1
3.22207348369969	3.01404657272999	1571	1
3.22091348812719	2.99903036204543	1572	1
3.21917970431893	3.00690372593314	1573	1
3.22130389814119	3.00201418411186	1574	1
3.22081668308011	3.01951656766752	1575	1
3.21960797587587	3.03196477462330	1576	1
3.22047985900787	3.03590692176701	1577	1
3.22265318095422	3.03388228449648	1578	1
3.21783227470383	3.02609321784552	1579	1
3.22220001683194	3.02499459069393	1580	1
3.22123561659627	3.03450656941400	1581	1
3.22003599201987	3.00658059937449	1582	1
3.21803926123930	3.01589445727808	1583	1
3.22163836961675	2.99606969000158	1584	1
3.22195477747776	2.99749908328270	1585	1
3.22122944570212	3.00850281872803	1586	1
3.21980494174395	3.02430914514738	1587	1
3.21794260382341	3.02066401168878	1588	1
3.22164952710281	3.01622654617304	1589	1
3.22049654973351	3.01717877907921	1590	1
3.22117759463256	3.02354297764128	1591	1
3.21797968185704	2.99460750809162	1592	1
3.22016244325545	3.01545357699447	1593	1
3.22056665663712	3.01758335993149	1594	1
3.22111989583389	3.02070756552520	1595	1
3.22155747176258	3.02082556578867	1596	1
3.21962860545108	3.00792909629094	1597	1
3.21950715341597	2.98426519357948	1598	1
3.21875156197259	3.00196335970316	1599	1
3.22059885757498	2.99269139862735	1600	1
3.22014488191965	3.01797541611817	1601	1
3.21914897454437	3.00642318935045	1602	1
3.22119125506136	3.01445591405379	1603	1
3.22181759971047	3.02199367154609	1604	1
3.22202344384071	3.00639161454232	1605	1
3.21656329142280	3.01302350015331	1606	1
3.22231421191295	3.02607988557174	1607	1
3.22268081315132	3.00140340686182	1608	1
3.22133006511399	2.99275554067745	1609	1
3.21773243712067	3.01607143084625	1610	1
3.21781743941502	3.01190273218105	1611	1
3.22100579008270	3.01148504570155	1612	1
3.22024055482985	3.01445424806113	1613	1
3.21840848323323	3.01411476209662	1614	1
3.21887233155239	3.01618777245108	1615	1
3.22036176489677	3.01388641331798	1616	1
3.21801193491531	3.02719030354781	1617	1
3.22045383168641	3.01577453043155	1618	1
3.21947810679257	3.02067231728058	1619	1
3.22065872815515	3.03169334201124	1620	1
3.22071973115558	3.03150059503825	1621	1
3.21981983226550	3.02525139465465	1622	1
3.21806361447953	3.01972063478265	1623	1
3.22007657545929	3.03158267882187	1624	1
3.21908053729425	3.01942183554476	1625	1
3.22079448562758	3.01501137075357	1626	1
3.21763581305968	3.02506413868104	1627	1
3.21931405997731	3.00537944599603	1628	1
3.22308363149420	3.00224974715830	1629	1
3.21967714412225	3.01430197983072	1630	1
3.21867319899452	3.00236746611802	1631	1
3.22115489782390	2.99929925901361	1632	1
3.21982293158822	2.99652430714999	1633	1
3.22172834466241	3.02108943658643	1634	1
3.22075292800230	3.00524033951556	1635	1
3.22096175031872	3.01607362234751	1636	1
3.21875948562971	3.03442628665567	1637	1
3.22148144894995	3.02102341520711	1638	1
3.21938461586683	3.02277405209553	1639	1
3.21998236895468	3.02986445569623	1640	1
3.21815937387664	3.02645343428928	1641	1
3.22109259855017	3.02881576914350	1642	1
3.22156316862377	3.01341706638871	1643	1
3.22094910474965	2.99686576753284	1644	1
3.21897883440039	2.99329771326167	1645	1
3.22065602453556	3.00951293664660	1646	1
3.22023057074601	3.02519383287907	1647	1
3.21903094564032	3.02396224901355	1648	1
3.21898704921075	3.01412805699686	1649	1
3.21964247073585	3.00978283480006	1650	1
3.22049401457169	3.01282592473103	1651	1
3.21889113240114	3.01716428069672	1652	1
3.21916311810178	3.03161227915351	1653	1
3.22221321604438	3.02928232591810	1654	1
3.22286008958260	3.04451648032166	1655	1
3.22067884079447	3.03800061780336	1656	1
3.21917769703203	2.99542366055493	1657	1
3.22152917246823	2.99943880402646	1658	1
3.22210117194683	3.00412447438865	1659	1
3.22104985988523	2.99839920113724	1660	1
3.22062150663028	2.99219241736255	1661	1
3.21936787423594	3.00727525248352	1662	1
3.22092860915262	3.02483845922258	1663	1
3.22006605318220	3.03470790602229	1664	1
3.21797755969723	3.02143634440624	1665	1
3.21887384467590	3.00498267894398	1666	1
3.22158858396854	3.00712169518123	1667	1
3.21984675202244	3.00254450579011	1668	1
3.22073058038364	3.01396751787317	1669	1
3.21732505394348	3.01168137537720	1670	1
3.22177446965350	3.00715333320521	1671	1
3.22068951176169	3.00983751735986	1672	1
3.21861396247093	2.99321216995078	1673	1
3.21863926449299	3.00384568966377	1674	1
3.22198536451801	3.02332985351909	1675	1
3.21602556561833	3.02015763290595	1676	1
3.21850304520958	3.02591799929937	1677	1
3.21990458875927	2.98029321491849	1678	1
3.22073468211683	2.99523654379098	1679	1
3.21951857334580	3.02012101980653	1680	1
3.21864031584129	3.03593550504518	1681	1
3.21899168699000	3.03110874165179	1682	1
3.21971860917017	3.02918838973364	1683	1
3.21989189923527	3.02980838678085	1684	1
3.21923200399449	3.03710901868629	1685	1
3.21753561692027	3.02317561544090	1686	1
3.21802357085262	3.01675060135776	1687	1
3.21806985121608	3.00456521728899	1688	1
3.21987787365231	3.02124285941159	1689	1
3.21921652830999	3.02044663776053	1690	1
3.21799147992276	2.99396071167024	1691	1
3.21989537626691	3.00318719038262	1692	1
3.21946334099604	3.03114444904941	1693	1
3.21802769761055	3.01889937173156	1694	1
3.21925441584758	3.02508289037811	1695	1
3.21663958523715	3.00808520075909	1696	1
3.21818597694291	3.02665345579768	1697	1
3.22148108992073	3.01185224851067	1698	1
3.22274690635344	3.03700004645554	1699	1
3.22013914081911	3.02932297163266	1700	1
3.21925044124021	3.03562380823103	1701	1
3.21921942624096	3.02118037620967	1702	1
3.22202795052653	3.03139481923367	1703	1
3.21858676749243	3.01533903126018	1704	1
3.22097259761365	3.02122511586332	1705	1
3.22135358912546	3.00890637206799	1706	1
3.22054072580173	3.01189242282421	1707	1
3.22070821029888	3.00892800781408	1708	1
3.22238876409049	3.03126408883061	1709	1
3.22259753465525	3.04088918515855	1710	1
3.22057651891704	3.04792179238943	1711	1
3.22082414646555	3.04394230665142	1712	1
3.22162681149898	3.03743604569739	1713	1
3.21825548352197	3.01784989063619	1714	1
3.21854160140268	3.01023169346302	1715	1
3.21857776365639	2.98201642104219	1716	1
3.21906577038881	2.99386536078537	1717	1
3.21765947404832	3.01982787860702	1718	1
3.22063314145464	3.03351043963129	1719	1
3.21782159952625	3.01272359049580	1720	1
3.22220096074791	3.01936394371093	1721	1
3.22114897701516	2.99567699570608	1722	1
3.21974827135908	3.01525024661514	1723	1
3.22028659690423	3.02032120070383	1724	1
3.21862650208143	3.02844309808836	1725	1
3.22152412974545	3.02227329188963	1726	1
3.21712734800773	3.02057235683828	1727	1
3.22177803122760	2.98056375622539	1728	1
3.21899960411973	3.01297823434859	1729	1
3.22348308452236	3.03678352778312	1730	1
3.21949647873315	3.02901789571154	1731	1
3.21739782091326	3.01559684791052	1732	1
3.21884549043710	3.00816216737264	1733	1
3.22115043145899	3.01074584815626	1734	1
3.22042334924497	3.00890406679922	1735	1
3.21758947504368	3.01054020542189	1736	1
3.21858948633835	3.03310965390435	1737	1
3.21933120227035	3.02044656695487	1738	1
3.22174548487066	3.00982263033586	1739	1
3.22155604826147	3.01187061749272	1740	1
3.21641451316037	3.00579598398839	1741	1
3.21875956124750	3.01243833076724	1742	1
3.22063353757556	3.01199646364752	1743	1
3.22125532984836	2.99254980552438	1744	1
3.21960348906544	2.98564828958432	1745	1
3.22149695664706	2.96809726753719	1746	1
3.21715963575404	3.00904734797669	1747	1
3.22260846678195	3.02264678340899	1748	1
3.22122644031938	3.03674872430136	1749	1
3.21941707359970	3.03733594977966	1750	1
3.22086496633728	3.01204789460363	1751	1
3.22204902741505	3.01869081161947	1752	1
3.22052866402978	3.02103091629705	1753	1
3.22014057477796	3.03097285214594	1754	1
3.21822001522150	3.02821713295136	1755	1
3.22237955347268	3.02127526322644	1756	1
3.21932838039910	3.01114632800650	1757	1
3.22044713183688	3.05090519546090	1758	1
3.21756881756965	3.04180450836688	1759	1
3.22107121272569	3.04299022123006	1760	1
3.22129753240632	3.02905323593394	1761	1
3.21888122524909	3.02698868896592	1762	1
3.21924349677360	2.99605581292075	1763	1
3.22083397257651	2.98633005018512	1764	1
3.21692373855364	3.00654766102077	1765	1
3.22041693013854	3.00613943807287	1766	1
3.21916583604011	3.00943562777576	1767	1
3.22294339421567	3.01343340089142	1768	1
3.21921830603195	3.00542632209445	1769	1
3.22061118089785	3.02053079059973	1770	1
3.21777775472451	3.02376736687532	1771	1
3.21557619536557	3.00966261211342	1772	1
3.21851773539172	3.01566087666848	1773	1
3.22003387245354	3.03487210398506	1774	1
3.21926340943954	3.03800380697949	1775	1
3.21970988674638	3.01776133548877	1776	1
3.21808801757183	3.01341057751622	1777	1
3.21868786782721	2.99687866250513	1778	1
3.21850100837032	3.00577102716052	1779	1
3.21729913497196	3.00259307615197	1780	1
3.21751446092334	3.00677284149698	1781	1
3.21787490036489	3.02232413260018	1782	1
3.22090474923426	3.04336441077459	1783	1
3.21626557813434	3.02604127822273	1784	1
3.21907278119502	3.02454990693815	1785	1
3.21880559498704	3.00628447652157	1786	1
3.22003890156533	3.01152598179187	1787	1
3.22019952482601	3.00464377636447	1788	1
3.21759395645077	3.00843974432986	1789	1
3.21792166817723	3.03325693253027	1790	1
3.21891215424649	3.02206577872886	1791	1
3.21961935915531	3.00506323052119	1792	1
3.21792114804029	3.02252364925980	1793	1
3.21841594805764	2.99804243684843	1794	1
3.22087942839443	3.02493066868486	1795	1
3.21796865554763	3.03924983218148	1796	1
3.21711291793023	3.00944913509595	1797	1
3.21809225736098	2.97505820128267	1798	1
3.21980181377095	2.99246806396908	1799	1
3.21587357597626	3.01689403990260	1800	1
3.22030133298788	3.00704878586584	1801	1
3.21786228865604	3.01027352814338	1802	1
3.21987041202363	3.01776287983757	1803	1
3.21608909905676	3.00321500440485	1804	1
3.21958793591628	3.00437127341737	1805	1
3.21881461082873	3.01923412954656	1806	1
3.22122654097125	3.01927709649209	1807	1
3.21769829513895	2.99900051883002	1808	1
3.21868484223762	3.00369361947923	1809	1
3.21969056815229	3.01701748591772	1810	1
3.21858029376251	3.01367100152165	1811	1
3.21912493913525	3.02030531457554	1812	1
3.21956492319005	3.00272946835883	1813	1
3.21737500214948	3.01840315262373	1814	1
3.21801098488495	2.99194072597372	1815	1
3.21978798752226	2.99349839400084	1816	1
3.21898329086224	2.99733407056213	1817	1
3.22247198996059	2.99432277654091	1818	1
3.21818015854021	3.00702335456616	1819	1
3.22167546436894	3.02037051525822	1820	1
3.21824318019973	3.00276804514527	1821	1
3.21974305111951	2.99813419984141	1822	1
3.21946212188873	3.01583589519249	1823	1
3.21948143127352	3.02179899193663	1824	1
3.22082387958767	3.02201415142535	1825	1
3.22025055443402	2.99558651587860	1826	1
3.21930377863043	3.01644185690948	1827	1
3.21998955724163	3.03552446120045	1828	1
3.21801952668909	3.01979738250934	1829	1
3.21792527924957	3.02939134352244	1830	1
3.21925340585376	3.02286585648517	1831	1
3.21478686508684	3.01016607154286	1832	1
3.21957094790450	3.02284394858576	1833	1
3.22085745293627	3.02100058006170	1834	1
3.21645130925613	3.01253162084644	1835	1
3.21970364756251	3.01858426411441	1836	1
3.22029807370724	3.00940126646691	1837	1
3.21999589370574	3.01343260301542	1838	1
3.21887042296154	3.02337181512437	1839	1
3.21698395574752	3.02441894661638	1840	1
3.22012238312753	3.02575420640728	1841	1
3.22009289213432	3.02490280329030	1842	1
3.21914891517415	3.02181608501666	1843	1
3.21791456403689	2.99370513148171	1844	1
3.21703426106516	2.99401586457724	1845	1
3.21611561041007	3.01529520680114	1846	1
3.22012119817837	2.98873531361146	1847	1
3.21860598205505	3.00783673791170	1848	1
3.21676395642578	3.01828429565612	1849	1
3.21755367773845	3.00477146941865	1850	1
3.21729089660550	3.00500484586918	1851	1
3.21890465777602	2.99329026151919	1852	1
3.21867674659296	2.98981542616215	1853	1
3.21747966228100	3.00537410059001	1854	1
3.22036583544888	3.02005442994153	1855	1
3.21953416966628	3.02875854011602	1856	1
3.22032398397436	3.02033271861805	1857	1
3.21667798910267	3.01596910697316	1858	1
3.21890135035873	2.99465539901231	1859	1
3.21569752954607	3.02876936531911	1860	1
3.21628931890687	3.00141298857329	1861	1
3.21736239807816	3.00257944683280	1862	1
3.21853743340556	2.98477307940269	1863	1
3.21657769018605	2.98995854768508	1864	1
3.21931116938772	3.00562880868985	1865	1
3.21726158982960	3.00402666345846	1866	1
3.21870503883244	2.99679890890063	1867	1
3.21981667326230	3.00966993546652	1868	1
3.21791343806523	3.02968898648212	1869	1
3.21941873329432	3.02170530242429	1870	1
3.21753646120373	3.01184267027707	1871	1
3.22022801848082	3.00583490188101	1872	1
3.21560397073849	3.00717025952829	1873	1
3.21799410769975	3.01817041602726	1874	1
3.21704022966881	3.01546085799085	1875	1
3.21840131215351	3.02951073517687	1876	1
3.21841419089214	3.01495497432969	1877	1
3.21981826948194	3.02428616852667	1878	1
3.21834092134068	2.99180678199394	1879	1
3.21908374180717	2.99763294539607	1880	1
3.21964610454383	3.01621289555650	1881	1
3.21869396028306	3.00780241884344	1882	1
3.22019685624695	3.00316238847261	1883	1
3.21848990297135	3.01858707772231	1884	1
3.21639520604989	3.02619210217643	1885	1
3.21761760290589	3.02130948795077	1886	1
3.21792959057403	3.03791669208437	1887	1
3.21983389413116	3.03191540651959	1888	1
3.21464079305065	3.04014801999988	1889	1
3.21682782442379	3.04801127157475	1890	1
3.21833444279295	3.02899408012423	1891	1
3.21886554769764	3.02040111317756	1892	1
3.22013815227522	3.00360993597095	1893	1
3.21715497392149	3.01069430074007	1894	1
3.21784569976464	3.01905663057089	1895	1
3.21782126710425	3.02381724784070	1896	1
3.21663905935031	3.01785714674073	1897	1
3.21768181204621	2.99202958554292	1898	1
3.21891824529003	3.02687547475148	1899	1
3.21881160522868	2.99743050337869	1900	1
3.21865928814934	3.00834698063099	1901	1
3.21937537465768	2.98704491756437	1902	1
3.21635347770443	3.00981421665040	1903	1
3.21884029738089	3.00296756483346	1904	1
3.21920864387767	3.02180019608384	1905	1
3.21983413010906	3.01382494079131	1906	1
3.21704362301576	3.02639356116919	1907	1
3.21798359686293	3.01408919070901	1908	1
3.21512311406667	3.03044643004614	1909	1
3.21578539823755	3.03074152732421	1910	1
3.21942787411237	3.01730035399950	1911	1
3.21916395470692	3.01739135088732	1912	1
3.21700620149900	3.05083951754785	1913	1
3.21662316588068	3.02944653584732	1914	1
3.21917818126967	3.01432049240322	1915	1
3.21570589651429	3.01269743167105	1916	1
3.22036650616913	3.01635624355701	1917	1
3.21790097337441	2.99343191017987	1918	1
3.21872343740703	3.00821680463733	1919	1
3.21475579929824	3.01519685023029	1920	1
3.21742893298472	3.00234328138954	1921	1
3.21962395099448	2.98995621019452	1922	1
3.22172861440008	3.00721079480486	1923	1
3.21805885707048	3.00672297606654	1924	1
3.21812812983134	3.01399592444770	1925	1
3.21818098775730	3.02083357819466	1926	1
3.21733566740884	3.01240126007877	1927	1
3.21906126970232	3.02595331801901	1928	1
3.21601653676462	3.03736782958330	1929	1
3.21609890527050	3.02556904866787	1930	1
3.22090437406884	3.03064709503931	1931	1
3.21871150284404	3.02656180179578	1932	1
3.21674883816874	3.02230471743219	1933	1
3.21643121514742	3.01168399176985	1934	1
3.21858142131839	3.01291293312181	1935	1
3.21486619745949	2.98612315506846	1936	1
3.21774358635116	3.01452669810181	1937	1
3.21947302614935	3.01031982017858	1938	1
3.21856574942158	3.02299278416015	1939	1
3.21848157869509	3.00934414898017	1940	1
3.21956279821472	2.97784421987983	1941	1
3.21867706855658	2.99452987545347	1942	1
3.21647385435956	3.00310385448717	1943	1
3.21575022656267	2.98349623793554	1944	1
3.21628724317570	3.01060941439770	1945	1
3.21762023571370	3.00402731134719	1946	1
3.22059523093454	2.99719324896842	1947	1
3.21916149509760	2.99509498523309	1948	1
3.21528134935085	3.02213210497030	1949	1
3.21720533252171	2.99648701876152	1950	1
3.21618101665521	3.01617733653979	1951	1
3.21582884387422	3.02154053543595	1952	1
3.21736981348331	3.02500155730201	1953	1
3.21665837176339	3.04432774249240	1954	1
3.21725589238911	3.02048202564456	1955	1
3.21842876407979	2.99923967418502	1956	1
3.21992209300832	2.99487665709752	1957	1
3.21977125393379	3.00788070610530	1958	1
3.21609583219220	3.01238281968179	1959	1
3.21974233428523	3.02635105294898	1960	1
3.21863875891223	3.02792505027655	1961	1
3.21785357565707	3.01769746756051	1962	1
3.21902405126555	3.02664497045040	1963	1
3.21837839563743	3.02330777376693	1964	1
3.21709464875399	3.00907489578676	1965	1
3.21822838996746	3.01273759452185	1966	1
3.21923502342862	3.00722060914268	1967	1
3.21617198022094	2.97396384991939	1968	1
3.21758015911727	2.97724729731307	1969	1
3.21824085264956	3.01995238995881	1970	1
3.21599909200054	3.01834480186679	1971	1
3.21899522169232	3.02772091514899	1972	1
3.21911221091423	3.01217834224605	1973	1
3.21614609173612	3.02839929398540	1974	1
3.21515670295768	3.02687154965598	1975	1
3.21922449428801	3.02506667664476	1976	1
3.22078246920425	3.02057821630736	1977	1
3.21747650783418	2.99061200579440	1978	1
3.21663907521191	2.99442739085049	1979	1
3.21839270930495	3.03998651372505	1980	1
3.21737062690486	3.03334823522245	1981	1
3.21425874347526	3.02799104888541	1982	1
3.21706982657890	3.02897904564615	1983	1
3.21774098915734	3.02019564851344	1984	1
3.21841068913947	2.99320834118029	1985	1
3.21776358335146	3.00262937309937	1986	1
3.21713707274810	3.01537467509087	1987	1
3.21892930960640	3.00001728129169	1988	1
3.21437531559964	2.97587257394127	1989	1
3.21668903301770	3.00802262071980	1990	1
3.21877855715708	3.00802149827607	1991	1
3.21913746609981	3.00884790935351	1992	1
3.21401516740644	2.97958454174420	1993	1
3.21890348722115	2.98038281934269	1994	1
3.21666520849554	2.99835545997014	1995	1
3.21716046409095	3.00880358619531	1996	1
3.21897482617585	3.04407498550038	1997	1
3.21782624960964	3.03814929640825	1998	1
3.21654762422084	3.02693105926643	1999	1
3.21655812840337	2.98574761082751	2000	1
[truncated: 3,000 more rows]
