# Supplementary material for: Reversibility and Viscoelastic Properties of Micropillar Supported and Oriented Magnesium Bundled F-Actin
Source: PLoS One. 2015 Aug 31;10(8):e0136432. doi: 10.1371/journal.pone.0136432 (PMC4556452; doi:10.1371/journal.pone.0136432)
Supplement: S1 Data — See the Readme.txt file within. (ZIP) [file pone.0136432.s004.zip › Rheology-raw-data/120916 02mM/fov2153noDD/fov2153noDD.txt]

3.72794858530762	3.34178416364739	1	1
3.72617153071249	3.33691320110367	2	1
3.72682642402504	3.33731710713956	3	1
3.72374027077912	3.32420907926057	4	1
3.72226424841666	3.33697046179036	5	1
3.72224702523925	3.30528915639817	6	1
3.72588768454100	3.32099490801571	7	1
3.72543571334805	3.33224649529579	8	1
3.72601218483068	3.33609358035607	9	1
3.72575519265463	3.34546544375752	10	1
3.73007823209295	3.34013651649819	11	1
3.72965933425525	3.33381841706871	12	1
3.73408806768372	3.33677803914519	13	1
3.72661460524996	3.32447429659726	14	1
3.72771195343685	3.33199996852966	15	1
3.72638288837997	3.33188224112435	16	1
3.72882280714413	3.34078434004972	17	1
3.72680612457220	3.34651776332027	18	1
3.72927574955208	3.34386104990178	19	1
3.72561518263887	3.33627864941705	20	1
3.72647672837269	3.34015706535058	21	1
3.72844473598338	3.33186547273155	22	1
3.72699395404209	3.35267866933801	23	1
3.72660813919503	3.34012601912348	24	1
3.72695822842788	3.32981080241685	25	1
3.72386107911995	3.32698727706412	26	1
3.72529704075054	3.32776447368855	27	1
3.72416915847695	3.32049727859965	28	1
3.72479926823218	3.33408658084812	29	1
3.72358295888142	3.34006514189524	30	1
3.72771924864283	3.33338172523744	31	1
3.72617184707048	3.33358706004352	32	1
3.72450893478466	3.34397913578503	33	1
3.72526463050336	3.32384543005142	34	1
3.72417071906568	3.33898324413984	35	1
3.72552706893754	3.32710171182632	36	1
3.72326648469118	3.32504147178560	37	1
3.72484492343738	3.34469744485044	38	1
3.72845541003138	3.35088588433654	39	1
3.72933381052204	3.33562633781532	40	1
3.72795682674397	3.33063290081852	41	1
3.72910185803318	3.34017409701753	42	1
3.72723151800861	3.33201668041506	43	1
3.72790065790863	3.33962858055556	44	1
3.72894799283045	3.33143098545450	45	1
3.72091174750125	3.32650033595607	46	1
3.72381054149040	3.32200122875443	47	1
3.72254484544868	3.32638184556584	48	1
3.72677720289857	3.35399343970828	49	1
3.72488744982175	3.33228212561472	50	1
3.72655433018180	3.34135736639559	51	1
3.72365575274362	3.32538239542117	52	1
3.72571613202302	3.32396277519656	53	1
3.72543030465805	3.33449925198215	54	1
3.72713960769019	3.33043814610691	55	1
3.72670836894903	3.33486119520055	56	1
3.72712950404366	3.34072720683140	57	1
3.72604956690710	3.33061453290514	58	1
3.72544310329693	3.32816771132435	59	1
3.72612725329585	3.34165214052934	60	1
3.72697721527561	3.34784704967210	61	1
3.72437369511757	3.33435147632952	62	1
3.72379103264846	3.34141499333028	63	1
3.72537428963328	3.33207675028177	64	1
3.72668449405794	3.34312361538943	65	1
3.72530793944679	3.32312662062362	66	1
3.72499386322852	3.32207062933299	67	1
3.72643354225876	3.33212629315277	68	1
3.72357499406013	3.32928472969372	69	1
3.72460900382336	3.33129989996342	70	1
3.72535907548765	3.33145274449160	71	1
3.72815392044970	3.33319934936757	72	1
3.72809298004507	3.33930864432324	73	1
3.72495699701805	3.33113988717631	74	1
3.72413941810825	3.32992840994584	75	1
3.72376755385392	3.33210642063566	76	1
3.72557546584764	3.32933662654334	77	1
3.72469676277037	3.34150556224867	78	1
3.72666556667622	3.34794145828493	79	1
3.72567475052155	3.34195373679599	80	1
3.72404177857718	3.31087083894342	81	1
3.72480342285113	3.32080902000739	82	1
3.72432355949647	3.33517243890089	83	1
3.72439697043720	3.33794286924873	84	1
3.72331689510376	3.33712486750630	85	1
3.72668013747306	3.33571663991031	86	1
3.72598003877446	3.34848636822692	87	1
3.72465218968368	3.32081341271711	88	1
3.72699448621344	3.34304639176593	89	1
3.72405653414816	3.34342418700033	90	1
3.72696668354015	3.34922293910115	91	1
3.72598849584252	3.33241519425382	92	1
3.72430139519558	3.32232285691139	93	1
3.72606781381815	3.34270573215873	94	1
3.72505449256752	3.33529339701022	95	1
3.72255502029203	3.33015134456888	96	1
3.72514934945181	3.34737749002073	97	1
3.72345917387815	3.31536920569545	98	1
3.72507310534673	3.33276665594828	99	1
3.72567968882725	3.31933917316015	100	1
3.72825646484501	3.34994795885595	101	1
3.72369478844906	3.34129367254202	102	1
3.72651842221348	3.32877210244897	103	1
3.72662796496247	3.33566129536162	104	1
3.72428175703572	3.32945547089358	105	1
3.72366181270876	3.33960731119965	106	1
3.72603160268301	3.33689036058970	107	1
3.72769054519525	3.33528344631973	108	1
3.72475257992152	3.33963368014225	109	1
3.72486533134363	3.32823356158751	110	1
3.72427891941110	3.33211462826484	111	1
3.72215252855903	3.32716185667621	112	1
3.72089411877827	3.31069014011897	113	1
3.72501807780523	3.34816667367124	114	1
3.72674397926832	3.35903148331554	115	1
3.72824856364201	3.33474658490535	116	1
3.72545776750880	3.34856735038450	117	1
3.72679215543681	3.34058933968177	118	1
3.72887297867329	3.35315641851899	119	1
3.72538688141668	3.33941925858840	120	1
3.72648141459830	3.34020015622834	121	1
3.72666420754400	3.34950476589849	122	1
3.72415518721707	3.32452697295673	123	1
3.72425289671054	3.32352925589642	124	1
3.72431657348097	3.33110854908918	125	1
3.72721831853598	3.34127380584452	126	1
3.72410622490886	3.33169677347104	127	1
3.72512833891460	3.33075155207443	128	1
3.72734709086692	3.34007437248463	129	1
3.72832663168823	3.34572770706770	130	1
3.72268691950650	3.32625516101073	131	1
3.72522967753305	3.33368995299628	132	1
3.72112984356951	3.32691789395763	133	1
3.72279385804261	3.33811707153143	134	1
3.72275447460305	3.32815970255231	135	1
3.72497322618136	3.33936968165804	136	1
3.72490058319482	3.33676267318813	137	1
3.72564990053079	3.33802690827005	138	1
3.72645268808009	3.33907511295761	139	1
3.72526593039372	3.34361411965080	140	1
3.72510451445404	3.32433035311363	141	1
3.72103876681857	3.32733457189468	142	1
3.72619012248919	3.33329135204485	143	1
3.72523243822044	3.34308455799344	144	1
3.72640650005076	3.34505749654395	145	1
3.72504697154213	3.33590369731046	146	1
3.72755375150487	3.32109609575128	147	1
3.72303790691386	3.32231671762574	148	1
3.72669972123013	3.33498376764443	149	1
3.72322901909117	3.34781400661381	150	1
3.72689905951336	3.36031519280358	151	1
3.72268555092118	3.31667671939383	152	1
3.72285541753195	3.32524625655700	153	1
3.72714316148204	3.34279210933956	154	1
3.72461658906841	3.34264324907549	155	1
3.72587769252801	3.33506137612530	156	1
3.72876099720295	3.34908570511159	157	1
3.72741893045238	3.35562982814196	158	1
3.72429786518979	3.34207861173751	159	1
3.72298593589592	3.34150223012363	160	1
3.72687262919250	3.35003524338814	161	1
3.72620491613480	3.33329674824880	162	1
3.72675498812657	3.33280942766771	163	1
3.72328834335044	3.32486296760114	164	1
3.72190361559552	3.31342770408929	165	1
3.72526098199105	3.34377642995109	166	1
3.72766823396632	3.35442060760160	167	1
3.72752866275903	3.35129574246607	168	1
3.72715901925698	3.36233082697398	169	1
3.72563897084346	3.34930823877913	170	1
3.72791282908921	3.35420322412305	171	1
3.72927713084481	3.35695694837197	172	1
3.72257195621060	3.33655680288024	173	1
3.72432363470187	3.34119176722670	174	1
3.72411134083811	3.33389238764559	175	1
3.72919437454617	3.34818644961499	176	1
3.72700519398368	3.33852023592782	177	1
3.72418956402745	3.34104760810965	178	1
3.72406290530983	3.34932669600719	179	1
3.72604476604200	3.33989669561790	180	1
3.72436161278801	3.34285021887221	181	1
3.72119391624617	3.33989656241024	182	1
3.72391524178994	3.33748135207324	183	1
3.72557940267122	3.32708944356689	184	1
3.72242759492318	3.33454658319700	185	1
3.72394875681982	3.33838553945593	186	1
3.72535962254141	3.33948422403576	187	1
3.72407592792780	3.34603191781664	188	1
3.72263769200392	3.32768088534263	189	1
3.72230190005775	3.34076987963772	190	1
3.72215612176878	3.32956876443228	191	1
3.72229714763600	3.32115220403605	192	1
3.72324097362113	3.33701253661472	193	1
3.72420005415007	3.33389696884246	194	1
3.72167008366912	3.31749640541984	195	1
3.72459082284773	3.34309537764911	196	1
3.72439172440555	3.34171007413873	197	1
3.72277444140008	3.32626767694933	198	1
3.71971333615298	3.33219507603625	199	1
3.72568758984929	3.35564271276370	200	1
3.72520559700590	3.34957589343734	201	1
3.72272845546618	3.34468607898339	202	1
3.72097942810793	3.34607994070607	203	1
3.72533700989630	3.35963504203786	204	1
3.72664110002291	3.34234939253727	205	1
3.72350841362027	3.34279668966142	206	1
3.72263233278522	3.34413702406771	207	1
3.72222283548438	3.32457827819608	208	1
3.72458443508056	3.34424392977670	209	1
3.72362760728684	3.35266479126690	210	1
3.72508966396558	3.32058491948702	211	1
3.72391661579535	3.31879902076087	212	1
3.72123132667409	3.31949314963831	213	1
3.72331936511354	3.33830139358794	214	1
3.72320400016680	3.32393221535390	215	1
3.72272416249712	3.33845458870401	216	1
3.72253091298238	3.32535069612839	217	1
3.72298385856015	3.32588155357522	218	1
3.72535215460742	3.32884263819222	219	1
3.72161934261891	3.32824188455587	220	1
3.72523647550314	3.32461705102236	221	1
3.72202654397471	3.32049945092381	222	1
3.72669241273735	3.34053505130974	223	1
3.72311464689400	3.34667397500739	224	1
3.72256283983333	3.33124059279238	225	1
3.72304142535298	3.32507135669619	226	1
3.72599251778403	3.33519265914585	227	1
3.72926113096655	3.34342444409370	228	1
3.72618728478409	3.34298001237844	229	1
3.72483701590541	3.32584635046089	230	1
3.72522618664079	3.33807586564971	231	1
3.72885062195569	3.33862536866224	232	1
3.72465515045653	3.32492622525423	233	1
3.72335213961572	3.33736801711120	234	1
3.72366701072263	3.33145995331222	235	1
3.72306155320815	3.33023081951637	236	1
3.72004641823440	3.32072175133501	237	1
3.72399614037637	3.32641708471243	238	1
3.72485079325566	3.32713382067256	239	1
3.72698799194553	3.34884678959189	240	1
3.72463533036268	3.32668806382653	241	1
3.72037428200302	3.32194214092245	242	1
3.71867409282956	3.30821463442076	243	1
3.72319570740196	3.31012758728801	244	1
3.72215142036927	3.33500137854569	245	1
3.72284889360293	3.35532332377847	246	1
3.72624180964245	3.35019933034486	247	1
3.72426476431306	3.33727649901925	248	1
3.72369560325886	3.32910700284222	249	1
3.72444732509306	3.34999351202432	250	1
3.72443503153485	3.34053312181077	251	1
3.72257942674225	3.33186951791390	252	1
3.72566656417658	3.33940833934060	253	1
3.72656365114741	3.32859079248832	254	1
3.72427167694665	3.34699558288908	255	1
3.72402853032819	3.35055168899888	256	1
3.72293145895202	3.33758006882826	257	1
3.72437531903794	3.34093318693701	258	1
3.72657718212333	3.34445361680838	259	1
3.72559596469515	3.35226639811666	260	1
3.72555663158462	3.33683525632102	261	1
3.72270594306684	3.32772838455822	262	1
3.72323558957482	3.32684669154389	263	1
3.72705190442945	3.34894736697980	264	1
3.72369416689206	3.33856775111540	265	1
3.72237102073886	3.33634197078258	266	1
3.72228241084433	3.32295864409866	267	1
3.72341286240040	3.33061012201126	268	1
3.72455258534312	3.34274862072178	269	1
3.72292837303346	3.32579902980851	270	1
3.72044255980698	3.33557138429931	271	1
3.72229650901802	3.34086039340615	272	1
3.72369115235339	3.34527821278406	273	1
3.72656654220037	3.34795363276983	274	1
3.72528450735581	3.34851170764560	275	1
3.72265158610045	3.32230043144495	276	1
3.72381083481778	3.34162940289167	277	1
3.72295663793400	3.34368759964213	278	1
3.72253598593438	3.33899050155208	279	1
3.72528279718233	3.33148840378438	280	1
3.72290882551950	3.34009770452607	281	1
3.72251475424984	3.34599413804482	282	1
3.72647832096285	3.34066906065064	283	1
3.72525836665243	3.34605654760004	284	1
3.72023768441295	3.31674114510636	285	1
3.71835029378924	3.31802377732899	286	1
3.72556942195439	3.32637204127819	287	1
3.72351601831526	3.33987586421911	288	1
3.72685716845410	3.35464753179629	289	1
3.72703724318194	3.34529069033555	290	1
3.72448013269333	3.32243926170879	291	1
3.72276527701927	3.32360018526437	292	1
3.72291187032679	3.32970873201164	293	1
3.72146990825474	3.33938518324288	294	1
3.72312378605759	3.33077144674242	295	1
3.72421340598894	3.33164210422782	296	1
3.72160252338937	3.33426774246528	297	1
3.72302296542149	3.32730834487296	298	1
3.72021475910489	3.33276406406106	299	1
3.72230775443416	3.35039541646966	300	1
3.72166464308893	3.32303964992012	301	1
3.72044438114097	3.32831542383709	302	1
3.72182995603798	3.32746582678865	303	1
3.72115841314913	3.32442891664951	304	1
3.72203381563503	3.33532519070450	305	1
3.72226731255325	3.34196555493206	306	1
3.72051712775107	3.32343104359830	307	1
3.72255414443549	3.32408365823348	308	1
3.72634558717067	3.33380876822224	309	1
3.72246484542779	3.33810878417276	310	1
3.71870232919680	3.32694401394723	311	1
3.72612560342999	3.35047136085831	312	1
3.72306415867565	3.34160180910076	313	1
3.72431353565122	3.35484096452853	314	1
3.72428588012079	3.34536666115052	315	1
3.71969612569472	3.33172725680955	316	1
3.72422499308457	3.35174765608265	317	1
3.72501365606537	3.34615675582696	318	1
3.72271857344267	3.32595352808423	319	1
3.72281907095225	3.34322424938386	320	1
3.71952424036393	3.31883292032520	321	1
3.72205762558311	3.33531750450444	322	1
3.72230959454918	3.33790054798213	323	1
3.72371047992345	3.33356391780663	324	1
3.72199290946155	3.34027760502787	325	1
3.72319474837092	3.34759023282358	326	1
3.72190781016578	3.33822495732378	327	1
3.72277272075096	3.34137445667882	328	1
3.72594959563424	3.34930727608974	329	1
3.72217297839947	3.33320515347655	330	1
3.72043978779387	3.31794572123522	331	1
3.72484712015151	3.35864038905163	332	1
3.72353957367328	3.35187364456541	333	1
3.72233235117065	3.32859550887651	334	1
3.72324166203146	3.33519382262344	335	1
3.72246392991707	3.34455074276614	336	1
3.72313853685392	3.32430989323838	337	1
3.72087961232376	3.33208418988632	338	1
3.72509387068584	3.33946448026360	339	1
3.72633270821505	3.33990554304692	340	1
3.72421009640744	3.33421379539943	341	1
3.71934641545199	3.31786731404350	342	1
3.72191406820085	3.32046572317048	343	1
3.72313090390716	3.33307369064636	344	1
3.72264258660790	3.34311814094736	345	1
3.72466302204963	3.33693519087269	346	1
3.72025601738643	3.33318846631392	347	1
3.72371851711389	3.33308585977003	348	1
3.72493659117861	3.35269373305110	349	1
3.72391400328644	3.33179797932430	350	1
3.72431159484363	3.35234620239769	351	1
3.71954205504691	3.32858532170337	352	1
3.72180388124506	3.33360473546702	353	1
3.72322926273689	3.32263922991650	354	1
3.72338695297819	3.31959769442262	355	1
3.72327459602028	3.33927528439980	356	1
3.72564515797781	3.34642558252724	357	1
3.72636891187815	3.35082118534498	358	1
3.72573142006971	3.34753736509029	359	1
3.72289735276438	3.33835457027609	360	1
3.71954903310146	3.32920165109571	361	1
3.72327066583339	3.33120638875795	362	1
3.72322798906933	3.34855020601933	363	1
3.72217491535441	3.34103808443207	364	1
3.72040255049701	3.33358340542074	365	1
3.72077351129772	3.33394501397742	366	1
3.72421131082910	3.35652080068736	367	1
3.72324572029338	3.33462495172028	368	1
3.72186886563757	3.32312650903380	369	1
3.72246930459822	3.32424892389194	370	1
3.72309561305140	3.34034845496933	371	1
3.71917132167619	3.32740335481721	372	1
3.72024230820888	3.33013835700216	373	1
3.72041446635046	3.33687064603809	374	1
3.72536239592848	3.34687840456566	375	1
3.72464963615976	3.34622864107388	376	1
3.72083049723481	3.34759479840594	377	1
3.72203606287869	3.33269645598267	378	1
3.72117929137912	3.32572039787279	379	1
3.72332280398417	3.33142345929848	380	1
3.72449950331112	3.34979115075404	381	1
3.72336530645231	3.34623472689719	382	1
3.72493426073226	3.34331956868427	383	1
3.72534165958151	3.32725299045203	384	1
3.72674214948556	3.34533617206772	385	1
3.72036181891193	3.33805146815338	386	1
3.72280731776422	3.33980097962829	387	1
3.72596115880110	3.33266217438617	388	1
3.72193118265934	3.33239259271375	389	1
3.72449022860573	3.32822956021797	390	1
3.72303665253677	3.34777130472494	391	1
3.72026053349278	3.33976154360862	392	1
3.72077140967996	3.35315974233650	393	1
3.72508038172818	3.34984331108617	394	1
3.72269108647285	3.34633076685925	395	1
3.72451931564461	3.33388933251677	396	1
3.72279849821448	3.34447272869349	397	1
3.72276667316036	3.33759930232186	398	1
3.72748707123712	3.35501727334705	399	1
3.72508343238739	3.33542421746399	400	1
3.71996984439351	3.33227621443560	401	1
3.71882224803652	3.33923229478386	402	1
3.72131971741893	3.33646872764771	403	1
3.72532043422747	3.34583073262496	404	1
3.72212007534925	3.34448101763156	405	1
3.72283037661140	3.33320324437454	406	1
3.72285593126791	3.33701607105599	407	1
3.72533744071714	3.35390591863249	408	1
3.72184319876754	3.33467052130642	409	1
3.72249803893350	3.34386308583808	410	1
3.72343110253644	3.34754823641845	411	1
3.72350195852009	3.33547825689676	412	1
3.72442076035268	3.33758382335450	413	1
3.72766554230498	3.34632242237212	414	1
3.72607877431132	3.35875276449889	415	1
3.72697513099094	3.35002145231780	416	1
3.72524118768333	3.34118700565090	417	1
3.72221573306693	3.32669537889133	418	1
3.72392844391357	3.35055907300031	419	1
3.72117175255039	3.33970123206103	420	1
3.72279610202036	3.32961842362096	421	1
3.72332135880299	3.33528061552671	422	1
3.72239608743887	3.32931933277375	423	1
3.72170620960150	3.32856776478427	424	1
3.72195135212867	3.34890219178377	425	1
3.72356371102009	3.34781977370580	426	1
3.72178901245308	3.32753295302116	427	1
3.72179263541999	3.32903432349454	428	1
3.72309400985402	3.32805973374885	429	1
3.72203489875206	3.34259708813454	430	1
3.72442524804026	3.33009033155404	431	1
3.72112556315790	3.32007874515754	432	1
3.72329885660592	3.34245527672882	433	1
3.72616805910768	3.34751599969855	434	1
3.72374135933278	3.33434050164290	435	1
3.72398719367347	3.33387149810101	436	1
3.72469204773833	3.31564289142151	437	1
3.72490689685903	3.33813744693924	438	1
3.72433821735152	3.34652412476225	439	1
3.72409007813990	3.34180095910904	440	1
3.72119472331488	3.32810982769478	441	1
3.72473316052254	3.33628123933654	442	1
3.72685225195361	3.34863355924662	443	1
3.72278037650978	3.34417810023303	444	1
3.72474017872874	3.34606062588471	445	1
3.72472623876791	3.33572909002090	446	1
3.72628696808036	3.35101701864738	447	1
3.72602348131622	3.33883687826214	448	1
3.72288155124450	3.32826909891454	449	1
3.72327994919855	3.33440158963750	450	1
3.72232453117998	3.33729904254631	451	1
3.72537064698634	3.34987376802191	452	1
3.72141528796407	3.34007583753554	453	1
3.72003260247863	3.32587280267101	454	1
3.72086375975815	3.33350701421483	455	1
3.72062908986065	3.32130959479870	456	1
3.72120726502858	3.33407638841627	457	1
3.72433027173206	3.33995298913674	458	1
3.72577676492562	3.34316078290175	459	1
3.72735904637307	3.34908613400011	460	1
3.72230191384808	3.33568102373111	461	1
3.72817837329552	3.34666560690945	462	1
3.72433257460100	3.34458294297317	463	1
3.72362667404248	3.34261400665563	464	1
3.72229501498199	3.33774251360931	465	1
3.72562976706601	3.34551771191565	466	1
3.72616572889465	3.35832408579874	467	1
3.72250428179226	3.35507871120954	468	1
3.72417727087682	3.34740450104518	469	1
3.72045851370887	3.33350346738555	470	1
3.72469963541560	3.32857274804756	471	1
3.72042257748274	3.33797594679340	472	1
3.72246409250263	3.34256463019011	473	1
3.72451543504192	3.33564832175358	474	1
3.72282013784564	3.34331639849028	475	1
3.72411027739834	3.33652978690214	476	1
3.72317174741698	3.34350548586062	477	1
3.72824303292645	3.35275856030024	478	1
3.72119409306704	3.32514560776826	479	1
3.72101014390189	3.34057434359911	480	1
3.72057782944618	3.34139361916537	481	1
3.72273893670649	3.34551064572429	482	1
3.72446933902676	3.34468821724918	483	1
3.72303554760587	3.35293977887470	484	1
3.72164529970730	3.33122813844448	485	1
3.72018833494186	3.32520272463735	486	1
3.72327323675037	3.33684110558306	487	1
3.72385799221521	3.34968455582802	488	1
3.72628109728343	3.36605644031651	489	1
3.72826822072936	3.36611641282480	490	1
3.72394834041172	3.35068224835391	491	1
3.72067087518846	3.32099470342511	492	1
3.72097575177168	3.31456817932805	493	1
3.72110373955326	3.32105215233032	494	1
3.71922837673031	3.32800726682717	495	1
3.72322571181934	3.35158359077495	496	1
3.72216466793448	3.33476257781323	497	1
3.72138157161008	3.33345940396985	498	1
3.72044231121441	3.32892771606327	499	1
3.72199892712240	3.33772312530403	500	1
3.72685139971497	3.34930076620071	501	1
3.72482484551640	3.33236772803594	502	1
3.72311500471852	3.32662162663880	503	1
3.72494313279769	3.32983032215084	504	1
3.72483020855821	3.33586961511514	505	1
3.72209090153944	3.33931741222120	506	1
3.72292865109723	3.33692966349298	507	1
3.72353741444898	3.35554606618900	508	1
3.72224532227988	3.34192539380628	509	1
3.72538346429742	3.33673224104205	510	1
3.72566821095511	3.34723769284509	511	1
3.72945297904780	3.33747281136905	512	1
3.72480530581971	3.33159360920688	513	1
3.72356036365538	3.32849119449531	514	1
3.72167624650112	3.33944747629623	515	1
3.72503228969353	3.35258081215508	516	1
3.72694524628550	3.35188433093123	517	1
3.72522985298767	3.34749395876244	518	1
3.72597056106438	3.33243350398069	519	1
3.72324031662588	3.33927806503387	520	1
3.72209101691535	3.33312310725498	521	1
3.72099067229090	3.32603369839483	522	1
3.72389895189243	3.33535592463744	523	1
3.72321447131150	3.33260790877198	524	1
3.72382316697194	3.33791282341787	525	1
3.72312718451495	3.32551409422927	526	1
3.72183117253121	3.33484815765673	527	1
3.72758108970041	3.34534703875439	528	1
3.72276473396158	3.33361338522852	529	1
3.72120589536545	3.34111687896553	530	1
3.72415647220919	3.33975505062610	531	1
3.72381873672147	3.33523405552068	532	1
3.72363240340392	3.32955397913721	533	1
3.72657129007912	3.34158246104707	534	1
3.72353997885972	3.34342273645018	535	1
3.72139950543540	3.33827633604866	536	1
3.72296328925572	3.33374331308000	537	1
3.72444460052344	3.33693346420548	538	1
3.72715099198529	3.33443721282177	539	1
3.72252341321940	3.33425488955466	540	1
3.72490922277812	3.34422946012796	541	1
3.72694381228130	3.35597256809747	542	1
3.72324512120294	3.33323929388607	543	1
3.72180993934814	3.33236106774950	544	1
3.72595613330860	3.33548402724370	545	1
3.71943733445054	3.31768971305585	546	1
3.72259990956293	3.33063457116117	547	1
3.72134122759640	3.33886314531785	548	1
3.72314984352780	3.35007659642862	549	1
3.71919241622099	3.33694347755330	550	1
3.72137798919916	3.32730059649781	551	1
3.72210633427979	3.32994928921733	552	1
3.72683747730956	3.33734405066153	553	1
3.72739085973021	3.34244028667061	554	1
3.72266901657575	3.32939463674097	555	1
3.72515276411737	3.32487943095398	556	1
3.72326776100528	3.33761252706374	557	1
3.72384949662222	3.34832911209255	558	1
3.72291512574475	3.34325472134021	559	1
3.72347336696161	3.34217120180392	560	1
3.72349608537237	3.35221872934131	561	1
3.72324040604217	3.34797313621103	562	1
3.72071670558571	3.32572192481101	563	1
3.72261074520266	3.32906888453084	564	1
3.72316107982534	3.34187778588237	565	1
3.72295579527716	3.34294918832740	566	1
3.72063552319355	3.31849725202386	567	1
3.72092864596794	3.32846471673764	568	1
3.72245532085358	3.33241681275098	569	1
3.72074599804855	3.34914466845961	570	1
3.72361014005730	3.34959405681639	571	1
3.72280699973034	3.34658586407496	572	1
3.72700922903598	3.34887558244646	573	1
3.72414127142515	3.33276357929353	574	1
3.72184092576813	3.34000295201035	575	1
3.72203374089320	3.34194894787263	576	1
3.72392290178618	3.33043036520463	577	1
3.72900329043005	3.35809022429044	578	1
3.72495922894141	3.35489561180073	579	1
3.72659082030663	3.35161099819517	580	1
3.72624994868181	3.34841752775513	581	1
3.72457632273842	3.35075486009355	582	1
3.72340824072361	3.35328243028610	583	1
3.72577879201533	3.35224921750722	584	1
3.72878396185313	3.34631800137372	585	1
3.72490210234619	3.34105397622614	586	1
3.72001430000333	3.32685795652274	587	1
3.72473292335604	3.33884798613898	588	1
3.72086830453583	3.33510653435283	589	1
3.72071741855073	3.32657398722642	590	1
3.72124876701704	3.31816727072895	591	1
3.72524815409594	3.33454599384339	592	1
3.72233141784319	3.32838339308775	593	1
3.72238624974912	3.32921776296821	594	1
3.71973163572795	3.33276879365361	595	1
3.72413554927504	3.34010720577036	596	1
3.72619453334550	3.35473908650621	597	1
3.72256757076405	3.33542144567225	598	1
3.72239033050676	3.33427177653238	599	1
3.72036622165445	3.32700999097841	600	1
3.72171020511359	3.32817240977123	601	1
3.72445753176238	3.32493154863460	602	1
3.72383784865576	3.34489654729767	603	1
3.72431560237601	3.34376250793070	604	1
3.72018883090017	3.33523943442573	605	1
3.72473759677713	3.32847920979033	606	1
3.72301372843689	3.33136643075754	607	1
3.72360093903456	3.35655009279461	608	1
3.72504354977507	3.35969895728621	609	1
3.72274900394379	3.34045456111359	610	1
3.72497758605992	3.33853056610228	611	1
3.72689594227849	3.33524951296548	612	1
3.72391033301972	3.34044594970012	613	1
3.72394500655156	3.36080611782968	614	1
3.72356423746218	3.34505239562061	615	1
3.72219763842337	3.34397912901010	616	1
3.72191285729575	3.32037101621647	617	1
3.72120761881389	3.33665888653259	618	1
3.72177193786258	3.34783130735612	619	1
3.71781117100759	3.32752687781708	620	1
3.72133490557801	3.32185677813647	621	1
3.72133395115154	3.33192016893679	622	1
3.72415365541535	3.33765309961565	623	1
3.72200046132990	3.34159297692655	624	1
3.72323477403451	3.33240824371979	625	1
3.72469218272673	3.32757877072948	626	1
3.72249508082872	3.32559737827803	627	1
3.72084943169226	3.33368746923562	628	1
3.71739230445951	3.34305548157697	629	1
3.71955389014496	3.34609661959455	630	1
3.72452379117603	3.33542971501413	631	1
3.72135543364420	3.31852469279034	632	1
3.72255372825810	3.32843481031725	633	1
3.72167853500334	3.33044541425241	634	1
3.72225091267465	3.33615040078964	635	1
3.72145050839071	3.33894278682562	636	1
3.72262824366589	3.31945839226531	637	1
3.72440322655942	3.33480055814042	638	1
3.72206719288656	3.32633992763606	639	1
3.71949364981240	3.32885491156503	640	1
3.72449380692623	3.34138602358259	641	1
3.72204203468550	3.32714516818245	642	1
3.72273017387523	3.33008385093836	643	1
3.72002549263401	3.34372343830500	644	1
3.72061073735646	3.33013778583377	645	1
3.72419697815917	3.34683291768298	646	1
3.71967747130553	3.32360851164113	647	1
3.72112364730477	3.33081637566430	648	1
3.72302750454425	3.33487839610695	649	1
3.72061911188464	3.33900980796039	650	1
3.71944627914363	3.33177921999487	651	1
3.72085771599448	3.34281046734096	652	1
3.71962574309843	3.33381976115531	653	1
3.71860301354250	3.32862095187965	654	1
3.72022135103236	3.34996883419004	655	1
3.72001865081973	3.33676874027517	656	1
3.71839272545720	3.34472466271927	657	1
3.72402008029752	3.35879743223969	658	1
3.72683447359848	3.34937534079405	659	1
3.72188021510443	3.33820392613177	660	1
3.72062692580213	3.33162395238087	661	1
3.72149917188412	3.32628951660044	662	1
3.72385172202095	3.32742152626369	663	1
3.72488830476898	3.34503558676861	664	1
3.72172966112574	3.34464165710329	665	1
3.72062021749691	3.33945030471055	666	1
3.71797424220544	3.31475364993638	667	1
3.72213572092365	3.32210682500892	668	1
3.72338946298685	3.34538935767443	669	1
3.72519781263779	3.35479297275932	670	1
3.72399520193150	3.35419416141680	671	1
3.72139821208174	3.34073480416961	672	1
3.71931357054514	3.31711832564421	673	1
3.72008541240828	3.31881939587978	674	1
3.72014501994966	3.31658321880885	675	1
3.72062434174436	3.33024926043667	676	1
3.71813831419414	3.32742092047861	677	1
3.72023549323293	3.33236981454163	678	1
3.72244263341944	3.33080859364946	679	1
3.72246102049866	3.34742163218227	680	1
3.72343728350863	3.33723249271874	681	1
3.72315689196297	3.34309337395521	682	1
3.71957880915253	3.33765981707557	683	1
3.72410160065094	3.34006978208923	684	1
3.72499361233344	3.34668509613143	685	1
3.72307077287311	3.32237280894283	686	1
3.72323573815392	3.33541599517931	687	1
3.72553226362405	3.34115528771225	688	1
3.72663449273279	3.35031017751849	689	1
3.72390586574877	3.35608666346338	690	1
3.72117115783787	3.34624647984722	691	1
3.72410822542753	3.33673220394533	692	1
3.72342559656069	3.33608369036707	693	1
3.72495054477346	3.34922148555951	694	1
3.72442555051933	3.35237748277493	695	1
3.72216293971175	3.33967333267285	696	1
3.71797967242969	3.32137563710422	697	1
3.72167323057877	3.33511087027735	698	1
3.72176691349846	3.31786466202180	699	1
3.72257962676580	3.31995170595217	700	1
3.72251191977988	3.33134558171057	701	1
3.72139343536631	3.34877411904540	702	1
3.72366774998160	3.34220384399561	703	1
3.72127847842362	3.31925120562660	704	1
3.72229179453130	3.33655653891553	705	1
3.72248933951268	3.34363599217178	706	1
3.72241163415166	3.35423615047544	707	1
3.72647569164865	3.35020359563086	708	1
3.72485565994890	3.35075516405425	709	1
3.72327633070966	3.32627012347326	710	1
3.71899591354953	3.34306303132567	711	1
3.71667582075597	3.33871532761798	712	1
3.71962910812633	3.32930162513226	713	1
3.72092966209843	3.33298366105942	714	1
3.72263966601655	3.33835143852465	715	1
3.72406776097413	3.34317250954068	716	1
3.72329363856510	3.35230734555782	717	1
3.72056452802216	3.33673148831734	718	1
3.72087167805375	3.33845028788626	719	1
3.72249783861592	3.33139829347346	720	1
3.72206981715512	3.33388275613498	721	1
3.72163331452957	3.33525261137242	722	1
3.72284844423769	3.33508128863041	723	1
3.72197971715220	3.35107124517493	724	1
3.71993161843190	3.32072810156906	725	1
3.72199847324727	3.33079702276583	726	1
3.72410780173371	3.33682588141911	727	1
3.72166776289507	3.33496426993958	728	1
3.72394884230317	3.32829597239684	729	1
3.72104386997297	3.32588983621496	730	1
3.72271035208834	3.32375801919847	731	1
3.72197583183985	3.33756088717940	732	1
3.72380491105819	3.34272098463478	733	1
3.72412988803579	3.34657802210939	734	1
3.72073170039461	3.32514970450437	735	1
3.71879859669614	3.34192336046849	736	1
3.72158855679121	3.34645367935659	737	1
3.71822237578428	3.33871197352257	738	1
3.72175972663207	3.32239067863290	739	1
3.72365128795401	3.33025414158433	740	1
3.72432837156602	3.32545690342476	741	1
3.71976886635953	3.31352310178125	742	1
3.72095596289268	3.31919023307336	743	1
3.72211543707956	3.31616905061242	744	1
3.72278396612924	3.33821587713410	745	1
3.72427133780284	3.34115270211772	746	1
3.72513051027692	3.35003128042317	747	1
3.72565497255031	3.33491841939744	748	1
3.72225393842655	3.32183202451849	749	1
3.72116821063762	3.31516819794491	750	1
3.71971821094211	3.31974930262919	751	1
3.72359556069277	3.33282169856480	752	1
3.72341968531649	3.34075447295396	753	1
3.72500354300995	3.35193565288803	754	1
3.72785102538659	3.35719742445448	755	1
3.72522630497119	3.33364810485818	756	1
3.72351764304941	3.34905172860993	757	1
3.72439205495951	3.34009553723841	758	1
3.72052105460242	3.32332031005653	759	1
3.72562245632343	3.33649444750285	760	1
3.72171872877243	3.35009625236731	761	1
3.72113609014729	3.33151454404085	762	1
3.72501096164952	3.34786290257650	763	1
3.72195839390201	3.33505418944922	764	1
3.72199320749585	3.32893719649930	765	1
3.71942665952643	3.32814592430681	766	1
3.72321764945098	3.33212232507617	767	1
3.72219649323189	3.32268779225859	768	1
3.72036909715050	3.32432232912972	769	1
3.72058911453029	3.32318793504032	770	1
3.72156865288322	3.33582765508945	771	1
3.72500779797761	3.35552070564256	772	1
3.72172646789072	3.34220147491523	773	1
3.72542430887503	3.35176917002555	774	1
3.72094301304170	3.32255863404523	775	1
3.72348296432769	3.32531079424245	776	1
3.71916512186992	3.33068259307642	777	1
3.72205092562688	3.33634337645792	778	1
3.71889984530514	3.31774066298946	779	1
3.72116825159440	3.33545027672169	780	1
3.71953569535143	3.33097398449659	781	1
3.72223161611687	3.32148620868291	782	1
3.72586435980899	3.33665899366952	783	1
3.72261500544920	3.34155683311589	784	1
3.71952129158494	3.33968652476741	785	1
3.71927682626299	3.34429933223631	786	1
3.72130600759705	3.32810728041218	787	1
3.72147872582501	3.32071123875843	788	1
3.71967890825574	3.31266665905211	789	1
3.72186378329791	3.33016930686128	790	1
3.72225495754855	3.33550491769151	791	1
3.72377042787701	3.34477687319513	792	1
3.72185881265306	3.31648856627928	793	1
3.72355465629593	3.34042557913538	794	1
3.72026035143021	3.33672551213899	795	1
3.72149532295179	3.33944176198217	796	1
3.72391563680118	3.32682020977090	797	1
3.72403140314922	3.34862641770707	798	1
3.71969377252857	3.32431561343235	799	1
3.71987713858679	3.32109344370709	800	1
3.72026581102146	3.32872274922149	801	1
3.72359757981945	3.32464287496912	802	1
3.72031540053597	3.31282973190749	803	1
3.72194044938569	3.33249212632474	804	1
3.72242786751765	3.34296490033594	805	1
3.72362887039179	3.35089651002356	806	1
3.72489650877706	3.33584318226701	807	1
3.72192697167741	3.33503487749252	808	1
3.71797990507718	3.32558180191303	809	1
3.72467197606499	3.35650604382691	810	1
3.72462553602867	3.32798693117486	811	1
3.72524485556095	3.34232127924816	812	1
3.72587147973976	3.35302357223699	813	1
3.72019625252860	3.33392185375000	814	1
3.71976667879817	3.32891014103459	815	1
3.72467561858451	3.34389400662615	816	1
3.72295377653843	3.33827401434526	817	1
3.72228356558613	3.33511730404505	818	1
3.72014365093600	3.32948806047755	819	1
3.72081463249570	3.33875697487252	820	1
3.72304687777667	3.33093545650769	821	1
3.72276547726963	3.34527935693282	822	1
3.72056280017969	3.33002294963775	823	1
3.72094673405246	3.31673400465205	824	1
3.72140661589274	3.32064367488943	825	1
3.72035923825082	3.32092603983283	826	1
3.72117773032961	3.31960529847161	827	1
3.72070501900358	3.31451179589819	828	1
3.72142329127037	3.32357387964374	829	1
3.71983659743247	3.31754235949285	830	1
3.72167039408690	3.32284649916675	831	1
3.72333004185244	3.32988832195417	832	1
3.72176509651414	3.35196117560241	833	1
3.71893512721647	3.33134796707912	834	1
3.72456910256995	3.35093189287042	835	1
3.72247305574485	3.35538204822305	836	1
3.72585363256372	3.34754840077604	837	1
3.72314168588787	3.33161182609626	838	1
3.72487703886511	3.35202819980842	839	1
3.71963875575804	3.31435663911482	840	1
3.72001735974836	3.33661151449934	841	1
3.72143767216121	3.35173291222136	842	1
3.72227089589256	3.34774414989911	843	1
3.72494126790552	3.33569477834187	844	1
3.71989116091755	3.32045905223385	845	1
3.71887724017531	3.32694980117966	846	1
3.71874397811843	3.33512123452491	847	1
3.72644503688623	3.34969444020384	848	1
3.71847645719271	3.32945216839765	849	1
3.72075563375487	3.33740067346762	850	1
3.71983333068688	3.33472729698023	851	1
3.71783676418220	3.32796687027087	852	1
3.72202323486299	3.32705711322466	853	1
3.72051320015569	3.34338346083958	854	1
3.72370480993705	3.33500737540437	855	1
3.72393116229929	3.34289702008903	856	1
3.71936505132161	3.32930269925855	857	1
3.71906044226796	3.32892745338209	858	1
3.72078285860212	3.30862759410277	859	1
3.72222727099572	3.32664281002337	860	1
3.72099352727805	3.31318479059264	861	1
3.71979024490956	3.33072187832132	862	1
3.71954334702258	3.32626340725731	863	1
3.72091431791358	3.33502278194608	864	1
3.72305551414578	3.32201880214787	865	1
3.71923224771327	3.33666312024941	866	1
3.72301721077352	3.33036785306909	867	1
3.72098428345132	3.32207205378884	868	1
3.72077483304143	3.34155356962572	869	1
3.72070907675122	3.32244435781582	870	1
3.72321678284300	3.33372831341216	871	1
3.72341625940497	3.33916475830287	872	1
3.72047012731391	3.34019876505121	873	1
3.72306582324251	3.33009374640765	874	1
3.72087328863251	3.33295021308720	875	1
3.72085444122819	3.32795380107171	876	1
3.72138840309226	3.32859505010945	877	1
3.72018526369659	3.33747855972460	878	1
3.72005460193021	3.32124844795982	879	1
3.71917877506389	3.32328768278974	880	1
3.71948255257977	3.32038524916015	881	1
3.71917738218741	3.33046080273399	882	1
3.72290603312217	3.33213297786790	883	1
3.72431823461866	3.35501831615014	884	1
3.72313767021607	3.34639691196694	885	1
3.72216350336797	3.32792467416690	886	1
3.72111172566240	3.33814518185554	887	1
3.72314053908733	3.33806535501376	888	1
3.72364160783871	3.34398561227010	889	1
3.71884180483661	3.32642858760758	890	1
3.72412881060168	3.34219105693887	891	1
3.72599149873612	3.34224426362475	892	1
3.72434613555350	3.34256100425947	893	1
3.72640559739297	3.35388599196625	894	1
3.72453855892989	3.33175626165450	895	1
3.72188901258316	3.33620334408844	896	1
3.72265624462949	3.33003034255976	897	1
3.72440189827918	3.33462780658019	898	1
3.72353536169931	3.34190921700268	899	1
3.71984248722384	3.33337119985623	900	1
3.72233804112539	3.34186173139049	901	1
3.72349131355014	3.33646560462569	902	1
3.72024989630084	3.33227715946813	903	1
3.72226640073545	3.34448105487247	904	1
3.71882049489630	3.32339371618414	905	1
3.72094139068623	3.34471217577026	906	1
3.72330869408601	3.34158840293310	907	1
3.72419838415728	3.34379519572667	908	1
3.72621819251021	3.34117030826087	909	1
3.72573899827493	3.34953068250571	910	1
3.72812468052652	3.35910753839780	911	1
3.72510180270155	3.34070602939577	912	1
3.72483959252360	3.34514263929010	913	1
3.72615312576784	3.35658346017570	914	1
3.71936440876284	3.33959874980634	915	1
3.72144833363055	3.34183408404034	916	1
3.72403720794403	3.35426561700693	917	1
3.72176771175545	3.33132278644656	918	1
3.72101538395722	3.32745020021932	919	1
3.72534162289565	3.34172197154117	920	1
3.72473445049196	3.34738227661795	921	1
3.72174749704891	3.33146058926951	922	1
3.72192210770349	3.33928196366161	923	1
3.72328155878500	3.33979249094792	924	1
3.72015673771469	3.35080058701377	925	1
3.72185944819131	3.33731147816889	926	1
3.72165248492249	3.32521846359235	927	1
3.72146757262753	3.34275481543680	928	1
3.72250107377507	3.33192711006724	929	1
3.71972156161245	3.34022231395862	930	1
3.72442234956558	3.33699667767914	931	1
3.72137897444849	3.33128985542828	932	1
3.72319336330867	3.33383265848437	933	1
3.72149383093354	3.33185471949029	934	1
3.72301058508533	3.32909518363069	935	1
3.72352129192610	3.34358745951841	936	1
3.72650341836716	3.33985137660489	937	1
3.72332132626961	3.32587471261210	938	1
3.72226885045704	3.33314759356456	939	1
3.72330292730536	3.34397845988437	940	1
3.72038910687422	3.32917742113378	941	1
3.72075568719822	3.34375790917082	942	1
3.72640401164134	3.35121930716127	943	1
3.72293694114063	3.34177164911126	944	1
3.72341635680713	3.35604976705177	945	1
3.72080297682827	3.35052449121177	946	1
3.72160069802587	3.33639745675160	947	1
3.72095068098864	3.32924333060970	948	1
3.72010913088225	3.33110620520006	949	1
3.72123768249557	3.32933417196300	950	1
3.72111760570096	3.33652645165324	951	1
3.71908242753403	3.29845011039399	952	1
3.72118897349297	3.31553842106606	953	1
3.72158201793315	3.33178530583730	954	1
3.71899682972951	3.30186484492545	955	1
3.72181270870988	3.33628120910193	956	1
3.72512758687246	3.33878932012239	957	1
3.72439710472670	3.34309650654237	958	1
3.72486868505008	3.33220793243058	959	1
3.72108609460396	3.32168583964685	960	1
3.72029954198225	3.32167256610308	961	1
3.72009980782904	3.31108563111293	962	1
3.72022382969411	3.33413671238498	963	1
3.71947425517759	3.33942177856148	964	1
3.71922228093775	3.34007380085759	965	1
3.72229605980055	3.33915882310785	966	1
3.72194525409248	3.34468661101587	967	1
3.71907316882650	3.33550224879914	968	1
3.72081186471475	3.32319749722350	969	1
3.71983844638814	3.31635073852065	970	1
3.72057782713516	3.32518213819953	971	1
3.72036425195533	3.33445079558394	972	1
3.71818194195600	3.33152463773147	973	1
3.72317492801385	3.34177054018459	974	1
3.72139336028149	3.34012502241226	975	1
3.71801029067106	3.33511165123012	976	1
3.71983262588170	3.32896986356186	977	1
3.72096832441454	3.34104061421741	978	1
3.72263255021058	3.33526011880034	979	1
3.72142208458893	3.32874643100578	980	1
3.72318260540090	3.32800711770937	981	1
3.72204608824516	3.34273658939971	982	1
3.72164667616641	3.33873588864253	983	1
3.72169613601361	3.34712732333795	984	1
3.72054028529518	3.33367918849098	985	1
3.72572946109086	3.34478220655344	986	1
3.72261569405377	3.33391941261346	987	1
3.71897853914936	3.32553216744517	988	1
3.72220776149452	3.34049540785987	989	1
3.72265348677787	3.35876291084298	990	1
3.72076783547174	3.33700494360652	991	1
3.71870214896821	3.33688572067571	992	1
3.72338159475958	3.35063514510147	993	1
3.71499337057238	3.33914169350463	994	1
3.72142261698134	3.32984533256721	995	1
3.71978423525716	3.32496451295132	996	1
3.71917491243184	3.34235395077479	997	1
3.72661979716751	3.35746232084996	998	1
3.71968674430372	3.34726477855383	999	1
3.71817730336353	3.33363088345067	1000	1
3.71795763360986	3.34254119939517	1001	1
3.72102475070722	3.33112841288012	1002	1
3.71936825285023	3.33194440333360	1003	1
3.71805031985850	3.32518215632060	1004	1
3.72077043026967	3.33385109412770	1005	1
3.72066515931557	3.33122897243843	1006	1
3.71908506688662	3.34491190682657	1007	1
3.72237776747923	3.33840864381293	1008	1
3.72587825717763	3.35803584276101	1009	1
3.72073401582459	3.35288325886018	1010	1
3.72283216554116	3.33425783788028	1011	1
3.72008614042897	3.34193565727140	1012	1
3.72152890018350	3.34459420831259	1013	1
3.72184993248599	3.34284387328766	1014	1
3.72126773500486	3.33287555689933	1015	1
3.72144721674281	3.34029211922445	1016	1
3.72388400277026	3.33665259659244	1017	1
3.72372035407437	3.34698966506378	1018	1
3.72109370270233	3.33263313589696	1019	1
3.72176035560892	3.32928020323730	1020	1
3.72249738685978	3.34356731692439	1021	1
3.72350538332208	3.35171177698858	1022	1
3.72182051587838	3.35495070213743	1023	1
3.72320471421505	3.35017149869287	1024	1
3.72246007711595	3.33623890937337	1025	1
3.71946169413796	3.34097567190620	1026	1
3.72312880509911	3.34477810907808	1027	1
3.72064931078250	3.34436103385214	1028	1
3.72031538868001	3.33477208084142	1029	1
3.72126785323609	3.34493342653083	1030	1
3.72128566481377	3.33085871177829	1031	1
3.72267510695485	3.34747854164096	1032	1
3.72325546404883	3.34319316227921	1033	1
3.71916116759258	3.32212621442893	1034	1
3.72120062209770	3.34316952342180	1035	1
3.72145141866088	3.35769993657796	1036	1
3.72200920817990	3.35920057683149	1037	1
3.72199173872644	3.34553862708098	1038	1
3.71875647894541	3.35440530794267	1039	1
3.72608436541258	3.36911344255530	1040	1
3.71719118802627	3.33299819503460	1041	1
3.71858179327072	3.33243681778387	1042	1
3.71955080167216	3.32284704892663	1043	1
3.72257116091596	3.36080028163981	1044	1
3.72345617473787	3.34632170240259	1045	1
3.71904011665512	3.33160937098199	1046	1
3.71828278116469	3.34138134830675	1047	1
3.72190541590392	3.33399797006005	1048	1
3.72311375816349	3.32655188078382	1049	1
3.72194027536788	3.34642549698298	1050	1
3.71815211842276	3.33187555190038	1051	1
3.71986439968648	3.32820155766533	1052	1
3.71850757095179	3.33009230249395	1053	1
3.72122788065941	3.33599452189026	1054	1
3.71812631732012	3.33536909489034	1055	1
3.72324426487376	3.34752408683893	1056	1
3.71994229997951	3.33786271504149	1057	1
3.72308508260471	3.35285754114129	1058	1
3.72027640111448	3.34189338254445	1059	1
3.72024763642625	3.33294050892576	1060	1
3.72116537739855	3.32596943073007	1061	1
3.71867694000626	3.33064584783409	1062	1
3.72171119340999	3.34994979700622	1063	1
3.72135782624816	3.36551329194128	1064	1
3.72093072612793	3.34052751101396	1065	1
3.71828159428739	3.33504008213571	1066	1
3.71985767450113	3.33803232981437	1067	1
3.72225436010777	3.34741394746869	1068	1
3.71986451244279	3.34287155663378	1069	1
3.72262671341146	3.34728380504171	1070	1
3.72249580383276	3.35593217593896	1071	1
3.72247918368829	3.34903901631654	1072	1
3.71926163903097	3.33871462577155	1073	1
3.71790673936273	3.34761880167757	1074	1
3.72082750832851	3.34511985620466	1075	1
3.71759731490284	3.33898309919700	1076	1
3.72033242385827	3.33051853088287	1077	1
3.72200462499037	3.33182008165615	1078	1
3.72051915396763	3.33535075178238	1079	1
3.71951913755130	3.35304928041068	1080	1
3.72044468062896	3.34486199857081	1081	1
3.72044154145429	3.35460079939274	1082	1
3.72120927617612	3.34226852023783	1083	1
3.72204281634115	3.33519052514891	1084	1
3.71745260958946	3.30825159090972	1085	1
3.72012949179929	3.32831537782339	1086	1
3.72181815992122	3.33370303507689	1087	1
3.72290448717344	3.34672487856229	1088	1
3.72261393941121	3.33240923917334	1089	1
3.71917320186197	3.32220551196096	1090	1
3.71989651140442	3.32436697540194	1091	1
3.72065814829138	3.33692737490246	1092	1
3.71981663421524	3.34619981346989	1093	1
3.72258684617767	3.34975552163299	1094	1
3.72012236320141	3.32914427618651	1095	1
3.72114037484756	3.35257631183496	1096	1
3.71962478080881	3.34490566287606	1097	1
3.71730614345817	3.33105872340549	1098	1
3.72026058126303	3.34011900372530	1099	1
3.72234761235728	3.35000815285932	1100	1
3.72333035665478	3.32908398601405	1101	1
3.72077906882844	3.34729107577373	1102	1
3.72185214330281	3.35082671724441	1103	1
3.72026723102475	3.34035114710544	1104	1
3.71914865246639	3.33876956518410	1105	1
3.71531997448500	3.31725687465344	1106	1
3.72035637955743	3.32994817010757	1107	1
3.72256944266108	3.34066678523531	1108	1
3.72091586935229	3.33861270800314	1109	1
3.71740984231726	3.33273487621420	1110	1
3.71969469545151	3.33666947365652	1111	1
3.71919189998693	3.32450827294441	1112	1
3.72004357970174	3.33520898057102	1113	1
3.72088925039364	3.33942659784092	1114	1
3.71967563496761	3.33453008775159	1115	1
3.72285670605064	3.34467095222461	1116	1
3.72283697109076	3.36120248852194	1117	1
3.72323385804420	3.34159371840356	1118	1
3.72219175653107	3.33921969797445	1119	1
3.72313565508667	3.34635597002776	1120	1
3.72145821885403	3.34773198593894	1121	1
3.71689662548474	3.31403572275883	1122	1
3.71911939417386	3.32795243335280	1123	1
3.71890827590914	3.33375236588971	1124	1
3.71943547705930	3.33458704190103	1125	1
3.72249692721526	3.34720396058186	1126	1
3.72213150377645	3.34461555270258	1127	1
3.72176876547030	3.34820369312538	1128	1
3.72512479795875	3.35837725524158	1129	1
3.71791541444475	3.33260912838952	1130	1
3.72129501168286	3.32613991424580	1131	1
3.72094405051902	3.32939165544829	1132	1
3.72221130651170	3.32689799600064	1133	1
3.71902548844926	3.33031234438792	1134	1
3.72041705607965	3.33785962330278	1135	1
3.71801271809984	3.33072567682202	1136	1
3.71983444957147	3.32924215836033	1137	1
3.72050553818797	3.33046234238893	1138	1
3.71802704224555	3.32497909197586	1139	1
3.71841604431914	3.32096754307112	1140	1
3.71829400081584	3.33215651077070	1141	1
3.72152893627441	3.34573227449064	1142	1
3.72143447343850	3.35286585363757	1143	1
3.71827546445358	3.32473107084701	1144	1
3.71989408101521	3.33237657407379	1145	1
3.72104037038997	3.33162966419489	1146	1
3.71862068449630	3.32270029587500	1147	1
3.71745168483343	3.33618278897567	1148	1
3.71703192755656	3.32608454580461	1149	1
3.72014302863950	3.34042722620281	1150	1
3.71835646368370	3.32558344741126	1151	1
3.71845482766991	3.33625818010123	1152	1
3.72312646323049	3.35135975321932	1153	1
3.71987813412824	3.32745463742389	1154	1
3.72006275048504	3.32957823437208	1155	1
3.72108264746671	3.33439117647865	1156	1
3.72554406892253	3.33319449159712	1157	1
3.72316162832149	3.34392286931026	1158	1
3.71993847082069	3.33792832418318	1159	1
3.71998357445693	3.33005808628356	1160	1
3.72084477190581	3.30688793909033	1161	1
3.72068772305553	3.33461684140210	1162	1
3.72149355993921	3.36588466645155	1163	1
3.71674435254164	3.34354065434991	1164	1
3.71928563037119	3.33709923706659	1165	1
3.72252879030784	3.34331710751003	1166	1
3.72284556676872	3.35892073849058	1167	1
3.72131901239980	3.34724081789085	1168	1
3.72407054108635	3.35622082589800	1169	1
3.71829513372434	3.34036145649365	1170	1
3.72085198494730	3.35369285733272	1171	1
3.71948832026204	3.34791952562770	1172	1
3.71945131266568	3.34021233649839	1173	1
3.72356863606570	3.35474881426372	1174	1
3.72099038551336	3.34348392693550	1175	1
3.71968305448838	3.33793941725730	1176	1
3.72095796517027	3.35588979595849	1177	1
3.72053311096329	3.33530189270720	1178	1
3.71846209101920	3.32631481101364	1179	1
3.72062624269139	3.34374086490211	1180	1
3.72170040667181	3.33141738303328	1181	1
3.72043574500636	3.33123629616652	1182	1
3.71951374825827	3.32422907287148	1183	1
3.72027251857902	3.33806468288288	1184	1
3.71838829059840	3.33319136558757	1185	1
3.72080240625026	3.33502838194552	1186	1
3.71660041746277	3.33327705987734	1187	1
3.71686194200898	3.32991469068764	1188	1
3.71858492070342	3.33060352770305	1189	1
3.71545972459978	3.33103385484290	1190	1
3.71900312131442	3.33015962327527	1191	1
3.72185484160151	3.34938922419283	1192	1
3.72204036452706	3.34060047832121	1193	1
3.71851428996341	3.33898892837083	1194	1
3.71879456041134	3.32599561787035	1195	1
3.71885468164754	3.32481728155139	1196	1
3.71727425653420	3.33722307898587	1197	1
3.72072416999124	3.34938561416341	1198	1
3.71883848101487	3.34156737915723	1199	1
3.72148294293830	3.35890556637716	1200	1
3.72064811642116	3.34593417419524	1201	1
3.72194385475574	3.34801819027423	1202	1
3.71769673853107	3.34704352974681	1203	1
3.72386926882116	3.36631110085099	1204	1
3.72216860613036	3.34334240926477	1205	1
3.71938865440124	3.33895467449173	1206	1
3.72468654392147	3.35096804198320	1207	1
3.72232343777280	3.35239815849512	1208	1
3.72322213908916	3.33622030273769	1209	1
3.71689820665176	3.32659268920238	1210	1
3.72351219122349	3.34535645290779	1211	1
3.72069101627263	3.34603305519776	1212	1
3.72148657835159	3.35127224112331	1213	1
3.72081643154275	3.33671984123299	1214	1
3.72113371094559	3.32819557895759	1215	1
3.72120604004655	3.33508579887783	1216	1
3.72039245527402	3.33893627217609	1217	1
3.72047760918846	3.34379505583234	1218	1
3.71783596463636	3.34227798663021	1219	1
3.71833695736290	3.34410016170241	1220	1
3.72130497795840	3.34777525912392	1221	1
3.72062578344023	3.33654462733245	1222	1
3.71949552605774	3.33173988750745	1223	1
3.71927831066584	3.33154209714296	1224	1
3.71923873023360	3.34341592800047	1225	1
3.71830545493185	3.33776856060847	1226	1
3.72510050868563	3.36715624026270	1227	1
3.71892517366536	3.35403260827083	1228	1
3.71996785776473	3.34369834321899	1229	1
3.72075210624900	3.34308157069201	1230	1
3.72298142145182	3.35985306302734	1231	1
3.71915138599046	3.33982972579734	1232	1
3.72025647615881	3.35038780893286	1233	1
3.71820334418525	3.33668503156974	1234	1
3.72277758939658	3.35769379516022	1235	1
3.72142778255724	3.35040843532025	1236	1
3.71777401095360	3.33616427380047	1237	1
3.71735037386579	3.33135109156277	1238	1
3.71857030825070	3.32168976305252	1239	1
3.72056579043216	3.34052871668784	1240	1
3.71990557964846	3.34345903138750	1241	1
3.71703923322432	3.33865966503005	1242	1
3.72023613719402	3.34438883534243	1243	1
3.72016700708354	3.35207053038934	1244	1
3.72066773732863	3.34024240933875	1245	1
3.71862776159730	3.33877883818408	1246	1
3.71802711926516	3.33149186056221	1247	1
3.71856856131911	3.35143379686335	1248	1
3.71847014287429	3.34245894331396	1249	1
3.71741805006827	3.33617596803921	1250	1
3.71953957438833	3.33465960682062	1251	1
3.71722103784375	3.33842661325164	1252	1
3.72239512591767	3.35622566326796	1253	1
3.71957364957921	3.34404903332115	1254	1
3.72054886983799	3.33453929938043	1255	1
3.72342127913553	3.35586958146857	1256	1
3.71846998563194	3.33979551323214	1257	1
3.72003870446525	3.33639265629869	1258	1
3.72094288560971	3.33677997727084	1259	1
3.71715612701266	3.33785328119292	1260	1
3.72014156643874	3.33892401658215	1261	1
3.72027497310809	3.32824150846092	1262	1
3.71663058387626	3.33446520473785	1263	1
3.72084534910360	3.33825944589891	1264	1
3.72390187558988	3.33664935895406	1265	1
3.72166856498637	3.33407263869891	1266	1
3.72205418503241	3.35097974991858	1267	1
3.71819162387879	3.33436371822826	1268	1
3.71850654003708	3.32832112779685	1269	1
3.71968654667262	3.34038558475509	1270	1
3.72453214880050	3.34194141912177	1271	1
3.71956492817277	3.35256974918011	1272	1
3.72211030081523	3.35470814819894	1273	1
3.72105693597817	3.34269599280898	1274	1
3.72101162304681	3.34744733091415	1275	1
3.72342476501507	3.35307651671717	1276	1
3.72296537465829	3.35147510061075	1277	1
3.71999907578524	3.31627153580131	1278	1
3.71975409967357	3.30999305517563	1279	1
3.71940040943388	3.33004266607784	1280	1
3.72184184816065	3.32932544331827	1281	1
3.71995197841752	3.34730019268093	1282	1
3.71715976262433	3.33568355477449	1283	1
3.71726547225621	3.32933254639529	1284	1
3.71629739581472	3.33365790346234	1285	1
3.71932453553810	3.34717027965066	1286	1
3.71911086920761	3.33853575699413	1287	1
3.71821178044176	3.33457098536778	1288	1
3.72403372346319	3.34244381670410	1289	1
3.72122598085700	3.34369766566459	1290	1
3.72049212876635	3.35091956827960	1291	1
3.72103679408577	3.34915087509089	1292	1
3.71896574245531	3.34513409595261	1293	1
3.72170082292850	3.35075299778464	1294	1
3.71825100722835	3.34202838930034	1295	1
3.71799686383683	3.34443812448528	1296	1
3.71412322668920	3.32797019471462	1297	1
3.71927111477316	3.33216491665064	1298	1
3.71839785693079	3.33626799361441	1299	1
3.71951653409365	3.33941797531037	1300	1
3.72166376452259	3.35096095599310	1301	1
3.71933809896241	3.35619308233175	1302	1
3.72023442269626	3.33649875021942	1303	1
3.71721058809477	3.33107900033382	1304	1
3.71932073515136	3.33171246433128	1305	1
3.72143691997716	3.32509819898245	1306	1
3.72145083628037	3.35041950908812	1307	1
3.72196645664667	3.35867491667493	1308	1
3.72195501803721	3.34945892894775	1309	1
3.72199834831006	3.34237301844434	1310	1
3.72305591087315	3.33250811700273	1311	1
3.71763847110941	3.33029927985168	1312	1
3.72221993037766	3.34220525200748	1313	1
3.72224033010182	3.36267231598744	1314	1
3.71882352043048	3.33257389805355	1315	1
3.72207809478981	3.34806929812080	1316	1
3.72039168043325	3.35191643346263	1317	1
3.72094668702085	3.34435737850060	1318	1
3.72104081269165	3.34898854931734	1319	1
3.72158078501486	3.34859202077598	1320	1
3.72098713427465	3.34090853129340	1321	1
3.72069958317086	3.35235265964921	1322	1
3.72089514974216	3.34150345453784	1323	1
3.72219462596046	3.32492850470304	1324	1
3.72168829796251	3.33402183677746	1325	1
3.71860660489536	3.33993870562164	1326	1
3.71879923582428	3.33763038692130	1327	1
3.72328153908926	3.34751721298683	1328	1
3.72142128396478	3.33692598040375	1329	1
3.71903614886907	3.33121588525402	1330	1
3.72197840787698	3.33052202453579	1331	1
3.72285679941415	3.31893296342826	1332	1
3.71718716484836	3.32124388608413	1333	1
3.72333772270409	3.36346973529376	1334	1
3.72106293241453	3.34884825062290	1335	1
3.72271615025767	3.35072939872675	1336	1
3.71982168939127	3.34611933284507	1337	1
3.71816478733968	3.33139223801105	1338	1
3.71743609261338	3.33203262360620	1339	1
3.71935540279338	3.33169242454050	1340	1
3.72041487460555	3.33920218023673	1341	1
3.71843871851226	3.34581513542162	1342	1
3.72083837132771	3.34942603182723	1343	1
3.71686831828367	3.32204369571601	1344	1
3.72212979300029	3.33538094371869	1345	1
3.72497827755854	3.34327748045318	1346	1
3.72119211984656	3.34284859677984	1347	1
3.71826749639863	3.33065071899055	1348	1
3.71882600993905	3.33469237203764	1349	1
3.71834705945296	3.34182285578278	1350	1
3.72198082188736	3.34372608380010	1351	1
3.72070388502563	3.33858188621875	1352	1
3.72468208025610	3.35451795012934	1353	1
3.72170260763756	3.34184750834121	1354	1
3.72561994761632	3.35511982346789	1355	1
3.72063878832251	3.35068704063255	1356	1
3.72018246756919	3.35008158965070	1357	1
3.71854650034125	3.34860636657479	1358	1
3.71899276946071	3.33025870923893	1359	1
3.72133317913107	3.33719487823762	1360	1
3.71842516319129	3.32707364718608	1361	1
3.72070582974487	3.33732354027146	1362	1
3.71947225958599	3.33600072816133	1363	1
3.71895423041278	3.34470371247227	1364	1
3.72182193662742	3.34357852735957	1365	1
3.72069823050558	3.33403655649115	1366	1
3.72261796045634	3.34311625849793	1367	1
3.72022013442551	3.33716212958546	1368	1
3.71956875153873	3.33336305684144	1369	1
3.71830597453087	3.32584793006441	1370	1
3.72191932250955	3.32030487377957	1371	1
3.71756144903541	3.31361482841798	1372	1
3.72006609611125	3.34320446775113	1373	1
3.72156490478746	3.33920763263644	1374	1
3.72144579379984	3.32620199556032	1375	1
3.72073965904539	3.33730885890706	1376	1
3.72263189395535	3.33881240463009	1377	1
3.72154584574380	3.34686391942720	1378	1
3.72265028417458	3.34507915024783	1379	1
3.72290166303794	3.35209652208487	1380	1
3.72144254387530	3.33474842264577	1381	1
3.71980041275487	3.34106484361988	1382	1
3.72413417485277	3.34664890239544	1383	1
3.71956715693503	3.33067235454492	1384	1
3.71583925549690	3.32264198358406	1385	1
3.71769552678755	3.33051446277946	1386	1
3.71753949501989	3.32959844900077	1387	1
3.72090583435563	3.32689477757413	1388	1
3.72603364422624	3.34838317514418	1389	1
3.72590022206609	3.35717829261999	1390	1
3.72191737185810	3.35205815021086	1391	1
3.72038106900770	3.34546301221377	1392	1
3.72099259536718	3.34053009575072	1393	1
3.72112382136865	3.32957822478416	1394	1
3.71728271767040	3.33616376845059	1395	1
3.72171379204319	3.33840386872208	1396	1
3.72008005373891	3.33450517637152	1397	1
3.71896857392597	3.33916042040602	1398	1
3.72101477265774	3.35158356974568	1399	1
3.72130671440419	3.33765614500941	1400	1
3.71796763383618	3.33789394747305	1401	1
3.72065445503271	3.33631158157278	1402	1
3.72096787810920	3.33225030726846	1403	1
3.72355447121869	3.34351010125882	1404	1
3.71750149765917	3.33451856376291	1405	1
3.71959810242619	3.33896276129931	1406	1
3.71954195745437	3.33960312291605	1407	1
3.71898328754212	3.33720901292673	1408	1
3.72168788342749	3.35842497420718	1409	1
3.72148542413131	3.36400908734835	1410	1
3.72452975921963	3.35668075649420	1411	1
3.72078560601299	3.33980324295707	1412	1
3.71860059063018	3.33712046293498	1413	1
3.71903463460271	3.34430196340656	1414	1
3.72187740832047	3.35554204008388	1415	1
3.72012049831993	3.32666455984590	1416	1
3.71774793646101	3.33851865375523	1417	1
3.72231572799930	3.34227127224235	1418	1
3.72101096392494	3.34948387144326	1419	1
3.72268827920450	3.34291330557708	1420	1
3.71740128865275	3.32905740734872	1421	1
3.71795660070129	3.33007598141107	1422	1
3.71957532094689	3.33343541648583	1423	1
3.72232457566349	3.33058726168467	1424	1
3.72635349776183	3.36226462232217	1425	1
3.71982191974494	3.35449362899008	1426	1
3.72241118697080	3.32913861622466	1427	1
3.71898661577769	3.33249999474792	1428	1
3.72230037891116	3.33928853893902	1429	1
3.72328577878471	3.34658839834777	1430	1
3.71842132418168	3.34647593475799	1431	1
3.71970646861374	3.34143342439804	1432	1
3.71845139122294	3.34315417304013	1433	1
3.71858002239535	3.32552971456606	1434	1
3.71854730255616	3.33170812383307	1435	1
3.71967882312069	3.34505912217962	1436	1
3.72176845819298	3.34613404687149	1437	1
3.72186415225353	3.35661944938922	1438	1
3.71811267786642	3.33727910265000	1439	1
3.72305539852438	3.33791322132270	1440	1
3.72193389551682	3.35412805756655	1441	1
3.72039818476160	3.32878938267171	1442	1
3.71918442442384	3.34179904885517	1443	1
3.72184612070381	3.33357377638199	1444	1
3.72182869793307	3.33568285536077	1445	1
3.71887578859481	3.32223715976443	1446	1
3.71988324799854	3.34791513462792	1447	1
3.72314728018203	3.35772887835752	1448	1
3.72310318902045	3.34720490992635	1449	1
3.72248923390104	3.35952344268900	1450	1
3.72155042026837	3.36465702495785	1451	1
3.72029770685876	3.34269464676659	1452	1
3.71809932242777	3.32684955530796	1453	1
3.71492052457641	3.32347115199489	1454	1
3.72444264045557	3.35630029579007	1455	1
3.72399599932583	3.35377833806729	1456	1
3.71976890475445	3.35205127082587	1457	1
3.72067071985976	3.32889138376486	1458	1
3.72128771021906	3.34024794187260	1459	1
3.71756670769032	3.32661440222272	1460	1
3.72135419739408	3.35316905825623	1461	1
3.71863215637234	3.33609933394077	1462	1
3.71894669693473	3.32683022163645	1463	1
3.71808388882659	3.33800297734039	1464	1
3.72202800446738	3.34442959476068	1465	1
3.71749937207559	3.32086512715051	1466	1
3.72021034012418	3.34650965004434	1467	1
3.72342669337471	3.34146481076536	1468	1
3.72290634364782	3.34292693862269	1469	1
3.72692973142752	3.37846796448729	1470	1
3.72255237122055	3.35229885098060	1471	1
3.72222194618564	3.34674108392062	1472	1
3.72639912121143	3.35925056456828	1473	1
3.72462568223753	3.34707986152533	1474	1
3.72417416923766	3.34175760434700	1475	1
3.72184969883900	3.36163069627861	1476	1
3.72455860078508	3.35664406225124	1477	1
3.72448580355965	3.35565534120303	1478	1
3.71828030185109	3.31363405386091	1479	1
3.71664330392970	3.31568042704888	1480	1
3.71995046339830	3.33282355965331	1481	1
3.72118679216231	3.35165859252952	1482	1
3.72335779094416	3.34892420989697	1483	1
3.72187876512950	3.34689221156014	1484	1
3.71949748720521	3.34722136463636	1485	1
3.72507996842614	3.36159578869503	1486	1
3.72052263885526	3.35338166646155	1487	1
3.71915710458655	3.34587531307913	1488	1
3.71797472439103	3.35492787341259	1489	1
3.71965253696266	3.34591662389667	1490	1
3.72239908106720	3.34874678237225	1491	1
3.72164699431724	3.33711994301093	1492	1
3.72108167899509	3.34092467279766	1493	1
3.71816306231999	3.33435421815897	1494	1
3.71712162057067	3.31860449413211	1495	1
3.71727754731193	3.31921917721692	1496	1
3.71888086526611	3.32812117113789	1497	1
3.72253812561478	3.33607926163700	1498	1
3.72148121811781	3.34422690808873	1499	1
3.72123173189426	3.34513873375423	1500	1
3.72107263927980	3.33789465933894	1501	1
3.71950965452694	3.32767178946542	1502	1
3.71999411247597	3.34387789946189	1503	1
3.72360685168316	3.34758013257174	1504	1
3.72337502359072	3.34755283016459	1505	1
3.72059254053298	3.33463632729870	1506	1
3.71924413749294	3.32681521600396	1507	1
3.71956684475468	3.34363912002819	1508	1
3.71932453008251	3.34599351784104	1509	1
3.72347645237806	3.34942771340753	1510	1
3.72174433823530	3.34882871009383	1511	1
3.71746606896917	3.34231552213477	1512	1
3.71861151795558	3.34376330762148	1513	1
3.72024650191578	3.34176014186957	1514	1
3.72215870085872	3.34984601499997	1515	1
3.72545767103330	3.36483736687653	1516	1
3.71851294577403	3.35680450962050	1517	1
3.72160958845211	3.34294247257120	1518	1
3.72207286104872	3.34265939971436	1519	1
3.72334317616321	3.34877533718623	1520	1
3.71722352335771	3.32954611166179	1521	1
3.71786565366513	3.34208489185977	1522	1
3.71810665818175	3.33383944348280	1523	1
3.71546833350745	3.33484537060402	1524	1
3.72370760877993	3.33466753023068	1525	1
3.72398121401845	3.33511037884457	1526	1
3.72134127247354	3.36443082233094	1527	1
3.72237300654647	3.34935842603580	1528	1
3.72089293052432	3.33735682389455	1529	1
3.71898083081327	3.33453159887052	1530	1
3.71707050798905	3.33477231788370	1531	1
3.71837421280756	3.33275688990928	1532	1
3.71831482034109	3.33262003431397	1533	1
3.72248955829623	3.33871589946189	1534	1
3.72332728331509	3.34444755985984	1535	1
3.72221024104944	3.34909143929780	1536	1
3.72141342724840	3.34247720304901	1537	1
3.72041267671524	3.35560424521641	1538	1
3.72184547104637	3.33957927910191	1539	1
3.72163322843428	3.32966942769378	1540	1
3.72040053748545	3.33847607297123	1541	1
3.71739501897809	3.35247989245936	1542	1
3.71805650100090	3.33899685810479	1543	1
3.71934291973183	3.33401698678482	1544	1
3.71532792946223	3.33235326239923	1545	1
3.71865914216755	3.34491765063553	1546	1
3.71651124600406	3.32812119866848	1547	1
3.72341307374115	3.34246686764888	1548	1
3.72368068970143	3.34620880447489	1549	1
3.72055810214248	3.33210466769780	1550	1
3.72438358108516	3.34539076929633	1551	1
3.72292755282418	3.34810458532561	1552	1
3.72155381348682	3.34706365254782	1553	1
3.72243077769482	3.34572141514638	1554	1
3.72083595231314	3.34874259181577	1555	1
3.71983472220896	3.33794508801714	1556	1
3.72045030655764	3.34218617250546	1557	1
3.72253244359362	3.35689059990391	1558	1
3.71707949556956	3.33249292544095	1559	1
3.71862062432206	3.34019410828153	1560	1
3.72285150279773	3.34236516061519	1561	1
3.72027447766531	3.33998892169120	1562	1
3.72131591934045	3.34767611924912	1563	1
3.72207167409997	3.33922284577597	1564	1
3.72236012267355	3.34655629343095	1565	1
3.72094793284710	3.33870197182680	1566	1
3.71747751075156	3.33403189174789	1567	1
3.72172212094388	3.33489486250755	1568	1
3.72005674687205	3.34844089795468	1569	1
3.72299205370524	3.36078364171350	1570	1
3.72217350813007	3.34591046112522	1571	1
3.71968802927501	3.33286032552031	1572	1
3.71817017150945	3.32875220955222	1573	1
3.71837730251594	3.32897822114748	1574	1
3.71844192003731	3.35976741451271	1575	1
3.72127935163914	3.37621497885264	1576	1
3.71729442715100	3.34380074967325	1577	1
3.72146751546161	3.34928354554802	1578	1
3.72153195721016	3.35318877990163	1579	1
3.72204227420262	3.35479078289431	1580	1
3.71966492603823	3.35412419557813	1581	1
3.71785088512513	3.33525913988195	1582	1
3.71724646911102	3.33741487919174	1583	1
3.71877531066378	3.33698490088913	1584	1
3.72157770606746	3.34547066709872	1585	1
3.71812779932212	3.33531497650146	1586	1
3.71778646720630	3.33698806801129	1587	1
3.72223064923529	3.35387640541370	1588	1
3.72117147366072	3.35123813744107	1589	1
3.72027666708415	3.33272527502924	1590	1
3.71651225806163	3.31432206331098	1591	1
3.71780971563107	3.34043245008430	1592	1
3.71708003077686	3.34318142027346	1593	1
3.72043249284735	3.35083073819267	1594	1
3.72144827602263	3.35160832672576	1595	1
3.72199132999888	3.34630664032765	1596	1
3.71848419015902	3.33677491700342	1597	1
3.71987596944022	3.32216310454715	1598	1
3.71820989954465	3.33534610721553	1599	1
3.71838356482975	3.34114713852420	1600	1
3.71829923027924	3.34622645178270	1601	1
3.72191264531009	3.34047435355438	1602	1
3.71761525079909	3.32657694794409	1603	1
3.71850273531735	3.33566804034472	1604	1
3.71955823140985	3.33361299410932	1605	1
3.72290394271881	3.32948205725089	1606	1
3.72173202770898	3.34402120853443	1607	1
3.71943108753019	3.33262528015019	1608	1
3.71780977457418	3.33827921095816	1609	1
3.71623180546612	3.31795584886207	1610	1
3.71864222820835	3.33543235509041	1611	1
3.71482571396411	3.33668075693858	1612	1
3.71998923882947	3.34370713033702	1613	1
3.72303078331588	3.34331773048664	1614	1
3.72160411885241	3.35064071856809	1615	1
3.72151748786611	3.33552923482649	1616	1
3.72233461983599	3.35739859185780	1617	1
3.72365745479055	3.35319507816717	1618	1
3.72099579608870	3.33983832201448	1619	1
3.72397016175853	3.35180804123508	1620	1
3.71979566070848	3.34664558114765	1621	1
3.72182718088089	3.34986325144643	1622	1
3.71906605322230	3.35082424493231	1623	1
3.71728636218345	3.33399328954660	1624	1
3.72256609231729	3.34350206316606	1625	1
3.71836647257954	3.32185125617300	1626	1
3.71566027434669	3.32730622033530	1627	1
3.71711225983243	3.32839083081504	1628	1
3.72067649545430	3.33798035915130	1629	1
3.71624926336646	3.32020933888735	1630	1
3.71820962699806	3.33604138665004	1631	1
3.71709274270524	3.33538448047697	1632	1
3.71669568199924	3.33927427251508	1633	1
3.72071782590835	3.34450578112737	1634	1
3.72121142688781	3.33184093972345	1635	1
3.71839166439756	3.33628567948719	1636	1
3.71709324519487	3.33721040337312	1637	1
3.71885270622867	3.33180392387668	1638	1
3.72042808427645	3.33891931064842	1639	1
3.71873343670953	3.34320921305709	1640	1
3.71641631517317	3.32704081406069	1641	1
3.71792989244588	3.32927407627639	1642	1
3.71801512237924	3.33144145339233	1643	1
3.72212375911160	3.35432712231241	1644	1
3.72046120909084	3.34867341670673	1645	1
3.71916203875971	3.34122432254670	1646	1
3.71989977366447	3.34665083841089	1647	1
3.72062153384583	3.35585868456284	1648	1
3.72072453501924	3.37264161101520	1649	1
3.72489363668010	3.35367745910435	1650	1
3.72128178864552	3.34397362602880	1651	1
3.71801279253221	3.34474457129432	1652	1
3.72350659603335	3.34467765688406	1653	1
3.71768038491277	3.34706461883501	1654	1
3.71999989776830	3.35266627611727	1655	1
3.72064360919618	3.35019143991750	1656	1
3.71936782228270	3.34449189655113	1657	1
3.71941773475726	3.33681327773569	1658	1
3.71819378529087	3.34371129884497	1659	1
3.72118648351873	3.35332281460007	1660	1
3.71823192845384	3.33320046193780	1661	1
3.71577213959093	3.32412168999438	1662	1
3.71958005211710	3.34486303951387	1663	1
3.71750342044151	3.34594488223779	1664	1
3.72427992470425	3.35612269487878	1665	1
3.72077476629658	3.35263121788104	1666	1
3.72108747333355	3.35570445887625	1667	1
3.72324898134182	3.36484368489397	1668	1
3.71918933276814	3.35173418250028	1669	1
3.71864667727460	3.34443652603617	1670	1
3.72343941601730	3.35298525220081	1671	1
3.72119628779264	3.35905644081953	1672	1
3.71893338757468	3.33959967704953	1673	1
3.72052646803348	3.34812125950355	1674	1
3.71801201200339	3.33682913676319	1675	1
3.71810487383445	3.33483727827021	1676	1
3.71781518799760	3.34673058092235	1677	1
3.71656740476131	3.32535972890912	1678	1
3.71893104040461	3.33816646354117	1679	1
3.71870461405110	3.33500481556014	1680	1
3.71883022178005	3.33304755779998	1681	1
3.72015814821868	3.35071055454900	1682	1
3.72207789005477	3.34278379669208	1683	1
3.72330658083111	3.34200994627548	1684	1
3.72377351778261	3.36021711278221	1685	1
3.72079452210218	3.34529863731488	1686	1
3.72063252653242	3.33707947731043	1687	1
3.72006376482896	3.34045418627854	1688	1
3.71913235461599	3.35338920316456	1689	1
3.72117570012446	3.36158870008190	1690	1
3.71891836320948	3.33058978966584	1691	1
3.71762063058479	3.32218423090895	1692	1
3.72111557698974	3.32697094940006	1693	1
3.72383481442632	3.34084526332359	1694	1
3.72033432543673	3.33513443509133	1695	1
3.71525999376789	3.31954428481055	1696	1
3.71724170421610	3.32427488675476	1697	1
3.71734330605438	3.33008849155803	1698	1
3.72011594050958	3.35255911907725	1699	1
3.71958671778943	3.33880574044479	1700	1
3.72191621713381	3.35278253676532	1701	1
3.71969705540975	3.35350562134998	1702	1
3.71983848865824	3.35040699044983	1703	1
3.71932364664485	3.32999221722884	1704	1
3.71456406410433	3.33061123657998	1705	1
3.71596766516621	3.31741032124903	1706	1
3.71699588487750	3.32453919183653	1707	1
3.71999384891446	3.33812773339898	1708	1
3.72006232263783	3.33818309910731	1709	1
3.72156601605771	3.35003749229005	1710	1
3.72165067736776	3.36253518597797	1711	1
3.72538761425600	3.36358640283069	1712	1
3.72026298346912	3.35228727782945	1713	1
3.72095978702195	3.35172466390031	1714	1
3.71951911122117	3.35152792763880	1715	1
3.72061168034261	3.34482129350680	1716	1
3.72167487236966	3.34947243553436	1717	1
3.72253445357257	3.34420691924520	1718	1
3.71998373193980	3.35237068517229	1719	1
3.71913443685232	3.34487430635071	1720	1
3.72209074693414	3.35727990585903	1721	1
3.71938494554588	3.35154251740283	1722	1
3.71865736457218	3.34221678217829	1723	1
3.72167262514802	3.35127157924573	1724	1
3.72091474187733	3.36308589457198	1725	1
3.72215947627019	3.34921878393684	1726	1
3.72249916884191	3.35024247178289	1727	1
3.72086460888408	3.34904971209335	1728	1
3.72164899620020	3.36304394517580	1729	1
3.72067218966767	3.34344133351794	1730	1
3.71996119517434	3.33906900426396	1731	1
3.72063028462604	3.34612274163374	1732	1
3.72088057269143	3.35288511369109	1733	1
3.71966316931486	3.34409205817441	1734	1
3.72340528865659	3.35642869047652	1735	1
3.72170258404558	3.34565695173870	1736	1
3.72168407368600	3.33671024366003	1737	1
3.72296883184786	3.35877112598100	1738	1
3.72606971886506	3.36540973488420	1739	1
3.72318834502697	3.35248678731925	1740	1
3.72131896398021	3.35365027887848	1741	1
3.71922562932606	3.34669496872642	1742	1
3.72296999028011	3.36093912706735	1743	1
3.72003312562799	3.33845639287534	1744	1
3.71560655125723	3.32939148175547	1745	1
3.72040660145715	3.34848586610209	1746	1
3.72063305456363	3.34215310043056	1747	1
3.71602773156471	3.33279167324902	1748	1
3.71607268228569	3.31111891173583	1749	1
3.71624946325667	3.31236823440777	1750	1
3.71392118982353	3.31678743665133	1751	1
3.71492623263637	3.32436553601433	1752	1
3.71921527348555	3.33672084821913	1753	1
3.71496929529186	3.31198333458927	1754	1
3.71615937198058	3.33369017124135	1755	1
3.71952001709645	3.34784984301354	1756	1
3.71711577441728	3.34308390365811	1757	1
3.71835598912104	3.34201302076798	1758	1
3.72178111151559	3.36006792923848	1759	1
3.71929581625005	3.35789897257215	1760	1
3.71932324400987	3.34098524036661	1761	1
3.72059904482845	3.36205598364995	1762	1
3.71953328588379	3.34894314811615	1763	1
3.71565188352101	3.34553256599102	1764	1
3.71562006443490	3.33722969590867	1765	1
3.71870572748077	3.34267825935424	1766	1
3.72134457470410	3.34658707601102	1767	1
3.71945359911187	3.34763702936521	1768	1
3.72066431883135	3.33263994602786	1769	1
3.72019601019769	3.32860131327818	1770	1
3.71954350842722	3.35051375641181	1771	1
3.71934872765703	3.33194885987959	1772	1
3.72049660491811	3.34211031813018	1773	1
3.72016335087279	3.32566591096278	1774	1
3.72311604238280	3.36380920809028	1775	1
3.71899860279771	3.33848119031923	1776	1
3.71843129480155	3.33816470954714	1777	1
3.71741987040005	3.34134035813748	1778	1
3.71779280975474	3.33771588025297	1779	1
3.71633387928554	3.34039975811861	1780	1
3.72090213310264	3.35563813903584	1781	1
3.71863694892641	3.34485688013142	1782	1
3.71750867152307	3.32379787972655	1783	1
3.71484896991954	3.32949242221067	1784	1
3.71886895826619	3.33846448092887	1785	1
3.71720362175359	3.35127836952658	1786	1
3.72118173517674	3.35791981491570	1787	1
3.71742130209139	3.34737414331100	1788	1
3.72134799266419	3.35879119805422	1789	1
3.71913571956156	3.36002068670606	1790	1
3.72008210594656	3.35219968146195	1791	1
3.71522979354365	3.34574747246274	1792	1
3.71801562040780	3.33296647183994	1793	1
3.72213896382969	3.33980401882398	1794	1
3.71940724976814	3.33905429239311	1795	1
3.71602233108481	3.33135007963492	1796	1
3.72057596879389	3.33554724127835	1797	1
3.71856904973012	3.35496311791342	1798	1
3.71749563120339	3.32781230559641	1799	1
3.71425923585294	3.33072638086063	1800	1
3.71545790282588	3.32908350888621	1801	1
3.71882715730776	3.32103059849247	1802	1
3.72044387623514	3.34668418536278	1803	1
3.71888443964815	3.34245376355777	1804	1
3.71673156414690	3.34006593418199	1805	1
3.71671048936337	3.34433322099876	1806	1
3.71704061438356	3.33245860816512	1807	1
3.71598460803945	3.33642477595747	1808	1
3.71412394887114	3.34634941052177	1809	1
3.71590396201782	3.33220444062841	1810	1
3.71790650661837	3.35630707972175	1811	1
3.71869517860561	3.35014639805362	1812	1
3.71885897721111	3.33751095600796	1813	1
3.71523511076278	3.33228136939721	1814	1
3.71898538216780	3.33381181222365	1815	1
3.71632492782899	3.32631923069984	1816	1
3.71853088091976	3.34064904216648	1817	1
3.72193786214444	3.35888219038081	1818	1
3.72187573868496	3.35769625799791	1819	1
3.71803660186778	3.33471518500319	1820	1
3.72022289828082	3.33809738827413	1821	1
3.71815690091728	3.33410133510847	1822	1
3.71925104315338	3.32526334959867	1823	1
3.71708541160800	3.32757576003106	1824	1
3.71847587869090	3.34242207682509	1825	1
3.71629835262221	3.33360894144870	1826	1
3.71734975953729	3.33821442879252	1827	1
3.72075196053949	3.34256931769161	1828	1
3.71691160042842	3.34066807501389	1829	1
3.71899307455896	3.33654960361668	1830	1
3.71902908672439	3.34248331937006	1831	1
3.72153404623205	3.34998293041146	1832	1
3.71674575682942	3.33902409590337	1833	1
3.71457233258027	3.33924992680712	1834	1
3.71811286076118	3.34456970877870	1835	1
3.71984549351297	3.34042416995595	1836	1
3.71525780185908	3.33581094082137	1837	1
3.71996474682943	3.33715068228484	1838	1
3.71748450715120	3.34691319836408	1839	1
3.71639033976437	3.33720492658971	1840	1
3.71612029247058	3.32719370337311	1841	1
3.71801872332447	3.33969687127777	1842	1
3.71864324774991	3.34022016864988	1843	1
3.72154363429943	3.35038972348769	1844	1
3.72012170381492	3.34435149562291	1845	1
3.71478683832731	3.33652354641181	1846	1
3.71653989636575	3.33927376522096	1847	1
3.71899577870116	3.34003918587579	1848	1
3.71785197317493	3.34522782439569	1849	1
3.71715638569783	3.33462861380321	1850	1
3.71549502268836	3.32207348467250	1851	1
3.71894430352682	3.34116574590567	1852	1
3.72062023344960	3.34728051518385	1853	1
3.71816041238020	3.33910375858947	1854	1
3.71617220732127	3.33602813379230	1855	1
3.71915618650725	3.34457309878520	1856	1
3.71810804566555	3.33957258503074	1857	1
3.71972202865575	3.34835880677976	1858	1
3.71782940373098	3.34708299090518	1859	1
3.71870532912905	3.33814643353493	1860	1
3.72082070390330	3.36133455364711	1861	1
3.72604748768950	3.36696828928038	1862	1
3.72747596901597	3.36380646609369	1863	1
3.71903026465590	3.34297089437814	1864	1
3.71842895719765	3.33253680619785	1865	1
3.72121267295045	3.35416084177118	1866	1
3.71673589953823	3.32943137431758	1867	1
3.71704460933941	3.34265734152338	1868	1
3.71783324450736	3.34596469334259	1869	1
3.71832881774815	3.33120605758512	1870	1
3.71388587896670	3.32479967558078	1871	1
3.71835391586659	3.36015296871972	1872	1
3.71682116371415	3.33586814673099	1873	1
3.71468163503751	3.32770482008459	1874	1
3.71225569140110	3.32454806883690	1875	1
3.71587577899167	3.33450988552220	1876	1
3.71977933534764	3.34513739323263	1877	1
3.71906240397446	3.34506681172849	1878	1
3.71726787750143	3.35182015718116	1879	1
3.71456710693622	3.34307071499541	1880	1
3.71980065249114	3.34693178050750	1881	1
3.72179910545029	3.36194660150193	1882	1
3.71856661007441	3.35538338752491	1883	1
3.71648539603829	3.34176251537275	1884	1
3.71998793187926	3.34535187436709	1885	1
3.71780508529326	3.33689321212461	1886	1
3.71624332818068	3.33033513568291	1887	1
3.71903590780336	3.35100630588930	1888	1
3.71273732386419	3.33077651657553	1889	1
3.71595985715855	3.33493733674448	1890	1
3.71690003553850	3.33373904934054	1891	1
3.71363935705077	3.31998588073468	1892	1
3.72165930429947	3.36238149547367	1893	1
3.71705087574591	3.35294186682760	1894	1
3.71566154294311	3.33967061807446	1895	1
3.71642721523220	3.33088361393538	1896	1
3.71953290500444	3.34051713459475	1897	1
3.71828383105608	3.34728673006563	1898	1
3.71837339637813	3.32565181533881	1899	1
3.71835836013694	3.34350317031374	1900	1
3.71730822213771	3.33435053341790	1901	1
3.71611400100476	3.33082506631290	1902	1
3.71632569011191	3.34563632070958	1903	1
3.71851613910403	3.32644592005470	1904	1
3.71479345910691	3.33252055029173	1905	1
3.71329042261351	3.32809376441246	1906	1
3.71944296202397	3.33945624245088	1907	1
3.71795248379948	3.34002213113632	1908	1
3.71554573051387	3.34360539092013	1909	1
3.71635233704864	3.33443128397107	1910	1
3.72129364083331	3.33310721323943	1911	1
3.71587434980992	3.33115097877867	1912	1
3.71989648582648	3.35648837229342	1913	1
3.71704747716260	3.34616109885308	1914	1
3.72171845435487	3.34395554545633	1915	1
3.71731869655837	3.34020957957712	1916	1
3.71675150913919	3.32373547311650	1917	1
3.71476819756121	3.32750994812338	1918	1
3.71780747232394	3.33248428620141	1919	1
3.71676805656650	3.32824457190116	1920	1
3.71904628407162	3.33972846084475	1921	1
3.72003012093353	3.33658336869406	1922	1
3.71630960542706	3.33878836515311	1923	1
3.71801860857396	3.34199610048957	1924	1
3.71720044274405	3.35084849605041	1925	1
3.71745358152427	3.33884634700936	1926	1
3.71614644186510	3.34392144281633	1927	1
3.71660810358809	3.33856645840443	1928	1
3.71621878503372	3.33136251858569	1929	1
3.71808397393528	3.33729757304938	1930	1
3.71574422198371	3.32345216258770	1931	1
3.71847617298195	3.36059866540218	1932	1
3.71743751472950	3.35139597205319	1933	1
3.71928593323679	3.34365154267532	1934	1
3.71721877596855	3.34093322225043	1935	1
3.71888292766657	3.35556990661046	1936	1
3.71687775594154	3.35208869289991	1937	1
3.71687867832090	3.33597086625878	1938	1
3.71859579597764	3.34165308764211	1939	1
3.72054107974117	3.34943428239068	1940	1
3.71553341321777	3.33215914106522	1941	1
3.71555833237111	3.32153445500319	1942	1
3.71586909459583	3.31289339108107	1943	1
3.71751883640993	3.34328026680270	1944	1
3.71968236658592	3.36453686039382	1945	1
3.71856025866563	3.35617688096245	1946	1
3.71924217730217	3.34368593972274	1947	1
3.71936861889284	3.34219258285366	1948	1
3.72146971573047	3.35028383884892	1949	1
3.72201011955117	3.34758572492607	1950	1
3.71970649974537	3.36580650770360	1951	1
3.72214271177498	3.36206041566367	1952	1
3.71808447268911	3.35437070335674	1953	1
3.71604393773818	3.34005976138796	1954	1
3.71670321673788	3.33844229938498	1955	1
3.71976081373019	3.32975530264108	1956	1
3.71873013673583	3.33002683899198	1957	1
3.71991205381539	3.32682742330111	1958	1
3.71454110052946	3.33520968900941	1959	1
3.71741768483519	3.33446520332470	1960	1
3.71560355060887	3.31863779803350	1961	1
3.71601375415527	3.32089191966945	1962	1
3.71876353067554	3.34301635693288	1963	1
3.72131748382665	3.36270498507700	1964	1
3.71507090434668	3.34994346944034	1965	1
3.71649228527855	3.34033468777270	1966	1
3.71822422742730	3.34339889509969	1967	1
3.71619747747354	3.32330976784303	1968	1
3.71519577894655	3.31843674647294	1969	1
3.71690168499416	3.33542398642263	1970	1
3.71967148352462	3.33271507088373	1971	1
3.72026492216524	3.34604632627633	1972	1
3.71896746257889	3.32762885922542	1973	1
3.71862529257712	3.33638293849628	1974	1
3.71514523283597	3.32900213644982	1975	1
3.71534058738882	3.32969367798180	1976	1
3.71964508860778	3.33983254655780	1977	1
3.71751217984126	3.33456461798327	1978	1
3.71415282803515	3.33786235886597	1979	1
3.71957765241767	3.35519064273479	1980	1
3.72184685890990	3.35445793516763	1981	1
3.72016716072652	3.32800335630834	1982	1
3.72098425284719	3.32970903363603	1983	1
3.71794226556281	3.34991308293833	1984	1
3.71631804042709	3.33667988468088	1985	1
3.71756622235885	3.33689369552881	1986	1
3.71456544706239	3.32224912007202	1987	1
3.71650731255587	3.33182439669722	1988	1
3.71585527264838	3.33340970916553	1989	1
3.71775444670253	3.33901698583430	1990	1
3.71739687365394	3.33639428083800	1991	1
3.71804884144847	3.32361618403569	1992	1
3.71859753167928	3.35253322779694	1993	1
3.72085642443485	3.34804985000319	1994	1
3.72052182948651	3.35199178553969	1995	1
3.71898839802929	3.34208179909762	1996	1
3.71926708020616	3.34577637535081	1997	1
3.71653728882063	3.34303441369168	1998	1
3.71896241778255	3.34312247149451	1999	1
3.71976339212302	3.34563842255426	2000	1
[truncated: 3,000 more rows]
