# Supplementary material for: Reversibility and Viscoelastic Properties of Micropillar Supported and Oriented Magnesium Bundled F-Actin
Source: PLoS One. 2015 Aug 31;10(8):e0136432. doi: 10.1371/journal.pone.0136432 (PMC4556452; doi:10.1371/journal.pone.0136432)
Supplement: S1 Data — See the Readme.txt file within. (ZIP) [file pone.0136432.s004.zip › Rheology-raw-data/120916 02mM/fov2161noDD/fov2161noDD.txt]

3.74558242795134	3.41976762661787	1	1
3.74422369740443	3.42351879658773	2	1
3.74884671178938	3.43546911341542	3	1
3.74778856375546	3.44787532029609	4	1
3.75120862573965	3.45414508803953	5	1
3.74847871119042	3.46408954801841	6	1
3.74359812235146	3.41684647597943	7	1
3.75181532079199	3.45165549170869	8	1
3.74692875939934	3.45908402503872	9	1
3.74897192407929	3.44457621710378	10	1
3.74509277944990	3.43969412409394	11	1
3.74763191397447	3.41470282673516	12	1
3.75181850339414	3.43375721427235	13	1
3.74484116201291	3.39661067725696	14	1
3.74652369900128	3.42094172468607	15	1
3.75049389528637	3.45102463076948	16	1
3.74768453064853	3.46399309045087	17	1
3.75575719036461	3.48118781659615	18	1
3.75643554845685	3.48005063933332	19	1
3.75070436761631	3.44770019899766	20	1
3.75585557720996	3.44316971831756	21	1
3.75632937608677	3.47418709348153	22	1
3.75041672633299	3.49055980589989	23	1
3.74846399026939	3.47655117981809	24	1
3.74917578649210	3.47057263750930	25	1
3.75037173119306	3.44315829900383	26	1
3.74989074746030	3.42577650304655	27	1
3.74281628940662	3.45436036201400	28	1
3.74493243107961	3.46045635131557	29	1
3.74657720387758	3.44892805572847	30	1
3.74533531300204	3.44955409865993	31	1
3.74751970810138	3.43858742880844	32	1
3.75244465040531	3.45740388928452	33	1
3.75313603302811	3.45403679777209	34	1
3.74746913627748	3.43184690948032	35	1
3.74800333012273	3.44613956734727	36	1
3.74697135269919	3.42215377085835	37	1
3.74774963065761	3.44028251969309	38	1
3.75225504769462	3.45757734585457	39	1
3.74581563538681	3.42450011562425	40	1
3.75430518029343	3.44017133913585	41	1
3.75632697140677	3.48051376780197	42	1
3.75002934505293	3.44904445222358	43	1
3.74465845592917	3.44589159062047	44	1
3.74762064876746	3.41928646737035	45	1
3.74497884590066	3.42452671869639	46	1
3.74546905804882	3.41741668676269	47	1
3.74672402602546	3.42452982177625	48	1
3.75401720381218	3.44079483644606	49	1
3.74859057509449	3.43101445451144	50	1
3.74389292364305	3.44195953393100	51	1
3.74474678465261	3.39602257751618	52	1
3.74540558205095	3.41117780264631	53	1
3.74864441990944	3.44836376829789	54	1
3.74316320420654	3.40350848494190	55	1
3.74404597764385	3.39641509232817	56	1
3.75170134256809	3.41894717067482	57	1
3.74736206774879	3.41067446641571	58	1
3.74361933237134	3.39111745074259	59	1
3.74325862901558	3.42259574149846	60	1
3.74900479046887	3.44957819185603	61	1
3.74840064025317	3.46354150403600	62	1
3.74280911351605	3.43072538299616	63	1
3.74688286990502	3.45210445873821	64	1
3.74861371075512	3.46721208817602	65	1
3.75428931192002	3.48671121690335	66	1
3.74972252916910	3.47196961848710	67	1
3.74900057583581	3.48960605199125	68	1
3.75191902451950	3.49499534120074	69	1
3.74907630285194	3.46209046053973	70	1
3.74904480378442	3.44963302313556	71	1
3.75303530054669	3.46315254269170	72	1
3.75027477688503	3.44516791912295	73	1
3.75189466126863	3.44540344944141	74	1
3.74484926360255	3.41966251991515	75	1
3.74915033442137	3.45430338337318	76	1
3.75028616115855	3.45073477721218	77	1
3.74662627484331	3.44068253828349	78	1
3.74575296958661	3.44235624676328	79	1
3.75189685222095	3.42187338045803	80	1
3.74858692308000	3.43771284986076	81	1
3.75173087716289	3.43547857700908	82	1
3.74777976058644	3.44822545788375	83	1
3.74814534438956	3.43016236673234	84	1
3.75144478272647	3.41182537983255	85	1
3.74542866224555	3.42240089648674	86	1
3.74233402125572	3.43151853444184	87	1
3.74473874739782	3.43437471603421	88	1
3.75170597548557	3.43496051574831	89	1
3.74685963298931	3.42667103098110	90	1
3.74602179279293	3.42048578083051	91	1
3.74617737750188	3.41241442217409	92	1
3.74604374698735	3.39297851413564	93	1
3.74927432167804	3.42130526360425	94	1
3.74277464938073	3.42760162669466	95	1
3.74568874145821	3.46166624538210	96	1
3.74823501301735	3.47459855538304	97	1
3.74728474580941	3.43887044220414	98	1
3.73945244633833	3.41431910932157	99	1
3.74698734070168	3.44122345197423	100	1
3.74286811547600	3.43831712894162	101	1
3.74978814001242	3.44011870433915	102	1
3.74832644311750	3.45492150275414	103	1
3.74936995574395	3.46034353411644	104	1
3.74762460276808	3.45989555095870	105	1
3.75162831572828	3.45814626649724	106	1
3.74421044149261	3.45276590947684	107	1
3.75361130795300	3.45152291622797	108	1
3.74254862686525	3.43922280420837	109	1
3.74762593920782	3.41714896445659	110	1
3.74727461285825	3.40068451352647	111	1
3.74385054750077	3.42158924755632	112	1
3.74401771009175	3.42770727733160	113	1
3.74539992730630	3.43320864518683	114	1
3.74626588812186	3.42947023582681	115	1
3.74448748105249	3.40868527083686	116	1
3.74179456774816	3.42142710714639	117	1
3.74862379005715	3.39543350550040	118	1
3.74744371957426	3.41605072166153	119	1
3.74888038404991	3.44278620409607	120	1
3.74520575352995	3.40347633390855	121	1
3.75210021683806	3.44896216435180	122	1
3.75432670025666	3.45943491496229	123	1
3.74623118736875	3.43454457558367	124	1
3.74453913637531	3.41646711065957	125	1
3.74882012555055	3.40608698989367	126	1
3.74284309370695	3.41926582081379	127	1
3.74751482565730	3.47452877884207	128	1
3.74943901257247	3.43216722538567	129	1
3.74847778819514	3.43923750397554	130	1
3.75263973950012	3.42829795829798	131	1
3.74793824260741	3.42732257848678	132	1
3.74472101801757	3.41895518039631	133	1
3.74863610124351	3.42938411449106	134	1
3.75054180088600	3.45054983285804	135	1
3.74556003279247	3.44718900217842	136	1
3.75076450375725	3.40861807464130	137	1
3.74801158861172	3.41425538394789	138	1
3.74434231188553	3.41565705875428	139	1
3.74837268428213	3.44017912100870	140	1
3.75380522639711	3.48509148505793	141	1
3.75222226421628	3.45546676010337	142	1
3.75208800965026	3.45979176398903	143	1
3.74311610230837	3.44120638225882	144	1
3.74981190830876	3.45614687274776	145	1
3.74980477963118	3.45315895801379	146	1
3.75500476934599	3.47402148745604	147	1
3.75322605672884	3.47489462682895	148	1
3.74523863719877	3.47081152987827	149	1
3.74683446234227	3.46780066355333	150	1
3.74342000812108	3.45277540526283	151	1
3.74468608852542	3.44681920689428	152	1
3.74548244710662	3.44637320546805	153	1
3.74172007244765	3.40858491961929	154	1
3.74354053961505	3.37248231280068	155	1
3.74616135353998	3.35449681522259	156	1
3.74519001760520	3.41442501899476	157	1
3.74705726423020	3.44368396296864	158	1
3.74411551979716	3.42430220973651	159	1
3.74893841355151	3.42415189075574	160	1
3.74519681289208	3.43120917007740	161	1
3.74985956712868	3.44494422386975	162	1
3.74804269641389	3.45529834663236	163	1
3.74604705318875	3.44734520769387	164	1
3.74953021572225	3.43880507786293	165	1
3.75067517222938	3.41549679426742	166	1
3.74595211473680	3.44035764337831	167	1
3.74252920101575	3.45670855690523	168	1
3.74157908332169	3.46112761760436	169	1
3.74275969987518	3.44336517472375	170	1
3.75125677126358	3.45485864031599	171	1
3.74656605657597	3.43078442236802	172	1
3.74312622526778	3.43456642492498	173	1
3.74605174472903	3.46324726024120	174	1
3.74887772576779	3.47977842560455	175	1
3.75161417819041	3.45339227968802	176	1
3.74363258296411	3.42912906919973	177	1
3.74770739190295	3.47224416483540	178	1
3.74610268233552	3.47519251029587	179	1
3.75137288934318	3.46041730770066	180	1
3.74825423836291	3.44133562297705	181	1
3.74822143852897	3.44369477682849	182	1
3.74697773682268	3.44175522334964	183	1
3.74412436244457	3.43321277488200	184	1
3.74749281056600	3.42136611247421	185	1
3.74794779120746	3.42947010179638	186	1
3.75420032437843	3.45147094278466	187	1
3.74875436792556	3.44594524109727	188	1
3.74681842175735	3.41541098332738	189	1
3.74402507776890	3.44078822029407	190	1
3.74659973671550	3.44110193186486	191	1
3.74443307249850	3.45621300031506	192	1
3.74789354394291	3.47137458102158	193	1
3.74610004016459	3.46019199075419	194	1
3.74740329542179	3.43564112973440	195	1
3.75176168468910	3.44002663053641	196	1
3.75095512546746	3.41042883158941	197	1
3.74225347481582	3.38276089106414	198	1
3.74344802835631	3.42803277476105	199	1
3.74741878810748	3.42240554384151	200	1
3.75234323930827	3.43130050226521	201	1
3.74717855248139	3.43437624850256	202	1
3.74283714561448	3.45917926532011	203	1
3.74686360528694	3.44054336915247	204	1
3.75295253384535	3.47568701183635	205	1
3.74826248332308	3.44302039317007	206	1
3.74580756296212	3.43771715570410	207	1
3.74256826548791	3.44476750665121	208	1
3.74746782667715	3.45436074333172	209	1
3.74971382032810	3.45248155093270	210	1
3.75084237637898	3.47072425117688	211	1
3.75109985064788	3.46641682389679	212	1
3.74749010592669	3.43327845768280	213	1
3.74447506342271	3.44478595255368	214	1
3.74759001370415	3.44156582578474	215	1
3.74515092669787	3.43301415208451	216	1
3.74780039916949	3.48338292183891	217	1
3.75354432894781	3.49203400997097	218	1
3.74916238901791	3.47058062108823	219	1
3.74585592828566	3.46253929290089	220	1
3.74341140067338	3.43947933989174	221	1
3.74750488550690	3.43504488292491	222	1
3.74397432935655	3.42981449751059	223	1
3.74170134086860	3.41543310755157	224	1
3.74745375604941	3.42062137300155	225	1
3.74847241390145	3.42877389213820	226	1
3.74510110971352	3.44286988419899	227	1
3.74846894007624	3.42979020078809	228	1
3.74169495697892	3.44580407080370	229	1
3.74535820029058	3.44244608676659	230	1
3.73983947929892	3.41706168379055	231	1
3.74028967271071	3.40636948498978	232	1
3.74714150084134	3.43403944592493	233	1
3.74389959466274	3.45019420128203	234	1
3.74330527960539	3.44037230534091	235	1
3.74887335877150	3.45482116272308	236	1
3.74981078271413	3.48686033188042	237	1
3.74717482322028	3.46901656126268	238	1
3.75183913466193	3.46866991006039	239	1
3.74133435665569	3.44650032298999	240	1
3.74248268973029	3.43695802162692	241	1
3.74199763143694	3.44381554272967	242	1
3.75343639743183	3.45699303695666	243	1
3.74475421411467	3.45664133925051	244	1
3.74242023832563	3.45334303888554	245	1
3.74413144723044	3.46180228779594	246	1
3.74453098340454	3.45104698877030	247	1
3.74093245774640	3.44843901792890	248	1
3.74207999710234	3.46073035245540	249	1
3.74539249462746	3.43782092817272	250	1
3.75017387851315	3.44041506144747	251	1
3.74418480868647	3.42012022173982	252	1
3.75250127781090	3.42023680885605	253	1
3.74857937704003	3.41468911438704	254	1
3.74574268181754	3.42809560151335	255	1
3.74956446697596	3.46241718451159	256	1
3.74661168341461	3.47327473075206	257	1
3.75318887072874	3.52071031878096	258	1
3.75402854022777	3.51498403444351	259	1
3.75427841572372	3.51946778447858	260	1
3.74908659735898	3.46271563237268	261	1
3.74814895258744	3.46063600501570	262	1
3.74497856722162	3.45301430502838	263	1
3.74542918063046	3.44920205792572	264	1
3.73995458092653	3.44569848196536	265	1
3.74493902523322	3.40893531866065	266	1
3.74515309553695	3.44070165991907	267	1
3.75250511627415	3.46551622660588	268	1
3.75140733088894	3.48763192943770	269	1
3.74792387313507	3.47951917812094	270	1
3.74601614477360	3.44078729916340	271	1
3.74394112328183	3.42652019593775	272	1
3.74861116459599	3.43228625131444	273	1
3.74663264903763	3.43991854957018	274	1
3.74919933858144	3.43371251368556	275	1
3.74763464122749	3.43677132512622	276	1
3.75026618491214	3.43809025679588	277	1
3.74974653998372	3.41976458488348	278	1
3.74965938139094	3.41996645705164	279	1
3.74821919719649	3.43001283987769	280	1
3.74700345824961	3.41260469897459	281	1
3.74338148543741	3.39399023997307	282	1
3.74933222341062	3.43102797624001	283	1
3.74610353723561	3.44304221885492	284	1
3.75333068824812	3.44780011046487	285	1
3.75058696455066	3.45140827261663	286	1
3.75488409984146	3.46565947800751	287	1
3.74842610614034	3.44518169645798	288	1
3.74743395946561	3.47199227355013	289	1
3.74438086993702	3.43925270703185	290	1
3.74666739301734	3.42819956915893	291	1
3.74521104123978	3.42177095881944	292	1
3.74480670522665	3.42727828605257	293	1
3.74460925209805	3.41430782308874	294	1
3.73912113636562	3.40990689346127	295	1
3.75183048969779	3.44289282722502	296	1
3.74484289584738	3.44035067449220	297	1
3.74404632490824	3.43707417242511	298	1
3.74360861010876	3.41283598895960	299	1
3.73789732960514	3.39010404514372	300	1
3.74449833257378	3.43290862264727	301	1
3.74153577168582	3.45565803952906	302	1
3.74831861076077	3.48941323374719	303	1
3.74524861628994	3.46936055549749	304	1
3.74992189370398	3.46553092509584	305	1
3.74735499548334	3.46196372870580	306	1
3.74945946065379	3.47461014799193	307	1
3.74872818341919	3.45370379166849	308	1
3.74261070739279	3.41872442351398	309	1
3.74297922852664	3.42687498884963	310	1
3.74337170891788	3.44942495244350	311	1
3.74642450875686	3.41710865237904	312	1
3.74106135290818	3.42523730669519	313	1
3.74325970574415	3.43861322204187	314	1
3.74243926794542	3.41673547120569	315	1
3.74946735776214	3.42443026742257	316	1
3.74893724131125	3.44246069471821	317	1
3.74997487023702	3.45225063432418	318	1
3.74543784972995	3.46221213804134	319	1
3.75252701655204	3.45058801485581	320	1
3.75137017205818	3.46554871511994	321	1
3.74603996186018	3.44652940454237	322	1
3.74286053806596	3.44789870400755	323	1
3.74362236578395	3.44616888339666	324	1
3.74764363517497	3.43515759165955	325	1
3.74840889109544	3.44813131873694	326	1
3.74801176632433	3.42131729704898	327	1
3.74534673148818	3.42611789187917	328	1
3.74101373779711	3.45419189949090	329	1
3.74885827987402	3.48390504983167	330	1
3.74770032471561	3.45704348620680	331	1
3.74780584240591	3.43350363633622	332	1
3.74815464048125	3.43623486901501	333	1
3.74713328351488	3.45342683879471	334	1
3.74111090276609	3.43541966019349	335	1
3.74622933398372	3.45547269264292	336	1
3.74232971732276	3.44611987234753	337	1
3.74265810668615	3.44627561188506	338	1
3.74628597953291	3.43432615724978	339	1
3.74089650763421	3.41998290988736	340	1
3.73947845571330	3.43241878207878	341	1
3.74340617035355	3.44893151946876	342	1
3.74448125105239	3.44290866854136	343	1
3.74605310607636	3.47531510074419	344	1
3.74784349847200	3.47885267058824	345	1
3.75558202801340	3.48568706065662	346	1
3.74608230122059	3.46839545000612	347	1
3.74670761528644	3.48015474185278	348	1
3.74975004469204	3.47607803166478	349	1
3.74785395246991	3.48078546967537	350	1
3.74731299870993	3.44580612224665	351	1
3.74311063705344	3.45329471794770	352	1
3.74468092113689	3.45603078388521	353	1
3.73928492866575	3.44635813970253	354	1
3.75028809372662	3.44677671848688	355	1
3.74675532838326	3.44901853916669	356	1
3.74865392622427	3.42793930181890	357	1
3.74367917384595	3.43970402108575	358	1
3.75003024381704	3.46803220283298	359	1
3.74425946139173	3.44195673678120	360	1
3.74034577721615	3.43542750394284	361	1
3.74300740130187	3.39923576086718	362	1
3.74325888256593	3.43025513636097	363	1
3.74237130235406	3.42076803439635	364	1
3.74225903814901	3.42432652662576	365	1
3.74990875715073	3.44998368959021	366	1
3.74229692926980	3.44268767937689	367	1
3.74027197824628	3.43659545635212	368	1
3.74646492272805	3.43383751749893	369	1
3.75010275609443	3.44277808497144	370	1
3.74666363216601	3.44816197613469	371	1
3.74592313747899	3.42780386479302	372	1
3.74612392120299	3.44251436186500	373	1
3.74842540365257	3.47275145374516	374	1
3.75000916662864	3.49458237918787	375	1
3.74760469384858	3.48955785755415	376	1
3.74548142985582	3.44285497008692	377	1
3.74591204099079	3.38913524411508	378	1
3.73779703129169	3.41104789979881	379	1
3.73928062771575	3.38943167356448	380	1
3.73779977580312	3.43407765497286	381	1
3.74851991297105	3.44869854404339	382	1
3.74487415984526	3.40610890598883	383	1
3.74387805606371	3.41002929110601	384	1
3.74543434358393	3.44831014009187	385	1
3.74598300921872	3.44239435174919	386	1
3.74706237171794	3.45655422495890	387	1
3.73933826741759	3.45398108792908	388	1
3.74132232599106	3.45602723972926	389	1
3.74876591895420	3.45328169534020	390	1
3.74466845305387	3.42678381244927	391	1
3.74362254758522	3.44117003005807	392	1
3.74523449196082	3.43103311384390	393	1
3.74440993124833	3.42237473776245	394	1
3.74308821371655	3.39710477367957	395	1
3.74284351607760	3.40181346503207	396	1
3.74050838855321	3.40895949845329	397	1
3.74643547297272	3.43633544754135	398	1
3.74669757899989	3.45752421616479	399	1
3.74833777192506	3.50884960135650	400	1
3.74708633737662	3.47551818585551	401	1
3.74825640327292	3.45645659294979	402	1
3.74154570024957	3.45820068408160	403	1
3.75016125553170	3.47179135317594	404	1
3.74182411939577	3.44941361507294	405	1
3.73960127406900	3.44412070305528	406	1
3.74632511803030	3.46929799852525	407	1
3.74772550766144	3.46289842983414	408	1
3.74366183269744	3.44380246790600	409	1
3.74035824495578	3.45137572823363	410	1
3.74208635617765	3.43907913741120	411	1
3.74392398284006	3.45500991866344	412	1
3.73737345546725	3.44291441325916	413	1
3.74466088862838	3.44985538063196	414	1
3.75150302523432	3.46745761624352	415	1
3.74363621568829	3.46623334016795	416	1
3.74689479575328	3.44702786257242	417	1
3.74541802924745	3.46649215821845	418	1
3.74359748686252	3.43109458569572	419	1
3.74626071065524	3.43509488998096	420	1
3.74439700205902	3.43036466751739	421	1
3.74643438315287	3.43036950481679	422	1
3.74408008434271	3.44958519585284	423	1
3.74276206036191	3.42764024402434	424	1
3.73945153471495	3.43000137916847	425	1
3.73758199272511	3.40698369933263	426	1
3.74181068787765	3.43190418858684	427	1
3.74402636809025	3.45644344362686	428	1
3.74730734654029	3.44254726627420	429	1
3.74359988844739	3.41103638968445	430	1
3.74673224168127	3.43131162847668	431	1
3.74261005139599	3.44178661255963	432	1
3.74525319929071	3.45598381687587	433	1
3.74405972419336	3.40839950213921	434	1
3.74267602963939	3.39853759481028	435	1
3.74102826076470	3.40301121594777	436	1
3.74680119309702	3.42930693728105	437	1
3.74844805901933	3.48113201573596	438	1
3.75346842174884	3.50011434206284	439	1
3.74105758886400	3.44474067756192	440	1
3.74061193087720	3.42331636773482	441	1
3.74793238568733	3.47054604013708	442	1
3.74623780353438	3.43791326677120	443	1
3.74728250769749	3.42662790485730	444	1
3.74118679800265	3.41902621917840	445	1
3.73899978119072	3.41418697039580	446	1
3.74367116988406	3.43012120998240	447	1
3.75486624072402	3.46210203950706	448	1
3.74550050583439	3.46171811783218	449	1
3.74811152319108	3.43413329447402	450	1
3.74864227467840	3.46044054849958	451	1
3.74116832049781	3.43426765654732	452	1
3.74552572275082	3.44949870076665	453	1
3.74900518558680	3.45953221370378	454	1
3.74831047286243	3.42591311178183	455	1
3.74561102941470	3.41964550693547	456	1
3.74204987027576	3.42404142079509	457	1
3.74541514763192	3.43840648147477	458	1
3.75334344464353	3.46969078646340	459	1
3.74520128516253	3.49148481677598	460	1
3.75056493766556	3.50008160766773	461	1
3.75113907955910	3.47625197251617	462	1
3.74595737544735	3.44728425595773	463	1
3.74817053616359	3.47559366280204	464	1
3.74697868112387	3.46434348931989	465	1
3.74670454735911	3.45789995121136	466	1
3.74004343954744	3.42193831248170	467	1
3.74942088452741	3.44025893099264	468	1
3.74531558175336	3.43633559407090	469	1
3.74566563010284	3.43643317339866	470	1
3.74307934168033	3.43372501252900	471	1
3.74860339656038	3.45482927360002	472	1
3.75044046045285	3.46743486268839	473	1
3.74915965194777	3.46580430768441	474	1
3.74879836478117	3.43273326153745	475	1
3.74615955238279	3.46574786150842	476	1
3.75001382870681	3.44563359327495	477	1
3.74472285535284	3.44844816798654	478	1
3.74331401102238	3.45460614309082	479	1
3.75234896548672	3.44542564543614	480	1
3.74512717527794	3.40446999423095	481	1
3.74699279136220	3.41352317989401	482	1
3.74945434070012	3.48082353663456	483	1
3.75158145637495	3.50380455342878	484	1
3.74282382575062	3.46652780426469	485	1
3.74051750237216	3.44133020070792	486	1
3.74919770145191	3.44957667429528	487	1
3.75016962970888	3.43805252853484	488	1
3.74574806288361	3.39586357819772	489	1
3.74494664350810	3.42035190293147	490	1
3.74262748164580	3.40778750081293	491	1
3.74255591318809	3.43983667148913	492	1
3.74350437222979	3.43594616961184	493	1
3.73956484812399	3.42671713968398	494	1
3.74590632123853	3.43083832074870	495	1
3.74121074895309	3.41573525026986	496	1
3.74517908858425	3.46004592195136	497	1
3.74562103616813	3.45283925044040	498	1
3.74320778396990	3.43976367101679	499	1
3.74872205815806	3.45278299543631	500	1
3.74995702756846	3.47021396061283	501	1
3.74673796903977	3.44480099106247	502	1
3.74235026500444	3.43739860038152	503	1
3.74054657024862	3.43575760222938	504	1
3.74035521651654	3.39282933324506	505	1
3.74432897897398	3.42092673962332	506	1
3.74186688800406	3.44907584580984	507	1
3.74910564417277	3.44214805151475	508	1
3.74399264770083	3.45166408776975	509	1
3.74355929541533	3.45043594872877	510	1
3.74278088503586	3.42320952743201	511	1
3.74189719992557	3.43495281298197	512	1
3.74910192763064	3.42440292733593	513	1
3.74464300418693	3.41609012034768	514	1
3.74081816322341	3.42112546794141	515	1
3.74952545343105	3.44839395657854	516	1
3.74672952200730	3.45199218919065	517	1
3.74636717536037	3.44040702798432	518	1
3.74584339747203	3.44045293878772	519	1
3.74869903694961	3.44643233441039	520	1
3.75001968166563	3.44395224812675	521	1
3.74590758009678	3.45161058971593	522	1
3.74628164263818	3.42815402630758	523	1
3.75073615495373	3.45258647579012	524	1
3.75401871153517	3.45518598429399	525	1
3.74559020996264	3.44195072219907	526	1
3.74113511725290	3.41680563956112	527	1
3.74420293863467	3.43026739442024	528	1
3.74721543479392	3.42729402064097	529	1
3.74178617406262	3.41882987317204	530	1
3.74783489421689	3.44546364050352	531	1
3.74336806589481	3.42809746801143	532	1
3.74495824640823	3.42250881574897	533	1
3.74747316447717	3.42868196781242	534	1
3.74368663212454	3.44712853480554	535	1
3.74322173484021	3.45667188503090	536	1
3.75253684426494	3.48205183339679	537	1
3.74807827722709	3.47497774983283	538	1
3.74501255265543	3.47338539586750	539	1
3.74760728038222	3.46309488578926	540	1
3.74625093411955	3.46712098590454	541	1
3.74255258791278	3.46747292447196	542	1
3.74448883309940	3.44589392805942	543	1
3.75123217223045	3.45550555188212	544	1
3.74836335075841	3.45114457843374	545	1
3.74546241265620	3.43887951720664	546	1
3.74514563321413	3.43086761660241	547	1
3.74800675691811	3.43320204470666	548	1
3.74473414124709	3.43672546575379	549	1
3.74474885296156	3.46732583594773	550	1
3.74640280484566	3.43436071335144	551	1
3.74429241405321	3.43721545214776	552	1
3.74236563929157	3.42659413430487	553	1
3.74461034224530	3.43526045909021	554	1
3.74739442407788	3.43639345551736	555	1
3.74460841177978	3.43368048122422	556	1
3.74294866011103	3.44253584052535	557	1
3.74219644010736	3.46373135153037	558	1
3.74639600871291	3.43271240232323	559	1
3.74839571429122	3.41686878375917	560	1
3.74529358642348	3.40406061175089	561	1
3.74232017890825	3.42958272028003	562	1
3.74309782675684	3.43740033818999	563	1
3.74522465861944	3.44758685335327	564	1
3.74558884882806	3.43568150584449	565	1
3.74704409825390	3.42766200200691	566	1
3.73965713081322	3.41901698233937	567	1
3.74902993343622	3.45420375725474	568	1
3.74163196822268	3.44394605253599	569	1
3.74025964858023	3.39851972466461	570	1
3.73962758988646	3.42329266637182	571	1
3.74149841004641	3.44481809723505	572	1
3.74692339843104	3.44634269749500	573	1
3.74670870558226	3.44874231322076	574	1
3.73982218830585	3.42893458040743	575	1
3.73842325151378	3.44083804709941	576	1
3.74589496704501	3.46928636487138	577	1
3.74677199560042	3.45616074806566	578	1
3.74292301834531	3.44251668849002	579	1
3.74354641679144	3.42229265297860	580	1
3.73978377762013	3.40061319400960	581	1
3.74544294516279	3.42476788546795	582	1
3.74181811595612	3.42526966929990	583	1
3.74543351512944	3.44646148168105	584	1
3.74802897433751	3.46887156290165	585	1
3.74270163778195	3.46514796465006	586	1
3.74740803620401	3.46970607721556	587	1
3.75266243592450	3.47752228193518	588	1
3.74603131670817	3.48223114796858	589	1
3.74542431987775	3.46979337498544	590	1
3.74198576397180	3.44157025466752	591	1
3.74697336856652	3.43996545079091	592	1
3.74389532084377	3.44344366208098	593	1
3.74226614076659	3.45545312873853	594	1
3.74336587108365	3.44239061189464	595	1
3.74183292372795	3.39964105720473	596	1
3.74002472782129	3.40912540194360	597	1
3.74204322060089	3.44970229003436	598	1
3.74434643923308	3.44097260987981	599	1
3.74457159080225	3.43457301608136	600	1
3.74233270575839	3.43903509138057	601	1
3.75444338321874	3.47386695211020	602	1
3.74191114380684	3.44182188781190	603	1
3.74532076230305	3.42663267936450	604	1
3.74236600881983	3.44049217852410	605	1
3.74571102836245	3.44254801591289	606	1
3.74027509212174	3.41210637504069	607	1
3.74659917391139	3.43636950745201	608	1
3.74352412124878	3.43036495037789	609	1
3.74637720658033	3.43891034813746	610	1
3.74983251959145	3.42736279058426	611	1
3.74541841408618	3.41886077683411	612	1
3.73953089512551	3.41061547824598	613	1
3.74145616877332	3.43582205753843	614	1
3.74963489230069	3.45940256465793	615	1
3.73898232619926	3.46588448763009	616	1
3.73854179893879	3.43382539764706	617	1
3.74727862940418	3.45430509829470	618	1
3.74369069012956	3.44205506959794	619	1
3.73801374682498	3.42205611119925	620	1
3.74336806671721	3.43958300713521	621	1
3.74609276272118	3.46443960298827	622	1
3.74762455283702	3.45820311689359	623	1
3.74359738129946	3.44927566552704	624	1
3.73976665811383	3.42303446207300	625	1
3.74181403713207	3.41732778312805	626	1
3.74066227600874	3.42595257799980	627	1
3.74249871876703	3.44680022789757	628	1
3.73999577950178	3.43418351058112	629	1
3.74388751861478	3.41937452220596	630	1
3.73896564997616	3.42588483661239	631	1
3.74426190231432	3.38726054230427	632	1
3.74350208915226	3.40944892135584	633	1
3.74118711675105	3.43159603284529	634	1
3.74638123948611	3.43262047893857	635	1
3.74226344162574	3.42712740731445	636	1
3.74324465129709	3.42615594246008	637	1
3.74437310537525	3.43819072940771	638	1
3.74067557590873	3.42327099551565	639	1
3.74106183892417	3.43213083461614	640	1
3.74402226422881	3.44270575763194	641	1
3.73828609353919	3.41213601186825	642	1
3.74546791588001	3.43073265172278	643	1
3.74466815221364	3.42355384713046	644	1
3.74184692360167	3.39950841225780	645	1
3.74559410469055	3.42802152067668	646	1
3.74161491024697	3.44427765529549	647	1
3.74238502555986	3.45254710185486	648	1
3.74395913201308	3.44127642839301	649	1
3.73754657140550	3.42597787669522	650	1
3.73503307539804	3.39490950080495	651	1
3.74223924580992	3.39947343031652	652	1
3.74139755560919	3.40426013812956	653	1
3.74027984563565	3.39530366988967	654	1
3.74065960902859	3.40395212687914	655	1
3.74150904685725	3.42843398535802	656	1
3.73870892203554	3.41658209311697	657	1
3.74316055593548	3.41739018747084	658	1
3.74334044321401	3.41374482843494	659	1
3.73805706187601	3.42302974716016	660	1
3.74346430885191	3.42799362422797	661	1
3.74613201081878	3.44032583678476	662	1
3.74517045577557	3.46198414293072	663	1
3.74375388841615	3.44843281892322	664	1
3.73970568630117	3.44901460398697	665	1
3.74145575284165	3.43789719218719	666	1
3.74276706926225	3.43432333043815	667	1
3.74735826052799	3.45105038352355	668	1
3.74224451150161	3.43735663274996	669	1
3.74627397937494	3.43705522310070	670	1
3.74404426177172	3.46403832230316	671	1
3.74560058327573	3.44387796334390	672	1
3.74400028574396	3.44347267612267	673	1
3.74432690056902	3.41077376132982	674	1
3.74619001591045	3.41620429918101	675	1
3.74411345713819	3.44506483437989	676	1
3.73808281740195	3.41897400235967	677	1
3.74522289021144	3.43042347377299	678	1
3.74125559624182	3.41583779609042	679	1
3.73961524226409	3.43076737057555	680	1
3.74671659064577	3.46164089808277	681	1
3.74236206905585	3.46638382329897	682	1
3.74784132388759	3.47325658241426	683	1
3.74627281754986	3.47950498698388	684	1
3.74838559186827	3.46287777211376	685	1
3.73996682497702	3.42497081801742	686	1
3.74263923209414	3.40496909052838	687	1
3.74251460035782	3.40671633102724	688	1
3.74192532596795	3.39614796969742	689	1
3.74120120001361	3.41216855324667	690	1
3.74042352520464	3.42259107489727	691	1
3.74466576371773	3.42475899068112	692	1
3.74688034011982	3.42625334323725	693	1
3.74356291159444	3.43272654372345	694	1
3.74646814429822	3.44764571622748	695	1
3.75133346256254	3.46237707970151	696	1
3.74468715901248	3.44654802430927	697	1
3.74343228394086	3.42819159465130	698	1
3.74230524090196	3.40419499322639	699	1
3.74328709988942	3.40719811740511	700	1
3.74223237627227	3.42917831535251	701	1
3.74311588826626	3.43789956327650	702	1
3.74015990072235	3.44324370408354	703	1
3.74027178265830	3.42842690982695	704	1
3.74496404305429	3.46384204528766	705	1
3.74394304089674	3.44574440130467	706	1
3.74762993626245	3.45672260286313	707	1
3.74197348164265	3.46102405379772	708	1
3.74582626855874	3.46459500593360	709	1
3.74202436213230	3.43399409316756	710	1
3.74162008344539	3.40814538953488	711	1
3.74673747847642	3.42021569087670	712	1
3.74369819274073	3.43235459475327	713	1
3.74004251334452	3.43774376640175	714	1
3.74388994521390	3.42717777983931	715	1
3.74293817417475	3.44110581927426	716	1
3.74312009581243	3.40710980913513	717	1
3.74068874927786	3.40248146983575	718	1
3.74327513097449	3.41269305214558	719	1
3.73686167295417	3.43975819505773	720	1
3.73823799726314	3.42654759937593	721	1
3.74308760222783	3.44274822029710	722	1
3.74780168126381	3.45692639841054	723	1
3.74813614962527	3.44436708080261	724	1
3.74905426300762	3.44836384096136	725	1
3.74266312120841	3.44055450899280	726	1
3.74589678200805	3.41670678567665	727	1
3.74339686853365	3.42790087953246	728	1
3.74393381324798	3.44665638749381	729	1
3.74886255786385	3.43597424556891	730	1
3.74456521673975	3.39541508726619	731	1
3.74164654422023	3.42852882343929	732	1
3.74280397173314	3.46122175233009	733	1
3.73794456643020	3.41538474706206	734	1
3.74259230980243	3.41151450378740	735	1
3.74095616161137	3.43005434701049	736	1
3.74357803259871	3.41514391311990	737	1
3.74328610403445	3.43332672217836	738	1
3.74126925735828	3.40619648801557	739	1
3.74383398633683	3.44165948569453	740	1
3.74666448195956	3.43622737179601	741	1
3.74597692195168	3.39819705106730	742	1
3.73996624035382	3.39730272351501	743	1
3.74451814411741	3.40718958505322	744	1
3.74694118127612	3.44378741534377	745	1
3.74642946342819	3.45517471424301	746	1
3.74371034334988	3.41535605072142	747	1
3.74200334367235	3.38740930848700	748	1
3.74003434097112	3.42517888074240	749	1
3.73996292225269	3.43181980325962	750	1
3.73984307425929	3.42364854627255	751	1
3.74578735140793	3.43647745541162	752	1
3.74880118932076	3.43361755121298	753	1
3.74570026795530	3.44369660881201	754	1
3.75150762050085	3.44440420319673	755	1
3.74333441619673	3.44196491354123	756	1
3.74600716064765	3.43529854973572	757	1
3.74199915751355	3.41446273604438	758	1
3.73995805354555	3.44160505416942	759	1
3.74320914279984	3.44370115785260	760	1
3.74455143076587	3.47892085647002	761	1
3.74138456166697	3.46792904728173	762	1
3.74240792024658	3.46962368316567	763	1
3.74372821329273	3.44282836189561	764	1
3.74281608914418	3.41521879632095	765	1
3.73629518451589	3.38069307636140	766	1
3.74395104205770	3.39388549688961	767	1
3.74541650740499	3.42020108710841	768	1
3.74318519598272	3.44221938371566	769	1
3.74095266068535	3.43810512248490	770	1
3.74086669353679	3.45462934580040	771	1
3.74979664988567	3.46260029282585	772	1
3.74991330390979	3.48918439140275	773	1
3.74457477074289	3.46366757641644	774	1
3.74118682659208	3.41116263778053	775	1
3.74170841519878	3.38806946667198	776	1
3.74879987371649	3.43517857287542	777	1
3.75231221256446	3.47049785284319	778	1
3.74568046061184	3.46186724051816	779	1
3.74554785036314	3.44511913015341	780	1
3.74409813011469	3.45581677756740	781	1
3.74188028488483	3.42055954565196	782	1
3.74968949532496	3.44494311544285	783	1
3.74446060398452	3.42274472235643	784	1
3.74205223434753	3.43099690751340	785	1
3.74650104090794	3.41003191723703	786	1
3.74601128941420	3.41208339043430	787	1
3.74461138443536	3.40053904567693	788	1
3.74266507404493	3.39578823901157	789	1
3.74091239948545	3.39112420718239	790	1
3.73545482476103	3.38044809481257	791	1
3.74292798036017	3.39633685899432	792	1
3.74720200402250	3.45003525692475	793	1
3.74492814307863	3.44392099793347	794	1
3.74337776587816	3.41211668850090	795	1
3.74612651127863	3.42372251468461	796	1
3.74329965467956	3.43702821370747	797	1
3.74133835967208	3.46394673677584	798	1
3.74035322419485	3.45149131075404	799	1
3.74457934882784	3.44473141683620	800	1
3.74084987524259	3.45601854235653	801	1
3.74617864197419	3.48109766562312	802	1
3.74468482600941	3.46589656004833	803	1
3.74868615179325	3.48141585987919	804	1
3.74398911516573	3.44416862117652	805	1
3.74601570715257	3.46518004303533	806	1
3.74957153864007	3.41575251030738	807	1
3.74239804843242	3.41480116315226	808	1
3.74281875691097	3.39761547301246	809	1
3.74732232837492	3.42208785413357	810	1
3.74676150914086	3.42128527385167	811	1
3.74702395962470	3.43131649427993	812	1
3.74707367234133	3.46028050294971	813	1
3.75219299770971	3.45852043366557	814	1
3.75069211689040	3.45224119466802	815	1
3.74754636316632	3.43642768132293	816	1
3.74014818618818	3.43729774336405	817	1
3.74736984116894	3.42334597408573	818	1
3.74501859129712	3.42809184573933	819	1
3.75152073626433	3.43334327911512	820	1
3.74303602658216	3.42130646720382	821	1
3.74155405924184	3.44672867816375	822	1
3.75057067466786	3.44567298102673	823	1
3.74781217014203	3.45178637767902	824	1
3.74504478026761	3.43116285212550	825	1
3.74460968963396	3.40843749085824	826	1
3.73888753101684	3.43431910496608	827	1
3.74348646079731	3.44256886667748	828	1
3.73922978122124	3.39777387879513	829	1
3.74119481846347	3.40867139980543	830	1
3.73905911992829	3.42948940554332	831	1
3.74506317018421	3.44724303031322	832	1
3.74446695790824	3.42731890517347	833	1
3.74147737645932	3.43818913321586	834	1
3.73934089468631	3.44972954703841	835	1
3.74767181706590	3.44026018520791	836	1
3.74526905995599	3.43439476159119	837	1
3.74007575951725	3.42332770613314	838	1
3.74209351257447	3.39579633501984	839	1
3.74061616861215	3.38799059262751	840	1
3.74730827903844	3.40343660027138	841	1
3.74554977608099	3.40072780020824	842	1
3.74517693232280	3.40468802362571	843	1
3.74451950572822	3.41838625571300	844	1
3.74216605653348	3.42856217640466	845	1
3.73922442688168	3.43214016800058	846	1
3.73991768776167	3.42428413441250	847	1
3.74561184182215	3.41524173135820	848	1
3.74049701549892	3.40357459044305	849	1
3.74055551940649	3.41354320344564	850	1
3.74473325004009	3.41508435331145	851	1
3.74556751249260	3.42284671526726	852	1
3.73935590959071	3.41154673481300	853	1
3.74075315290765	3.41182809039821	854	1
3.74185979965050	3.39108035786843	855	1
3.74303683105960	3.42159431454686	856	1
3.74875728965561	3.42783560876191	857	1
3.74043131807922	3.39327485915349	858	1
3.73716306072466	3.40226854074018	859	1
3.74344037385190	3.38749030799039	860	1
3.74361525372295	3.39893720881399	861	1
3.73781809262048	3.39538918078123	862	1
3.74067770382467	3.41319981608811	863	1
3.74217127942035	3.43780949813795	864	1
3.74122242627072	3.43214911561059	865	1
3.74794632922468	3.43134397658228	866	1
3.74069549760885	3.41620333593925	867	1
3.73978576927964	3.41159666865825	868	1
3.74072899648633	3.41881747815225	869	1
3.73779600068576	3.39902323855879	870	1
3.74373850475555	3.39064956951367	871	1
3.74425790325653	3.41669417389059	872	1
3.74268696141456	3.43496004400158	873	1
3.74179923738100	3.43347332998165	874	1
3.74701728261816	3.44780227618700	875	1
3.74324198005702	3.42234934146838	876	1
3.74522833723311	3.44681810173700	877	1
3.74770832257175	3.44314759420015	878	1
3.74892860206425	3.46795189210944	879	1
3.74534991492912	3.47172947885851	880	1
3.73949422854480	3.43468837911802	881	1
3.74054832856957	3.43127898834897	882	1
3.74203872105908	3.43372280154246	883	1
3.74225681909757	3.42373798907543	884	1
3.74031147548308	3.39357712592184	885	1
3.74322530411399	3.40630931433780	886	1
3.74096542988726	3.42172221983879	887	1
3.74382084923037	3.43105733412258	888	1
3.73787131673583	3.43558493982796	889	1
3.74447399985547	3.44023108367158	890	1
3.74543372093517	3.45880036147867	891	1
3.74126720389185	3.44358540656381	892	1
3.74286981925048	3.45272743460897	893	1
3.74262079050407	3.45228496723009	894	1
3.74232120107316	3.43086969747458	895	1
3.74155268407519	3.36793836828326	896	1
3.74295762398543	3.39150020267833	897	1
3.74191790249494	3.40011515239216	898	1
3.74375868235229	3.43103680733514	899	1
3.74254917981770	3.44103389319575	900	1
3.74181002782129	3.43865016179392	901	1
3.74432906486873	3.43481151835067	902	1
3.73950712390927	3.43399199029777	903	1
3.73726439393547	3.41439572168311	904	1
3.74115007900586	3.41527597132342	905	1
3.74044885014473	3.42317172546704	906	1
3.73624198592593	3.40264978985253	907	1
3.74269174600810	3.41535247849062	908	1
3.74183524619049	3.40987038933528	909	1
3.74334508363126	3.43608465661958	910	1
3.74221336033125	3.46155224421525	911	1
3.74832122313387	3.44594474238939	912	1
3.74358006416393	3.43535440302122	913	1
3.73925847582089	3.44970228009117	914	1
3.74198311374754	3.41760701527993	915	1
3.74400554337643	3.44749388821231	916	1
3.75023112725376	3.46236295881443	917	1
3.74512138266344	3.46411195729527	918	1
3.73988794571443	3.43013672061528	919	1
3.73782330635033	3.45307322376969	920	1
3.74119138336189	3.44009465271555	921	1
3.73756143274136	3.41994950607018	922	1
3.74600884994336	3.43160960015398	923	1
3.74094250213159	3.43818710017030	924	1
3.74329298055897	3.44902385567462	925	1
3.74604985960087	3.42975568506418	926	1
3.74111330393949	3.45401877602481	927	1
3.74495580845973	3.43536015843490	928	1
3.73882352706889	3.41993874339891	929	1
3.74272904629182	3.42878570793987	930	1
3.74421526838013	3.45664679132743	931	1
3.74075297600264	3.44962013195453	932	1
3.74793960899684	3.45555044493327	933	1
3.74406782353391	3.44253922011565	934	1
3.73905231500882	3.43864565027556	935	1
3.73845422130614	3.40632565883639	936	1
3.74264638162157	3.40268789001820	937	1
3.74265444527223	3.42009061566144	938	1
3.74248788061160	3.42016118174021	939	1
3.73774747742627	3.40819426446516	940	1
3.74221159327805	3.42124938666995	941	1
3.74315152696955	3.43472801253712	942	1
3.74051671410897	3.47634318749270	943	1
3.74302724866159	3.46020988038376	944	1
3.74222233994476	3.45739794899111	945	1
3.74667206602274	3.45438431989017	946	1
3.74607709862269	3.45576234762133	947	1
3.74459875369101	3.43603655060862	948	1
3.74811391125101	3.46032778693258	949	1
3.74752299420316	3.43716054324507	950	1
3.74341804676978	3.47689310449656	951	1
3.74774110521878	3.49092442962678	952	1
3.74337135973497	3.46269677851511	953	1
3.74599612935105	3.45344718371181	954	1
3.74792144108471	3.44556567428555	955	1
3.74928809206981	3.47214357290369	956	1
3.74411731423289	3.44772026658283	957	1
3.74269209438825	3.43371225614392	958	1
3.74335254437786	3.43220214551920	959	1
3.74152010100597	3.40518498261055	960	1
3.73943178015412	3.41742469476882	961	1
3.74595886463414	3.42864239741598	962	1
3.74282035585039	3.42831301356754	963	1
3.74246238682355	3.42511289344863	964	1
3.73972107726421	3.43723893340879	965	1
3.74502024227188	3.44315343584008	966	1
3.74387068254317	3.44274746358468	967	1
3.75000426148903	3.44460852634546	968	1
3.74451475770853	3.42914491411296	969	1
3.74408824267273	3.44333784921224	970	1
3.74077286993580	3.41947269029533	971	1
3.74857089199324	3.44758788208089	972	1
3.74138757342122	3.43128491108267	973	1
3.74071252324614	3.46169007249531	974	1
3.75067486342431	3.48947110483432	975	1
3.74313601491832	3.44319944398836	976	1
3.73699760085589	3.39819733352637	977	1
3.73828135754855	3.43039329420329	978	1
3.74630296822235	3.44527767047491	979	1
3.74320967426279	3.44875751110847	980	1
3.74434993663064	3.44407508548537	981	1
3.74801828326500	3.43684484374184	982	1
3.74015286321603	3.41750274839655	983	1
3.74040069013562	3.42198520000965	984	1
3.74449616847534	3.40483699930459	985	1
3.73936928240081	3.40038308388657	986	1
3.74031214622221	3.41726775869711	987	1
3.74255396542963	3.43536488073515	988	1
3.74017281499704	3.42279839940291	989	1
3.74430727205887	3.43501387660948	990	1
3.74318352561247	3.45863419633402	991	1
3.74173874048338	3.44896869498174	992	1
3.74367249408014	3.43946794025671	993	1
3.74849033177116	3.46397021644136	994	1
3.75023731832867	3.44883054921713	995	1
3.74819373328585	3.42333922969860	996	1
3.73982668151793	3.39910803161637	997	1
3.73930140665549	3.41396816487427	998	1
3.74221157658502	3.41224360802309	999	1
3.74137232555870	3.44276292089439	1000	1
3.74899432873151	3.44148891656155	1001	1
3.73978254719326	3.44407130241012	1002	1
3.74046355170228	3.41860783988128	1003	1
3.73833498116773	3.38994016416323	1004	1
3.74087007975191	3.40027930369723	1005	1
3.74511096792932	3.43405941934813	1006	1
3.74315145502197	3.44948250243382	1007	1
3.74069804106017	3.43387082941306	1008	1
3.73921136356821	3.40636541343706	1009	1
3.73876118669157	3.41597430342703	1010	1
3.74481028729520	3.41167750927607	1011	1
3.74180607988685	3.40063452370073	1012	1
3.74282671289736	3.39411648332249	1013	1
3.74296405507390	3.41986790272786	1014	1
3.74102318136545	3.45174591739801	1015	1
3.74186558699457	3.44231374673965	1016	1
3.74033978985820	3.44562330521966	1017	1
3.74228680174491	3.47314772379807	1018	1
3.74406813571151	3.45496337549977	1019	1
3.74225984460279	3.45369962357250	1020	1
3.74519304532652	3.48677650610775	1021	1
3.74334275196602	3.46471951412972	1022	1
3.74513146117619	3.47963643658453	1023	1
3.74260116368677	3.46131342876009	1024	1
3.74287991707442	3.45348144234313	1025	1
3.73650253126154	3.45376872176136	1026	1
3.74080114523317	3.47608885766185	1027	1
3.74012424518138	3.46355196993975	1028	1
3.74470172360264	3.47146615028252	1029	1
3.74429828811976	3.45896023229761	1030	1
3.74475592009793	3.45765187887977	1031	1
3.74353031508873	3.43846651245759	1032	1
3.73714990513309	3.44016292988466	1033	1
3.74296105515070	3.40647524068134	1034	1
3.74375265384269	3.40655716734823	1035	1
3.74217994945067	3.43388590491137	1036	1
3.74468359916341	3.47112140070093	1037	1
3.74605977767517	3.44442233385445	1038	1
3.74157310189348	3.45220476260380	1039	1
3.74369653579803	3.44519272800000	1040	1
3.74263558859572	3.43651305788178	1041	1
3.74031768500860	3.40508235135956	1042	1
3.74079463511644	3.41292725994070	1043	1
3.74150290890224	3.42907275924199	1044	1
3.74871873701931	3.43949018873458	1045	1
3.73623621389263	3.42782749882554	1046	1
3.73913195484019	3.40811740273150	1047	1
3.74544174169881	3.46446694112126	1048	1
3.74438983287086	3.46319150940602	1049	1
3.74062738715409	3.44625278955393	1050	1
3.73794570272451	3.44055333940679	1051	1
3.73602828962677	3.41667123944542	1052	1
3.74079719188245	3.43806344069206	1053	1
3.73763771883493	3.44765231902152	1054	1
3.74029380215878	3.43243435354370	1055	1
3.74279313928184	3.45188487790309	1056	1
3.74061886827609	3.43718332048493	1057	1
3.74568785230420	3.43283034333162	1058	1
3.74224552043603	3.41647173334804	1059	1
3.74083734163614	3.40509084870378	1060	1
3.74290014176711	3.42926465383095	1061	1
3.74345944260317	3.45243634781260	1062	1
3.74375927800732	3.45559662063216	1063	1
3.74496587598470	3.43250430298446	1064	1
3.74010991425757	3.43134512602647	1065	1
3.74153918174668	3.45034181981583	1066	1
3.73787757625299	3.44001344248764	1067	1
3.73681377577644	3.43132305920048	1068	1
3.74257915635550	3.42211281143460	1069	1
3.73776630752452	3.42524865863383	1070	1
3.74020950040021	3.40961472243810	1071	1
3.74485202549886	3.43395657097518	1072	1
3.74749895735074	3.46068263561117	1073	1
3.74027082635771	3.44785353898038	1074	1
3.73906841534318	3.43509219795002	1075	1
3.73849670061493	3.43058539482349	1076	1
3.73944643285157	3.40066947975143	1077	1
3.74119433426010	3.40192225757510	1078	1
3.74227319222178	3.38538829249258	1079	1
3.73956765415670	3.41636619260888	1080	1
3.74172475400327	3.44272552573949	1081	1
3.73944950713867	3.42449757709749	1082	1
3.73845831395949	3.38306238375514	1083	1
3.73834246477228	3.44009395044465	1084	1
3.74348104991215	3.42436059586115	1085	1
3.74206015348207	3.41482130908764	1086	1
3.74088799119920	3.42992551754396	1087	1
3.73756316854128	3.42285749767947	1088	1
3.73693541067138	3.42723853751378	1089	1
3.73876251983830	3.43109900999762	1090	1
3.73794360565593	3.43121218324511	1091	1
3.73629783768615	3.41308587674321	1092	1
3.73895822090244	3.42386639755594	1093	1
3.74253443387120	3.43393294229888	1094	1
3.74150063364205	3.43649685175244	1095	1
3.73474529866991	3.42588904123082	1096	1
3.74176915899248	3.42759540195752	1097	1
3.73686231192573	3.43332961703719	1098	1
3.74164518625933	3.43864525795208	1099	1
3.73855324480364	3.43433704435076	1100	1
3.74041775613500	3.44335645734509	1101	1
3.74103115497625	3.46461228778533	1102	1
3.74252759909589	3.43855627496764	1103	1
3.74020793355894	3.43919651509659	1104	1
3.73968230553796	3.42244832830242	1105	1
3.73156695365574	3.40350553812496	1106	1
3.73923057049426	3.43649530985122	1107	1
3.73874385036810	3.43406343068833	1108	1
3.74388245659028	3.44347156684832	1109	1
3.74087670216812	3.41663070650844	1110	1
3.74146332103994	3.41966938297441	1111	1
3.73887836600520	3.41209247822784	1112	1
3.73235864160723	3.41899692568107	1113	1
3.73799441595961	3.41356491542809	1114	1
3.73525583598219	3.41899703965468	1115	1
3.73897791215744	3.41789503390103	1116	1
3.73998795044965	3.43310222927901	1117	1
3.73760205911536	3.43604591003050	1118	1
3.74222076493687	3.46057776311867	1119	1
3.74578367566162	3.48598392942175	1120	1
3.74349010886638	3.44773645851895	1121	1
3.73866660903418	3.44757281051126	1122	1
3.74131285995929	3.47508493190192	1123	1
3.74163775743487	3.46644991278317	1124	1
3.74717583471522	3.48437523442737	1125	1
3.74406702019952	3.47420845493819	1126	1
3.74399045032473	3.43703236920392	1127	1
3.74409845622904	3.42002355555430	1128	1
3.74136403683891	3.38671040232250	1129	1
3.74172566418364	3.38711181434483	1130	1
3.74550520067206	3.41420279883751	1131	1
3.73989393356266	3.43415301270471	1132	1
3.74017717989166	3.44680676908546	1133	1
3.73774508512690	3.41915907836834	1134	1
3.74116994055135	3.40923108677346	1135	1
3.74193481454461	3.42272518237771	1136	1
3.73805502590700	3.41711464342131	1137	1
3.73974111400685	3.42891602077257	1138	1
3.74244812123281	3.45863573750335	1139	1
3.74537761894006	3.46891668479307	1140	1
3.74505438037639	3.43694785190753	1141	1
3.74008941251017	3.44179925634616	1142	1
3.73464751230311	3.41961939091452	1143	1
3.74031876652215	3.42208669638344	1144	1
3.74764141241442	3.48868935833903	1145	1
3.74620007095041	3.48991328799195	1146	1
3.74346096672957	3.47533935544460	1147	1
3.74664009690953	3.48515183872490	1148	1
3.74676226309944	3.47906908253613	1149	1
3.74364836718947	3.46599959462194	1150	1
3.73609861946538	3.40979658319534	1151	1
3.74209365643460	3.43158043927078	1152	1
3.74019221771986	3.44391393282377	1153	1
3.74408892909006	3.45790870569727	1154	1
3.73875382270774	3.43390813013430	1155	1
3.74169989035152	3.43164373349783	1156	1
3.73693074999587	3.44515996482010	1157	1
3.73991424446966	3.45834595924611	1158	1
3.74284080592722	3.43620570978254	1159	1
3.74486478161336	3.45694910030717	1160	1
3.73985131654560	3.45060596509041	1161	1
3.74161552975430	3.44919170006055	1162	1
3.73824638759076	3.45189561272755	1163	1
3.73790326878632	3.43439475758550	1164	1
3.73727614187535	3.41757157509673	1165	1
3.74524991992853	3.41771387796585	1166	1
3.73978028457049	3.40375944979585	1167	1
3.74037253576363	3.43909813193962	1168	1
3.74030698960492	3.46143361866960	1169	1
3.74570477733345	3.46889475785405	1170	1
3.74116641402054	3.43013512837937	1171	1
3.73440454784571	3.42029701939263	1172	1
3.74037229379752	3.45504246919331	1173	1
3.74196294545788	3.47911478298249	1174	1
3.73929716285021	3.44230313218620	1175	1
3.74782380701337	3.45986976536803	1176	1
3.74595788972862	3.44630636473127	1177	1
3.74868931588283	3.44345412823374	1178	1
3.74761842201545	3.44084276396790	1179	1
3.73881387029397	3.43508178937297	1180	1
3.74100795739251	3.44627968686972	1181	1
3.73984971060841	3.43949139454332	1182	1
3.73469570469255	3.40910472946838	1183	1
3.73752478213582	3.43414744908788	1184	1
3.73947314942151	3.47286842565568	1185	1
3.74014101809642	3.45581916581083	1186	1
3.73618354625308	3.44185690807204	1187	1
3.74023332510535	3.41066390695818	1188	1
3.73885110283784	3.42117052928335	1189	1
3.73898197248609	3.44784027377402	1190	1
3.73517101032749	3.44567248258099	1191	1
3.74151536960046	3.42875953701899	1192	1
3.73989293352534	3.45438197403959	1193	1
3.74181922383684	3.49810959486711	1194	1
3.73344063064149	3.44765181942050	1195	1
3.73936356179662	3.42401666952910	1196	1
3.73798442260384	3.43273713059221	1197	1
3.74759710009725	3.49119820068128	1198	1
3.74778861939867	3.49321995755302	1199	1
3.74570947021425	3.45737798173312	1200	1
3.73805116364209	3.41240912626747	1201	1
3.73755527954513	3.42167763877892	1202	1
3.74083307542328	3.45020225356248	1203	1
3.74624270537109	3.49116478670256	1204	1
3.74615407128795	3.49853147130492	1205	1
3.74198703550911	3.48017543548886	1206	1
3.74163187664530	3.44640847085931	1207	1
3.74564211986473	3.46908937986805	1208	1
3.74153871556129	3.46616406477500	1209	1
3.73755349451332	3.44648401823336	1210	1
3.73409929264791	3.39820763591275	1211	1
3.73390952019444	3.43528560439576	1212	1
3.74250986312129	3.42517316831145	1213	1
3.74127653173614	3.43570973109076	1214	1
3.73703728769821	3.43681700845716	1215	1
3.74194975170387	3.41806513654500	1216	1
3.73914178427442	3.42150907163970	1217	1
3.73976603573112	3.39964319655663	1218	1
3.73712219355343	3.41854259406314	1219	1
3.74086764456996	3.43817481924622	1220	1
3.74262946069475	3.41633767026229	1221	1
3.73767327946342	3.41088373145457	1222	1
3.74051069210345	3.43512036027553	1223	1
3.74005072613516	3.42251700667602	1224	1
3.73516493153410	3.41220160226960	1225	1
3.73578744228265	3.44095078527599	1226	1
3.74122061860741	3.43617204428910	1227	1
3.74019930629428	3.42660658739327	1228	1
3.74056664939687	3.44020472976055	1229	1
3.74401479097219	3.42646525786804	1230	1
3.73957990382312	3.41628258355800	1231	1
3.74110682256679	3.42641655231949	1232	1
3.74174159618450	3.40280745345478	1233	1
3.74099023595731	3.43391248794476	1234	1
3.74265541948011	3.44082261528579	1235	1
3.74437117105024	3.43626285437382	1236	1
3.73863634273534	3.41503097164955	1237	1
3.73698193241072	3.40872419867099	1238	1
3.73920019750274	3.41322569372971	1239	1
3.74204792280573	3.39717958342574	1240	1
3.73768450346440	3.39865935493499	1241	1
3.73915708824376	3.41380896148586	1242	1
3.73679870530500	3.41193694249369	1243	1
3.74263098660416	3.43026772337608	1244	1
3.74201121144354	3.44689195135390	1245	1
3.73856586152293	3.45473121528272	1246	1
3.74185313834777	3.41548423255139	1247	1
3.74276488309722	3.44092211868782	1248	1
3.74206741251039	3.43926646206734	1249	1
3.73980599806473	3.41232983778557	1250	1
3.73567108246242	3.44008709621702	1251	1
3.73983655494986	3.44004864798196	1252	1
3.73761735068959	3.45466271554404	1253	1
3.74127017577039	3.46546893687398	1254	1
3.74445688304466	3.47461491456925	1255	1
3.73764703603939	3.44324268966038	1256	1
3.74092556369904	3.43303042277142	1257	1
3.73666180173435	3.43192965648594	1258	1
3.73541659181572	3.45176752228013	1259	1
3.74131947788082	3.46870038961349	1260	1
3.74406016839355	3.48127416918446	1261	1
3.74078191674731	3.44912047526535	1262	1
3.73664587470055	3.45235003394368	1263	1
3.73426982777430	3.41523012382964	1264	1
3.73185099915232	3.40720970271275	1265	1
3.73581631040790	3.39970869246999	1266	1
3.73631241135098	3.40209649672861	1267	1
3.73076764947427	3.41514957976817	1268	1
3.74106822989980	3.45412328057478	1269	1
3.74047058989771	3.44447036946551	1270	1
3.74595757508585	3.46223953933695	1271	1
3.74235848177555	3.44818123207373	1272	1
3.74055851606427	3.42377246059241	1273	1
3.73748933131959	3.43476691150002	1274	1
3.73728613765260	3.41738510345503	1275	1
3.73553971957155	3.42363450360629	1276	1
3.73979800217883	3.43591044744205	1277	1
3.73875640026237	3.45227039549398	1278	1
3.74076147045748	3.45493542558839	1279	1
3.73473321606657	3.46607833268454	1280	1
3.73806476981365	3.45545370635333	1281	1
3.74147945099118	3.43075380349106	1282	1
3.73848424211670	3.43749438852112	1283	1
3.73812630568051	3.43485485799506	1284	1
3.73531382348464	3.42971745634291	1285	1
3.74121423507844	3.43387649497425	1286	1
3.73854725089052	3.44102178095610	1287	1
3.74065292430820	3.44341794081455	1288	1
3.74042444504842	3.42142783138858	1289	1
3.74104220908772	3.40438442465887	1290	1
3.73162072766415	3.40669931536520	1291	1
3.73711629650137	3.40965963011992	1292	1
3.73655358340235	3.42155556224525	1293	1
3.73447425014560	3.41106678605352	1294	1
3.73629044773251	3.40860616038535	1295	1
3.74260687942901	3.44198088405986	1296	1
3.73835130766503	3.43449124932265	1297	1
3.73901948022558	3.44888975060045	1298	1
3.73877870974310	3.46624159374604	1299	1
3.73771774485491	3.45130675144728	1300	1
3.73495918987755	3.42534402178028	1301	1
3.73919573114417	3.40473956050545	1302	1
3.74517960477078	3.41531672121723	1303	1
3.73738570959947	3.42087172545607	1304	1
3.73244804594903	3.42738417469191	1305	1
3.73934607908593	3.43793825234640	1306	1
3.74553050819163	3.44823571769854	1307	1
3.74470816673810	3.45021029512363	1308	1
3.73961068104892	3.43929398970092	1309	1
3.74095470703371	3.44765754053681	1310	1
3.73855556649552	3.44360268454221	1311	1
3.73718353133153	3.42265360079789	1312	1
3.73514187595603	3.43620957849552	1313	1
3.73660256218858	3.41352469796297	1314	1
3.73673301288059	3.39346572898226	1315	1
3.73445292423253	3.40364722344008	1316	1
3.74447826774371	3.42028288054840	1317	1
3.74241109774199	3.41401979378140	1318	1
3.73869649890397	3.43207636702002	1319	1
3.73718033548752	3.43303949901123	1320	1
3.74317250470724	3.46361281376090	1321	1
3.74092619285978	3.43619456998495	1322	1
3.74174064446727	3.44455934652506	1323	1
3.74451974326958	3.45811519190038	1324	1
3.74260194131814	3.45946473048500	1325	1
3.74543780664223	3.42722006392867	1326	1
3.74443817378947	3.44145976895824	1327	1
3.74262743922211	3.43090353099292	1328	1
3.73868467133758	3.42704844787464	1329	1
3.73817834223572	3.42392898574899	1330	1
3.73724457986913	3.44784201551756	1331	1
3.74424473855636	3.45902972653519	1332	1
3.74471453146825	3.47399326121176	1333	1
3.73984233731817	3.46346818601920	1334	1
3.74231963803486	3.44485029599781	1335	1
3.73821609758436	3.44018040194076	1336	1
3.73304813475756	3.43600756783015	1337	1
3.73982958982215	3.42927245041650	1338	1
3.73989151391545	3.45288554265817	1339	1
3.73832476485517	3.42837776469912	1340	1
3.73979274355427	3.44937830147214	1341	1
3.73797815097775	3.44202823934536	1342	1
3.73912476829634	3.43564145321529	1343	1
3.73736787155344	3.43196078101529	1344	1
3.73710651328217	3.44722363830262	1345	1
3.73233292663167	3.44738249943145	1346	1
3.73697706979356	3.43546872679795	1347	1
3.74353396415645	3.44350296784917	1348	1
3.73983504457143	3.44466670298651	1349	1
3.74182016220195	3.46861948591712	1350	1
3.74336423683072	3.44969083231638	1351	1
3.74663515597170	3.45100363689936	1352	1
3.74044496224163	3.45806970740996	1353	1
3.74131498139273	3.47400361728594	1354	1
3.73918400920728	3.45338461711383	1355	1
3.74615746252871	3.47887711589069	1356	1
3.73989657303793	3.47082516027078	1357	1
3.73560075007576	3.42878264740703	1358	1
3.73731347999159	3.43803083453775	1359	1
3.73968530683868	3.41574168276680	1360	1
3.73891948596277	3.41729876333437	1361	1
3.73316560658460	3.43885974245489	1362	1
3.74202799204451	3.46232447044632	1363	1
3.73688286279458	3.41185358204527	1364	1
3.73539127213998	3.39685565801495	1365	1
3.73346050451279	3.37296160400872	1366	1
3.74131292545128	3.42146567951407	1367	1
3.73651079316308	3.43577803695241	1368	1
3.73992753770716	3.42004359478020	1369	1
3.73591715819443	3.42086356692284	1370	1
3.74138583510190	3.41689625689346	1371	1
3.73892875735027	3.42315138352627	1372	1
3.74436322265304	3.43124082547581	1373	1
3.73754731153866	3.42717446595440	1374	1
3.73515777454780	3.42273618456040	1375	1
3.73453720359409	3.43820249950223	1376	1
3.73702077292096	3.43096253973686	1377	1
3.73687956138554	3.44157738485607	1378	1
3.74171440079271	3.45496135916068	1379	1
3.74330860155578	3.45731172762433	1380	1
3.73956593909669	3.45758530372392	1381	1
3.73424577521894	3.46573256474986	1382	1
3.73833733267803	3.42569760262391	1383	1
3.73831020201620	3.43685747264928	1384	1
3.74517464834461	3.47002670923009	1385	1
3.74174186713897	3.45324416635216	1386	1
3.74263608634465	3.45258402411527	1387	1
3.74115863391589	3.47839510211063	1388	1
3.73871015188655	3.47096875311858	1389	1
3.73960416980970	3.47304848876233	1390	1
3.74074995467970	3.47996129766764	1391	1
3.73949007976473	3.43996964684327	1392	1
3.74259478261120	3.43266423461851	1393	1
3.74028583657734	3.45674835127916	1394	1
3.73941699105569	3.42612836941938	1395	1
3.74050058637414	3.44937997846124	1396	1
3.73661524216007	3.42014746063181	1397	1
3.74555907392905	3.44250446942352	1398	1
3.74135497773473	3.43132292315769	1399	1
3.73142091734706	3.43420655473515	1400	1
3.74047814550833	3.44777075089167	1401	1
3.73804794684315	3.44154998755359	1402	1
3.73888394271143	3.42842940204192	1403	1
3.74184635306467	3.44279647122497	1404	1
3.74052032078885	3.44732312692250	1405	1
3.73784278517402	3.45119007673419	1406	1
3.73841459123859	3.45740286303828	1407	1
3.73095803951942	3.40689708494650	1408	1
3.73522179618884	3.41468611295754	1409	1
3.73433911226506	3.43677939421764	1410	1
3.73944354040114	3.45054724813957	1411	1
3.73878031117001	3.45121444215314	1412	1
3.74555634780772	3.47223586862421	1413	1
3.73680891658688	3.44939969849145	1414	1
3.73705430150192	3.42245848466942	1415	1
3.74366298990369	3.44765598058391	1416	1
3.74101577653918	3.44596962657532	1417	1
3.74291857885469	3.44699532217633	1418	1
3.74217907033153	3.45800607415081	1419	1
3.74456689179196	3.48029218390346	1420	1
3.73876335453852	3.42526206222088	1421	1
3.73540121669917	3.42778684537126	1422	1
3.73564826919562	3.44015951175663	1423	1
3.74077903377661	3.47096786544857	1424	1
3.74010174160759	3.45499886280338	1425	1
3.73789196126688	3.44799856430582	1426	1
3.73859963620118	3.44968992617279	1427	1
3.73988402700816	3.42508732012154	1428	1
3.74426564009908	3.43340291935637	1429	1
3.73953180999341	3.45907004878254	1430	1
3.73812399348350	3.44386693278974	1431	1
3.73492117794507	3.46238369794398	1432	1
3.73800165892304	3.43930683877206	1433	1
3.73565146230314	3.42833274223563	1434	1
3.73483195749318	3.41578884460723	1435	1
3.73617019981972	3.40629558881254	1436	1
3.73595181166414	3.42958611723507	1437	1
3.73626976839538	3.42881931661611	1438	1
3.74316147393795	3.47105017596273	1439	1
3.74002127486590	3.46077582305246	1440	1
3.74042858446769	3.45474343123935	1441	1
3.74166262244656	3.44960024289532	1442	1
3.73375513821017	3.43138822687654	1443	1
3.73569849537661	3.42522972954334	1444	1
3.73713050135219	3.44733145140639	1445	1
3.73766887099895	3.42867444013696	1446	1
3.73988394775105	3.45803975708530	1447	1
3.73947988208807	3.45346051034156	1448	1
3.73706032322305	3.43853783723036	1449	1
3.73442096283078	3.45294949377543	1450	1
3.73965915847519	3.44010472050111	1451	1
3.74024695666721	3.43730676512695	1452	1
3.73945040119571	3.44137978582626	1453	1
3.73940636100804	3.43737542292838	1454	1
3.73668850374846	3.46402734201623	1455	1
3.73646360313690	3.47615054353978	1456	1
3.74445271486281	3.48378957832998	1457	1
3.74052748666377	3.48345605565179	1458	1
3.74216720385632	3.49088835755428	1459	1
3.73690916031612	3.45479958726438	1460	1
3.73825456717360	3.43184927465596	1461	1
3.74343880706006	3.46388909776483	1462	1
3.74277937345502	3.45795742062665	1463	1
3.73822544715470	3.45004784317848	1464	1
3.74286509989595	3.48211244865722	1465	1
3.74423848406247	3.48312879880194	1466	1
3.73879032706317	3.45079749518000	1467	1
3.73741169987519	3.42912603968928	1468	1
3.73939046916169	3.44984050212603	1469	1
3.74046806470754	3.46701839362542	1470	1
3.73558197672816	3.42398394394645	1471	1
3.73430961572710	3.42181227914206	1472	1
3.73864381594288	3.45633366719055	1473	1
3.73340790297955	3.44613241924565	1474	1
3.73457753466891	3.43508139879357	1475	1
3.73625974820857	3.42367359439364	1476	1
3.73524296056600	3.41824513255667	1477	1
3.73997569863640	3.47655830289987	1478	1
3.73636759541890	3.44587223295685	1479	1
3.73551200329470	3.41552904657233	1480	1
3.73452641591328	3.41953112169684	1481	1
3.73730117859249	3.42981045676161	1482	1
3.73219900121611	3.43156045941002	1483	1
3.73620025800607	3.44760310637302	1484	1
3.73485717663834	3.40571489193324	1485	1
3.73709452237064	3.40711130272428	1486	1
3.74117196238339	3.44407727009660	1487	1
3.74460881337468	3.46146598289597	1488	1
3.73771465766982	3.45904895882498	1489	1
3.73516082077844	3.43343564538442	1490	1
3.73856124248119	3.43328592073061	1491	1
3.73739831118459	3.42876612260358	1492	1
3.73334191686947	3.45559664517473	1493	1
3.73846582049211	3.45416088846767	1494	1
3.73639999299320	3.46395210077261	1495	1
3.73695805636484	3.44422124743642	1496	1
3.74263178653687	3.46437138495612	1497	1
3.74158923843979	3.46566439589225	1498	1
3.74115395583826	3.44473839416064	1499	1
3.74104141768139	3.47792080801755	1500	1
3.73426875704210	3.42653848234721	1501	1
3.73955544990308	3.43369953585126	1502	1
3.74228925902126	3.43866460577088	1503	1
3.74161468616887	3.41983553136209	1504	1
3.73913836628741	3.41701833154595	1505	1
3.73921093371468	3.41296704617913	1506	1
3.73732323943063	3.45488764627412	1507	1
3.73707248690406	3.44144011996459	1508	1
3.73692173532943	3.45525994603083	1509	1
3.73141454647583	3.44529710401779	1510	1
3.73778635255570	3.43415460688626	1511	1
3.73486464789147	3.45096851685286	1512	1
3.73778098736119	3.43064752225631	1513	1
3.73776904190852	3.43110078955370	1514	1
3.73998756603590	3.44722045266705	1515	1
3.73071886885897	3.40378430239610	1516	1
3.74014914337717	3.46443889072366	1517	1
3.73221577188189	3.44865518742913	1518	1
3.73736066219773	3.45273030288251	1519	1
3.74063748487491	3.46727040659007	1520	1
3.74190284690569	3.45526843732774	1521	1
3.74180884288679	3.43631546843184	1522	1
3.73306659459054	3.39967528529266	1523	1
3.73809377518512	3.38634941885072	1524	1
3.73393485619486	3.42763629881646	1525	1
3.73935871135197	3.47465254047925	1526	1
3.73637366318258	3.44493729891690	1527	1
3.73673209197377	3.44781166042724	1528	1
3.73734381093623	3.43862866979437	1529	1
3.73847575248715	3.43128050173432	1530	1
3.74140431276205	3.45174042547017	1531	1
3.74257659226504	3.44482203363519	1532	1
3.74338985820717	3.42452372150579	1533	1
3.73800467667062	3.43130015738687	1534	1
3.74290181344299	3.45280946875957	1535	1
3.73950134627737	3.44339530410316	1536	1
3.74025865473730	3.44856379294004	1537	1
3.73314983814379	3.42915616170426	1538	1
3.73500656130963	3.41845862864571	1539	1
3.73516794623415	3.42456761593166	1540	1
3.73850369015063	3.42302639588998	1541	1
3.73959763803325	3.43652512679394	1542	1
3.73805700316359	3.43882552156358	1543	1
3.73576650689790	3.44318678103387	1544	1
3.73941913795752	3.44270553020890	1545	1
3.73554659259949	3.45073596170214	1546	1
3.73317385439681	3.43147027602113	1547	1
3.74177959379416	3.44451108440077	1548	1
3.73627127094598	3.45938302883499	1549	1
3.74011585093841	3.47040275132532	1550	1
3.73454095916411	3.46351196220527	1551	1
3.74327035946411	3.48048769673024	1552	1
3.74636669352587	3.49267028089562	1553	1
3.73800433209789	3.46735679395931	1554	1
3.73830500686934	3.43836143534473	1555	1
3.74001851709219	3.44819652840819	1556	1
3.73130231657234	3.41113879575967	1557	1
3.73567756037710	3.42342449764918	1558	1
3.73381097346589	3.42622210595262	1559	1
3.73863097019937	3.44304045267703	1560	1
3.73951277979569	3.45823126459785	1561	1
3.74154894027382	3.45580052785459	1562	1
3.73884734971576	3.46971778739140	1563	1
3.74075668246167	3.45539666506955	1564	1
3.73754160744558	3.45282073978523	1565	1
3.74068397209771	3.44266160208873	1566	1
3.74008420869535	3.44642489472295	1567	1
3.74407623257402	3.45371642481816	1568	1
3.73643534372879	3.45562914984224	1569	1
3.73991330840363	3.44227666937919	1570	1
3.73483037521628	3.43041940692746	1571	1
3.73660210214618	3.41082796559272	1572	1
3.73699308762673	3.43862360469942	1573	1
3.73231874309475	3.44277809714310	1574	1
3.73391749261031	3.46116379138935	1575	1
3.73435938318945	3.45111396703390	1576	1
3.73454135894211	3.42158467204054	1577	1
3.73850419721795	3.44908235054202	1578	1
3.73814840415265	3.46111879507433	1579	1
3.74330425329907	3.46617735889153	1580	1
3.74811119135086	3.49600916209298	1581	1
3.74470509383245	3.46927351771640	1582	1
3.74226673596690	3.46510828571525	1583	1
3.74366476891728	3.45072014479024	1584	1
3.73632412322791	3.43399167266460	1585	1
3.73755508136892	3.43140137417730	1586	1
3.73655031640398	3.44404240691459	1587	1
3.73716989805574	3.43328474472328	1588	1
3.73607415735673	3.41132456503587	1589	1
3.73599379184449	3.40013501948175	1590	1
3.73597565374859	3.41701798809706	1591	1
3.73348957011108	3.41403902387159	1592	1
3.73186051279022	3.41316712616722	1593	1
3.73950801964030	3.42595704293323	1594	1
3.73799738017403	3.44217411403670	1595	1
3.73671518060432	3.43758125346204	1596	1
3.73500029971620	3.40466311546558	1597	1
3.73259067936826	3.40198212827279	1598	1
3.73622299390431	3.43882705451572	1599	1
3.74034731524834	3.47012556757829	1600	1
3.74112133609145	3.48252436518604	1601	1
3.74517851050424	3.48359505649362	1602	1
3.74280835335249	3.50281966141592	1603	1
3.73938923513151	3.46167040633124	1604	1
3.74254752620841	3.44423952016119	1605	1
3.74210708096659	3.44487699788887	1606	1
3.73953816093087	3.43323697466519	1607	1
3.73761009465516	3.46522975442093	1608	1
3.73671489084761	3.48054711655498	1609	1
3.73664345135243	3.44287714840349	1610	1
3.73599209125991	3.45207694304882	1611	1
3.73954200760942	3.46761401156872	1612	1
3.73933861373597	3.46709619421176	1613	1
3.73454488398333	3.42897752054905	1614	1
3.73575547970566	3.43112333368593	1615	1
3.73487834818319	3.41162350100472	1616	1
3.73358957022318	3.41013030979413	1617	1
3.73740657683486	3.42797941542550	1618	1
3.73939721568383	3.43022658763192	1619	1
3.73618478722275	3.44266350440296	1620	1
3.74145858744537	3.45076143990674	1621	1
3.73596799407253	3.45648890587257	1622	1
3.73905213937696	3.43959430119555	1623	1
3.73934448311652	3.39658570403136	1624	1
3.73953340203888	3.41428267987392	1625	1
3.73596325647290	3.45052043171764	1626	1
3.74437800546655	3.48334954741436	1627	1
3.73948417472105	3.46943288774941	1628	1
3.73901679180949	3.44273228480987	1629	1
3.73856854847629	3.46471191438489	1630	1
3.73684491032347	3.45297943475753	1631	1
3.74109287289365	3.47437710604752	1632	1
3.73718539595608	3.46903735478242	1633	1
3.73550295095951	3.43020612454204	1634	1
3.73772759181128	3.44486112126034	1635	1
3.73892429908440	3.43583293196386	1636	1
3.73777144541426	3.44995346706642	1637	1
3.73544496878051	3.43570503599102	1638	1
3.74017396384961	3.45271534309768	1639	1
3.73976123262468	3.45960359537574	1640	1
3.74245866790968	3.45339921835388	1641	1
3.73632587347310	3.39688178272620	1642	1
3.73890512107088	3.41637976315908	1643	1
3.73914098068258	3.41905759304782	1644	1
3.74771480602792	3.45623253185982	1645	1
3.74229717550593	3.47941451849516	1646	1
3.74876024661955	3.48308859293300	1647	1
3.74239975934325	3.45714622212950	1648	1
3.74061426006210	3.46780824617154	1649	1
3.73782860921364	3.46124228782150	1650	1
3.73727760356187	3.46387950553682	1651	1
3.74236845998911	3.45400496753573	1652	1
3.74568676934408	3.46783460928183	1653	1
3.73697868537007	3.45305017018835	1654	1
3.73871956315709	3.45456960279446	1655	1
3.74166074079195	3.45976599367972	1656	1
3.73715382762028	3.42579006480069	1657	1
3.73608628094264	3.42147573215729	1658	1
3.73987502574281	3.44159390408721	1659	1
3.73739300303913	3.43112621213347	1660	1
3.73738542072894	3.43478462120748	1661	1
3.74383421171314	3.45026731235969	1662	1
3.74376419925268	3.45914098242418	1663	1
3.73755567650935	3.43716627302806	1664	1
3.73915928621262	3.41971791470484	1665	1
3.73672842893244	3.43561024720285	1666	1
3.73545754565206	3.41856081643603	1667	1
3.73941401321287	3.42150921984689	1668	1
3.73854533921602	3.44536441936342	1669	1
3.73977445179844	3.46358330846262	1670	1
3.74084603858242	3.46392226111071	1671	1
3.73575095553723	3.43588570558574	1672	1
3.73978679722307	3.43389862466547	1673	1
3.73612651175563	3.45480639828963	1674	1
3.74136587784089	3.45532739653730	1675	1
3.73519689604332	3.42693429431442	1676	1
3.73145155439990	3.40717234075834	1677	1
3.73177265384208	3.42202411933853	1678	1
3.73319515297697	3.42927569539758	1679	1
3.73480613451559	3.45729980359800	1680	1
3.73421018222643	3.43377085160529	1681	1
3.73802786528536	3.41455718249269	1682	1
3.73511214858251	3.44539608343369	1683	1
3.74114578018666	3.45033574004316	1684	1
3.73566228669457	3.41160200067659	1685	1
3.73377336724726	3.41734245121654	1686	1
3.73048216243673	3.42708615469280	1687	1
3.73698083660035	3.42059482295564	1688	1
3.73877339285663	3.43633301068630	1689	1
3.73523628186754	3.42894550352472	1690	1
3.73506234778422	3.43376824542707	1691	1
3.73847052029493	3.46399248610198	1692	1
3.73822802044653	3.43884231986577	1693	1
3.73863506194467	3.42522412983966	1694	1
3.73884449689912	3.42846376486733	1695	1
3.73787610187676	3.41626420695398	1696	1
3.73796038066561	3.43031101420815	1697	1
3.73497237575193	3.44096457025623	1698	1
3.73675058242593	3.43986902398928	1699	1
3.73901525352716	3.45556852115756	1700	1
3.73297949448189	3.44284121303066	1701	1
3.73403638154203	3.41476758683575	1702	1
3.73311332539949	3.39424559371024	1703	1
3.73558647452924	3.42191119694623	1704	1
3.73262677875017	3.42999926977010	1705	1
3.73242264345798	3.42789138792478	1706	1
3.73123206898146	3.41107263243842	1707	1
3.73698105456360	3.43055232870720	1708	1
3.73766067651794	3.44176693481705	1709	1
3.73736747010721	3.44231897200260	1710	1
3.73370791964945	3.41600437215461	1711	1
3.73332220608545	3.44155554650373	1712	1
3.73722997064493	3.43714724447472	1713	1
3.73903558588083	3.45811339105725	1714	1
3.73895965141565	3.45688193210350	1715	1
3.74162829163441	3.43281430354965	1716	1
3.73555940765070	3.42319704021856	1717	1
3.73523464162569	3.42123078651215	1718	1
3.73628866403220	3.43493072954247	1719	1
3.73371944221363	3.43912091153689	1720	1
3.73481292259546	3.42307755445454	1721	1
3.74423312374385	3.46883722420654	1722	1
3.74194124722870	3.48889311010142	1723	1
3.73917280057822	3.46910891079972	1724	1
3.73353474483166	3.45719305302437	1725	1
3.74135965742898	3.48219443766321	1726	1
3.73324366072482	3.45975743745047	1727	1
3.73808429299225	3.48110342630429	1728	1
3.74162344076530	3.45593706587703	1729	1
3.73552016164438	3.45779162798450	1730	1
3.73288547509396	3.42793397568866	1731	1
3.73620471118991	3.45787502798694	1732	1
3.74604762210464	3.46539153908247	1733	1
3.73655933367353	3.43331073621944	1734	1
3.73701733460050	3.42094151155472	1735	1
3.73844812676527	3.46980836542760	1736	1
3.73499414403562	3.44529844619208	1737	1
3.73797241730893	3.46592951565887	1738	1
3.73369662411906	3.43769584596107	1739	1
3.73324924098388	3.46008449732370	1740	1
3.74082499221233	3.43623754728199	1741	1
3.73774674289954	3.44639172915428	1742	1
3.73812443152479	3.43541622130856	1743	1
3.73591387001035	3.43926302063747	1744	1
3.73848821774548	3.43035419702405	1745	1
3.73500120596918	3.42300702537491	1746	1
3.73540181683135	3.40241872447506	1747	1
3.73083141535250	3.41960153400992	1748	1
3.72860719122852	3.38930791752357	1749	1
3.72965113515124	3.39106590161004	1750	1
3.73460190908480	3.40860210045583	1751	1
3.73711356809555	3.46051841851052	1752	1
3.73954103760616	3.43901493242524	1753	1
3.73515986082065	3.41372262792290	1754	1
3.73535715389214	3.41048140412057	1755	1
3.73442337446118	3.44046357828619	1756	1
3.73834126694176	3.44620723005212	1757	1
3.73928685072509	3.47092739102230	1758	1
3.73613351266044	3.45958753756836	1759	1
3.73896240869261	3.47535430003258	1760	1
3.73697699100321	3.46004304816603	1761	1
3.74300522844591	3.46458074191703	1762	1
3.74080880455552	3.44132083931301	1763	1
3.73809837314831	3.42475345915390	1764	1
3.74047155078255	3.43856052909843	1765	1
3.73699675112228	3.46099654558962	1766	1
3.73504641267661	3.44885226951907	1767	1
3.73575965942709	3.44898469880694	1768	1
3.73282325757516	3.43189936356769	1769	1
3.73673011775771	3.44793177473264	1770	1
3.74343560518333	3.46693278899133	1771	1
3.74444055438903	3.45210088092783	1772	1
3.74132186747891	3.43982590431151	1773	1
3.73227638630530	3.43268110424979	1774	1
3.73932215784009	3.41678332931077	1775	1
3.73342712406201	3.41971672385037	1776	1
3.73542569383733	3.41745246858501	1777	1
3.73289825774323	3.37023967288252	1778	1
3.73990349046729	3.40958713217993	1779	1
3.74186007138108	3.42651303493852	1780	1
3.73691140892115	3.43039994182054	1781	1
3.73750896668376	3.40805581910305	1782	1
3.73251203015175	3.41233725931560	1783	1
3.73316198035399	3.44195192767810	1784	1
3.73834809767293	3.43007646637672	1785	1
3.73693682818785	3.43087782634405	1786	1
3.73344541470157	3.43403312903652	1787	1
3.73440857489956	3.44397355257864	1788	1
3.73673039528877	3.46572838787967	1789	1
3.73871033495160	3.46480816090305	1790	1
3.74145441427387	3.46094305656902	1791	1
3.73905492584517	3.46425590882440	1792	1
3.73980080223057	3.45812696788464	1793	1
3.73544108765467	3.41257903631881	1794	1
3.73478482504743	3.38970072667995	1795	1
3.73331230346308	3.44400757953348	1796	1
3.73818560355499	3.44387840013742	1797	1
3.74112546095449	3.41334114453281	1798	1
3.73451456756834	3.42963589867429	1799	1
3.74337936724989	3.47425023279432	1800	1
3.74270260225560	3.46115122884160	1801	1
3.73821097952047	3.46463705959895	1802	1
3.74338581434674	3.47125892460102	1803	1
3.74190151832925	3.45272145361519	1804	1
3.73512240058575	3.43250957608743	1805	1
3.73387840944657	3.40967805610576	1806	1
3.74048025229617	3.39031827690564	1807	1
3.73468898691847	3.39313325346590	1808	1
3.74071475660569	3.42873472717027	1809	1
3.73538862582498	3.43778740888147	1810	1
3.73939232576881	3.41894519447192	1811	1
3.73375767568806	3.44123832912047	1812	1
3.73851168136707	3.43034220314962	1813	1
3.74246514709074	3.41866705034941	1814	1
3.73464090232314	3.43388977138705	1815	1
3.74002023908184	3.46789819701309	1816	1
3.73917088271466	3.46163495861935	1817	1
3.73553051449523	3.40101660871759	1818	1
3.73580291132033	3.42714332239377	1819	1
3.73536487322338	3.41267896755611	1820	1
3.73294198062051	3.40960295037227	1821	1
3.73671372586955	3.39846378563587	1822	1
3.74065345554672	3.41021283999907	1823	1
3.74051309571376	3.43105017440527	1824	1
3.73900873436297	3.40694987392089	1825	1
3.73783712945714	3.43160451985054	1826	1
3.73758174431569	3.40237941274522	1827	1
3.73610731096837	3.38930499581199	1828	1
3.74208301131431	3.43402363993070	1829	1
3.74073530925967	3.44301274789972	1830	1
3.73945545020109	3.43968554472273	1831	1
3.73981457739736	3.44481730759652	1832	1
3.73686579746886	3.42035116060425	1833	1
3.74240223074828	3.44577661937599	1834	1
3.73425214249379	3.45453892292248	1835	1
3.73881158460450	3.45638453968658	1836	1
3.74072756958134	3.43300703411069	1837	1
3.73644205878067	3.42405989735475	1838	1
3.73403102840542	3.42210665783139	1839	1
3.73684294278228	3.40755943955389	1840	1
3.73400215013946	3.39112433175681	1841	1
3.73134106626912	3.38224750823759	1842	1
3.73059215847077	3.41408835859491	1843	1
3.73924439250767	3.44456182121851	1844	1
3.73768539033363	3.45076652699764	1845	1
3.74091916065352	3.46589578414590	1846	1
3.74163423226955	3.44858208386972	1847	1
3.74344603603740	3.45050218814207	1848	1
3.74284718438050	3.43560642017277	1849	1
3.73544518282307	3.42908305405056	1850	1
3.74242321849637	3.45913138542155	1851	1
3.73831297302684	3.44301637983085	1852	1
3.74073571357762	3.46067317990931	1853	1
3.73804271330035	3.45698872291424	1854	1
3.74171629719188	3.44612244575196	1855	1
3.73413077627204	3.43623627504403	1856	1
3.73469996356858	3.39826322297611	1857	1
3.73379610676457	3.41804290452727	1858	1
3.73922991242906	3.42006445493885	1859	1
3.73413199640657	3.38878665440102	1860	1
3.73255623302554	3.40060903858453	1861	1
3.74029373383067	3.41038898832522	1862	1
3.73690840698220	3.42234824205129	1863	1
3.73726224145590	3.40377911811871	1864	1
3.73487244708765	3.38780704165343	1865	1
3.73300329773086	3.41140634296972	1866	1
3.73990722105367	3.41644882409366	1867	1
3.74113115020533	3.43580209554594	1868	1
3.73976143864723	3.43650022730492	1869	1
3.73787537007828	3.41681119066945	1870	1
3.73790120142514	3.44099397341623	1871	1
3.73391933124204	3.43488735928316	1872	1
3.73594724395024	3.43152954884304	1873	1
3.73896530492471	3.43428012357798	1874	1
3.74214976477988	3.44047358241093	1875	1
3.74052422429797	3.44714649382276	1876	1
3.74225983544364	3.47136856070150	1877	1
3.73857549265112	3.46355175821958	1878	1
3.73483304298885	3.46450279299067	1879	1
3.74077689782421	3.47177714630662	1880	1
3.73687931123215	3.42380441072720	1881	1
3.73386875990927	3.43247738505369	1882	1
3.73867498258387	3.44563647903105	1883	1
3.73692839007033	3.48166146557565	1884	1
3.74177634975511	3.50595213379777	1885	1
3.74446144995347	3.46414310959846	1886	1
3.73872347300146	3.45995572013818	1887	1
3.73688632193687	3.41026931725867	1888	1
3.73092418661713	3.41699790902008	1889	1
3.73868569265495	3.43414641771376	1890	1
3.74235368666557	3.44382689858752	1891	1
3.74404793754104	3.42169803968211	1892	1
3.74226794441874	3.43433569230491	1893	1
3.74037162842215	3.42141709349293	1894	1
3.74322370881132	3.45749875223323	1895	1
3.73739214316358	3.46970020518589	1896	1
3.73603358621362	3.44834299575388	1897	1
3.73721296744206	3.46704868014788	1898	1
3.73952439221762	3.47289740801671	1899	1
3.73571689254528	3.42970471862609	1900	1
3.73885773678539	3.40849814262570	1901	1
3.73036048863695	3.39253800845955	1902	1
3.73229900630434	3.40193615092074	1903	1
3.73562786269150	3.43408144858044	1904	1
3.74124524280260	3.41736795115437	1905	1
3.73790133591589	3.44189552635819	1906	1
3.73188547867101	3.43450584309771	1907	1
3.73497952281053	3.43017815898635	1908	1
3.73918174247642	3.44877240792756	1909	1
3.73737897227667	3.44597736089246	1910	1
3.73984192031037	3.45673238459739	1911	1
3.74214640623997	3.46236740261671	1912	1
3.73527508456892	3.43465033808052	1913	1
3.73980876140093	3.43253162666744	1914	1
3.73493453285927	3.43805045129179	1915	1
3.74038644534513	3.45532778672389	1916	1
3.74069627566065	3.44281899279135	1917	1
3.73944068551942	3.43058624479293	1918	1
3.73862255687273	3.41184095472129	1919	1
3.73678645279497	3.42547735233107	1920	1
3.73544081285192	3.42984323044835	1921	1
3.73328179657573	3.42515513547325	1922	1
3.73165392396739	3.42921755991398	1923	1
3.74042749475734	3.46107296583299	1924	1
3.73410014196407	3.43717992552804	1925	1
3.73784980755204	3.44433942864858	1926	1
3.74283588731837	3.46807861620287	1927	1
3.73349103071444	3.44941396291727	1928	1
3.74637404168286	3.46630603196472	1929	1
3.73915367770591	3.45268507937325	1930	1
3.74010634480491	3.46124570017790	1931	1
3.74175755545012	3.45408586773270	1932	1
3.73489284880699	3.39964069539873	1933	1
3.73569718662726	3.39508814458495	1934	1
3.73736901589825	3.41913426272412	1935	1
3.74083325346972	3.42447957276192	1936	1
3.74187905611507	3.42765663146049	1937	1
3.74021307988120	3.46654903651562	1938	1
3.73861488821416	3.46064311885635	1939	1
3.73317213990209	3.45555918555195	1940	1
3.72890338358487	3.41111345161544	1941	1
3.73613358611240	3.38559321695131	1942	1
3.73362982170558	3.41495269346771	1943	1
3.73300390191131	3.41912045170288	1944	1
3.73957635703294	3.40438435014995	1945	1
3.73717281819147	3.40517747054320	1946	1
3.73864472375182	3.42930042435419	1947	1
3.73622220950422	3.42133465751990	1948	1
3.73780999418860	3.42558077700427	1949	1
3.73408400823126	3.40018406949648	1950	1
3.73820981703099	3.41892513757999	1951	1
3.73522685480494	3.44290406245959	1952	1
3.73865509949150	3.47275320150161	1953	1
3.74029115919025	3.46916087408123	1954	1
3.74223121556003	3.46100884892455	1955	1
3.73591050846497	3.45828630347492	1956	1
3.73277586182750	3.44020522989200	1957	1
3.73448902234870	3.41077425247174	1958	1
3.73646204327701	3.42877266511993	1959	1
3.73152320752009	3.41576391772525	1960	1
3.73781664972650	3.41105857415907	1961	1
3.73417733521126	3.46201859130107	1962	1
3.73376465890104	3.47012387051369	1963	1
3.73487619933189	3.45957015713153	1964	1
3.72881756021878	3.44718797268214	1965	1
3.74093232204343	3.47191757876296	1966	1
3.73867304163053	3.47265082746976	1967	1
3.73853600154488	3.46451081999043	1968	1
3.73657376734665	3.44978844347104	1969	1
3.74112117013343	3.44106680491761	1970	1
3.73806454777485	3.45125460239484	1971	1
3.73817343856533	3.48082637032819	1972	1
3.74194100731093	3.47413624416066	1973	1
3.74060140742167	3.46298556109143	1974	1
3.73606207536204	3.45578528756466	1975	1
3.73932793832378	3.43914680612692	1976	1
3.73426760559260	3.44755214152016	1977	1
3.74049888771351	3.44544557768332	1978	1
3.73974749357454	3.39099707537271	1979	1
3.73511022699599	3.38272338047879	1980	1
3.73539761074152	3.42436185050849	1981	1
3.73267907275686	3.39788750532555	1982	1
3.73832627300378	3.43980525167341	1983	1
3.73750577832330	3.44389698084574	1984	1
3.73662737663127	3.43750813035256	1985	1
3.73557202161457	3.43572179048024	1986	1
3.73081824943270	3.41749479206805	1987	1
3.73824247480035	3.42904592704643	1988	1
3.73734779100150	3.43436978358851	1989	1
3.73797968968320	3.42848158477462	1990	1
3.73740471128406	3.41911385776113	1991	1
3.73547900112356	3.43895501048943	1992	1
3.73725083149061	3.42875109392931	1993	1
3.73692813756976	3.42417252105657	1994	1
3.73439619828843	3.40764856497797	1995	1
3.73863948272967	3.44674483972488	1996	1
3.73932943070928	3.44924580450527	1997	1
3.73375193309041	3.43259048026358	1998	1
3.73351521819941	3.43375955043745	1999	1
3.73732619623501	3.41939161983520	2000	1
[truncated: 3,000 more rows]
