# Supplementary material for: Reversibility and Viscoelastic Properties of Micropillar Supported and Oriented Magnesium Bundled F-Actin
Source: PLoS One. 2015 Aug 31;10(8):e0136432. doi: 10.1371/journal.pone.0136432 (PMC4556452; doi:10.1371/journal.pone.0136432)
Supplement: S1 Data — See the Readme.txt file within. (ZIP) [file pone.0136432.s004.zip › Rheology-raw-data/120916 02mM/fov2162noDD/fov2162noDD.txt]

3.54086982186897	3.57400910669482	1	1
3.53545376072916	3.57666881801956	2	1
3.53625680045513	3.59074698621512	3	1
3.53599779809337	3.58931445107882	4	1
3.54096896450163	3.59656129991953	5	1
3.53692751048145	3.58410238423642	6	1
3.53759676388353	3.58650211286321	7	1
3.53953888188766	3.57811357376805	8	1
3.53938502252082	3.59685044376978	9	1
3.53727326302392	3.57059107386438	10	1
3.53865365395307	3.57495660660566	11	1
3.53819258999352	3.56695086220750	12	1
3.53625887448612	3.55405053776636	13	1
3.53877437911717	3.55377127907902	14	1
3.53525762261273	3.54149694604839	15	1
3.53629869053888	3.55460941337026	16	1
3.54010203583107	3.56105836929604	17	1
3.53611217979624	3.57383030575542	18	1
3.53799246466512	3.55549342210039	19	1
3.53504599226089	3.58040127637472	20	1
3.53517644189171	3.55598669970943	21	1
3.53741165587568	3.55307574619949	22	1
3.53726504567611	3.54998526089535	23	1
3.53864946169157	3.56133197903905	24	1
3.53890946726465	3.58333789252228	25	1
3.54000266380603	3.58333142009915	26	1
3.53720190745906	3.57347148631648	27	1
3.53728350761822	3.56553788326484	28	1
3.54066702315633	3.54591971414783	29	1
3.53944649934922	3.57564106843085	30	1
3.53903327737984	3.57022598595291	31	1
3.53304820364183	3.57243741894137	32	1
3.53516745718962	3.57164306046910	33	1
3.53719569566747	3.56843536014464	34	1
3.53655515555890	3.57250501501008	35	1
3.53588305487591	3.56566022655755	36	1
3.54139269515589	3.55456079072994	37	1
3.53930438717260	3.56444748758682	38	1
3.53681162558234	3.55838578869581	39	1
3.53347209986118	3.55287972390685	40	1
3.53825405623135	3.56910824216882	41	1
3.53842506886348	3.58696364676476	42	1
3.53748751452123	3.56344416570751	43	1
3.53544111213826	3.58504394493554	44	1
3.54097677538154	3.57171773426026	45	1
3.53906291904613	3.57001808294404	46	1
3.53748476153058	3.59130145492163	47	1
3.53549220551408	3.58622462909621	48	1
3.53829341419051	3.55944884836281	49	1
3.53882821497767	3.55834962952182	50	1
3.53793729713383	3.55563567106708	51	1
3.53699388581247	3.54234963562868	52	1
3.54051754859189	3.54834472905192	53	1
3.53959600517136	3.58202316806778	54	1
3.53963544034141	3.58195789733703	55	1
3.53700006471971	3.57603987270918	56	1
3.53752363219771	3.55626048862458	57	1
3.53809768018538	3.56861295896471	58	1
3.53844758351996	3.57698658437800	59	1
3.54058798179958	3.60675458061776	60	1
3.53851631768045	3.57150099918730	61	1
3.53634704167350	3.57251993508054	62	1
3.53491961195894	3.56127552799119	63	1
3.53877538241282	3.55033632709327	64	1
3.54208941372883	3.56234631701372	65	1
3.54054168431113	3.55084066941741	66	1
3.53785074844886	3.56649412215242	67	1
3.53666455304013	3.59801984168765	68	1
3.53847883518237	3.59116255650878	69	1
3.53719427759200	3.59815301840890	70	1
3.53853987546027	3.57635230669085	71	1
3.53970121926129	3.56654438443410	72	1
3.53496889571258	3.56492423843612	73	1
3.53727801090859	3.60385270774481	74	1
3.54062879953704	3.58949613571090	75	1
3.54107738932506	3.56072049836700	76	1
3.54153786046080	3.54651401960238	77	1
3.53893958227719	3.54070671675917	78	1
3.53696890968945	3.53807367825199	79	1
3.54099973650042	3.54572079506236	80	1
3.53844667976242	3.57122906344392	81	1
3.53870201940450	3.58214408329587	82	1
3.53703532561195	3.57641672309370	83	1
3.54001714380750	3.57488716804240	84	1
3.53952722335466	3.57108361273551	85	1
3.54249636897047	3.56902518549785	86	1
3.53617482775491	3.59361733189951	87	1
3.53776093570308	3.60781710317044	88	1
3.53465706593836	3.60360224339996	89	1
3.53984065815609	3.59615512567629	90	1
3.54066653113176	3.56292441183993	91	1
3.53716205933681	3.55833991661458	92	1
3.53632768365106	3.55079593326301	93	1
3.53806941482526	3.60674482558011	94	1
3.54013998882776	3.58848699423900	95	1
3.54084650481587	3.56337396855556	96	1
3.54028038901734	3.54724986239753	97	1
3.54101909123534	3.54196883951494	98	1
3.53599984502252	3.54744339713942	99	1
3.53754872046560	3.56213439092817	100	1
3.53699914444357	3.58026626668615	101	1
3.53906447267629	3.59004757855962	102	1
3.53805395674991	3.58844211043558	103	1
3.53938222764960	3.54750732109290	104	1
3.53866479543873	3.56736697376363	105	1
3.53720999258696	3.58183612437883	106	1
3.53639227118037	3.57548691778851	107	1
3.53679167339570	3.55849478363944	108	1
3.53709132566098	3.56897700150624	109	1
3.53828511323376	3.54662223316279	110	1
3.53791249733220	3.52551298978453	111	1
3.53744073130018	3.54183850198366	112	1
3.53869225187804	3.53765269420888	113	1
3.53659065942510	3.54420998596065	114	1
3.53622236277498	3.56766986806358	115	1
3.53434856608210	3.58634088297259	116	1
3.54049773002666	3.57770177680959	117	1
3.53861948874010	3.57389311294438	118	1
3.53820256716212	3.59346092626803	119	1
3.53699487051937	3.55828124187295	120	1
3.53725529137711	3.54502396342086	121	1
3.53922637789886	3.55960526586053	122	1
3.53691813507484	3.57260635323024	123	1
3.53763313407590	3.58343732545975	124	1
3.53864978080615	3.57220600599367	125	1
3.53709931937297	3.53865457611367	126	1
3.53627427911190	3.54819187104032	127	1
3.53613362669778	3.56183140851207	128	1
3.53697163545984	3.57650212792047	129	1
3.53958439241896	3.57523837071464	130	1
3.54193627893786	3.55450955674754	131	1
3.53906024509778	3.53733562593645	132	1
3.53564539756761	3.54499872242836	133	1
3.53611842064191	3.54057531243149	134	1
3.54273545589302	3.55148726738152	135	1
3.53793673681605	3.57659971873719	136	1
3.53803881454229	3.56172074140733	137	1
3.53862175108326	3.55013164865026	138	1
3.53980786353156	3.57582289461584	139	1
3.53793062842707	3.54719612770159	140	1
3.53763858438965	3.54673074657787	141	1
3.53452313707964	3.57157169874524	142	1
3.54142425710834	3.57328127210525	143	1
3.53797921276030	3.57750823990193	144	1
3.53755475566965	3.55730519964457	145	1
3.53874255793463	3.55407116843562	146	1
3.53864203564965	3.57165936872414	147	1
3.53858341745987	3.58156910299874	148	1
3.53771023847989	3.59213079750767	149	1
3.53674398926711	3.56428601654429	150	1
3.53864557727500	3.54841937629681	151	1
3.53688363985349	3.56707420564578	152	1
3.53549800876723	3.59091142716808	153	1
3.53519541865091	3.54503228825083	154	1
3.53801801697881	3.54607500531620	155	1
3.53842949722847	3.55002979796308	156	1
3.53885616966665	3.56221633474395	157	1
3.53528330825671	3.57657105292464	158	1
3.53558366523865	3.59697887323173	159	1
3.53514664547080	3.58428192409550	160	1
3.53764883959430	3.57860243734549	161	1
3.53946271676866	3.57440842258629	162	1
3.53511346964217	3.58308947991428	163	1
3.53688740675337	3.57048225932365	164	1
3.53650238817613	3.59648462351531	165	1
3.53652351455254	3.56980702691984	166	1
3.53788794600009	3.53748372867603	167	1
3.53881452160276	3.54699118166842	168	1
3.53518352614811	3.55034177028776	169	1
3.53388957007637	3.53921069178766	170	1
3.53656955288891	3.51164528908660	171	1
3.53258045954581	3.53624141892470	172	1
3.53572728597958	3.57438929546886	173	1
3.53680953774386	3.56912148992564	174	1
3.53854862517047	3.54912508803360	175	1
3.53577150245638	3.54561520583914	176	1
3.53735560365645	3.52878403318844	177	1
3.53904830260762	3.54189629492879	178	1
3.53534462135951	3.55486740395615	179	1
3.53487487704583	3.53864601406812	180	1
3.53781995530019	3.56014166247506	181	1
3.53650919468066	3.58632708948818	182	1
3.53637248798223	3.57534749835023	183	1
3.53657599173342	3.57744934597066	184	1
3.53621456538003	3.58259376830786	185	1
3.53846455611273	3.58769207572319	186	1
3.53967336873288	3.59797175941067	187	1
3.53730040684778	3.56890672042373	188	1
3.53529045894591	3.54505792082182	189	1
3.53824416897803	3.53207999861233	190	1
3.53547386358823	3.55787677854648	191	1
3.53652491280850	3.55347729096168	192	1
3.53530321406960	3.56927953106189	193	1
3.53473780381098	3.54835608787718	194	1
3.53537704541923	3.54259988479291	195	1
3.53626312724474	3.52931683694535	196	1
3.53605422754509	3.54842500152534	197	1
3.53608192412320	3.54077334965923	198	1
3.53800002273536	3.53716610673827	199	1
3.53731507237908	3.54954375220092	200	1
3.53654146563824	3.58904390431421	201	1
3.53465221112750	3.54281893256582	202	1
3.53277545648557	3.52642158983642	203	1
3.53647172983961	3.54117341626107	204	1
3.53709169857374	3.54407914081064	205	1
3.53666678016269	3.55514679654388	206	1
3.53449076236517	3.55971709511289	207	1
3.53880523862055	3.56725650967672	208	1
3.53538991958577	3.56607419153575	209	1
3.53338546803978	3.57084617548510	210	1
3.53535591977440	3.54603755345492	211	1
3.53680315367859	3.56660726727851	212	1
3.53556703574426	3.56183081650378	213	1
3.53544073277396	3.56897718542589	214	1
3.53644320895958	3.57432612268000	215	1
3.53411636573603	3.56786387356267	216	1
3.53601140110653	3.56467384536418	217	1
3.53599736241404	3.55434334525419	218	1
3.53711637429855	3.57160087957063	219	1
3.53927505427851	3.56341861634718	220	1
3.53879493166381	3.55004789451980	221	1
3.53802586158286	3.56747241475431	222	1
3.53783813353708	3.55440013009158	223	1
3.53551460270480	3.55756306607153	224	1
3.53632906096304	3.56632933357333	225	1
3.53340910804375	3.57821280733336	226	1
3.53545389558225	3.57669193962848	227	1
3.53671386737573	3.54859595684496	228	1
3.53760934311937	3.55962042393687	229	1
3.53412200644100	3.56174508615627	230	1
3.53570847237819	3.54964144341439	231	1
3.53948911767132	3.54160244134618	232	1
3.53714423209283	3.55570679310097	233	1
3.53777834713154	3.53842840722887	234	1
3.53412307113347	3.57277957686908	235	1
3.53555265211781	3.55306790920452	236	1
3.53901819239797	3.55270063711974	237	1
3.53327904351320	3.54014828655423	238	1
3.53410947544486	3.54772952226585	239	1
3.53828289298293	3.53667819347339	240	1
3.53849067607362	3.55209024184191	241	1
3.53800079891093	3.58653610231568	242	1
3.53725557702072	3.58291284790200	243	1
3.53719551653053	3.59627290529712	244	1
3.53710688694099	3.59192505105770	245	1
3.53536548860333	3.57991946606963	246	1
3.53662805115130	3.55940085017323	247	1
3.53303242563548	3.54349365391351	248	1
3.53408652173205	3.55124145311428	249	1
3.53856584488941	3.56966247387911	250	1
3.53678544638211	3.54918465858375	251	1
3.53730898533756	3.55608819918393	252	1
3.53775289919699	3.57533553339768	253	1
3.53373945177835	3.60101606150374	254	1
3.53705754905604	3.57245871866951	255	1
3.53632163465442	3.57257562890712	256	1
3.53949364015946	3.56641076484557	257	1
3.53739841428072	3.60360786680981	258	1
3.53715392032485	3.60061618140443	259	1
3.53534618099405	3.55858170256627	260	1
3.53692530081596	3.56351275817423	261	1
3.53492318285461	3.57989550523593	262	1
3.53842704745804	3.60199480372932	263	1
3.54016685742333	3.59933898850369	264	1
3.53679674719075	3.59280437088261	265	1
3.53712805439346	3.56110042374867	266	1
3.53561827415812	3.56950216396788	267	1
3.53644276112668	3.57994118886187	268	1
3.53443792229808	3.59224121476369	269	1
3.53709548329286	3.56191246147912	270	1
3.53583361349130	3.55883333818248	271	1
3.53359859187416	3.57434957991492	272	1
3.53727060575979	3.57871694564383	273	1
3.53863130286548	3.57344244845213	274	1
3.53765399715703	3.54253499292568	275	1
3.53843374058145	3.53397335662056	276	1
3.53658483406913	3.53961752130126	277	1
3.53696290992135	3.54379233354713	278	1
3.53576188425757	3.55484935626842	279	1
3.53476898858580	3.56655500652719	280	1
3.53687924608716	3.57848940844428	281	1
3.53839524560436	3.59753695587610	282	1
3.53948331025166	3.55871492837217	283	1
3.53448912992208	3.56467342081638	284	1
3.54156340861900	3.55463310727138	285	1
3.53756463886270	3.53990981464654	286	1
3.53684765686952	3.53952264896025	287	1
3.53436865290515	3.56819506152158	288	1
3.53488950178024	3.57830052001398	289	1
3.53776591757418	3.58043386334270	290	1
3.53486134312874	3.57457906663922	291	1
3.53536081125142	3.59939208429885	292	1
3.53802598440482	3.57298233926765	293	1
3.53698114153326	3.57433002510617	294	1
3.53734512546697	3.57380855676864	295	1
3.53991437547308	3.58192669712595	296	1
3.53880401356040	3.57652823333177	297	1
3.53608737883112	3.55641467400019	298	1
3.53914851267619	3.53658756430175	299	1
3.53402064015683	3.54075509188782	300	1
3.53683108324503	3.57041716940343	301	1
3.53484185379700	3.55782633095285	302	1
3.53529820561199	3.57830026025922	303	1
3.53553289042508	3.56867926662053	304	1
3.53471189638293	3.58760106508568	305	1
3.53820936963990	3.55605516300761	306	1
3.53848850026911	3.55797554926569	307	1
3.53541970715377	3.54592161375765	308	1
3.53677598838107	3.53752679170220	309	1
3.53944150266243	3.57979674385863	310	1
3.53642046008231	3.58511091182372	311	1
3.53535179382771	3.56858845949578	312	1
3.53624615640569	3.55303460280823	313	1
3.53903982303108	3.57009881908517	314	1
3.53754724445170	3.58835107325134	315	1
3.53696372319190	3.58481723245644	316	1
3.53535450189983	3.56752194600369	317	1
3.53332109933576	3.61122608999661	318	1
3.53689476966269	3.58855806538412	319	1
3.53748226302717	3.57688814724770	320	1
3.53700336642444	3.57598393578678	321	1
3.53610032178285	3.58203225666497	322	1
3.53656744683792	3.56202397993048	323	1
3.53653185047601	3.54626516053004	324	1
3.53546217687148	3.55084282163351	325	1
3.53606112692123	3.55797836984207	326	1
3.53414929922030	3.56440547298433	327	1
3.53945574505811	3.55532151278839	328	1
3.53780903935769	3.54548881036745	329	1
3.53856499555352	3.54665513023339	330	1
3.53588969564951	3.54291112827338	331	1
3.53813285704328	3.52776058707694	332	1
3.53754182431094	3.52636880093900	333	1
3.53852628952556	3.54152154911427	334	1
3.53692486586198	3.56458145173925	335	1
3.53820195471468	3.53651945353370	336	1
3.53394990401806	3.54652841232365	337	1
3.53510537552976	3.54748953349520	338	1
3.53856520977754	3.55305509360828	339	1
3.53663235158542	3.57334471503848	340	1
3.53680137151867	3.55352604560632	341	1
3.53870800753469	3.54377454209722	342	1
3.53941637899483	3.54974670050218	343	1
3.53871803710573	3.56679783786675	344	1
3.53678425316178	3.55201140483065	345	1
3.53587142234667	3.56478573583432	346	1
3.53074063540482	3.56897922688747	347	1
3.53290740524326	3.57680930093022	348	1
3.53732824480944	3.60474858167942	349	1
3.53654974585384	3.57787250060658	350	1
3.53602087254236	3.56833761660259	351	1
3.53779639611670	3.54441969819237	352	1
3.53609152940487	3.55939974535589	353	1
3.53536434300058	3.53355113144859	354	1
3.53583624056755	3.54336258680996	355	1
3.53634756760819	3.53630879244920	356	1
3.53996921205224	3.55182867889326	357	1
3.53850538389629	3.55983885860019	358	1
3.53752008164804	3.58593508811543	359	1
3.53738435593273	3.57824224463625	360	1
3.53658035821267	3.58039512584771	361	1
3.53846186084580	3.57533516491502	362	1
3.53725982258703	3.56785129611438	363	1
3.53346574892979	3.55004148741512	364	1
3.53649394217913	3.58247751762638	365	1
3.53941259356963	3.56750119455239	366	1
3.53548814080379	3.59065546072257	367	1
3.53355805596746	3.58855987375156	368	1
3.53544481030693	3.58060269929606	369	1
3.53346307484184	3.56341896224891	370	1
3.53851738855048	3.57081722505681	371	1
3.53425214073260	3.57454545566224	372	1
3.53417222141659	3.56656603325093	373	1
3.53700721599178	3.56543272787484	374	1
3.53528443356365	3.56625642464422	375	1
3.53451301645383	3.56877165873526	376	1
3.53064771208532	3.56796256688837	377	1
3.53415979623018	3.55454701633181	378	1
3.53420882858448	3.56401311911313	379	1
3.53541924220997	3.57824722643297	380	1
3.53490744777343	3.55174500002756	381	1
3.53880956326728	3.54381348180289	382	1
3.53524511616976	3.57028118924284	383	1
3.53589560532862	3.54947279657326	384	1
3.53902375523020	3.54662198633087	385	1
3.53547649227405	3.54623744630392	386	1
3.53320672736861	3.55095947175766	387	1
3.53728195295559	3.56659535969841	388	1
3.53424651549353	3.56023992764394	389	1
3.53685223554235	3.54714671936872	390	1
3.53465369556143	3.57354423894859	391	1
3.53588600500422	3.55237466049019	392	1
3.53616793973750	3.53691043461198	393	1
3.53760082333486	3.52776358241807	394	1
3.53708404830368	3.54349374467056	395	1
3.53512080465603	3.54430692836781	396	1
3.53628321052248	3.56258152579613	397	1
3.53562213042911	3.54434085727351	398	1
3.53750856353026	3.52498591053584	399	1
3.53877498193160	3.55096667263476	400	1
3.53681321184654	3.59036728247726	401	1
3.53582553058265	3.57936431059118	402	1
3.54116295923582	3.57322511797796	403	1
3.53562333135076	3.56774943057171	404	1
3.53776102489627	3.55578277659348	405	1
3.53645560774117	3.56909541689076	406	1
3.53604108967176	3.56978693281983	407	1
3.53558388938960	3.57347812130750	408	1
3.53983385652399	3.57665368703131	409	1
3.53429549524405	3.55556448520740	410	1
3.53653836083336	3.55630446534531	411	1
3.53563219435384	3.55284047593480	412	1
3.53326889024774	3.55786578108752	413	1
3.53291638570183	3.57532092522591	414	1
3.53223626298161	3.57331394735898	415	1
3.53584957342337	3.54846148811885	416	1
3.53496039519119	3.55267679632377	417	1
3.53400538148757	3.57336147177948	418	1
3.53646531565384	3.56472277517748	419	1
3.53591885598497	3.56612807238077	420	1
3.53589408757785	3.58252720372376	421	1
3.53751506795768	3.57568281042435	422	1
3.53094644034591	3.56680943470997	423	1
3.53737139300848	3.55102951216147	424	1
3.53246851043945	3.55074674324133	425	1
3.53362675250240	3.58294807837538	426	1
3.53545393428048	3.57456966569461	427	1
3.53530723683890	3.57854317195706	428	1
3.53567301575046	3.58027641289660	429	1
3.53373164127898	3.56406080096178	430	1
3.53269987522651	3.55894089531886	431	1
3.53312423440479	3.55618175243054	432	1
3.53279346905036	3.55611159535211	433	1
3.53462804867460	3.56402673106855	434	1
3.53623663315432	3.57225029780489	435	1
3.53613916349341	3.58892095060456	436	1
3.53585625899603	3.53767180103732	437	1
3.53044878314923	3.52266613313758	438	1
3.53789629380593	3.54253689535522	439	1
3.53933415007288	3.55862759762288	440	1
3.53494795927297	3.54569015391228	441	1
3.53306290287917	3.56449787591680	442	1
3.53511388936428	3.57643699387243	443	1
3.53454119955694	3.56598977926065	444	1
3.53418876205638	3.56403374323877	445	1
3.53614425135274	3.55331966462890	446	1
3.53339909517636	3.55492550745020	447	1
3.53345181773251	3.57165018704900	448	1
3.53495741951186	3.56557192468950	449	1
3.53653053316669	3.55769303334169	450	1
3.53527012654165	3.55222395195549	451	1
3.53579268842665	3.56911182198874	452	1
3.53573961961343	3.57578553803088	453	1
3.53256861196481	3.54862000478915	454	1
3.53340173372738	3.55894431218745	455	1
3.53860554888169	3.55806281086133	456	1
3.53770001818710	3.57908664284129	457	1
3.53787439778419	3.57084943819711	458	1
3.53556990515861	3.58197803019094	459	1
3.53316521175637	3.57217043197929	460	1
3.53683092765519	3.58458939065110	461	1
3.53787857184340	3.58150446833339	462	1
3.53586239791568	3.54615639298188	463	1
3.53870975959228	3.55758908236551	464	1
3.53389473180807	3.53821107759552	465	1
3.53809006101642	3.54215074166128	466	1
3.53837536564047	3.54632284510845	467	1
3.53450897512680	3.53475184681950	468	1
3.53677514104432	3.54742012810188	469	1
3.53596775289658	3.55469080224725	470	1
3.53604035606921	3.54232208700525	471	1
3.53592969575252	3.54917206144955	472	1
3.53666382912663	3.55117821311216	473	1
3.53693797029979	3.54956680490581	474	1
3.53478575401011	3.55476993721494	475	1
3.53864097314913	3.55140444353189	476	1
3.53203701771346	3.57119863278800	477	1
3.53468796985939	3.57570246616168	478	1
3.53477763139487	3.57208439544230	479	1
3.53794460799424	3.58906032220315	480	1
3.53421454089672	3.58748814476111	481	1
3.53333684846244	3.58724491908953	482	1
3.53619420407933	3.59205905052754	483	1
3.53274740996068	3.56201383913786	484	1
3.53341244096031	3.57165811579225	485	1
3.53491357103952	3.55181060858798	486	1
3.53817945222337	3.58968994598722	487	1
3.53600254266758	3.58015225441779	488	1
3.53135840456795	3.56742405981768	489	1
3.53659314577459	3.55297096399243	490	1
3.53770986062405	3.55576900056685	491	1
3.53530793525702	3.56045399885813	492	1
3.53626186342617	3.55065466582560	493	1
3.53682164369647	3.57310218352658	494	1
3.53298100257736	3.57781948490706	495	1
3.53577246796475	3.58998084541135	496	1
3.53654270556030	3.58658108980747	497	1
3.53494796576348	3.56544129283425	498	1
3.53570248891738	3.56939422550569	499	1
3.53309395151304	3.56953901468156	500	1
3.53540226716225	3.58493309016502	501	1
3.53922050892750	3.54290671473359	502	1
3.53600106363997	3.56364183690326	503	1
3.53508595046410	3.55414041351818	504	1
3.53430224487606	3.57736107040698	505	1
3.53270078247488	3.58505202865123	506	1
3.53263858724766	3.58806261994988	507	1
3.53523892734774	3.56401174918051	508	1
3.53569268066977	3.55439893182931	509	1
3.53758386426105	3.53458310883440	510	1
3.53727103134306	3.56349645791604	511	1
3.53530615423995	3.57813947094386	512	1
3.53726894337154	3.58446058352070	513	1
3.53541913666320	3.58168704007108	514	1
3.53519321028702	3.59644956303605	515	1
3.53773880735841	3.58915128649064	516	1
3.53653450531602	3.57591932817569	517	1
3.53399247162018	3.55845096826070	518	1
3.53914001168918	3.54560411155262	519	1
3.53678151903833	3.54095305977511	520	1
3.53902897649338	3.57962535442642	521	1
3.53570092451208	3.55681571013808	522	1
3.53680884447310	3.53675056491875	523	1
3.53475089380816	3.55102836741012	524	1
3.53804347172437	3.57691364248800	525	1
3.53428355289134	3.55284374193757	526	1
3.53545620424762	3.56145502319462	527	1
3.53378929485122	3.59763724647828	528	1
3.53550763254004	3.54932660039531	529	1
3.53559528288340	3.56164452036936	530	1
3.53692341956709	3.57758358980319	531	1
3.53445184698584	3.57823163033579	532	1
3.53325606118176	3.60684852386815	533	1
3.53884345363732	3.56413795291416	534	1
3.53855212996980	3.54954959944238	535	1
3.53642902449218	3.54733470754573	536	1
3.53325658002261	3.55220485479089	537	1
3.53572420576318	3.53773745185873	538	1
3.53305563933587	3.53352676355227	539	1
3.53770342296031	3.56350606072296	540	1
3.53603783659991	3.56160478164644	541	1
3.53469819985125	3.56973578602888	542	1
3.53508759767932	3.58389712035262	543	1
3.53293728049194	3.56035866476656	544	1
3.53646195378499	3.58609469128853	545	1
3.53566021985852	3.55321564979186	546	1
3.53391252339145	3.53498479716500	547	1
3.53524379663885	3.52181878470271	548	1
3.53495297170137	3.55768445075953	549	1
3.53585084739184	3.52596465161769	550	1
3.53545605216332	3.53508467968425	551	1
3.53634338301156	3.56821797351066	552	1
3.53385194538258	3.58527374027947	553	1
3.53371188763079	3.56382192238554	554	1
3.53439275733880	3.56812230582291	555	1
3.53421125118925	3.54603927428650	556	1
3.53437489438820	3.58925319504256	557	1
3.53047476265163	3.59418163997942	558	1
3.53565117193251	3.58624994216542	559	1
3.53654552151114	3.58735077381482	560	1
3.53761442454347	3.57957056670591	561	1
3.53915449675935	3.55893951078497	562	1
3.53513859689578	3.55966811230576	563	1
3.53620453235817	3.55544089314780	564	1
3.53352949123977	3.56861574988745	565	1
3.53568465274220	3.56265356488118	566	1
3.53513542794033	3.57264819380645	567	1
3.53468592686695	3.55670444726549	568	1
3.53565588235603	3.55891284623729	569	1
3.53546270520985	3.56419175189110	570	1
3.53571702053872	3.57930253706446	571	1
3.53158602023923	3.56247007183646	572	1
3.53493785669000	3.57023709877042	573	1
3.53631296549064	3.56750784722734	574	1
3.53116645605135	3.57182479713772	575	1
3.53612771736812	3.57189126771827	576	1
3.53186297029388	3.60234816465112	577	1
3.53766971196717	3.56434821681028	578	1
3.53631915195643	3.53646409159145	579	1
3.53650613584584	3.55075636040145	580	1
3.53196622233609	3.57336408033534	581	1
3.53455014872852	3.58163198617876	582	1
3.53399084795816	3.56852596190168	583	1
3.53381237924275	3.59058049590787	584	1
3.53697777856464	3.59659047120948	585	1
3.53421146272756	3.58040594985716	586	1
3.53572070185650	3.58010909185436	587	1
3.53749454740077	3.56064468361117	588	1
3.53697280764836	3.55958502435511	589	1
3.53716730102452	3.55861293031006	590	1
3.53529620255835	3.56097848326098	591	1
3.53611676415268	3.58439125405542	592	1
3.53469828219361	3.58555839545522	593	1
3.53856094884697	3.60541542287760	594	1
3.53635537877844	3.58948779604509	595	1
3.53441634263370	3.59425799293245	596	1
3.53539859378752	3.57534061858414	597	1
3.53394725528760	3.54271119974727	598	1
3.53706159749037	3.54395512105092	599	1
3.53458330157511	3.55526713520360	600	1
3.53490668260727	3.57651523175798	601	1
3.53786683692235	3.58869329778517	602	1
3.53667484923639	3.57756414174576	603	1
3.53708452614823	3.59424070979950	604	1
3.53704474947295	3.56395404320555	605	1
3.53545587682771	3.57285387408262	606	1
3.53466754213558	3.57202626640010	607	1
3.53554563337652	3.55734880850030	608	1
3.53864995474907	3.56756844969407	609	1
3.53309595391501	3.59137900109950	610	1
3.53388557801240	3.59765302261476	611	1
3.53390493180848	3.54827892735929	612	1
3.53618743967416	3.55316564202013	613	1
3.53610719804927	3.56290713393665	614	1
3.53450008771895	3.56052091622895	615	1
3.53567917164695	3.57890054380038	616	1
3.53076700104621	3.54769408014503	617	1
3.53230113514818	3.56885498495782	618	1
3.53611653888384	3.57065063882848	619	1
3.53614361621612	3.59548741993787	620	1
3.53435621348403	3.57205047255745	621	1
3.53676590237894	3.57701561811554	622	1
3.53547154554582	3.57740842300136	623	1
3.53608945326973	3.57789398698780	624	1
3.53614831633533	3.59339964252048	625	1
3.53598154128436	3.56908243568821	626	1
3.53522098327080	3.58705133633264	627	1
3.53309580599825	3.58214536828129	628	1
3.53508112093002	3.58979608274195	629	1
3.53709290243299	3.58229013964756	630	1
3.53648252648277	3.56144275509890	631	1
3.53650527832340	3.56959791414678	632	1
3.53480967341705	3.57308408434566	633	1
3.53392993291036	3.58006314956577	634	1
3.53125334106276	3.56040689586819	635	1
3.53518285436024	3.55639816609005	636	1
3.53023519848231	3.59384244846110	637	1
3.53696473481732	3.60145076998620	638	1
3.53726881187335	3.58739130771781	639	1
3.53393639093181	3.56100029746734	640	1
3.53338206681611	3.55429778787872	641	1
3.53463805700621	3.56142629553357	642	1
3.53617870160237	3.56040150767512	643	1
3.53914010723839	3.56164971646929	644	1
3.54109038670161	3.56791052922169	645	1
3.53634236240450	3.56227425487040	646	1
3.53256728377461	3.55979868551995	647	1
3.53626900641853	3.56255410378070	648	1
3.53881086660167	3.57847865089743	649	1
3.53731237548071	3.56449868483491	650	1
3.53564914169673	3.56053659433925	651	1
3.53758179392255	3.54928408460402	652	1
3.53479150922978	3.55217886338424	653	1
3.53413965251892	3.56223422308977	654	1
3.53171097555596	3.59449268577173	655	1
3.53607939231602	3.54679171459219	656	1
3.53360526929561	3.56817739530807	657	1
3.53671836135606	3.57072048679576	658	1
3.53287637919426	3.54588808274331	659	1
3.53117338218192	3.55941474903876	660	1
3.53236311401765	3.55468222728529	661	1
3.53425071638379	3.53364980402141	662	1
3.53433136951805	3.57514071485980	663	1
3.53311246638040	3.58075571756336	664	1
3.53614932112592	3.57545441590449	665	1
3.53371835816987	3.55440069213357	666	1
3.53556769602785	3.54489014836993	667	1
3.53626542772820	3.54072654407652	668	1
3.53680311020317	3.54605023560096	669	1
3.53485622682464	3.54758680692200	670	1
3.53450140495810	3.55877938355794	671	1
3.53440641406394	3.54465111746774	672	1
3.53532736751922	3.57084459187105	673	1
3.53627616890124	3.57801104921078	674	1
3.53583045629852	3.57006000078188	675	1
3.53792661633962	3.58802649372308	676	1
3.53179631025183	3.55239056642899	677	1
3.53478065353684	3.56444404913306	678	1
3.53738754982056	3.57437035740454	679	1
3.53411846725557	3.55533889450630	680	1
3.53546174811021	3.59376023435788	681	1
3.53701385168566	3.59266635625792	682	1
3.53365203516607	3.58775173236285	683	1
3.53588778542397	3.57754496653790	684	1
3.53623202288975	3.57750870828931	685	1
3.53619558954242	3.58871145550663	686	1
3.53472253683325	3.56516685450541	687	1
3.53543287365462	3.54937678645306	688	1
3.53490043044874	3.53417880465507	689	1
3.53830854361304	3.53056060378203	690	1
3.53619830520255	3.54260483062798	691	1
3.53577734169035	3.58039271740513	692	1
3.54210872862983	3.57792582883533	693	1
3.53639964141500	3.55824983374625	694	1
3.53427244760362	3.56030401874146	695	1
3.53335204584612	3.56200682506963	696	1
3.53369498935813	3.56118676436544	697	1
3.53763029319568	3.56388809664849	698	1
3.53651785462837	3.56795923304693	699	1
3.53502530894334	3.57701826973069	700	1
3.53634526761589	3.57762562396779	701	1
3.53882320695108	3.58571917066223	702	1
3.53801983503432	3.55456471282781	703	1
3.53538843747053	3.55133782384836	704	1
3.53616221415080	3.57064693689937	705	1
3.53690976025401	3.56603735289783	706	1
3.53905912401307	3.55000729733830	707	1
3.53503557843220	3.53408098669790	708	1
3.53695594503158	3.55352925021506	709	1
3.53159403582649	3.56426437590977	710	1
3.53406504616646	3.56654012625285	711	1
3.53551686787012	3.61002074586812	712	1
3.53639828914547	3.59338088674389	713	1
3.53948698985962	3.58158264205015	714	1
3.53337152193309	3.57192633118679	715	1
3.53393052847165	3.55477583642755	716	1
3.53231387800040	3.56354718385954	717	1
3.53305279871402	3.58601441955796	718	1
3.53461329855006	3.57118348991551	719	1
3.53098214576510	3.57540519240426	720	1
3.53383647783748	3.58597778905432	721	1
3.53694833369841	3.58187830925020	722	1
3.53376657113246	3.56150230581798	723	1
3.53626334457986	3.55679340880549	724	1
3.53125576612665	3.56036715648019	725	1
3.53518888722608	3.55484419216978	726	1
3.53473542053873	3.54753271170688	727	1
3.53578152995161	3.58109981986468	728	1
3.53678900331306	3.58779330396941	729	1
3.53677492333422	3.57960443169543	730	1
3.53454734997885	3.56685111998472	731	1
3.53509756015717	3.54532359393112	732	1
3.53802525034073	3.57057215041738	733	1
3.53263456327703	3.54962675605047	734	1
3.53427520494605	3.57532698408516	735	1
3.53594262015421	3.56087435763597	736	1
3.53681794644680	3.55666315844487	737	1
3.53774837492639	3.56431378121255	738	1
3.53539267295066	3.59442863977205	739	1
3.53490400056794	3.57321800204531	740	1
3.53487378579954	3.56390398471384	741	1
3.53247434721189	3.56196722205649	742	1
3.53269861402947	3.53504086804039	743	1
3.52812808384093	3.56062613962491	744	1
3.53474654359213	3.55754264811769	745	1
3.53675976835397	3.54782164239902	746	1
3.53554616240065	3.54437057927873	747	1
3.53801653804180	3.54121084170617	748	1
3.53365548147535	3.55118841352991	749	1
3.53252221583044	3.55650903137532	750	1
3.53675147225332	3.54587763152585	751	1
3.53693088087739	3.54724466890504	752	1
3.53280637336077	3.53397365510463	753	1
3.53256360094876	3.58472145376687	754	1
3.53221452693806	3.59507832014087	755	1
3.53462728582778	3.57588443896158	756	1
3.53595699036547	3.57775590947043	757	1
3.53999519413811	3.58141369874940	758	1
3.53536176877230	3.59585984677151	759	1
3.53653524018593	3.57693448372252	760	1
3.53267548357537	3.56373664406449	761	1
3.53508960547499	3.56256888697026	762	1
3.53623757611605	3.54683419007514	763	1
3.53521292828110	3.55520814926978	764	1
3.53442634745378	3.57105711655841	765	1
3.53656434235831	3.57909683927424	766	1
3.53587329748377	3.55393238310269	767	1
3.53401609592056	3.57952522128890	768	1
3.53571589304587	3.58517457755908	769	1
3.53515142175364	3.59046236732384	770	1
3.53809936996260	3.60098789684809	771	1
3.53514627355746	3.59178317453816	772	1
3.53936098476595	3.59137782969768	773	1
3.53569856030405	3.60553105899221	774	1
3.53854135279396	3.57364089270296	775	1
3.53577607731147	3.54949322750069	776	1
3.53141637833440	3.54340440475181	777	1
3.53643873761019	3.57809767571324	778	1
3.53265089435132	3.57481750861243	779	1
3.53881953618937	3.55166462817335	780	1
3.53378398900634	3.59228451742733	781	1
3.53530838012498	3.58874217753181	782	1
3.53190517264474	3.58371204672563	783	1
3.53641912636498	3.58813943212988	784	1
3.53538225242092	3.60401376008699	785	1
3.53911315654641	3.58556009614548	786	1
3.53789561421164	3.57376116594303	787	1
3.53550613176198	3.57328018412481	788	1
3.53755270046516	3.57818885404749	789	1
3.53562240239524	3.57680637514917	790	1
3.53806814116021	3.55077997146993	791	1
3.53684623143202	3.60385482395305	792	1
3.53302931663963	3.58794788538341	793	1
3.53177078011721	3.57034712685253	794	1
3.53348049811395	3.57763198286432	795	1
3.53346211923699	3.60066320418107	796	1
3.53630707400712	3.59523337593464	797	1
3.53451146637960	3.58734245806239	798	1
3.53683164737637	3.54763299559905	799	1
3.53806143766230	3.55001698618208	800	1
3.53334717372343	3.54683161124055	801	1
3.53627316367833	3.56386991150570	802	1
3.53696495977193	3.57286491221866	803	1
3.53255453196288	3.58252606242899	804	1
3.53354449175953	3.55104612240274	805	1
3.53487929819354	3.55342290881313	806	1
3.53429438539051	3.57150009044391	807	1
3.53218794141771	3.57491287214720	808	1
3.53153898377628	3.56946563766380	809	1
3.53495229187346	3.57755276098697	810	1
3.53110915782081	3.57433464038889	811	1
3.53543081040848	3.59865214806597	812	1
3.53685460962434	3.58167412156557	813	1
3.53463189797259	3.57271929360119	814	1
3.53533094196130	3.58116785847100	815	1
3.53505542741457	3.58126805020997	816	1
3.53434875938701	3.59087401241320	817	1
3.53149146620978	3.58856943908184	818	1
3.53114160004103	3.57596244316413	819	1
3.53362051924556	3.55315908278129	820	1
3.53134446802771	3.57907476793768	821	1
3.53304568841094	3.58586925236054	822	1
3.53209320666473	3.56859733399823	823	1
3.53616461916100	3.55649751411597	824	1
3.53120595632700	3.54994157127572	825	1
3.53291202088033	3.52668612612168	826	1
3.53523595203086	3.54398808497429	827	1
3.53548736504938	3.57418433306359	828	1
3.53081644112200	3.55062301401819	829	1
3.53708848555300	3.58560393725013	830	1
3.53224165182829	3.56291586864510	831	1
3.53949583889675	3.59636186851550	832	1
3.53687498093727	3.60174153325178	833	1
3.53445704526632	3.57505300829443	834	1
3.53218355129155	3.53761150691788	835	1
3.53564243916907	3.55291902082958	836	1
3.53333661355523	3.55376219383051	837	1
3.52952851302598	3.54201227134395	838	1
3.53373684371060	3.55890444915679	839	1
3.53310092206391	3.54481281551351	840	1
3.53506060148409	3.55747577035409	841	1
3.53497966681103	3.54806513532011	842	1
3.53314548733561	3.59349221331775	843	1
3.53472143814326	3.58795596502200	844	1
3.53279695800721	3.58993102233013	845	1
3.53726610534422	3.57572428010398	846	1
3.53694956774056	3.58766155512237	847	1
3.53482602107384	3.58929875835863	848	1
3.53061664283888	3.60566019831043	849	1
3.53626041751733	3.56682038137139	850	1
3.53254946669242	3.55405385712569	851	1
3.53403087990140	3.55630378943471	852	1
3.53544677217420	3.57413138701440	853	1
3.53706001505451	3.56679864606782	854	1
3.52948555140770	3.58479002615982	855	1
3.53387581375609	3.58661035712981	856	1
3.53209088416877	3.56359670577000	857	1
3.53202747075912	3.55129093069059	858	1
3.53441796712043	3.55171565413165	859	1
3.53404995271066	3.55734608040044	860	1
3.53302372131577	3.57873486360651	861	1
3.53369654343937	3.56063565888026	862	1
3.53581298114903	3.56638355519661	863	1
3.53196208915789	3.56037886830524	864	1
3.53760088452769	3.56993117125786	865	1
3.53673917717977	3.57594635598681	866	1
3.53365232154722	3.56833711576632	867	1
3.53308764571564	3.57184093798393	868	1
3.53142318942858	3.56227656122189	869	1
3.53700081856944	3.59153503950906	870	1
3.53212593506816	3.59688705549325	871	1
3.53436720546090	3.55828430342768	872	1
3.53265752941547	3.56736479404223	873	1
3.53319105855314	3.54943999362736	874	1
3.53740083848273	3.52245752429414	875	1
3.53647739925874	3.54543508992526	876	1
3.53560992433749	3.54030451122381	877	1
3.53819063849219	3.53893739112802	878	1
3.53421183513519	3.56427650299728	879	1
3.52939915755185	3.57829923159180	880	1
3.53406467851674	3.58477036812007	881	1
3.53311208806658	3.57084233842702	882	1
3.53460009211491	3.58025766227508	883	1
3.53382913328002	3.57665020195179	884	1
3.53633808217579	3.56961830828767	885	1
3.53444673193226	3.58343273366150	886	1
3.53134034546918	3.55548120036808	887	1
3.53309938793562	3.53920308584912	888	1
3.53397566715602	3.52902640979028	889	1
3.53292248498638	3.53225554797951	890	1
3.53347675252630	3.54117154835165	891	1
3.53627760385064	3.57655543508631	892	1
3.53429614389671	3.54970855847413	893	1
3.53155626750381	3.58451475367996	894	1
3.53502055260995	3.58117236639966	895	1
3.53696976839757	3.58135515389745	896	1
3.53696665905749	3.59372515486066	897	1
3.53506279197258	3.61372509471840	898	1
3.53474383798547	3.57887897606258	899	1
3.53413559076986	3.58909995947356	900	1
3.53579747910406	3.60411412394396	901	1
3.53624549104881	3.60512667887228	902	1
3.52964364497906	3.57083557345317	903	1
3.53379925669224	3.57040291129364	904	1
3.53594461389554	3.60418736788113	905	1
3.53648750622948	3.57566777287801	906	1
3.53513748623907	3.56187524305083	907	1
3.53412720450661	3.56999482058685	908	1
3.53176630839433	3.56324067268635	909	1
3.53239265797336	3.54811841762098	910	1
3.53548689014715	3.56439941802172	911	1
3.53229957338880	3.56387284926032	912	1
3.53366093535402	3.55592859257353	913	1
3.53151222440195	3.53274775562203	914	1
3.53588688413011	3.55700386351907	915	1
3.53736624729350	3.55134813336438	916	1
3.53221014959380	3.56652515575820	917	1
3.53443955028152	3.54511504660107	918	1
3.53392237799253	3.58446146343345	919	1
3.53346527829457	3.60380085897353	920	1
3.53579300793385	3.60219665285208	921	1
3.53740594614248	3.56888170534014	922	1
3.53446579422442	3.57882018218784	923	1
3.53402613097768	3.57635091737630	924	1
3.53284320126198	3.60202090370781	925	1
3.53361512093041	3.57726872773817	926	1
3.53379026219553	3.57916099442721	927	1
3.53723697445259	3.59020620434702	928	1
3.53354525398002	3.55835496156773	929	1
3.53331107254303	3.55127542081925	930	1
3.53235104834744	3.56283382515862	931	1
3.53419912713833	3.56789903802586	932	1
3.53538219220148	3.56180481433467	933	1
3.53248537881782	3.56777175201881	934	1
3.53613286126722	3.55829309705583	935	1
3.53375272570785	3.57761416311394	936	1
3.53393468723996	3.58814759315696	937	1
3.53514729480550	3.58429689420720	938	1
3.53288980933848	3.53898096115285	939	1
3.53586227346397	3.55027422854637	940	1
3.53529989928130	3.58241941000186	941	1
3.53333455285942	3.57583525656629	942	1
3.53338001848449	3.54683375387293	943	1
3.53608970145749	3.55291361194449	944	1
3.53437609005014	3.54353840587653	945	1
3.53519240862136	3.54152987650357	946	1
3.53193983029581	3.55700263114301	947	1
3.53397574673110	3.56924240648845	948	1
3.53405781582236	3.54981954145955	949	1
3.53626325395211	3.53891146938005	950	1
3.53411522593643	3.56363307904012	951	1
3.53161832632803	3.57340326046608	952	1
3.53373839773268	3.55912983925243	953	1
3.52961345748568	3.57537887038892	954	1
3.53254495864793	3.58770172041787	955	1
3.53260396654057	3.56177156644032	956	1
3.53503000192279	3.56415138148703	957	1
3.53200738727445	3.57058939411832	958	1
3.53618095764095	3.56836143834386	959	1
3.53371534478123	3.58101968353530	960	1
3.53535982020821	3.58884773735139	961	1
3.53300358457822	3.55110704291130	962	1
3.53251127223486	3.55968455495425	963	1
3.53086835837676	3.56898024116996	964	1
3.53356288169831	3.58698922218684	965	1
3.53252380888943	3.57056403330398	966	1
3.53400969939399	3.57152646331420	967	1
3.53141300798687	3.58200504484396	968	1
3.53113224784901	3.55748808427156	969	1
3.53026778689707	3.56138264084946	970	1
3.53041642182649	3.54721597163416	971	1
3.53219864574195	3.53018570731258	972	1
3.53144096973300	3.57086005809376	973	1
3.53642588343765	3.57355665809411	974	1
3.53601280185996	3.58631819976115	975	1
3.53584446543611	3.57685183656267	976	1
3.53670089851160	3.55619488009308	977	1
3.53509958631675	3.55954370796656	978	1
3.53207166084144	3.58530480628600	979	1
3.53269199198120	3.56020103069436	980	1
3.53269179049985	3.56856727167195	981	1
3.52823797109874	3.54859352716258	982	1
3.53267318903347	3.55471575522248	983	1
3.53463740202120	3.57606051203845	984	1
3.53486652103051	3.57783622743114	985	1
3.53291741366720	3.56963484022287	986	1
3.53271948573167	3.57971325310711	987	1
3.53135718068978	3.56213956781014	988	1
3.53600414750399	3.58847882564384	989	1
3.53574465716330	3.57621360681037	990	1
3.53279326524156	3.57312258444445	991	1
3.53227059452811	3.56003893941363	992	1
3.53559167335529	3.57627886921828	993	1
3.53170236558032	3.57589713532963	994	1
3.53005913116118	3.58673195659720	995	1
3.53394164815922	3.55342491364972	996	1
3.52712083075628	3.53471507645987	997	1
3.53119803242524	3.55123068917788	998	1
3.53572889073277	3.55639219777298	999	1
3.53262398003575	3.55921339912248	1000	1
3.53519077264230	3.53516399032122	1001	1
3.53244264880886	3.53762468584115	1002	1
3.53408985590520	3.58074638313814	1003	1
3.53090737115943	3.56527355245894	1004	1
3.53353812971091	3.57471043019614	1005	1
3.53324950513671	3.55101785659407	1006	1
3.53131512284464	3.57029018247045	1007	1
3.53188097958792	3.58203340728497	1008	1
3.53283353041603	3.54846490535868	1009	1
3.53314085759118	3.57751901075620	1010	1
3.53356561245943	3.58251287069757	1011	1
3.53456481310203	3.58076859087890	1012	1
3.53170114783681	3.56031994843312	1013	1
3.53194848549826	3.57279262751824	1014	1
3.53327693355668	3.57639850034132	1015	1
3.53054399094653	3.55323436255625	1016	1
3.53402018990057	3.56564259410808	1017	1
3.53243308427824	3.57215931834711	1018	1
3.53334341786934	3.58259183345299	1019	1
3.53398837783166	3.57078691018754	1020	1
3.53255629617356	3.57378296179729	1021	1
3.53027910304000	3.59026484947478	1022	1
3.53341218092945	3.56922375760685	1023	1
3.53047254790816	3.58933418317351	1024	1
3.53238424382074	3.55289822589794	1025	1
3.53412553547586	3.53669578732508	1026	1
3.53551922117094	3.55375512165180	1027	1
3.52913145257439	3.57658031050761	1028	1
3.53043110114950	3.57085690794620	1029	1
3.52977249046782	3.56714596822458	1030	1
3.53372449027806	3.55564147195038	1031	1
3.53501523850164	3.58544827968417	1032	1
3.53599823067580	3.55174902718045	1033	1
3.53610158810659	3.56071179910018	1034	1
3.53604668786856	3.57009553168570	1035	1
3.53438069591354	3.56267325276226	1036	1
3.53493457950222	3.54697021895762	1037	1
3.53260892168437	3.53268103499739	1038	1
3.53316301597672	3.55255723342316	1039	1
3.53237079419916	3.54546519657720	1040	1
3.52841020995533	3.54244274991765	1041	1
3.53562625927160	3.55459798596468	1042	1
3.53219485569398	3.55281718594485	1043	1
3.53187352720101	3.56345341694154	1044	1
3.53304108547855	3.55404652787670	1045	1
3.52848249875161	3.55877902137155	1046	1
3.53058024533166	3.58615103555389	1047	1
3.53166782433519	3.57232996481187	1048	1
3.53402214585871	3.57890013665794	1049	1
3.53202308909519	3.58276248935979	1050	1
3.53097036663309	3.55365260255171	1051	1
3.53514958165772	3.54210602087943	1052	1
3.53245536518000	3.54210899984403	1053	1
3.53274005620040	3.51932427133808	1054	1
3.53320770148744	3.54661066884829	1055	1
3.53218577435651	3.55777603453636	1056	1
3.53197756409885	3.56871994417146	1057	1
3.53013712593507	3.55563160377486	1058	1
3.53244708493265	3.59566779508870	1059	1
3.53313375398329	3.60304379992438	1060	1
3.53278708558502	3.59525046593573	1061	1
3.52900127887380	3.56170842694087	1062	1
3.53337648597364	3.57438317730260	1063	1
3.53234165936291	3.58221804306408	1064	1
3.53291637116341	3.53512296445363	1065	1
3.53003392617093	3.54190394144223	1066	1
3.53240481228450	3.57452278611334	1067	1
3.53389192630300	3.56786160407699	1068	1
3.53243036536292	3.55653237752875	1069	1
3.53138287173755	3.52777251142893	1070	1
3.53371505155588	3.51488723379125	1071	1
3.53048461856170	3.56306985620653	1072	1
3.52704945587756	3.55343623297522	1073	1
3.52994155505878	3.56862846123493	1074	1
3.53555972432538	3.58624383779404	1075	1
3.53080837068112	3.55288841119271	1076	1
3.53029075536227	3.55699820621063	1077	1
3.53062644345979	3.55924898850435	1078	1
3.53136786084364	3.57162362629202	1079	1
3.53201353368182	3.57451055470377	1080	1
3.53161604417037	3.54540934807733	1081	1
3.53150304493488	3.55502697685880	1082	1
3.53056996185899	3.55068461841178	1083	1
3.53306724116419	3.55524134468125	1084	1
3.53274286489912	3.57769396525787	1085	1
3.53029230899480	3.56879949560977	1086	1
3.53138505717282	3.54295379919199	1087	1
3.52991913150654	3.53120014758726	1088	1
3.53490185713874	3.53141921487364	1089	1
3.53235491994810	3.53349451703168	1090	1
3.53130718683411	3.56045722924618	1091	1
3.53175375426277	3.56230045629675	1092	1
3.53170912461336	3.56372485813928	1093	1
3.53081620472900	3.55309101418145	1094	1
3.53282930858676	3.54823684669123	1095	1
3.53195665333731	3.56915355065140	1096	1
3.53003675120992	3.56112748375645	1097	1
3.53168235698469	3.53604620323336	1098	1
3.53221000906311	3.54500030648840	1099	1
3.52892902874411	3.53408174798015	1100	1
3.53263428982007	3.52762127767904	1101	1
3.53209584490884	3.57302391159357	1102	1
3.53422379083952	3.58151957378064	1103	1
3.52923325278746	3.56098345419426	1104	1
3.53370656856424	3.54121654964771	1105	1
3.53121082731916	3.56555121595652	1106	1
3.53388112542299	3.55952117669847	1107	1
3.53259830426855	3.57842310600567	1108	1
3.53430387673774	3.58467126945212	1109	1
3.53208287234350	3.56955201893125	1110	1
3.53378201328177	3.57592759169720	1111	1
3.53185403180517	3.55621275327592	1112	1
3.53111102216717	3.56166080511277	1113	1
3.53446835343450	3.57094566426150	1114	1
3.53468010962248	3.56968374340004	1115	1
3.53019923962698	3.56623889823467	1116	1
3.52996061248690	3.55154613373501	1117	1
3.53077560268179	3.57306233260673	1118	1
3.53036480489644	3.57268985878145	1119	1
3.53243714507998	3.55631817220419	1120	1
3.53026158091131	3.54879158035034	1121	1
3.53100272082997	3.58695627299017	1122	1
3.53219184700681	3.59700718410763	1123	1
3.52964585209275	3.61058014373319	1124	1
3.53116996187827	3.58717894736382	1125	1
3.53320118889417	3.55661653722067	1126	1
3.53280518528405	3.54583873283594	1127	1
3.53111908756678	3.53120975194300	1128	1
3.52603741036455	3.55922180275128	1129	1
3.53191836519700	3.55635536566607	1130	1
3.53301150917469	3.55157533004192	1131	1
3.52862376800059	3.55487348873214	1132	1
3.53014075313266	3.60035374940904	1133	1
3.53030272547530	3.58155317817525	1134	1
3.53419861427932	3.57022827178043	1135	1
3.52833188938500	3.59668214215842	1136	1
3.52679450273112	3.56458534355476	1137	1
3.53059749890484	3.55433690576869	1138	1
3.52938524698545	3.54080869495643	1139	1
3.53087073967775	3.57561782257710	1140	1
3.53133847057069	3.56271321428941	1141	1
3.53072910404162	3.56016412059085	1142	1
3.52678449017200	3.57665567294620	1143	1
3.52925292010036	3.56230289538086	1144	1
3.53035317478873	3.57881644595176	1145	1
3.53156462627479	3.56563022944325	1146	1
3.52791932926139	3.56982609036911	1147	1
3.53252830645546	3.57142330519774	1148	1
3.53006963786701	3.56323642784205	1149	1
3.53369193836537	3.57852413932015	1150	1
3.53096744466108	3.57550452184816	1151	1
3.52893581511271	3.59160245296123	1152	1
3.52560265971151	3.57677764453992	1153	1
3.52881480847585	3.58678613037493	1154	1
3.53281708581295	3.56495158067111	1155	1
3.53140657944656	3.54631648704204	1156	1
3.53240730726425	3.57387818299101	1157	1
3.53078883039218	3.57532197279448	1158	1
3.52867414326181	3.54991691760057	1159	1
3.52867350734432	3.57744693863977	1160	1
3.53112918911704	3.58439697096892	1161	1
3.52994764469822	3.56825117375878	1162	1
3.52661463906077	3.53810339108793	1163	1
3.53174550496591	3.55428639590957	1164	1
3.52962429343508	3.58479104805605	1165	1
3.52929678962109	3.58374072283445	1166	1
3.52889182576522	3.56566820500948	1167	1
3.53082369433627	3.55953635494411	1168	1
3.53305182917726	3.56339042418456	1169	1
3.53385476724992	3.59334404083301	1170	1
3.53241528928234	3.59288902522031	1171	1
3.53044664159780	3.56409172120080	1172	1
3.53204998675155	3.56193803397660	1173	1
3.53179398854110	3.54712169836695	1174	1
3.53097474135340	3.54387857817310	1175	1
3.53092873500112	3.58326596469202	1176	1
3.53076252217027	3.59888100652687	1177	1
3.53158019498167	3.57092675855988	1178	1
3.53005385057655	3.55573040353623	1179	1
3.53230146922166	3.57738716908796	1180	1
3.52966798746230	3.56942241813566	1181	1
3.52870977461147	3.56482051609199	1182	1
3.53164503662672	3.63084158707221	1183	1
3.53078845357578	3.57479011591898	1184	1
3.53041937138167	3.57541065396493	1185	1
3.53142006633759	3.57871059241163	1186	1
3.52911701580069	3.57835587848093	1187	1
3.53278505824835	3.57909575038279	1188	1
3.52670999072699	3.56217772279056	1189	1
3.53132340018309	3.56746261865014	1190	1
3.53322347899923	3.55398061108368	1191	1
3.52787239494862	3.58658412361660	1192	1
3.53198295530389	3.57578668506138	1193	1
3.53637376334347	3.55351874916573	1194	1
3.53368139993567	3.57330529953473	1195	1
3.53094404188451	3.55099228241594	1196	1
3.52874814473048	3.55905383364916	1197	1
3.52975812116523	3.56995629611457	1198	1
3.52954816845938	3.56676600203469	1199	1
3.53029954659845	3.56989177400797	1200	1
3.53074600870665	3.55904053852171	1201	1
3.52850311203778	3.57415088693350	1202	1
3.53374585676408	3.56098922810132	1203	1
3.52856689604761	3.57407685092671	1204	1
3.53044993199955	3.57491591862722	1205	1
3.52948757425312	3.56505035473236	1206	1
3.53341864142844	3.56478179774862	1207	1
3.53094565212319	3.56814618540769	1208	1
3.53046899428716	3.58425354050732	1209	1
3.53169548055123	3.56120453009834	1210	1
3.52988663328274	3.54712023496146	1211	1
3.53026258553078	3.58208109249451	1212	1
3.53267393498807	3.57228702232322	1213	1
3.52880088938030	3.58483206428008	1214	1
3.52944315396491	3.55545171891070	1215	1
3.53131617060939	3.54536594453953	1216	1
3.53112946413230	3.55928704989411	1217	1
3.52766060148393	3.58154903462959	1218	1
3.52908486268818	3.57606665420827	1219	1
3.52614244743246	3.59001829914940	1220	1
3.53055624577299	3.56749492788672	1221	1
3.52987068837399	3.55176702250014	1222	1
3.53268274129950	3.57057478602386	1223	1
3.52790363835954	3.56575990884004	1224	1
3.52842185237929	3.53188451239164	1225	1
3.53295688332707	3.53819127371084	1226	1
3.52979353708588	3.56752767544803	1227	1
3.52946650225457	3.57257987043413	1228	1
3.53263211871426	3.57498543399762	1229	1
3.53072313291726	3.55074380715624	1230	1
3.52907935114052	3.55042683116653	1231	1
3.52958656364402	3.57170560560622	1232	1
3.53309709130916	3.57934086309525	1233	1
3.52789645055084	3.57713474812413	1234	1
3.52968939101206	3.59659413052248	1235	1
3.52862841236930	3.57554449952840	1236	1
3.53413902905197	3.57353362415968	1237	1
3.52950773767639	3.55527376586744	1238	1
3.52913884238037	3.52995988309048	1239	1
3.53054044273974	3.57820376745405	1240	1
3.53195306962721	3.58742051151237	1241	1
3.52874622300287	3.58885100221450	1242	1
3.53005550431094	3.57988967259323	1243	1
3.52818051208200	3.57775054376506	1244	1
3.53166655554088	3.59047498583146	1245	1
3.53337094830465	3.57646358626480	1246	1
3.53218447862121	3.58280295973831	1247	1
3.52955220554229	3.55905031262824	1248	1
3.52784525847324	3.54264315490380	1249	1
3.52749360928212	3.55392406234493	1250	1
3.52883456685966	3.58647988215078	1251	1
3.52930682299330	3.57729197817747	1252	1
3.52711218330265	3.54871619203695	1253	1
3.53028600949861	3.56554252828347	1254	1
3.53334325555731	3.58485362653343	1255	1
3.53082154257833	3.56568221611960	1256	1
3.53183910757348	3.56928926504119	1257	1
3.52822139788458	3.57174493025390	1258	1
3.52661367407001	3.57078566124304	1259	1
3.52816751579468	3.59458987615827	1260	1
3.52614390951885	3.58342055031067	1261	1
3.53036847853487	3.59173350711629	1262	1
3.53112911929953	3.59783062469802	1263	1
3.53005815907587	3.57839193885235	1264	1
3.52753159064278	3.55338750257919	1265	1
3.53116104899074	3.56092445516385	1266	1
3.52890469794444	3.59069900319600	1267	1
3.52868363150100	3.58067077027736	1268	1
3.52940424432303	3.60936074178468	1269	1
3.52792178300520	3.61254274335714	1270	1
3.52834207435401	3.59100330822821	1271	1
3.52705969387517	3.56519174351691	1272	1
3.53143504654653	3.57207092487432	1273	1
3.52786809083365	3.56917713458687	1274	1
3.52933323349650	3.55882178800628	1275	1
3.52879904548646	3.58925666559649	1276	1
3.53072273550372	3.57183560485801	1277	1
3.52778286198947	3.58324669201537	1278	1
3.52429714518622	3.56561272199335	1279	1
3.53292968524582	3.57998956643178	1280	1
3.53104108373099	3.60385370445409	1281	1
3.53593094081892	3.60924495191904	1282	1
3.53318172403867	3.58837000178713	1283	1
3.53241825751170	3.58699907052965	1284	1
3.52796972965703	3.57710703511595	1285	1
3.53031757963211	3.57316696900007	1286	1
3.52915576161772	3.57266670893920	1287	1
3.52662059712434	3.57028370764823	1288	1
3.52693862192149	3.57315117459538	1289	1
3.52792562260174	3.58034453771078	1290	1
3.52608267833971	3.56781501644218	1291	1
3.52834157996962	3.57724614753546	1292	1
3.53104887952937	3.57060990565087	1293	1
3.53020446799354	3.54804412681639	1294	1
3.52927344886683	3.56088818649175	1295	1
3.53018278301896	3.58456520321071	1296	1
3.52482557128691	3.56699642029843	1297	1
3.53079063392527	3.56494299113326	1298	1
3.53036216565140	3.57988299268447	1299	1
3.53016531562828	3.58209746396379	1300	1
3.53141769572164	3.58625705879218	1301	1
3.53152052514711	3.56698142176637	1302	1
3.53178095012485	3.56896198909850	1303	1
3.52754321055970	3.56099383001635	1304	1
3.53226985862493	3.56518224982119	1305	1
3.52963737168115	3.56686021876323	1306	1
3.52787635433619	3.56333645908653	1307	1
3.52862140103663	3.58058706598949	1308	1
3.52694872475147	3.60706149229154	1309	1
3.53136575975475	3.56190537632763	1310	1
3.52737915718391	3.56489691793514	1311	1
3.52902203254644	3.59438668800106	1312	1
3.52790380969379	3.55384579721635	1313	1
3.53034793285515	3.55243446517606	1314	1
3.52903131410553	3.57151807087409	1315	1
3.53275170933510	3.55813233523799	1316	1
3.52895951227647	3.55650621617127	1317	1
3.53249831251611	3.57424169190038	1318	1
3.53108000971870	3.58060527517420	1319	1
3.52998394704716	3.57297081866930	1320	1
3.53175540157638	3.57998933808509	1321	1
3.53262281286349	3.58609114771175	1322	1
3.53030486898016	3.58277934092676	1323	1
3.53141181960203	3.57621858506715	1324	1
3.53251901488782	3.57692232648633	1325	1
3.52976437338320	3.56589858403113	1326	1
3.52839498383630	3.58429949461317	1327	1
3.53064158023254	3.57021072782072	1328	1
3.53114552071925	3.59084718469132	1329	1
3.53167211539698	3.57825287672687	1330	1
3.53222605808441	3.57352975569533	1331	1
3.53019343911460	3.58206725370182	1332	1
3.53223801249298	3.56405729996840	1333	1
3.52863515010109	3.55410709255568	1334	1
3.52733594025528	3.55290605228950	1335	1
3.52994118451506	3.59452085463959	1336	1
3.52952172822783	3.60729751215899	1337	1
3.52904338439886	3.56781197797760	1338	1
3.52855855778921	3.58226279157082	1339	1
3.53149318356603	3.57434238789882	1340	1
3.52925505212868	3.58935566730185	1341	1
3.53122738534262	3.58713950702974	1342	1
3.53311587882305	3.57045070367519	1343	1
3.52886749231125	3.54247170485618	1344	1
3.53296156561614	3.54848910304937	1345	1
3.53283196846449	3.55510468730398	1346	1
3.53016486148870	3.58790014467569	1347	1
3.53318768668870	3.57724898164786	1348	1
3.53004369677484	3.56159434070305	1349	1
3.53219379522080	3.56208032727063	1350	1
3.52805312414594	3.54016347625072	1351	1
3.52740629576265	3.54850122724403	1352	1
3.52713131938665	3.52815988607440	1353	1
3.52986919117858	3.53408021571981	1354	1
3.52732334848010	3.53231612398821	1355	1
3.52954048767789	3.55666781740365	1356	1
3.52695644173450	3.56982474382418	1357	1
3.53229714860136	3.57312349212774	1358	1
3.53149220315411	3.55581725810785	1359	1
3.52930312577030	3.56866760460921	1360	1
3.53009526648747	3.57853397655364	1361	1
3.53165042018070	3.57134969831830	1362	1
3.52855234811228	3.56329255315287	1363	1
3.53455516402841	3.55034865362375	1364	1
3.52967615349781	3.57501620758043	1365	1
3.52798009062579	3.56254848547982	1366	1
3.53069204462088	3.54975228349753	1367	1
3.53101203433614	3.57282356032139	1368	1
3.52999649006230	3.59347756350700	1369	1
3.53202531780882	3.57019112264230	1370	1
3.52856623146492	3.58791260000541	1371	1
3.53075653013891	3.58267129630273	1372	1
3.52946287696730	3.57494602504669	1373	1
3.52624553557692	3.55253621839239	1374	1
3.53166825821347	3.55648268226467	1375	1
3.52903744268912	3.56656528432155	1376	1
3.52841231927402	3.54716768657919	1377	1
3.52985103532165	3.56409790291066	1378	1
3.53271556772935	3.56529030482014	1379	1
3.52910427114152	3.58367452017539	1380	1
3.52810380308281	3.57567956705330	1381	1
3.52659316231479	3.57655621838283	1382	1
3.52733313693654	3.57395113053482	1383	1
3.52866284282843	3.57510697304785	1384	1
3.52800661502801	3.57611959456595	1385	1
3.52732796952018	3.57425674652497	1386	1
3.52835013364532	3.57917577680172	1387	1
3.53171725073315	3.57485100612583	1388	1
3.53317503829553	3.60069491790966	1389	1
3.52830443336279	3.58807613750021	1390	1
3.52692330895560	3.57341397046143	1391	1
3.52562620520832	3.57122710713769	1392	1
3.52918478189473	3.57404265002692	1393	1
3.52863127123683	3.57541420976035	1394	1
3.52995118029851	3.56645704813119	1395	1
3.52768066036574	3.58560511484539	1396	1
3.53057149094752	3.58367717436781	1397	1
3.53029656650129	3.58660026506024	1398	1
3.52919597013242	3.57505077100863	1399	1
3.52716406319449	3.60532257806462	1400	1
3.52790102906795	3.58570874702700	1401	1
3.53179769193239	3.55222798609319	1402	1
3.53167787756979	3.55995967386121	1403	1
3.52840468201480	3.58490081356822	1404	1
3.52895717844682	3.56597742633124	1405	1
3.53098794533182	3.56272335979747	1406	1
3.53384178508890	3.57029636603585	1407	1
3.52924114133521	3.58395933437994	1408	1
3.52630423346606	3.57140866709060	1409	1
3.53006967279601	3.57866412734052	1410	1
3.53214504221837	3.59404480174075	1411	1
3.52602645553676	3.57207263500023	1412	1
3.52945669493338	3.55564466161549	1413	1
3.53111298694601	3.54564137385204	1414	1
3.52739785756982	3.55697720941598	1415	1
3.52935091907792	3.57979595253849	1416	1
3.53311056754123	3.57594320344985	1417	1
3.52716443747616	3.58004718662093	1418	1
3.53078085273593	3.55677989332986	1419	1
3.52622360167211	3.57055850938178	1420	1
3.52677899720638	3.58606774301418	1421	1
3.52917430662640	3.60041948731406	1422	1
3.52763867366354	3.60835496070951	1423	1
3.53148065457798	3.56516018772476	1424	1
3.52985721722727	3.55054138801877	1425	1
3.52844900521445	3.54051878425217	1426	1
3.52655179228884	3.58996518994628	1427	1
3.53279145956092	3.59567176457636	1428	1
3.53220624129791	3.58360451497667	1429	1
3.52800779208385	3.55825237934071	1430	1
3.52936710447186	3.58292144360144	1431	1
3.53103404156481	3.56543670668178	1432	1
3.52764396651118	3.57152308962661	1433	1
3.52702976726088	3.57243133161611	1434	1
3.52843801916837	3.55232392888520	1435	1
3.52709826563368	3.56101712879573	1436	1
3.52843383240336	3.56251068867203	1437	1
3.53020778098177	3.56949412554336	1438	1
3.52870812080807	3.55576021263317	1439	1
3.53165215905554	3.57933558669929	1440	1
3.52685967205086	3.58036008490865	1441	1
3.52797104533685	3.57683840080351	1442	1
3.52717951248644	3.58477567392680	1443	1
3.53108175742719	3.58648014784146	1444	1
3.53174867817519	3.54759103600410	1445	1
3.52617033992441	3.57868846401926	1446	1
3.52807007136898	3.55052021780971	1447	1
3.52695671191698	3.54123890870500	1448	1
3.52605015813866	3.53470179220501	1449	1
3.52622685090943	3.53602626307546	1450	1
3.53003194566795	3.55587046201030	1451	1
3.52895878692969	3.56504829392975	1452	1
3.52948661044006	3.55298713047645	1453	1
3.52994517292014	3.56434867551034	1454	1
3.53126364640409	3.54433367709560	1455	1
3.53056196242402	3.57312683619135	1456	1
3.52887224892166	3.57307359609954	1457	1
3.53293287024748	3.58972057781118	1458	1
3.53086775159674	3.54673834186177	1459	1
3.52794085109970	3.58096334762648	1460	1
3.53099548493905	3.56720140912593	1461	1
3.52964173948103	3.56067875805107	1462	1
3.52691022921521	3.58169828207768	1463	1
3.53039400308720	3.56277299502782	1464	1
3.52911576757817	3.56602883648649	1465	1
3.52943104882113	3.56017224348645	1466	1
3.52589771417646	3.56901761149025	1467	1
3.53232754167976	3.55980122240294	1468	1
3.52650694782419	3.54497650371446	1469	1
3.52359778844097	3.57041809889703	1470	1
3.52917536228281	3.57463405800675	1471	1
3.52935598183972	3.55645877925686	1472	1
3.52853765581782	3.57752686015948	1473	1
3.52935428344771	3.57033713820355	1474	1
3.53011528306087	3.57052659301802	1475	1
3.52787729117904	3.55536706187930	1476	1
3.52617612769629	3.56171888388458	1477	1
3.52720969805571	3.58923014558071	1478	1
3.53033644223981	3.58243848022755	1479	1
3.52762885497905	3.60305558893636	1480	1
3.52807298026652	3.57048328924790	1481	1
3.52544267643808	3.56253504860577	1482	1
3.52827443924783	3.56546261347793	1483	1
3.52910708195723	3.57236588569464	1484	1
3.52925196122674	3.59739374694114	1485	1
3.52972780088670	3.57392095244987	1486	1
3.52903002890109	3.54295641041510	1487	1
3.52964373702583	3.55885721197519	1488	1
3.53116082782219	3.58176609259917	1489	1
3.52981526502118	3.59321331508116	1490	1
3.52768318773150	3.58491742724330	1491	1
3.52475816849598	3.57853452256045	1492	1
3.52541986058127	3.53414989200920	1493	1
3.52537773528558	3.55097883002602	1494	1
3.52578287197047	3.54234197041060	1495	1
3.52685801215804	3.53504576901689	1496	1
3.52794301708940	3.54649348036711	1497	1
3.53005377450519	3.55091534475157	1498	1
3.53230174556966	3.55913817703165	1499	1
3.52819153357085	3.54636692446557	1500	1
3.53214413780833	3.54882764576155	1501	1
3.53137138785770	3.54814786877660	1502	1
3.52751837813267	3.55863450751590	1503	1
3.52674019806124	3.54532882385392	1504	1
3.53265753341095	3.55656984109299	1505	1
3.52940733802044	3.56821637557663	1506	1
3.52642135925739	3.55199229455625	1507	1
3.52890076620892	3.54599902142543	1508	1
3.52851648086473	3.57059704410781	1509	1
3.52743294120742	3.56710549385983	1510	1
3.53009378198393	3.56410648882871	1511	1
3.52596787690102	3.56724266092483	1512	1
3.52985960104835	3.55157112837391	1513	1
3.52993309389487	3.59438546417501	1514	1
3.52760779973916	3.58079013338749	1515	1
3.53073460881974	3.57106809683746	1516	1
3.53038000502087	3.55397328196538	1517	1
3.52605081747553	3.56593501239456	1518	1
3.52891133829878	3.55337359516165	1519	1
3.52976614999035	3.53518456253007	1520	1
3.53222080069245	3.52861518779473	1521	1
3.52925208992548	3.55482831237308	1522	1
3.52725336620937	3.56255338447414	1523	1
3.52859092322122	3.54761238157968	1524	1
3.52981327812275	3.58781022070194	1525	1
3.52964758372070	3.58649926105141	1526	1
3.53192475222503	3.55408388817938	1527	1
3.52768016315855	3.53609736909063	1528	1
3.53254709224991	3.54325096715692	1529	1
3.52818278172235	3.55571532474161	1530	1
3.52918053558163	3.58807221191883	1531	1
3.53146160975646	3.56354478798483	1532	1
3.52978197368395	3.53601328001937	1533	1
3.53076604471177	3.53383000579787	1534	1
3.53074186201731	3.57770295150766	1535	1
3.53079987967063	3.57702957979265	1536	1
3.52888356906343	3.56984134460137	1537	1
3.52998989531423	3.54331208611742	1538	1
3.53268740935299	3.55806174808944	1539	1
3.53022099712587	3.58934312307032	1540	1
3.52610235574869	3.56938608530926	1541	1
3.52514353912162	3.53805448642547	1542	1
3.52482451856565	3.55698968961035	1543	1
3.52982508301337	3.54514231126705	1544	1
3.52744708968274	3.55308820092320	1545	1
3.53116605311390	3.55183171506754	1546	1
3.53189887445478	3.61146809418238	1547	1
3.53164920346278	3.58214379536110	1548	1
3.52449808964940	3.57200270351074	1549	1
3.53317214877028	3.58067433907829	1550	1
3.52990574300555	3.56280805997707	1551	1
3.52706725317322	3.54366931477409	1552	1
3.52583923995255	3.54741852078277	1553	1
3.53022796925143	3.54834161421992	1554	1
3.52669112758992	3.54948948594795	1555	1
3.52844882182456	3.56412593666497	1556	1
3.52516921248647	3.57375677072001	1557	1
3.52520456076518	3.52579930502712	1558	1
3.53053920539374	3.54825153371389	1559	1
3.53086485435794	3.55043949574577	1560	1
3.52882965681986	3.54864085768486	1561	1
3.52769978455722	3.57650744818563	1562	1
3.52797465750502	3.58730987176540	1563	1
3.52710336261146	3.56243774648191	1564	1
3.52833152247122	3.59521465434966	1565	1
3.52751908814548	3.57798366862725	1566	1
3.53015773772043	3.56353610817004	1567	1
3.52936479684151	3.54492333856570	1568	1
3.52989607253580	3.55929426215417	1569	1
3.53098170342421	3.55671495122104	1570	1
3.53037004275997	3.56687332418110	1571	1
3.52838431834738	3.55861188852854	1572	1
3.52398669123618	3.59158835593157	1573	1
3.52877519241567	3.59314664093314	1574	1
3.52631466148212	3.56186927048041	1575	1
3.52867924846414	3.56075387857584	1576	1
3.52752689656216	3.58201955444562	1577	1
3.53118681022548	3.57530473023370	1578	1
3.53102374343246	3.55245132130651	1579	1
3.52595594035281	3.55936979237737	1580	1
3.52698253219726	3.54852929328097	1581	1
3.52532322346874	3.55207885661498	1582	1
3.52615671784340	3.57724412832961	1583	1
3.52883585842728	3.58118324972018	1584	1
3.52646074473760	3.56656179540727	1585	1
3.53175273103756	3.55546821423804	1586	1
3.52636924761921	3.54336315678352	1587	1
3.52617538160969	3.54611629801660	1588	1
3.52618726255836	3.54510069170071	1589	1
3.52741646686557	3.57246405398627	1590	1
3.52933262608447	3.58804811244304	1591	1
3.52416159317274	3.56453716190143	1592	1
3.52896617277876	3.56076730639327	1593	1
3.52846852684650	3.55251047995674	1594	1
3.53131214375775	3.53991195084464	1595	1
3.52809029738818	3.54040023066853	1596	1
3.52791498491626	3.57485137914106	1597	1
3.52881163474741	3.56476054021184	1598	1
3.52630589375140	3.53885542494352	1599	1
3.52765602497009	3.55404789842376	1600	1
3.52764268725174	3.56636185562106	1601	1
3.53147464860216	3.58060145981882	1602	1
3.52734616419988	3.54805291676636	1603	1
3.52651957856439	3.54959029195961	1604	1
3.52547814214041	3.58086095959005	1605	1
3.53023103820413	3.55772902164357	1606	1
3.53109708767329	3.57225794925391	1607	1
3.53114549601351	3.57690064793113	1608	1
3.52529424237882	3.57653211157657	1609	1
3.52726704474517	3.58498266138693	1610	1
3.52724147737877	3.56752384428719	1611	1
3.52966192064324	3.55536331408503	1612	1
3.52952436717674	3.55743350974851	1613	1
3.52819616239647	3.55360801792565	1614	1
3.52744541012689	3.57136490742668	1615	1
3.52771143794831	3.57101270308655	1616	1
3.52676653126729	3.58371209992822	1617	1
3.52684674167717	3.54302075168375	1618	1
3.52496416206000	3.55252757081205	1619	1
3.52973309799793	3.56266841246902	1620	1
3.52988387820113	3.54389941838363	1621	1
3.52907753926133	3.53137524252144	1622	1
3.52596014729705	3.54137765678127	1623	1
3.52997425321009	3.56207857909051	1624	1
3.52981092033194	3.58868882403715	1625	1
3.53149303250910	3.59098869566471	1626	1
3.52817155892019	3.57764415864652	1627	1
3.52845507481958	3.58622326880223	1628	1
3.52843902137493	3.56775415110921	1629	1
3.52917377503220	3.58873267101315	1630	1
3.52924998767034	3.58363820029534	1631	1
3.52630910859942	3.58474047017960	1632	1
3.52956952489035	3.61126202322461	1633	1
3.52977373555581	3.58112575734854	1634	1
3.52808007134768	3.56805534130385	1635	1
3.52985937028740	3.57227266909319	1636	1
3.52928924128094	3.59902827761694	1637	1
3.52542069817865	3.58178305860997	1638	1
3.52746109721375	3.56381235418000	1639	1
3.52933126491581	3.54047481467107	1640	1
3.52722766323777	3.54760528885608	1641	1
3.52824617213503	3.54327243311841	1642	1
3.52623703781085	3.54190777617131	1643	1
3.52580693309919	3.57652915115837	1644	1
3.53007115282710	3.57063848885146	1645	1
3.52898803171587	3.58617231601545	1646	1
3.52774723128787	3.58512738627407	1647	1
3.53078035264296	3.55996380157607	1648	1
3.52779006232369	3.57795748303583	1649	1
3.52832648915962	3.55812217113116	1650	1
3.52866471173987	3.58174933107610	1651	1
3.52893255879919	3.59404637295689	1652	1
3.52634888682055	3.56312729837072	1653	1
3.52695065008717	3.55124215419239	1654	1
3.52680025739623	3.55135220920072	1655	1
3.52744368889008	3.57348082133127	1656	1
3.52650401662259	3.57291227928770	1657	1
3.52274889913820	3.56938549705442	1658	1
3.52953619132526	3.56071917108655	1659	1
3.52490959212799	3.55087679964734	1660	1
3.52352837045397	3.57625627867093	1661	1
3.52703908445152	3.59113051615561	1662	1
3.52875530417928	3.57219421049877	1663	1
3.52918552628898	3.58546426154645	1664	1
3.53035400563716	3.57485112191492	1665	1
3.52821497718860	3.58809841318989	1666	1
3.52801352031292	3.57603375783565	1667	1
3.52530311902519	3.54304707053240	1668	1
3.53101985959027	3.54908428764834	1669	1
3.52925643222089	3.56897413801003	1670	1
3.52693405832245	3.57410403837674	1671	1
3.52392148813144	3.57407223971432	1672	1
3.52856579577817	3.54154894173835	1673	1
3.52962606893858	3.56137610212874	1674	1
3.52901265466015	3.56624828732909	1675	1
3.52519172701212	3.57193623649581	1676	1
3.53133933443718	3.56829388390449	1677	1
3.52937157660568	3.57409401867879	1678	1
3.52835117604918	3.56772427948230	1679	1
3.52848768221978	3.56540052379482	1680	1
3.52625595401064	3.54769069505152	1681	1
3.53414518599381	3.53385097365329	1682	1
3.53085240849705	3.56766274256801	1683	1
3.53100067838458	3.60761441498433	1684	1
3.53002093276170	3.60972899309359	1685	1
3.52769814884520	3.58239627111851	1686	1
3.52683495225584	3.57991190890640	1687	1
3.52607079563066	3.55260845918392	1688	1
3.53120809226470	3.56315782198397	1689	1
3.52832086696632	3.59084808642031	1690	1
3.52597539208098	3.55798987526515	1691	1
3.52641024168421	3.58783886746868	1692	1
3.52987675562019	3.56817589115325	1693	1
3.52739527041616	3.56802074634548	1694	1
3.52673261473314	3.56678370199497	1695	1
3.52926043003233	3.56709643243095	1696	1
3.52839312157428	3.61239331009299	1697	1
3.53001170041323	3.56229498631131	1698	1
3.53126791620498	3.52682035324491	1699	1
3.53182107699214	3.53588994299070	1700	1
3.52950151703204	3.56008543708647	1701	1
3.53024735225976	3.55985413913447	1702	1
3.53278500975676	3.57220377395129	1703	1
3.52832019244284	3.57985951623072	1704	1
3.52526041061974	3.57760341156227	1705	1
3.52669570658762	3.56777427171928	1706	1
3.53150622499731	3.56280578157883	1707	1
3.52892359821714	3.56679513355512	1708	1
3.52727092973744	3.54841735184433	1709	1
3.53154419214969	3.55572491414980	1710	1
3.52790898543504	3.54609728654890	1711	1
3.52610473556712	3.54978287450660	1712	1
3.52774218472033	3.54972508240951	1713	1
3.52939495346250	3.54501979061254	1714	1
3.52836259015722	3.54556695861984	1715	1
3.52915297779060	3.55715656293601	1716	1
3.53017851972317	3.54601445787595	1717	1
3.52632404914854	3.56183634898799	1718	1
3.52962952417991	3.55342855403540	1719	1
3.52680704568590	3.55890993603055	1720	1
3.52656522166322	3.54562747316104	1721	1
3.52384284390102	3.52146647941532	1722	1
3.52933686573993	3.55495996348433	1723	1
3.52944835149661	3.56310887762159	1724	1
3.52810938096265	3.57117381433288	1725	1
3.52613160239026	3.56898459045437	1726	1
3.52898600098706	3.56354756019155	1727	1
3.52856391815326	3.58053493675998	1728	1
3.53117185638482	3.59029169924529	1729	1
3.52677435181853	3.60508324786101	1730	1
3.52887833244370	3.60181795238806	1731	1
3.53058521188902	3.57517958964361	1732	1
3.52694460539531	3.55371455418270	1733	1
3.52655850923116	3.54804369733635	1734	1
3.52652012706192	3.54176741932588	1735	1
3.52451546867294	3.54098678006050	1736	1
3.52725811045674	3.55078708070862	1737	1
3.52640905847324	3.57014623779671	1738	1
3.52760770750669	3.58699708364363	1739	1
3.52450778821742	3.58553748214832	1740	1
3.52801398879982	3.57576571050168	1741	1
3.52832613471554	3.57260637947296	1742	1
3.52910273622140	3.55774098212115	1743	1
3.52936744458148	3.55989686623043	1744	1
3.52837794108228	3.55853251107148	1745	1
3.52453271016176	3.55912248521654	1746	1
3.52486063274527	3.56607355457081	1747	1
3.53074859252765	3.57350452470582	1748	1
3.52611341891989	3.58317306051215	1749	1
3.52362552928361	3.56738093474406	1750	1
3.52847109063358	3.57252796253983	1751	1
3.52908039615490	3.56626740445671	1752	1
3.52522074992219	3.56830706195636	1753	1
3.52796586833010	3.57320922557205	1754	1
3.53074774959836	3.55981417563242	1755	1
3.52934377536286	3.53913129804322	1756	1
3.52834173059995	3.57446068265339	1757	1
3.52791420355349	3.52332342847608	1758	1
3.52585143330205	3.51797491897037	1759	1
3.52664936976790	3.53955623631009	1760	1
3.52654680921877	3.54220563209935	1761	1
3.53023343729528	3.56031576431969	1762	1
3.52841786408649	3.55611611437482	1763	1
3.53237285135853	3.56039454387369	1764	1
3.53070812462401	3.56970607728049	1765	1
3.52822943534032	3.56669580599501	1766	1
3.52793301700932	3.54808856287545	1767	1
3.52653569831867	3.54369407272400	1768	1
3.52852633343524	3.55944297936631	1769	1
3.52823871043270	3.55086480259672	1770	1
3.52687015512067	3.56064706072610	1771	1
3.52708713181802	3.56757699307510	1772	1
3.53114976941180	3.59477104405229	1773	1
3.52744586458989	3.58298081393692	1774	1
3.52646584162197	3.56437097174159	1775	1
3.52806104525835	3.57433286500870	1776	1
3.52857669000500	3.59685980130870	1777	1
3.52913057824860	3.56552715655905	1778	1
3.52788087329419	3.56861928426127	1779	1
3.52628331663047	3.57478723427903	1780	1
3.52746260281075	3.56652561398671	1781	1
3.52691694727568	3.55669513749447	1782	1
3.52772276014035	3.53268507354208	1783	1
3.52593595373107	3.54608728881794	1784	1
3.52553527356678	3.56569344452658	1785	1
3.53058489648152	3.57611943956245	1786	1
3.52670774268000	3.57834775050980	1787	1
3.52985544675580	3.58197662035354	1788	1
3.52663174848415	3.59945642392195	1789	1
3.52795675222692	3.59105317640264	1790	1
3.53065268768051	3.59413283768630	1791	1
3.52939780428836	3.56302554923113	1792	1
3.52700562991167	3.54554916214510	1793	1
3.53044770511757	3.53182133482340	1794	1
3.52781611669561	3.57154401223025	1795	1
3.52533103536382	3.55847232906581	1796	1
3.52796573901714	3.54955290518913	1797	1
3.52901266712056	3.57591802451780	1798	1
3.53162464629763	3.59157753745463	1799	1
3.53079096379515	3.56913103307784	1800	1
3.52722860484939	3.57535015982509	1801	1
3.52464674245811	3.55154712138514	1802	1
3.52572300011107	3.55959646504450	1803	1
3.53032819006434	3.55917546450768	1804	1
3.52942024946050	3.57522028101645	1805	1
3.52782080674033	3.56842366134227	1806	1
3.52391463817798	3.57025019790928	1807	1
3.53003861807365	3.57332424558003	1808	1
3.52754206753621	3.55972965922621	1809	1
3.52734184130627	3.54811026525736	1810	1
3.52682700133073	3.54921226267681	1811	1
3.52555973316187	3.55248317095983	1812	1
3.52445573491411	3.57523750012459	1813	1
3.52490621803145	3.55973794468902	1814	1
3.52489039039234	3.54999592757903	1815	1
3.52956439441287	3.56202993014993	1816	1
3.52810091903316	3.54708563076277	1817	1
3.52666847384890	3.56717425441246	1818	1
3.52691986197611	3.57978919000530	1819	1
3.52588986111734	3.56870994728695	1820	1
3.52564684780497	3.58757010731787	1821	1
3.52533650142607	3.59211237852926	1822	1
3.52562721714217	3.59675306580138	1823	1
3.52833324984647	3.56501586643620	1824	1
3.52335221642363	3.55245735450103	1825	1
3.52419404596386	3.56769075912294	1826	1
3.52587188299026	3.58653771275100	1827	1
3.52296735467128	3.59177027304809	1828	1
3.52347614842967	3.54290929442146	1829	1
3.52961878780081	3.56092556767790	1830	1
3.52940245908086	3.58706985710951	1831	1
3.52466628827562	3.56620025597252	1832	1
3.52867127949050	3.56278952683886	1833	1
3.52721904061703	3.56099751752589	1834	1
3.52887301553934	3.55994294646693	1835	1
3.52410990266964	3.55874999803095	1836	1
3.52682238737774	3.57011568065565	1837	1
3.52842827873743	3.58854787110722	1838	1
3.52779899523147	3.59598873770892	1839	1
3.52593629838591	3.58626014346908	1840	1
3.52518003203293	3.56432645839640	1841	1
3.53034036361258	3.55434300506135	1842	1
3.53168435504041	3.56603670359134	1843	1
3.52832400082134	3.57613834843153	1844	1
3.52619889432989	3.56887419775092	1845	1
3.52480368180061	3.59228292322843	1846	1
3.52450300209674	3.57095875914316	1847	1
3.52480178604275	3.57458170703394	1848	1
3.52564553084502	3.56183431740474	1849	1
3.52816789398988	3.55718844499180	1850	1
3.52523871474755	3.56114646055815	1851	1
3.52588544171634	3.55815955780502	1852	1
3.52898952366351	3.55916209187760	1853	1
3.52545779886255	3.56124395996545	1854	1
3.52603700368510	3.56078356839268	1855	1
3.52495376829830	3.56408643851994	1856	1
3.52697631033704	3.55870545200426	1857	1
3.52465572103655	3.57769460338261	1858	1
3.52390991582937	3.59347128897008	1859	1
3.52731565269701	3.58741119244992	1860	1
3.52863339342637	3.56589455508647	1861	1
3.52755991716227	3.58447777213765	1862	1
3.52398590868615	3.59962147989174	1863	1
3.52466625978794	3.56471853462427	1864	1
3.52190764761864	3.56794524655326	1865	1
3.52533575828929	3.56410182721521	1866	1
3.52640614208514	3.55333680999178	1867	1
3.52601457707694	3.56259016200110	1868	1
3.52479009797535	3.58703783348602	1869	1
3.52573673214427	3.59488919424404	1870	1
3.52602057834680	3.58679006073806	1871	1
3.52701978588334	3.57819838125553	1872	1
3.52434946931094	3.56478548086850	1873	1
3.52696346447767	3.55625240792149	1874	1
3.52801785696446	3.57911317990604	1875	1
3.53085283551054	3.58024685846043	1876	1
3.52861295367372	3.58325560986999	1877	1
3.52699065368666	3.57170330681427	1878	1
3.52537715727256	3.57902266807221	1879	1
3.52270711866020	3.57289528569881	1880	1
3.52366195050391	3.57406530820374	1881	1
3.52685290384148	3.54989806258103	1882	1
3.52353810425215	3.54909480800075	1883	1
3.52063094228743	3.54253153989107	1884	1
3.52221025224359	3.57056440865110	1885	1
3.52821768169549	3.57427269470143	1886	1
3.52759764410763	3.55002037889848	1887	1
3.52823893333492	3.52439438234217	1888	1
3.52866318025632	3.54479557368266	1889	1
3.52544183432116	3.55598777613843	1890	1
3.52556775759294	3.56074749600002	1891	1
3.52778935570112	3.55134844873211	1892	1
3.52670091465099	3.56439197284601	1893	1
3.52697321860644	3.57676575434735	1894	1
3.52737202193935	3.52969675405455	1895	1
3.52477800825443	3.55920347787587	1896	1
3.52801941947629	3.55284916542393	1897	1
3.52496199958728	3.54202351824259	1898	1
3.52762753708781	3.55632609207104	1899	1
3.52778630446101	3.55235297905111	1900	1
3.52752184342529	3.54673545226037	1901	1
3.53085414480276	3.58457242079251	1902	1
3.53036608204118	3.60226316953411	1903	1
3.52836465653651	3.58531628114936	1904	1
3.52492626094529	3.55937896184980	1905	1
3.52863647804309	3.56667725843962	1906	1
3.52556768109884	3.56594828213351	1907	1
3.52785807676524	3.58799535086175	1908	1
3.53098246050347	3.57310829205305	1909	1
3.52474022714369	3.54551217896472	1910	1
3.52859749591357	3.53187947627245	1911	1
3.52397185346163	3.58834129516292	1912	1
3.52315913579090	3.58605082307677	1913	1
3.52662639805224	3.57508810819022	1914	1
3.52829190266828	3.55955936333616	1915	1
3.52799977079958	3.57239212859658	1916	1
3.52264812123110	3.54568651240493	1917	1
3.52441054093443	3.56755258326688	1918	1
3.52809174143756	3.57144774883313	1919	1
3.52584703157614	3.57170916449492	1920	1
3.52371346031772	3.57666937468740	1921	1
3.52466786540533	3.58773597264763	1922	1
3.52472092400874	3.58200936411057	1923	1
3.52628663610232	3.58397161205912	1924	1
3.52735736341111	3.55657789928393	1925	1
3.52677493275988	3.57360705534538	1926	1
3.52519218319346	3.55242705355845	1927	1
3.52870042807815	3.56108173443334	1928	1
3.52856632437434	3.54988872067722	1929	1
3.52811056325293	3.54962081802364	1930	1
3.53043107672096	3.55427689345372	1931	1
3.52642725087668	3.59065405374684	1932	1
3.52716735600075	3.59016673440177	1933	1
3.52765465940483	3.57796828787689	1934	1
3.52957928179574	3.56820882703093	1935	1
3.52632230352615	3.57441454719962	1936	1
3.52598467376308	3.58971081581585	1937	1
3.52527071716044	3.55850592534924	1938	1
3.52887535858253	3.55344017374958	1939	1
3.52997301324257	3.53769082541962	1940	1
3.52796877967192	3.54095088022338	1941	1
3.52653579563655	3.55661653850887	1942	1
3.52623573873156	3.53784334219979	1943	1
3.52724278996924	3.53361361268610	1944	1
3.52752457044328	3.54628980869588	1945	1
3.52978239209997	3.56279016439364	1946	1
3.52506856055375	3.56175330876030	1947	1
3.52527323800716	3.57180468093981	1948	1
3.52544452083158	3.56220261064049	1949	1
3.52713156135746	3.55134584849965	1950	1
3.52305720865705	3.57941954512357	1951	1
3.52752565359926	3.57125998899752	1952	1
3.52730757066637	3.57137785931588	1953	1
3.52770114644973	3.53893948320877	1954	1
3.52885466162809	3.54597234096614	1955	1
3.52445053690113	3.53544962697592	1956	1
3.52519119120172	3.56974354918550	1957	1
3.52548105901056	3.56252122553099	1958	1
3.52630441861117	3.54015606863833	1959	1
3.52504100036295	3.54267678683238	1960	1
3.53159606855636	3.54936000213757	1961	1
3.53001635095828	3.57540741763176	1962	1
3.52934092411019	3.56168472261380	1963	1
3.52667503547222	3.55859906290673	1964	1
3.52480714068906	3.57092524271613	1965	1
3.52811693334517	3.56748611325666	1966	1
3.52661584479081	3.53807911327207	1967	1
3.52795351751193	3.55413056792553	1968	1
3.52293651040835	3.56530411577733	1969	1
3.52375342252602	3.58121428257087	1970	1
3.52787495552599	3.58833771119027	1971	1
3.52770561022012	3.56970734933572	1972	1
3.52421058282215	3.55747279880766	1973	1
3.52993291505015	3.56788099128404	1974	1
3.52910162832565	3.56514730246960	1975	1
3.52823680427282	3.56963719814399	1976	1
3.52775419368198	3.58097872093407	1977	1
3.52751494647802	3.57044889138405	1978	1
3.52660667375505	3.56513007499013	1979	1
3.52764909639410	3.57151361494722	1980	1
3.52902627763261	3.58226942257485	1981	1
3.52511480253596	3.61046401689675	1982	1
3.52728612273144	3.57861201063207	1983	1
3.52622537728956	3.53795575716472	1984	1
3.52568596355194	3.52356694399454	1985	1
3.52550977028299	3.56042196605578	1986	1
3.52889007613083	3.57669108937741	1987	1
3.52730640402403	3.59425382941563	1988	1
3.52961396723113	3.57873928016426	1989	1
3.52589443010224	3.55560971954972	1990	1
3.52818487615779	3.55143596010269	1991	1
3.52414278984069	3.55776127452293	1992	1
3.52826598657418	3.58293770264479	1993	1
3.52651171610640	3.56903157296173	1994	1
3.52818093618574	3.54179044956286	1995	1
3.52582819265990	3.54805948387075	1996	1
3.52711922630608	3.55091828869913	1997	1
3.52374772645884	3.56662207605422	1998	1
3.52694687234962	3.56449531499489	1999	1
3.52853918906425	3.55732978495795	2000	1
[truncated: 3,000 more rows]
