# Supplementary material for: Reversibility and Viscoelastic Properties of Micropillar Supported and Oriented Magnesium Bundled F-Actin
Source: PLoS One. 2015 Aug 31;10(8):e0136432. doi: 10.1371/journal.pone.0136432 (PMC4556452; doi:10.1371/journal.pone.0136432)
Supplement: S1 Data — See the Readme.txt file within. (ZIP) [file pone.0136432.s004.zip › Rheology-raw-data/120916 02mM/fov2163noDD/fov2163noDD.txt]

3.75431501214055	3.46339838651771	1	1
3.75354656221035	3.46016411622766	2	1
3.75152420883592	3.43621766357756	3	1
3.75466524670204	3.44032760821401	4	1
3.75580093704381	3.45415429179199	5	1
3.75157556984524	3.44176613169105	6	1
3.75049043129202	3.44227106404856	7	1
3.75447566545569	3.44048186086138	8	1
3.75399347245989	3.43998052863321	9	1
3.75045432399756	3.44466281056597	10	1
3.75854143227418	3.46368750695176	11	1
3.75516914094380	3.44953884387076	12	1
3.75496093524106	3.45316888627574	13	1
3.75602472028944	3.46501862172561	14	1
3.75379299872687	3.45613106275863	15	1
3.75635100703839	3.44993466818892	16	1
3.75351470492445	3.44950218708568	17	1
3.75441535869917	3.44514096613239	18	1
3.75287510346931	3.44543650132360	19	1
3.75091392590586	3.45393544904218	20	1
3.75636441591044	3.47315056505856	21	1
3.75623278963922	3.46860449896122	22	1
3.75773376580365	3.46301229292303	23	1
3.75773756852258	3.46791996632801	24	1
3.75881498238103	3.46304024982675	25	1
3.75661405077021	3.44565459703851	26	1
3.75564858264986	3.45568905710675	27	1
3.75495918517705	3.45668196167801	28	1
3.75493441128181	3.45249992650151	29	1
3.75417351819631	3.45850891273498	30	1
3.75438479813251	3.44867761224863	31	1
3.75296506457396	3.45581694754127	32	1
3.75347863255445	3.45393116375816	33	1
3.75443689596241	3.46041649800683	34	1
3.75727702950017	3.45012890536730	35	1
3.75306655145988	3.44926821409124	36	1
3.75379005263477	3.44704287339229	37	1
3.75665964516802	3.47476392306813	38	1
3.75096629179562	3.47055287947621	39	1
3.75438499944216	3.45139725822674	40	1
3.75555512626865	3.45347198134553	41	1
3.75544036449936	3.43684440509111	42	1
3.75395542032862	3.43341037949556	43	1
3.75230251580343	3.45710806484180	44	1
3.75474439552792	3.46042094388743	45	1
3.75142968248424	3.45438581925225	46	1
3.75488726788390	3.47324463507352	47	1
3.75299628784581	3.45423167544219	48	1
3.74934486419254	3.44129365489613	49	1
3.75116683824725	3.45135276163245	50	1
3.75319421019717	3.47184671331129	51	1
3.75459528395196	3.45753732765870	52	1
3.75267170276127	3.44715807015707	53	1
3.75536049133093	3.46011656060050	54	1
3.75363387306871	3.45435095807332	55	1
3.75395454457661	3.45882514281826	56	1
3.75532648560029	3.46332163523490	57	1
3.75269329573833	3.45377969297671	58	1
3.75426062260279	3.43869651799840	59	1
3.75270177824832	3.45796280245417	60	1
3.75535010140682	3.44511110808820	61	1
3.75374178424377	3.45851499881738	62	1
3.75563627100901	3.46536393939869	63	1
3.75056086389740	3.43919690256422	64	1
3.75650367174372	3.45020929900495	65	1
3.75679304786808	3.45566348331418	66	1
3.75288662894862	3.45142275707457	67	1
3.75136257794160	3.44123664758485	68	1
3.75101000685023	3.43494465108424	69	1
3.75436013027214	3.44539946593822	70	1
3.75081222908230	3.44133424655476	71	1
3.75559745073913	3.46629710887129	72	1
3.75585801470993	3.47490585443891	73	1
3.75514830118846	3.45392666745121	74	1
3.75355926819433	3.44502113799169	75	1
3.75374179743683	3.43846128791311	76	1
3.75725018964042	3.45106723218392	77	1
3.75385527181775	3.46790194554212	78	1
3.75194410485087	3.46858849243280	79	1
3.75961822616704	3.48106360373009	80	1
3.75517749899752	3.46581274513544	81	1
3.75882602171511	3.48254350510373	82	1
3.75371787194219	3.47962548227442	83	1
3.75091598968008	3.47188807201542	84	1
3.75822930077947	3.48473729647882	85	1
3.76072394124048	3.47342796117002	86	1
3.75946176047264	3.46339001484626	87	1
3.75951009192966	3.45784560269879	88	1
3.75662855762269	3.46600494241699	89	1
3.75918159784903	3.47881399451472	90	1
3.75405109770464	3.45389041652770	91	1
3.75441123991724	3.45101132517887	92	1
3.75704700971078	3.48340517911524	93	1
3.75839956393210	3.47482234239324	94	1
3.75221200619086	3.46398680295561	95	1
3.75703439012212	3.45811246731953	96	1
3.75688979780007	3.46075504394710	97	1
3.75407713265409	3.46273271018330	98	1
3.75038812767568	3.46419066221344	99	1
3.75572162251547	3.46390564535898	100	1
3.75868950269661	3.45393802323660	101	1
3.75457751889690	3.45667021835527	102	1
3.75074368327102	3.46225041521546	103	1
3.75231450042298	3.44614847992136	104	1
3.75313537001922	3.45935458415046	105	1
3.75272377580816	3.44344824742394	106	1
3.75126202006037	3.46486788163020	107	1
3.75402192272266	3.46810779990242	108	1
3.75201783556364	3.45086536991560	109	1
3.75679742855678	3.45266634764679	110	1
3.75534270019022	3.45067970715824	111	1
3.75349918801084	3.46523491692880	112	1
3.75487472972797	3.47284704587522	113	1
3.75448026662294	3.47566595730426	114	1
3.74911031156897	3.44797321565779	115	1
3.75354814073244	3.45527847448264	116	1
3.76116082891770	3.48934118340802	117	1
3.75413255692443	3.47103352730869	118	1
3.75198929928143	3.45743521528570	119	1
3.75344242211062	3.44502144110721	120	1
3.75337644601716	3.46019652629380	121	1
3.75358033855424	3.45044043938609	122	1
3.75547084503391	3.46039200002998	123	1
3.74778061751707	3.44681646310621	124	1
3.75087251344843	3.45415496870093	125	1
3.75078026546228	3.45150792614124	126	1
3.75390507195690	3.46802303045541	127	1
3.75087718460639	3.45328356723100	128	1
3.74980344588225	3.44770849710403	129	1
3.75570154836878	3.45258477777664	130	1
3.75370792775871	3.45589913652955	131	1
3.75328751462438	3.45499871593829	132	1
3.75104563996634	3.46499749538340	133	1
3.75347469434876	3.45787173665762	134	1
3.75707561758537	3.45290625519622	135	1
3.75755941494990	3.47033257790422	136	1
3.75519197263281	3.45804564582549	137	1
3.75516032997060	3.46566428842644	138	1
3.75659194166684	3.46769361096426	139	1
3.75677065447502	3.47034209262139	140	1
3.75580392818305	3.47407989028332	141	1
3.75821530981163	3.46467098730207	142	1
3.75589672046826	3.43853841743093	143	1
3.75411560128124	3.46197424074260	144	1
3.75520491603860	3.46262481001617	145	1
3.75136191326418	3.44993206910969	146	1
3.75350812975969	3.45111038302564	147	1
3.75271242851873	3.45090937974524	148	1
3.75453845807748	3.46828410746215	149	1
3.75385413482038	3.45988618385640	150	1
3.75430188476934	3.45601972416216	151	1
3.75412886288868	3.44669978684918	152	1
3.75484923209491	3.45584619877035	153	1
3.75288692444479	3.46386235671523	154	1
3.75630319282611	3.45929196047595	155	1
3.75553718616127	3.45429679883125	156	1
3.75075367802082	3.45476001346231	157	1
3.75179230939142	3.45336780817134	158	1
3.75321826544719	3.46841238760745	159	1
3.75395908254755	3.45130076175638	160	1
3.75717231052447	3.47504090775086	161	1
3.75511691602198	3.46772846644932	162	1
3.75637260877104	3.45586682754822	163	1
3.75249996799473	3.45672952955161	164	1
3.75272082969180	3.45656167470055	165	1
3.75295602735722	3.44871226923242	166	1
3.75098693839112	3.43819720750842	167	1
3.75096262358152	3.45170676351554	168	1
3.75100146630908	3.44428158145808	169	1
3.75576096612371	3.47387294069942	170	1
3.75175989064554	3.45591888226415	171	1
3.75707227229059	3.47182391027770	172	1
3.75438830756149	3.47515551812256	173	1
3.75430788052373	3.44864456522918	174	1
3.75497129170034	3.45784482857515	175	1
3.75333174273910	3.47908040526906	176	1
3.75470682959898	3.46366931233399	177	1
3.75707606402258	3.46515258713591	178	1
3.75124039888913	3.46819630826819	179	1
3.75242558039344	3.46195582996066	180	1
3.75797069233290	3.46149176000178	181	1
3.75350994002576	3.45259355657453	182	1
3.75652573540396	3.45511067015296	183	1
3.75296666866870	3.45189085908197	184	1
3.75168848721417	3.44895836327438	185	1
3.75402487559232	3.44929284260469	186	1
3.74958575606383	3.44602145912780	187	1
3.75425286774064	3.46143775701139	188	1
3.75010664072711	3.45275456227274	189	1
3.75240094288807	3.45512056292065	190	1
3.76025188206534	3.47442019948034	191	1
3.75393357407329	3.45149167385122	192	1
3.75434617398697	3.46575688079443	193	1
3.75618049745140	3.48453682220378	194	1
3.75572791050775	3.46536661062473	195	1
3.75264575680471	3.44438545273713	196	1
3.75049575917007	3.43795377247490	197	1
3.75250036715537	3.45968549751939	198	1
3.75473221771049	3.46935312234058	199	1
3.75510425125744	3.47129861855958	200	1
3.75673876510011	3.46927757088049	201	1
3.75494992328499	3.47579700242750	202	1
3.75238204025640	3.46522247814303	203	1
3.75367372643797	3.45867559458015	204	1
3.75490363231469	3.45966649520469	205	1
3.75253250662846	3.46208509720903	206	1
3.75385407821295	3.46331938995870	207	1
3.74956196483940	3.45376068011960	208	1
3.75293192884265	3.44668918948848	209	1
3.75273144852798	3.46333138131990	210	1
3.75378223184679	3.46639126613961	211	1
3.75348975926252	3.46769928517876	212	1
3.75035051796768	3.45330180198148	213	1
3.75580510120824	3.44431364744839	214	1
3.75380116072746	3.45831973970821	215	1
3.75564222039792	3.48484218364313	216	1
3.75085230110447	3.46461667166373	217	1
3.75181338901166	3.45222262393356	218	1
3.74982384838665	3.44814438766525	219	1
3.75479631816297	3.47317259749424	220	1
3.75674687654977	3.45878939696822	221	1
3.75798439256075	3.46944464438988	222	1
3.75024403313592	3.45421705619149	223	1
3.75143246186828	3.44729200979211	224	1
3.75262076746526	3.45839759914196	225	1
3.75607702255311	3.47996355081595	226	1
3.75611939386071	3.48115132967657	227	1
3.75672784535947	3.48051667481942	228	1
3.75344985608177	3.44986011891654	229	1
3.75351301480471	3.45316311558689	230	1
3.75581530651900	3.45309434166968	231	1
3.75208638398058	3.45999222213373	232	1
3.75473520616279	3.47728032974345	233	1
3.75259755867403	3.46450701842048	234	1
3.75224796465434	3.45201744055697	235	1
3.75237572370579	3.44189961077750	236	1
3.75130578259838	3.44295248295725	237	1
3.75553539451015	3.43345308727375	238	1
3.75176949881989	3.46463776312375	239	1
3.74952635770700	3.47631080897197	240	1
3.75179484897808	3.47917639857043	241	1
3.75114932544396	3.44180699601595	242	1
3.74927628701958	3.43954036416711	243	1
3.75349838941577	3.44664972118368	244	1
3.75232857224872	3.44880064033460	245	1
3.75517470315775	3.45899802552264	246	1
3.75166289683602	3.44321774808288	247	1
3.75272694501590	3.44539488762570	248	1
3.74879065172987	3.45050105094211	249	1
3.74971484266638	3.45601310156154	250	1
3.75304607656435	3.46006483692857	251	1
3.75237822787320	3.45722892467621	252	1
3.75101955264654	3.46514706651071	253	1
3.74869834992745	3.44952724018255	254	1
3.75069086624006	3.44913267058122	255	1
3.75534631047639	3.46513491828731	256	1
3.75088435836919	3.45919446301657	257	1
3.75199890401470	3.45519697523787	258	1
3.74916449637931	3.44786671403859	259	1
3.75265212213030	3.44342664779982	260	1
3.75133528539556	3.44243996230140	261	1
3.75355763360362	3.46290823599409	262	1
3.75308046450068	3.46661177625224	263	1
3.74762560459220	3.45005962318197	264	1
3.75553913197483	3.46109454616748	265	1
3.75349839051532	3.46533152121747	266	1
3.75616584167622	3.46911550220722	267	1
3.75488983378257	3.46329386720889	268	1
3.75177327859841	3.45335798301936	269	1
3.75587968007095	3.45761038190751	270	1
3.75504641762346	3.44888397996971	271	1
3.75255224780820	3.45401482640211	272	1
3.75083971063137	3.45234589686453	273	1
3.75541212415307	3.46820777779345	274	1
3.74893335716541	3.46707775006001	275	1
3.75239937486655	3.46823118703287	276	1
3.75217305821493	3.46028180207738	277	1
3.75370537462568	3.46245664657746	278	1
3.75269297464803	3.45477085500089	279	1
3.75492232464180	3.46407931767516	280	1
3.75427076131807	3.46607224185740	281	1
3.75300665877142	3.44637865273221	282	1
3.75555411108804	3.47918970538746	283	1
3.75366042948535	3.44935431588540	284	1
3.75204757555934	3.45484128675496	285	1
3.75680299172155	3.46468164893678	286	1
3.75490315527934	3.46623637787158	287	1
3.75532503288911	3.46150950861992	288	1
3.75077234565963	3.45216218558009	289	1
3.74963430266158	3.44319506906805	290	1
3.75545977531475	3.45826166312667	291	1
3.75241383574743	3.44172060967928	292	1
3.75298235602721	3.46558883964606	293	1
3.75573341113324	3.46832677691548	294	1
3.75609299276374	3.47796304848749	295	1
3.75483195640142	3.46740303676146	296	1
3.75339190251567	3.45187018103012	297	1
3.75076485504893	3.44660175456671	298	1
3.75577637581981	3.45412343986317	299	1
3.75344496158429	3.44920264748476	300	1
3.75524033409109	3.46563142353387	301	1
3.75058527078306	3.45589321740773	302	1
3.75172537124127	3.44402243295993	303	1
3.75334866684493	3.45894580890091	304	1
3.75453408178405	3.45553563940706	305	1
3.75654776183398	3.47304944973274	306	1
3.75727620571379	3.46953281077607	307	1
3.75147259570790	3.45312483184677	308	1
3.74989077927769	3.43694594108233	309	1
3.75053803863743	3.45988967417482	310	1
3.75101825786766	3.45468925297846	311	1
3.75114024216252	3.45813682828162	312	1
3.75275117133815	3.46365659130315	313	1
3.75488516792955	3.46523089709703	314	1
3.75586067007198	3.47169685704685	315	1
3.75757515829447	3.47950673852350	316	1
3.75806280822949	3.47734078073622	317	1
3.75399236416325	3.46908732528644	318	1
3.75260629588458	3.47660312181802	319	1
3.75439108215434	3.45569287479784	320	1
3.75330448059253	3.45522477762265	321	1
3.75034585897976	3.43412063809145	322	1
3.75159649545328	3.43644060343687	323	1
3.75277206064243	3.45605395721576	324	1
3.75363220687507	3.46027228028922	325	1
3.75150865714217	3.46093792600434	326	1
3.75259805232269	3.45439446722491	327	1
3.75715934988306	3.46915993594104	328	1
3.75150529805390	3.45260526080248	329	1
3.75041921663336	3.44548966877060	330	1
3.75220457203527	3.45598180078598	331	1
3.75123016180362	3.47196637808292	332	1
3.75357595048756	3.46673547550672	333	1
3.75323915081794	3.46619846352315	334	1
3.75533071947662	3.45892595114340	335	1
3.75318385309240	3.46067189368252	336	1
3.75504900234352	3.46529167015340	337	1
3.75272936508727	3.44792395913111	338	1
3.75399088432962	3.44873857117054	339	1
3.75352282577409	3.45058199055632	340	1
3.75546115007820	3.45200773830852	341	1
3.75347511981772	3.46443615580730	342	1
3.75445239121056	3.47509567231683	343	1
3.75813722093369	3.48364075124171	344	1
3.75704508573651	3.47662034009280	345	1
3.75347462966634	3.44768818754197	346	1
3.75400757780303	3.45497629601395	347	1
3.75399575492698	3.45183911347858	348	1
3.75437718914550	3.45673537862250	349	1
3.75426847000741	3.46244280245506	350	1
3.75261424021112	3.45057336324398	351	1
3.75126207967135	3.43993600133282	352	1
3.75078684028038	3.43919637239871	353	1
3.75323262644361	3.46268883199220	354	1
3.75376055852633	3.46003927223264	355	1
3.75296543141079	3.44847585856694	356	1
3.75133685189290	3.44899432768449	357	1
3.75303903444428	3.45297294311381	358	1
3.75581325366578	3.45486450805070	359	1
3.75523194151279	3.46141698799567	360	1
3.75642818503359	3.48424483728713	361	1
3.75585036475323	3.47327240899619	362	1
3.75393097858863	3.47363925125057	363	1
3.75354119754895	3.46448510537906	364	1
3.74852669516806	3.43750763661634	365	1
3.75003683496969	3.46591859148789	366	1
3.74855064857518	3.45185878875556	367	1
3.75453582293380	3.45777601468610	368	1
3.75539740409318	3.43998771551040	369	1
3.75218529668048	3.44746991269343	370	1
3.75451806729057	3.46200929437124	371	1
3.75642004714002	3.45281128184006	372	1
3.75070845206693	3.44224123370173	373	1
3.75565797295707	3.45733862327892	374	1
3.75795501454877	3.47176669516579	375	1
3.75133497602379	3.46744283092773	376	1
3.75289585714228	3.46940317674301	377	1
3.75111843357342	3.45591592968647	378	1
3.75006903639832	3.46012463866196	379	1
3.75553912070123	3.47856147188298	380	1
3.75336744160830	3.46172884863666	381	1
3.74974064915667	3.45808984482871	382	1
3.75087005675786	3.44597172809190	383	1
3.75004883558892	3.44636602347312	384	1
3.75439658590915	3.46137156331270	385	1
3.75511763757205	3.45403318755576	386	1
3.75364304326377	3.45094907041721	387	1
3.75421358076062	3.45112295373604	388	1
3.75379990584616	3.45111987617843	389	1
3.75125445329129	3.43725200705946	390	1
3.75143904038004	3.44241625762748	391	1
3.75082856187189	3.44497033775150	392	1
3.75446758275235	3.45907562166540	393	1
3.75023265601194	3.43822297282647	394	1
3.75081398208116	3.44848920655380	395	1
3.75272001975063	3.45225460704299	396	1
3.75195689626215	3.44914637772609	397	1
3.75263718973397	3.45443936533618	398	1
3.75131518267563	3.44530265425759	399	1
3.75032041622449	3.45420933682916	400	1
3.74914374745602	3.45026133939027	401	1
3.75414782350620	3.48166144438383	402	1
3.75348227386270	3.45938845017079	403	1
3.74880359327930	3.44705522158990	404	1
3.75001206661129	3.45451503304195	405	1
3.75105212326368	3.44364083841543	406	1
3.75068484837726	3.43688177022586	407	1
3.75155647945793	3.45189429089610	408	1
3.75470354524716	3.46558887807966	409	1
3.75397830163289	3.45215078818333	410	1
3.75275244104556	3.45833380630855	411	1
3.75247035138988	3.43579047467422	412	1
3.75128925817401	3.44184111887732	413	1
3.75133769357742	3.45890122049542	414	1
3.74916253570554	3.44733358239658	415	1
3.75385762140420	3.45817691533165	416	1
3.75364276759331	3.45940126935367	417	1
3.75257653168951	3.46216225272729	418	1
3.75528617529939	3.47089002304695	419	1
3.75360587295224	3.46774909163558	420	1
3.75220896501910	3.47020235821569	421	1
3.74984954738869	3.44840234513638	422	1
3.75171196463169	3.45517650885549	423	1
3.74651048496389	3.44935933287961	424	1
3.75324299680508	3.46919241447280	425	1
3.75078026953660	3.45874330203854	426	1
3.75458990662453	3.46790891907708	427	1
3.75416597064555	3.46478494768771	428	1
3.75255340249817	3.44638577253629	429	1
3.75235760086015	3.45488906792131	430	1
3.75067919012588	3.44851206132342	431	1
3.75077405189158	3.43774065922211	432	1
3.74977820408133	3.44638509672132	433	1
3.75167603575751	3.45873635664356	434	1
3.75418769077618	3.46284205674392	435	1
3.75295407735264	3.46578017102851	436	1
3.75145532405424	3.44839663723909	437	1
3.75162064605205	3.43680342273636	438	1
3.75305076894434	3.44916041805516	439	1
3.74977012102668	3.46257417909629	440	1
3.74788223388101	3.46152997105015	441	1
3.75272266813988	3.46688139434305	442	1
3.75219504304935	3.44862011111474	443	1
3.75015204586325	3.44170420114287	444	1
3.74948127070315	3.43868438855929	445	1
3.74890545337831	3.44099202741881	446	1
3.74858289489401	3.45590915247084	447	1
3.74976847604745	3.44955392835639	448	1
3.75196452408967	3.45560480711334	449	1
3.75250479313941	3.45932080306422	450	1
3.75427918459815	3.46096872745944	451	1
3.75280409419446	3.46186930345698	452	1
3.75317728538921	3.45004591553296	453	1
3.75251598090034	3.46852319132639	454	1
3.75405067585468	3.46493463954610	455	1
3.75662236336645	3.47883861641010	456	1
3.75138388205261	3.45857578242560	457	1
3.75275546474532	3.47055749209518	458	1
3.75004599061880	3.46115707487865	459	1
3.75601578648161	3.48200678174547	460	1
3.75486829815230	3.46290635812484	461	1
3.75045341433565	3.43936733915771	462	1
3.75433940201983	3.44495850132218	463	1
3.75412837701951	3.46162008211394	464	1
3.75095546731755	3.46244683139708	465	1
3.75426253246258	3.47017159771821	466	1
3.75232908278813	3.45518545033239	467	1
3.74948388858983	3.45473402906915	468	1
3.74833301508177	3.43899684568372	469	1
3.75263410348172	3.45330090127733	470	1
3.75059681638305	3.45501174088257	471	1
3.75317587302670	3.46304233997599	472	1
3.75097045102362	3.46319303637777	473	1
3.75120719118557	3.44646474761840	474	1
3.75180655264265	3.45659119928947	475	1
3.75378000773800	3.47359729790794	476	1
3.75624987794858	3.45629970144534	477	1
3.75525981848689	3.45107327095875	478	1
3.75698095703116	3.45674077876017	479	1
3.75286764480446	3.45474018285333	480	1
3.75383926941632	3.46007913991722	481	1
3.75450782194215	3.46396366730510	482	1
3.75617328240623	3.48471941348489	483	1
3.75679063980785	3.49009711242868	484	1
3.75205445102873	3.45233762798999	485	1
3.74928221410616	3.44662547209550	486	1
3.75334437510062	3.44662931175696	487	1
3.75519367020564	3.46355900926994	488	1
3.75229113447187	3.45059686570583	489	1
3.75152650964578	3.46041509333411	490	1
3.75350214431088	3.46812136449151	491	1
3.75306136095753	3.46227579586851	492	1
3.75192975980600	3.46598291574769	493	1
3.75464571174222	3.47026703830607	494	1
3.75265804020672	3.46080189697326	495	1
3.75110737159800	3.46570309715099	496	1
3.75404679856538	3.46330941613251	497	1
3.75616924348005	3.46950064896474	498	1
3.75693157646206	3.48365372334411	499	1
3.75130576241830	3.46384826393458	500	1
3.75598325199451	3.46592992502382	501	1
3.75516121640343	3.46387228107094	502	1
3.75217141017012	3.44290321057373	503	1
3.74737507555119	3.43966454880430	504	1
3.75130580110060	3.44724090137699	505	1
3.75366509424999	3.45672536822572	506	1
3.75142688621028	3.45477972707202	507	1
3.75196404238348	3.45933295142350	508	1
3.75483323887954	3.47564544106445	509	1
3.75059147533397	3.46628544316013	510	1
3.75309396728511	3.47183604975179	511	1
3.75099307486666	3.43920749179462	512	1
3.75135024106723	3.42681864307747	513	1
3.75085435593148	3.42486333790449	514	1
3.74976264581725	3.42165448548964	515	1
3.75432170447528	3.46028187452605	516	1
3.75436035121159	3.45514271511564	517	1
3.75000009844433	3.45990546820493	518	1
3.75405996966423	3.46734970184222	519	1
3.75461657533418	3.46085987241432	520	1
3.75269991995282	3.46912660438840	521	1
3.75637553020187	3.48253005867636	522	1
3.75630579810140	3.47023899728180	523	1
3.75570242073170	3.45017502620453	524	1
3.75106609250265	3.45908340778854	525	1
3.75394311557355	3.46695883380319	526	1
3.75054661144996	3.45969704370620	527	1
3.75486216755287	3.47053198546697	528	1
3.75305776667265	3.47796089117349	529	1
3.75328899621289	3.47089633078113	530	1
3.74987011702868	3.46204217402719	531	1
3.75397401561508	3.46780821381125	532	1
3.75416912321275	3.45338261512598	533	1
3.75123513318709	3.45026950107928	534	1
3.75175679809643	3.45724677067392	535	1
3.74949819597521	3.44988519344372	536	1
3.75386958232254	3.46490044131566	537	1
3.75317375538829	3.47413917084970	538	1
3.75437274554470	3.46981207562753	539	1
3.75283929036010	3.48109232870257	540	1
3.75360673969902	3.46035928817330	541	1
3.75557960730022	3.47238473899634	542	1
3.75081308027760	3.47014138424329	543	1
3.75220577000918	3.46887425376870	544	1
3.75092230149979	3.44773674108954	545	1
3.75134907204710	3.45773359733807	546	1
3.74845351022215	3.44891725916434	547	1
3.75276858307706	3.47123680377833	548	1
3.75367255633715	3.47069739395645	549	1
3.74960341070249	3.44952050673661	550	1
3.74959918510134	3.44898663470842	551	1
3.75500115400120	3.45121521406425	552	1
3.75255634156282	3.46072171745842	553	1
3.75330517200042	3.45330017963400	554	1
3.75470567757621	3.46443703513547	555	1
3.75174757481296	3.45152659668248	556	1
3.75206516720907	3.45782289183749	557	1
3.74871162324221	3.45157255260322	558	1
3.75556341267173	3.47362926937421	559	1
3.75352090780993	3.45567997310380	560	1
3.75338865852802	3.47836081359946	561	1
3.75196047763834	3.47294379647670	562	1
3.75209613737264	3.45595805574286	563	1
3.75504494115005	3.47767048832697	564	1
3.75406450232965	3.46003253486618	565	1
3.75156023632298	3.44775992721600	566	1
3.75121368338712	3.46042529478835	567	1
3.75094629025491	3.46156143851968	568	1
3.75062154643810	3.45989890775120	569	1
3.75409417240460	3.46867421668696	570	1
3.75189922105538	3.46073579554435	571	1
3.75220719058882	3.45289090604968	572	1
3.75217421375966	3.44552283538045	573	1
3.74873581282229	3.45351148624644	574	1
3.75388819215581	3.47846776839375	575	1
3.75205217330242	3.47168366354623	576	1
3.75193164824939	3.45164866041073	577	1
3.75289634819097	3.46846801072811	578	1
3.75423795722346	3.45942346431864	579	1
3.75298382335504	3.44551522667567	580	1
3.75283981654310	3.45472337819153	581	1
3.75468618847979	3.45974981261225	582	1
3.75428686825686	3.45871259203801	583	1
3.75175063072119	3.45132672540077	584	1
3.74910538438971	3.44693217333935	585	1
3.75207188414108	3.44493086716971	586	1
3.75508243938927	3.46905190484468	587	1
3.75578067818506	3.46550932003414	588	1
3.75068187294135	3.45745021064398	589	1
3.74953959777621	3.44268141534583	590	1
3.75302523661050	3.46177684218952	591	1
3.75514428287134	3.48175127722213	592	1
3.75194750049848	3.46234980472078	593	1
3.75403304829283	3.45590498043023	594	1
3.75347853738219	3.45456535210579	595	1
3.75304608212821	3.46922370558668	596	1
3.75334198003303	3.45958467026506	597	1
3.75185117405627	3.44063779354011	598	1
3.75036265446344	3.45118242116163	599	1
3.75185764927871	3.44453079305853	600	1
3.74914522529150	3.45798561154475	601	1
3.74955039811949	3.43149034204160	602	1
3.75063332561810	3.44043935175586	603	1
3.75621503057024	3.47585892266450	604	1
3.75146280203955	3.46507985328617	605	1
3.75206436160338	3.44655646428789	606	1
3.74887333163133	3.43710611817937	607	1
3.75031818101928	3.45003122270919	608	1
3.75092455709646	3.46118814869979	609	1
3.75108644814820	3.46206554413169	610	1
3.75382516738278	3.46870895961250	611	1
3.75332469279413	3.46462909316045	612	1
3.75409143615391	3.45677750391127	613	1
3.75434015662035	3.45242958978904	614	1
3.75270382395280	3.47119600063624	615	1
3.75308679671549	3.46205312183881	616	1
3.75179411069910	3.45730919393637	617	1
3.75318861696677	3.44190689831008	618	1
3.75335087611972	3.44608729282736	619	1
3.75465927576395	3.45085069346852	620	1
3.75035656104810	3.45736603945429	621	1
3.75008364488607	3.45668176541717	622	1
3.75516314029229	3.46020153696537	623	1
3.75410516953271	3.45897186203107	624	1
3.75383002529454	3.47401253089204	625	1
3.75080517273882	3.45968264502581	626	1
3.75684326319354	3.48152994015373	627	1
3.75506710734342	3.46341256636336	628	1
3.74990436896134	3.44410697081726	629	1
3.75197483318142	3.43303737666330	630	1
3.74948369970345	3.44189923657993	631	1
3.75161574381260	3.44268082074868	632	1
3.75212010724129	3.45692443622187	633	1
3.75029957747281	3.44792063970647	634	1
3.75192098402004	3.46149685126259	635	1
3.74970103926722	3.45601230637299	636	1
3.75133966823441	3.45124463829463	637	1
3.75069188447182	3.45168826018030	638	1
3.74955860123594	3.45281237049042	639	1
3.75179957506282	3.46926681344182	640	1
3.75224224915325	3.44724562302457	641	1
3.75269446790816	3.45675868219165	642	1
3.75538207273313	3.45963097647450	643	1
3.75393570272512	3.46164662313383	644	1
3.74983943486502	3.44922174344608	645	1
3.75094504793373	3.44542692230856	646	1
3.75186233950522	3.45733416301616	647	1
3.75145091496243	3.44480575180542	648	1
3.75499061478978	3.45956145849096	649	1
3.75388411467295	3.45161166101023	650	1
3.75054710597486	3.45289069617694	651	1
3.74984421370625	3.44317145734338	652	1
3.75255453173126	3.44396229144780	653	1
3.75188988129817	3.43944085898488	654	1
3.75169897470055	3.45919418563034	655	1
3.75211514368284	3.46285693098878	656	1
3.75465020268313	3.46467922333675	657	1
3.75626209905516	3.46590937274314	658	1
3.75632473135277	3.47552768400819	659	1
3.75364541829612	3.45679757000449	660	1
3.75546646851462	3.46125062814097	661	1
3.75585546926660	3.44861827638679	662	1
3.75571006700782	3.45210729481520	663	1
3.75430984566657	3.45303505843815	664	1
3.75050511079199	3.44697723220293	665	1
3.75037730869311	3.44762063937120	666	1
3.75361140892682	3.45343147584737	667	1
3.75311482826182	3.45468962743717	668	1
3.75079460662239	3.45370253907911	669	1
3.75007925286556	3.45892007373808	670	1
3.74857463830887	3.45023123158445	671	1
3.75270340803468	3.46628316428118	672	1
3.75690281016191	3.47982442395108	673	1
3.75417754368926	3.47654986678480	674	1
3.75392304797586	3.45635478192169	675	1
3.75069198320142	3.45176058539922	676	1
3.74943228758923	3.44875673135581	677	1
3.75271725535257	3.45131574653125	678	1
3.75124107626175	3.44307316210589	679	1
3.75365171591080	3.47090368856002	680	1
3.75096556894731	3.45593948443517	681	1
3.75375648104986	3.45102555744310	682	1
3.75179125848655	3.44403692665599	683	1
3.74983368111900	3.44975007067370	684	1
3.75108467972274	3.44113945122107	685	1
3.75015004212884	3.45684794274981	686	1
3.75327836091755	3.46144644354993	687	1
3.75581268515124	3.46814865035886	688	1
3.75574847648907	3.46085037085576	689	1
3.75309975134451	3.46132816257346	690	1
3.75667538395878	3.44990248932146	691	1
3.75124821480965	3.43722879566458	692	1
3.75417024183321	3.45375947897887	693	1
3.75547331678317	3.45618313260819	694	1
3.74920205991248	3.45563933113834	695	1
3.75042134628503	3.45696024788054	696	1
3.75446892227939	3.45632980645670	697	1
3.75362390952026	3.45932041561171	698	1
3.75583171751275	3.45915505572407	699	1
3.75439039139789	3.45122783821981	700	1
3.75321981258117	3.44883124952007	701	1
3.75535361113852	3.45515931597381	702	1
3.75474646929955	3.45811250662300	703	1
3.75582327981905	3.44974070658332	704	1
3.75260011107791	3.46187721291718	705	1
3.75048297406326	3.45833214964963	706	1
3.75344748055078	3.45927156977585	707	1
3.75190435815498	3.46491733914416	708	1
3.75305219401971	3.46850548609909	709	1
3.75241861516928	3.45349859288788	710	1
3.75176717567637	3.43338820400989	711	1
3.75291287177076	3.45317980706683	712	1
3.75408812540178	3.44987731707881	713	1
3.75213843564492	3.45093883099353	714	1
3.75422642021854	3.46546045515195	715	1
3.75155334761550	3.46626290811540	716	1
3.75334115997013	3.46711921126026	717	1
3.74897055271670	3.44749233353833	718	1
3.75514745965907	3.46963835389655	719	1
3.75119090434484	3.46995161683128	720	1
3.75153489968811	3.46605312196369	721	1
3.75447964027134	3.47881698482809	722	1
3.75540639899379	3.49012271056971	723	1
3.75202559758657	3.47008331629593	724	1
3.74963227402650	3.44862692241282	725	1
3.75128879412645	3.44937174025234	726	1
3.75036094749564	3.44357478109096	727	1
3.75123490969127	3.45132814305361	728	1
3.75409647551669	3.45513930402335	729	1
3.75081568104506	3.45719051533809	730	1
3.75000386818444	3.44917364799423	731	1
3.75219659217722	3.45245737994316	732	1
3.75305055414212	3.46656894128641	733	1
3.75635346763692	3.47190338917621	734	1
3.75332119076057	3.46037557192475	735	1
3.75611553485626	3.47522244567706	736	1
3.75289851190264	3.46092508549235	737	1
3.75319544009426	3.46031653494842	738	1
3.75157138017830	3.46668974314389	739	1
3.75306707298988	3.45141690424317	740	1
3.75469058596800	3.46239697073066	741	1
3.75543402739405	3.46421347358114	742	1
3.75541946402065	3.47786963456317	743	1
3.75345847701116	3.46318425056415	744	1
3.75232099377279	3.46957612014104	745	1
3.75320860715315	3.45124195681735	746	1
3.75178065199683	3.44791724988658	747	1
3.75816959796421	3.46583952162444	748	1
3.75732814491797	3.48849925976829	749	1
3.75318651195452	3.48003123267102	750	1
3.75311843296341	3.46937353620778	751	1
3.75608704256681	3.46474110810671	752	1
3.75315904766388	3.46130342133600	753	1
3.75074789185632	3.44570455926049	754	1
3.75473934123199	3.45179180070791	755	1
3.75369710188285	3.44892305901681	756	1
3.75679961969516	3.47058523029249	757	1
3.75479009661391	3.46243752706605	758	1
3.75361678727638	3.47175874034218	759	1
3.75055204587167	3.46078167986727	760	1
3.75079825413991	3.45502705870283	761	1
3.74902124272487	3.45569993949805	762	1
3.75369850891682	3.45235363540709	763	1
3.75252178858690	3.46724819402009	764	1
3.75298019891818	3.46177312075060	765	1
3.75225272860213	3.47020687267044	766	1
3.75491682365978	3.47668634711097	767	1
3.75443988878209	3.46695055009499	768	1
3.75345885726978	3.45898931187147	769	1
3.75394163009761	3.45714145642587	770	1
3.75297016022790	3.46888181525952	771	1
3.75427065720557	3.46215285827201	772	1
3.75202631159953	3.46853701244982	773	1
3.75211362434241	3.46080067676721	774	1
3.75119773269268	3.46338458100649	775	1
3.75224304385770	3.46959050512020	776	1
3.75343748003251	3.45121230525678	777	1
3.75043847405281	3.45313839870765	778	1
3.75077759987606	3.45404328821812	779	1
3.75150612471484	3.46877212408004	780	1
3.75093392596520	3.45609838852648	781	1
3.75233970288796	3.44534219162230	782	1
3.75292894379839	3.45449386710203	783	1
3.75217779433837	3.44694291741309	784	1
3.75158881699913	3.44280770107061	785	1
3.75081449667508	3.43976106259729	786	1
3.75349754688138	3.45124592584771	787	1
3.75289083542440	3.45076453560540	788	1
3.75117488111324	3.45767389647122	789	1
3.75047489424762	3.46372886893171	790	1
3.75600627316095	3.45926097033794	791	1
3.75187409746287	3.45122857603382	792	1
3.75198573450460	3.45208903665128	793	1
3.75127017768054	3.44735557563324	794	1
3.75443441036278	3.47816929601172	795	1
3.75615840901793	3.46426686103757	796	1
3.75253936507495	3.46301621414377	797	1
3.75436144809204	3.46835495759057	798	1
3.74879827623672	3.45587027420681	799	1
3.74868347196034	3.45824823371666	800	1
3.74940286687200	3.43681364912286	801	1
3.74960583766065	3.44377304663308	802	1
3.75331225728658	3.46446761886731	803	1
3.75082261330632	3.45857900565901	804	1
3.75195109679395	3.46175435426760	805	1
3.75228405601260	3.47409396666165	806	1
3.75192509086529	3.44441993522312	807	1
3.75443958476811	3.45661268051461	808	1
3.75244602042549	3.43808307050178	809	1
3.74643764050086	3.44107659135604	810	1
3.74945031156461	3.44564338934772	811	1
3.74930342963722	3.44766842048095	812	1
3.75170877509372	3.45124795151582	813	1
3.74945928343766	3.44899924518319	814	1
3.75035397419076	3.45725968431419	815	1
3.74813405190496	3.44928887641933	816	1
3.75698641133617	3.47275981840175	817	1
3.75596029577206	3.45384433777927	818	1
3.75114920232664	3.44531708115011	819	1
3.75332321105571	3.46201139508587	820	1
3.75803871875792	3.47055373440400	821	1
3.75442891962051	3.47560049195352	822	1
3.75422532405038	3.47617826878604	823	1
3.75363281639556	3.46079585032752	824	1
3.75299420584227	3.45676148352509	825	1
3.75032993746334	3.44221760472349	826	1
3.75403947046928	3.45660338986972	827	1
3.75262139038755	3.45616816209955	828	1
3.75334984712474	3.46231343071685	829	1
3.75177134134989	3.44838827452822	830	1
3.75598345750588	3.45977480473178	831	1
3.75522594630810	3.47374729851788	832	1
3.75184199298806	3.45897316250276	833	1
3.75318634119956	3.46103108990529	834	1
3.75214469392643	3.46889015602379	835	1
3.75275140113951	3.44958825097815	836	1
3.75518663457600	3.45899111992785	837	1
3.75362012304061	3.46642140297931	838	1
3.75537762925212	3.45663708297776	839	1
3.75254387391179	3.44448413123944	840	1
3.74956059322558	3.44102390116311	841	1
3.75113753959255	3.45256741710556	842	1
3.75265819383934	3.45763524758604	843	1
3.75239787514700	3.46607377259830	844	1
3.74960242918234	3.45377379557237	845	1
3.75144426815509	3.45848056520079	846	1
3.75204067099230	3.45250102180014	847	1
3.75153258428362	3.44984563837663	848	1
3.74987651912715	3.46415926280407	849	1
3.75146472164101	3.47006301649139	850	1
3.75151898944971	3.46362329338054	851	1
3.75396920945388	3.46091577874050	852	1
3.75383751916501	3.47570715680054	853	1
3.74874712602915	3.44745787491996	854	1
3.75305652527557	3.46317537303634	855	1
3.75212110685425	3.46439037573968	856	1
3.75737918516172	3.46814911939173	857	1
3.75101228272209	3.45748207223720	858	1
3.75057959714417	3.44652572932814	859	1
3.74651763571731	3.44373290535910	860	1
3.74821981923271	3.45253503783933	861	1
3.75340163288799	3.46134125761731	862	1
3.75314816075663	3.47128442812534	863	1
3.75010429690896	3.44705617150750	864	1
3.75093604552634	3.45188298367432	865	1
3.75065795461908	3.44277473620850	866	1
3.75175979141864	3.44646294601262	867	1
3.74963029109958	3.45183093809018	868	1
3.75454387621588	3.45621951335259	869	1
3.75461335784488	3.46316304819243	870	1
3.75392479677921	3.46177589583127	871	1
3.75108712209362	3.45354806971076	872	1
3.74979185605173	3.44664350047321	873	1
3.75807325158777	3.48738858938436	874	1
3.75546822091890	3.47995585003860	875	1
3.75435119958516	3.46824725113358	876	1
3.75292672710100	3.46306630307490	877	1
3.74820172296761	3.44881802127302	878	1
3.74949538765316	3.45100519862043	879	1
3.75146243118455	3.45001198002163	880	1
3.75729409488443	3.47472914344783	881	1
3.75346390011803	3.46491303732866	882	1
3.74960178095672	3.43753158597530	883	1
3.75111151190132	3.44611879462794	884	1
3.74839818451713	3.45823181919456	885	1
3.74904921393212	3.45654509583339	886	1
3.75136535849437	3.47841045492567	887	1
3.75052483843745	3.45905673957593	888	1
3.75269873934090	3.46279616685889	889	1
3.75134924498996	3.45236712585007	890	1
3.75253833452272	3.46646292530514	891	1
3.75208928550898	3.47871342843281	892	1
3.75007387494999	3.45763609279142	893	1
3.75006685339979	3.45360124396383	894	1
3.75264099329391	3.46903464174743	895	1
3.75483983456195	3.47195471020234	896	1
3.75015733218365	3.45009686871174	897	1
3.75010725123410	3.44904568603910	898	1
3.75004178328696	3.44143708037587	899	1
3.75043780985267	3.44519338916237	900	1
3.74894675960855	3.45221267298058	901	1
3.75286428398193	3.47454804658826	902	1
3.75063252611746	3.46815620977562	903	1
3.75037699071231	3.45506435302804	904	1
3.74994317400475	3.46199548410176	905	1
3.75284492883694	3.42672683526102	906	1
3.75240654443025	3.44234039815992	907	1
3.74852682884979	3.44857831815266	908	1
3.75319434872674	3.46807839518719	909	1
3.74837249988165	3.45094906217269	910	1
3.74743109891988	3.44270376351823	911	1
3.74834939593140	3.44307818862368	912	1
3.74837477271006	3.44917253008447	913	1
3.74815704177364	3.45283803360573	914	1
3.74975174904312	3.45316047203012	915	1
3.75103275248524	3.44493970635748	916	1
3.74969912219947	3.44650376315252	917	1
3.75103637476894	3.45670208997457	918	1
3.74751377162979	3.45983116126268	919	1
3.74963348347809	3.44962117758728	920	1
3.75329611153565	3.46526833605078	921	1
3.75368308165188	3.47059220531104	922	1
3.75117990610156	3.45451440869741	923	1
3.75076859014831	3.45455798106031	924	1
3.75366471271751	3.46648681017196	925	1
3.75069896895631	3.45095702896437	926	1
3.75200945580751	3.46072978849351	927	1
3.75055724395621	3.43963112435004	928	1
3.74960171323909	3.44835892627100	929	1
3.75321001403083	3.44849246216686	930	1
3.75215791414646	3.45781549048484	931	1
3.74968581718074	3.45809854863674	932	1
3.75067410829217	3.45842187497029	933	1
3.75195310137196	3.46616017770422	934	1
3.75042165872588	3.44849160835894	935	1
3.75040773328805	3.46219793835496	936	1
3.74922702559690	3.44266748188025	937	1
3.75023021424809	3.45781359740623	938	1
3.75176175475714	3.46029274937461	939	1
3.75134248036776	3.45513041032774	940	1
3.74818299028875	3.45367060083449	941	1
3.74991172939429	3.44845655247601	942	1
3.74973944524797	3.45084086752975	943	1
3.74933782599890	3.45549181450833	944	1
3.75225148330029	3.45916243288960	945	1
3.74944643811519	3.44304683032020	946	1
3.75265147500763	3.45784072525235	947	1
3.75062118653107	3.45520628076437	948	1
3.75631244496487	3.45647948541139	949	1
3.75165318682984	3.45520431169169	950	1
3.75394502882065	3.46153404800020	951	1
3.75255525415277	3.45866098724671	952	1
3.74966806088991	3.45443050965925	953	1
3.74985779014292	3.46394416625727	954	1
3.75171235834577	3.45233264729126	955	1
3.74780201784979	3.44524128122599	956	1
3.75288306293719	3.47240724862011	957	1
3.74979279116259	3.44583300266380	958	1
3.74970098035882	3.45775843364348	959	1
3.74765129390497	3.44246609073201	960	1
3.74990201363720	3.44911154644279	961	1
3.75178394199775	3.45915799462948	962	1
3.74911613523451	3.46629984217129	963	1
3.74673531021822	3.45995672687330	964	1
3.75022093378100	3.45091202246471	965	1
3.75645928015472	3.45252273340651	966	1
3.75624933400383	3.46497135368905	967	1
3.75026244256226	3.44023730354311	968	1
3.74826026355983	3.44532468838586	969	1
3.75393971003974	3.47890346157917	970	1
3.75460376382413	3.48089998027122	971	1
3.75118016815686	3.45274542997900	972	1
3.74900955461120	3.45334932465359	973	1
3.74861509382233	3.44710134459295	974	1
3.74986907338457	3.45492774730454	975	1
3.74928018849646	3.46260690555838	976	1
3.75173474613283	3.45940279525282	977	1
3.75327235202372	3.45393206114951	978	1
3.75159414372357	3.45694309427343	979	1
3.75092196789574	3.45094177227182	980	1
3.75324031089013	3.46470264933453	981	1
3.75075398874359	3.47159570297838	982	1
3.75110906904122	3.47307767595897	983	1
3.75408116929096	3.45178763667592	984	1
3.75230348752232	3.43751556637142	985	1
3.74880086739682	3.45200131104964	986	1
3.74827910546949	3.45108534391662	987	1
3.74970711142240	3.45059346746503	988	1
3.74804538478763	3.44469254205713	989	1
3.75116302251648	3.45205896943389	990	1
3.75121972444831	3.45565829662382	991	1
3.74904409415445	3.45806025687689	992	1
3.75338272956260	3.45643912912034	993	1
3.75589502280873	3.47856997381309	994	1
3.75497212858285	3.45686259417607	995	1
3.74926720515459	3.45059763651176	996	1
3.74818039612982	3.44727677931040	997	1
3.74806757886480	3.43925536052901	998	1
3.74961417312814	3.44804518780114	999	1
3.74964659059529	3.45639572693579	1000	1
3.75619230684677	3.46630791388434	1001	1
3.75414324938276	3.46567039681610	1002	1
3.75285032454192	3.45958279972938	1003	1
3.74642325373780	3.45248685611327	1004	1
3.75088108351058	3.47465643919969	1005	1
3.75236574830924	3.45798410218752	1006	1
3.75132569673344	3.46342071099251	1007	1
3.74949197186020	3.46973555640113	1008	1
3.75064413666499	3.46719901290705	1009	1
3.74985444574821	3.45877888649173	1010	1
3.75088276710266	3.46400991123089	1011	1
3.74511369126726	3.45645215449145	1012	1
3.75258249831672	3.46512747809168	1013	1
3.74781207648486	3.44461782725162	1014	1
3.75365032271124	3.47260546988511	1015	1
3.75157167246159	3.47164841475701	1016	1
3.75277143210707	3.45143385280902	1017	1
3.75103683807667	3.46773893912363	1018	1
3.75313969010841	3.46324622648974	1019	1
3.75412101233278	3.48249609731641	1020	1
3.75240160951377	3.46467255472955	1021	1
3.75164849252495	3.47505129900305	1022	1
3.75241825517550	3.48035035242138	1023	1
3.74802322405078	3.46135156521526	1024	1
3.75095229276131	3.45741870679803	1025	1
3.75315429961477	3.47270236973633	1026	1
3.75289817341316	3.46959763094914	1027	1
3.75068512275831	3.47145808496431	1028	1
3.75528842029036	3.47347855304849	1029	1
3.75011156270441	3.45357066163689	1030	1
3.74968147820178	3.45830340247437	1031	1
3.75353542145172	3.45773168596838	1032	1
3.74848907333290	3.45509109997921	1033	1
3.75705509282066	3.48693619105547	1034	1
3.75475352654020	3.45418526950647	1035	1
3.74686858742503	3.44075322125686	1036	1
3.74988331650523	3.46450307617696	1037	1
3.75053935588823	3.46369916759852	1038	1
3.74959632846158	3.44483090403375	1039	1
3.75164317394356	3.45689080263601	1040	1
3.74836211001872	3.44116906383111	1041	1
3.75013461035863	3.43910431335658	1042	1
3.74839635702848	3.46000575719731	1043	1
3.74882127611573	3.44669452880319	1044	1
3.75075703430355	3.45545279271220	1045	1
3.74990738243302	3.43701403868970	1046	1
3.74798424741550	3.43242074568678	1047	1
3.75074712905904	3.45649251690882	1048	1
3.74601192816552	3.45157682537344	1049	1
3.74683774132025	3.43923745411097	1050	1
3.75265229347866	3.46307743441731	1051	1
3.75434302009868	3.47484203045683	1052	1
3.75637428085530	3.48032165893570	1053	1
3.75400828737452	3.47456163672741	1054	1
3.75332535074425	3.46306833155975	1055	1
3.75357908375229	3.46191747215330	1056	1
3.74819038573091	3.45484636074674	1057	1
3.75358215656824	3.46280768725292	1058	1
3.74995089118357	3.43951131541051	1059	1
3.74860072421992	3.45161080111377	1060	1
3.74628156100315	3.44433182085760	1061	1
3.74840222074401	3.44512613992987	1062	1
3.74861121841586	3.45132517099631	1063	1
3.75014977891020	3.46796922563088	1064	1
3.75176702532432	3.46200765954899	1065	1
3.74986988663479	3.46198348759337	1066	1
3.75342231704854	3.46031162101549	1067	1
3.75344091699304	3.45977629476958	1068	1
3.74917292832089	3.46831114012757	1069	1
3.74910762451098	3.45830745905473	1070	1
3.74906514215260	3.44995479294039	1071	1
3.74984365316189	3.44757408872325	1072	1
3.74959017902325	3.45530184566971	1073	1
3.74641960237468	3.45994566600076	1074	1
3.75242590185568	3.47074210145103	1075	1
3.75137027534968	3.46147146919056	1076	1
3.74972185062097	3.45247776353769	1077	1
3.75021666520146	3.47321861250055	1078	1
3.75116278581323	3.45602438804409	1079	1
3.74787289850106	3.45159019764375	1080	1
3.74969637833092	3.45601211532048	1081	1
3.74864169946785	3.44911609691208	1082	1
3.74619216827042	3.44755106478798	1083	1
3.74905195419693	3.45448725138083	1084	1
3.74994278473698	3.45293014627912	1085	1
3.75158905522965	3.46049665918688	1086	1
3.74745214549308	3.44819381080498	1087	1
3.75097154916143	3.46902218207162	1088	1
3.75153017018029	3.46565808129953	1089	1
3.75346469419942	3.46154296133396	1090	1
3.74749188646853	3.46043352973624	1091	1
3.75168524314527	3.47371765800460	1092	1
3.74826444907499	3.45646044709222	1093	1
3.74874850913827	3.44621769741942	1094	1
3.75427391957759	3.45787351937119	1095	1
3.75274824052221	3.46827345136680	1096	1
3.75155615640625	3.46426695007864	1097	1
3.75138751584479	3.47101271682477	1098	1
3.74966383254254	3.44890491791809	1099	1
3.74716480830539	3.45172941840540	1100	1
3.75255326613420	3.45870333810350	1101	1
3.75221559814122	3.44429628556934	1102	1
3.75065376459350	3.45457087298446	1103	1
3.74925856763279	3.44937037536471	1104	1
3.74882983765832	3.43177485815169	1105	1
3.75095227835819	3.45093336566023	1106	1
3.74958882499437	3.45497869936113	1107	1
3.74977049794054	3.45262383042039	1108	1
3.75504873948437	3.48381947233254	1109	1
3.75690106794811	3.47541896686281	1110	1
3.75237146413057	3.46129783243966	1111	1
3.74576747222414	3.45166074820845	1112	1
3.75137656833225	3.46862195709973	1113	1
3.74937370266237	3.45716965491238	1114	1
3.75121018873339	3.46142749050498	1115	1
3.74931992085503	3.44900869580602	1116	1
3.75378647352173	3.45295405879211	1117	1
3.75171356567993	3.44523135201096	1118	1
3.75054388508357	3.45185728387980	1119	1
3.75275569126905	3.46834547547790	1120	1
3.75315650402186	3.47626991068443	1121	1
3.74896939421598	3.46464096531292	1122	1
3.75354443454512	3.46570531844152	1123	1
3.75266751705244	3.46351509459494	1124	1
3.74897912698259	3.44196941019364	1125	1
3.75071550967341	3.45984604975935	1126	1
3.74946159322371	3.46629025888440	1127	1
3.75026477369786	3.45991969150997	1128	1
3.75242164503495	3.44815014692604	1129	1
3.75053866869692	3.43850309795925	1130	1
3.75061319472332	3.45727735991695	1131	1
3.75386546511444	3.46090114377551	1132	1
3.75046489588236	3.46398596418399	1133	1
3.74852412561158	3.45443359734949	1134	1
3.75040763556846	3.45164894389792	1135	1
3.75243784276785	3.46532400279536	1136	1
3.74784200670753	3.45994360842872	1137	1
3.74725315057475	3.44727235790512	1138	1
3.74926261750807	3.45052175016687	1139	1
3.75515044163200	3.47320534618878	1140	1
3.75488360159035	3.48264797925162	1141	1
3.75226562501738	3.47902324131970	1142	1
3.75007647998711	3.46756764140000	1143	1
3.75159812660005	3.45171972153298	1144	1
3.75045205924857	3.45582559374001	1145	1
3.75209135560489	3.46438460665404	1146	1
3.75274208371362	3.46342550567029	1147	1
3.75003254868113	3.45936089974369	1148	1
3.75034637863439	3.45523048606374	1149	1
3.75035945763469	3.45623077641287	1150	1
3.74866491414726	3.45039666000801	1151	1
3.74877940950631	3.45470247081922	1152	1
3.74821817252341	3.45383413819286	1153	1
3.75142126052002	3.46079267147970	1154	1
3.75554056511871	3.48566506655643	1155	1
3.75364429279630	3.47875918794391	1156	1
3.75037520430317	3.44919077463757	1157	1
3.74958361674866	3.44989353706776	1158	1
3.75420791033823	3.46722611595836	1159	1
3.74865727707322	3.44330936467139	1160	1
3.74611827620007	3.44364403942214	1161	1
3.74894149807155	3.46722419132247	1162	1
3.75034309964546	3.45812419907096	1163	1
3.74808289638198	3.44607494672320	1164	1
3.75039527661411	3.45878636397734	1165	1
3.75067524011771	3.45925477921989	1166	1
3.74958622559733	3.46198197884244	1167	1
3.74767338550525	3.44238315217377	1168	1
3.74810328871501	3.44237315076979	1169	1
3.74948078742650	3.45719906856034	1170	1
3.74998415846452	3.45181295295958	1171	1
3.74623005481235	3.43136508187324	1172	1
3.74873560839299	3.45402925355102	1173	1
3.74997587787718	3.44072006768362	1174	1
3.75089863541914	3.45068668624676	1175	1
3.74702316744956	3.45541940985306	1176	1
3.74663664694304	3.45751113781749	1177	1
3.75079583829037	3.47225602528613	1178	1
3.74791405512488	3.45224973240592	1179	1
3.75237672541548	3.47219090632585	1180	1
3.74867397931135	3.45759902923246	1181	1
3.74843404414614	3.45546799726078	1182	1
3.75076936749173	3.47220250381616	1183	1
3.74689511701936	3.45926944930290	1184	1
3.74963196503046	3.45000447552986	1185	1
3.74879357903261	3.44420251364747	1186	1
3.74614665420029	3.45238158402665	1187	1
3.74883159510094	3.45119129382553	1188	1
3.74858756977556	3.46131952869939	1189	1
3.74917534544932	3.46354084034246	1190	1
3.74638703884903	3.45615480140875	1191	1
3.74874138411161	3.45855552480650	1192	1
3.74653104835151	3.43886971499965	1193	1
3.74450546301255	3.45009734462965	1194	1
3.74982723853026	3.44103126935798	1195	1
3.74732405903739	3.45224424032712	1196	1
3.74804291431570	3.46044959946400	1197	1
3.74832212938963	3.45089163483071	1198	1
3.75091616799017	3.44972089408760	1199	1
3.74941561292944	3.43397057027600	1200	1
3.74853745514319	3.45182319961560	1201	1
3.74979049284157	3.46748567280211	1202	1
3.75152535373707	3.47596771191533	1203	1
3.75222113597604	3.47297717092808	1204	1
3.75004099502282	3.47535909519864	1205	1
3.74560576401560	3.45921886068716	1206	1
3.74666359539894	3.43909341689612	1207	1
3.75241642980803	3.46426133507482	1208	1
3.74940412766168	3.46046063668691	1209	1
3.74940052792076	3.47532376773490	1210	1
3.75100098389089	3.45753330742454	1211	1
3.74982625250378	3.46114105841736	1212	1
3.75264341242496	3.47203779464742	1213	1
3.74798454221646	3.44594533760154	1214	1
3.75272963181545	3.46991158667527	1215	1
3.74986452681628	3.44561953211110	1216	1
3.75541125649137	3.47954083608938	1217	1
3.74939124778246	3.46027872808927	1218	1
3.75164207135191	3.46311396462864	1219	1
3.75072656575132	3.45753412340558	1220	1
3.75206905150534	3.47759079378231	1221	1
3.75011662953810	3.46524790844246	1222	1
3.75014841452164	3.45018446215464	1223	1
3.74851437327202	3.43854428201288	1224	1
3.74758985081430	3.44798809172801	1225	1
3.74996576589844	3.46154733414785	1226	1
3.74973641027757	3.44921774017683	1227	1
3.74800686537828	3.45540107605044	1228	1
3.75011368844854	3.47591662785613	1229	1
3.75092335519955	3.45391204104756	1230	1
3.75042390993486	3.45774313024932	1231	1
3.74916319268378	3.45368690556222	1232	1
3.75184680780544	3.45199518607242	1233	1
3.75180982860340	3.48486891994288	1234	1
3.74966247815365	3.44990318388972	1235	1
3.74501623016701	3.42052399664734	1236	1
3.75100290316818	3.46072554699609	1237	1
3.75292992187454	3.46636116366447	1238	1
3.75023376946761	3.45680081804654	1239	1
3.74887861600032	3.45370076465765	1240	1
3.75089898653901	3.44701512011550	1241	1
3.74857613720571	3.45068142320045	1242	1
3.75015276252264	3.46423298979329	1243	1
3.75485006784753	3.47231608297941	1244	1
3.74922311660550	3.46498901878282	1245	1
3.75149076949707	3.45985215291418	1246	1
3.74845616894533	3.45809859710128	1247	1
3.74823572134103	3.44187627764529	1248	1
3.74997280381858	3.46249122259923	1249	1
3.75012675900873	3.45364203343982	1250	1
3.74785036924995	3.44800383033478	1251	1
3.74434520527470	3.44016051905878	1252	1
3.75039991321583	3.44828742298067	1253	1
3.74790687220403	3.46324164336645	1254	1
3.75019628237048	3.45174616562376	1255	1
3.75193249210716	3.45594140357059	1256	1
3.74958907739501	3.44810078572545	1257	1
3.75067631927232	3.46339058543472	1258	1
3.75052401226859	3.46172989263948	1259	1
3.75055581189605	3.43912062835663	1260	1
3.74622868897389	3.46074503730453	1261	1
3.74909320948691	3.46619514669968	1262	1
3.75646556965408	3.47446564919409	1263	1
3.75327336611700	3.47014015949827	1264	1
3.75009857168813	3.45957480769547	1265	1
3.74886616202906	3.44268962298653	1266	1
3.75061587801748	3.45874452678233	1267	1
3.74806417102689	3.45779322551812	1268	1
3.75095159702217	3.44739896449457	1269	1
3.74977554620198	3.45558900091118	1270	1
3.75080586501665	3.46091719536082	1271	1
3.74993691130156	3.46979929269836	1272	1
3.74523303063222	3.43886515428246	1273	1
3.75035022449805	3.44283333138368	1274	1
3.75140004530153	3.45977315235284	1275	1
3.75111622252611	3.46482246830049	1276	1
3.74966074294579	3.44559274995262	1277	1
3.74573858067975	3.42914690998346	1278	1
3.74790004643314	3.44850955899976	1279	1
3.74968306478589	3.44462517716102	1280	1
3.74888887413983	3.44611494410134	1281	1
3.74529171757896	3.41482901934990	1282	1
3.74946967563823	3.44855497045901	1283	1
3.74998031682593	3.45443035439202	1284	1
3.74748766096415	3.46716600565606	1285	1
3.74656407168651	3.44913111059496	1286	1
3.74773167768431	3.44712956121720	1287	1
3.74634642875284	3.42738328663334	1288	1
3.74732784516389	3.43516839334001	1289	1
3.74922279228637	3.45204142021138	1290	1
3.74980347143989	3.45582526130143	1291	1
3.74523912829514	3.45654440620551	1292	1
3.74967977231569	3.45319071978344	1293	1
3.74882339451246	3.46202257533011	1294	1
3.74930156970143	3.45759847947468	1295	1
3.74583059734322	3.43214941926328	1296	1
3.74832520429371	3.43367301347027	1297	1
3.74867942154975	3.44157963399556	1298	1
3.74626500701734	3.44620262168260	1299	1
3.75539133854137	3.45432268653687	1300	1
3.75321885438498	3.46578987153266	1301	1
3.75070071805798	3.46080218097985	1302	1
3.74850881127680	3.43965070049967	1303	1
3.74841316225215	3.44508562802899	1304	1
3.74770402392210	3.45600192612738	1305	1
3.74952776027775	3.46643749084575	1306	1
3.75337996793267	3.48493289142714	1307	1
3.74997584415854	3.45094061525204	1308	1
3.74860963501247	3.45617214226773	1309	1
3.75071565735165	3.46225925930512	1310	1
3.75070880183150	3.45819134285413	1311	1
3.75114891406831	3.47386955665590	1312	1
3.74931046781893	3.45767412925079	1313	1
3.75296942499386	3.46369128966275	1314	1
3.74735292327843	3.45385096499243	1315	1
3.75075213770132	3.45840656958258	1316	1
3.75233021292823	3.46081483953822	1317	1
3.75232889495776	3.47185719362734	1318	1
3.75197157590747	3.44173888467592	1319	1
3.74890450090582	3.45313476640032	1320	1
3.74722837204760	3.45299434405699	1321	1
3.75150412729684	3.46674830801683	1322	1
3.75097189796714	3.47713819893153	1323	1
3.74825186199360	3.45213923364176	1324	1
3.74671822390055	3.45723947554080	1325	1
3.75192355261561	3.46517401584567	1326	1
3.75055781705191	3.47233302052980	1327	1
3.75019569928040	3.45419942406221	1328	1
3.75038715255194	3.46662332965514	1329	1
3.74682563738011	3.45790191371334	1330	1
3.74811091191544	3.44083109353369	1331	1
3.74901992458940	3.44925718924530	1332	1
3.74853060140801	3.43468168434640	1333	1
3.75149880373546	3.45667908166895	1334	1
3.75019762915558	3.46238700662935	1335	1
3.75163809182453	3.47199564726816	1336	1
3.75054740046094	3.46630723813924	1337	1
3.74898963932024	3.45106474019734	1338	1
3.74961743623683	3.45507955989362	1339	1
3.75068386041616	3.45951695656576	1340	1
3.74945074217463	3.46488800510253	1341	1
3.75085299592980	3.45216116271967	1342	1
3.75067202798261	3.45265627487569	1343	1
3.75168139761809	3.45030823002384	1344	1
3.75455666414299	3.47229733558829	1345	1
3.75120908028071	3.47968143638160	1346	1
3.75422605533716	3.48302056028732	1347	1
3.75040056884573	3.45864601059396	1348	1
3.75097299242698	3.47158203043814	1349	1
3.75354819472708	3.46996564097274	1350	1
3.75001710452617	3.46041217174283	1351	1
3.74895291391302	3.46337021396308	1352	1
3.74913863427606	3.45455205478986	1353	1
3.74912140205690	3.43941709104368	1354	1
3.74978673239295	3.44708909378788	1355	1
3.75152749788145	3.44680318795603	1356	1
3.74906239439550	3.44252492462360	1357	1
3.75083713292904	3.44114256576131	1358	1
3.75226252199595	3.45488952555334	1359	1
3.74956160990911	3.44950132911081	1360	1
3.75255853011138	3.46568479106643	1361	1
3.75486540905730	3.48553011565989	1362	1
3.75287679091064	3.47008765095543	1363	1
3.75400648753943	3.46847538919927	1364	1
3.75194284497433	3.45405952844045	1365	1
3.74823894078196	3.44923630085148	1366	1
3.74915522749492	3.45598728437135	1367	1
3.75442510545312	3.47064934019385	1368	1
3.75239425153005	3.46815437895708	1369	1
3.74942379960803	3.45442456578703	1370	1
3.75078708198518	3.46187286826307	1371	1
3.74438070186121	3.45233003285221	1372	1
3.75044694061394	3.44209542642567	1373	1
3.75009520848325	3.46840677058217	1374	1
3.75011070813187	3.46461375309685	1375	1
3.75205225213965	3.45689867115616	1376	1
3.74811055307375	3.44028216056404	1377	1
3.74799669989740	3.44549452427627	1378	1
3.75039233672817	3.44314630473269	1379	1
3.74709888349400	3.44819802862730	1380	1
3.74613860136750	3.44382909589155	1381	1
3.74983192051353	3.44034880415224	1382	1
3.74839982060616	3.45116101413909	1383	1
3.74807956462247	3.45732753782030	1384	1
3.74930872425375	3.45352633497507	1385	1
3.75223784088668	3.47933117905941	1386	1
3.75008709993011	3.45596791170379	1387	1
3.75025598612151	3.44769284904496	1388	1
3.74728431187705	3.45211617488445	1389	1
3.74922762625251	3.45860160379045	1390	1
3.74661566223534	3.45067066494838	1391	1
3.74952130332417	3.45928836790141	1392	1
3.75022031608889	3.44554194090686	1393	1
3.75012459121628	3.45319736407223	1394	1
3.75036733579113	3.44048106485288	1395	1
3.75352171822771	3.46757477557927	1396	1
3.74741921491755	3.44579165113318	1397	1
3.75079195491547	3.45600780792838	1398	1
3.74952781153741	3.45973308530460	1399	1
3.74998308439309	3.45723249006950	1400	1
3.75050452715405	3.45947725963213	1401	1
3.74938499790884	3.46291833265251	1402	1
3.75349412264162	3.45363968335671	1403	1
3.74819263737169	3.44763204814926	1404	1
3.75125679169837	3.45383417528840	1405	1
3.74801312155800	3.44425295663278	1406	1
3.74832366786300	3.44853958574099	1407	1
3.75052802128864	3.46152706455379	1408	1
3.74921848902356	3.45801068216498	1409	1
3.74627025434585	3.45208929399155	1410	1
3.74681521644381	3.45611993845771	1411	1
3.75077935978388	3.46499148848119	1412	1
3.75220486606148	3.46677164435349	1413	1
3.75076552059052	3.47502376162401	1414	1
3.75043245386727	3.46373219829153	1415	1
3.75027283095519	3.46406788028596	1416	1
3.75180039561600	3.46043829855923	1417	1
3.75106794687103	3.46102737800934	1418	1
3.75274801047509	3.45933229351094	1419	1
3.75098538284787	3.46069655728214	1420	1
3.75143844921611	3.45821382817219	1421	1
3.74764135999563	3.45487596030576	1422	1
3.74938554183230	3.45318130789345	1423	1
3.74868565097003	3.47216058705796	1424	1
3.75191066315647	3.46185334662152	1425	1
3.75027258663049	3.46160777905960	1426	1
3.74889907733733	3.45094982100751	1427	1
3.74792038400895	3.44790399841145	1428	1
3.74952027693488	3.45998266586597	1429	1
3.74812288471811	3.45766104635028	1430	1
3.75106528462961	3.46158164414955	1431	1
3.75266437679146	3.46527012116990	1432	1
3.75146930657198	3.45120046600955	1433	1
3.75144618270445	3.46668033800716	1434	1
3.74870735922443	3.46611902974530	1435	1
3.74801595311282	3.47181728340549	1436	1
3.75154421299147	3.45919669588680	1437	1
3.75432745958460	3.45979746010205	1438	1
3.74984875208391	3.45845472447421	1439	1
3.74958976700071	3.44881267283560	1440	1
3.74978539332656	3.44876578628331	1441	1
3.75064178950450	3.44036344695666	1442	1
3.74948957601213	3.44757583368845	1443	1
3.74515154392701	3.45211124815272	1444	1
3.75188444799975	3.45566181236259	1445	1
3.74891958439920	3.45792340411456	1446	1
3.74935184281124	3.46752544671939	1447	1
3.75073898150099	3.46489389064200	1448	1
3.75063709851263	3.46146026639367	1449	1
3.74746022042090	3.44784097584597	1450	1
3.74825643735570	3.46182890520122	1451	1
3.74999801817044	3.47561972230141	1452	1
3.75289041286060	3.46767909365794	1453	1
3.74655556838255	3.46252231767680	1454	1
3.74519122056807	3.43966223135421	1455	1
3.74378024355481	3.44797487480238	1456	1
3.74892528069517	3.44966773846851	1457	1
3.74840073715127	3.45323452487671	1458	1
3.74964009945179	3.45447285506102	1459	1
3.74510122593834	3.45040846407787	1460	1
3.74707346823315	3.45156179136346	1461	1
3.74584678548341	3.44324176296919	1462	1
3.74868717798609	3.44964997925050	1463	1
3.74843250444438	3.44295688630140	1464	1
3.75040613102973	3.46237828658104	1465	1
3.74623380821887	3.46437577397005	1466	1
3.74760722016627	3.45970123417287	1467	1
3.74994505847528	3.46189160693275	1468	1
3.75230027332805	3.46352950972297	1469	1
3.74942140526189	3.46990218007952	1470	1
3.74716067513235	3.46050074654126	1471	1
3.74779418915335	3.44934884551965	1472	1
3.74629503218938	3.45163134967655	1473	1
3.74846536149676	3.44529082556041	1474	1
3.75040433894852	3.45442411385987	1475	1
3.74824551496930	3.45588959049582	1476	1
3.74858916870660	3.45177994403256	1477	1
3.74386278978898	3.45021522672456	1478	1
3.74759327299022	3.44698657834987	1479	1
3.74446319253177	3.43590312241496	1480	1
3.74835702295741	3.45462899413267	1481	1
3.74537292755340	3.42146695722351	1482	1
3.74683191839509	3.44319308487771	1483	1
3.74648423754168	3.44691178428044	1484	1
3.74861969806567	3.46114996949551	1485	1
3.74422825393673	3.46370872916929	1486	1
3.74634657189383	3.45027719740490	1487	1
3.74992754254375	3.45934970796059	1488	1
3.75254879386045	3.46137188416759	1489	1
3.74871354060034	3.44607211844759	1490	1
3.74914024082391	3.44975374443717	1491	1
3.74812668889969	3.45592299001825	1492	1
3.75069931080764	3.47109665107520	1493	1
3.74889115876253	3.45473897307770	1494	1
3.74555838986391	3.45625023943539	1495	1
3.74758567005849	3.45874672210931	1496	1
3.75086536509362	3.47240484751989	1497	1
3.74986536253926	3.45369703834965	1498	1
3.74904249518443	3.45656463309428	1499	1
3.75034985930958	3.45468434424634	1500	1
3.74788365633052	3.44759429270679	1501	1
3.74843908637265	3.45165248819562	1502	1
3.74588502764049	3.43447635601041	1503	1
3.74797254654554	3.45269611171985	1504	1
3.75139409330001	3.46122626100524	1505	1
3.74866155971232	3.43956522425074	1506	1
3.74611983678170	3.44716873192226	1507	1
3.74819422179923	3.44052892515061	1508	1
3.74697497591605	3.44546486655444	1509	1
3.74468701596601	3.45554267143954	1510	1
3.74973573804648	3.45978934166902	1511	1
3.74812161122319	3.45447200979763	1512	1
3.74956864087253	3.45282335562549	1513	1
3.74564360265260	3.45193872958608	1514	1
3.74735049353311	3.45189490034099	1515	1
3.74721862855101	3.45583767781574	1516	1
3.75217930465061	3.45778462258398	1517	1
3.74632079551276	3.45427422912760	1518	1
3.74828346674696	3.44884398188696	1519	1
3.74505791442978	3.45240123446223	1520	1
3.74932462334942	3.46419287123827	1521	1
3.75136154011440	3.45935988917455	1522	1
3.75124473324669	3.45418501170242	1523	1
3.74543227863307	3.46182066107256	1524	1
3.74394998935892	3.44381676573689	1525	1
3.74490988514125	3.44468379302448	1526	1
3.74737612793887	3.45086931334418	1527	1
3.74379027601324	3.46421366633934	1528	1
3.74436853065098	3.46028930363965	1529	1
3.74592025966895	3.45369569952353	1530	1
3.74622798442234	3.45681924049836	1531	1
3.74808671583623	3.44358271592498	1532	1
3.74754052011660	3.44738836140829	1533	1
3.74818889375551	3.44343581745675	1534	1
3.74821499349350	3.45747024848682	1535	1
3.74564048286105	3.44350347549091	1536	1
3.74700032795447	3.44314593372963	1537	1
3.74497834487862	3.45076321171351	1538	1
3.74743968457509	3.44695862312810	1539	1
3.74671334869059	3.44948657724327	1540	1
3.74722576131253	3.44796746245255	1541	1
3.74719599519423	3.44028954354296	1542	1
3.74727185135558	3.44132885451373	1543	1
3.74798441253005	3.44474566250212	1544	1
3.74674915919064	3.44454856594101	1545	1
3.74380433705812	3.44536571439493	1546	1
3.74588313624244	3.43416462547876	1547	1
3.74844516019416	3.45530079580016	1548	1
3.74763789534491	3.47800533068394	1549	1
3.74563240716979	3.45386789577412	1550	1
3.74804612284404	3.44831571600828	1551	1
3.74948775650312	3.44721520588372	1552	1
3.75209735381531	3.46927577002575	1553	1
3.74640559632714	3.45583444543856	1554	1
3.75057260782669	3.46939592219262	1555	1
3.75213229799953	3.46677626672649	1556	1
3.75352266249090	3.45696344329105	1557	1
3.75037773402545	3.46192370707391	1558	1
3.75003358179754	3.45964611075587	1559	1
3.74870907163403	3.44932103312129	1560	1
3.74667720852787	3.42134324149955	1561	1
3.75043529617600	3.45665643205192	1562	1
3.74936182246475	3.44716060581019	1563	1
3.75022750698479	3.45621802999202	1564	1
3.75140929472044	3.46126865357118	1565	1
3.74731236386460	3.44555701901725	1566	1
3.74779224827202	3.43611489012891	1567	1
3.74669707450627	3.42457620352883	1568	1
3.75032038134062	3.43987896045691	1569	1
3.74569841969011	3.44679679127975	1570	1
3.75004650062997	3.44770617261324	1571	1
3.74631386052138	3.45029672194165	1572	1
3.75075922646501	3.45782610948637	1573	1
3.74476526027073	3.44167070740360	1574	1
3.74720475463225	3.44394784232717	1575	1
3.74647771350923	3.45429239324173	1576	1
3.74596532307206	3.44243816858358	1577	1
3.74537985803503	3.43882182115432	1578	1
3.74760271802091	3.44376912192663	1579	1
3.74590478796055	3.44652000682274	1580	1
3.74713192143712	3.45240032504964	1581	1
3.74671695261614	3.46499524289185	1582	1
3.74384013627100	3.45190888674892	1583	1
3.74519930450270	3.45579152639601	1584	1
3.74530938058000	3.45601050991834	1585	1
3.74779916652716	3.45329155305176	1586	1
3.74621242915605	3.45640977717874	1587	1
3.74755728777989	3.46571400883939	1588	1
3.75081342318111	3.45637712206257	1589	1
3.74562306670507	3.44266170477016	1590	1
3.74717630735456	3.45553423341783	1591	1
3.74750272047637	3.45396906633094	1592	1
3.74564306956399	3.44091533632902	1593	1
3.74960898053109	3.45424728123831	1594	1
3.75088553499458	3.46447987222952	1595	1
3.75275012835030	3.47588362423811	1596	1
3.74862815609637	3.45136578898232	1597	1
3.74858555880847	3.45254970660485	1598	1
3.74971347074730	3.46801663978104	1599	1
3.74582168788006	3.44927442034912	1600	1
3.74627880039709	3.44591446414595	1601	1
3.74770839045140	3.45722440228209	1602	1
3.74714197029573	3.45362760673040	1603	1
3.74715888053766	3.45333296370724	1604	1
3.74916894865757	3.44710601706351	1605	1
3.74654711005188	3.46217258516322	1606	1
3.74591551704329	3.45395997459843	1607	1
3.74658534230454	3.45987625559984	1608	1
3.74699371353516	3.45145987366684	1609	1
3.74647080371613	3.45269504932543	1610	1
3.74600779585181	3.45500790621205	1611	1
3.75104127905133	3.46655620164491	1612	1
3.75206643555104	3.47114170247295	1613	1
3.74976207444991	3.47620956230956	1614	1
3.74835493671203	3.45189086352428	1615	1
3.74835245865033	3.44590549689078	1616	1
3.74767296606583	3.45651831982808	1617	1
3.74665951145030	3.45131864917713	1618	1
3.74647374458048	3.44253202843381	1619	1
3.74678061683458	3.45327847595449	1620	1
3.74789115390793	3.45277055286106	1621	1
3.74747366651606	3.44580859231746	1622	1
3.74585442502517	3.43588553439764	1623	1
3.74619717969364	3.43546486278230	1624	1
3.74799870223949	3.45105120608742	1625	1
3.74726597829241	3.43841492584277	1626	1
3.75118094552441	3.44660804423776	1627	1
3.74631994726678	3.45378795375675	1628	1
3.74593213114744	3.46096502545801	1629	1
3.74982941961553	3.47001660126854	1630	1
3.75006657302443	3.45341307330202	1631	1
3.74581871557217	3.44673563404732	1632	1
3.74403605600741	3.44904831773524	1633	1
3.74408935389802	3.44734941998289	1634	1
3.75236683751556	3.47152371485222	1635	1
3.74514161558980	3.45182972781358	1636	1
3.74439490576597	3.44102759384394	1637	1
3.74658694481497	3.46090435870896	1638	1
3.74688973282988	3.45948482190073	1639	1
3.74660307734988	3.46168143931170	1640	1
3.74888783572207	3.45564131545321	1641	1
3.75144808194577	3.45431088357984	1642	1
3.74981306375779	3.44862295472101	1643	1
3.75081252437088	3.46974698855274	1644	1
3.74977486151178	3.46379665909009	1645	1
3.74850779125406	3.45580381290989	1646	1
3.74798047034608	3.45144919026862	1647	1
3.74888900389854	3.44564072916305	1648	1
3.74495428475152	3.46008620085397	1649	1
3.75104966878894	3.47606649359256	1650	1
3.74614227093236	3.45768157893320	1651	1
3.74841850592078	3.45363061800914	1652	1
3.74820822535357	3.46346198518728	1653	1
3.75030554099637	3.47103173017205	1654	1
3.74554421862597	3.44965988252313	1655	1
3.74431724966500	3.44936814435042	1656	1
3.74511345969995	3.44639165485906	1657	1
3.74641203178104	3.44810981596592	1658	1
3.74868576054540	3.44086621800488	1659	1
3.74815245177253	3.46396549096761	1660	1
3.74875544907996	3.46505700399982	1661	1
3.74658065819953	3.44566086369552	1662	1
3.74401317510317	3.45154496874641	1663	1
3.74823799702870	3.46142277948015	1664	1
3.74492940166542	3.43258932884756	1665	1
3.74672075339467	3.44986119996906	1666	1
3.74454870858919	3.44823419858166	1667	1
3.74405474761653	3.43959954771853	1668	1
3.74574209359637	3.45322461036194	1669	1
3.74531879882764	3.45058317161429	1670	1
3.74750478581934	3.44754335215149	1671	1
3.74715103006116	3.46177661970807	1672	1
3.74691562054497	3.44833702045429	1673	1
3.75113776556753	3.46002846221833	1674	1
3.74657001658227	3.43664515240291	1675	1
3.74680575677850	3.44059131685141	1676	1
3.74736147715209	3.45117906294825	1677	1
3.74971624673553	3.46472626397268	1678	1
3.74920732482361	3.46738010957423	1679	1
3.74910987851172	3.45568126161457	1680	1
3.74399068773826	3.45097660878382	1681	1
3.74471494730135	3.45371392155029	1682	1
3.74696162570808	3.46458540792719	1683	1
3.74542153893776	3.44451667876001	1684	1
3.74317302664196	3.45667866315211	1685	1
3.74918185487110	3.45914398570812	1686	1
3.74971830995140	3.46153063452323	1687	1
3.74821561810920	3.46636697632643	1688	1
3.74715696197341	3.45643439367816	1689	1
3.74577786293185	3.43882649499389	1690	1
3.74715265861337	3.45165277008319	1691	1
3.74819212544554	3.45260513165708	1692	1
3.75161881429822	3.48440149832010	1693	1
3.75065900662636	3.45686487082309	1694	1
3.74824137861564	3.45713073738733	1695	1
3.74975072586051	3.45886323233785	1696	1
3.74731330686647	3.44066911606830	1697	1
3.74731532529214	3.45374385123568	1698	1
3.74726901543457	3.45918657465114	1699	1
3.74645176090224	3.47447557964922	1700	1
3.74854086221156	3.46370333312902	1701	1
3.75059294822477	3.47060420610947	1702	1
3.74791327653258	3.45619937317165	1703	1
3.74386073534355	3.43969452980518	1704	1
3.74526343350033	3.45388858536619	1705	1
3.74881841997560	3.46370655178229	1706	1
3.74684694197159	3.46508797716758	1707	1
3.74986679443108	3.45897413429339	1708	1
3.75132249559199	3.47389110796377	1709	1
3.74765033140079	3.45583393880051	1710	1
3.74715228946435	3.45028270856015	1711	1
3.74897776316675	3.45367295849017	1712	1
3.74857368351063	3.46156907010448	1713	1
3.74615856283160	3.45309181872588	1714	1
3.74751900871426	3.44825780849596	1715	1
3.74805282309918	3.46797826783974	1716	1
3.74520625511921	3.44751926999686	1717	1
3.74940089103438	3.45321174465688	1718	1
3.74950494891928	3.44548776202571	1719	1
3.74592819216087	3.43880949693269	1720	1
3.74490985636453	3.43477193199163	1721	1
3.74428386180436	3.45028375946319	1722	1
3.74479129536397	3.44729689127354	1723	1
3.74340602379026	3.44352231446374	1724	1
3.74365761302330	3.44925000343595	1725	1
3.74873809513865	3.44849750291889	1726	1
3.74678941332227	3.43647130964209	1727	1
3.74756486837073	3.45517868836436	1728	1
3.74600971819971	3.45048696492227	1729	1
3.74323354193309	3.44496231404488	1730	1
3.74651897554527	3.45348350301738	1731	1
3.74555165201579	3.44646389131356	1732	1
3.75081317912030	3.46620387767881	1733	1
3.74796132671679	3.46752724738838	1734	1
3.74458560343886	3.45463609829269	1735	1
3.74517122016318	3.45272763236754	1736	1
3.75311148829135	3.47582994446640	1737	1
3.74891347240016	3.44594468841126	1738	1
3.74471310316967	3.43646856447841	1739	1
3.74512482399672	3.43834073217285	1740	1
3.74731382408917	3.45673553416217	1741	1
3.74591466260157	3.46796831212981	1742	1
3.74479620936304	3.44752880099408	1743	1
3.74865998651042	3.46614709391723	1744	1
3.74757299615320	3.44986393360735	1745	1
3.74844418226842	3.45404150037996	1746	1
3.74928270917269	3.44575513622923	1747	1
3.74511182421099	3.45639940693337	1748	1
3.74578686808237	3.44756230374743	1749	1
3.74296357629029	3.44344108813460	1750	1
3.75073897556462	3.47713399438814	1751	1
3.75196900263676	3.46317980740517	1752	1
3.75057205681507	3.46494033790146	1753	1
3.75141812691825	3.46266776965384	1754	1
3.74713147087699	3.43961767038529	1755	1
3.74960422095532	3.46372018559036	1756	1
3.74979942814942	3.46521669469897	1757	1
3.74843020430575	3.45578026087805	1758	1
3.74679521311017	3.44823270834224	1759	1
3.74790525576062	3.44267189630454	1760	1
3.74483426896817	3.44036343135162	1761	1
3.74612782494611	3.44426852966355	1762	1
3.74805928527818	3.45946270393163	1763	1
3.74936383828235	3.46772960464756	1764	1
3.74659821990889	3.45514549008709	1765	1
3.74586741044387	3.44762319024707	1766	1
3.74485086761085	3.44995833271424	1767	1
3.74642518514702	3.44978026893494	1768	1
3.74536746535576	3.44310226659069	1769	1
3.74725953775420	3.46090923093833	1770	1
3.74987091072770	3.45965294073294	1771	1
3.74880965912248	3.45548524592257	1772	1
3.74520242034751	3.45954403200836	1773	1
3.74719667524432	3.45431443825791	1774	1
3.74963819999949	3.47777673361380	1775	1
3.75511651032029	3.48177134089983	1776	1
3.74673072735734	3.44647845207768	1777	1
3.74692196860891	3.46419939018904	1778	1
3.75173990268312	3.47572330133206	1779	1
3.74925365536960	3.46998992792526	1780	1
3.74611495332230	3.47005250237345	1781	1
3.74614941312363	3.43570984926929	1782	1
3.74615348261324	3.44518603349399	1783	1
3.74622579890888	3.44794106463730	1784	1
3.74827662473642	3.45291704173770	1785	1
3.74398956088576	3.45055296231528	1786	1
3.74372721321446	3.45493053691517	1787	1
3.74503728732112	3.45505684602231	1788	1
3.74415792982486	3.45977270919928	1789	1
3.74366456700228	3.45443683593344	1790	1
3.74765150219928	3.45412855376011	1791	1
3.74879131650205	3.46771009712384	1792	1
3.74755760635829	3.44939443234923	1793	1
3.74676674980476	3.44537558742246	1794	1
3.74749065649250	3.46004981438236	1795	1
3.74647996823614	3.44490641839516	1796	1
3.74886325577653	3.44617489150710	1797	1
3.74839959312734	3.46362734740039	1798	1
3.74650095106032	3.43810669738047	1799	1
3.74427656852203	3.43528529919683	1800	1
3.74774644934734	3.44643164723374	1801	1
3.74757257725943	3.46377955013142	1802	1
3.74852489698077	3.46998318825165	1803	1
3.74720558925938	3.45576141196276	1804	1
3.74598155189617	3.45311637436062	1805	1
3.74705887004090	3.45962528702022	1806	1
3.75045196452832	3.45531570565563	1807	1
3.74930742477609	3.43473694580525	1808	1
3.74883589970882	3.43787178792378	1809	1
3.75113015014699	3.45976062984433	1810	1
3.74943012032802	3.46273739814231	1811	1
3.74817471817655	3.47701823693191	1812	1
3.74285366224346	3.44257243219866	1813	1
3.74945000766281	3.45089742975543	1814	1
3.74728286724430	3.47013360442417	1815	1
3.74535381576099	3.44148168427955	1816	1
3.74527151679748	3.43573400019053	1817	1
3.74812195604456	3.44120509616248	1818	1
3.74542537458484	3.43944903551935	1819	1
3.75056601106025	3.45725716373866	1820	1
3.75038373300836	3.45503510296235	1821	1
3.75112843411476	3.46151594663312	1822	1
3.74919820784576	3.45867178082337	1823	1
3.74877871470709	3.46172332564917	1824	1
3.74766715554100	3.45241062484324	1825	1
3.74643851474032	3.46987739898927	1826	1
3.74450229418120	3.45720862226264	1827	1
3.74749412152958	3.44953017944560	1828	1
3.74517779049287	3.44996885000138	1829	1
3.74713357835073	3.45447812552402	1830	1
3.74653621475985	3.45400788748102	1831	1
3.74830261595726	3.46264389775236	1832	1
3.74903555749220	3.45686251558122	1833	1
3.74549859958039	3.44521081881888	1834	1
3.74586920996243	3.45245634257739	1835	1
3.74826947402394	3.45546579648532	1836	1
3.74717124878383	3.43711160709446	1837	1
3.74562345880889	3.45407503472130	1838	1
3.74376882335484	3.44834906194928	1839	1
3.74156928494155	3.43856264068563	1840	1
3.74566769034482	3.45234831910796	1841	1
3.74476451625496	3.43507066598512	1842	1
3.74484261613282	3.43086829256055	1843	1
3.74662152117563	3.45310062009266	1844	1
3.74654764189820	3.45731890918469	1845	1
3.74664285733378	3.43465856596760	1846	1
3.74948254940504	3.44614547269198	1847	1
3.74604774572394	3.43938751711817	1848	1
3.74541549208770	3.44485104707902	1849	1
3.74758513315883	3.45377150522121	1850	1
3.74701165840982	3.44997619459158	1851	1
3.74901696966829	3.45925369855950	1852	1
3.74851123491575	3.45907061731935	1853	1
3.74933095775222	3.45427136889811	1854	1
3.74910804219885	3.44554395879031	1855	1
3.74975538110120	3.45566286743159	1856	1
3.74682981914168	3.45688397399643	1857	1
3.74811802168886	3.46623351022942	1858	1
3.74665063929250	3.44910928494190	1859	1
3.75077872687478	3.47117808574813	1860	1
3.74809933572507	3.45757340344438	1861	1
3.74676840030713	3.45549927689464	1862	1
3.74650486212643	3.44218040629029	1863	1
3.74388340690310	3.44943825448930	1864	1
3.74788063422098	3.45509932286118	1865	1
3.74539133213455	3.45685487288493	1866	1
3.74559545639002	3.45416750629829	1867	1
3.74984281556441	3.45786296435098	1868	1
3.74823105396361	3.47310661945297	1869	1
3.74592654340148	3.44898527150259	1870	1
3.74592062545434	3.44474529273214	1871	1
3.74831118460128	3.45227919160245	1872	1
3.74705562699400	3.45958478236747	1873	1
3.74870147238625	3.45556997162736	1874	1
3.74993290594633	3.47045122423799	1875	1
3.74986805674919	3.47546349954030	1876	1
3.74608763647366	3.45994144051224	1877	1
3.74813639093649	3.46511629025151	1878	1
3.74574315954189	3.47207142597704	1879	1
3.74867370319844	3.46175070402651	1880	1
3.74723207112170	3.46171819674243	1881	1
3.74769593747341	3.45973271296051	1882	1
3.74631413005453	3.45474287256732	1883	1
3.74594572022511	3.44499455416880	1884	1
3.74760012498159	3.44152893541527	1885	1
3.75127942342801	3.45528588040152	1886	1
3.74614649554787	3.46630406588532	1887	1
3.74715789273262	3.45637464049649	1888	1
3.74566151675176	3.45809772938878	1889	1
3.74152937550788	3.43612981821072	1890	1
3.74454642623021	3.44897655022796	1891	1
3.74759758500627	3.46031581225842	1892	1
3.74766538855040	3.45895741851295	1893	1
3.74675511943800	3.45435250243873	1894	1
3.74664612484132	3.47023610598949	1895	1
3.75099038378252	3.47436861326872	1896	1
3.74595205963329	3.44807670585095	1897	1
3.74262255237424	3.43864315412199	1898	1
3.74533851216939	3.45545196954544	1899	1
3.74768838743921	3.46089457339337	1900	1
3.75027708870635	3.45161085599895	1901	1
3.74945374815204	3.46042092577223	1902	1
3.74655740303879	3.45767144740343	1903	1
3.74729102083509	3.45901664219863	1904	1
3.74552966398317	3.45511225512873	1905	1
3.74626632052572	3.45402466459240	1906	1
3.74710634616971	3.46048687869352	1907	1
3.74525469980780	3.45279002370368	1908	1
3.74862732765243	3.44373702267995	1909	1
3.75137167439525	3.45761331767162	1910	1
3.74500391217257	3.44045050871711	1911	1
3.74738251384456	3.45142663417544	1912	1
3.74308912081426	3.44825203552975	1913	1
3.74449279678147	3.44341231310375	1914	1
3.74839040330811	3.45443216530483	1915	1
3.74706681942425	3.46501070162565	1916	1
3.74794610273178	3.45406466707540	1917	1
3.74845221280176	3.45794911509240	1918	1
3.74604791458509	3.43836930059536	1919	1
3.74804594410106	3.45410099796719	1920	1
3.74776321600058	3.45742631324444	1921	1
3.74303118481125	3.45132920248202	1922	1
3.74772133542419	3.46594308500032	1923	1
3.74395685244799	3.44189548551564	1924	1
3.74901726652267	3.45636119709244	1925	1
3.74632338289601	3.45200520542729	1926	1
3.74778737030967	3.46108350847347	1927	1
3.74615877666780	3.45381411129035	1928	1
3.74700811866904	3.46049180022972	1929	1
3.75224013874230	3.45581533656022	1930	1
3.74580812956616	3.44243911322282	1931	1
3.74591053367026	3.44293941683259	1932	1
3.74481023747422	3.45237046264397	1933	1
3.74668701728481	3.44202251436870	1934	1
3.74690605493999	3.44768167060136	1935	1
3.74762967940834	3.44690298073775	1936	1
3.74936388456600	3.47790385037924	1937	1
3.75257126382182	3.47899671239878	1938	1
3.74608282288119	3.46377924687027	1939	1
3.74373429697719	3.44397030261880	1940	1
3.74678498872897	3.45250569662993	1941	1
3.74554727923430	3.46253536943993	1942	1
3.74691111165670	3.45209298116938	1943	1
3.74687137910578	3.45684095005109	1944	1
3.74414533485471	3.44538917661548	1945	1
3.74705318839523	3.46498941807228	1946	1
3.74518063627289	3.45332419083821	1947	1
3.74706360927126	3.45499701381447	1948	1
3.75043413026775	3.47285013989713	1949	1
3.74552758688151	3.45685630835506	1950	1
3.74466967936850	3.47014715276960	1951	1
3.74392829070181	3.44086740791283	1952	1
3.74415204535355	3.44628540658698	1953	1
3.74489412980174	3.45153643686358	1954	1
3.74759374902619	3.45197498453527	1955	1
3.74830625313009	3.47343804114820	1956	1
3.74589255321401	3.46127248769127	1957	1
3.74603152414439	3.44749500463342	1958	1
3.75001442961941	3.46642991203932	1959	1
3.75110863170047	3.46050241808427	1960	1
3.74776160635839	3.46486887649671	1961	1
3.74678964692224	3.47223257224230	1962	1
3.75010739648882	3.47423319026337	1963	1
3.74620035078340	3.45228903171536	1964	1
3.74413792911305	3.44155048243984	1965	1
3.74678945706069	3.45019018328164	1966	1
3.74707605266434	3.46514484637120	1967	1
3.74276560866085	3.44504142614778	1968	1
3.74391294048915	3.45945233103139	1969	1
3.74380023749435	3.45675498656250	1970	1
3.74474469871174	3.45766690663260	1971	1
3.74705210648770	3.46151409755205	1972	1
3.74681840999299	3.45269324506081	1973	1
3.74412111459620	3.45339126311582	1974	1
3.74672231039722	3.45611063279662	1975	1
3.74820975383199	3.45574722477817	1976	1
3.74888856766503	3.47558929389031	1977	1
3.74460822515172	3.46078658682563	1978	1
3.74461906010332	3.45369863789574	1979	1
3.74349425761674	3.45538051233423	1980	1
3.74472298958962	3.45091743040272	1981	1
3.74425501186633	3.43785232958181	1982	1
3.74818394955673	3.45537505004222	1983	1
3.75026404343836	3.46765115269465	1984	1
3.74567382361099	3.45385429385087	1985	1
3.74413982716170	3.45082592400015	1986	1
3.74570962185260	3.44893622154212	1987	1
3.74609239015384	3.44165871096444	1988	1
3.74544949926949	3.44722712637963	1989	1
3.74445427770456	3.45483983623339	1990	1
3.74517502504228	3.44718664458016	1991	1
3.74685434379941	3.46118145466467	1992	1
3.74949346262466	3.46411160848790	1993	1
3.75099592820495	3.46557669854785	1994	1
3.74867410663391	3.46098938975512	1995	1
3.74731850162264	3.44867832516501	1996	1
3.74566543641794	3.44786149267912	1997	1
3.74411015419826	3.44197997451155	1998	1
3.74641247954304	3.45482690137462	1999	1
3.74677832969890	3.45682254890909	2000	1
[truncated: 3,000 more rows]
