# Supplementary material for: Reversibility and Viscoelastic Properties of Micropillar Supported and Oriented Magnesium Bundled F-Actin
Source: PLoS One. 2015 Aug 31;10(8):e0136432. doi: 10.1371/journal.pone.0136432 (PMC4556452; doi:10.1371/journal.pone.0136432)
Supplement: S1 Data — See the Readme.txt file within. (ZIP) [file pone.0136432.s004.zip › Rheology-raw-data/120916 02mM/fov2171noDD/fov2171noDD.txt]

3.65682813249624	3.45731372988570	1	1
3.65038912156503	3.44564172332921	2	1
3.64925503949068	3.40778847408348	3	1
3.65154641224294	3.41270522732360	4	1
3.65131513066025	3.44257831857043	5	1
3.65153321565481	3.42590603026612	6	1
3.65566264422871	3.43294915037013	7	1
3.64966158532344	3.42862132467446	8	1
3.65625891058460	3.42992953078612	9	1
3.65445860204512	3.42702165567933	10	1
3.65526185734274	3.44075955391617	11	1
3.66001607548643	3.42922133790412	12	1
3.65359671987869	3.42859405627339	13	1
3.65725120367718	3.41799491914931	14	1
3.65298851037936	3.41542489892099	15	1
3.65056875816660	3.42498198420305	16	1
3.65813722484591	3.47347908157058	17	1
3.65275323722945	3.42929625186540	18	1
3.65657582029682	3.42917032045254	19	1
3.64731498434853	3.38569579168405	20	1
3.65053170649043	3.41245313342966	21	1
3.64941645161954	3.39732411764147	22	1
3.64601883074951	3.39678530404234	23	1
3.65030261561053	3.42186134361191	24	1
3.64906531976681	3.42859488432750	25	1
3.65300630828016	3.42432877932261	26	1
3.64600608803677	3.41059004782096	27	1
3.65168418926074	3.40778540458498	28	1
3.65286724801415	3.43492891985652	29	1
3.65469272547234	3.45002671395568	30	1
3.65567554061457	3.43964457299394	31	1
3.65089845572973	3.44366954693027	32	1
3.65077646360013	3.41059582081701	33	1
3.65365417316437	3.44380460872018	34	1
3.65676347481196	3.44891659578378	35	1
3.64904218939126	3.40785709433134	36	1
3.65143268335638	3.42775202072598	37	1
3.65024644827383	3.42209219391326	38	1
3.64702347180472	3.41940298145195	39	1
3.65100139102540	3.42374349937107	40	1
3.65507093722168	3.42279211280756	41	1
3.65632373463857	3.42035425554736	42	1
3.65534496436306	3.42353722719788	43	1
3.65022786589561	3.40352566995115	44	1
3.64851427365579	3.39831992600501	45	1
3.64895334259284	3.40680767598805	46	1
3.64612780940645	3.41794390560550	47	1
3.65042595522684	3.41299641654417	48	1
3.65431404660620	3.44300951918168	49	1
3.65030033589220	3.41277649917927	50	1
3.64949682776639	3.38246642574811	51	1
3.65403909869772	3.41454680601273	52	1
3.64922430357752	3.39420671661601	53	1
3.65102237039192	3.41097058815873	54	1
3.65190954854791	3.43861481061062	55	1
3.65922551722991	3.44054755518426	56	1
3.66133633525696	3.45487081158213	57	1
3.65523310986565	3.44920736522139	58	1
3.65308634311237	3.44268650859032	59	1
3.65152638053919	3.41509640473112	60	1
3.64822552123039	3.41711642366828	61	1
3.65165601622721	3.44423459537492	62	1
3.65272469991680	3.45139990399652	63	1
3.65275112412195	3.40961048020131	64	1
3.65538334438993	3.41185521450093	65	1
3.65241387477420	3.40833453619674	66	1
3.64828288886730	3.42947180136157	67	1
3.65732557362382	3.45560323730509	68	1
3.65791444563347	3.46397791346707	69	1
3.65296106004593	3.47761837122505	70	1
3.65591124043437	3.43395960599857	71	1
3.65655101806655	3.42316136426251	72	1
3.65635909363580	3.44291947992987	73	1
3.65227760900707	3.43630488040363	74	1
3.65525483349109	3.41940861312724	75	1
3.64759186637185	3.38757698942992	76	1
3.65044073939530	3.41620001874396	77	1
3.65216135768688	3.43327057458982	78	1
3.64577266624265	3.39568303642519	79	1
3.64506528320330	3.41298269392781	80	1
3.65803840948759	3.43921787743405	81	1
3.65023319747437	3.41583268201554	82	1
3.64747807668677	3.40448462697971	83	1
3.64607010577407	3.43178939109380	84	1
3.64943966568328	3.42834326199594	85	1
3.64986599940221	3.38228635467434	86	1
3.64937665228343	3.38911535406662	87	1
3.65384415017244	3.42485547051040	88	1
3.65527651204036	3.44372542886291	89	1
3.65418543674856	3.40801602307191	90	1
3.64955503450702	3.39445121072501	91	1
3.64515289694978	3.39068102027007	92	1
3.65017006519082	3.39540970513005	93	1
3.64955324396397	3.41337069526623	94	1
3.64400578316092	3.41153241561633	95	1
3.65195627249285	3.43622596165803	96	1
3.65181682687350	3.44074008872155	97	1
3.65147098755157	3.43456359683966	98	1
3.65424664491527	3.42349939955529	99	1
3.65516092186937	3.44665999503052	100	1
3.65325776348579	3.45324259252408	101	1
3.65846111909732	3.42998190192196	102	1
3.65461571858156	3.42944000023509	103	1
3.65668237207037	3.45042253037234	104	1
3.65789647349764	3.44523387072981	105	1
3.65789515260121	3.42937353012900	106	1
3.65293532971559	3.40617930279668	107	1
3.65463672018372	3.42258438559675	108	1
3.65451020635665	3.46911774317597	109	1
3.65313707900146	3.45631360084100	110	1
3.65510964346480	3.45373386498319	111	1
3.65482108646688	3.45807795533938	112	1
3.64738903588219	3.41381625810987	113	1
3.64819793562330	3.39121735166836	114	1
3.64961018221046	3.40708362968059	115	1
3.65652901673844	3.43972032940580	116	1
3.65416048987604	3.46469460002829	117	1
3.65289163196055	3.41722559928540	118	1
3.65253835972858	3.41328169246327	119	1
3.65767305164404	3.40892881787144	120	1
3.65214832784739	3.40171899095336	121	1
3.64973460536307	3.42307087561092	122	1
3.64838368749812	3.42843120869666	123	1
3.64750102440598	3.42739049980087	124	1
3.65061003987571	3.43722004034252	125	1
3.64617439602305	3.42441995824460	126	1
3.65563769938755	3.44479689475409	127	1
3.65613405682975	3.45006269896318	128	1
3.65632483053734	3.44007978371407	129	1
3.65731398803731	3.43136523682988	130	1
3.65306803607081	3.43433196267481	131	1
3.65256355497208	3.44447666836062	132	1
3.65813278804026	3.44321764984530	133	1
3.65252470494760	3.41350338853524	134	1
3.64906901543197	3.41633366410539	135	1
3.65833769097995	3.43853504829515	136	1
3.64761579274881	3.39234338275978	137	1
3.65384118621934	3.42908314945452	138	1
3.65929247637501	3.45221278241934	139	1
3.65146652656437	3.45233161691550	140	1
3.65072761922481	3.42465611411129	141	1
3.65310167075436	3.43094825547278	142	1
3.64335962703768	3.39293916150853	143	1
3.64949347161090	3.39742331936470	144	1
3.65724948892209	3.42243163419929	145	1
3.65867686336733	3.43012949833547	146	1
3.65531712401995	3.39912939762040	147	1
3.65020632532044	3.36959851122640	148	1
3.65007628847378	3.39526168436286	149	1
3.65318548808674	3.41088789706661	150	1
3.65280563129988	3.40144131242125	151	1
3.65826392905546	3.41666427082800	152	1
3.65485407993479	3.43330794312772	153	1
3.65780737539433	3.44732564644175	154	1
3.65305384379229	3.43926092027964	155	1
3.65071952272628	3.40057414290820	156	1
3.65328274280746	3.42845810018102	157	1
3.65493559272101	3.43455476692448	158	1
3.65009572925217	3.42251625529933	159	1
3.65681788298453	3.44569648290042	160	1
3.65745910497573	3.46829960518486	161	1
3.65355162661710	3.42921513941889	162	1
3.64780373810889	3.42171844483881	163	1
3.65516231002051	3.42774222196939	164	1
3.65481267683725	3.44121774566888	165	1
3.65467978994126	3.44017358874841	166	1
3.65578451791898	3.43941432611249	167	1
3.65598378799889	3.42976753239721	168	1
3.65459315083039	3.42451175288564	169	1
3.65572117956195	3.44827151732888	170	1
3.65850326815563	3.43175507759552	171	1
3.65322210914934	3.42813683067478	172	1
3.65626002146722	3.41672959135837	173	1
3.65572839664922	3.42218750615967	174	1
3.65645618507826	3.41244065326297	175	1
3.65371129561944	3.41836402422933	176	1
3.65473779493077	3.42983163775638	177	1
3.65141167741855	3.44411768252618	178	1
3.65838705782451	3.44809820047171	179	1
3.65499560490955	3.41411967564643	180	1
3.65045353414509	3.39902989554523	181	1
3.64778461184309	3.42647935130736	182	1
3.65626838949774	3.39791023984233	183	1
3.64662516755087	3.38388453847269	184	1
3.65145963838641	3.40686071432994	185	1
3.65320157793927	3.44366358013296	186	1
3.65265249025784	3.43066576782227	187	1
3.65393327668831	3.42257034928574	188	1
3.65393792469846	3.43788073790958	189	1
3.66143011469037	3.48019175736701	190	1
3.65793221797783	3.45728479506046	191	1
3.65129678075325	3.45093784640114	192	1
3.65594620453885	3.45793285988120	193	1
3.65262616232891	3.41752793291643	194	1
3.65822161284672	3.43719853959176	195	1
3.65500892271041	3.46068804119646	196	1
3.65358108705464	3.46073235353206	197	1
3.65657596056549	3.43654435886126	198	1
3.65073412434479	3.42221725547745	199	1
3.65403567263697	3.42869970369474	200	1
3.65516515910840	3.43179099062739	201	1
3.64992322653341	3.42075015583504	202	1
3.65362140803503	3.42717695991478	203	1
3.65988199047389	3.49318631482530	204	1
3.65782316991699	3.48754766323324	205	1
3.65742321560669	3.44112337594297	206	1
3.65538494635980	3.44222388664403	207	1
3.65266802318369	3.44561673378781	208	1
3.65317068071980	3.42650033303208	209	1
3.65140327503057	3.43243798624896	210	1
3.65079465878519	3.42492006569126	211	1
3.65510780334925	3.40540150287403	212	1
3.64752839258627	3.37509332057486	213	1
3.64607637445566	3.34838390287753	214	1
3.64810869495452	3.39226163031344	215	1
3.65069429000483	3.43010264510291	216	1
3.65370653413481	3.45044688319911	217	1
3.66026182179208	3.43870645018298	218	1
3.65494653504337	3.41599031144148	219	1
3.65461500876032	3.41240703104043	220	1
3.65742417097351	3.41433041807459	221	1
3.64801076531374	3.40589206570436	222	1
3.64835737237621	3.39930183378211	223	1
3.65371874143153	3.41574249291428	224	1
3.65538506064943	3.43881481757278	225	1
3.65613369983157	3.46360343662066	226	1
3.65614322431191	3.43443651146622	227	1
3.65435796414339	3.43335311542323	228	1
3.65559943280454	3.42569131312015	229	1
3.65778958889506	3.44388836852857	230	1
3.65291131028964	3.44553280685390	231	1
3.65305130885363	3.44412770162409	232	1
3.65618293139961	3.41210702905940	233	1
3.65255661100013	3.41044714050820	234	1
3.65605307940385	3.44535544533546	235	1
3.65376010451661	3.46212414635294	236	1
3.65741909993945	3.41185446158530	237	1
3.65726023684013	3.44537288103322	238	1
3.65759905255469	3.45896047935739	239	1
3.65896822997292	3.45534177525998	240	1
3.65534764181187	3.44360233756379	241	1
3.65373151944136	3.42872444989738	242	1
3.65495275298460	3.42634886254775	243	1
3.65610050943163	3.42728616208824	244	1
3.65222728970988	3.41497105176274	245	1
3.65394637646180	3.45187520221423	246	1
3.65462991064689	3.46195820570567	247	1
3.65475683664523	3.46028933572329	248	1
3.65959302383579	3.45129024188059	249	1
3.65465789061575	3.43741400232222	250	1
3.65568621713063	3.44672138693348	251	1
3.65971423576927	3.48433408251471	252	1
3.65701177509430	3.46994794779237	253	1
3.65137373200851	3.40375446937198	254	1
3.65468111781975	3.40137789067564	255	1
3.64828516467179	3.42092079457376	256	1
3.65793494424826	3.45511864083169	257	1
3.65225600225559	3.42753477860366	258	1
3.65431078663801	3.45120213863503	259	1
3.65362984208778	3.41978077605803	260	1
3.65554667068609	3.42443031387872	261	1
3.65586016746469	3.41130188720139	262	1
3.65479241807258	3.42828141056443	263	1
3.65337710517984	3.42385702589067	264	1
3.65150244651041	3.41317283216233	265	1
3.64961669181243	3.40611000482428	266	1
3.64965644008365	3.40331761242622	267	1
3.65278851346068	3.41939552243866	268	1
3.64617014096218	3.38678839405157	269	1
3.65463930542678	3.46427065614425	270	1
3.65978855399301	3.44474065226700	271	1
3.65421263219040	3.41622704866434	272	1
3.65437087414225	3.43561880465403	273	1
3.64959043473977	3.44104001216728	274	1
3.65083751296899	3.41289439604783	275	1
3.64955660840880	3.41624964852383	276	1
3.65509021185471	3.45435982396201	277	1
3.65848286937229	3.44169425773703	278	1
3.65925125933302	3.45333120048212	279	1
3.65428398317405	3.43616611336167	280	1
3.65187267745623	3.41517724366892	281	1
3.64938973202256	3.40157278523612	282	1
3.65613521694025	3.41572942461976	283	1
3.65558386731651	3.44171628334665	284	1
3.65150743368773	3.44417213722761	285	1
3.64934029835427	3.41863413015139	286	1
3.64893179985514	3.43137818846814	287	1
3.65282772887865	3.42873264624406	288	1
3.65612409336902	3.45340564702690	289	1
3.65702696240799	3.46608184792572	290	1
3.65007168261004	3.43321363928390	291	1
3.66082111917202	3.43453049828556	292	1
3.65722873532410	3.42724398834012	293	1
3.65561483444051	3.41279009885685	294	1
3.65237871447770	3.38937147167707	295	1
3.64988073938493	3.42966279407134	296	1
3.65597176115949	3.42578350024058	297	1
3.65079204062718	3.41659570343095	298	1
3.65387085480658	3.44097184639279	299	1
3.64877548028778	3.39813720006053	300	1
3.65617588499925	3.38927103480028	301	1
3.64593575026277	3.40857834826609	302	1
3.64888946206903	3.41630336780313	303	1
3.65391703924060	3.44129945477908	304	1
3.65546641116263	3.43349351209020	305	1
3.65069303909656	3.46381832494464	306	1
3.65549608080012	3.45798160166249	307	1
3.66027620786506	3.44875225038504	308	1
3.65319419622722	3.43408612710012	309	1
3.65173978672164	3.41310956612628	310	1
3.64883213665091	3.42117267504948	311	1
3.64911380950600	3.41715208434567	312	1
3.65439413883280	3.43175684901427	313	1
3.64953235512423	3.42664961068485	314	1
3.66122134021556	3.46213989469196	315	1
3.65351177830833	3.41797528758118	316	1
3.65125624144148	3.41611351951181	317	1
3.65313625128523	3.41952735616098	318	1
3.64824246964699	3.42600166908133	319	1
3.65369168289672	3.41433810711925	320	1
3.65676774258300	3.43896476695640	321	1
3.64718827059266	3.41499352044339	322	1
3.65503575154469	3.44663909919802	323	1
3.65527663502442	3.46746753663575	324	1
3.65380595944981	3.44510945488876	325	1
3.65320576379859	3.43643240019463	326	1
3.65527979559797	3.44130340555138	327	1
3.65203375099641	3.40076909046606	328	1
3.64417180722393	3.40224005003471	329	1
3.65137218190911	3.40635768589724	330	1
3.65794015945523	3.44670218772224	331	1
3.65604716249546	3.42057895958393	332	1
3.65986729339876	3.44992971964913	333	1
3.65077480455918	3.45727402517403	334	1
3.65540690456640	3.43786392308824	335	1
3.64842792061992	3.41287817401250	336	1
3.65372285010152	3.43810158783621	337	1
3.64773031082193	3.41642160507506	338	1
3.64979698751422	3.41541108936391	339	1
3.65101428935778	3.42592402239903	340	1
3.66104259889456	3.45861152553024	341	1
3.65881300213192	3.45184816710307	342	1
3.66103378005846	3.46199728254090	343	1
3.65628189234405	3.48126529445026	344	1
3.66045797329169	3.50067500418920	345	1
3.65597152013927	3.45585834488546	346	1
3.65449345847139	3.43789152171017	347	1
3.64781857373315	3.41696991182329	348	1
3.65124133798766	3.41822721271379	349	1
3.64994022121354	3.42974013435937	350	1
3.65461877052439	3.43451782412563	351	1
3.65387518878823	3.43706226356426	352	1
3.65397476645530	3.44619804184230	353	1
3.65807926528044	3.41260192592729	354	1
3.65047577757066	3.42177242669225	355	1
3.65152705692440	3.45134046561438	356	1
3.65325875924068	3.42474905569576	357	1
3.65674091164867	3.40668971364909	358	1
3.64861498286330	3.42641291664483	359	1
3.65557347876548	3.44517107337149	360	1
3.66198512854876	3.45740414146817	361	1
3.65237835972523	3.43163550359854	362	1
3.65330539527847	3.44659138790723	363	1
3.64876983722785	3.44085013838966	364	1
3.64978942469474	3.43680529277704	365	1
3.65063782149631	3.44784120978885	366	1
3.65581545982164	3.43396018173608	367	1
3.65090490708583	3.40431248726195	368	1
3.65150379973288	3.40408241750866	369	1
3.65527925937137	3.41537931519980	370	1
3.66020580445444	3.45353206403463	371	1
3.65628581822520	3.43503138441980	372	1
3.65058049339183	3.40618645947513	373	1
3.65448981517283	3.40943041494751	374	1
3.64969178562421	3.39660688465542	375	1
3.65428499478292	3.40263510332427	376	1
3.65664244787167	3.41497642070830	377	1
3.65633738947190	3.43216286807780	378	1
3.65687108576313	3.44092505556891	379	1
3.65756908947308	3.43080284411948	380	1
3.65271500851140	3.43182736567639	381	1
3.64941491271245	3.40787939591117	382	1
3.65034373484728	3.42628164544007	383	1
3.64901599513965	3.44448099954489	384	1
3.65457364522417	3.43815302341051	385	1
3.65202921251108	3.39616736601085	386	1
3.65308661449499	3.42330798833846	387	1
3.64891565709915	3.40065499085383	388	1
3.65753772246815	3.42065599022463	389	1
3.65234722548527	3.39504006173989	390	1
3.65379928867685	3.40466955587301	391	1
3.65120842372273	3.38908204416265	392	1
3.65626582824619	3.42421819483109	393	1
3.65726698333863	3.44570143298429	394	1
3.65673538975144	3.43359732517250	395	1
3.65213206716862	3.42297856325870	396	1
3.64912347374299	3.41073528191416	397	1
3.65110135741625	3.40602169674474	398	1
3.65199072906494	3.45049347198474	399	1
3.65545847128549	3.45178884699777	400	1
3.65269318969007	3.43044878365051	401	1
3.65000619498862	3.40947682519289	402	1
3.65282346514606	3.42732644801412	403	1
3.65502393535498	3.43614337592603	404	1
3.65094852772869	3.42091750190823	405	1
3.65484042300726	3.42973151929655	406	1
3.65178668211577	3.45145776221800	407	1
3.65696786643455	3.44960698210721	408	1
3.65482400815215	3.43445780880682	409	1
3.65012691024715	3.42958982600646	410	1
3.64755973431414	3.43209665672460	411	1
3.65541765497174	3.41547896650376	412	1
3.64796149204651	3.39361392889331	413	1
3.65298157373401	3.37904275404192	414	1
3.65630651071059	3.41969398975290	415	1
3.65602709594303	3.43585817265482	416	1
3.65285945583065	3.41568406279691	417	1
3.65923644484824	3.43059936037232	418	1
3.65898304119610	3.47236056313210	419	1
3.65328102643680	3.43422323338712	420	1
3.65542508073044	3.45537546426142	421	1
3.65004464884192	3.44495909033829	422	1
3.65163631166039	3.44464232472607	423	1
3.65214807052915	3.40504886811110	424	1
3.64997434565315	3.44241107549005	425	1
3.65672672074021	3.48308207348837	426	1
3.65826100926197	3.48141386272824	427	1
3.66449462259605	3.47232132849379	428	1
3.65227008270294	3.43285821657774	429	1
3.65354066220105	3.43953500880930	430	1
3.65327155408089	3.46018664175124	431	1
3.65169867425808	3.44225471882877	432	1
3.65338348077539	3.43703621444345	433	1
3.65519509957830	3.42967627557712	434	1
3.65027861060090	3.41627806436219	435	1
3.65367195413689	3.43051969479023	436	1
3.65395944318879	3.42828902160097	437	1
3.65070041435919	3.42009913919344	438	1
3.65140542280195	3.41576029527388	439	1
3.64861104384718	3.39589030755973	440	1
3.65287688252432	3.41162745483042	441	1
3.65856597174757	3.41540181688210	442	1
3.65134454057728	3.40839074803885	443	1
3.64791031152550	3.39329383277111	444	1
3.64774800589487	3.40002885445110	445	1
3.65021198857310	3.41810571888022	446	1
3.65393006168381	3.43312401583684	447	1
3.65195968106163	3.41947466558745	448	1
3.65270304564745	3.45285701397592	449	1
3.65184124784517	3.44904477887589	450	1
3.65210841404878	3.43329482698511	451	1
3.65371480454995	3.43870955999377	452	1
3.65356056905383	3.44861435182682	453	1
3.65946110091936	3.45605904576105	454	1
3.65768932043797	3.43246847834050	455	1
3.65906851016281	3.44416657344247	456	1
3.65223886451500	3.43914042796764	457	1
3.65021617304569	3.43282529013601	458	1
3.65577009532824	3.43569096839356	459	1
3.66035823880949	3.43645996928902	460	1
3.65250419110261	3.42680550800173	461	1
3.65641270180691	3.41991850495443	462	1
3.65310642831345	3.42511162014038	463	1
3.64774275305141	3.43246174502415	464	1
3.64473719491188	3.42097226968628	465	1
3.65049810587413	3.46485832022178	466	1
3.65405974036372	3.45766115707256	467	1
3.65563847422521	3.45255566894411	468	1
3.64769646362814	3.44115744645919	469	1
3.65042392124938	3.44531088686077	470	1
3.65010263900794	3.41728198021228	471	1
3.65158983525757	3.40058767415989	472	1
3.64581178239864	3.41731682255646	473	1
3.64695949152156	3.41714606952042	474	1
3.65767834886685	3.43028847019359	475	1
3.65919266028792	3.43600216331095	476	1
3.65037643506997	3.43210827353711	477	1
3.64932993657270	3.42154768838596	478	1
3.65003701629041	3.40683875684052	479	1
3.65028603061158	3.40885239846608	480	1
3.65283492193133	3.43972902274453	481	1
3.65834695471468	3.43302635405936	482	1
3.65438094439052	3.44555301112111	483	1
3.65238869160633	3.43808835306954	484	1
3.65375230400679	3.43108694526274	485	1
3.65657596562789	3.44814884442427	486	1
3.65832753631687	3.46425677840703	487	1
3.65731656615317	3.44470343173778	488	1
3.65095753537713	3.42938512223988	489	1
3.64750824080079	3.39831037560531	490	1
3.65355318554117	3.43522373870078	491	1
3.65085373109106	3.43599863304007	492	1
3.65372617597216	3.43443348167024	493	1
3.65084681558189	3.42154968520861	494	1
3.64565089506159	3.41793114859880	495	1
3.65290629292828	3.43280332765678	496	1
3.64910629524321	3.39019782008267	497	1
3.65578741432232	3.45804234638913	498	1
3.65375514177261	3.44846844504104	499	1
3.65379422603909	3.44469914319927	500	1
3.65035815310516	3.41753571913590	501	1
3.64853384853684	3.41336147543307	502	1
3.65134019779881	3.41970686339369	503	1
3.64916729073294	3.43421786940677	504	1
3.65072429831848	3.43193267491336	505	1
3.65161888666630	3.43386038219759	506	1
3.65111552641667	3.41254477350184	507	1
3.64622860198827	3.41133949288715	508	1
3.65512717171018	3.42646568710052	509	1
3.65836001286892	3.43250925753824	510	1
3.65902454534483	3.46122313875532	511	1
3.65850118157378	3.44755198433129	512	1
3.65894262634484	3.44895565652705	513	1
3.65060551215376	3.41981016691005	514	1
3.65581614857875	3.42386155620738	515	1
3.65398186146757	3.43282689161220	516	1
3.65358999418138	3.44007799573500	517	1
3.65622034933720	3.44057366933397	518	1
3.65887028620695	3.46439253102819	519	1
3.65571696977785	3.45411508286237	520	1
3.65316266122356	3.45736945681566	521	1
3.65942827986625	3.45248762250055	522	1
3.65713311541432	3.47792955441180	523	1
3.65919630128941	3.47390655434875	524	1
3.65609699626759	3.46187495117633	525	1
3.65291546576507	3.44869130142998	526	1
3.65613629429901	3.44654390204893	527	1
3.65700546923798	3.44493624534183	528	1
3.65988112384335	3.44554337283948	529	1
3.65421319363741	3.43968797209174	530	1
3.65577495215475	3.43684252777195	531	1
3.65087859122702	3.42229050853546	532	1
3.65129944586587	3.41908067210209	533	1
3.64976303127103	3.43954047797829	534	1
3.65366303592317	3.46418839009238	535	1
3.64706407590337	3.42028266020492	536	1
3.64781971615904	3.43284709617459	537	1
3.65056430087721	3.46052511985941	538	1
3.65289231887141	3.45627748965566	539	1
3.64951806963562	3.42289403484268	540	1
3.64986447876853	3.41556745301559	541	1
3.65237248044843	3.44015534339148	542	1
3.65575195158894	3.46548117151897	543	1
3.65381919660806	3.45940209795178	544	1
3.64665907824381	3.44584980604646	545	1
3.65284317811698	3.44494883751317	546	1
3.65284590465523	3.44926054350054	547	1
3.65244629093585	3.45482896443920	548	1
3.65620873136040	3.46224801035151	549	1
3.65835896461839	3.44232850845927	550	1
3.65452391647017	3.44158019731727	551	1
3.64721167452844	3.39054958638704	552	1
3.65010282348260	3.42221558996419	553	1
3.65295314828676	3.45265430182032	554	1
3.65283556366851	3.45483753022264	555	1
3.65594964150021	3.41758073353286	556	1
3.65260028713608	3.42846298766996	557	1
3.64495089354389	3.40935779884596	558	1
3.64791559961816	3.39708272137025	559	1
3.64551988393957	3.41557983581694	560	1
3.65509645479191	3.43361062238370	561	1
3.65338040263167	3.41034383633548	562	1
3.65011986899860	3.39908945898752	563	1
3.65175192281471	3.42362559674677	564	1
3.65205805561098	3.42216101438247	565	1
3.65005301752055	3.42877591994366	566	1
3.65554660163184	3.43366350524992	567	1
3.65625928812860	3.44390616594531	568	1
3.64981159406713	3.42888206592951	569	1
3.64663758579338	3.42429735578611	570	1
3.65128748245049	3.43284126218826	571	1
3.64916629644820	3.41907171908485	572	1
3.65623699523571	3.45881943129500	573	1
3.65130438319767	3.41969526112825	574	1
3.64856174990292	3.41563247748476	575	1
3.65422912679313	3.44214464028527	576	1
3.65459081839505	3.44544844519086	577	1
3.65282189109972	3.42224000661924	578	1
3.65408839038813	3.41579473184163	579	1
3.65458123297778	3.43703255842692	580	1
3.65533176480061	3.44871127626061	581	1
3.64995429010049	3.42903408488257	582	1
3.64942041579300	3.40637599727837	583	1
3.64768367079076	3.38469044894709	584	1
3.64736446135389	3.40937922386034	585	1
3.65195957017097	3.45574470273836	586	1
3.65497336399409	3.44587956828912	587	1
3.64637951911081	3.43178102978761	588	1
3.65569107174182	3.44971522683277	589	1
3.65666538416894	3.46481875422945	590	1
3.64700819335650	3.42213124322829	591	1
3.65593337926000	3.42862141506272	592	1
3.64998434942745	3.42724248169376	593	1
3.65438652179850	3.44228172520422	594	1
3.65497658174530	3.43683261068507	595	1
3.64368977667643	3.41670169009519	596	1
3.64822905532494	3.40113386608383	597	1
3.64818591597315	3.41312717004134	598	1
3.64967364905132	3.37584968786927	599	1
3.64433868050450	3.37995966433682	600	1
3.64540157270319	3.39334130988165	601	1
3.64936794322320	3.41519635533244	602	1
3.66162775510755	3.44821348887992	603	1
3.65889085674559	3.48538816828429	604	1
3.65351734105099	3.47369991836905	605	1
3.64956170489554	3.44141232253097	606	1
3.65344382241045	3.44871162368402	607	1
3.65255845745305	3.41830625750306	608	1
3.64810805133189	3.41212402366570	609	1
3.65112117650411	3.39700494506461	610	1
3.65029496981581	3.43164615830804	611	1
3.65738118581051	3.43371109233901	612	1
3.65157086839511	3.42169919667218	613	1
3.65219295222796	3.44604681041840	614	1
3.64686444792796	3.42188094539695	615	1
3.64800005530115	3.41450705217306	616	1
3.65204205613989	3.42819072244946	617	1
3.65057871838749	3.43116242888024	618	1
3.64718272096571	3.39596122624572	619	1
3.64612427745184	3.38246022338410	620	1
3.64783961232708	3.38587182878812	621	1
3.64604347971362	3.39506092883885	622	1
3.64599927301485	3.39496986015863	623	1
3.64623469358614	3.39889042450425	624	1
3.65081291616630	3.41456878467144	625	1
3.64898737471237	3.40348918124314	626	1
3.65284067495172	3.43780013702191	627	1
3.65382213557213	3.44073466175454	628	1
3.65505686452572	3.44617518873096	629	1
3.65461319355690	3.47209751706465	630	1
3.65025373996855	3.42599897920574	631	1
3.64938713857580	3.41886737980770	632	1
3.65099371713314	3.42224351765852	633	1
3.64760110570330	3.41613469207590	634	1
3.64445509415686	3.40215245512419	635	1
3.65183513565868	3.42985745928521	636	1
3.65895740069328	3.45354008266027	637	1
3.65730176268226	3.43735152118490	638	1
3.65050041373138	3.42310250764412	639	1
3.65028892203882	3.42793504612351	640	1
3.65504604122095	3.43954792494565	641	1
3.65162047235389	3.43994675150453	642	1
3.64895613689718	3.40200589095071	643	1
3.64806559039671	3.40039068060367	644	1
3.65480247479273	3.40169982777241	645	1
3.64706591162805	3.39659420178979	646	1
3.65014325045787	3.41961947781059	647	1
3.65080204068959	3.44849482733245	648	1
3.65083028389005	3.42519854589233	649	1
3.65091979913332	3.44099504724634	650	1
3.65465905855558	3.43197027912108	651	1
3.65538777020945	3.43686408576281	652	1
3.65132171012827	3.46363698086850	653	1
3.64979680707602	3.43678657988355	654	1
3.64948923348373	3.40998072094240	655	1
3.65297022867035	3.40963701024011	656	1
3.65225947636077	3.40580670357399	657	1
3.64636404230815	3.41005148112573	658	1
3.64974816722560	3.40889540623863	659	1
3.65140761213145	3.43987935287120	660	1
3.65588601379030	3.45068124550949	661	1
3.66123639602122	3.46221026880507	662	1
3.65781878259346	3.44843381236701	663	1
3.64961457544292	3.41062944799024	664	1
3.65021702662863	3.41717750757816	665	1
3.65179271513574	3.44597052932705	666	1
3.65265016614679	3.44478887028235	667	1
3.65421284306093	3.45311765700087	668	1
3.64583118022793	3.46121459249012	669	1
3.65624485670480	3.45096262124349	670	1
3.65507750566795	3.45631673934449	671	1
3.65493661935833	3.45656582023535	672	1
3.65278885952316	3.46723746558486	673	1
3.65804375967052	3.45833889545490	674	1
3.65824308688607	3.44523197516384	675	1
3.66087857697584	3.48384010283307	676	1
3.65582499024009	3.46315888533120	677	1
3.65271663274543	3.44904865768901	678	1
3.65366962703862	3.44553950959635	679	1
3.65124504760495	3.42177248334276	680	1
3.65347588619730	3.42677528411203	681	1
3.65423418095835	3.45784632665541	682	1
3.65009850035257	3.43479017653799	683	1
3.65237081482852	3.43126524677800	684	1
3.65141899426830	3.41455380130913	685	1
3.65058879586365	3.42711552367345	686	1
3.65103295138454	3.44242427447433	687	1
3.65226728079487	3.43627158705342	688	1
3.65111502013218	3.42946502521737	689	1
3.65356423631595	3.43528069720253	690	1
3.65779915946990	3.45530015651697	691	1
3.66246596727517	3.49217998804962	692	1
3.65773482614838	3.44939882877101	693	1
3.65087519285545	3.41911175809598	694	1
3.65657074708695	3.41988069103815	695	1
3.65243794335423	3.42622472072867	696	1
3.65321821454834	3.43655646409985	697	1
3.65720684483231	3.45090539176212	698	1
3.65458175777634	3.44187308683733	699	1
3.65267800931219	3.42769450707008	700	1
3.65073715984434	3.39268887156851	701	1
3.64879011020914	3.36649256737791	702	1
3.64748110339985	3.40320749147958	703	1
3.64381065401441	3.41176116676812	704	1
3.64950632834888	3.41427575311994	705	1
3.64488492245127	3.39708620489479	706	1
3.64913805461914	3.40325695884872	707	1
3.64449920614975	3.38898650143697	708	1
3.64810554076634	3.42506344048925	709	1
3.65174058135916	3.42503058051819	710	1
3.65435831665229	3.43727306929450	711	1
3.64989394610776	3.41397348836718	712	1
3.65380100793413	3.40463416064649	713	1
3.65056681477686	3.40794051222895	714	1
3.65209794690430	3.42699843189039	715	1
3.65511466522140	3.44698401790035	716	1
3.65422268241696	3.44857124978873	717	1
3.65153565155454	3.40987986361640	718	1
3.65045516779479	3.41860501168629	719	1
3.65212848332308	3.41661660957288	720	1
3.65267246477221	3.43584801132056	721	1
3.65388138867646	3.45127855143067	722	1
3.65289469626554	3.45921571941359	723	1
3.64776016429064	3.43146115503748	724	1
3.65134731396998	3.42745854775066	725	1
3.65247718781135	3.45329765140738	726	1
3.65897165084673	3.44756307363310	727	1
3.65186203594309	3.43630344609019	728	1
3.64886599456197	3.44462477788308	729	1
3.64921903775246	3.39885765346895	730	1
3.65147530255693	3.40853753747502	731	1
3.64988581731671	3.42605624551454	732	1
3.65465954978099	3.44501757168148	733	1
3.65352532599849	3.44305515210955	734	1
3.65482512968460	3.43244156444151	735	1
3.65022715448537	3.42491622519487	736	1
3.65190297351079	3.42523116956471	737	1
3.65522091145228	3.43948848386198	738	1
3.65223607477318	3.41209722364760	739	1
3.64925474415736	3.40626319158983	740	1
3.65330774973584	3.40692179880507	741	1
3.65090445558253	3.41966048590286	742	1
3.65783907134558	3.46639046308431	743	1
3.65448254276259	3.45730884866693	744	1
3.65186362153601	3.43663041715585	745	1
3.65112161127575	3.41670280508442	746	1
3.64730113461382	3.41502062267690	747	1
3.64756921962686	3.41259780704613	748	1
3.64791109471623	3.41256034342948	749	1
3.65076846738373	3.39923443720835	750	1
3.65137698945827	3.40858645109744	751	1
3.65228633192607	3.41678438587889	752	1
3.65161312383904	3.41592999099066	753	1
3.64773519657245	3.41493955091319	754	1
3.65289531221773	3.41539722893903	755	1
3.65326081311235	3.43334383300188	756	1
3.65203934549943	3.45533920353403	757	1
3.65867960883275	3.46282649819961	758	1
3.65480428520513	3.45303030417861	759	1
3.64853498526327	3.42379167578330	760	1
3.64821380555076	3.41814557537457	761	1
3.65124285940067	3.43984311086265	762	1
3.64589433237708	3.44161082092527	763	1
3.64831296547305	3.42463117245121	764	1
3.65235286656884	3.42341298553333	765	1
3.65761897090649	3.43270473667893	766	1
3.64859589112982	3.40644417332543	767	1
3.64722148479657	3.40651723325777	768	1
3.65094659211639	3.39441393209245	769	1
3.64919714541730	3.40252541312132	770	1
3.65159776466593	3.41433406093450	771	1
3.65010987726025	3.38997095614317	772	1
3.64804463954602	3.41920207935325	773	1
3.64879140294342	3.42264273151048	774	1
3.65495131299842	3.41711100404841	775	1
3.64838331874228	3.41737088219709	776	1
3.65057289156481	3.41313793343000	777	1
3.65598730675526	3.44885502472273	778	1
3.65867902897859	3.46149035688008	779	1
3.65951231952304	3.45104590341712	780	1
3.65324920726763	3.42249486304591	781	1
3.65128591515617	3.41769726346166	782	1
3.64229115313816	3.40138734177813	783	1
3.64612547667738	3.38448632716460	784	1
3.64718423455969	3.39913655126330	785	1
3.65194725187643	3.42052853549106	786	1
3.65237677218788	3.43761660612417	787	1
3.65077063027298	3.40824600326878	788	1
3.64743307138667	3.40563755466737	789	1
3.64650303434664	3.40082453947796	790	1
3.65103895757402	3.40173511594648	791	1
3.64683839922921	3.40593011018028	792	1
3.64729401962941	3.42322968169458	793	1
3.64588850509141	3.41310628537151	794	1
3.64630004515641	3.40287234424156	795	1
3.64885148158256	3.41019493642092	796	1
3.65249283891208	3.43211191820340	797	1
3.65049529418162	3.41958512846970	798	1
3.64483337547617	3.40557187602587	799	1
3.65392634944891	3.43495875274295	800	1
3.65140258996577	3.42903570874322	801	1
3.65222661642697	3.42779716663748	802	1
3.65267653331669	3.41653619435899	803	1
3.65179628089504	3.42051417065635	804	1
3.64913805577411	3.41387165723555	805	1
3.65040020586252	3.40453050123104	806	1
3.64515178700905	3.39306565324084	807	1
3.65217103871168	3.43318003721464	808	1
3.65184247323426	3.42174996276171	809	1
3.64810267450764	3.40704913223291	810	1
3.65350305537714	3.43205230579101	811	1
3.64850163104780	3.41716671650286	812	1
3.64938671517232	3.40590669607080	813	1
3.65060713785966	3.43522530162183	814	1
3.64831569058318	3.44954791475673	815	1
3.64749944122831	3.41744396902820	816	1
3.64726856813164	3.40207109303845	817	1
3.65072059159146	3.43326867012618	818	1
3.64326908100580	3.41369657251376	819	1
3.65088755606225	3.41512874568505	820	1
3.64968556871895	3.38414789091244	821	1
3.64928161352295	3.43487303855192	822	1
3.64911414600449	3.42853699042253	823	1
3.65089909375844	3.40932382939295	824	1
3.65479284147080	3.41633703797474	825	1
3.64815246904156	3.40139279972027	826	1
3.65183696452001	3.40683829569438	827	1
3.65320792135294	3.43466798328107	828	1
3.65213720551811	3.42580000802660	829	1
3.64811223639078	3.40329296038595	830	1
3.65043258142080	3.40896393012080	831	1
3.64707527821953	3.39815747093421	832	1
3.64897100879769	3.43035975486554	833	1
3.64877220403621	3.44386585791996	834	1
3.64886687326140	3.41097468321283	835	1
3.64561829764149	3.40374841322224	836	1
3.65474759024719	3.42370929269081	837	1
3.64714996021593	3.40126347958827	838	1
3.64597562765340	3.39187782555061	839	1
3.64912753110168	3.39322158099480	840	1
3.64959022666693	3.42333403582915	841	1
3.65041932703624	3.40707470632668	842	1
3.64611654617973	3.39455923356403	843	1
3.64829905076858	3.43020067418228	844	1
3.64711371870378	3.43474619833673	845	1
3.65023944845402	3.44624083306878	846	1
3.65222582654283	3.45890499948682	847	1
3.64860251189366	3.46052461542029	848	1
3.65196590416579	3.45449188093539	849	1
3.65639859955954	3.42327111472745	850	1
3.65224639356184	3.43904701261757	851	1
3.65378889164568	3.45578325831418	852	1
3.64890754632588	3.43794439178255	853	1
3.64913687640546	3.41642939923352	854	1
3.64799915656183	3.42188950990093	855	1
3.64967988019047	3.42872421657563	856	1
3.65110506243375	3.43423203808606	857	1
3.65443745444240	3.42790977026103	858	1
3.65673469382724	3.42942044303961	859	1
3.65650278629271	3.43105273452060	860	1
3.65224566393634	3.42644568295204	861	1
3.65102955107550	3.43650118322660	862	1
3.65533127197467	3.46163971737442	863	1
3.65154771747403	3.43703463055979	864	1
3.65463895023733	3.43829778258171	865	1
3.65210319379940	3.42295164305723	866	1
3.65432002660246	3.43068789737228	867	1
3.64886397916627	3.40871785599852	868	1
3.65217523059298	3.42734924139736	869	1
3.65272933785998	3.45395695696605	870	1
3.65479909871323	3.43890686069059	871	1
3.64998450977085	3.41861024383719	872	1
3.65459536675532	3.42105711480870	873	1
3.65195787858483	3.44614442089940	874	1
3.64469759218299	3.40242817276637	875	1
3.64384647007953	3.39225747297113	876	1
3.65676569334047	3.44401979080085	877	1
3.65416704870494	3.46864003380145	878	1
3.66003449692955	3.46017484977770	879	1
3.65263600685016	3.44202775198342	880	1
3.65172151741474	3.43936598994666	881	1
3.65113453060738	3.43089398976230	882	1
3.65134510671150	3.44972856114102	883	1
3.65225578803014	3.43337285796752	884	1
3.65611897067080	3.42507970193702	885	1
3.64977821496048	3.43370757328691	886	1
3.65727858197193	3.44030541984365	887	1
3.65056375122100	3.43060718424709	888	1
3.65717386806877	3.44924483565553	889	1
3.64981775790024	3.46645318563695	890	1
3.65133131224748	3.45093937962571	891	1
3.65009582917097	3.45446012268964	892	1
3.65099016872738	3.43901574612139	893	1
3.65522013214378	3.42859852276519	894	1
3.65411992120294	3.44506183779669	895	1
3.65262700525812	3.44395733486711	896	1
3.65091970291017	3.44529967039731	897	1
3.65008680168031	3.43022468761673	898	1
3.65424461662222	3.42209620206854	899	1
3.65304758459010	3.42715754899898	900	1
3.65124339173547	3.44305808580669	901	1
3.65248764309550	3.42242195957268	902	1
3.65200778204438	3.42509930157640	903	1
3.64773529048469	3.41679674077645	904	1
3.64398866350018	3.42128660554082	905	1
3.64820925434940	3.45132797289560	906	1
3.64986567017196	3.43959703330568	907	1
3.65411739926885	3.43471267551997	908	1
3.64744911115932	3.42877230358790	909	1
3.65079988942555	3.43862264664740	910	1
3.65641756949548	3.43287853255536	911	1
3.65202529513965	3.43105069670794	912	1
3.65489588386090	3.44105909974727	913	1
3.65314441396998	3.43205507169055	914	1
3.64579651890113	3.41490778605896	915	1
3.65287970787594	3.44396482796936	916	1
3.65372765409358	3.43352548408888	917	1
3.65075366870353	3.41140800967570	918	1
3.65268665430020	3.41760059858737	919	1
3.65290100704038	3.44360957272396	920	1
3.64736763858263	3.40868861276198	921	1
3.64603220345549	3.40630486062776	922	1
3.64441017017612	3.39204515027393	923	1
3.64989393097051	3.40516940521007	924	1
3.64921332139124	3.40941372588457	925	1
3.64966166534244	3.42983891874477	926	1
3.65341989987874	3.43608663910869	927	1
3.65512233333577	3.46358913345547	928	1
3.66084676547656	3.48444323641307	929	1
3.65299153943650	3.45393800787249	930	1
3.64573691291089	3.43033724177517	931	1
3.64768950334620	3.43422691617555	932	1
3.64568210731545	3.42093914915019	933	1
3.64934210167120	3.42385155688340	934	1
3.65423313002199	3.43240921230331	935	1
3.65135865808565	3.45160853157046	936	1
3.65151134669024	3.45177811343929	937	1
3.65122988121745	3.41998194553760	938	1
3.65306804087912	3.45862934585301	939	1
3.65449907183321	3.46440274936221	940	1
3.65435145727063	3.44418448264803	941	1
3.65123224876882	3.43386747119966	942	1
3.64920438897975	3.42200402852348	943	1
3.64939722634631	3.42085795697795	944	1
3.66053314951455	3.42718504707571	945	1
3.65110526619735	3.44132837300240	946	1
3.65343898266094	3.43224240801226	947	1
3.64896135531898	3.44069799838254	948	1
3.64755748588191	3.43613648151168	949	1
3.64814098545679	3.41319075212939	950	1
3.65382440421244	3.44089924086368	951	1
3.64992091073459	3.41873300703223	952	1
3.64710062782306	3.41888180604291	953	1
3.65292260237842	3.42720012440804	954	1
3.65373222520008	3.45976325698865	955	1
3.65028717039624	3.44719635643374	956	1
3.65060960740307	3.45923194444683	957	1
3.65178243456666	3.44714752564596	958	1
3.65247911573573	3.44824882786546	959	1
3.64952258798108	3.41103562815974	960	1
3.65240281834283	3.45139087436028	961	1
3.65179603310510	3.45607181910939	962	1
3.64621670874897	3.42596354741162	963	1
3.64384804430571	3.42975111755042	964	1
3.64713721613311	3.41244234295477	965	1
3.64658839019583	3.40669378078158	966	1
3.64817423655995	3.44512167848269	967	1
3.65295083733531	3.46815976230091	968	1
3.65278277652776	3.47786197807215	969	1
3.65409730016031	3.44649496263091	970	1
3.65410969966805	3.45986203152024	971	1
3.64969139612683	3.42707478630953	972	1
3.65452470627838	3.45103356602361	973	1
3.65862524426235	3.42606403598778	974	1
3.64695700864472	3.40435433533793	975	1
3.64268572271642	3.40647268462621	976	1
3.64947831166262	3.44529861166382	977	1
3.65390440349071	3.43477813326672	978	1
3.65057886204993	3.45169462587339	979	1
3.65346555767868	3.42366215554226	980	1
3.65382516197217	3.43693481777371	981	1
3.64991733523292	3.43633447265727	982	1
3.64967536791093	3.43950977907359	983	1
3.65229828742471	3.45301575261454	984	1
3.65253896173855	3.45822350664395	985	1
3.64981435437331	3.44674438610646	986	1
3.64944229481369	3.43014728135610	987	1
3.64663450876422	3.43173670503985	988	1
3.64493852309532	3.42008395002137	989	1
3.64774811755652	3.41703687448178	990	1
3.64983063365052	3.39721185924141	991	1
3.64630268531090	3.37816982849778	992	1
3.64937385031328	3.40936389736710	993	1
3.64938973062806	3.42251788104042	994	1
3.64770565280873	3.40734000420423	995	1
3.65162465846289	3.40649064928616	996	1
3.64327620655878	3.40183539535953	997	1
3.65110855202461	3.42263667257678	998	1
3.64859905111479	3.42157245426070	999	1
3.65067586084183	3.44108938804823	1000	1
3.65096696068515	3.45408068802159	1001	1
3.65222165753775	3.45546902110426	1002	1
3.64815502271513	3.43246503661165	1003	1
3.65190086715520	3.45526122665786	1004	1
3.65538920118215	3.46378877458539	1005	1
3.64915319122457	3.43554850128602	1006	1
3.64867435581286	3.41318463069840	1007	1
3.65367652731257	3.46889756450138	1008	1
3.65445963917122	3.47198686819888	1009	1
3.65049881494043	3.44707635585757	1010	1
3.65054356798181	3.45865189142442	1011	1
3.64819202203315	3.41870296846766	1012	1
3.65090368609096	3.44417410420626	1013	1
3.65344095971198	3.46394334628407	1014	1
3.65322957899125	3.45985649298144	1015	1
3.64859553401327	3.43289479075502	1016	1
3.64568570645620	3.40622379900981	1017	1
3.64976822756620	3.44046067243295	1018	1
3.64712545036374	3.43866413678741	1019	1
3.64998156306802	3.44960346312859	1020	1
3.65004093151513	3.45159414450225	1021	1
3.64917277679135	3.45411287131034	1022	1
3.64765902279684	3.43218865806976	1023	1
3.65159974162308	3.43519047742706	1024	1
3.65335265492027	3.45104775758377	1025	1
3.65310290100392	3.46217665912293	1026	1
3.65359397045256	3.47760179739532	1027	1
3.65239923066858	3.45318632360098	1028	1
3.64915706885189	3.42603801140784	1029	1
3.65000893004635	3.42387337832616	1030	1
3.64602498739359	3.42386567484909	1031	1
3.64680393591528	3.45801629029794	1032	1
3.65229298570525	3.44501226381382	1033	1
3.65322529348010	3.44748540712647	1034	1
3.64511153221109	3.43243524296771	1035	1
3.65173991502729	3.45370670831546	1036	1
3.65189031571645	3.43585021668635	1037	1
3.65159111067448	3.41970030749448	1038	1
3.64616274362751	3.41341397240395	1039	1
3.64628519964847	3.41688166362510	1040	1
3.64277499898647	3.42999755693852	1041	1
3.64474685790536	3.41058394940791	1042	1
3.64865733224923	3.41962230112627	1043	1
3.64648590143370	3.40635563424549	1044	1
3.64688743344768	3.43224776193102	1045	1
3.64570924396134	3.43043719739472	1046	1
3.64974267753922	3.44806404482265	1047	1
3.64850557972222	3.44882509360910	1048	1
3.65023610231024	3.44930075540207	1049	1
3.64758121468073	3.44157518898394	1050	1
3.65459643343376	3.44489726249422	1051	1
3.64721627999747	3.43557743598272	1052	1
3.65099446825540	3.43587572446662	1053	1
3.64827266298738	3.43491190776184	1054	1
3.65356881760647	3.43987512682601	1055	1
3.64924923947142	3.44512033990990	1056	1
3.64546284514578	3.41796070573910	1057	1
3.64830060306798	3.42135590430248	1058	1
3.64990799662701	3.42844578627157	1059	1
3.65228907745505	3.44788066537294	1060	1
3.65229393300243	3.48317597456514	1061	1
3.65393957716405	3.47583469948176	1062	1
3.65308848785911	3.45364547363667	1063	1
3.64891655989608	3.45072561209812	1064	1
3.65213910991628	3.41881429987921	1065	1
3.64453234100975	3.41125387151681	1066	1
3.64938690137150	3.39338194684891	1067	1
3.64774144798435	3.45371927427995	1068	1
3.65205399168223	3.45746425010040	1069	1
3.64719295397462	3.43582905269882	1070	1
3.64983357859053	3.43618230156063	1071	1
3.64901132407794	3.41405905707689	1072	1
3.64903447089826	3.42228779027670	1073	1
3.65396778669916	3.43537455983591	1074	1
3.64248555068983	3.39587509767980	1075	1
3.64364035109294	3.41581109948525	1076	1
3.65352434965658	3.42950591794493	1077	1
3.65386394418322	3.43268847488951	1078	1
3.65054783802593	3.42643301793450	1079	1
3.65221182498383	3.41333958615537	1080	1
3.64823832899048	3.43415472655951	1081	1
3.64700649856275	3.43350344539771	1082	1
3.64852198465362	3.47727512212172	1083	1
3.64851092696979	3.42869496353632	1084	1
3.64860271895183	3.42264674484153	1085	1
3.64717462172026	3.43383200801148	1086	1
3.64721776473293	3.41362304174325	1087	1
3.64363501003782	3.39692516075550	1088	1
3.65074139366205	3.43035053458085	1089	1
3.65083363116039	3.45400472221804	1090	1
3.65230602912237	3.43460041518715	1091	1
3.64161896524539	3.41398240326554	1092	1
3.64177218530781	3.41471282472909	1093	1
3.64889205533862	3.42445951956264	1094	1
3.64555842908954	3.41326313510846	1095	1
3.64680929331020	3.41358998765783	1096	1
3.64304068367298	3.38567429843627	1097	1
3.64642397139474	3.39140062196759	1098	1
3.64518489385866	3.41508309304642	1099	1
3.64828394730504	3.43040087663316	1100	1
3.65415444390060	3.47038388223908	1101	1
3.65618292881568	3.47474935995775	1102	1
3.64556820329183	3.42469301536305	1103	1
3.64371120548293	3.42593956886090	1104	1
3.64780505878537	3.40931871181665	1105	1
3.64216025484515	3.37226929562862	1106	1
3.65078696563072	3.43957922824399	1107	1
3.64947369361110	3.42478550261476	1108	1
3.64781754489458	3.40864615066078	1109	1
3.64773560431967	3.40416583268631	1110	1
3.65102986344264	3.43266225033417	1111	1
3.64649820407710	3.42112849228097	1112	1
3.64931782690862	3.44780756377509	1113	1
3.65229140317747	3.44206138525835	1114	1
3.64959481066031	3.44810870569078	1115	1
3.65075786357773	3.44865161077477	1116	1
3.65178224722270	3.46610724501617	1117	1
3.65111995231614	3.46852310028654	1118	1
3.65535957426929	3.44540032239585	1119	1
3.65256240754509	3.43947748869567	1120	1
3.65050293400595	3.43785034090576	1121	1
3.64863435741912	3.45025954217690	1122	1
3.65258824581721	3.46142910125719	1123	1
3.64949724554042	3.44794104322653	1124	1
3.64475904676918	3.42990330966604	1125	1
3.64640134706718	3.43137407506697	1126	1
3.64288950734905	3.41733616733939	1127	1
3.64623698459770	3.43688611637601	1128	1
3.65427600575342	3.46458147324337	1129	1
3.64817496763547	3.45930299428527	1130	1
3.65135776912257	3.47377409396557	1131	1
3.65321589917460	3.46626872312924	1132	1
3.64657776961576	3.43650570618720	1133	1
3.64707383882696	3.43067927373319	1134	1
3.64930976794493	3.44934594390840	1135	1
3.65452778149675	3.45247693090306	1136	1
3.65809408912493	3.44704326735026	1137	1
3.64719650351186	3.43010125603613	1138	1
3.64131422975592	3.42343961537531	1139	1
3.64575678670720	3.41675351019797	1140	1
3.64866513458474	3.42953462830143	1141	1
3.65028264673589	3.42972730365301	1142	1
3.64870592256075	3.43110473019588	1143	1
3.65001828895455	3.39598351665774	1144	1
3.64754350531654	3.40927297501252	1145	1
3.64616102273704	3.41732288889634	1146	1
3.64931479231301	3.41385707570082	1147	1
3.64955727216619	3.40536091540886	1148	1
3.64551781887843	3.41324269680924	1149	1
3.64484700138577	3.40897315909740	1150	1
3.64491338516677	3.41714537257248	1151	1
3.64667640382785	3.40869511177025	1152	1
3.64410619700233	3.41049236529968	1153	1
3.64713718161489	3.44343016438242	1154	1
3.65285192558466	3.46188529018950	1155	1
3.65209916369745	3.45873739443996	1156	1
3.65145521863100	3.46026239217302	1157	1
3.64397283043835	3.43998064078696	1158	1
3.64939806089981	3.46374354301541	1159	1
3.65222170062419	3.47198368063599	1160	1
3.64804734307989	3.45671947827769	1161	1
3.64417196232013	3.43705207018038	1162	1
3.64795211609168	3.44511553850698	1163	1
3.64711104705433	3.44296554272502	1164	1
3.65138584698633	3.45341364213422	1165	1
3.65050870222243	3.46083360091541	1166	1
3.64740979378521	3.41164453121122	1167	1
3.64680853742623	3.41099438269980	1168	1
3.64633860120002	3.46219643574746	1169	1
3.64572477339972	3.43863692364186	1170	1
3.64919825574337	3.44087046046748	1171	1
3.65265976312512	3.45242664153282	1172	1
3.65144751700211	3.44570709869461	1173	1
3.64496253891248	3.42414275156302	1174	1
3.64544230717408	3.44950377153749	1175	1
3.64906284933665	3.42106564018355	1176	1
3.64789544313865	3.46236592931053	1177	1
3.65225984537745	3.46227491069434	1178	1
3.65261458059514	3.44254197843843	1179	1
3.65127643072640	3.42829535712392	1180	1
3.64894900971975	3.44182088292519	1181	1
3.64895510891479	3.42458486949218	1182	1
3.64748621703590	3.40038934643470	1183	1
3.64791586604447	3.41481438679032	1184	1
3.64330319173803	3.40645073683506	1185	1
3.64581871452373	3.41079614039538	1186	1
3.65147447571565	3.43235192793623	1187	1
3.65131033837656	3.45339001611497	1188	1
3.65673788353971	3.47637698611562	1189	1
3.64523839277919	3.45895099890500	1190	1
3.64573064276684	3.45113192859997	1191	1
3.65219991703951	3.43312070981603	1192	1
3.64827675868395	3.43230617069528	1193	1
3.64799735654668	3.41917078430233	1194	1
3.64891085631013	3.44316861700508	1195	1
3.64873302845825	3.44812809674881	1196	1
3.64940997970040	3.42737991273566	1197	1
3.64399710312592	3.41583973684091	1198	1
3.64281080945537	3.41953122623881	1199	1
3.63999162393663	3.42051499412891	1200	1
3.64233592617953	3.41728848092037	1201	1
3.64446366696013	3.40319337208460	1202	1
3.65195793330466	3.40659798342057	1203	1
3.64690666084567	3.43424138384065	1204	1
3.64475181889917	3.42184707595405	1205	1
3.64827732499149	3.43134525600806	1206	1
3.65054807486499	3.45087352554883	1207	1
3.65292752675545	3.47170686895022	1208	1
3.65437744841717	3.49702713300443	1209	1
3.64919948488148	3.49099317787115	1210	1
3.64933509476050	3.48125131085260	1211	1
3.64917492092136	3.45921459298934	1212	1
3.64479426692653	3.43556837146986	1213	1
3.64524735777373	3.43904772769871	1214	1
3.65129868565902	3.42487156162719	1215	1
3.64571291584782	3.42118917036624	1216	1
3.64905235941237	3.46708474707232	1217	1
3.65024013858534	3.40608736669910	1218	1
3.65301513624316	3.44542143538073	1219	1
3.65008304280832	3.43992183890126	1220	1
3.65267299641223	3.43418272797930	1221	1
3.64756310644431	3.45585794966453	1222	1
3.65196754515253	3.44085901956069	1223	1
3.64532606730205	3.44973931246398	1224	1
3.64394800843639	3.43629896301839	1225	1
3.64823159879447	3.43661796649429	1226	1
3.64660878030574	3.44683270377919	1227	1
3.64978297087848	3.43908740591693	1228	1
3.64942781931815	3.45830150399517	1229	1
3.64784302725792	3.45945634189168	1230	1
3.64661536249983	3.45644539788908	1231	1
3.64556897449579	3.45307734572506	1232	1
3.64380695963610	3.41206004742090	1233	1
3.64756887343878	3.41639567011587	1234	1
3.64746958271332	3.42763310887238	1235	1
3.64767978381961	3.40788000626564	1236	1
3.65010538642186	3.42812012939612	1237	1
3.64863560208961	3.39577920725815	1238	1
3.64713981854328	3.42319818402424	1239	1
3.65077237290563	3.41380494711088	1240	1
3.64781398087097	3.41387507679627	1241	1
3.64571647395510	3.41504476452732	1242	1
3.64584365098585	3.42492580640527	1243	1
3.64444346105964	3.43170326741888	1244	1
3.64533292221400	3.40618138804916	1245	1
3.64770672084769	3.41528568382751	1246	1
3.64830806659737	3.41527403046391	1247	1
3.64311606099020	3.39385335472797	1248	1
3.64415347293542	3.43066577769914	1249	1
3.64623598508634	3.41321247261873	1250	1
3.65022750754507	3.43617563296743	1251	1
3.65743869818465	3.45541759462708	1252	1
3.65030572315784	3.42614834356092	1253	1
3.64550933041189	3.41889258766897	1254	1
3.64364535346998	3.41432415054697	1255	1
3.64911862481247	3.42091734341587	1256	1
3.64705380309654	3.40987715683065	1257	1
3.64870862719372	3.40855743940640	1258	1
3.64566846528586	3.40959025715825	1259	1
3.65205562510823	3.45137723070075	1260	1
3.65161165705232	3.44430369625229	1261	1
3.65339198517289	3.44132151019915	1262	1
3.65085405640178	3.43348838773653	1263	1
3.64800645196129	3.44484453718193	1264	1
3.65010253613757	3.41568071877066	1265	1
3.64611009733978	3.40887374904797	1266	1
3.64341563584232	3.41433608256539	1267	1
3.65039778577995	3.43382196145409	1268	1
3.64573866958931	3.41057420370832	1269	1
3.65096649603003	3.42989193484698	1270	1
3.65276716752523	3.45880106824466	1271	1
3.65465957818699	3.46413160829682	1272	1
3.65229818458557	3.45908339971606	1273	1
3.64849369709076	3.42055244913649	1274	1
3.64892843579206	3.42579993508249	1275	1
3.64960662555228	3.41190453375774	1276	1
3.64732459024495	3.43988308644767	1277	1
3.65133649229983	3.44359084978440	1278	1
3.64561963818743	3.42918412622689	1279	1
3.64836653537253	3.42621466226284	1280	1
3.64656757814972	3.41406478579402	1281	1
3.64683257284460	3.44823090265825	1282	1
3.64880026303342	3.44228089660465	1283	1
3.64490523713385	3.41845949139615	1284	1
3.64617232501220	3.41702989546801	1285	1
3.64898239879353	3.45517325899263	1286	1
3.64593603038504	3.44320419300231	1287	1
3.64547217133006	3.38912845526857	1288	1
3.64437302773536	3.43600910693222	1289	1
3.64645475488442	3.44473034317279	1290	1
3.65027664366487	3.41992487659246	1291	1
3.64893171377661	3.42081895023891	1292	1
3.64733800591547	3.41597770721676	1293	1
3.64654703121050	3.41359127889057	1294	1
3.64575605650554	3.41120485056437	1295	1
3.64969504933964	3.40694296137006	1296	1
3.65091276261408	3.44357539438134	1297	1
3.64500742885898	3.44599376234988	1298	1
3.64616306998697	3.44687139434917	1299	1
3.64426805119216	3.42629866547094	1300	1
3.64621154247395	3.43205104282824	1301	1
3.64239429724037	3.40005335983735	1302	1
3.64553810670454	3.37771266937448	1303	1
3.64510117271054	3.43587424959821	1304	1
3.65371227704663	3.47217555773810	1305	1
3.65305818742549	3.43243133488355	1306	1
3.64967722411740	3.44043091442833	1307	1
3.64861423596776	3.43500357761723	1308	1
3.64902550184989	3.42442828340247	1309	1
3.64795481072833	3.44894666356797	1310	1
3.65211623497230	3.43863233710050	1311	1
3.65028670071005	3.43700385467373	1312	1
3.65576317113665	3.45080657609718	1313	1
3.64934939361153	3.44995667702755	1314	1
3.64503836162815	3.43036745143760	1315	1
3.64987326622565	3.45105513771495	1316	1
3.64746965435830	3.43220325811761	1317	1
3.64793974588992	3.42587011851557	1318	1
3.65116125581346	3.42500309254799	1319	1
3.64809784247337	3.39710737678071	1320	1
3.64757627890469	3.39666017268734	1321	1
3.64354430396355	3.40657098457632	1322	1
3.64377796305143	3.40047706571583	1323	1
3.64773642919036	3.42881711395338	1324	1
3.64499937865089	3.41638344934209	1325	1
3.64675135558198	3.41912676455534	1326	1
3.64597115242517	3.42176141640843	1327	1
3.64979779693859	3.44613344729941	1328	1
3.64878016608062	3.43766199651276	1329	1
3.64799338907575	3.43987952076190	1330	1
3.65087967511086	3.44030243452590	1331	1
3.64625815114424	3.44172848140127	1332	1
3.65088171318675	3.47021003566635	1333	1
3.65009025981487	3.49299114464033	1334	1
3.65409024961114	3.47592691484501	1335	1
3.65412840233877	3.45807582103021	1336	1
3.64736512339398	3.45128709914479	1337	1
3.65149920470155	3.45014931584283	1338	1
3.64863648245818	3.44974954703144	1339	1
3.65251900271794	3.48934272074179	1340	1
3.64666614518947	3.45305271340013	1341	1
3.64310124731466	3.42672678070086	1342	1
3.64645711058359	3.42631025449461	1343	1
3.64932061236192	3.43757740258977	1344	1
3.64711182310965	3.43366302415001	1345	1
3.64481074431791	3.42818549748341	1346	1
3.64365071547986	3.40961806051305	1347	1
3.64774950828165	3.41965105046039	1348	1
3.64569268102153	3.41009126923985	1349	1
3.64646247948313	3.42431884480940	1350	1
3.65006024922380	3.44203699893911	1351	1
3.65321031519910	3.45933262693850	1352	1
3.64688260447398	3.43858082678842	1353	1
3.64486031740224	3.41544457065552	1354	1
3.65368520772611	3.44519807445975	1355	1
3.65006068219381	3.45164397940567	1356	1
3.65197451294006	3.44794430186971	1357	1
3.64683691128932	3.44403062766013	1358	1
3.65269233815488	3.44704016732625	1359	1
3.65351160943854	3.45283371276691	1360	1
3.64914922975419	3.45062038108245	1361	1
3.64527014470916	3.45162657965429	1362	1
3.64414933703631	3.43367024754312	1363	1
3.64311803480613	3.40123530179460	1364	1
3.64799226824008	3.43037566985811	1365	1
3.64569119441555	3.44732090443098	1366	1
3.64339428786397	3.41355998326330	1367	1
3.65178973978723	3.41751609016630	1368	1
3.64592187997917	3.42348903249134	1369	1
3.64309323643364	3.44109067937128	1370	1
3.64327899864299	3.42377772829236	1371	1
3.64462251230075	3.40580560675564	1372	1
3.64707509754166	3.41867971113323	1373	1
3.65106513629766	3.43875144849973	1374	1
3.65399372827729	3.44001258802849	1375	1
3.65165171205095	3.42328713655733	1376	1
3.65007036636229	3.42303323543561	1377	1
3.64097386775350	3.39371101916871	1378	1
3.64593733408390	3.43657814030903	1379	1
3.64819201857455	3.42528835531145	1380	1
3.65077442871045	3.43119730477090	1381	1
3.64718469753621	3.43200075848842	1382	1
3.65331272099368	3.44694065306465	1383	1
3.64689258540359	3.41679043272817	1384	1
3.64673260612704	3.40681649074065	1385	1
3.64939688414733	3.40562440499079	1386	1
3.64654079481855	3.40449192310410	1387	1
3.64468429681843	3.42534084767895	1388	1
3.64729944695938	3.42352582218928	1389	1
3.65238818715648	3.45752597603618	1390	1
3.65040602693468	3.46017284863903	1391	1
3.65284576898278	3.48254518464038	1392	1
3.65417028134830	3.47183617205882	1393	1
3.65450723035827	3.46801418174645	1394	1
3.65650764994714	3.45755573967139	1395	1
3.64893629903179	3.43566993580218	1396	1
3.64584268531439	3.43694903832541	1397	1
3.65039886650011	3.43588790435082	1398	1
3.64785633578626	3.44177230963204	1399	1
3.64615052160490	3.43656370585143	1400	1
3.64609473194259	3.43935058230826	1401	1
3.64612733784748	3.41969913729837	1402	1
3.64460003072639	3.39226902376449	1403	1
3.64248182819419	3.37999647690426	1404	1
3.64766612228053	3.40884941846100	1405	1
3.64979816895554	3.41668203044064	1406	1
3.65609159682150	3.44205584798291	1407	1
3.65119591341404	3.42492602893555	1408	1
3.64660813200615	3.42406283317281	1409	1
3.64944077562237	3.40820657807819	1410	1
3.64734068944878	3.41376350013982	1411	1
3.64583789945903	3.41772310057440	1412	1
3.64554209048296	3.42168265014566	1413	1
3.64473230865801	3.41497333912832	1414	1
3.64435667314506	3.43628605811398	1415	1
3.65384116019338	3.48316938622879	1416	1
3.65326133013632	3.47552771952440	1417	1
3.65553986190176	3.47001183691808	1418	1
3.65344114844175	3.45826259201518	1419	1
3.65409063062745	3.45540667356889	1420	1
3.65163164044942	3.43588767028420	1421	1
3.65352216958555	3.42314677375024	1422	1
3.64698336617302	3.40456973327074	1423	1
3.64442557013218	3.42249535292643	1424	1
3.64284074955075	3.40556732568412	1425	1
3.64017773588199	3.41912999721408	1426	1
3.64589612718025	3.41932967308953	1427	1
3.64356979881605	3.43034976882479	1428	1
3.64720900030586	3.40278708541412	1429	1
3.64492177047110	3.38214987210162	1430	1
3.64938590266717	3.42344694640277	1431	1
3.64576713801155	3.44072835036418	1432	1
3.65417945651823	3.48423099298693	1433	1
3.65207282685518	3.46417290153852	1434	1
3.64850798584196	3.43575548970867	1435	1
3.64866686915734	3.41824821810563	1436	1
3.64315366677684	3.42526820510122	1437	1
3.64059594534880	3.41316440407881	1438	1
3.64833740246790	3.41842452606511	1439	1
3.64501860340846	3.42146494898619	1440	1
3.64969153800059	3.42912615081253	1441	1
3.64208101521735	3.41341982366170	1442	1
3.64623652348929	3.41500331558890	1443	1
3.63918507191701	3.41191323124102	1444	1
3.64414076439802	3.43086401516018	1445	1
3.65104199252907	3.44103828622274	1446	1
3.65009621488523	3.44807400146552	1447	1
3.64502035408052	3.43328202554480	1448	1
3.64317378212062	3.40140499488020	1449	1
3.64278070174878	3.42123711105278	1450	1
3.64880236723265	3.45114273851650	1451	1
3.65091996409018	3.49668833901447	1452	1
3.64809386619115	3.45157448264417	1453	1
3.64448985395077	3.44198221593568	1454	1
3.64780629797632	3.41725803683223	1455	1
3.64121302355470	3.43017433578805	1456	1
3.64902996611719	3.44352651772955	1457	1
3.65001729421639	3.43390853358409	1458	1
3.64247236091085	3.42068149553996	1459	1
3.64145141586470	3.39404336560268	1460	1
3.64397391175145	3.42194312607685	1461	1
3.64511392115097	3.42518978396827	1462	1
3.64638841138400	3.41804405762318	1463	1
3.64287899091042	3.43666232125061	1464	1
3.65055056095648	3.44500096069873	1465	1
3.64232106022903	3.41631753700403	1466	1
3.64247426817864	3.40505873918513	1467	1
3.64282705631611	3.42366355872566	1468	1
3.64491751075561	3.41600511032270	1469	1
3.64518908638990	3.41589569769960	1470	1
3.64988370572077	3.42085330875554	1471	1
3.64996455335333	3.45968973370284	1472	1
3.65752245227761	3.47019227098852	1473	1
3.65073588360284	3.45847621885333	1474	1
3.64710366727152	3.44451181924976	1475	1
3.65037949909135	3.41987198656306	1476	1
3.65174907630738	3.43920173249859	1477	1
3.64726114417673	3.43120909679915	1478	1
3.64763007369725	3.43628820859150	1479	1
3.64712202634781	3.42378294299700	1480	1
3.64800732115207	3.42044348352069	1481	1
3.64663769913262	3.43841232337222	1482	1
3.64674257658955	3.42076342426699	1483	1
3.64577493179810	3.42778863490088	1484	1
3.64891148289832	3.42317577270558	1485	1
3.64777937245461	3.41672299800556	1486	1
3.64979676918675	3.39691949526972	1487	1
3.65638832771321	3.44646237043820	1488	1
3.65136913712694	3.44533421855446	1489	1
3.65363125362380	3.45141761381226	1490	1
3.64811060111304	3.43493895906773	1491	1
3.64804627411618	3.42906657511838	1492	1
3.64968381278349	3.43342795252358	1493	1
3.64829963656678	3.43508351084316	1494	1
3.64962617020547	3.42671875423078	1495	1
3.64605139885372	3.43384970021056	1496	1
3.64661355218501	3.41748875667688	1497	1
3.64841829006496	3.42631873726848	1498	1
3.64569471318115	3.41635564832809	1499	1
3.64504229549374	3.43186914542314	1500	1
3.64707369471810	3.43352495932378	1501	1
3.64795447741324	3.42426584316047	1502	1
3.64864994727733	3.41997093142444	1503	1
3.64531927480508	3.43377490445145	1504	1
3.64233663422814	3.41282458765711	1505	1
3.65026830744709	3.45062671245569	1506	1
3.65104823329847	3.46168130626813	1507	1
3.65007104595463	3.46652262414833	1508	1
3.64552725809271	3.45526830803498	1509	1
3.64386413153994	3.43521383932369	1510	1
3.64608932413853	3.45709563777114	1511	1
3.64632415452758	3.45208696767682	1512	1
3.64875045383527	3.41807446153657	1513	1
3.64754614391665	3.43410019075658	1514	1
3.64997321822364	3.44115144576241	1515	1
3.64909181445777	3.43626203412318	1516	1
3.64958964365357	3.43464321541792	1517	1
3.65045089401768	3.43020015438684	1518	1
3.64643178041612	3.42683427629208	1519	1
3.64840480788932	3.42643792221812	1520	1
3.64398101582029	3.42868487156371	1521	1
3.64924186370460	3.46997081006129	1522	1
3.65196130852648	3.44604054685907	1523	1
3.65025651729254	3.43212309304220	1524	1
3.65277773460755	3.44124012010301	1525	1
3.64812098548981	3.44180949068444	1526	1
3.64575076886331	3.42722362636294	1527	1
3.64576150630178	3.40583636739799	1528	1
3.64932998557774	3.45087948112872	1529	1
3.64548448744321	3.44552643989152	1530	1
3.64642404917210	3.44022949458353	1531	1
3.64987972375353	3.43912785682943	1532	1
3.64890991558745	3.42207989907889	1533	1
3.65087388442547	3.46362385525456	1534	1
3.64690773595305	3.43536301108273	1535	1
3.65046022183680	3.42498146713310	1536	1
3.64948668203911	3.42391871339405	1537	1
3.64922787532052	3.44822932383795	1538	1
3.64905441651340	3.43312751766805	1539	1
3.64200832850292	3.39017989802766	1540	1
3.64283605088087	3.40076575645960	1541	1
3.65067336557637	3.44840667863496	1542	1
3.64852974451391	3.43354747972922	1543	1
3.64692375977624	3.44822393712043	1544	1
3.65027482092040	3.45181484419927	1545	1
3.64638380348132	3.43497137371481	1546	1
3.65294725820837	3.42853200108100	1547	1
3.64448763356140	3.41202953103753	1548	1
3.64215963167291	3.41191554082810	1549	1
3.64580138569477	3.43324335277768	1550	1
3.64958121354216	3.44991903319470	1551	1
3.65421688479498	3.46884838215111	1552	1
3.65417107059582	3.47301928703722	1553	1
3.65370138676675	3.46857142594317	1554	1
3.65033585531391	3.48402423431897	1555	1
3.65164178447976	3.45007456524527	1556	1
3.65134816507536	3.43084587707418	1557	1
3.64647066937033	3.42425203517267	1558	1
3.64787931819040	3.42956116354366	1559	1
3.64291515637511	3.42820206661226	1560	1
3.64555098448834	3.42815745434514	1561	1
3.65159764662899	3.42818404961579	1562	1
3.64970489400050	3.43423778572216	1563	1
3.64700829294122	3.44384899699539	1564	1
3.64355263967255	3.41672571382171	1565	1
3.64611473665787	3.43964348421409	1566	1
3.64787414610372	3.45391638349019	1567	1
3.64511884955360	3.44692068258076	1568	1
3.65307472516235	3.45907283925514	1569	1
3.65338212578688	3.45171522573853	1570	1
3.64961380760314	3.44213155782282	1571	1
3.64904410199632	3.44447777609428	1572	1
3.64729585428027	3.44636124558526	1573	1
3.64832417829566	3.46190331903801	1574	1
3.65553833129446	3.47378762416044	1575	1
3.65197100384546	3.45466528476828	1576	1
3.64925034384291	3.45355438791492	1577	1
3.64925782901297	3.44671494909384	1578	1
3.64624109001879	3.44522140402666	1579	1
3.64508849683450	3.45620057735573	1580	1
3.64869153297661	3.44753237077922	1581	1
3.64592347658124	3.45353637566719	1582	1
3.64983127855082	3.43962648209793	1583	1
3.65172099406693	3.44278494644250	1584	1
3.65224212793070	3.45206127133905	1585	1
3.64688095221814	3.46072808572770	1586	1
3.65100697718171	3.45324119226517	1587	1
3.64887294067646	3.45020459833230	1588	1
3.64959356200795	3.43343381447949	1589	1
3.64651979525652	3.42007905635444	1590	1
3.64786095003267	3.44556571798350	1591	1
3.65141225039558	3.47307449542625	1592	1
3.65106058574480	3.46767740115636	1593	1
3.64841978911588	3.46811329693573	1594	1
3.64460565870210	3.44617052576861	1595	1
3.65027829051526	3.44016781104487	1596	1
3.65101101109908	3.40717429181843	1597	1
3.64899145083004	3.43187619464009	1598	1
3.64799583099104	3.43888709209585	1599	1
3.64621330532988	3.46034895892482	1600	1
3.65193097702736	3.47972230494301	1601	1
3.64753092551176	3.45154694844090	1602	1
3.64904538492996	3.44890924482341	1603	1
3.65022237306000	3.48547162628885	1604	1
3.65420748861233	3.48300896367268	1605	1
3.64743833000702	3.43953924236533	1606	1
3.64983344654581	3.42362218501889	1607	1
3.65352959054712	3.46122868751526	1608	1
3.65517330872962	3.47270066875333	1609	1
3.65069986490142	3.45956788533522	1610	1
3.64769522455844	3.45047804189988	1611	1
3.65098546402743	3.44477003263616	1612	1
3.64623593076310	3.42774474340850	1613	1
3.64410558737677	3.40870033956364	1614	1
3.65076438083350	3.42451722270716	1615	1
3.65164921499912	3.46013325518256	1616	1
3.65251267668987	3.45492970461164	1617	1
3.64585114071688	3.45085514443841	1618	1
3.64320483280753	3.43450217917697	1619	1
3.64505780761384	3.41592233225134	1620	1
3.64498798240610	3.42306230828480	1621	1
3.64602591089155	3.41019793108547	1622	1
3.64640469358101	3.44526854027723	1623	1
3.64969371916515	3.45403817717271	1624	1
3.64759915049390	3.43088596301939	1625	1
3.64528398927430	3.41693306840686	1626	1
3.64017922506549	3.40595548029431	1627	1
3.64134995816863	3.41596991744313	1628	1
3.64278265799582	3.41544322336595	1629	1
3.64890394157231	3.43574789500521	1630	1
3.64268831562882	3.44262190074530	1631	1
3.64418204753136	3.42655915572092	1632	1
3.64782396302516	3.46760990297420	1633	1
3.64908145730627	3.45311207358805	1634	1
3.65047717958068	3.45078777044834	1635	1
3.64917607637853	3.44262633965707	1636	1
3.64886604592000	3.42639771674327	1637	1
3.64438642756310	3.41570638857139	1638	1
3.64309526076911	3.42322166398379	1639	1
3.64795784879898	3.43066095582252	1640	1
3.64710462941766	3.45001840170760	1641	1
3.64810527310019	3.45101854915570	1642	1
3.64496153101909	3.42207611664694	1643	1
3.64443969572672	3.40412689392730	1644	1
3.64468002144562	3.41322640362824	1645	1
3.64351318637264	3.43987137265535	1646	1
3.64950678115387	3.42606152968152	1647	1
3.65049186699786	3.42655941219357	1648	1
3.64432870859345	3.42324441718649	1649	1
3.64291506944103	3.43050533263080	1650	1
3.64724203522677	3.40024552368858	1651	1
3.63912215944446	3.40841463968715	1652	1
3.64552699281145	3.40731499015750	1653	1
3.64423525951045	3.41104191902772	1654	1
3.64738943146911	3.42140449565996	1655	1
3.64838948828014	3.44290449913659	1656	1
3.64411462577635	3.41878011959834	1657	1
3.64546828851952	3.42845305506631	1658	1
3.64547165550007	3.43849823597355	1659	1
3.64588663222243	3.44107218223144	1660	1
3.65201590778062	3.45656371939263	1661	1
3.64520613989810	3.42986180243035	1662	1
3.64906364447782	3.44013004586886	1663	1
3.65130897365932	3.44556967373985	1664	1
3.64520243706724	3.43944741515849	1665	1
3.64684488649709	3.41762207813963	1666	1
3.64890243147481	3.42400646130440	1667	1
3.64446744611740	3.43085943354242	1668	1
3.65031397224070	3.44821325859710	1669	1
3.64539927339118	3.43660986499307	1670	1
3.64411666413831	3.40765310373446	1671	1
3.64439943066666	3.41912258296399	1672	1
3.64869227936089	3.42585047118409	1673	1
3.65364318847909	3.44972147880934	1674	1
3.64218351129422	3.40291409470943	1675	1
3.64237150426513	3.41292276324262	1676	1
3.64181279692228	3.40330620769684	1677	1
3.64597335058435	3.41495759182377	1678	1
3.64871673762751	3.44632979731525	1679	1
3.64538388051581	3.43667582050523	1680	1
3.64651844767484	3.43724211101592	1681	1
3.64651979927966	3.43864946294588	1682	1
3.65045641397975	3.45159990952847	1683	1
3.64478765484094	3.44134205953128	1684	1
3.64505328239936	3.44946721824535	1685	1
3.65294828891372	3.45955088445732	1686	1
3.64837219461849	3.42342285265113	1687	1
3.64612562835173	3.42651484932814	1688	1
3.64348492433116	3.43874254844712	1689	1
3.64658269553994	3.45794007182967	1690	1
3.65481619424482	3.44802688021276	1691	1
3.64994245808728	3.45765991015255	1692	1
3.65185009586808	3.44956767938115	1693	1
3.64483510760704	3.42515546227711	1694	1
3.64683286770574	3.44839962805893	1695	1
3.65207889541125	3.46793267637352	1696	1
3.64334589468429	3.43592922191289	1697	1
3.64836715884471	3.43083680793343	1698	1
3.64778418979157	3.45693113001624	1699	1
3.65312365930479	3.46892357283852	1700	1
3.64915800590278	3.46364207454820	1701	1
3.65111912266259	3.46557271292410	1702	1
3.64501892559439	3.44984608641838	1703	1
3.65062992070619	3.45841536022853	1704	1
3.64756247429912	3.43765206219729	1705	1
3.63895182280554	3.41320790213359	1706	1
3.64595207665119	3.43921298703502	1707	1
3.64677116112849	3.43561585352575	1708	1
3.64410133009632	3.42299506788151	1709	1
3.64895739698406	3.44391630423584	1710	1
3.64948110175118	3.45509749162639	1711	1
3.64696200116683	3.45887927291708	1712	1
3.64877656417130	3.45802381805979	1713	1
3.65260740703878	3.45343480733350	1714	1
3.64580016019339	3.43942086186882	1715	1
3.64153373241395	3.40377957825151	1716	1
3.64299374118848	3.39658380206755	1717	1
3.64849424801937	3.44269249168730	1718	1
3.64449263874625	3.44882356598908	1719	1
3.64063656715589	3.43518314010104	1720	1
3.64593276381028	3.44395969132908	1721	1
3.64558035477895	3.45295871638004	1722	1
3.64457302593864	3.43377836201964	1723	1
3.64444108247413	3.43009969008537	1724	1
3.64826059475964	3.43224360900069	1725	1
3.64669778309626	3.45177589374061	1726	1
3.64758152077914	3.44124832418930	1727	1
3.65285385893897	3.45222554133476	1728	1
3.64516487427897	3.41221721673733	1729	1
3.64430065586080	3.43309059920566	1730	1
3.64597295077050	3.43676652883653	1731	1
3.64452146250974	3.42625380496365	1732	1
3.65029457488634	3.44593187971588	1733	1
3.64729231912922	3.43958540280062	1734	1
3.65073259888946	3.42925965763495	1735	1
3.64700704804568	3.40572552438586	1736	1
3.64484052339942	3.39916309573771	1737	1
3.63672303756547	3.39479494165008	1738	1
3.64179668135118	3.40125116898923	1739	1
3.64064479321631	3.41451380755325	1740	1
3.65252800684483	3.43851593318604	1741	1
3.64420635341940	3.42702144614018	1742	1
3.65365266863800	3.45361889123982	1743	1
3.64519581776981	3.45182257243050	1744	1
3.64858717905691	3.42702510723296	1745	1
3.64775107119871	3.43258365344089	1746	1
3.64407239682115	3.44548505091645	1747	1
3.64935751843658	3.44123762608284	1748	1
3.64774875632928	3.42294837850707	1749	1
3.64397509937117	3.43800780453411	1750	1
3.65086492415733	3.43322917272972	1751	1
3.64539551872914	3.42755884625290	1752	1
3.64526133662761	3.42949120942598	1753	1
3.64923182787180	3.43648539099721	1754	1
3.64911428018477	3.45188515174966	1755	1
3.65171104549960	3.46082370729253	1756	1
3.64557299718523	3.47085919224919	1757	1
3.65294597190231	3.48304279608267	1758	1
3.65096856288475	3.47435125615511	1759	1
3.64279791583421	3.41429014007849	1760	1
3.64578493860581	3.40764317469574	1761	1
3.64222539392969	3.38655599253741	1762	1
3.64668246232480	3.43272150228450	1763	1
3.64525583228014	3.43041873648492	1764	1
3.64653167739732	3.40364550736332	1765	1
3.64619712910029	3.43767444254772	1766	1
3.64687354598399	3.44218423211146	1767	1
3.64895460935784	3.45381159094067	1768	1
3.64454413171282	3.42243838147318	1769	1
3.64589036593560	3.41342800840981	1770	1
3.64642702919533	3.41994325226345	1771	1
3.63929006763314	3.41485759428168	1772	1
3.64695930585584	3.43866454029973	1773	1
3.65513544639820	3.44633130087127	1774	1
3.64589658269073	3.44079894520976	1775	1
3.64879223248284	3.45280937218965	1776	1
3.64424932214268	3.41675513035798	1777	1
3.64926732207804	3.43207617591155	1778	1
3.64349238066491	3.42317676936008	1779	1
3.64503268136670	3.41488713188332	1780	1
3.64178064865679	3.41591640009446	1781	1
3.64621902601507	3.40773078663543	1782	1
3.64521753136600	3.41518130405863	1783	1
3.65027047357487	3.45684906546653	1784	1
3.64806527183165	3.45028961863856	1785	1
3.65064568728224	3.46497988918276	1786	1
3.65071325942428	3.46378933539464	1787	1
3.64948560176846	3.45804196964222	1788	1
3.64907363070336	3.43556034285260	1789	1
3.64516541572677	3.43631501045663	1790	1
3.64527978008714	3.43173856464839	1791	1
3.63981814798132	3.41551616496189	1792	1
3.64415141083999	3.42908612157728	1793	1
3.64812008015417	3.46066545068360	1794	1
3.64838434588574	3.47204735619120	1795	1
3.64513867916989	3.43597175110222	1796	1
3.64432298711467	3.44669050787139	1797	1
3.64302061409788	3.44563784638199	1798	1
3.64375245444853	3.40085690568134	1799	1
3.64154472684247	3.42414699914242	1800	1
3.64578041329730	3.42963229561326	1801	1
3.64746120009021	3.43332891038491	1802	1
3.64416015233659	3.44786937923218	1803	1
3.64187770003866	3.44020119272968	1804	1
3.64318610392603	3.43672158235514	1805	1
3.64546014614306	3.43837585656282	1806	1
3.64103761482565	3.43638385706875	1807	1
3.64862145292170	3.43950534782607	1808	1
3.64293491949851	3.44441096679870	1809	1
3.64592737818938	3.41696802169678	1810	1
3.64372173637214	3.41540064625896	1811	1
3.64584561238912	3.43802816785383	1812	1
3.64583359760340	3.43033598633739	1813	1
3.64632237505720	3.40677904593800	1814	1
3.63772292077375	3.41365749008279	1815	1
3.64493519388916	3.41158008482097	1816	1
3.64698426521264	3.43867819589887	1817	1
3.64345842181014	3.42264048293263	1818	1
3.64805137070203	3.44729676465625	1819	1
3.64780144997597	3.44013627990739	1820	1
3.65108217241875	3.44950104653166	1821	1
3.64578852276980	3.43280996479537	1822	1
3.64372416654649	3.44477327407304	1823	1
3.64574125418522	3.43491767120479	1824	1
3.64516399439693	3.45048362713412	1825	1
3.64497561974446	3.41992870056201	1826	1
3.64709335895308	3.43091117012449	1827	1
3.64818573012824	3.42815228866409	1828	1
3.64062985542257	3.42322956596101	1829	1
3.64079323184587	3.40269917912593	1830	1
3.64465331213348	3.40290418147168	1831	1
3.63870898642680	3.40109180092437	1832	1
3.64720300535315	3.43417490209336	1833	1
3.64512305194863	3.45260424513555	1834	1
3.65768652549928	3.48878601708461	1835	1
3.65073589145614	3.45252838546976	1836	1
3.64663056103163	3.43633363138109	1837	1
3.64371320223814	3.43305736541763	1838	1
3.64619613903857	3.40670519678409	1839	1
3.64431042480380	3.42461893570899	1840	1
3.64636897137513	3.45121954175020	1841	1
3.64399288438996	3.43877504606482	1842	1
3.64386987917739	3.43663730481363	1843	1
3.64274677267036	3.42498389628911	1844	1
3.64787756001456	3.42978535876507	1845	1
3.64672332049281	3.44360766156925	1846	1
3.64239794828952	3.43147933671169	1847	1
3.64864575257412	3.45686879732356	1848	1
3.64408620021148	3.45451386869369	1849	1
3.64260819495225	3.44145302034569	1850	1
3.64246067825909	3.42725661454439	1851	1
3.64082875401725	3.43885687132037	1852	1
3.64323825415599	3.42569723368475	1853	1
3.63890180932055	3.41096472639705	1854	1
3.64180589906389	3.42332592470128	1855	1
3.64019256131107	3.40482055082929	1856	1
3.64046798772631	3.40467407186239	1857	1
3.64249775591047	3.41204464516798	1858	1
3.63825896083381	3.39957921685667	1859	1
3.64032118494751	3.41964949682953	1860	1
3.64203551949779	3.43320305224047	1861	1
3.64055768559143	3.40205723169558	1862	1
3.64342883723446	3.40685026207664	1863	1
3.64427441500751	3.42659330225495	1864	1
3.64584021871916	3.41842652860922	1865	1
3.64959257932787	3.43644385165244	1866	1
3.64452833880541	3.42795407416748	1867	1
3.64959460477481	3.46040466028209	1868	1
3.64710035372859	3.47589738299722	1869	1
3.65034135831913	3.45682550170834	1870	1
3.65090195239792	3.44108717624509	1871	1
3.64671309461172	3.43600791063428	1872	1
3.64642566669866	3.44005263948963	1873	1
3.64179319915436	3.45705843020295	1874	1
3.64787122824600	3.45473568681751	1875	1
3.64709061520710	3.46781165995893	1876	1
3.64857677721321	3.44976477386418	1877	1
3.64555980155809	3.42836014428891	1878	1
3.64556455152255	3.40452260131627	1879	1
3.65138892357690	3.44514293117998	1880	1
3.64793910506721	3.42898538031329	1881	1
3.64078808162478	3.43059305368819	1882	1
3.64848897785797	3.43888858596387	1883	1
3.65345949259007	3.44888155843869	1884	1
3.65164288143686	3.45723050163758	1885	1
3.64508144317980	3.42322063977707	1886	1
3.64332656131976	3.43734515295590	1887	1
3.64598049203148	3.45103544733603	1888	1
3.65148195102037	3.45782681983929	1889	1
3.64946596498590	3.44345910353729	1890	1
3.64397700023971	3.42536948970158	1891	1
3.64943270265671	3.44110087430121	1892	1
3.64440430460102	3.42231728523354	1893	1
3.64425735050150	3.43989018184260	1894	1
3.64419713354396	3.42862892845203	1895	1
3.64688263122133	3.46989593679099	1896	1
3.64940573725428	3.46618171823704	1897	1
3.64742525292060	3.45124663762500	1898	1
3.64891663869238	3.46448535798423	1899	1
3.64516312317903	3.43331970478297	1900	1
3.64664508997613	3.45484090884533	1901	1
3.65198924369981	3.44534829279767	1902	1
3.64569753979009	3.43866460105526	1903	1
3.64349146590152	3.44102570224271	1904	1
3.64515785772755	3.42807606599238	1905	1
3.64401872966038	3.43998326525339	1906	1
3.64311881450904	3.43277712285839	1907	1
3.64160775892595	3.43257027978836	1908	1
3.64028432783237	3.41989898661430	1909	1
3.64582430028810	3.44404325363791	1910	1
3.64621394163853	3.41799410020387	1911	1
3.64287266717775	3.39580168184113	1912	1
3.64299771927681	3.41318332235120	1913	1
3.64164675888327	3.39736316651332	1914	1
3.64799552513754	3.40365035528066	1915	1
3.64638523509994	3.42916564052810	1916	1
3.64310313665591	3.41553506551769	1917	1
3.64164919455292	3.39551915139709	1918	1
3.64648188091094	3.44399210052871	1919	1
3.64686454416297	3.45138728774120	1920	1
3.65201922791420	3.47138567220805	1921	1
3.64827481390151	3.44793025403449	1922	1
3.63787053633285	3.41036587769123	1923	1
3.64236135333671	3.40761778740038	1924	1
3.64635695219344	3.44553262460960	1925	1
3.64864543002764	3.46151289730275	1926	1
3.64503122740551	3.45877194349906	1927	1
3.64122925928173	3.42771293272479	1928	1
3.64619142726507	3.43824885538836	1929	1
3.64646506517009	3.45034168494831	1930	1
3.64727850935482	3.44297705881980	1931	1
3.64439098751665	3.44924715383784	1932	1
3.64327995416071	3.42463043752138	1933	1
3.63880384487941	3.41829407373346	1934	1
3.64309420153292	3.43216882544037	1935	1
3.64281068664081	3.42936155786916	1936	1
3.64593227940967	3.42921207212750	1937	1
3.64387333154465	3.38767556891090	1938	1
3.64490050062818	3.41334376418857	1939	1
3.64405539220229	3.44791687188193	1940	1
3.64613344211879	3.45911793131979	1941	1
3.64503262519535	3.46214617467980	1942	1
3.64700696816725	3.42643549810441	1943	1
3.64628312561760	3.41088295862939	1944	1
3.64530172559090	3.41431431872884	1945	1
3.64430135545770	3.44824967486530	1946	1
3.64872285771099	3.45439130197236	1947	1
3.64695026118584	3.42390507676912	1948	1
3.64976369233591	3.45311957954750	1949	1
3.64835849515389	3.45428439453944	1950	1
3.64437835396506	3.42309879436397	1951	1
3.64442567887301	3.43569664565597	1952	1
3.64425380372171	3.45045128130048	1953	1
3.64477795010824	3.45143759834906	1954	1
3.64389307705220	3.41221709813974	1955	1
3.64268615662807	3.41928324531831	1956	1
3.64117021577053	3.45875831469423	1957	1
3.63697336554623	3.42848030107701	1958	1
3.63933728848346	3.43068299258487	1959	1
3.64713385328322	3.45538487258698	1960	1
3.64991660180718	3.46957757541365	1961	1
3.64605985331882	3.45811373612942	1962	1
3.64440515184597	3.43339898140570	1963	1
3.64508177045580	3.43492907300293	1964	1
3.64358591697605	3.42383585463522	1965	1
3.64004241523094	3.41352992362867	1966	1
3.64365836044376	3.44895880665311	1967	1
3.64203611126496	3.40585934441565	1968	1
3.64517347040427	3.41513213435413	1969	1
3.64546761422192	3.40183176099155	1970	1
3.64397569629415	3.42088706515133	1971	1
3.64157005144146	3.42563278046043	1972	1
3.63389477858846	3.41200722436412	1973	1
3.63833360529095	3.40535665385201	1974	1
3.64481927195444	3.44180310833031	1975	1
3.64555167367826	3.43507927782806	1976	1
3.64216533997935	3.41419379802394	1977	1
3.64164900287599	3.43999357383726	1978	1
3.64749631957686	3.41994386774847	1979	1
3.64297660659383	3.43424494216587	1980	1
3.65078184247318	3.47371219503742	1981	1
3.64631137944173	3.45297971627805	1982	1
3.64024307842719	3.47177004302127	1983	1
3.64662156851657	3.46413852637318	1984	1
3.64395595398962	3.44049130900669	1985	1
3.64413015530820	3.45955713903243	1986	1
3.64513356553480	3.48618831740414	1987	1
3.64129007457265	3.44138584954657	1988	1
3.64414125962193	3.43198075111544	1989	1
3.63890185441867	3.42011373354427	1990	1
3.64106102483562	3.44683130706521	1991	1
3.64452488640126	3.46288697525871	1992	1
3.64181000319670	3.44684258370714	1993	1
3.64193365914549	3.44969810085219	1994	1
3.64359020005747	3.42263352960434	1995	1
3.64437886316360	3.42885307161092	1996	1
3.63935443906540	3.43616735327187	1997	1
3.64124554968606	3.44000645639201	1998	1
3.64828395863007	3.46083529767390	1999	1
3.64166035752065	3.43500062499337	2000	1
[truncated: 3,000 more rows]
