# Supplementary material for: Reversibility and Viscoelastic Properties of Micropillar Supported and Oriented Magnesium Bundled F-Actin
Source: PLoS One. 2015 Aug 31;10(8):e0136432. doi: 10.1371/journal.pone.0136432 (PMC4556452; doi:10.1371/journal.pone.0136432)
Supplement: S1 Data — See the Readme.txt file within. (ZIP) [file pone.0136432.s004.zip › Rheology-raw-data/120916 02mM/fov2172noDD/fov2172noDD.txt]

3.72491459685093	3.45067092099179	1	1
3.71918358051279	3.46974784764133	2	1
3.72017849219721	3.46424222197288	3	1
3.72048843053504	3.45375402281432	4	1
3.72302723055959	3.44099699057741	5	1
3.72314601845024	3.43413916086893	6	1
3.72094857133105	3.44524375569921	7	1
3.71817482410232	3.44948224138546	8	1
3.72114175450139	3.45453965604111	9	1
3.72322130604082	3.45620329165682	10	1
3.72145818275304	3.42385488233323	11	1
3.72301671905003	3.45319381724382	12	1
3.72162852729678	3.46945469012188	13	1
3.72462549167401	3.46392168714717	14	1
3.71824877104826	3.47715908539201	15	1
3.72289808688159	3.47318717889520	16	1
3.72219763449508	3.43879379996799	17	1
3.72316275334170	3.43547615396761	18	1
3.72171990675576	3.42769622284368	19	1
3.71834184702263	3.43160963591678	20	1
3.71664127308977	3.44661065121130	21	1
3.71970650567579	3.43209390002866	22	1
3.72029276543290	3.45376461464814	23	1
3.72240159635257	3.43404211973004	24	1
3.72231882549807	3.44084433767641	25	1
3.72326706083605	3.43721950496368	26	1
3.71956908643120	3.45911647011351	27	1
3.71815186047584	3.45324733825758	28	1
3.71962751619256	3.43416937974995	29	1
3.72433856232707	3.44767486143689	30	1
3.72185852507482	3.44364600167316	31	1
3.72353260784134	3.45689601647298	32	1
3.72219796248261	3.44762365362621	33	1
3.72076020143112	3.45551845452709	34	1
3.72207835675808	3.42492615229431	35	1
3.72458834536695	3.42149036057308	36	1
3.72151284793785	3.45204319243419	37	1
3.71901772007142	3.47445385695573	38	1
3.71939935518089	3.45452410852421	39	1
3.72142270149693	3.43949565263690	40	1
3.72214825911584	3.44339131912435	41	1
3.72085952373412	3.43202748262836	42	1
3.72029849205167	3.43580530425194	43	1
3.72218350349631	3.45110102333365	44	1
3.72073002714102	3.46120852784369	45	1
3.72041213606492	3.48940505855111	46	1
3.71919937084835	3.46881640868816	47	1
3.72194559294732	3.44129908620095	48	1
3.71998646773473	3.42713908416204	49	1
3.72280639365155	3.44811907017816	50	1
3.72186651867019	3.44942265461744	51	1
3.72119534192771	3.45070588512481	52	1
3.72201153384048	3.45151137008827	53	1
3.71843988081144	3.45806706678198	54	1
3.72144229692340	3.45240255162282	55	1
3.72079355520326	3.45738465529103	56	1
3.72143419949996	3.45165363440235	57	1
3.72029280493793	3.45159540348554	58	1
3.71892257625484	3.44588044300265	59	1
3.72321811316473	3.44100596440473	60	1
3.72033965331701	3.47063088897017	61	1
3.71933715332137	3.46060223141235	62	1
3.71985677202060	3.46034250492830	63	1
3.71974930180875	3.44972734918813	64	1
3.72173619766956	3.44929272122242	65	1
3.72336049059667	3.44305426359606	66	1
3.72334350177088	3.45545668533356	67	1
3.72146987524545	3.45932420670455	68	1
3.72264377214625	3.48068224028295	69	1
3.72281342316526	3.46899903166937	70	1
3.72143560610133	3.45422225689847	71	1
3.72195139611087	3.45820620667051	72	1
3.72076257889812	3.46732826196934	73	1
3.71960898700208	3.45588038069710	74	1
3.71935262465982	3.45076562780735	75	1
3.71956932900185	3.45479623777403	76	1
3.72048596338610	3.46141797280209	77	1
3.72037501699078	3.45556463902343	78	1
3.71951015839657	3.46258364108709	79	1
3.72290963943578	3.44604426105863	80	1
3.72223410834276	3.44406487366767	81	1
3.71804022959750	3.42717660021039	82	1
3.72080709307252	3.42694456778002	83	1
3.72268916020042	3.43537125865259	84	1
3.72046618547208	3.44000691558006	85	1
3.72150338870830	3.44612992334329	86	1
3.72012875118507	3.44059753342502	87	1
3.72095280084025	3.43066034967266	88	1
3.72219475162855	3.43641997462335	89	1
3.72092992112103	3.45291090497176	90	1
3.71951931232378	3.46865595638526	91	1
3.71956503119316	3.47063352181736	92	1
3.71905244503910	3.47268399685316	93	1
3.72222346611173	3.45102208035904	94	1
3.72019485100738	3.44916055915042	95	1
3.72368641982838	3.46841268895650	96	1
3.72233037129987	3.44684130089033	97	1
3.71914529229617	3.44679522816528	98	1
3.72048122823637	3.45089866678955	99	1
3.71862293205089	3.44654784437980	100	1
3.72279213856126	3.45303086554832	101	1
3.71723323235394	3.42935418314206	102	1
3.72097921163510	3.44189047627548	103	1
3.72178745594088	3.45748956030745	104	1
3.72153434808926	3.43532294825365	105	1
3.71972488191389	3.42830154078795	106	1
3.72138438672383	3.44689969015155	107	1
3.72258991480916	3.45871767424514	108	1
3.72217295160782	3.46228411004154	109	1
3.72222006614765	3.43117642132181	110	1
3.72187127455182	3.43338318053850	111	1
3.71963837619654	3.42356440435859	112	1
3.71983239914726	3.43478293864103	113	1
3.72046253914294	3.46238879252735	114	1
3.72019402333691	3.42453076246259	115	1
3.71954082443937	3.43763746269536	116	1
3.72245081806272	3.43703259140652	117	1
3.72016171726841	3.44241642469784	118	1
3.72109522876596	3.44414040596146	119	1
3.71979491615080	3.44562714993962	120	1
3.72154579313968	3.43902453826757	121	1
3.71847152381574	3.44604266070853	122	1
3.72129149655856	3.45252581020639	123	1
3.72116015052994	3.46694300626346	124	1
3.72423863857534	3.44137834224686	125	1
3.72214399892205	3.46304774228375	126	1
3.71893082472658	3.47346717141040	127	1
3.72058942522227	3.47577707948169	128	1
3.72123872613595	3.46873349553648	129	1
3.72102073108912	3.44244839272607	130	1
3.71806909973356	3.44918508094134	131	1
3.71890057169989	3.44780585516956	132	1
3.72088117918256	3.44236881594477	133	1
3.72099778670418	3.46544183400711	134	1
3.72247565218316	3.45654188009626	135	1
3.72152470472692	3.43356233391258	136	1
3.71910034174365	3.45265725697275	137	1
3.71910478410047	3.44313461385140	138	1
3.72093335487122	3.41685603979929	139	1
3.71862948896496	3.45724534629841	140	1
3.72255731258506	3.45423655542396	141	1
3.72154774076093	3.48750789651135	142	1
3.71720801559088	3.47483211316028	143	1
3.71753329454833	3.47723610625436	144	1
3.71981254593981	3.48241694651383	145	1
3.71932100958127	3.50375612399544	146	1
3.72277964199421	3.47263801417157	147	1
3.72069738153580	3.47025528049611	148	1
3.72226474716926	3.46142008436322	149	1
3.71924233392178	3.46869648226066	150	1
3.72035683012325	3.45842146377285	151	1
3.71979381032273	3.45473560877869	152	1
3.71918546193514	3.46825694475204	153	1
3.72137844968182	3.46049238455811	154	1
3.72171116247217	3.41959875035137	155	1
3.72185330319264	3.43496201892309	156	1
3.72010551791960	3.41662558903414	157	1
3.72063327798714	3.43347378024228	158	1
3.72116129372705	3.43838189654932	159	1
3.72184950920948	3.43753328693440	160	1
3.72097579927491	3.42175354922980	161	1
3.71960627589118	3.44108946963759	162	1
3.72028315978961	3.43694946296410	163	1
3.72310631862640	3.42932207099973	164	1
3.72089990492342	3.41676748383064	165	1
3.72053727740095	3.42208450540665	166	1
3.72051407131883	3.42050652524977	167	1
3.71975425057612	3.43741599850807	168	1
3.72129787788013	3.46041063189736	169	1
3.72001570071960	3.45572569791315	170	1
3.72110715503169	3.45389027444030	171	1
3.72065467601409	3.45027463381961	172	1
3.71941422973090	3.43476365886981	173	1
3.71872718010147	3.44582823588228	174	1
3.72193928656593	3.41302205716546	175	1
3.71736549881290	3.41387845073809	176	1
3.71893060291651	3.46505027950029	177	1
3.72029136921654	3.46192727217170	178	1
3.71886204518372	3.45671470874935	179	1
3.71878211114609	3.43659138617024	180	1
3.72087006964299	3.44233217564818	181	1
3.71957573612799	3.46985782527636	182	1
3.72137931507361	3.45265132782611	183	1
3.72315833121830	3.43587028485783	184	1
3.72305139822616	3.43866216397363	185	1
3.72258053760931	3.42854850564806	186	1
3.71849561426530	3.42755948460712	187	1
3.72336152688401	3.44543389506491	188	1
3.72324620001952	3.45375014318873	189	1
3.72165960796803	3.43435118618543	190	1
3.72229886084691	3.43899289364854	191	1
3.72271433597664	3.44653909224252	192	1
3.72201958890807	3.47168202743403	193	1
3.72039717637208	3.44671015987511	194	1
3.72318234254344	3.43665510379949	195	1
3.72157806182350	3.41991688308861	196	1
3.71937084738866	3.43607083615565	197	1
3.71770375214633	3.43125091584261	198	1
3.72096212957778	3.42176214874561	199	1
3.72019216567278	3.42792963661678	200	1
3.71809296058173	3.43377816239480	201	1
3.72047936390848	3.44865634605486	202	1
3.72108749015752	3.43964423281948	203	1
3.72530767829232	3.44335736761885	204	1
3.71962751350730	3.45292849906280	205	1
3.71963853316106	3.45984842452895	206	1
3.71950766326482	3.47744313395467	207	1
3.72129668373140	3.45065357586110	208	1
3.72242416624132	3.45866995626293	209	1
3.72261511112290	3.47668610908131	210	1
3.72009220565196	3.46547729805761	211	1
3.72188620734254	3.45602627652648	212	1
3.72153663860112	3.45092546154910	213	1
3.71990904121789	3.45112799768167	214	1
3.72084638165104	3.45004271762354	215	1
3.72200481301798	3.42965177702855	216	1
3.71841444206926	3.43334673788899	217	1
3.72220394335104	3.43394263243847	218	1
3.72207763507417	3.44111882832740	219	1
3.72173808403244	3.45241999026499	220	1
3.71787171123329	3.47193568715584	221	1
3.71779464434340	3.43942628018299	222	1
3.71536530330363	3.44711399947826	223	1
3.72029497496668	3.45606562543773	224	1
3.72215835271772	3.42664419897660	225	1
3.72107778286902	3.43862217221153	226	1
3.72014745808584	3.45441898235217	227	1
3.72182887952933	3.44435419794496	228	1
3.72111633715060	3.44318556252330	229	1
3.72056393915690	3.45101736750124	230	1
3.71785330387831	3.43365299592293	231	1
3.71942769067731	3.43907335725553	232	1
3.72208255745582	3.44562540979181	233	1
3.72247405585411	3.43243746024105	234	1
3.72142615550362	3.45014906503163	235	1
3.71777550030517	3.44005514856259	236	1
3.71973870913494	3.42712737903589	237	1
3.71887073315024	3.45075213069408	238	1
3.72110350062454	3.46766649727402	239	1
3.72132595096469	3.46302849141872	240	1
3.71883306527827	3.44328297204855	241	1
3.72231213101224	3.47561959793487	242	1
3.71901096455499	3.44631240305131	243	1
3.72138844513726	3.43798751224948	244	1
3.72101101517167	3.44230171619911	245	1
3.71836382071169	3.45237708233995	246	1
3.71723457606622	3.44644646228454	247	1
3.71929335764142	3.43496102346569	248	1
3.72185969414830	3.46951861640461	249	1
3.72220746198734	3.47004984035475	250	1
3.71937477412832	3.45925649483754	251	1
3.72141933629539	3.45195217681040	252	1
3.71907514988912	3.46552167807993	253	1
3.72049077525049	3.46427220157261	254	1
3.72186930168939	3.46051759837558	255	1
3.71952968648684	3.45963645161013	256	1
3.71989314009563	3.47407269997497	257	1
3.72222201895684	3.46303612197318	258	1
3.72111968331223	3.43808908252583	259	1
3.72015494047696	3.46363728725549	260	1
3.72002074695111	3.44675498295272	261	1
3.72120712243533	3.47405657713982	262	1
3.71879365578590	3.45615155118269	263	1
3.71965081785458	3.44793645169579	264	1
3.71819068395052	3.45811005282797	265	1
3.71844250041024	3.44145141700167	266	1
3.72077062488113	3.45472093899471	267	1
3.72451120453122	3.43024216187836	268	1
3.72368581255862	3.45935521952747	269	1
3.72039656999000	3.46475400363579	270	1
3.71946569117471	3.48188582965921	271	1
3.72121673341602	3.46033692739314	272	1
3.72029731121460	3.45753315698628	273	1
3.72099594593756	3.42259073608230	274	1
3.71981882669128	3.43712531515196	275	1
3.71974385979471	3.46580451399520	276	1
3.71823572820010	3.44604014581417	277	1
3.71897898285326	3.43355438918933	278	1
3.72403222040143	3.42729671207846	279	1
3.71843020563505	3.44167355628090	280	1
3.72072778880829	3.45963861679520	281	1
3.72243455352864	3.43038714098555	282	1
3.72008972116437	3.43779327156812	283	1
3.72038987434265	3.43424645443522	284	1
3.72045097934117	3.42522609316080	285	1
3.71777971523850	3.44370518019221	286	1
3.72195191598996	3.44112826659322	287	1
3.72640857372252	3.45857566349304	288	1
3.71972658822717	3.44564066974694	289	1
3.72182110010098	3.46425965955924	290	1
3.72008603168398	3.46561876269323	291	1
3.71719302708306	3.44773973752905	292	1
3.71961888208352	3.46485394367735	293	1
3.71896168451001	3.46613434941357	294	1
3.71892556678323	3.47116661690958	295	1
3.71858229745951	3.46830213295895	296	1
3.71881006379715	3.45385127644450	297	1
3.71594214303729	3.44044322286499	298	1
3.71874437640200	3.43873823881180	299	1
3.71921734068601	3.45990861849320	300	1
3.71917964553217	3.44469732177574	301	1
3.72185328811893	3.45872718338060	302	1
3.72178235054349	3.45424133732014	303	1
3.72189312903423	3.44451070582419	304	1
3.72154894560527	3.44926767412650	305	1
3.71951203543144	3.44705091962385	306	1
3.72397257342056	3.42411742222344	307	1
3.72052818548284	3.43263126444257	308	1
3.72102098025533	3.44039645010873	309	1
3.72126709381126	3.44947381404888	310	1
3.72194535681454	3.43218688775725	311	1
3.71636528767233	3.44483609291272	312	1
3.72104933547948	3.46895651808294	313	1
3.72074485064328	3.45856077703396	314	1
3.72006963903876	3.46034352555931	315	1
3.71997223373740	3.45463296179709	316	1
3.71990138070865	3.44110630620044	317	1
3.71913851467515	3.45887239439676	318	1
3.72069581974971	3.42416825425276	319	1
3.71824684320032	3.44435734741091	320	1
3.72128764822337	3.43966076816237	321	1
3.72041922128899	3.44810638511007	322	1
3.71806793045991	3.45830496527977	323	1
3.72104903012234	3.45356880948688	324	1
3.71978960610619	3.44580986931371	325	1
3.72329114189980	3.44074188449600	326	1
3.72037633332226	3.44945074221112	327	1
3.72161989151362	3.42577698070968	328	1
3.72240105135130	3.43780651511433	329	1
3.72071673143193	3.44606496918905	330	1
3.72075759179800	3.47047060767687	331	1
3.72096985940239	3.45344282067915	332	1
3.72379928087216	3.46283245151057	333	1
3.72193534048672	3.46862900122846	334	1
3.72279073213447	3.46369319701341	335	1
3.72158345166956	3.45816814246983	336	1
3.72288474296552	3.43625444261054	337	1
3.72260398083113	3.44446713209766	338	1
3.72135181897216	3.45167645525002	339	1
3.72013448525251	3.45968207543634	340	1
3.72039348191354	3.46052600250752	341	1
3.72011152138821	3.43522985213687	342	1
3.71898354173442	3.46334076036910	343	1
3.71937919015974	3.44662240762856	344	1
3.72111396331897	3.45788899736736	345	1
3.71877596765933	3.46293088140978	346	1
3.72161402200132	3.45135056175657	347	1
3.72106558773896	3.43797542594476	348	1
3.71647103815246	3.44706811678954	349	1
3.71967284807707	3.46659572152167	350	1
3.72311212509771	3.46043180844737	351	1
3.71990684136382	3.44436933296697	352	1
3.71905895727338	3.46037813291879	353	1
3.72213436364001	3.44862535448791	354	1
3.72177322894758	3.45859379516752	355	1
3.72162466284661	3.44205844164379	356	1
3.72163394992717	3.43821628893285	357	1
3.72217035108385	3.43792449180750	358	1
3.71699519643922	3.47096784816006	359	1
3.72296378585469	3.44126728796079	360	1
3.72009834001061	3.44028308372270	361	1
3.72205508903792	3.44044100311774	362	1
3.72070809811429	3.44754551929186	363	1
3.71920613054955	3.46517255077524	364	1
3.71914380905598	3.46829605520643	365	1
3.71891151498397	3.45252884708677	366	1
3.72214135274720	3.45339433711099	367	1
3.71759647238339	3.42954064876182	368	1
3.72069194624308	3.45425764075067	369	1
3.72192319939825	3.45204223163479	370	1
3.71896657813313	3.45017463737297	371	1
3.72218017262217	3.44168463234607	372	1
3.72093012698393	3.46099589336826	373	1
3.71930296814737	3.45548625385514	374	1
3.72021028441773	3.46564846328929	375	1
3.71644245212991	3.48184263745137	376	1
3.72323029223610	3.45306443702593	377	1
3.71976435286183	3.48163981414098	378	1
3.71885839553446	3.46647537536057	379	1
3.72061217207249	3.47181771309553	380	1
3.71936010668394	3.45927207490062	381	1
3.71837890339301	3.45136106547065	382	1
3.72038217360582	3.45713183557907	383	1
3.72224396302184	3.47294296961182	384	1
3.71969422991349	3.46750071602302	385	1
3.71941776918246	3.47406487127803	386	1
3.71711808515733	3.45236255255102	387	1
3.72491038680935	3.45486154122591	388	1
3.71950442378761	3.44320151436116	389	1
3.71928685061577	3.46695452710607	390	1
3.71848517896753	3.45931679755793	391	1
3.71855471657634	3.45954436513318	392	1
3.72395185238698	3.44061869018851	393	1
3.71981728444589	3.46310820138944	394	1
3.71845112442185	3.43410215580922	395	1
3.71960147680725	3.45704168789604	396	1
3.72054668516746	3.43871600957071	397	1
3.72060217593237	3.43218941406016	398	1
3.72268739758338	3.45444443224749	399	1
3.72100266926605	3.42034140791996	400	1
3.72414851766329	3.43209352625907	401	1
3.72303669539557	3.43867572965705	402	1
3.72480827768439	3.43409221327157	403	1
3.72048270712706	3.43954626126488	404	1
3.72145157190301	3.45321753047701	405	1
3.72197895876194	3.42392618203806	406	1
3.71804919873380	3.44227226531874	407	1
3.72093300302329	3.42356478270426	408	1
3.72200519763003	3.43959603077845	409	1
3.72096437203295	3.44642819697483	410	1
3.72052078702799	3.45465501606765	411	1
3.71618022822165	3.44840664529206	412	1
3.72414623718973	3.46092812790380	413	1
3.71908122152794	3.46870410989640	414	1
3.72074346853131	3.46189571415980	415	1
3.72384840497965	3.46271859454412	416	1
3.72226214050315	3.46496202555889	417	1
3.71910690895054	3.48309651015018	418	1
3.72183089061360	3.46099602183939	419	1
3.72169958633518	3.45857012146701	420	1
3.72047160073223	3.46196640903108	421	1
3.72209998544173	3.43312675630446	422	1
3.72050081297915	3.46676817319681	423	1
3.71979699736256	3.44760985257770	424	1
3.71770488376837	3.46748194432673	425	1
3.71931890910944	3.46768544279818	426	1
3.71990358553956	3.43824691637837	427	1
3.72230529371223	3.43873692356678	428	1
3.72072463140850	3.45175487299546	429	1
3.72188992092221	3.44850438973018	430	1
3.72385270556452	3.44360904992455	431	1
3.71918221423615	3.42812194187171	432	1
3.71941506648130	3.43886407485478	433	1
3.71660340972302	3.43649836960736	434	1
3.71913474063373	3.44837030347515	435	1
3.71818979681964	3.44914496874027	436	1
3.72153638719833	3.42041269596923	437	1
3.71927982571396	3.42118989842935	438	1
3.71967936900540	3.44380921154938	439	1
3.71901752184073	3.44639829802245	440	1
3.72140950736577	3.46282787646897	441	1
3.72121209681980	3.44417783400244	442	1
3.71728863902150	3.42020520805587	443	1
3.72012215909920	3.43167496996728	444	1
3.72002548769903	3.45670903018897	445	1
3.72143394763170	3.43891094092664	446	1
3.72366170209580	3.44631206503488	447	1
3.72030375475231	3.45838038464512	448	1
3.72172881176354	3.46243380493687	449	1
3.72141939189364	3.45117736483920	450	1
3.71903214931882	3.43150660650938	451	1
3.71984095578286	3.44452706109042	452	1
3.72026216656537	3.44666675509452	453	1
3.71883606733320	3.47109656225050	454	1
3.72374128673060	3.46205721289071	455	1
3.71861278485398	3.44697733594631	456	1
3.71739615241850	3.45783554368658	457	1
3.72161518513431	3.44639234304999	458	1
3.71902874720410	3.44516933403200	459	1
3.72181894431482	3.46119162607951	460	1
3.71702141700824	3.46300179991955	461	1
3.72003079793732	3.46596667823935	462	1
3.72366891605651	3.47347204865307	463	1
3.72256860387650	3.45384244796941	464	1
3.72013032252693	3.44135743474015	465	1
3.71676007110030	3.44594730790879	466	1
3.71806286641231	3.45038323183814	467	1
3.72136992359346	3.44279043291214	468	1
3.71796836399262	3.44680045797752	469	1
3.71898605121286	3.46997184842398	470	1
3.72083623660910	3.45248861348942	471	1
3.72066900071880	3.44283074525945	472	1
3.72238286001295	3.43528135065957	473	1
3.71841986430921	3.44055183521049	474	1
3.71849548365054	3.41340429831036	475	1
3.72112333894961	3.45139784574515	476	1
3.72193857733177	3.46731106078338	477	1
3.71889130928302	3.46211946351929	478	1
3.72214208441882	3.46287935569592	479	1
3.71801815027704	3.46519605254770	480	1
3.72132756892594	3.46971948984953	481	1
3.71608744635567	3.47031695866340	482	1
3.72252208945915	3.46671033497461	483	1
3.72102826671872	3.44896330918768	484	1
3.72199246513616	3.43106142599948	485	1
3.72103813374474	3.44592205052835	486	1
3.71833034210663	3.44941548018476	487	1
3.71959584860088	3.43729220649831	488	1
3.71904402505362	3.44011186879774	489	1
3.71906650782406	3.46326314613608	490	1
3.71594373577473	3.46680736963612	491	1
3.72309997566687	3.44500866225784	492	1
3.72261706723975	3.44449110502381	493	1
3.72141894999265	3.44553207863478	494	1
3.71663196141201	3.43922103599155	495	1
3.71992371817321	3.42918083473193	496	1
3.71915286683119	3.44358843136120	497	1
3.72033596225729	3.42136495138331	498	1
3.72187671692623	3.45091820402914	499	1
3.72060178289621	3.45601297986080	500	1
3.72112300881379	3.45380571126221	501	1
3.72195880552805	3.43919837716162	502	1
3.72164781306918	3.43658211028016	503	1
3.72108191935044	3.45432818516625	504	1
3.71926317357976	3.46556899052563	505	1
3.71991816972135	3.45936574719629	506	1
3.72144486668113	3.44487745848459	507	1
3.71875904855513	3.44623573711408	508	1
3.72042084197766	3.45878611664516	509	1
3.72037194215980	3.43566803835186	510	1
3.72026932536512	3.44696787675734	511	1
3.72052590342585	3.45880623263298	512	1
3.72029968925653	3.45540793809907	513	1
3.71781366526517	3.45455325504503	514	1
3.71932439108160	3.44481781681829	515	1
3.71932887887311	3.45193472749839	516	1
3.71742012700468	3.44532783382560	517	1
3.72517119894988	3.46557407635219	518	1
3.72052768742492	3.47082729664257	519	1
3.71610288827669	3.47398856971841	520	1
3.71976414601982	3.47999724292594	521	1
3.71827252889995	3.47264169463727	522	1
3.72187280517776	3.48265786809545	523	1
3.71900088710508	3.47030860671471	524	1
3.72079188226917	3.45551678284765	525	1
3.71651832896910	3.45290697274341	526	1
3.72204454710523	3.44028243058942	527	1
3.72054435851272	3.47126171652410	528	1
3.71764391892056	3.47862018982785	529	1
3.72035568639877	3.46608287205486	530	1
3.71914194602765	3.44208320134447	531	1
3.71789309558598	3.43307517040791	532	1
3.72029813019782	3.45718616248390	533	1
3.72073199095187	3.45693872330290	534	1
3.72285359757336	3.44370323552104	535	1
3.71670780071285	3.44222400942852	536	1
3.72097878356101	3.45664351465054	537	1
3.72211566651422	3.45350797269028	538	1
3.72016900115649	3.46080799449169	539	1
3.71935118022279	3.46113554017695	540	1
3.72002788418431	3.46959015410517	541	1
3.71992583670310	3.46368526083648	542	1
3.72061670074739	3.47529240962699	543	1
3.71971463435173	3.46875367426592	544	1
3.71978763217988	3.45673256863238	545	1
3.71881304553064	3.43739066963348	546	1
3.71739205490467	3.46214603400593	547	1
3.72075855610852	3.44858522674349	548	1
3.71912900562461	3.48655939877177	549	1
3.72147807261480	3.48686549510984	550	1
3.72146610144842	3.48470098758240	551	1
3.72365147859102	3.46366041583167	552	1
3.72188620877279	3.44329435935892	553	1
3.72147319865786	3.43459167567572	554	1
3.72041493297218	3.42802210281522	555	1
3.71873723122697	3.43822899496301	556	1
3.71934121925029	3.45949829106026	557	1
3.71966290741689	3.47221883623496	558	1
3.71748083117270	3.45690155931777	559	1
3.71601425596361	3.45393886834322	560	1
3.72018625243378	3.47190388747641	561	1
3.72113901392917	3.46950662420331	562	1
3.72160485804867	3.46460323828948	563	1
3.71876653176652	3.43470928792160	564	1
3.71690748571125	3.45281422679620	565	1
3.71853005510302	3.46239219617040	566	1
3.72040714569467	3.46786011823903	567	1
3.71740046789113	3.44563462789428	568	1
3.71605630475322	3.47361363690181	569	1
3.71822873303178	3.45466369701399	570	1
3.72057953816616	3.44894011865900	571	1
3.72293143304078	3.46214297125631	572	1
3.71884555794775	3.45468802652943	573	1
3.71964213018440	3.42142243204607	574	1
3.71887748921798	3.44101038319472	575	1
3.71944222846422	3.44783643142794	576	1
3.71986036679810	3.45217017008892	577	1
3.71967725546292	3.46634448013277	578	1
3.72080049431282	3.45969198109856	579	1
3.71809110485907	3.46228569854595	580	1
3.72060089309599	3.44782863691653	581	1
3.71992739179232	3.47350288521771	582	1
3.72009503885571	3.46927306877795	583	1
3.71767986508586	3.46992108727801	584	1
3.71880245672257	3.46346833193364	585	1
3.71860965494405	3.44953129956662	586	1
3.72238182149843	3.44872896931728	587	1
3.71962698895853	3.44989935534967	588	1
3.71813182947501	3.45762557013933	589	1
3.71976524264405	3.43425433084400	590	1
3.72016703553757	3.44601750281337	591	1
3.71878263610209	3.44910078712575	592	1
3.72101368657315	3.45164655118945	593	1
3.71527357780845	3.45598373420617	594	1
3.71936169995233	3.45822433532431	595	1
3.71727015828536	3.46604688173819	596	1
3.72143074810899	3.45811640264986	597	1
3.71633103409880	3.47624479814416	598	1
3.71761386059951	3.47133079789549	599	1
3.71788746808711	3.45730061581688	600	1
3.72013330767007	3.46137049982077	601	1
3.71862236933884	3.48141025881612	602	1
3.72043830670152	3.47260582349880	603	1
3.72162705658074	3.47348515742971	604	1
3.71899623784039	3.46227958860041	605	1
3.72039899477707	3.44119274230074	606	1
3.71608699404871	3.46121036978844	607	1
3.71714393904291	3.44952231052416	608	1
3.72004925787762	3.43923604972876	609	1
3.71812023796132	3.44134895044734	610	1
3.71926339270716	3.44768512231909	611	1
3.71348234361271	3.46947745413753	612	1
3.72168830468186	3.44261155926582	613	1
3.72374648509678	3.44063931685965	614	1
3.72229648848137	3.45097202372896	615	1
3.72254444044827	3.46219154751589	616	1
3.71406369252174	3.47098564974775	617	1
3.71845362706971	3.46015963435481	618	1
3.71757383513052	3.47522732316827	619	1
3.71709407927888	3.46119590755196	620	1
3.72109922607377	3.45521707959219	621	1
3.72134121808237	3.43839365060462	622	1
3.72168100125509	3.40978329359156	623	1
3.72081374042206	3.45425919813624	624	1
3.71787288002174	3.49082810304620	625	1
3.71793438362272	3.46773269179371	626	1
3.72127769912522	3.45485545324919	627	1
3.72211619530487	3.41876420802471	628	1
3.71663587662375	3.42298447361155	629	1
3.72113438880436	3.43928372848002	630	1
3.71666819408162	3.44593253333698	631	1
3.71970068954727	3.45637407642944	632	1
3.71755744755673	3.46249308874616	633	1
3.72100570670901	3.44264004530408	634	1
3.72021663903600	3.43471600441488	635	1
3.72027685993502	3.43426985145930	636	1
3.72011420325100	3.41581495583477	637	1
3.71692110846414	3.42830168820690	638	1
3.71734373848986	3.45341955595204	639	1
3.71908107566674	3.45325427795348	640	1
3.71976590532951	3.45445100009988	641	1
3.71673044154960	3.46250852787576	642	1
3.72283265269573	3.45806764555560	643	1
3.71777987880111	3.46534598421292	644	1
3.72013418765360	3.46945647989703	645	1
3.71924051762807	3.47099709520264	646	1
3.72144591815546	3.45285296986242	647	1
3.72063131584183	3.46202754821693	648	1
3.71992600126780	3.43522244995126	649	1
3.71721443773702	3.45019483304120	650	1
3.71803397376709	3.44538264123137	651	1
3.71851337160878	3.44733126969266	652	1
3.71993888284897	3.44541047012508	653	1
3.71821800071286	3.44917640347539	654	1
3.71897391373418	3.45340352221913	655	1
3.72156562236631	3.43472572788881	656	1
3.71992221260848	3.44087488719895	657	1
3.71919407405895	3.45344316425412	658	1
3.71794257529155	3.47141687305792	659	1
3.72025388677266	3.48133828462502	660	1
3.72209431431073	3.45344515327901	661	1
3.72160331569454	3.45383019245002	662	1
3.71898861805688	3.45631507551591	663	1
3.71810423722192	3.46432354233301	664	1
3.71845527829560	3.45254540564894	665	1
3.72053868583576	3.45641540761673	666	1
3.71703025060000	3.44398763973987	667	1
3.71996757617824	3.44522792835353	668	1
3.71924459499337	3.45003724842676	669	1
3.72073222094947	3.46065036660235	670	1
3.72178022729439	3.46608251676302	671	1
3.71551254445297	3.46015665839214	672	1
3.71874075114665	3.46548805017421	673	1
3.72237283896615	3.46821897920933	674	1
3.71862688666044	3.45433606201989	675	1
3.71924726895395	3.47026781694618	676	1
3.72057709120741	3.45821794817397	677	1
3.71710189520401	3.45394396225474	678	1
3.71796895225985	3.44567770613720	679	1
3.71668148757599	3.43470767190368	680	1
3.71897211118718	3.45572350093522	681	1
3.72348601056134	3.47755562556140	682	1
3.72155626461941	3.45808060649436	683	1
3.72118213461208	3.46060906166332	684	1
3.72189214551002	3.46769441112565	685	1
3.72030838532386	3.45771940025339	686	1
3.72090974141885	3.45707393078567	687	1
3.71901445073474	3.44860580951566	688	1
3.71847221426934	3.46878191454950	689	1
3.71889954837616	3.47428824357114	690	1
3.71918996000908	3.47321646496273	691	1
3.72000535859900	3.45527705534802	692	1
3.72299721193883	3.45868277566261	693	1
3.72138596843438	3.46293162742815	694	1
3.72079325673945	3.48224184483966	695	1
3.71774859570925	3.46308529381200	696	1
3.71697670312766	3.45526745381429	697	1
3.72062039947984	3.46379408598117	698	1
3.71762295299738	3.44623596919792	699	1
3.72192112802249	3.43500647805963	700	1
3.72068681220724	3.43378496557200	701	1
3.71837082403411	3.44434103706741	702	1
3.72168761197540	3.45241315188323	703	1
3.71803143833069	3.43871084323660	704	1
3.71609049448443	3.45693097110040	705	1
3.71946414986770	3.44413831371820	706	1
3.71681637737634	3.46581144436554	707	1
3.71880634688210	3.46949643233934	708	1
3.72005368906032	3.48818653385259	709	1
3.71462997337567	3.47303102570419	710	1
3.72013658332675	3.44601350517728	711	1
3.71900508964342	3.45058693546123	712	1
3.71856887094399	3.44581797141398	713	1
3.71770039507778	3.44573808186556	714	1
3.72134240877870	3.45784449248553	715	1
3.71981976213636	3.45591473728810	716	1
3.71745526009693	3.44942228145718	717	1
3.71877390369839	3.46228824367948	718	1
3.72013727361524	3.45312550081587	719	1
3.71771529388147	3.44148092245408	720	1
3.71836487189966	3.46627098817504	721	1
3.71589247042479	3.47558732674331	722	1
3.71870368478907	3.46824797313742	723	1
3.71960217879976	3.46127967967610	724	1
3.71875125508159	3.45473594579770	725	1
3.72002244117478	3.43671073057004	726	1
3.71671557687431	3.44571431293425	727	1
3.71875027992201	3.42616859211666	728	1
3.71626293826638	3.41946155231575	729	1
3.71650248671878	3.42836317958917	730	1
3.71818556904435	3.43589781082013	731	1
3.71899421632738	3.44968282827738	732	1
3.71745426767153	3.45394908439444	733	1
3.71903344647699	3.46094309899658	734	1
3.71765333061878	3.48945049755171	735	1
3.72189495942141	3.48607174811512	736	1
3.71953435495076	3.47863508091413	737	1
3.71972199573714	3.47282973276342	738	1
3.71611712531633	3.47614050537633	739	1
3.71681314046567	3.48302335105852	740	1
3.71848082291461	3.44814723593585	741	1
3.72010004135267	3.46599102390048	742	1
3.72162363635310	3.48705880066573	743	1
3.71713133185110	3.47215770228014	744	1
3.71731489959223	3.47604046144586	745	1
3.72102625467803	3.47955397320880	746	1
3.71766701894651	3.47889905794339	747	1
3.71642568938877	3.47892992716752	748	1
3.71794033173487	3.45408683457390	749	1
3.71654531929307	3.46797504369111	750	1
3.71790702739745	3.47815302317213	751	1
3.72264863088837	3.47598636876257	752	1
3.71722545139530	3.46196165639911	753	1
3.71852735743534	3.45475759527848	754	1
3.72131471187980	3.46548812478514	755	1
3.72230455289037	3.49326017821549	756	1
3.71918229364013	3.46746917284021	757	1
3.71647964268974	3.46311696873023	758	1
3.71700667799060	3.45587574528211	759	1
3.71980801115057	3.45015279235175	760	1
3.71764939945360	3.47844941548807	761	1
3.71828554385535	3.45904248494424	762	1
3.71584205629080	3.45062685862773	763	1
3.71708312045555	3.45670488906101	764	1
3.71822892368649	3.46662654073021	765	1
3.71861750333245	3.44268643169787	766	1
3.71863756175843	3.44480321808128	767	1
3.72032892110843	3.42878948493012	768	1
3.71850827714609	3.43990790140921	769	1
3.71983721348706	3.45390930606429	770	1
3.72410043982581	3.44894117604866	771	1
3.72144209004434	3.43826308308486	772	1
3.71973325778736	3.44463739252243	773	1
3.71769290496299	3.45159763547744	774	1
3.72038513193842	3.43862741806095	775	1
3.71755338700645	3.47575251922662	776	1
3.71847831897700	3.45718624083770	777	1
3.71944460135382	3.44490316104949	778	1
3.71880723602790	3.44904646801331	779	1
3.71999977224919	3.46308325745012	780	1
3.71687218986280	3.46893543750781	781	1
3.71923404197864	3.44042130237945	782	1
3.72110826982946	3.43545732725560	783	1
3.72120777503483	3.45455199959883	784	1
3.71979017887352	3.47681180730063	785	1
3.71808865677843	3.45355407617968	786	1
3.71921370223828	3.44481346350575	787	1
3.71897956809622	3.46260400319205	788	1
3.71715094693116	3.45401513858514	789	1
3.71710425126364	3.46835189616633	790	1
3.72149789133990	3.48302653545641	791	1
3.71963115349300	3.47997231526349	792	1
3.72081487505441	3.48787572611881	793	1
3.71828841858183	3.48205759072355	794	1
3.71927942935860	3.49626569334441	795	1
3.72206476393289	3.46723885596785	796	1
3.72169166597800	3.46874770621129	797	1
3.71757449694404	3.46739620483408	798	1
3.71764543234475	3.46512976180359	799	1
3.71882727164092	3.45171249960595	800	1
3.71696659606124	3.45851194961693	801	1
3.71809517738511	3.46176760438007	802	1
3.71767439556212	3.45474524675317	803	1
3.71573192836855	3.45886017168615	804	1
3.71880636057315	3.46330152600667	805	1
3.72160333231366	3.46317726510668	806	1
3.71757871461226	3.45069176826141	807	1
3.71912345545746	3.46332858592680	808	1
3.71739729435153	3.45126284856596	809	1
3.72020156706815	3.44329060003942	810	1
3.71926502643699	3.44648626631855	811	1
3.72289756594781	3.42700786828609	812	1
3.72019210603471	3.44821077642474	813	1
3.72232313795054	3.46022487623552	814	1
3.71679256229776	3.45467056038482	815	1
3.72088597572456	3.47946708279316	816	1
3.72196633278652	3.45354283913278	817	1
3.71787257582983	3.46607017256740	818	1
3.71821592140509	3.46601193866931	819	1
3.72137030460148	3.47496671181155	820	1
3.71899004944948	3.46418208952556	821	1
3.71945883548829	3.42840881144516	822	1
3.71710039181667	3.44981711512640	823	1
3.71838820948357	3.46292463178225	824	1
3.71807627000538	3.44357208314764	825	1
3.71966119695272	3.46084255545745	826	1
3.71908073735177	3.43915564856871	827	1
3.72122055823950	3.44734316256438	828	1
3.72037414714893	3.45638870487167	829	1
3.72049987902577	3.43519628092410	830	1
3.72106684915148	3.45135991110343	831	1
3.71827930161975	3.47753764466747	832	1
3.71767864004180	3.43593271216156	833	1
3.71713831001884	3.44539057977087	834	1
3.71987380531920	3.44596389710985	835	1
3.71940360682218	3.45303266953355	836	1
3.71894633657192	3.46414455753534	837	1
3.71788000961090	3.47288312995522	838	1
3.71825917395012	3.45821031452451	839	1
3.71706907628000	3.45068305192263	840	1
3.71537025505656	3.45367931514793	841	1
3.71746556194137	3.44020873717175	842	1
3.71827800645776	3.46209238844949	843	1
3.71629705485173	3.47742455204844	844	1
3.71970944244368	3.47251769831005	845	1
3.71872063363989	3.46706543866247	846	1
3.71759064620475	3.46218715799930	847	1
3.71642590857555	3.47975464141004	848	1
3.71728967265083	3.46530994499290	849	1
3.71755748461723	3.47094036342608	850	1
3.72020500119361	3.44698378009436	851	1
3.71737123339395	3.46586891011657	852	1
3.72013137248893	3.45927055143432	853	1
3.72144127711036	3.45761618736055	854	1
3.72014289225405	3.49116998196662	855	1
3.72104049446478	3.46524888504285	856	1
3.71862865738810	3.47368038616291	857	1
3.71759730951713	3.46470885581052	858	1
3.71810889760117	3.45604016537736	859	1
3.71935560923116	3.46242826821132	860	1
3.71940546104189	3.43849192945445	861	1
3.71906217282434	3.45685868075164	862	1
3.71824739520020	3.45992247703815	863	1
3.71752959186743	3.43316583493949	864	1
3.71944119409939	3.44853205664442	865	1
3.71848367749655	3.46589931021479	866	1
3.71895398459657	3.47092906901375	867	1
3.71625353968122	3.46400189560157	868	1
3.71785966994192	3.47566496605499	869	1
3.71906540146915	3.46847293084817	870	1
3.71818743027404	3.44672890827952	871	1
3.71852206924181	3.47017135259669	872	1
3.71983748043127	3.46661808668087	873	1
3.71651823434492	3.44702643829248	874	1
3.72028132344733	3.44479361243656	875	1
3.71672876763290	3.45773362751506	876	1
3.71551929046583	3.46409826495379	877	1
3.71724340557897	3.48600459748525	878	1
3.72029969484253	3.45868734603952	879	1
3.71523352691904	3.43814502614344	880	1
3.71932177335586	3.43801226307327	881	1
3.71950095104532	3.45644356491308	882	1
3.72055461679679	3.44796107007583	883	1
3.71987910178007	3.46097109415840	884	1
3.71724019308889	3.44187533963723	885	1
3.71937299897427	3.48440440139891	886	1
3.71695349729787	3.46755360275902	887	1
3.71736070003013	3.46030067538096	888	1
3.71922992186687	3.45558485504611	889	1
3.72038966285345	3.45316768480689	890	1
3.71939451997454	3.44220975497809	891	1
3.71812898187360	3.43407349148634	892	1
3.71917033152085	3.43901906423616	893	1
3.71886440357855	3.45558581284300	894	1
3.72291620715156	3.46139813612136	895	1
3.71899384972401	3.45095011333622	896	1
3.71782614916501	3.46300607672728	897	1
3.71673560991501	3.49279440039984	898	1
3.71855342251587	3.47614828668768	899	1
3.71777045083444	3.46549630039812	900	1
3.71877777126454	3.45972804150827	901	1
3.71894478181812	3.45715138222993	902	1
3.71856067917716	3.44257378152376	903	1
3.71756436661619	3.42684558664839	904	1
3.71951242226000	3.42818987966323	905	1
3.72045494093944	3.44180684019989	906	1
3.71855844646520	3.44507703550512	907	1
3.72011296834724	3.46579818503947	908	1
3.71562827240353	3.45886949327023	909	1
3.71742577640780	3.45451891304725	910	1
3.71928301169118	3.44079499360469	911	1
3.71634823710445	3.44033685069325	912	1
3.71940335285551	3.44915652858928	913	1
3.72011112470234	3.45560196777638	914	1
3.71790731531642	3.47429125824122	915	1
3.72107781716879	3.45232660863083	916	1
3.72234982874896	3.45013382660775	917	1
3.71765958687671	3.45146312517826	918	1
3.71675328177707	3.44049286100467	919	1
3.71814675664684	3.43253335605125	920	1
3.71687591479388	3.44765742609529	921	1
3.71832696974213	3.45836779798460	922	1
3.71630515308678	3.48325506674483	923	1
3.72219069661335	3.46315207553212	924	1
3.72070811801972	3.47311324178068	925	1
3.71630633243736	3.47235709775094	926	1
3.71709497284579	3.47151960681792	927	1
3.72075230440321	3.43773354345317	928	1
3.72038231153023	3.43780361796248	929	1
3.72167359568835	3.45226921786567	930	1
3.71878016169460	3.45330573404344	931	1
3.71844237716186	3.45437390233867	932	1
3.72149025684416	3.45156675138108	933	1
3.71934103035155	3.45236219953130	934	1
3.72130479840119	3.44304723555988	935	1
3.71956981939906	3.46422544542204	936	1
3.71512166865093	3.47066660845986	937	1
3.71868438010437	3.43718125080215	938	1
3.72121958861828	3.42020278401967	939	1
3.71766201150628	3.40243487222297	940	1
3.71598234427466	3.44514573595534	941	1
3.71793758271750	3.46949269644719	942	1
3.71802670454358	3.45306008050387	943	1
3.72005188046961	3.46737200029560	944	1
3.71948326024462	3.48003254844278	945	1
3.71966840709631	3.46401318288262	946	1
3.71992705691609	3.43530776776160	947	1
3.71928539718862	3.45079948867625	948	1
3.71764229821733	3.44652993816999	949	1
3.71935203946134	3.46583671146155	950	1
3.71963266160663	3.46209350691410	951	1
3.72199197449446	3.46775187869997	952	1
3.71744644806475	3.46248328908561	953	1
3.71775863428095	3.44423572515144	954	1
3.71990829873116	3.45060852710847	955	1
3.71854980575058	3.44352342379102	956	1
3.71843904531774	3.45850830875250	957	1
3.71989785026021	3.46112368758550	958	1
3.71721591337879	3.46898977941529	959	1
3.71766770694355	3.46645403627309	960	1
3.71929876338649	3.47255134080873	961	1
3.72027448173973	3.44493018378307	962	1
3.71954437627126	3.46281069960574	963	1
3.71843629135420	3.44703876047976	964	1
3.71781919463222	3.44005928207070	965	1
3.71701454960021	3.46084480377105	966	1
3.71579775153681	3.46819316831288	967	1
3.71972556352785	3.46797807685221	968	1
3.71495671317296	3.47387552331602	969	1
3.71898279715360	3.48349891949165	970	1
3.71848290459683	3.48646459721928	971	1
3.71918412862634	3.47390905981876	972	1
3.71852081913826	3.44055738214742	973	1
3.71827949422824	3.43843846509347	974	1
3.71663161996978	3.46725804538877	975	1
3.71731702623773	3.45656804478861	976	1
3.71805090033117	3.45517833012338	977	1
3.71847932815056	3.45697773653947	978	1
3.72060725131579	3.45694823025429	979	1
3.72192848297387	3.44906371554335	980	1
3.71953148993323	3.45647692317254	981	1
3.72006862299033	3.47491949590344	982	1
3.72103923465783	3.46271268973993	983	1
3.71865599674328	3.48070693158230	984	1
3.71747946930422	3.46247262744269	985	1
3.72095415104657	3.47164710445038	986	1
3.71852810198942	3.46522305755362	987	1
3.71811580402370	3.43921533061909	988	1
3.71818541051317	3.45221171742746	989	1
3.72035305755683	3.45679494457160	990	1
3.71679044084604	3.46818890181112	991	1
3.71817318556723	3.47301121265186	992	1
3.72028272966949	3.49428111793332	993	1
3.71919911868549	3.46566013959328	994	1
3.71915982624141	3.44685494245714	995	1
3.71726332513169	3.47069278374022	996	1
3.71910555316032	3.48873522853852	997	1
3.72327721572628	3.44298308605470	998	1
3.72005501134015	3.45403349485418	999	1
3.71903465610908	3.44709165424223	1000	1
3.72081763226323	3.43038593727771	1001	1
3.71656583743673	3.44649594517885	1002	1
3.71553807877080	3.46872869836632	1003	1
3.71522836679016	3.47118328631884	1004	1
3.71842239657030	3.47380583465907	1005	1
3.72033670326643	3.44963693905045	1006	1
3.71791590528682	3.45899288639657	1007	1
3.72150494856866	3.44571377546409	1008	1
3.71834864017716	3.43566876727709	1009	1
3.72024433182900	3.43128348204280	1010	1
3.71831918806289	3.47040912094711	1011	1
3.71681734751655	3.45868452731428	1012	1
3.71884903039599	3.44406968964733	1013	1
3.71698285442168	3.45075828792286	1014	1
3.71837509873526	3.46245423067243	1015	1
3.71573584970519	3.46233909036851	1016	1
3.72119393300120	3.46447341158971	1017	1
3.71787086087416	3.47663095338734	1018	1
3.71861192964662	3.45883103032285	1019	1
3.71951520303769	3.45455851885290	1020	1
3.71617514631263	3.46026246462218	1021	1
3.71476333220352	3.46166681727263	1022	1
3.71270360675176	3.47376181235541	1023	1
3.71840579562688	3.47172463754589	1024	1
3.71961632452503	3.45883193442320	1025	1
3.71702363903559	3.44893604784681	1026	1
3.71693616290622	3.44701638680701	1027	1
3.71903459989259	3.45759137973033	1028	1
3.71388532536513	3.44487659277410	1029	1
3.71689273681910	3.45077211008745	1030	1
3.71629642732989	3.45006771854426	1031	1
3.71570480805537	3.47051664488352	1032	1
3.71947994979789	3.48213010202875	1033	1
3.71865311043032	3.47928605608175	1034	1
3.71614876495201	3.46508153847436	1035	1
3.71566825900456	3.45615792409264	1036	1
3.71624312489530	3.45207481738151	1037	1
3.71765797955583	3.46596988583069	1038	1
3.71623106180067	3.49167101504112	1039	1
3.71935494375853	3.44114118339735	1040	1
3.71843061675789	3.43730711676943	1041	1
3.71876381925076	3.45116755636761	1042	1
3.71696091000731	3.46963563914004	1043	1
3.71826522930924	3.44179116776297	1044	1
3.71625782928758	3.46496621218080	1045	1
3.71472177292021	3.47000734514213	1046	1
3.71750076162839	3.48825709009747	1047	1
3.71593005967250	3.47743402245029	1048	1
3.72020086197482	3.49651499451953	1049	1
3.71731758526032	3.49825905884617	1050	1
3.71625611094857	3.49435570185822	1051	1
3.71597331969745	3.46603454728717	1052	1
3.71678621856203	3.45119423307419	1053	1
3.71551764612695	3.49534209150705	1054	1
3.71811245788367	3.47204888879812	1055	1
3.71558248884632	3.46243607391487	1056	1
3.71897443570379	3.42809036669316	1057	1
3.71246974691720	3.45587053313341	1058	1
3.72035821791899	3.45767670289351	1059	1
3.71753999203304	3.47025078849899	1060	1
3.71856496532520	3.44701883588323	1061	1
3.71474201866287	3.43863784628646	1062	1
3.71575065766259	3.43717323040260	1063	1
3.71596741966999	3.43166561459726	1064	1
3.71451932904741	3.46584740672675	1065	1
3.71653900061782	3.45900327661209	1066	1
3.71443791735793	3.46221017824996	1067	1
3.71510918836401	3.45667178395810	1068	1
3.71797693937137	3.46425591151206	1069	1
3.71573585541091	3.46735021922214	1070	1
3.71354641898694	3.47017133361302	1071	1
3.71331587229310	3.45895025619043	1072	1
3.71684396605678	3.45414959413081	1073	1
3.72012162296359	3.45278746830431	1074	1
3.71768257868697	3.47820310011305	1075	1
3.71357414502029	3.46596811623462	1076	1
3.71664353076285	3.42517719702470	1077	1
3.71799268235272	3.43326073920758	1078	1
3.71779205609071	3.45626404849883	1079	1
3.71738428916766	3.45087107308168	1080	1
3.71566558721371	3.45908921863082	1081	1
3.71658679862622	3.46474844994296	1082	1
3.71862847270802	3.44190383098039	1083	1
3.71736524826287	3.43984747024980	1084	1
3.71481905765818	3.46461044839771	1085	1
3.71402418857342	3.44898976694643	1086	1
3.71884702540787	3.42222741288877	1087	1
3.72041599228202	3.44723517239086	1088	1
3.71909570036230	3.44816595245183	1089	1
3.71670942607194	3.46557102753457	1090	1
3.71351095757735	3.46277036127378	1091	1
3.71973242416444	3.47709649112129	1092	1
3.71532027834054	3.45947961037175	1093	1
3.72182338969919	3.44906989021392	1094	1
3.71615201517205	3.44140314112298	1095	1
3.71366005093235	3.43943679295172	1096	1
3.71561433315821	3.46605750047485	1097	1
3.71602645088483	3.44586826474238	1098	1
3.71738408281877	3.45359731780031	1099	1
3.71208527264020	3.47150134875381	1100	1
3.71253949946256	3.45148921134993	1101	1
3.71593622395173	3.44480439431493	1102	1
3.71736672971496	3.44451212644875	1103	1
3.71785903678972	3.43245539060045	1104	1
3.71578044055263	3.43454887667991	1105	1
3.71500935517234	3.45311617294655	1106	1
3.71633826179895	3.46326718269566	1107	1
3.71723352740835	3.44784799724216	1108	1
3.71687697531051	3.44773320048278	1109	1
3.71495222746717	3.45730204438747	1110	1
3.72075129882717	3.46053330914064	1111	1
3.71881883103084	3.43590412196227	1112	1
3.71577639358526	3.44168113151695	1113	1
3.71281866438546	3.43511763528561	1114	1
3.71665288913805	3.45291585443820	1115	1
3.71443736507462	3.47384667503876	1116	1
3.71398079356791	3.44512728713287	1117	1
3.71603601575023	3.42800903660226	1118	1
3.71667782501668	3.44428003922355	1119	1
3.71830262404062	3.43418723830497	1120	1
3.71721294709047	3.42876039871032	1121	1
3.71826560000118	3.44719185867237	1122	1
3.71610780878329	3.43466809980294	1123	1
3.71247144582235	3.44802152235870	1124	1
3.71833043307191	3.46295303848129	1125	1
3.71715822555027	3.43857616897044	1126	1
3.71322056552834	3.45229487769688	1127	1
3.71690621022374	3.44316264284308	1128	1
3.72082046353933	3.46646688804589	1129	1
3.71871029515009	3.45211182443423	1130	1
3.71572390450242	3.44107744234905	1131	1
3.71638850955868	3.43568237947766	1132	1
3.71685453927741	3.43458462269838	1133	1
3.71560173671686	3.45198415721378	1134	1
3.71596861152518	3.43218956497430	1135	1
3.71919072166370	3.46396601340552	1136	1
3.72032805569533	3.46432327382177	1137	1
3.71841264583828	3.44514770682469	1138	1
3.71877550981771	3.45641241544840	1139	1
3.71655920545522	3.43599992845532	1140	1
3.71648547528199	3.44289918965567	1141	1
3.71689012635751	3.43631789640573	1142	1
3.71887457967937	3.44343040326073	1143	1
3.72155555459331	3.43742887685809	1144	1
3.71944191142875	3.45711067286734	1145	1
3.71547882518561	3.47503279112516	1146	1
3.71607512910316	3.46579845365316	1147	1
3.71532225664912	3.45676139357265	1148	1
3.71663731641985	3.45618437745149	1149	1
3.71785969967725	3.46284662083560	1150	1
3.71751548651890	3.46612889748598	1151	1
3.71725305070083	3.47694790510233	1152	1
3.71876414429122	3.48823824775485	1153	1
3.71664250780223	3.49394148062812	1154	1
3.71554947137322	3.47209918822836	1155	1
3.71698632135350	3.45504099344982	1156	1
3.71698188979904	3.44161741638770	1157	1
3.71817014168276	3.48031092905409	1158	1
3.71935608529054	3.46327087829844	1159	1
3.71775721718898	3.45476700602104	1160	1
3.71585214128829	3.47783998308049	1161	1
3.71903671635277	3.47717684004740	1162	1
3.71707509951645	3.46576538391121	1163	1
3.71937398796452	3.45649564708519	1164	1
3.71790084951249	3.44306169617712	1165	1
3.71745432262424	3.48536242133242	1166	1
3.71568825588026	3.47092359512544	1167	1
3.72033779363586	3.46226639580608	1168	1
3.71835093916200	3.48230843641830	1169	1
3.71554909900969	3.47523070520308	1170	1
3.71719471830536	3.45608811801083	1171	1
3.71740944391218	3.45704466894020	1172	1
3.71933459425824	3.46157541357080	1173	1
3.71451869465101	3.43990595474271	1174	1
3.71723053094284	3.47659994412261	1175	1
3.72064214659155	3.48033978220570	1176	1
3.71773816860918	3.44623213211774	1177	1
3.71764677671005	3.47524317111413	1178	1
3.71723809880015	3.46774074231682	1179	1
3.72024741583804	3.44910433287179	1180	1
3.71700255314532	3.43884583409128	1181	1
3.71669931208100	3.44021604689148	1182	1
3.71924089077667	3.43872492346545	1183	1
3.71744999593621	3.45234105022096	1184	1
3.71996442250584	3.45645182558776	1185	1
3.71624091595278	3.46058983354217	1186	1
3.71465292603151	3.45974353015266	1187	1
3.71970046311183	3.45611089395087	1188	1
3.71759190987595	3.45770116857328	1189	1
3.71760298342776	3.43668818776360	1190	1
3.72099929439222	3.45487340522425	1191	1
3.72003405011884	3.44577586849840	1192	1
3.71802151571231	3.43479975583148	1193	1
3.71572972158165	3.42097014161351	1194	1
3.71829404405621	3.46126672264272	1195	1
3.71562019173149	3.44348627188468	1196	1
3.71918556734293	3.44690168740891	1197	1
3.71567199595066	3.45889201297184	1198	1
3.71510866456305	3.43520861890186	1199	1
3.71794380071539	3.44716907972567	1200	1
3.71786483595833	3.45657237023627	1201	1
3.71847100908273	3.44554319028276	1202	1
3.71928107659090	3.43022059388565	1203	1
3.71535999353660	3.47252514788799	1204	1
3.71536156672471	3.47289738754939	1205	1
3.71813322795234	3.45493417707632	1206	1
3.71564658296512	3.46865135126369	1207	1
3.71588898861862	3.43796500592078	1208	1
3.71889637838382	3.44655412133960	1209	1
3.71439632580679	3.45873378930676	1210	1
3.71684288574762	3.46272801462307	1211	1
3.71690865372288	3.45525364746168	1212	1
3.71404637953412	3.46735000183079	1213	1
3.71929494408909	3.45469155444357	1214	1
3.71793437524627	3.46182034018757	1215	1
3.71932661378884	3.48373233872150	1216	1
3.71756265058597	3.47287426397188	1217	1
3.71771615495320	3.43810374265017	1218	1
3.71879993705775	3.44080798937794	1219	1
3.71889709436825	3.44721521924005	1220	1
3.71570518382669	3.44936600319642	1221	1
3.71579680767362	3.45052484464687	1222	1
3.71557247722188	3.45423072990272	1223	1
3.71604374838529	3.48503121773736	1224	1
3.71422235335988	3.46457791280868	1225	1
3.71719620893763	3.47634740059003	1226	1
3.71786120469418	3.48343548540450	1227	1
3.71545221984722	3.47948643774201	1228	1
3.71582250941944	3.47610317679349	1229	1
3.71377807096625	3.45582171322399	1230	1
3.71682490446883	3.43633561903539	1231	1
3.71994607315545	3.44316072554239	1232	1
3.71801670957831	3.45385063879717	1233	1
3.71670759576875	3.44011516350363	1234	1
3.71314212599685	3.44101609990643	1235	1
3.71975735565996	3.42139858392720	1236	1
3.71430249348765	3.43767424386266	1237	1
3.71622607883505	3.47544432986305	1238	1
3.71736674054798	3.46358390394167	1239	1
3.71579215760513	3.44621894491025	1240	1
3.71779403775708	3.42580757882093	1241	1
3.71561649049289	3.44698242619385	1242	1
3.71400447617826	3.44375523316550	1243	1
3.71952309741603	3.45333084950363	1244	1
3.71603697875145	3.46050065280886	1245	1
3.71951216203261	3.41904929092137	1246	1
3.71843143402911	3.44055951054725	1247	1
3.71431544143690	3.45491177750900	1248	1
3.71703701973519	3.46169876553105	1249	1
3.71497256858475	3.46151632700108	1250	1
3.71822793498848	3.45615607962157	1251	1
3.71755866636636	3.46730787647503	1252	1
3.71387670426617	3.47082185051061	1253	1
3.71801738089569	3.47169923589358	1254	1
3.71516678112807	3.45680855175547	1255	1
3.71277912900465	3.46120314826725	1256	1
3.71750843852351	3.45033122083294	1257	1
3.71489484905973	3.44186139494990	1258	1
3.71686473690589	3.45987079739351	1259	1
3.71611068707867	3.46646349243776	1260	1
3.71745873522368	3.47244187283923	1261	1
3.71668318141589	3.46517798161039	1262	1
3.71529488142661	3.47193246744234	1263	1
3.71914267843010	3.46255265261048	1264	1
3.71739957123935	3.46756106202899	1265	1
3.71770093672662	3.47100217194270	1266	1
3.71861241987088	3.46706772261402	1267	1
3.71810298433775	3.48278321214513	1268	1
3.71718715164357	3.47971546403243	1269	1
3.71425566554073	3.47776850221758	1270	1
3.71752471002255	3.48814097526868	1271	1
3.71650596335106	3.44762972837586	1272	1
3.71639978592207	3.46019954176335	1273	1
3.71783320670601	3.41912320375537	1274	1
3.71780295866259	3.45709818963512	1275	1
3.71345956900422	3.46354840342741	1276	1
3.71836480545712	3.49110592151492	1277	1
3.71843274589026	3.47041125655044	1278	1
3.71640058354298	3.47815916875215	1279	1
3.71645711614207	3.48630972941301	1280	1
3.71976066415530	3.49388987296868	1281	1
3.71588129863276	3.48087466560485	1282	1
3.71741177790193	3.48589926299194	1283	1
3.71283700584271	3.49299152273380	1284	1
3.71737886002934	3.47526189652037	1285	1
3.71899781348782	3.46110215627191	1286	1
3.71624055576735	3.46809769970866	1287	1
3.71189041293125	3.43405082695947	1288	1
3.71653517479949	3.43197974414945	1289	1
3.71351758429063	3.44286295387269	1290	1
3.71460419579301	3.47027594510301	1291	1
3.71698365470600	3.44349398414423	1292	1
3.72006800308285	3.44160588728753	1293	1
3.71702930676821	3.45517564176384	1294	1
3.71399061045356	3.46874539624015	1295	1
3.71459794250969	3.45670308323882	1296	1
3.71379338972411	3.43634162041840	1297	1
3.71474351813903	3.44283829634206	1298	1
3.71640208507326	3.46529898833689	1299	1
3.71761068964278	3.46193915347788	1300	1
3.71461345130136	3.45458805142930	1301	1
3.71394990064262	3.46228489463679	1302	1
3.71563689815500	3.43688574320944	1303	1
3.71683876304528	3.41950025158825	1304	1
3.71959075827676	3.43387388415113	1305	1
3.71682120524611	3.44817863541469	1306	1
3.71625751504861	3.43188299453788	1307	1
3.71696167125706	3.41269591604626	1308	1
3.71573569351155	3.45468320905986	1309	1
3.71517834351587	3.46078604373851	1310	1
3.71665227497305	3.47470677795787	1311	1
3.71841916990109	3.46877779099720	1312	1
3.71726373321995	3.45555502193466	1313	1
3.71655191505359	3.45031755456463	1314	1
3.71846611417434	3.45978881035985	1315	1
3.71380337337396	3.46313810808470	1316	1
3.71522178951010	3.47424952701068	1317	1
3.71793062520970	3.44785234254853	1318	1
3.71350862993757	3.45339144291683	1319	1
3.71785913419149	3.45294447956871	1320	1
3.71955216121133	3.47671189885189	1321	1
3.71777121943215	3.46147520756190	1322	1
3.71412071764294	3.43750409256695	1323	1
3.71451933448683	3.45382018520072	1324	1
3.71451588020074	3.44309052574035	1325	1
3.71678123793373	3.45672091393051	1326	1
3.71507739659625	3.47079056803423	1327	1
3.71523890735445	3.45473361280029	1328	1
3.71547332350887	3.46776456713611	1329	1
3.71656728197672	3.45172970311963	1330	1
3.71671094209232	3.44823274410228	1331	1
3.71847196251511	3.44562863532780	1332	1
3.71529322885781	3.44694897012520	1333	1
3.71415459279562	3.44400957330556	1334	1
3.71501906995958	3.46535036425149	1335	1
3.71511652934748	3.45724847205560	1336	1
3.71356360539529	3.45308579675673	1337	1
3.71522850494802	3.45496490435190	1338	1
3.71777372182233	3.46926422063025	1339	1
3.71435436849460	3.47316295313108	1340	1
3.71327128830329	3.46731123860986	1341	1
3.71621238433152	3.46165655876805	1342	1
3.71467213139515	3.48380908428662	1343	1
3.71698567267906	3.47982239273934	1344	1
3.71654317378568	3.45421201945200	1345	1
3.71473385960969	3.44808229578627	1346	1
3.71406621144569	3.44424406321315	1347	1
3.71890231945852	3.43986281956740	1348	1
3.71529689393105	3.46108309891408	1349	1
3.71217150820922	3.47022003005412	1350	1
3.71546259062795	3.45027238042258	1351	1
3.71532550157267	3.47189121145199	1352	1
3.71780126931512	3.46194864773880	1353	1
3.71685955278231	3.43108025346238	1354	1
3.71686633389077	3.43362950753137	1355	1
3.71533423338191	3.43010443161638	1356	1
3.71567722184438	3.43773184614011	1357	1
3.71581893144555	3.45901985747686	1358	1
3.71621500783156	3.46630071649023	1359	1
3.71773440086390	3.44907963545051	1360	1
3.71683110023890	3.45965951574110	1361	1
3.71394922951922	3.48213751569502	1362	1
3.71607838701646	3.46045721034489	1363	1
3.71273564199605	3.48202393345928	1364	1
3.71950767911391	3.48216811837928	1365	1
3.72020220745486	3.44997713865885	1366	1
3.71776378874307	3.46293872276226	1367	1
3.71665575490682	3.46873443820487	1368	1
3.71324770659781	3.46852104627982	1369	1
3.71758833818234	3.45528414635500	1370	1
3.71481372554324	3.45257364891108	1371	1
3.71957885810594	3.42627974494739	1372	1
3.71550320971194	3.46216240771232	1373	1
3.71594264071544	3.46693607030098	1374	1
3.71658440382154	3.45950420770417	1375	1
3.71543751743286	3.45944936882210	1376	1
3.71679533417671	3.44451566019806	1377	1
3.71580796765052	3.45904645676291	1378	1
3.71678277309484	3.46064000645801	1379	1
3.71654661392731	3.46129144258843	1380	1
3.71671028293204	3.43666025103657	1381	1
3.71105869100648	3.44235854853767	1382	1
3.71712109777096	3.46091129480132	1383	1
3.71384245034994	3.46169646747456	1384	1
3.71529057488488	3.45874862505502	1385	1
3.71265826853869	3.47577289731627	1386	1
3.71435616320348	3.47807602130478	1387	1
3.71720293563802	3.47872526945427	1388	1
3.71527453202808	3.46436429429753	1389	1
3.71499599166860	3.47291148230168	1390	1
3.71649083523467	3.45914512803490	1391	1
3.71570298982706	3.45123723455610	1392	1
3.71529845765828	3.45058880482268	1393	1
3.71873897900926	3.45314978910373	1394	1
3.72063525892711	3.46784012742580	1395	1
3.71673214151893	3.46277162160629	1396	1
3.71297395883085	3.45857181887756	1397	1
3.71332499363969	3.46205092750967	1398	1
3.71507338200142	3.43831612347266	1399	1
3.71257389539529	3.46130811307124	1400	1
3.71335039106776	3.47306009476598	1401	1
3.71899964960659	3.46151883589615	1402	1
3.71417525937554	3.46307020254786	1403	1
3.71403005837918	3.44024198992844	1404	1
3.71610015386242	3.47235217148441	1405	1
3.71291576224243	3.48977632350027	1406	1
3.71574355418914	3.48204904154413	1407	1
3.71600708063841	3.47382568473173	1408	1
3.71932415964679	3.47639888880002	1409	1
3.71609835717258	3.46852742676815	1410	1
3.71094770785209	3.47080039456941	1411	1
3.71287527549873	3.48487275287922	1412	1
3.71455040854828	3.48821973974951	1413	1
3.71487321331679	3.46756899464186	1414	1
3.71701771019502	3.44710182399253	1415	1
3.71547037254216	3.45018660556797	1416	1
3.71343665395631	3.44882469487910	1417	1
3.71330498158557	3.45776427888896	1418	1
3.71807337551090	3.46343886110159	1419	1
3.71868699397207	3.46519840756476	1420	1
3.71502226646274	3.46974275737314	1421	1
3.71723391930597	3.45114634320488	1422	1
3.71387725075617	3.47113923487724	1423	1
3.71519005382733	3.45251650652895	1424	1
3.71477516077819	3.47459840800365	1425	1
3.71211047909667	3.47543893727894	1426	1
3.71384888541659	3.48162121108755	1427	1
3.71434302958200	3.47890900855587	1428	1
3.71431784724699	3.46427425555330	1429	1
3.71669605842847	3.45533280963996	1430	1
3.71383458864670	3.44715698120752	1431	1
3.71936140611277	3.46199321645264	1432	1
3.71549781247280	3.45100133773300	1433	1
3.71606638734465	3.44614197362723	1434	1
3.71460209069100	3.45210413788882	1435	1
3.71652778838480	3.45998328316810	1436	1
3.71723960473231	3.45489206024500	1437	1
3.71825009872899	3.47083331845558	1438	1
3.71590693179926	3.44983735986762	1439	1
3.71479684258620	3.44950400014553	1440	1
3.71606245160255	3.46276065938342	1441	1
3.71568477532595	3.46152142416811	1442	1
3.71720368550933	3.47593551471917	1443	1
3.71698247235178	3.46231019730505	1444	1
3.71302967752732	3.46072077474350	1445	1
3.71365491456571	3.45188798186857	1446	1
3.71706370523505	3.45731852164721	1447	1
3.71816388211993	3.45573502057763	1448	1
3.71791924963090	3.46943436577697	1449	1
3.71413080574521	3.48131302705622	1450	1
3.71696772506039	3.46321667347211	1451	1
3.71656869314767	3.44520856445560	1452	1
3.71742600395415	3.44487703242189	1453	1
3.71826874103364	3.45191133243902	1454	1
3.71663214851904	3.45374873070727	1455	1
3.71780040339116	3.47921681898674	1456	1
3.72055240008027	3.46317444128120	1457	1
3.71802395728333	3.46073409090190	1458	1
3.71384808453474	3.46845052172323	1459	1
3.71566089817401	3.45980013409793	1460	1
3.71576288866802	3.45146613388288	1461	1
3.71741785389996	3.45642702020663	1462	1
3.71508724562837	3.46933204886294	1463	1
3.71643481373231	3.49520644419770	1464	1
3.71609197575393	3.49064139670869	1465	1
3.71517511591164	3.48220510340487	1466	1
3.71496396063105	3.47060494208729	1467	1
3.71704874976190	3.45774557295432	1468	1
3.71378348266764	3.46354809961161	1469	1
3.71666604222258	3.47227624260197	1470	1
3.71821954134812	3.46395175630021	1471	1
3.71768116635317	3.43948152169093	1472	1
3.71655688455832	3.45550409617712	1473	1
3.71641333130104	3.44247387911043	1474	1
3.71422513352283	3.45368763110692	1475	1
3.71208761841960	3.45148108289992	1476	1
3.71631727944890	3.44780746723384	1477	1
3.71917341111471	3.45128229199988	1478	1
3.71462196889725	3.45783142965656	1479	1
3.71642569015267	3.45181447980049	1480	1
3.71634240002590	3.45382243192555	1481	1
3.71523988662503	3.45797668561928	1482	1
3.71772301581879	3.47065828515209	1483	1
3.71680448214292	3.44411173615114	1484	1
3.71709031110555	3.41865665362200	1485	1
3.71624492182192	3.46001285069843	1486	1
3.71613700036396	3.45914533270996	1487	1
3.71556250190793	3.46800690104598	1488	1
3.71570543109739	3.46617946614577	1489	1
3.71415795455722	3.47377549522289	1490	1
3.71695669647991	3.47202260350365	1491	1
3.71517989222797	3.48328759171113	1492	1
3.71703339159956	3.46490655286720	1493	1
3.71776836912836	3.44457708413144	1494	1
3.71491411001230	3.45857541276468	1495	1
3.71427993439862	3.44995534400382	1496	1
3.71604779215685	3.43614747478961	1497	1
3.71528306273680	3.47707823028118	1498	1
3.71699933753999	3.47810648795323	1499	1
3.71551540347996	3.46924201784066	1500	1
3.71658736726933	3.46196544271544	1501	1
3.71458365302051	3.46912490638372	1502	1
3.71695227678226	3.45993918865578	1503	1
3.71511182410582	3.46808954851673	1504	1
3.71447465246230	3.49479014945866	1505	1
3.71198049350346	3.46172220739823	1506	1
3.71861707123497	3.46037317064111	1507	1
3.71883854777157	3.45371176804178	1508	1
3.71641419469680	3.43903626213078	1509	1
3.71666358203175	3.44266325567275	1510	1
3.71439887380785	3.45270995055372	1511	1
3.71838513849917	3.45647542474854	1512	1
3.71586941929142	3.46032667050019	1513	1
3.71597562010096	3.47219666876160	1514	1
3.71616598828539	3.45982624509186	1515	1
3.71310882853288	3.45886417776097	1516	1
3.71824028260103	3.46325625055544	1517	1
3.71631172045448	3.45943280456198	1518	1
3.71199566459811	3.46820299114831	1519	1
3.71523089986081	3.45912815413920	1520	1
3.71396134588591	3.44316457659069	1521	1
3.71626369207399	3.42233968973281	1522	1
3.71765167897779	3.43253046812608	1523	1
3.71462356459609	3.44289269291690	1524	1
3.71483026351425	3.45276727174059	1525	1
3.71464921877334	3.43369174823594	1526	1
3.71797716532570	3.46505806973623	1527	1
3.71527138221875	3.47825247560958	1528	1
3.71546770099882	3.47838173862793	1529	1
3.71619186498236	3.47199625431032	1530	1
3.71446383857357	3.46023474392188	1531	1
3.71429400926640	3.43233242151050	1532	1
3.71784177045334	3.43071542138059	1533	1
3.71761699034340	3.43977558022167	1534	1
3.71656142194222	3.43712506570816	1535	1
3.71838726320324	3.45194300330636	1536	1
3.71596752825171	3.47285316599338	1537	1
3.71514886051541	3.47152087779381	1538	1
3.71567872138164	3.46232034071255	1539	1
3.71385818035112	3.48780735253177	1540	1
3.71639855960573	3.47783452727925	1541	1
3.71375018198630	3.46585542886243	1542	1
3.71620530667539	3.45673560431575	1543	1
3.71613104480144	3.43238531261503	1544	1
3.71482750524468	3.45515517961259	1545	1
3.71513593728773	3.45464094499110	1546	1
3.71717799496975	3.44185291847962	1547	1
3.71498689421022	3.45369288067137	1548	1
3.71365696153686	3.45114520588234	1549	1
3.71465484560915	3.45994713308945	1550	1
3.71557607142322	3.46207128814919	1551	1
3.71558192648799	3.47446219462746	1552	1
3.71483020418407	3.44376227963955	1553	1
3.71566994679866	3.43555469551417	1554	1
3.71345129699602	3.44220391213774	1555	1
3.71429771405104	3.43606521683563	1556	1
3.71434758888294	3.45070776217150	1557	1
3.71613156909006	3.45286532165646	1558	1
3.71486688508808	3.45261755860786	1559	1
3.71369488776944	3.45173412275916	1560	1
3.71405483591583	3.44778687975736	1561	1
3.71673401236100	3.43968126949781	1562	1
3.71750299343292	3.45012305615717	1563	1
3.71401847833421	3.44781080486389	1564	1
3.71699355191729	3.44995720593620	1565	1
3.71740058019594	3.43699413244150	1566	1
3.71764492246661	3.44581013075398	1567	1
3.71283694331033	3.48704224302976	1568	1
3.71513914871327	3.48940257952327	1569	1
3.71495105734780	3.47186148110299	1570	1
3.71355263949134	3.44791192651638	1571	1
3.71159984132483	3.46427712350339	1572	1
3.71540783269473	3.44422423298235	1573	1
3.71625595759039	3.45415918872002	1574	1
3.71693756111316	3.45527874312636	1575	1
3.71674392015804	3.46463688025912	1576	1
3.71625119699709	3.48019377491049	1577	1
3.71535786653222	3.48928724095066	1578	1
3.71956956684072	3.46150884577619	1579	1
3.71325742149141	3.46198888147942	1580	1
3.71614121795877	3.46638619351234	1581	1
3.71556074113074	3.48333768586153	1582	1
3.71380986293968	3.46634962226090	1583	1
3.71516325148353	3.46152239942121	1584	1
3.71337068999107	3.44729741215296	1585	1
3.71391763339979	3.45876199720841	1586	1
3.71420438211109	3.45714499742005	1587	1
3.71613177209180	3.46066509043982	1588	1
3.71653137874428	3.46090210037392	1589	1
3.71149984490333	3.44635443690989	1590	1
3.71651725801963	3.45003233511220	1591	1
3.71537546018355	3.43955438817145	1592	1
3.71794201789252	3.44281896280471	1593	1
3.71426499165405	3.46254393613170	1594	1
3.71664302411312	3.48317550668896	1595	1
3.71774060467751	3.47507108001315	1596	1
3.71447103879780	3.48965515235531	1597	1
3.71884431078312	3.47863045655160	1598	1
3.71650293315111	3.47573329953201	1599	1
3.71524872513514	3.45202484617369	1600	1
3.71445258017006	3.46111990271542	1601	1
3.71602451129270	3.44465050740125	1602	1
3.71702128816551	3.44122905224239	1603	1
3.71824655280093	3.43768718833628	1604	1
3.71149144535117	3.46498590477577	1605	1
3.71587293819609	3.46765192412589	1606	1
3.71487236642025	3.47302770958398	1607	1
3.71914895295360	3.48461575669656	1608	1
3.71647936547533	3.47276232868409	1609	1
3.71359890119748	3.47071933631075	1610	1
3.71224541920377	3.47704093717678	1611	1
3.71756619088001	3.48642078994946	1612	1
3.71516497382637	3.49368257288583	1613	1
3.71449468872863	3.50002015801862	1614	1
3.71636231330783	3.49168969347277	1615	1
3.71452383780131	3.46572422735591	1616	1
3.71719333122699	3.45065851543980	1617	1
3.71462439146015	3.46940985247291	1618	1
3.71253310477091	3.45372854216036	1619	1
3.71504893147515	3.46362395120769	1620	1
3.71392891747542	3.45350226044321	1621	1
3.71491312720978	3.45462965735690	1622	1
3.71794646480347	3.45738227773277	1623	1
3.71220176762824	3.45520057906918	1624	1
3.71480715824702	3.46403472364859	1625	1
3.71484810247737	3.47582843229679	1626	1
3.71499928352325	3.45299058909573	1627	1
3.71291533185960	3.46469137755944	1628	1
3.71148380453663	3.46134869556371	1629	1
3.71550245318273	3.45972519811895	1630	1
3.71408304065827	3.45240578017945	1631	1
3.71577880649304	3.47735433240807	1632	1
3.71421112570707	3.47220165448293	1633	1
3.71716686685054	3.43727817953071	1634	1
3.71452018209737	3.43870189248193	1635	1
3.72003312723836	3.47151855565032	1636	1
3.71395204460252	3.47397799487613	1637	1
3.71364692067368	3.47057647802664	1638	1
3.71316591220689	3.45742721818378	1639	1
3.71701308004029	3.45673988005914	1640	1
3.71716301904099	3.44689410269606	1641	1
3.71515256400899	3.47748102139375	1642	1
3.71568359730503	3.47460264687949	1643	1
3.71837006375535	3.48019624548827	1644	1
3.71751742458901	3.44931631373478	1645	1
3.71772213625462	3.45072236226363	1646	1
3.71492256775401	3.45438212881270	1647	1
3.71704283313119	3.44954771605632	1648	1
3.71564240346773	3.45876132253733	1649	1
3.71601461217740	3.44618920145563	1650	1
3.71655926475795	3.44557575825906	1651	1
3.71757746867014	3.45125276013288	1652	1
3.71821781643053	3.42215247986908	1653	1
3.71410150787962	3.43854330625965	1654	1
3.71828752507226	3.46296584486368	1655	1
3.71426337259287	3.45021654741743	1656	1
3.71664597719762	3.45040120412186	1657	1
3.71437315313753	3.47428426059761	1658	1
3.71437720918886	3.46580208180013	1659	1
3.71778837031189	3.47801371696991	1660	1
3.71761308875936	3.47802138749322	1661	1
3.71310439493930	3.46947799776166	1662	1
3.71442855994801	3.46093002012727	1663	1
3.71401863795523	3.46806615569934	1664	1
3.71566618701198	3.45741360535544	1665	1
3.71472427761438	3.44741693314470	1666	1
3.71617844213391	3.46880414565773	1667	1
3.71297057891727	3.44583658579397	1668	1
3.71622357601754	3.45556184713512	1669	1
3.71572402739404	3.46473018757681	1670	1
3.71619204759247	3.44717512583914	1671	1
3.71359716039036	3.44821872337211	1672	1
3.71769477973471	3.46517311021213	1673	1
3.71500460268714	3.47309514033716	1674	1
3.71522212211510	3.46630683139658	1675	1
3.71659421348372	3.46795682553378	1676	1
3.71646792871071	3.46783956937044	1677	1
3.71515627326173	3.44202410256913	1678	1
3.71371151739588	3.43831057139632	1679	1
3.71343092307629	3.44302984319062	1680	1
3.71289276906727	3.44884439456138	1681	1
3.71252541915902	3.46214918657131	1682	1
3.71720910407828	3.45739326902373	1683	1
3.71496326218363	3.44759194738078	1684	1
3.71497088744010	3.45656017529261	1685	1
3.71644602482133	3.49143501945031	1686	1
3.71518271051092	3.48142258577607	1687	1
3.71386378615132	3.46310555035591	1688	1
3.71296249706262	3.48691419579876	1689	1
3.71426729472087	3.50501629645635	1690	1
3.71725521054276	3.49168311997758	1691	1
3.71542854172393	3.47196688222025	1692	1
3.71548601811006	3.43912085699379	1693	1
3.71512465036410	3.45988935856782	1694	1
3.71369255323082	3.45183488103110	1695	1
3.71722837595470	3.47048208888644	1696	1
3.71329383457848	3.45745599000375	1697	1
3.71127964777994	3.44829771412139	1698	1
3.71399192172959	3.43629829689169	1699	1
3.71338515141718	3.47222663531279	1700	1
3.71702707233533	3.48003968792115	1701	1
3.71415610800656	3.47483241278801	1702	1
3.71004788570830	3.45414914924106	1703	1
3.71402747796836	3.45439062997855	1704	1
3.71612543046233	3.47601206429167	1705	1
3.71498867121699	3.46208527733158	1706	1
3.71382448939819	3.44394618562881	1707	1
3.71239906285469	3.41491372174568	1708	1
3.71362092286395	3.45446661425216	1709	1
3.71557529707283	3.44755811573259	1710	1
3.71390658663907	3.43989160067636	1711	1
3.71495628756692	3.45586859905250	1712	1
3.71255221836102	3.45546205705130	1713	1
3.71439609783463	3.44944494551409	1714	1
3.71461950140544	3.46287091542150	1715	1
3.71360474041572	3.48727884162978	1716	1
3.71528055413912	3.46244086094237	1717	1
3.71236791810979	3.43888975149058	1718	1
3.71457909959932	3.45009505220395	1719	1
3.71616179537781	3.46541801239226	1720	1
3.71475976517114	3.45415072205442	1721	1
3.71520487388829	3.47386495588586	1722	1
3.71163471246984	3.48485835028908	1723	1
3.71230414706335	3.46789734506200	1724	1
3.71537332467629	3.48329685989281	1725	1
3.71317668396795	3.44455072771935	1726	1
3.71416014099185	3.46848124906272	1727	1
3.71338082380852	3.47422981386754	1728	1
3.71334632008265	3.45682942545662	1729	1
3.71069245481675	3.44811677198713	1730	1
3.71503601285129	3.44280564724678	1731	1
3.71554682974940	3.45332610321388	1732	1
3.71775109257548	3.45313566772260	1733	1
3.71657438806508	3.44777543195413	1734	1
3.71454689199341	3.46524982115678	1735	1
3.71458623790634	3.46522554656626	1736	1
3.71334660299290	3.46412536192655	1737	1
3.71660185123801	3.44524764655124	1738	1
3.71682172566552	3.47394697557000	1739	1
3.71427230924868	3.46435951629627	1740	1
3.71590649120314	3.47466679340264	1741	1
3.71354242229957	3.46693551034716	1742	1
3.71528727570602	3.43951202639252	1743	1
3.71479157258758	3.45878799903503	1744	1
3.71544081846028	3.46681615531175	1745	1
3.71422526582509	3.45749827913608	1746	1
3.71214761759426	3.45683733337061	1747	1
3.71673798958354	3.47006788444997	1748	1
3.71261796174880	3.45979983749598	1749	1
3.71751682805952	3.43935396413500	1750	1
3.71577763056256	3.43097826337005	1751	1
3.71607304089774	3.44888278139445	1752	1
3.71193375348444	3.44865899219419	1753	1
3.71719848158389	3.45940297262764	1754	1
3.71667874044122	3.45371970317593	1755	1
3.71748400358833	3.45191510124128	1756	1
3.71576133856177	3.46125281675593	1757	1
3.71516550682878	3.47817337800155	1758	1
3.71688434933101	3.48661556532393	1759	1
3.71610735554049	3.44801014138541	1760	1
3.71418122438843	3.43043203816689	1761	1
3.71694311649104	3.41023560994594	1762	1
3.71404399132174	3.45166601627930	1763	1
3.71177114069907	3.46968528666053	1764	1
3.71414722137949	3.46580794176886	1765	1
3.71311033828308	3.45108978102318	1766	1
3.71717870833724	3.44510572298499	1767	1
3.71588208142469	3.46155093390496	1768	1
3.71919686575413	3.45179751880761	1769	1
3.71517657779321	3.45807384052488	1770	1
3.71421377001861	3.45677358673831	1771	1
3.71577847566898	3.44281747522704	1772	1
3.71774404840286	3.45858947862595	1773	1
3.71520717222830	3.45588561594360	1774	1
3.71507684753472	3.46799767709638	1775	1
3.71826397660928	3.47955796025674	1776	1
3.71617033419380	3.48868438894629	1777	1
3.71451230603330	3.47738962754608	1778	1
3.71601844423535	3.45786009351955	1779	1
3.71498702289024	3.45501348013073	1780	1
3.71541642256900	3.45411672908602	1781	1
3.71812992188658	3.46053921294080	1782	1
3.71337897886043	3.45750135696466	1783	1
3.71724904670981	3.44471287510759	1784	1
3.71485981322080	3.43906145146598	1785	1
3.71371845782942	3.44766675227729	1786	1
3.71536385595760	3.44061201406416	1787	1
3.71699730805909	3.42564916926772	1788	1
3.70990599253044	3.43767986727115	1789	1
3.71323872175916	3.41306992873477	1790	1
3.71696574475093	3.41774073299420	1791	1
3.71676683679899	3.43950224753434	1792	1
3.71351535342793	3.45218331989033	1793	1
3.71354055967323	3.45997819770652	1794	1
3.71688255225252	3.45700857041714	1795	1
3.71352664444275	3.46978107448940	1796	1
3.71689420761325	3.46080244605137	1797	1
3.71432816289309	3.45774605711349	1798	1
3.71682580296238	3.46723258690324	1799	1
3.71494384777953	3.46276574353676	1800	1
3.71612741192346	3.44542903257287	1801	1
3.71554925584342	3.45670822660227	1802	1
3.71714769712915	3.45445561251590	1803	1
3.71521299029541	3.47056743326896	1804	1
3.71433140154312	3.48275644777365	1805	1
3.71554667563933	3.45583162764451	1806	1
3.71926756870292	3.47253205812348	1807	1
3.71387370055558	3.46704918167419	1808	1
3.71333415526303	3.44834009343209	1809	1
3.71234086991235	3.44691499813276	1810	1
3.71426013486495	3.47006870518593	1811	1
3.71456678578048	3.46735890457883	1812	1
3.71624304358459	3.43464854483635	1813	1
3.71513423412022	3.44240904015467	1814	1
3.71586901399030	3.45168144904984	1815	1
3.71863299816468	3.44310953307637	1816	1
3.71440081211669	3.45332147058872	1817	1
3.71125614579197	3.44825182084548	1818	1
3.71293787431197	3.43228591053363	1819	1
3.71223292829030	3.43562611398337	1820	1
3.71024716520610	3.46861548075105	1821	1
3.71548681587318	3.44558111261529	1822	1
3.71511900794318	3.43538261880042	1823	1
3.71189843721391	3.44159058328001	1824	1
3.71443838784069	3.44596936162751	1825	1
3.71200293147950	3.47855958435455	1826	1
3.71444343281126	3.47349556004710	1827	1
3.71457963159845	3.47173363344961	1828	1
3.71521618486072	3.47830264917932	1829	1
3.71740765722016	3.45874392591513	1830	1
3.71345897230359	3.43046988228033	1831	1
3.71405116056515	3.45200433526462	1832	1
3.71277195122113	3.44964670984528	1833	1
3.71246160658901	3.46175208817749	1834	1
3.71120058890168	3.47103498528748	1835	1
3.71859220173035	3.46484401242688	1836	1
3.71826271855018	3.43786216461699	1837	1
3.71217764268252	3.47387166739640	1838	1
3.71368510409793	3.48439360125856	1839	1
3.71625574928201	3.44479187174423	1840	1
3.71553683587944	3.43928493926253	1841	1
3.71512821681711	3.44037781286531	1842	1
3.71397237384062	3.45915588398496	1843	1
3.71712054958569	3.49363992968680	1844	1
3.71512391175909	3.47148724768145	1845	1
3.71569290991294	3.45512418330341	1846	1
3.71466818281881	3.43917788894441	1847	1
3.71151654948938	3.45259558327548	1848	1
3.71596658164794	3.45002932297541	1849	1
3.71574646160464	3.46306240715698	1850	1
3.71793518623166	3.48096654070303	1851	1
3.71249447309598	3.49749044330591	1852	1
3.71359573800068	3.49293095281895	1853	1
3.71563361898111	3.49712048092543	1854	1
3.71555090851856	3.49335794473540	1855	1
3.71628447746128	3.47806140198990	1856	1
3.71576534308519	3.45631739380528	1857	1
3.71478052107293	3.47170714800001	1858	1
3.71513609890619	3.48279567300584	1859	1
3.71867999301391	3.48272289317614	1860	1
3.71656909573178	3.47809047957478	1861	1
3.71471842199007	3.47640322766869	1862	1
3.71485830066119	3.45689795495092	1863	1
3.71624670002199	3.46067235667633	1864	1
3.71394458437453	3.44871247511807	1865	1
3.71254982021434	3.45264569000610	1866	1
3.71432961041021	3.47637670128580	1867	1
3.71924171332049	3.45030575865413	1868	1
3.71742705844977	3.43451731767364	1869	1
3.71320221336387	3.43958829610885	1870	1
3.71396450715082	3.45532901797576	1871	1
3.71352940612308	3.45341767730553	1872	1
3.71062711101298	3.46828585455439	1873	1
3.71749344730502	3.44988463454907	1874	1
3.71582140234119	3.46220603099190	1875	1
3.71574803918093	3.45578060738895	1876	1
3.71464421948225	3.46377874969699	1877	1
3.71259548270050	3.44226464577928	1878	1
3.71424604823524	3.43689382116221	1879	1
3.71380800304327	3.44957682385362	1880	1
3.71276351317569	3.44330185190768	1881	1
3.71314222740414	3.45148439113535	1882	1
3.71113218035941	3.44359737623241	1883	1
3.71458715018225	3.45865544705894	1884	1
3.71905713646109	3.45874461900143	1885	1
3.71955209666441	3.44861341928908	1886	1
3.71820710153198	3.47297464129230	1887	1
3.71404842045652	3.47671424873660	1888	1
3.71457521082255	3.48540876897182	1889	1
3.71544485463224	3.47752872953963	1890	1
3.71390437409696	3.45494778635986	1891	1
3.71563296968298	3.48732225802459	1892	1
3.71340436756911	3.48671491848465	1893	1
3.71041510517719	3.43832320208507	1894	1
3.71476562916991	3.42617918928469	1895	1
3.71515621715378	3.45041420352621	1896	1
3.71904960588454	3.44530154285527	1897	1
3.71228783912062	3.45969168147071	1898	1
3.71939498073029	3.47243493210141	1899	1
3.71368636993153	3.45354502999935	1900	1
3.71451936077180	3.44702208139752	1901	1
3.71429851036986	3.48458374140200	1902	1
3.71190521623780	3.45570457621503	1903	1
3.71494961630576	3.46170014565521	1904	1
3.71564146655852	3.45785616563074	1905	1
3.71194731768351	3.45921159396265	1906	1
3.71240643258918	3.46380223873587	1907	1
3.71040273566668	3.47769017677865	1908	1
3.71622067617507	3.46851695380038	1909	1
3.71539303296816	3.47028273982506	1910	1
3.71233200030266	3.47770733154828	1911	1
3.71516921373054	3.46221019242424	1912	1
3.71430784755360	3.45492882398784	1913	1
3.71308514126852	3.45067834367462	1914	1
3.71269802570526	3.46850870250374	1915	1
3.71447571551345	3.44457947393476	1916	1
3.71421092080230	3.43555605417648	1917	1
3.70999051200648	3.47449731066410	1918	1
3.71342107955805	3.47327895070495	1919	1
3.71400818785901	3.43061014805034	1920	1
3.71355688071723	3.44949303315413	1921	1
3.71442637030203	3.44157594099276	1922	1
3.71643854462905	3.43192699122567	1923	1
3.71599348000337	3.46102711408445	1924	1
3.71182935961411	3.46352440413329	1925	1
3.71534958458996	3.46820347673590	1926	1
3.71691078082657	3.44085676421763	1927	1
3.71303452712269	3.45781432625811	1928	1
3.71234384998665	3.45061490292996	1929	1
3.71546332895270	3.49716409704014	1930	1
3.71326386108829	3.47296643528060	1931	1
3.71284540220634	3.46957587983354	1932	1
3.71578004987044	3.44952552391504	1933	1
3.71568303902390	3.46022300417761	1934	1
3.71569000397122	3.46162665251087	1935	1
3.71323959334022	3.44237549647943	1936	1
3.71223366948836	3.45380918127507	1937	1
3.71256535097637	3.45579177284521	1938	1
3.71441374452142	3.47369737978998	1939	1
3.71411966998371	3.49223364368343	1940	1
3.71469221063190	3.46469606550123	1941	1
3.71611625455504	3.45795907971418	1942	1
3.71737076589073	3.45747454410146	1943	1
3.71366946259479	3.46306320245607	1944	1
3.71234673525345	3.45874674729154	1945	1
3.71420473040301	3.45485995240053	1946	1
3.71286103671366	3.44776834347669	1947	1
3.71647163115985	3.47603510329134	1948	1
3.71129600932663	3.46514001303376	1949	1
3.71282226130251	3.46136560761486	1950	1
3.71309996559600	3.45280191370176	1951	1
3.71135385991126	3.43056440354901	1952	1
3.71317938291632	3.41760956629346	1953	1
3.71631230575062	3.45645501585127	1954	1
3.71235384821242	3.47265184868565	1955	1
3.71592393780808	3.46045327723181	1956	1
3.71077101903968	3.47764519666104	1957	1
3.71243462960665	3.47592988837937	1958	1
3.71733966565946	3.46440460443900	1959	1
3.71902897063692	3.45843540812405	1960	1
3.71215875635160	3.46280898409470	1961	1
3.71354103631919	3.45137452985351	1962	1
3.71246269948594	3.44165859532699	1963	1
3.71479427629988	3.46050705541436	1964	1
3.71389477977004	3.48737507959856	1965	1
3.71429906356927	3.47692646454952	1966	1
3.71456036239633	3.46903032553297	1967	1
3.71575358909166	3.46758645045839	1968	1
3.71452665402715	3.46728588011830	1969	1
3.71557253692981	3.43196277936911	1970	1
3.71759888265306	3.42484481575566	1971	1
3.71694877735446	3.43345171775079	1972	1
3.71064801168533	3.44875542419535	1973	1
3.71125681567814	3.44188628079127	1974	1
3.71573047678533	3.45034060660153	1975	1
3.71432660934823	3.43619154741590	1976	1
3.71488524458015	3.44791844675639	1977	1
3.71110764622402	3.46800086435334	1978	1
3.71793417371881	3.44455063440649	1979	1
3.71672048534092	3.44416432437701	1980	1
3.71566877584848	3.47317548627521	1981	1
3.71133206488258	3.47944136264338	1982	1
3.71556859878303	3.50256899952657	1983	1
3.71691127467714	3.48528875675346	1984	1
3.71068223082446	3.44121813038731	1985	1
3.71434313076992	3.45221554217301	1986	1
3.71250956340858	3.47010872899419	1987	1
3.71235572824611	3.47838936139917	1988	1
3.71379425967171	3.48009294339850	1989	1
3.71006694973499	3.46338875473909	1990	1
3.71261639611048	3.46597734102025	1991	1
3.71173552222789	3.43154132863549	1992	1
3.71268412191973	3.44140381688837	1993	1
3.71269255889193	3.42477697430878	1994	1
3.70948824019662	3.44095933965055	1995	1
3.71116625617879	3.46188802080127	1996	1
3.71259532487651	3.46053470543082	1997	1
3.70987448111645	3.44838369259312	1998	1
3.70746880644050	3.45024690119438	1999	1
3.71488124917220	3.44312313100625	2000	1
[truncated: 3,000 more rows]
