# Supplementary material for: Reversibility and Viscoelastic Properties of Micropillar Supported and Oriented Magnesium Bundled F-Actin
Source: PLoS One. 2015 Aug 31;10(8):e0136432. doi: 10.1371/journal.pone.0136432 (PMC4556452; doi:10.1371/journal.pone.0136432)
Supplement: S1 Data — See the Readme.txt file within. (ZIP) [file pone.0136432.s004.zip › Rheology-raw-data/120916 02mM/fov2173noDD/fov2173noDD.txt]

3.65202252219387	3.46923642672492	1	1
3.65427457260856	3.47169089436232	2	1
3.65218662105777	3.47957161321911	3	1
3.65194932231952	3.46265817386329	4	1
3.65026806789837	3.45771580329858	5	1
3.64875647080945	3.46476746485173	6	1
3.65232352782478	3.46166781848467	7	1
3.65312877447704	3.44809322966926	8	1
3.65201726304587	3.48074538237512	9	1
3.65162498002411	3.46117417381601	10	1
3.64944150762996	3.44993062985822	11	1
3.64908965649718	3.45856063829829	12	1
3.65092039700486	3.48301716823176	13	1
3.65082117671277	3.46288576735111	14	1
3.65287543933545	3.46314161754925	15	1
3.64783075035305	3.46844710485408	16	1
3.64738984063134	3.45456575172476	17	1
3.64894977138090	3.45977968344292	18	1
3.64669484655175	3.45180055182564	19	1
3.65278176267781	3.45896883811635	20	1
3.65198008088748	3.45781899127368	21	1
3.65146262869595	3.47750669890526	22	1
3.64870208071038	3.46090508862784	23	1
3.65029057155398	3.46496471930188	24	1
3.65128052221722	3.46119911144596	25	1
3.65089110791114	3.46818361826446	26	1
3.64911116790323	3.47362994044810	27	1
3.65052872679665	3.46588187716587	28	1
3.64643454404430	3.45552048734502	29	1
3.65157461819552	3.47088773479442	30	1
3.65138840090779	3.45880339501496	31	1
3.65247784444005	3.47863434608874	32	1
3.65278962884548	3.47091218927726	33	1
3.65124256079526	3.45472988314349	34	1
3.65422972180915	3.46921656720855	35	1
3.64988552511001	3.46315381952424	36	1
3.64883735908264	3.46708267933716	37	1
3.64597994312100	3.46194614609301	38	1
3.65066978989074	3.47015782349462	39	1
3.64910193849364	3.45651523279386	40	1
3.65289196390449	3.45324061779710	41	1
3.65173369023730	3.47276647903667	42	1
3.65245684547880	3.47075554146222	43	1
3.64875330076226	3.47095120562637	44	1
3.65162165907692	3.46203456845252	45	1
3.65012674440379	3.45204244992690	46	1
3.65387167306215	3.46554432311535	47	1
3.64870837770122	3.45528069321900	48	1
3.64944933953612	3.45097860209188	49	1
3.65209222942470	3.45226356902487	50	1
3.65259678019033	3.47461605791758	51	1
3.65173287603576	3.48057550451014	52	1
3.65049144180336	3.46723249661853	53	1
3.65072368249105	3.48106583510482	54	1
3.65155041328778	3.47198592841708	55	1
3.64955212629445	3.45215740503804	56	1
3.65015789023726	3.47704470865100	57	1
3.64916882531712	3.46942863029898	58	1
3.65354708277707	3.47318131773808	59	1
3.64872071444544	3.46911697927377	60	1
3.65177518337405	3.47105421977708	61	1
3.65247375287766	3.46577275560211	62	1
3.64915835217442	3.44496510992936	63	1
3.64809394542225	3.45953879155803	64	1
3.65105356379329	3.47110103287839	65	1
3.65383820808147	3.48644290079053	66	1
3.65092998381339	3.47195698590457	67	1
3.65105165010677	3.46983881827565	68	1
3.64787831264762	3.46577324678733	69	1
3.64959768802916	3.46759910808690	70	1
3.65157281166980	3.46966680489900	71	1
3.65389389257657	3.48181599773912	72	1
3.65187000685599	3.47636418829344	73	1
3.65218429762199	3.47959656519713	74	1
3.65247350821385	3.47832067648007	75	1
3.64852756537186	3.46940527511777	76	1
3.65007185666633	3.46980057036210	77	1
3.64754220278151	3.45704238373021	78	1
3.64776138343891	3.47965770431380	79	1
3.65488499133981	3.49083339554992	80	1
3.64818432260520	3.46919267812369	81	1
3.64729332031315	3.47319105753335	82	1
3.65137209813525	3.47149672502568	83	1
3.65294281496008	3.47216080783284	84	1
3.65307001578591	3.47698895006533	85	1
3.65205061785856	3.46377329934970	86	1
3.65119842020951	3.47098081778987	87	1
3.65117524211417	3.47267817887819	88	1
3.65061222318812	3.46959097231887	89	1
3.65197933847333	3.46281062599629	90	1
3.65201866006799	3.48683557995242	91	1
3.65028012476652	3.48165376251536	92	1
3.65226088795526	3.47008653172974	93	1
3.65178837040113	3.47937439441253	94	1
3.65226753817898	3.47515528983029	95	1
3.64883894361972	3.47305716578127	96	1
3.65226672546494	3.48136324954179	97	1
3.65004996883448	3.47437407584763	98	1
3.65019482045771	3.46880394922392	99	1
3.64952754014718	3.48180586866358	100	1
3.64988513148988	3.45796660630751	101	1
3.64991738254408	3.47342298255993	102	1
3.65021251584570	3.47278366908944	103	1
3.65108063203092	3.45410319163322	104	1
3.65105422414831	3.45577449555251	105	1
3.64910813443155	3.45350748549873	106	1
3.65077782507783	3.48683999485990	107	1
3.64987117276788	3.45664509542222	108	1
3.65253880254471	3.48844257568718	109	1
3.65272276893923	3.48078890475797	110	1
3.64895223692318	3.48461732127995	111	1
3.64889627144769	3.48600063908246	112	1
3.64812720095032	3.47090019973940	113	1
3.65340531168541	3.48439765019888	114	1
3.65258242721395	3.47926111366660	115	1
3.65100254398706	3.48807616678334	116	1
3.64731867655190	3.44975008804401	117	1
3.64946012128958	3.44408051506562	118	1
3.65009969830991	3.45572872351430	119	1
3.64941539215924	3.46579302767355	120	1
3.65318561803229	3.48037971461603	121	1
3.64911406445852	3.45280327768986	122	1
3.64968047662835	3.45567568831006	123	1
3.65030662731185	3.45164641977051	124	1
3.64838946106118	3.46379175294961	125	1
3.64914719571428	3.45753686035812	126	1
3.64952950019819	3.47212566827344	127	1
3.64716083064104	3.47093883763419	128	1
3.64831801288113	3.46859478585885	129	1
3.64960208081101	3.45644927920977	130	1
3.65234025064358	3.45661001231822	131	1
3.64779922874414	3.46887423621969	132	1
3.64755188419020	3.45145829799127	133	1
3.65135022905542	3.46342598193056	134	1
3.64928731622821	3.47652906187586	135	1
3.65601264801271	3.48816272294796	136	1
3.65250972569776	3.47712399296606	137	1
3.65581347766250	3.49867917778877	138	1
3.65401388237813	3.47570210776412	139	1
3.65472420662722	3.47859351824072	140	1
3.65311550900165	3.47617186144138	141	1
3.65243790672229	3.46427474446094	142	1
3.65212227638276	3.48205400317508	143	1
3.65452816229619	3.46775663388754	144	1
3.65368048879705	3.47230284708411	145	1
3.65159729544714	3.48123651615061	146	1
3.65101339762755	3.48269493208612	147	1
3.65196487493141	3.48385445388862	148	1
3.65176123663830	3.48711788834082	149	1
3.65033625274730	3.46241761721276	150	1
3.65368106436207	3.48227480174012	151	1
3.64951504993008	3.48204593554897	152	1
3.64950036693734	3.48134111304341	153	1
3.64977427014468	3.47070819005082	154	1
3.65341456906418	3.48337131853518	155	1
3.65580338002722	3.49431775910986	156	1
3.65258082709608	3.49014896677616	157	1
3.65160028998603	3.47244421518289	158	1
3.65440640020948	3.46310750787709	159	1
3.65370929540598	3.46360487212524	160	1
3.65053378180750	3.47512177038369	161	1
3.64744922815303	3.48704725817190	162	1
3.65191752456720	3.47665938897544	163	1
3.65169545699336	3.47355441673877	164	1
3.64883825095219	3.46847192959824	165	1
3.64914233072334	3.46387096947481	166	1
3.65154454270619	3.47143242841992	167	1
3.65049349577538	3.46087942672014	168	1
3.65008398695991	3.47061010899563	169	1
3.65146143506402	3.47117936797996	170	1
3.64938283429080	3.45620634496444	171	1
3.64912027223454	3.46543236063997	172	1
3.64885057528328	3.46788020490116	173	1
3.64906515850835	3.46878237819238	174	1
3.65363654228849	3.48180462767320	175	1
3.65058437438302	3.47308793635598	176	1
3.64793736801094	3.46410620301052	177	1
3.64926675777621	3.45734503948917	178	1
3.65100859107687	3.46977531275513	179	1
3.64886879073715	3.45963018372319	180	1
3.64962403778975	3.45235502072385	181	1
3.64974514422635	3.46261152982046	182	1
3.64878124531818	3.47523633690233	183	1
3.65226710148968	3.47064705035458	184	1
3.64903187505846	3.45369996806067	185	1
3.64962444233230	3.47323001602429	186	1
3.65644443895091	3.47974447023155	187	1
3.65115149513773	3.47819753199597	188	1
3.64989065464269	3.44241959754586	189	1
3.65189838323824	3.45745625172215	190	1
3.65235529434104	3.46460495561567	191	1
3.65169540506158	3.45462057294641	192	1
3.65137782752661	3.45930826048877	193	1
3.65000197705518	3.45463452557164	194	1
3.64885639276642	3.45377859280844	195	1
3.64565684592999	3.44011216767182	196	1
3.64971550937527	3.44180720164065	197	1
3.65330285679280	3.47401771489778	198	1
3.65411850620553	3.48419729987529	199	1
3.65299848297237	3.47558174197594	200	1
3.65380566775746	3.46785683276237	201	1
3.65484629515033	3.49054326035075	202	1
3.65353388462272	3.47153065776571	203	1
3.64991784562461	3.49141504563478	204	1
3.65461996737879	3.49336622111858	205	1
3.65057925102176	3.45920554579383	206	1
3.64926094850085	3.46213988309950	207	1
3.65455560983359	3.47831694031865	208	1
3.65179214974000	3.46587498503332	209	1
3.65244091086534	3.47972203369677	210	1
3.65031134247454	3.47292509111129	211	1
3.64848315309121	3.48273384272008	212	1
3.65111310317018	3.46741534779113	213	1
3.65233989176586	3.45241115164811	214	1
3.65133550255666	3.46531384342162	215	1
3.64898304742747	3.45562798918673	216	1
3.65019314984510	3.46518033347112	217	1
3.65227887771832	3.45944705660123	218	1
3.65202921929100	3.47916488922109	219	1
3.64996815625183	3.47800361627018	220	1
3.65121858072286	3.46613684956432	221	1
3.65093056796196	3.46629697171609	222	1
3.65731461273756	3.48075427334948	223	1
3.65215658690584	3.46857144411496	224	1
3.65514256105160	3.48044363002834	225	1
3.65013116091723	3.47625552805081	226	1
3.64926028462398	3.45706474121694	227	1
3.64914179055957	3.46834169734518	228	1
3.64920809151859	3.46977231004311	229	1
3.65446882314249	3.46378167880977	230	1
3.65225260873873	3.46618860177073	231	1
3.64975412022095	3.46512269678007	232	1
3.64764024263011	3.44929677857263	233	1
3.65040909402909	3.47561176540076	234	1
3.65213714474614	3.47188160498749	235	1
3.65083925722069	3.45921770763109	236	1
3.64948973332887	3.46320482509855	237	1
3.64898616487450	3.46486876294983	238	1
3.65146415476253	3.47042476247719	239	1
3.65039751097805	3.46546927615824	240	1
3.65186616360919	3.46787166366194	241	1
3.65100501244413	3.47828791736515	242	1
3.64803966005066	3.46279718015380	243	1
3.64773032960969	3.46260353430993	244	1
3.65196364710028	3.46940732562474	245	1
3.65080239635336	3.45560690675119	246	1
3.65434178676817	3.49086203042862	247	1
3.65573092030470	3.49799189154151	248	1
3.65472665864600	3.49757358235909	249	1
3.65108829954731	3.46556887425571	250	1
3.65046920297188	3.46896645964192	251	1
3.65126109747831	3.45782894742785	252	1
3.64963086739845	3.46554631881176	253	1
3.65451054336129	3.46132203177391	254	1
3.64847196970085	3.46876704494531	255	1
3.65235545933400	3.47477064396129	256	1
3.64445930875256	3.45748952910062	257	1
3.64976826023023	3.46996824958317	258	1
3.64995817340923	3.45766577205989	259	1
3.65175274275280	3.46081326537169	260	1
3.65054407692321	3.47205787551157	261	1
3.64941064956656	3.47401144778093	262	1
3.65249625022708	3.48550468417016	263	1
3.65497975554343	3.48375798225307	264	1
3.65123904337678	3.48283592199419	265	1
3.65023331318952	3.47594753725373	266	1
3.65389129971460	3.50245842967835	267	1
3.64855127140659	3.48122019052963	268	1
3.64735389634842	3.47062528021823	269	1
3.65048632087072	3.46737141596001	270	1
3.65057739313414	3.46926780685035	271	1
3.65001021400358	3.47324301071629	272	1
3.65379414217050	3.48460414086636	273	1
3.65084240684883	3.46458176537726	274	1
3.64808425582911	3.45728787027704	275	1
3.65062668037440	3.44917944475087	276	1
3.65345554778793	3.47617705867104	277	1
3.64789970278798	3.47140919315032	278	1
3.64853235163854	3.46193841031638	279	1
3.64946556320155	3.45299658016472	280	1
3.65056311482531	3.45496707240530	281	1
3.64855661157152	3.46006466023962	282	1
3.65248955138547	3.45144752160309	283	1
3.64968109858774	3.44241545184398	284	1
3.65111993352145	3.45928556007130	285	1
3.65407223682612	3.46027270475699	286	1
3.65022686416837	3.45480241059354	287	1
3.65262572964360	3.48105906162755	288	1
3.64770709106179	3.46721911348325	289	1
3.65365111182041	3.47333029346932	290	1
3.65219988161097	3.47806132151793	291	1
3.65058173603377	3.48043166205183	292	1
3.65270085331679	3.48169733998872	293	1
3.64839015070432	3.46179688506048	294	1
3.64967299815611	3.46747265458450	295	1
3.64571350560866	3.47745845733565	296	1
3.64672808973714	3.45455472484907	297	1
3.64962703370055	3.47328511673916	298	1
3.65039655368641	3.45853337467584	299	1
3.64698172970034	3.45705241342948	300	1
3.64808569421665	3.44990337255302	301	1
3.65131960023156	3.46947924760806	302	1
3.65038248133403	3.46037315991997	303	1
3.64983695445865	3.45570156907912	304	1
3.65205554099354	3.46877624790270	305	1
3.65054863998531	3.47062608871937	306	1
3.65157019512447	3.47587500030650	307	1
3.65336718001684	3.48214150542633	308	1
3.64995351068273	3.46365627678749	309	1
3.64780527866028	3.46664093231160	310	1
3.65007874523871	3.48004090819477	311	1
3.65058623263519	3.46516529686115	312	1
3.65315474546100	3.47950839092432	313	1
3.65084592842808	3.49260607424864	314	1
3.65161070693331	3.47155536863670	315	1
3.65369833147768	3.48696960781949	316	1
3.64806850944405	3.46362794106188	317	1
3.64974788127189	3.47605148532315	318	1
3.65177958291235	3.47112165320397	319	1
3.65228331306332	3.46946503839306	320	1
3.64966250874577	3.45404781919814	321	1
3.65130347661816	3.47458270468119	322	1
3.64925313378167	3.47340293628338	323	1
3.64819204391916	3.45342551047168	324	1
3.64814830170113	3.46033272340010	325	1
3.64752537126332	3.46647114278754	326	1
3.64812656991365	3.46547686125472	327	1
3.64971879762551	3.46229594054333	328	1
3.65106586540865	3.46695278914378	329	1
3.64879816562439	3.46457601781449	330	1
3.65016613442625	3.47126120395156	331	1
3.64789633983728	3.45501908728029	332	1
3.65100677842979	3.46549924229590	333	1
3.64879134187671	3.46673144707620	334	1
3.65182850294701	3.47834364110630	335	1
3.64998532536778	3.46789844489027	336	1
3.64779624075341	3.45789938864571	337	1
3.65250218005489	3.47104528239532	338	1
3.65214605585050	3.48020671619953	339	1
3.65175142078824	3.46598205472461	340	1
3.65083804417149	3.47989372913171	341	1
3.64908996699864	3.47921785247011	342	1
3.65012625500816	3.46600608438133	343	1
3.65013374615554	3.45515045116013	344	1
3.65127289542821	3.48170916763906	345	1
3.65199705217327	3.48216729185169	346	1
3.65227735640618	3.47659378347602	347	1
3.65010118992223	3.46524996268052	348	1
3.65189032089814	3.48113550601055	349	1
3.64883288296345	3.46886764881154	350	1
3.65235343099294	3.48065320501954	351	1
3.65080048718821	3.47250263398613	352	1
3.65075289676201	3.47765219029989	353	1
3.64844414621602	3.47099174260172	354	1
3.65239503587096	3.47377383143598	355	1
3.65103825056183	3.47372239135537	356	1
3.64865606662879	3.48168168368940	357	1
3.64965935065485	3.47102277197394	358	1
3.64863866682674	3.47912505243905	359	1
3.65270259823867	3.47876011984701	360	1
3.64675602408470	3.47418037878479	361	1
3.65265111392829	3.46557116034557	362	1
3.64955277604652	3.46100265377275	363	1
3.65408441269025	3.48060073452745	364	1
3.65109647529731	3.47237359024728	365	1
3.65082659298333	3.46938667989981	366	1
3.65282631091653	3.46336715532230	367	1
3.65279448145971	3.47189365103616	368	1
3.64829647086909	3.48403085165851	369	1
3.65020070131164	3.48074274768457	370	1
3.64961002017299	3.46887177297168	371	1
3.64951564981440	3.47903843846890	372	1
3.65179509115756	3.47161622291807	373	1
3.64919980341200	3.46841479887433	374	1
3.64786028770377	3.44486271919380	375	1
3.65047861247017	3.46232040552500	376	1
3.65185378654623	3.46380121429565	377	1
3.65251638478038	3.47698120325689	378	1
3.65559497391164	3.48861587222991	379	1
3.65406211393668	3.45538265373490	380	1
3.65118456019363	3.46414529292017	381	1
3.64899563108927	3.48512041898470	382	1
3.65297065767120	3.47675151873538	383	1
3.64885005432897	3.47864008189749	384	1
3.65037041232696	3.48420953179377	385	1
3.65156013086996	3.47806432672103	386	1
3.64790861152706	3.45396525761327	387	1
3.64915807170576	3.47099044376962	388	1
3.64707059269319	3.46327723584434	389	1
3.65012480872075	3.47817205018827	390	1
3.64988751001566	3.47981750054296	391	1
3.65143245926794	3.47840591845823	392	1
3.65401653193621	3.48510710617427	393	1
3.65493853456495	3.47158771847810	394	1
3.64928676005765	3.47042026474579	395	1
3.64377554868624	3.47020988697230	396	1
3.64857250103149	3.46693545881179	397	1
3.65243189292464	3.47337944314895	398	1
3.64893570751206	3.48310529136675	399	1
3.64794679957598	3.47347963833157	400	1
3.65098793890284	3.45307615962753	401	1
3.65167948974522	3.47784812437266	402	1
3.65037568646129	3.47679762582796	403	1
3.65087819610167	3.47732902366721	404	1
3.64846369588605	3.47204823994550	405	1
3.65057967738118	3.46552539048549	406	1
3.65084732277938	3.46885024388862	407	1
3.65233227963364	3.47711839935597	408	1
3.65154286944360	3.46431078759010	409	1
3.65161504964326	3.45496499847487	410	1
3.64891102837484	3.45993313372138	411	1
3.65048624549223	3.47046687566346	412	1
3.64978008541513	3.44928072738591	413	1
3.64985861444463	3.46461649323896	414	1
3.64816430252199	3.47061789092848	415	1
3.64750062957806	3.47222740875056	416	1
3.64812874191604	3.47066711223291	417	1
3.64879990179907	3.46479539461557	418	1
3.64949584141511	3.45872030696915	419	1
3.65104275821010	3.46023955665964	420	1
3.64573564819040	3.45876819609964	421	1
3.65016015252147	3.45809857977552	422	1
3.64943714685655	3.46379624923623	423	1
3.64911889839421	3.46306507398309	424	1
3.65018417504256	3.47606266293632	425	1
3.65088565565840	3.48521207996941	426	1
3.64709538754605	3.46899562037502	427	1
3.65138890598647	3.47970920426655	428	1
3.64704898078069	3.46367344490368	429	1
3.64884830835605	3.45468185614561	430	1
3.65073843235513	3.48009486382038	431	1
3.65100345709743	3.48482060085003	432	1
3.65046670133041	3.47333284448586	433	1
3.64927744245438	3.47157911145313	434	1
3.64471392945953	3.47782021637399	435	1
3.64859027665992	3.45983615213775	436	1
3.65041551258752	3.48007277654871	437	1
3.65180962578716	3.48745777741270	438	1
3.64879901236866	3.47402426622370	439	1
3.64352907230375	3.46643895318948	440	1
3.64888482886300	3.47892318815010	441	1
3.64980854797340	3.46477080675292	442	1
3.64652538908219	3.44901505076019	443	1
3.64815369146643	3.47089102757727	444	1
3.64915163917780	3.46843351202444	445	1
3.64983570396639	3.46633649105337	446	1
3.64881862554087	3.47435325749732	447	1
3.64915994049256	3.46008384325474	448	1
3.64935099222257	3.46807167550409	449	1
3.65199388094452	3.48790552218566	450	1
3.65187541549907	3.48652383989771	451	1
3.65200386931888	3.48412038747466	452	1
3.64894040818144	3.47176267150805	453	1
3.64972347576897	3.46835311468939	454	1
3.65110032209766	3.47542062798829	455	1
3.64603695916980	3.46604945271046	456	1
3.65165204587154	3.46385219541596	457	1
3.64891392379127	3.45441563356157	458	1
3.65055109951940	3.47283115191383	459	1
3.65140931076236	3.46987735192542	460	1
3.65018297893187	3.47952861321414	461	1
3.65372907144440	3.48141446533209	462	1
3.65135495210439	3.47626852645238	463	1
3.64778233691979	3.47385432666576	464	1
3.64581736163824	3.45308609702469	465	1
3.64739821164907	3.46430219237581	466	1
3.65443153750096	3.47747568031263	467	1
3.64816019234837	3.47124629152398	468	1
3.65067663822683	3.46179814371753	469	1
3.65013446632179	3.46033165625421	470	1
3.64955089176336	3.45975200415961	471	1
3.65283061972430	3.47188877718713	472	1
3.65000270381206	3.47211556175250	473	1
3.65015909838517	3.47974102107667	474	1
3.65028247544004	3.48808620039406	475	1
3.64913039903055	3.46588898755262	476	1
3.64882757472759	3.46583820640685	477	1
3.64953671265548	3.47736551794689	478	1
3.65023798644109	3.47349301053355	479	1
3.64955813043453	3.46749231971890	480	1
3.65015050482188	3.47543947098802	481	1
3.64841610998429	3.47131109974925	482	1
3.65142555028702	3.48327644704707	483	1
3.64564635399223	3.46134455946794	484	1
3.64838863002901	3.47004209867593	485	1
3.64864092355129	3.45384936811670	486	1
3.64889844062997	3.47176090587523	487	1
3.65094951300560	3.46817640307856	488	1
3.65078123968036	3.45334926203952	489	1
3.64851170924587	3.44929310353020	490	1
3.64660909316902	3.44442013759316	491	1
3.64736248220714	3.44922169946440	492	1
3.64923516326895	3.46822262169949	493	1
3.65222779881756	3.47095740829332	494	1
3.64908194062827	3.48066555183800	495	1
3.65216305925081	3.47508926585689	496	1
3.65238725700590	3.47432172807931	497	1
3.65075738683055	3.45822410122839	498	1
3.64986740399990	3.47758004852366	499	1
3.64847320716413	3.46472476957739	500	1
3.64596973430387	3.46023478143554	501	1
3.64892250047698	3.46363146225133	502	1
3.64677644451135	3.45365139111806	503	1
3.64920244557680	3.45340860962075	504	1
3.65089308518779	3.46796979602131	505	1
3.65042237610403	3.46331576587317	506	1
3.65154884436724	3.46962318253681	507	1
3.65005498920121	3.48645460708401	508	1
3.65221697920274	3.48843304218245	509	1
3.64915524132119	3.47033808713130	510	1
3.64834071739409	3.47995115313206	511	1
3.64943551608792	3.47760644574355	512	1
3.65043121106709	3.46319307207317	513	1
3.65091174979808	3.47314651819222	514	1
3.64919317003295	3.47482018326483	515	1
3.65151462821368	3.45843627008368	516	1
3.64934080620916	3.46235032156557	517	1
3.64758759536686	3.45644930455200	518	1
3.64936436210006	3.46826617729844	519	1
3.64873760107186	3.46387064425311	520	1
3.65109341705271	3.46828305096100	521	1
3.65350438798993	3.47581247556830	522	1
3.65105292138092	3.47436882311773	523	1
3.65282021208272	3.47505072331494	524	1
3.64832671183504	3.46662359636012	525	1
3.64869521239099	3.47122797901019	526	1
3.65092386115147	3.47342366064945	527	1
3.64930083187601	3.47073813235834	528	1
3.65042575768202	3.46129554951451	529	1
3.64852306611657	3.45696318775228	530	1
3.64707565927876	3.47501689971856	531	1
3.65244824997903	3.47727324357946	532	1
3.65442019446946	3.47737465064949	533	1
3.65146968319382	3.48348950448356	534	1
3.65118502020550	3.48279627960237	535	1
3.65160869257943	3.47315865213070	536	1
3.65098008832456	3.46317590605756	537	1
3.64451756278243	3.45683749616860	538	1
3.64805731632520	3.47753956819901	539	1
3.64654564427927	3.46414389113245	540	1
3.64748534338909	3.45929489452167	541	1
3.65042685983836	3.45524905988392	542	1
3.65064244628994	3.46236724892169	543	1
3.64926812518971	3.44224792530912	544	1
3.64888120808431	3.44449827445387	545	1
3.64975533222106	3.46618861004527	546	1
3.65216378408292	3.47616686579391	547	1
3.65204650335757	3.48445444866319	548	1
3.64823396611264	3.46691062128773	549	1
3.65127796936226	3.48027168234540	550	1
3.65226335486640	3.48387324995652	551	1
3.65090658571779	3.47793097078171	552	1
3.65116193274643	3.47518483257579	553	1
3.64869456671394	3.47852488265785	554	1
3.65295738598714	3.48303246032392	555	1
3.64761238024872	3.46482056571764	556	1
3.65345207378154	3.47286405584583	557	1
3.64934425059818	3.48460636573292	558	1
3.65294956256057	3.47735670232465	559	1
3.64821439117314	3.47057732248465	560	1
3.64444246424215	3.45996055056897	561	1
3.64979277850510	3.46215168662466	562	1
3.64925723585331	3.46508582030658	563	1
3.64990303149670	3.47044616455280	564	1
3.64802100514128	3.45681040892475	565	1
3.64764641241205	3.47190903040164	566	1
3.65458255385467	3.48472742676883	567	1
3.65754705844378	3.48314026729957	568	1
3.65234855463045	3.47741718400137	569	1
3.65518973355687	3.49525979122720	570	1
3.65073695600564	3.48250300087378	571	1
3.64937189290930	3.47066946213411	572	1
3.65055262081755	3.47587049900665	573	1
3.65303392882524	3.48534331228669	574	1
3.65236625917958	3.47189187202675	575	1
3.65015930016535	3.46784310906965	576	1
3.65321454375528	3.47048644823032	577	1
3.64834587497745	3.46571131778691	578	1
3.65139283803091	3.46256241443453	579	1
3.65111479481034	3.46892501299839	580	1
3.65018240559828	3.46859104228822	581	1
3.64899923140617	3.47251755362982	582	1
3.65439744254335	3.47886338057182	583	1
3.64923026955629	3.47649056665064	584	1
3.64754315759765	3.46617445541956	585	1
3.64887396653587	3.47054695093446	586	1
3.65115364238932	3.46413177024771	587	1
3.65050748311394	3.46487370089750	588	1
3.65425177890491	3.47186665121428	589	1
3.64921146772678	3.46792787782720	590	1
3.64984297776472	3.46577516246295	591	1
3.65212732920643	3.48105481590205	592	1
3.65254666947007	3.49379409759755	593	1
3.64729897314184	3.46460645931705	594	1
3.64786537489654	3.45978566273497	595	1
3.65162636466051	3.46132870962384	596	1
3.65374282135488	3.47053890558596	597	1
3.65160705027705	3.47744606356084	598	1
3.65365659619903	3.47122816449995	599	1
3.64674187174427	3.44534087731227	600	1
3.64899610060106	3.44989846351386	601	1
3.64462573842029	3.45059848568751	602	1
3.64727018056801	3.46012286194717	603	1
3.64786360293381	3.46851093746256	604	1
3.64708981237050	3.46813584316141	605	1
3.65153829524257	3.47374168145707	606	1
3.65247741022727	3.46208451668192	607	1
3.65043399410839	3.45257878052366	608	1
3.65251404009880	3.49354571830471	609	1
3.64763654476498	3.47419333327689	610	1
3.65117330825364	3.45108201307157	611	1
3.65265776519042	3.45590225528767	612	1
3.64822201864982	3.46530848768191	613	1
3.65081064586484	3.48244605694319	614	1
3.65238359962799	3.47345704549491	615	1
3.65238841286576	3.48054478213843	616	1
3.65191231875993	3.47084200678906	617	1
3.65239523320218	3.47515469947332	618	1
3.65177721211292	3.48582403226955	619	1
3.65340660921272	3.47601582356242	620	1
3.65554009426472	3.47616435692073	621	1
3.65107890623072	3.46972701480856	622	1
3.65351139804598	3.47233563616678	623	1
3.65169682368490	3.46536315947143	624	1
3.65183821493454	3.46210067352743	625	1
3.64943624224370	3.44874699338761	626	1
3.65244560896471	3.47780631677559	627	1
3.64960656704084	3.47829968344848	628	1
3.65313298266744	3.47214933623588	629	1
3.65057809833605	3.48202109362097	630	1
3.65021229843413	3.46117424308003	631	1
3.65462890652005	3.47273967159519	632	1
3.65129294034888	3.46810878973345	633	1
3.64955679273815	3.46751585100756	634	1
3.65246739848321	3.46954263121238	635	1
3.65138932577766	3.47707143494976	636	1
3.64846674033702	3.45467345424647	637	1
3.64951933978654	3.46484235370574	638	1
3.65122997207460	3.46568080055180	639	1
3.65014408944521	3.46077069944644	640	1
3.64974537018603	3.44458110700506	641	1
3.64647759619472	3.46212730797820	642	1
3.64889122905255	3.45433517774167	643	1
3.65133667122471	3.46701977787826	644	1
3.65178316376569	3.48652032639771	645	1
3.65251889554577	3.47769134433082	646	1
3.65245219243807	3.47801418111932	647	1
3.65311648294081	3.47904449921347	648	1
3.65238769471859	3.47752458830757	649	1
3.64673543132314	3.47036183259350	650	1
3.65090252135714	3.47335351749698	651	1
3.65060923929029	3.49115097752105	652	1
3.65144210997287	3.49325706218635	653	1
3.65313030942235	3.47299341997952	654	1
3.65319595595907	3.46957834355778	655	1
3.65165414997033	3.46602554334953	656	1
3.65468990194461	3.47618191361084	657	1
3.65279660307879	3.46191815640336	658	1
3.65027961635862	3.45839242508705	659	1
3.65084264510864	3.46219827753348	660	1
3.64995881744679	3.47301377845443	661	1
3.64727967468098	3.46784094710092	662	1
3.64960665219120	3.47793462932991	663	1
3.64847683343912	3.46565112089924	664	1
3.64620149961646	3.46139919408956	665	1
3.64745522291313	3.45925014544382	666	1
3.65110849852484	3.46365890197899	667	1
3.64920705060207	3.46617730636018	668	1
3.65121019464896	3.48472393938714	669	1
3.65158597531578	3.47148740375341	670	1
3.64929313808292	3.45911156376873	671	1
3.65000840331919	3.46807238219128	672	1
3.65106036901937	3.47214723043348	673	1
3.64991318525513	3.47235958597647	674	1
3.64921690416255	3.46511368503429	675	1
3.65113453461743	3.47912734184220	676	1
3.64826337256670	3.46386219328502	677	1
3.64376877286469	3.44819615624804	678	1
3.65092045377891	3.47139016613031	679	1
3.65152338620454	3.46201454688761	680	1
3.65094113863471	3.47173332745812	681	1
3.64736598505777	3.47094845005283	682	1
3.64895589361216	3.46914572232159	683	1
3.65249378354579	3.48843537980107	684	1
3.64498985527816	3.47121619886617	685	1
3.64887813807079	3.47416236518701	686	1
3.64963384115368	3.47465435903516	687	1
3.64884599526326	3.46065329509072	688	1
3.65199744943597	3.48712246452014	689	1
3.65053556315418	3.49036193557754	690	1
3.64662321555899	3.46484256485823	691	1
3.65053227095271	3.46683245875648	692	1
3.64939860659306	3.47259178602829	693	1
3.64893466469270	3.44612757895391	694	1
3.65240179263049	3.45739450183789	695	1
3.64859489259438	3.45287347905397	696	1
3.64853626746055	3.45598291323985	697	1
3.65214711068089	3.46061593700317	698	1
3.65012261561798	3.46911984844779	699	1
3.65698538514847	3.49557284084586	700	1
3.65163501919308	3.49670037756823	701	1
3.64963874410911	3.47333949214812	702	1
3.64929634549055	3.46787678732519	703	1
3.64608552569862	3.46562427318439	704	1
3.64937083673725	3.48958299335971	705	1
3.64793976619569	3.48283770324347	706	1
3.65161833178470	3.47620924723846	707	1
3.65040307766234	3.46706252668260	708	1
3.65057020188317	3.46284647956567	709	1
3.65012450885595	3.46628249339769	710	1
3.65006370708582	3.47216229787406	711	1
3.64987920800839	3.45950975499386	712	1
3.65076320370452	3.46626259283679	713	1
3.65038052597489	3.47462237338792	714	1
3.65239835631837	3.46519078749313	715	1
3.65025422788554	3.47488691199907	716	1
3.64714204849553	3.46483993907150	717	1
3.64916637183480	3.46393040956667	718	1
3.64900360444582	3.46627185073759	719	1
3.65275152132328	3.48096983802731	720	1
3.65194022279464	3.47163994076604	721	1
3.64866030865138	3.46490299821247	722	1
3.64817945826534	3.46871148881791	723	1
3.65284367222353	3.47280718208470	724	1
3.65028708691307	3.48199035056722	725	1
3.64743136914605	3.47090756259586	726	1
3.64810502030482	3.45951709473925	727	1
3.65019577220742	3.46975753130132	728	1
3.65117863991054	3.48233408276746	729	1
3.65073910778599	3.48451335697446	730	1
3.64895290658172	3.47727706680018	731	1
3.64515104340248	3.44801595957395	732	1
3.64939419602162	3.45389274203750	733	1
3.64778602388262	3.45532957617717	734	1
3.64980189304793	3.48207013419423	735	1
3.65253183264926	3.49439579942063	736	1
3.65159851002061	3.47955131514889	737	1
3.64769337700314	3.46096738632334	738	1
3.64611078734911	3.46191128169229	739	1
3.64621519100161	3.47335293793682	740	1
3.65007075106050	3.48601970553567	741	1
3.65215269441134	3.47138273449913	742	1
3.64850935290296	3.47148034449724	743	1
3.64809109572827	3.46839554618953	744	1
3.65040200886629	3.47658497749824	745	1
3.65126113823044	3.47872543626791	746	1
3.65198538862044	3.46745685599674	747	1
3.65314997212474	3.49298286335120	748	1
3.65160627989944	3.48658627041813	749	1
3.64995358670012	3.47638301828287	750	1
3.65275884961892	3.47724101319924	751	1
3.64807025130960	3.47104768617455	752	1
3.64999451977526	3.47143410478843	753	1
3.65014481529805	3.47876011888234	754	1
3.64804329394175	3.47028180203531	755	1
3.64918889884142	3.46098753016060	756	1
3.64848169637680	3.47773743973228	757	1
3.65388791856052	3.48513501232120	758	1
3.64653463347753	3.46159333735953	759	1
3.65222033777007	3.47086302255962	760	1
3.65163398046947	3.46975888179985	761	1
3.65210905453690	3.47968406765074	762	1
3.64863035775483	3.45634298368341	763	1
3.64905535271751	3.46817971147417	764	1
3.65051777658180	3.48178245127762	765	1
3.65028897103266	3.47047069584373	766	1
3.64803973626817	3.47496532518498	767	1
3.65145962017203	3.47369648312719	768	1
3.64812803515431	3.46285317288073	769	1
3.65192969684552	3.46917253875041	770	1
3.65027197545051	3.46432905121191	771	1
3.65273128367378	3.46900508331458	772	1
3.64908154385380	3.47496903768831	773	1
3.64871282632547	3.46873072826075	774	1
3.65149086218998	3.46384124379486	775	1
3.64848022532681	3.47118106076559	776	1
3.64812072765117	3.46205387279285	777	1
3.64758282596443	3.44897528145839	778	1
3.64895843081172	3.47920241437726	779	1
3.64916815106458	3.47169612451793	780	1
3.64965404626294	3.45566714507654	781	1
3.65188233407024	3.47564914850267	782	1
3.65354722665766	3.47078164342800	783	1
3.65219899650331	3.47809236670440	784	1
3.64910766299377	3.46449762603514	785	1
3.65152689168781	3.48828632465394	786	1
3.65014312116253	3.47483828809058	787	1
3.65076548996473	3.47780161100676	788	1
3.64808718870618	3.48346050710954	789	1
3.64780916204820	3.45292463135863	790	1
3.64957794962167	3.45609317634500	791	1
3.64798108609912	3.45326296516461	792	1
3.64967697680951	3.45691256220901	793	1
3.64938835025199	3.46112688909396	794	1
3.64769619402798	3.47033137915014	795	1
3.65004146998715	3.47059602778412	796	1
3.65055946451122	3.47441641282864	797	1
3.64836037499706	3.45863949792539	798	1
3.64873559740142	3.46687459325748	799	1
3.65372844167250	3.46671636876744	800	1
3.64929520240479	3.45463338052926	801	1
3.64747930218119	3.47076928401946	802	1
3.64924378296053	3.46582374687989	803	1
3.65111472216181	3.46478700547383	804	1
3.65152758465646	3.47045565994584	805	1
3.64849973529027	3.45978283812534	806	1
3.64759286543775	3.45257432063681	807	1
3.65221547090736	3.47506880817949	808	1
3.65063450988411	3.48173929644369	809	1
3.64802610381156	3.47622602696610	810	1
3.64948974152640	3.46848509357473	811	1
3.65107524257272	3.47362095656920	812	1
3.64674315530969	3.47725488868309	813	1
3.64892596603687	3.45971316334298	814	1
3.64706334829014	3.44363813029805	815	1
3.65112012929231	3.45499744385171	816	1
3.64683068003243	3.46701405642269	817	1
3.64849063516671	3.47111052363090	818	1
3.64929892206780	3.45889956396583	819	1
3.65035508087744	3.46695565621424	820	1
3.64869778931390	3.46640374657959	821	1
3.65072434073402	3.47106066921422	822	1
3.64973098159528	3.48421495569501	823	1
3.64930553369923	3.48307838753832	824	1
3.65358915160038	3.47315699921309	825	1
3.65028258603605	3.46330492659230	826	1
3.65061955641617	3.46143799914798	827	1
3.64921093254272	3.45687085098242	828	1
3.65230191135123	3.46095077225446	829	1
3.65338864426833	3.48146490512531	830	1
3.65109968908970	3.47624090822631	831	1
3.64775861155877	3.46265403113324	832	1
3.65041012987807	3.47457806174919	833	1
3.64682731625995	3.46473857283071	834	1
3.64887579456654	3.46385030640864	835	1
3.64737986256201	3.45236348600114	836	1
3.64717916105878	3.46133639401636	837	1
3.64984772776795	3.46813351702810	838	1
3.65018173669762	3.44788270190056	839	1
3.64932610101545	3.46513789852403	840	1
3.64788653323399	3.46932139798537	841	1
3.65233846439917	3.48063019546036	842	1
3.64938973835412	3.45656925782208	843	1
3.65522206661904	3.48878046730484	844	1
3.65038331231609	3.47730393015614	845	1
3.65279225324426	3.49197418622341	846	1
3.64968802962767	3.46918683457378	847	1
3.64993457214374	3.47406937058929	848	1
3.64821288514520	3.46369397900363	849	1
3.65117353020720	3.48399100350344	850	1
3.65311219783736	3.48402953526497	851	1
3.65083398617176	3.47179645569406	852	1
3.65124862408790	3.47076383740062	853	1
3.64881333085673	3.46836955544749	854	1
3.65014294649489	3.48077877898338	855	1
3.64812761520922	3.47655049038549	856	1
3.65282448461692	3.48915270389430	857	1
3.65343250717961	3.47493082674672	858	1
3.64667499542808	3.46369611711698	859	1
3.64839417390501	3.47221386671297	860	1
3.64895706802252	3.44450865783036	861	1
3.64836138313367	3.47250998618190	862	1
3.64551927213596	3.47056353168918	863	1
3.64720552161525	3.47210618929960	864	1
3.64850453217048	3.45801940783186	865	1
3.64734399812390	3.45019246468645	866	1
3.65033198467351	3.47223958697438	867	1
3.64758951539118	3.46382631178489	868	1
3.64597193597989	3.46832751895227	869	1
3.65044142893180	3.49290588896580	870	1
3.64550724415749	3.48005467748230	871	1
3.64640647503669	3.46802557796749	872	1
3.64787815537454	3.47404605882286	873	1
3.64985437304555	3.49584890587027	874	1
3.65259736035699	3.47843082552927	875	1
3.65230579328137	3.49033454026842	876	1
3.64876541715092	3.47620040675813	877	1
3.64838799284931	3.45142660208330	878	1
3.65165140541082	3.47916252059264	879	1
3.64779410305958	3.49618945481891	880	1
3.64632363380206	3.45904374786075	881	1
3.65322323845150	3.47035206511178	882	1
3.64840238802346	3.47713475705349	883	1
3.64943750567473	3.46783876824394	884	1
3.65014166578073	3.46513436802036	885	1
3.64897107726823	3.45485670431070	886	1
3.64941298825594	3.45358535650017	887	1
3.65193717755652	3.48843928973273	888	1
3.65170025180892	3.46596348480032	889	1
3.65088877622184	3.46751085367499	890	1
3.64793884071603	3.45619576751332	891	1
3.64967916371497	3.47468977898610	892	1
3.65446929490848	3.48043846098326	893	1
3.65222751928670	3.47319894328834	894	1
3.65115079339561	3.46227515225493	895	1
3.64840864935328	3.47199205466586	896	1
3.64906828651090	3.45814393351545	897	1
3.64994062095273	3.46461532498655	898	1
3.65019223273819	3.45588278599911	899	1
3.65090989528028	3.46362024011305	900	1
3.64815104911193	3.48558879729123	901	1
3.64534066983915	3.46436086932685	902	1
3.64890865606576	3.46947183040435	903	1
3.64722409943377	3.45417168637223	904	1
3.65037980686436	3.45653517706493	905	1
3.64849803087625	3.47081204625453	906	1
3.64943741059591	3.45703957774094	907	1
3.65165499242901	3.48984028081465	908	1
3.64892635234602	3.47427444250602	909	1
3.64904431609460	3.46897685033909	910	1
3.64708232864946	3.46601747759366	911	1
3.64711879951210	3.45658114655597	912	1
3.65064469644322	3.48096492076913	913	1
3.64760023440843	3.47772099456086	914	1
3.65077310908500	3.47908119549992	915	1
3.64848470866166	3.47754598407198	916	1
3.64830475290912	3.48312233830416	917	1
3.64871914766596	3.48340438743971	918	1
3.65057777916532	3.46664787551799	919	1
3.64894374357994	3.45873941133646	920	1
3.64514898849088	3.45975452420212	921	1
3.64824919972291	3.47152623862121	922	1
3.64859213224412	3.47536196501423	923	1
3.64894401767676	3.47525722035994	924	1
3.65252028717512	3.46589612782078	925	1
3.64846663876086	3.48464988169674	926	1
3.64917940204912	3.47360019322991	927	1
3.65013029338174	3.47724868393963	928	1
3.65096942231507	3.47915406088384	929	1
3.64634400274035	3.47014696813036	930	1
3.64584518842553	3.47982670402794	931	1
3.64524554232316	3.45521220777096	932	1
3.64790384209876	3.46379368774972	933	1
3.65062588169622	3.47234919591901	934	1
3.64982352899264	3.47222443819474	935	1
3.64844161978621	3.48026922011611	936	1
3.64943829315130	3.48923067630912	937	1
3.65279824178829	3.49086996522504	938	1
3.64696328032927	3.46626759062931	939	1
3.64933132263221	3.48184735468050	940	1
3.64960485378949	3.48030125439044	941	1
3.64506991886827	3.48728492280753	942	1
3.64770841967343	3.47596961716219	943	1
3.64939686465011	3.47045254913867	944	1
3.64995504799601	3.46865063052583	945	1
3.64587571317190	3.45207559462751	946	1
3.64602124278534	3.46996600553297	947	1
3.64632255715400	3.47550851228511	948	1
3.64946829494991	3.47835133495911	949	1
3.64740075346103	3.47032103166272	950	1
3.64837176891299	3.46873595765889	951	1
3.64850336625917	3.48726078044826	952	1
3.65055742365784	3.49278139446661	953	1
3.65340255468936	3.48531555378933	954	1
3.65241270142611	3.48857420852286	955	1
3.64558396791637	3.46995642335010	956	1
3.65031162506495	3.48749116017630	957	1
3.64881628729994	3.46502936647817	958	1
3.64846251078981	3.46302143546505	959	1
3.64711559136893	3.47166173862453	960	1
3.64877689540839	3.46659948558736	961	1
3.64774216823450	3.46347804672096	962	1
3.65035172843117	3.47184727715930	963	1
3.64805719332348	3.47403783030043	964	1
3.64713084714964	3.47570336090926	965	1
3.64493869573489	3.48178986435303	966	1
3.64488125171608	3.46698373988233	967	1
3.65036056182758	3.45583676328456	968	1
3.64968267710356	3.46154864316166	969	1
3.64875616913419	3.48223026498960	970	1
3.64964782991462	3.47678559993261	971	1
3.64938515757887	3.48650444619304	972	1
3.64985209995495	3.48988099595602	973	1
3.64893532249965	3.49160737031287	974	1
3.64836253696915	3.48013200925872	975	1
3.64847728974851	3.48582283856894	976	1
3.64825854856028	3.49967493889434	977	1
3.64900068724911	3.46503572690583	978	1
3.64243966995643	3.45025678665444	979	1
3.64783986932970	3.47685898931233	980	1
3.64613084510008	3.46910982700445	981	1
3.64553807647013	3.45093867402041	982	1
3.64992595629827	3.47973256420697	983	1
3.64852641422555	3.47178055200048	984	1
3.64862323385042	3.48159621705531	985	1
3.64645619392571	3.48362863372750	986	1
3.64426280078819	3.45853770797246	987	1
3.64572582585529	3.45515314850770	988	1
3.64883093143750	3.46787370221655	989	1
3.64896501841817	3.46573943189815	990	1
3.64795715456249	3.47813224056724	991	1
3.64577048489306	3.46367864349288	992	1
3.64752613235745	3.46516128968940	993	1
3.64841804608565	3.45546393740045	994	1
3.64736965724333	3.46814704966799	995	1
3.64524702259542	3.45946244450230	996	1
3.64864298264952	3.47170038852994	997	1
3.64675666466611	3.46820836181087	998	1
3.64836690917710	3.46665601593362	999	1
3.64772119782949	3.46866280341349	1000	1
3.64920478722000	3.48078493872920	1001	1
3.64863261825702	3.47889937557407	1002	1
3.64996691416578	3.46805775011202	1003	1
3.64843555971264	3.45978433732592	1004	1
3.64699153959743	3.47158888191181	1005	1
3.64882842183875	3.47790014653265	1006	1
3.64390550682511	3.44553040218881	1007	1
3.64545544861662	3.44630292505293	1008	1
3.64849480325584	3.47273236346001	1009	1
3.64796798319180	3.49897277448612	1010	1
3.64842592395620	3.47103783437583	1011	1
3.65189663707174	3.48794385064786	1012	1
3.64710996256023	3.48265939753344	1013	1
3.65095906501715	3.46793162654833	1014	1
3.65187779003653	3.49290023917714	1015	1
3.65026688402609	3.48470299251031	1016	1
3.64772023062206	3.47798062394076	1017	1
3.65114881468163	3.48575836315635	1018	1
3.64937498527705	3.46677259730340	1019	1
3.64841605422622	3.47409003557304	1020	1
3.64574706869697	3.47712053623677	1021	1
3.64743769016610	3.47541784157437	1022	1
3.64996761902804	3.46176684652973	1023	1
3.64712170697360	3.45915551707922	1024	1
3.65019230628200	3.46331733618842	1025	1
3.65091486754488	3.46902834374351	1026	1
3.65027206277030	3.47055530276547	1027	1
3.65014344016394	3.47002676592652	1028	1
3.64894203112330	3.46625483636815	1029	1
3.64722979316984	3.48884197593855	1030	1
3.64969966508717	3.48163119208149	1031	1
3.64887831564087	3.47047117145223	1032	1
3.65043339941855	3.45437417999396	1033	1
3.65176085638278	3.47601397554456	1034	1
3.65502793669813	3.49557610911040	1035	1
3.65081703239836	3.48006570859943	1036	1
3.65155416890877	3.47789620008317	1037	1
3.64871342098644	3.46154584735265	1038	1
3.64933969305931	3.45898898816675	1039	1
3.64815361342882	3.45558848743147	1040	1
3.64341792088228	3.45711704329422	1041	1
3.64752793705254	3.46162824725056	1042	1
3.64547287247600	3.46777012754449	1043	1
3.64969684194322	3.49113316245193	1044	1
3.64934568008598	3.47238073676541	1045	1
3.64640566486934	3.45219986771718	1046	1
3.65228152189166	3.47761814533103	1047	1
3.65044930692578	3.47018024567946	1048	1
3.64913277509538	3.46164896169788	1049	1
3.64665859079922	3.46831269936374	1050	1
3.64696031576929	3.46508602107153	1051	1
3.64613817214452	3.45602927505976	1052	1
3.65105565074186	3.46768268465098	1053	1
3.64798760399358	3.47387976318748	1054	1
3.65005886841080	3.48170806701290	1055	1
3.64634166232773	3.46816663591328	1056	1
3.64449577704913	3.44502230698685	1057	1
3.64823955537573	3.44319796106265	1058	1
3.64915289228311	3.44696312004566	1059	1
3.64711022766367	3.46190893052562	1060	1
3.65552781412935	3.48035048774175	1061	1
3.65199470212183	3.47521830419626	1062	1
3.64929734836536	3.45023968645695	1063	1
3.64772162760149	3.45536972619741	1064	1
3.64645227781966	3.44714764277810	1065	1
3.64765213441619	3.46578198761959	1066	1
3.64611294963123	3.46310854028894	1067	1
3.65025560320318	3.46619055107617	1068	1
3.65432751700515	3.48163371994964	1069	1
3.64949513870145	3.47858653871484	1070	1
3.65091829031504	3.45772440522322	1071	1
3.64861659634664	3.45781315422723	1072	1
3.65034167483592	3.48525042541986	1073	1
3.65247150516587	3.48582289009104	1074	1
3.64915882301522	3.47892367845490	1075	1
3.65159523404244	3.46114526354626	1076	1
3.65270014058228	3.47728679049459	1077	1
3.65252411284999	3.47765192476608	1078	1
3.65200978586452	3.48096804289623	1079	1
3.64684654298015	3.46064174476414	1080	1
3.64624989553503	3.44803440650100	1081	1
3.64989549927492	3.45192587665600	1082	1
3.64580739720728	3.46486336185712	1083	1
3.65010973846518	3.46273679967356	1084	1
3.64519661894143	3.46072741849290	1085	1
3.64708011305292	3.46933285187546	1086	1
3.64912477551694	3.47457550754665	1087	1
3.65201637484482	3.47120069333115	1088	1
3.64850970086085	3.47805024300760	1089	1
3.65150488077676	3.49463473092827	1090	1
3.65054729630967	3.47754085513599	1091	1
3.65080138984833	3.47509573095235	1092	1
3.64930489176895	3.48066771464704	1093	1
3.64969973468162	3.47753404675438	1094	1
3.64607479254652	3.47604494021916	1095	1
3.64843477953020	3.45799153526688	1096	1
3.64598954209378	3.46082676975617	1097	1
3.64818295195186	3.48029911681066	1098	1
3.64757811183098	3.48423021452699	1099	1
3.65002285733218	3.47057672253897	1100	1
3.64759874677083	3.48015797564831	1101	1
3.64786615010540	3.48259435938665	1102	1
3.65047850280530	3.46271872900935	1103	1
3.64912141864114	3.44678488159567	1104	1
3.65038459159206	3.47587911641015	1105	1
3.64991864787690	3.48776963680427	1106	1
3.65078057705947	3.47747694003249	1107	1
3.64997882761298	3.47213538942153	1108	1
3.65012933847052	3.47419860339833	1109	1
3.65119007789997	3.46880383037730	1110	1
3.65271766813502	3.48301621886797	1111	1
3.65010294090992	3.46818007190672	1112	1
3.65337107378244	3.48431179507500	1113	1
3.65313612616057	3.47961489316405	1114	1
3.64786705099985	3.45780266930753	1115	1
3.64710318990341	3.45110766984566	1116	1
3.64767785367638	3.47250760669535	1117	1
3.64947231918348	3.48054017702483	1118	1
3.64896781100821	3.45612814601438	1119	1
3.64860535845401	3.47210070205962	1120	1
3.65031894477252	3.46876069272250	1121	1
3.64868592608151	3.47042420720269	1122	1
3.65009807792867	3.47394700507776	1123	1
3.64700477041384	3.48791619796682	1124	1
3.65113423907599	3.48782134815321	1125	1
3.64916789034058	3.47579865488354	1126	1
3.65112186854188	3.47399167508681	1127	1
3.65227511410351	3.47878042593520	1128	1
3.65073538886387	3.48189549314500	1129	1
3.65191988488446	3.47488339261841	1130	1
3.64619057880521	3.47892642118231	1131	1
3.64746483101202	3.46052843829894	1132	1
3.64792900008820	3.47937631335657	1133	1
3.64817704968567	3.48346705590020	1134	1
3.64870037971671	3.48959111577538	1135	1
3.64720708377778	3.46757449751163	1136	1
3.65254489931874	3.47506517152123	1137	1
3.65096629763493	3.48377458188830	1138	1
3.65448339357199	3.49187575755742	1139	1
3.64998902242061	3.47464144825173	1140	1
3.64854453417990	3.48142615713730	1141	1
3.65049555336631	3.49059645095382	1142	1
3.64677626368736	3.46202513610568	1143	1
3.65334133690956	3.48710318069303	1144	1
3.64670008625081	3.47759302987069	1145	1
3.64633159001851	3.48011534933467	1146	1
3.64595659802843	3.44825690691990	1147	1
3.64810062651551	3.46058236032362	1148	1
3.65210741535282	3.47839004371786	1149	1
3.64899187239229	3.47649769511747	1150	1
3.64485830887621	3.45405329947694	1151	1
3.64773544230802	3.46915170113176	1152	1
3.64929195529452	3.47223637174311	1153	1
3.64594965591183	3.45614548778183	1154	1
3.64764414258560	3.48152741342721	1155	1
3.65004708152006	3.47732874021562	1156	1
3.65022142426934	3.46340637124030	1157	1
3.64866038143170	3.43954390465005	1158	1
3.65014611704044	3.46531303816903	1159	1
3.65386697468872	3.49120148388826	1160	1
3.64869982641641	3.47639696320533	1161	1
3.65101754930735	3.48403654263642	1162	1
3.65210613693079	3.47423387853763	1163	1
3.64704990300311	3.47120757794522	1164	1
3.65003049688432	3.47698249261379	1165	1
3.64889947661536	3.46464627383297	1166	1
3.65166863956471	3.48784366067319	1167	1
3.64859201622997	3.46264481709293	1168	1
3.64706609153525	3.45758960165310	1169	1
3.64765812490253	3.47442497001306	1170	1
3.64927845339941	3.47707792392397	1171	1
3.64760698494435	3.46631955366531	1172	1
3.64940908005880	3.47172969017420	1173	1
3.64703139420944	3.47045830629810	1174	1
3.64730753308811	3.48283622697928	1175	1
3.64873288634296	3.47983532487315	1176	1
3.65010313663318	3.46905109366674	1177	1
3.65075350259135	3.47560214796543	1178	1
3.65245742863473	3.49184065507004	1179	1
3.65174965836448	3.47422627075108	1180	1
3.65071599895943	3.47982248606219	1181	1
3.65338212348213	3.48764803385612	1182	1
3.64971039709200	3.46609253337584	1183	1
3.65253824429704	3.49011864103704	1184	1
3.65036123850856	3.47142306234823	1185	1
3.64787719314191	3.47519610378118	1186	1
3.64647896098159	3.47326154464188	1187	1
3.64936140041814	3.46877452377310	1188	1
3.64993425984753	3.46049826569368	1189	1
3.64927375323311	3.46875743493594	1190	1
3.65501544340452	3.47952654418608	1191	1
3.65011617397028	3.45509703456873	1192	1
3.64737985666758	3.46299107576725	1193	1
3.64797986289602	3.45631782840518	1194	1
3.65115765596108	3.47344148838575	1195	1
3.64886839528618	3.46291794413905	1196	1
3.65174300107430	3.47805882435235	1197	1
3.64950679711183	3.47575047466104	1198	1
3.64993445840087	3.47224974318045	1199	1
3.65173441608050	3.48373897088931	1200	1
3.65106130568893	3.47612897935123	1201	1
3.64746627226834	3.45564411647334	1202	1
3.64454833865436	3.45726034647109	1203	1
3.64720191760551	3.46858713808559	1204	1
3.65046286691714	3.46238828572293	1205	1
3.64932148447471	3.47573235139581	1206	1
3.64420954718185	3.46581985066606	1207	1
3.64685380848743	3.47970320677277	1208	1
3.65341294058740	3.49221175577493	1209	1
3.65279943585214	3.47713080520350	1210	1
3.65154943245874	3.46990437058717	1211	1
3.64782660251336	3.48782464597151	1212	1
3.64738332933557	3.47404931859059	1213	1
3.64687416502172	3.47442300788536	1214	1
3.64862030746681	3.46502889342155	1215	1
3.64823870174483	3.47091922201045	1216	1
3.64661963587386	3.47079361999186	1217	1
3.64833844443645	3.46827705000740	1218	1
3.64976446214565	3.46325226141417	1219	1
3.65022071743478	3.47780813113738	1220	1
3.64756241482647	3.48494859966560	1221	1
3.64790318238635	3.46127157797400	1222	1
3.64702934808421	3.46936995851123	1223	1
3.64873627422792	3.46701808887340	1224	1
3.64812489085758	3.46843945459444	1225	1
3.64726133652318	3.46262934040667	1226	1
3.64773325718769	3.45732090987683	1227	1
3.64937026810616	3.47129036862042	1228	1
3.65151997223997	3.48114413962645	1229	1
3.65057135376428	3.47830874255498	1230	1
3.65100341514223	3.46281523486392	1231	1
3.65192853066349	3.48085804968783	1232	1
3.65237479784549	3.46999996166100	1233	1
3.64998411709503	3.47015277872892	1234	1
3.64870974052412	3.46409087083828	1235	1
3.64985884988953	3.46780928459575	1236	1
3.65149368463727	3.48042004974453	1237	1
3.64875849087895	3.47882639764235	1238	1
3.64836799984265	3.47647548182412	1239	1
3.65125413309517	3.48179900316808	1240	1
3.65116658800594	3.46990338550243	1241	1
3.65052001122465	3.48770393396629	1242	1
3.65369001407667	3.49670628602583	1243	1
3.64929187141387	3.47705876329772	1244	1
3.64664000367272	3.46913853851809	1245	1
3.64761454162048	3.47046959630036	1246	1
3.64776613139197	3.46642350344373	1247	1
3.64791440505854	3.50128471493665	1248	1
3.64884451725480	3.48019363748859	1249	1
3.64934944975289	3.46557276445543	1250	1
3.65038811806407	3.47936518256708	1251	1
3.65191012840641	3.49038577458633	1252	1
3.65102442377610	3.46867481357488	1253	1
3.64654034910023	3.47335483508633	1254	1
3.64821633002937	3.46466046096102	1255	1
3.65065238510997	3.47584271440483	1256	1
3.65160028257031	3.46309447772799	1257	1
3.64893486639608	3.45519321760476	1258	1
3.65258376957306	3.47845170518273	1259	1
3.64971398624609	3.47514315095112	1260	1
3.64689302006133	3.47479001031490	1261	1
3.65025034266202	3.47442646985077	1262	1
3.64954017409503	3.47693945406251	1263	1
3.64372113070126	3.46493322673101	1264	1
3.64809473428710	3.45870580926668	1265	1
3.64833479575908	3.45567311871651	1266	1
3.65402055483545	3.46778348753347	1267	1
3.64953906521204	3.47389104958056	1268	1
3.64488174870088	3.46236471737410	1269	1
3.64956449327737	3.48341495578859	1270	1
3.64412655914934	3.45998141080097	1271	1
3.64755955587074	3.48080901457110	1272	1
3.64670377458782	3.47046658837376	1273	1
3.64791701496843	3.44716140363041	1274	1
3.64514496333332	3.45629956974275	1275	1
3.64860401371386	3.46047186861430	1276	1
3.64642461377789	3.48001047308010	1277	1
3.64874115827382	3.48440962662919	1278	1
3.64677945623164	3.47691470476364	1279	1
3.64805112443455	3.47431395678737	1280	1
3.64702032256528	3.46503004809461	1281	1
3.65132141498847	3.48987195935040	1282	1
3.64983754647494	3.48462743877747	1283	1
3.64859295411213	3.47403852807042	1284	1
3.64887650016234	3.45873054177810	1285	1
3.65251611507687	3.47996912153025	1286	1
3.65021306171913	3.47123635953486	1287	1
3.64962278515332	3.47256292760999	1288	1
3.64745921442155	3.46833278960160	1289	1
3.64703438932253	3.46469406067796	1290	1
3.65014697229780	3.47328675415799	1291	1
3.64794335387724	3.47270247879358	1292	1
3.64802007058893	3.47913847923550	1293	1
3.64852586694803	3.47963689532807	1294	1
3.64903166330712	3.48013531142064	1295	1
3.64931638248619	3.48118540174216	1296	1
3.64878883352592	3.46935776691178	1297	1
3.64547486498864	3.47691722214666	1298	1
3.65360623759954	3.48765397196160	1299	1
3.65317417025930	3.47386575608259	1300	1
3.64794344867076	3.48741363559961	1301	1
3.64817814129520	3.47551762386912	1302	1
3.64644262687335	3.48051241928566	1303	1
3.64930248976895	3.48455471629641	1304	1
3.64960890537011	3.48151942306518	1305	1
3.64843605239970	3.46736285813840	1306	1
3.64599538900589	3.48146876258883	1307	1
3.64949464577412	3.47572583242074	1308	1
3.64514858712292	3.46734323054793	1309	1
3.64934190041859	3.47350139038970	1310	1
3.64666932626515	3.46780503255745	1311	1
3.64814272159331	3.48982157295024	1312	1
3.64906791293456	3.49643555214474	1313	1
3.64656490217395	3.48516189239018	1314	1
3.64603913301838	3.45632608897647	1315	1
3.64456058978830	3.47450784582023	1316	1
3.65029884932175	3.47786081921128	1317	1
3.64975797951566	3.47809178388238	1318	1
3.65262733528515	3.48994110158806	1319	1
3.65078153552983	3.47534384557243	1320	1
3.65064733980055	3.48344218203031	1321	1
3.65149363133375	3.49281267001558	1322	1
3.64537296513231	3.47585252093355	1323	1
3.64852949163222	3.47783151664380	1324	1
3.64960447862032	3.48828020658201	1325	1
3.64608561785922	3.46869767208492	1326	1
3.64888782919611	3.47277858203778	1327	1
3.64740904672479	3.47992956722431	1328	1
3.64997475951514	3.48226424031726	1329	1
3.64957268298466	3.47062641328957	1330	1
3.64874349141884	3.46970838875763	1331	1
3.64920775236597	3.47871009996472	1332	1
3.64674728168920	3.46373042180160	1333	1
3.64801900353168	3.48364644847164	1334	1
3.64823009845835	3.47909269518230	1335	1
3.65017710060862	3.47487075469509	1336	1
3.64726792555524	3.46824149116340	1337	1
3.64612729467799	3.46196769897546	1338	1
3.64649995179551	3.46513112912079	1339	1
3.64913453119889	3.47588269002840	1340	1
3.64988496550827	3.47976813474198	1341	1
3.64831052126363	3.46110706284746	1342	1
3.65124894690117	3.46132314354299	1343	1
3.64943193647778	3.46785525296610	1344	1
3.64913824144533	3.47321116636258	1345	1
3.65373769552798	3.48765074848538	1346	1
3.64951573875766	3.47442688638662	1347	1
3.64941408038662	3.46526615141089	1348	1
3.64790123724278	3.45892483150014	1349	1
3.64670715196840	3.47070830635176	1350	1
3.64526387548166	3.47345857847085	1351	1
3.64846630274055	3.46123921354199	1352	1
3.64690266578695	3.45729312905730	1353	1
3.64842367199084	3.45875801171484	1354	1
3.64701680930196	3.45035436510066	1355	1
3.64754225391144	3.45649679448783	1356	1
3.65113345238439	3.48784646942748	1357	1
3.64784655127281	3.47381952776528	1358	1
3.64903951909341	3.46948350918261	1359	1
3.64905563240340	3.46280606753143	1360	1
3.64714861428736	3.47143027473348	1361	1
3.64540390679248	3.47291703839964	1362	1
3.64540167636701	3.46445312710305	1363	1
3.64934782463217	3.47800145781496	1364	1
3.64901876180259	3.46942124885189	1365	1
3.64890210964587	3.47147076961862	1366	1
3.64934299749238	3.47174154272717	1367	1
3.64495267302839	3.47594527228000	1368	1
3.65025949808466	3.47350531642661	1369	1
3.64745663349532	3.46631012150441	1370	1
3.64437181979818	3.45964808700322	1371	1
3.64981797638260	3.47567812492292	1372	1
3.65123325590588	3.46631963846305	1373	1
3.64727781235180	3.46931899667929	1374	1
3.64990703215766	3.46061736315481	1375	1
3.64691425651515	3.47274175445297	1376	1
3.64747020887295	3.49706850737984	1377	1
3.64657664638685	3.49720817004031	1378	1
3.64681793833232	3.47110675905936	1379	1
3.64928397694472	3.47738418763792	1380	1
3.64522348593914	3.45083538466075	1381	1
3.64750156937786	3.47008346872396	1382	1
3.64573953639356	3.47163493393155	1383	1
3.64858171140344	3.46649540292072	1384	1
3.65074007731447	3.47770870131583	1385	1
3.65088014016814	3.46806102173085	1386	1
3.65274814039012	3.49089905037359	1387	1
3.65066718708712	3.48694754946373	1388	1
3.64886926461316	3.46822368059213	1389	1
3.64840173531072	3.48739925657395	1390	1
3.64670234123056	3.48323783544116	1391	1
3.64858981805706	3.47544901125182	1392	1
3.64959763178523	3.48224735947523	1393	1
3.64894901347643	3.47996761047531	1394	1
3.64973961250776	3.46322902423337	1395	1
3.64873921741228	3.45672427887962	1396	1
3.64609769836106	3.48355688324974	1397	1
3.65030209605345	3.47369660090630	1398	1
3.65141311468124	3.47162640767138	1399	1
3.64941275886493	3.46866562671596	1400	1
3.64754282059948	3.46235009569972	1401	1
3.64824961028246	3.46880876059962	1402	1
3.64556879386234	3.48165550804777	1403	1
3.64550707615101	3.46292636431301	1404	1
3.64899577614461	3.48264639100133	1405	1
3.65335514511450	3.48881524567335	1406	1
3.64869251520029	3.46468448055637	1407	1
3.64871010175901	3.47027176575631	1408	1
3.64961367087258	3.47860151706123	1409	1
3.64765467326433	3.48805069943802	1410	1
3.64716705907951	3.46664017686726	1411	1
3.64552565036987	3.45792151904112	1412	1
3.64726139849640	3.45925507947090	1413	1
3.64849642481856	3.47891786977245	1414	1
3.64495770344116	3.45041304751741	1415	1
3.64687138332770	3.46189278050777	1416	1
3.64829130005672	3.46671875939064	1417	1
3.64745843407938	3.47778679659114	1418	1
3.64835541148380	3.49134118081745	1419	1
3.64980884606425	3.47007177197348	1420	1
3.64427275397701	3.46859419543520	1421	1
3.64774813367916	3.46119263491297	1422	1
3.64564356093136	3.47038791870460	1423	1
3.64444053503357	3.47659004611726	1424	1
3.64430108085865	3.46371978585772	1425	1
3.64413061277422	3.46964210821773	1426	1
3.64393646607149	3.46639772507265	1427	1
3.64523743854867	3.47937268756919	1428	1
3.64608109788643	3.47363601371399	1429	1
3.64900368437352	3.46766913096497	1430	1
3.64802321185201	3.46156827482182	1431	1
3.64598857670427	3.47397404493576	1432	1
3.64819889104014	3.45653666845069	1433	1
3.64637679616232	3.48114482351696	1434	1
3.64848760220599	3.47810368444004	1435	1
3.64810375724378	3.45628307298576	1436	1
3.64754405036736	3.46648455922418	1437	1
3.64605858610185	3.46281965981770	1438	1
3.64814973993999	3.48215725447388	1439	1
3.64749735102930	3.46569092713075	1440	1
3.64568093468273	3.46626314698590	1441	1
3.64887465726158	3.47865211430853	1442	1
3.64812609722743	3.46798138894101	1443	1
3.64903315061651	3.46653825505741	1444	1
3.64730773088711	3.47895601586057	1445	1
3.65082039796258	3.48077809923610	1446	1
3.64789335019644	3.47661978193138	1447	1
3.64678615008314	3.47433095825876	1448	1
3.64945940930319	3.47810725732525	1449	1
3.64845951134547	3.47819189264552	1450	1
3.64914325211943	3.48277910450226	1451	1
3.64864126027242	3.47145777641993	1452	1
3.64799114694375	3.47072724001790	1453	1
3.64242895234936	3.47147749182087	1454	1
3.64934844899216	3.48219720642789	1455	1
3.64831834278711	3.47300317349452	1456	1
3.65319273070759	3.49375250830376	1457	1
3.64931295311662	3.48693419551530	1458	1
3.64902336922858	3.47712670175610	1459	1
3.64832113640855	3.46360328337417	1460	1
3.64922430832070	3.45987183221604	1461	1
3.64678311466801	3.45755560224008	1462	1
3.64563349344158	3.47002411066862	1463	1
3.64444474115439	3.48003858550089	1464	1
3.64648728629198	3.46976146092323	1465	1
3.64913685562047	3.48819768411357	1466	1
3.64883699830786	3.47472292257204	1467	1
3.64677022444540	3.47852654223313	1468	1
3.64875613790918	3.48066009135093	1469	1
3.64464085994280	3.45247522498916	1470	1
3.65099300745178	3.48622896793858	1471	1
3.64899101411288	3.48279548037713	1472	1
3.64533078614716	3.48338033053147	1473	1
3.64866240701609	3.47610787617939	1474	1
3.65086280237398	3.48176991112416	1475	1
3.64768493561653	3.47637111191568	1476	1
3.64962225246265	3.47792251492210	1477	1
3.64982619151220	3.49097276877306	1478	1
3.64919676608307	3.48646636120026	1479	1
3.64911083440731	3.48816950705807	1480	1
3.64381282744193	3.46763875002083	1481	1
3.65039386370119	3.47114156394441	1482	1
3.65116109190678	3.48777178980005	1483	1
3.64760748877528	3.47017633599799	1484	1
3.64630218564437	3.46460516228134	1485	1
3.65349740000761	3.47068054353999	1486	1
3.64988298742816	3.47520070523805	1487	1
3.64906034624393	3.48081895203648	1488	1
3.65120439516641	3.48052861230619	1489	1
3.65049498188222	3.47222176718229	1490	1
3.64605627580070	3.49441926604820	1491	1
3.64998906040567	3.49725237689175	1492	1
3.64982868237382	3.48920180359726	1493	1
3.64883572182683	3.48273952821512	1494	1
3.64664123679657	3.48408415383437	1495	1
3.64769840503484	3.48478467288383	1496	1
3.64829246793031	3.48777679620312	1497	1
3.64788173486823	3.46384653614182	1498	1
3.64595498507957	3.46786447529112	1499	1
3.64817702252424	3.47610249833058	1500	1
3.64906177588098	3.48350774914399	1501	1
3.64731790512660	3.46719612720536	1502	1
3.64973919347581	3.46568267213346	1503	1
3.65166286246938	3.47470642507221	1504	1
3.64965716393014	3.48164725756142	1505	1
3.64839096722319	3.45775803534702	1506	1
3.65183323719162	3.47848816966225	1507	1
3.64946793739566	3.49254416609920	1508	1
3.65051876610082	3.47625391556794	1509	1
3.64562207812625	3.46947946643534	1510	1
3.64794002444758	3.48657152904079	1511	1
3.65368793514460	3.47970121791257	1512	1
3.64625465841322	3.48860438633901	1513	1
3.64972501015459	3.48710297832330	1514	1
3.64871488809187	3.49040714722385	1515	1
3.64840169449232	3.47795435559482	1516	1
3.65413116451371	3.50248925705026	1517	1
3.64940012944088	3.47872374066023	1518	1
3.64736638289538	3.47098839868964	1519	1
3.64654423626065	3.44619926386021	1520	1
3.64866235242592	3.46706299856421	1521	1
3.64767078806781	3.47489630950875	1522	1
3.64646540437260	3.46412243055218	1523	1
3.64524949793228	3.46852860853730	1524	1
3.64790725795525	3.47743333784891	1525	1
3.64792244564542	3.48143501527105	1526	1
3.64995813772885	3.47770795978786	1527	1
3.65127850668296	3.47960320325292	1528	1
3.65180477760745	3.48715037560057	1529	1
3.65170880707178	3.49330889216880	1530	1
3.65145471199362	3.48166434424528	1531	1
3.65211659236164	3.47534949351599	1532	1
3.64669266732905	3.47601899001779	1533	1
3.65240181284717	3.48150872447595	1534	1
3.64657648006925	3.46876621895510	1535	1
3.65225316274536	3.46842257492296	1536	1
3.65262984023311	3.47484793263397	1537	1
3.64775115374847	3.48198540705195	1538	1
3.65186436754389	3.47141305442780	1539	1
3.65271645614286	3.49912443222414	1540	1
3.64979794469636	3.49146468282078	1541	1
3.65000923064113	3.47181634798287	1542	1
3.64780388213734	3.47206475291880	1543	1
3.64674828618525	3.48228670737338	1544	1
3.65053772975771	3.47534034396144	1545	1
3.64967690364181	3.48004120808509	1546	1
3.64827215983355	3.47824476002870	1547	1
3.65187902986871	3.47519167234007	1548	1
3.64912229900609	3.48068868012192	1549	1
3.64582909025337	3.46171706992114	1550	1
3.64687563350771	3.45914189146676	1551	1
3.64876295110173	3.47291610763451	1552	1
3.65204118014458	3.50327958883711	1553	1
3.65234752179578	3.48016324086957	1554	1
3.64960651266009	3.47894117611634	1555	1
3.64870279660341	3.45639238836764	1556	1
3.64909484932637	3.46243273469180	1557	1
3.64597113467295	3.47126396620828	1558	1
3.64919532329914	3.46251479107959	1559	1
3.65044978613476	3.45714331643241	1560	1
3.65076315416315	3.47982816917518	1561	1
3.65001970008540	3.46365488778279	1562	1
3.65033248611354	3.46192757490156	1563	1
3.65059726049938	3.48354573902813	1564	1
3.65116456484207	3.48145046467440	1565	1
3.64941387192233	3.47375051908936	1566	1
3.65179486129719	3.47657135918128	1567	1
3.65319178002765	3.46872270439414	1568	1
3.64925002749284	3.46430018144940	1569	1
3.64864901120630	3.45744706306388	1570	1
3.64573081090281	3.47110581135198	1571	1
3.65098785707156	3.48058618791387	1572	1
3.64865940694355	3.47360809334383	1573	1
3.65086299940523	3.48815828292938	1574	1
3.64901263709610	3.49717278128346	1575	1
3.65281779681347	3.50734464154086	1576	1
3.65246074643373	3.49865731279541	1577	1
3.65296612766202	3.46737979011360	1578	1
3.64769848174779	3.46647269082425	1579	1
3.64972505730991	3.48339637061693	1580	1
3.64724246424018	3.46693256077156	1581	1
3.64335688251027	3.47733660339854	1582	1
3.64810824974537	3.46093229441920	1583	1
3.65123742503419	3.48035887487777	1584	1
3.64762695863664	3.47322626848393	1585	1
3.65085722307110	3.47571364728943	1586	1
3.65098324715212	3.47331528069503	1587	1
3.65188420389504	3.48259983657243	1588	1
3.64873319773624	3.49452730496208	1589	1
3.64998543894267	3.47251444315926	1590	1
3.65201725308467	3.48550210043526	1591	1
3.65017980203960	3.50053074247260	1592	1
3.65127450091986	3.48787893309936	1593	1
3.65143505633829	3.47679229596220	1594	1
3.65027019105520	3.48243508360694	1595	1
3.64863738491561	3.46231288267225	1596	1
3.64884241665232	3.45962862401596	1597	1
3.64732840008552	3.46390950936598	1598	1
3.64731220191544	3.46498771417025	1599	1
3.64795129008576	3.47641156160368	1600	1
3.64866529515055	3.47594409663173	1601	1
3.64976868806206	3.49728532445663	1602	1
3.64575375678625	3.47708196414697	1603	1
3.64774520501162	3.48562538135645	1604	1
3.64711088464730	3.47356938635341	1605	1
3.64732171101137	3.46918845864231	1606	1
3.64834242740904	3.47544602237038	1607	1
3.64804671739129	3.47930272178591	1608	1
3.65410150522317	3.50454228356189	1609	1
3.64963002760140	3.48460082567096	1610	1
3.64976424709357	3.47834476153692	1611	1
3.64954572412234	3.48371034980671	1612	1
3.64880815761223	3.47442678443990	1613	1
3.64731215215109	3.48432342960720	1614	1
3.64929507297284	3.49065251332173	1615	1
3.65294004578532	3.50183011660873	1616	1
3.65053836954892	3.48528028539701	1617	1
3.65004746322433	3.47997555625892	1618	1
3.65017895338776	3.49322570970399	1619	1
3.65206877510070	3.47862605887482	1620	1
3.64842459579157	3.46171956759718	1621	1
3.64984734957543	3.48149131146867	1622	1
3.64890596148435	3.48480462688932	1623	1
3.64901336293672	3.46086386069753	1624	1
3.64991560366480	3.47211292467344	1625	1
3.64859390712293	3.47569498441586	1626	1
3.65311754129249	3.48553829226046	1627	1
3.64736268131775	3.47564190719938	1628	1
3.65392478427799	3.49730460401198	1629	1
3.64724152370353	3.47311250095546	1630	1
3.64659654528473	3.47342034049363	1631	1
3.64574528067245	3.47298303079418	1632	1
3.64721724472485	3.47514211275144	1633	1
3.64612983587823	3.46782725563137	1634	1
3.64717586070800	3.46267941236257	1635	1
3.64859459114937	3.46810419938273	1636	1
3.65347944931324	3.47435239383975	1637	1
3.64974715852017	3.47108539114493	1638	1
3.64824281063176	3.47329957608710	1639	1
3.64716752065323	3.47748271924018	1640	1
3.65086474561212	3.47031726761492	1641	1
3.64954997095027	3.47873346199002	1642	1
3.65143984941245	3.47765760865838	1643	1
3.64835513907615	3.47820361262779	1644	1
3.64950005893661	3.46696429941490	1645	1
3.64868480552287	3.47819021931058	1646	1
3.64667480091645	3.46186554652719	1647	1
3.65056034065430	3.47158189318603	1648	1
3.64734218423365	3.47310010826187	1649	1
3.64918541003688	3.48968107186836	1650	1
3.64995711666326	3.47561239240891	1651	1
3.64861942538626	3.47313564745180	1652	1
3.65239416059907	3.47687028599665	1653	1
3.65106869818362	3.46773325016298	1654	1
3.65016040585960	3.47061130564171	1655	1
3.64733326878462	3.47517196676923	1656	1
3.64818609389120	3.48399345443752	1657	1
3.64750025971103	3.48103750179639	1658	1
3.64684759128708	3.46323457062907	1659	1
3.64935529441398	3.46353193977203	1660	1
3.65393030664851	3.48668015631757	1661	1
3.65226636522929	3.47560002665209	1662	1
3.65066642435120	3.47721617290760	1663	1
3.65184647135812	3.48595960537654	1664	1
3.64862321894874	3.47122484781702	1665	1
3.65053974761554	3.46447317255393	1666	1
3.65128590259108	3.46965407746077	1667	1
3.64794531344145	3.46813688407674	1668	1
3.65070923562457	3.47317484624435	1669	1
3.64899627089499	3.47227254232724	1670	1
3.65079096845492	3.48279884327493	1671	1
3.65479386313613	3.50058968698235	1672	1
3.65346253848775	3.48680537440974	1673	1
3.64862133693374	3.46861317088769	1674	1
3.65213689911356	3.48553187818512	1675	1
3.64901036017626	3.49046256575973	1676	1
3.64985448779509	3.46910071947914	1677	1
3.65448908207363	3.48340088792206	1678	1
3.64848174469823	3.48620321622099	1679	1
3.64660949580680	3.48281330278711	1680	1
3.65006788895300	3.48142953440527	1681	1
3.64974446143471	3.47306372852502	1682	1
3.65059530068348	3.49338708523029	1683	1
3.65129160508345	3.49192241215100	1684	1
3.64978745312614	3.49355877946206	1685	1
3.65343544862968	3.49598806246664	1686	1
3.64926744961208	3.49493031237743	1687	1
3.64907339606288	3.47039880371560	1688	1
3.65008812459472	3.48024929985537	1689	1
3.64853822248778	3.47873047421673	1690	1
3.64971150057760	3.48937887587082	1691	1
3.64911280506717	3.48565533201437	1692	1
3.64949917720202	3.48216347709606	1693	1
3.64757685662926	3.47548834800472	1694	1
3.64725914589073	3.47466896139609	1695	1
3.64995635179357	3.47536071292063	1696	1
3.65263240268871	3.48387142439960	1697	1
3.64903516276246	3.46414665761218	1698	1
3.64895972790016	3.46690274753241	1699	1
3.64979083422385	3.48222590864195	1700	1
3.64924145829141	3.48564784306647	1701	1
3.64697376202030	3.48063037452691	1702	1
3.65280066172662	3.49652858769058	1703	1
3.64995660770480	3.47575878596044	1704	1
3.64946401126386	3.47369465884806	1705	1
3.65006811325374	3.48380203655748	1706	1
3.64549994098547	3.48158139295891	1707	1
3.65231883282772	3.47903204807249	1708	1
3.65236485655457	3.50233346000041	1709	1
3.65061922989799	3.47924094406982	1710	1
3.65469846280148	3.49318628925455	1711	1
3.65189847752555	3.48770998061240	1712	1
3.64841768764886	3.47316480125115	1713	1
3.65078059150881	3.47956994636617	1714	1
3.64928195205076	3.48990640907955	1715	1
3.65020793482641	3.48089884268402	1716	1
3.64700891496257	3.49430756007508	1717	1
3.64640769617132	3.47401174054559	1718	1
3.65373880267522	3.45856046996333	1719	1
3.65116481951511	3.48022314995736	1720	1
3.64908844638830	3.46654136400251	1721	1
3.64918586365112	3.48433679525191	1722	1
3.64703618189532	3.47343213361570	1723	1
3.65062274700593	3.46966903981898	1724	1
3.65092410672125	3.46608937216163	1725	1
3.64662037451302	3.45724320160509	1726	1
3.64901853877425	3.46773368921768	1727	1
3.64848280294288	3.47306914416209	1728	1
3.65246367270788	3.48912232185273	1729	1
3.65083485751138	3.48013787113217	1730	1
3.64984586537753	3.47118435224132	1731	1
3.64989064962417	3.46657275008148	1732	1
3.65176383761235	3.46881221560644	1733	1
3.65267134923731	3.48307187283522	1734	1
3.64935006491903	3.47310377110868	1735	1
3.65040330444798	3.48091849270730	1736	1
3.64876229929290	3.48148738803255	1737	1
3.64794579597968	3.46351319148694	1738	1
3.65214201859145	3.48437734697775	1739	1
3.65214216299738	3.49042732920320	1740	1
3.65533447852974	3.49228907947575	1741	1
3.65066484202438	3.49204061750130	1742	1
3.64837113910600	3.47170469628304	1743	1
3.65044734007850	3.49138388818499	1744	1
3.65676085238740	3.49800938755456	1745	1
3.65508870638260	3.50164803701212	1746	1
3.65184559867291	3.48970495002072	1747	1
3.65051071577135	3.47879316772721	1748	1
3.64831555510910	3.47319765297621	1749	1
3.64480320952681	3.46888804806798	1750	1
3.65238797725054	3.48435764237303	1751	1
3.64941887548870	3.46766274158507	1752	1
3.65136892175643	3.47277937382185	1753	1
3.65027828482062	3.49724832929012	1754	1
3.65077348130682	3.48393389007850	1755	1
3.64896319251520	3.47479519265340	1756	1
3.65012529937353	3.48819444129768	1757	1
3.65182044308627	3.49498652769705	1758	1
3.65062339645578	3.47580198200772	1759	1
3.64848739740036	3.48246873639126	1760	1
3.64841012015473	3.46777682310731	1761	1
3.64801524886061	3.46927153457934	1762	1
3.65232829023624	3.49454184545570	1763	1
3.65220799868462	3.47556642390515	1764	1
3.65048393956854	3.45970469727661	1765	1
3.64789260191026	3.46891167765165	1766	1
3.64966529145182	3.46936149550631	1767	1
3.64779355415152	3.45373659788246	1768	1
3.64748285363048	3.47997669530263	1769	1
3.64777500006783	3.46653752744685	1770	1
3.64768773767033	3.46400504160555	1771	1
3.64780259817972	3.47099556523003	1772	1
3.64844407573332	3.46908889146217	1773	1
3.64917561825965	3.48249808982920	1774	1
3.65171098180536	3.48239254155312	1775	1
3.65107699027113	3.47864804078618	1776	1
3.65015989224871	3.47104119052237	1777	1
3.65200077597485	3.47573748597169	1778	1
3.64803725519262	3.47613751628717	1779	1
3.65071042785486	3.47264926444912	1780	1
3.64916903162277	3.48256331409611	1781	1
3.65017329111206	3.48753977455205	1782	1
3.64866524904827	3.48460365283537	1783	1
3.65008104595495	3.47425901309115	1784	1
3.65251860182613	3.46927199973543	1785	1
3.64937743115140	3.46773843252147	1786	1
3.64724466885995	3.47187508687347	1787	1
3.64689918485070	3.46769083608290	1788	1
3.65347628135520	3.48517619829255	1789	1
3.64902536747613	3.47407941055578	1790	1
3.64815764309404	3.48304129721883	1791	1
3.64781297090553	3.49599943099732	1792	1
3.64670446069523	3.47329746458781	1793	1
3.65242589893337	3.48107683908444	1794	1
3.65003812408537	3.48678203409660	1795	1
3.64881153858736	3.48498842274458	1796	1
3.65095405371045	3.47770656468747	1797	1
3.64909852128561	3.48681763742319	1798	1
3.64782286051972	3.46464568577179	1799	1
3.64716248756661	3.47940856994442	1800	1
3.65156506515558	3.49502827828729	1801	1
3.65054386643036	3.47695781900655	1802	1
3.64515090476209	3.48554120821500	1803	1
3.64559454090168	3.48435497360065	1804	1
3.64841213896362	3.47434731262224	1805	1
3.64663609496938	3.46531919124912	1806	1
3.64940116902394	3.46943761862602	1807	1
3.64817615751859	3.46731691428558	1808	1
3.65024500876366	3.47335717986757	1809	1
3.64909331577894	3.47119247774273	1810	1
3.64896314279308	3.48199353406758	1811	1
3.64972133960271	3.47848089481519	1812	1
3.64721603846251	3.46286010410321	1813	1
3.64993490522099	3.46881074553697	1814	1
3.64968283906248	3.49085386175044	1815	1
3.65382306238098	3.49594836384019	1816	1
3.65288820215761	3.48772468112563	1817	1
3.65168880722328	3.49460547367225	1818	1
3.64849141899296	3.47957935576588	1819	1
3.64922187724724	3.48104256448529	1820	1
3.64596464299963	3.46288016908340	1821	1
3.64828425534186	3.46482498073321	1822	1
3.64964062625115	3.48845311102456	1823	1
3.64772081486991	3.46541110612526	1824	1
3.64979507440239	3.46948539866906	1825	1
3.64772093897506	3.48248101963540	1826	1
3.64695398651300	3.48088766163780	1827	1
3.64929223851305	3.48312963975819	1828	1
3.64634551849795	3.47199496504032	1829	1
3.64751597578184	3.46687298367458	1830	1
3.64857826718960	3.47891309097551	1831	1
3.65143343429672	3.46791364806440	1832	1
3.64920947930730	3.47891050637320	1833	1
3.64783148305611	3.47204027366253	1834	1
3.65052534947903	3.46061661290090	1835	1
3.65052350047273	3.46717245239527	1836	1
3.64904920547118	3.48562039351316	1837	1
3.64429317392319	3.46652126192540	1838	1
3.64839006063927	3.46944304339984	1839	1
3.64939237934347	3.48992261596610	1840	1
3.64622427561656	3.47847336775911	1841	1
3.65135665487020	3.48199168910987	1842	1
3.65009100445783	3.46629674774508	1843	1
3.64710153733381	3.46725948724691	1844	1
3.64484426691419	3.46647737447061	1845	1
3.64448621368312	3.47280672569504	1846	1
3.64517710560586	3.46286362514394	1847	1
3.64587618081634	3.47405683733700	1848	1
3.65292736309383	3.48995802736803	1849	1
3.64920817744158	3.47960392500502	1850	1
3.64736433355036	3.46252523999053	1851	1
3.64943896486937	3.45400390779945	1852	1
3.64899716706153	3.47387918912788	1853	1
3.64903544555153	3.47912325488631	1854	1
3.64853552974540	3.45822105715064	1855	1
3.65163421627771	3.48620936370541	1856	1
3.64918427771171	3.46899441935989	1857	1
3.65101960464983	3.47288832309646	1858	1
3.65118691890988	3.47376459843486	1859	1
3.64994434046791	3.48563776177513	1860	1
3.65093241326424	3.49084741638818	1861	1
3.65185879314854	3.48502262741674	1862	1
3.65177480785591	3.46954195590824	1863	1
3.65209364891630	3.48495426213982	1864	1
3.65036832125568	3.49760943249546	1865	1
3.65108552032681	3.48486303846940	1866	1
3.65037344377285	3.47970765548443	1867	1
3.65037155160035	3.47412674624306	1868	1
3.64818883174147	3.48380727807374	1869	1
3.64700209644236	3.47484082105412	1870	1
3.64734355824567	3.47594481510903	1871	1
3.64992158582639	3.46705359852964	1872	1
3.64738145871940	3.48682819960863	1873	1
3.65206953523087	3.51333671708029	1874	1
3.65141006827864	3.49536685572052	1875	1
3.65180501857080	3.48494369105464	1876	1
3.64864185711680	3.48275155044759	1877	1
3.64917111216266	3.47491441235561	1878	1
3.64912393080228	3.46221525233204	1879	1
3.64798761468700	3.47189531566922	1880	1
3.65034768355485	3.46530137943666	1881	1
3.64857064384541	3.47156166552587	1882	1
3.64896489960542	3.46426183302660	1883	1
3.64637543285956	3.45309306595578	1884	1
3.64986990893040	3.46551129023589	1885	1
3.64918653098552	3.46628458023750	1886	1
3.64839377782736	3.46055910492346	1887	1
3.64988211607457	3.47276899678394	1888	1
3.65022687579538	3.47786622727270	1889	1
3.65137043127385	3.47372711619096	1890	1
3.64908415299447	3.47072063475093	1891	1
3.64974146065540	3.48852468654830	1892	1
3.65018798979977	3.48905702120153	1893	1
3.64995136748289	3.48283295458474	1894	1
3.64821855793135	3.45342082157805	1895	1
3.64926474156805	3.48364912286273	1896	1
3.65074383974740	3.48183981775867	1897	1
3.64789461374257	3.48160378422794	1898	1
3.64613580280117	3.46250229967036	1899	1
3.64705692740754	3.48707355660873	1900	1
3.64926399680983	3.48224982682594	1901	1
3.64886089615864	3.47596933636267	1902	1
3.64281556178196	3.46556234047257	1903	1
3.64637980084343	3.48032918435883	1904	1
3.64968138371387	3.47658824335555	1905	1
3.64870165567317	3.47163834191129	1906	1
3.65075775990538	3.47320967306986	1907	1
3.64750385046370	3.46819084083175	1908	1
3.65049542435650	3.47643035452963	1909	1
3.65420516106274	3.48951940319514	1910	1
3.65150134070091	3.49132312204085	1911	1
3.64665860459077	3.46959775299048	1912	1
3.65048138387080	3.47400166457335	1913	1
3.65018729619118	3.47453538331888	1914	1
3.64772210811609	3.47327263898148	1915	1
3.65194220872867	3.48782764807795	1916	1
3.64696858586054	3.46566030760012	1917	1
3.64997013242507	3.47711955946808	1918	1
3.64878143337867	3.46624857727108	1919	1
3.64897203372718	3.45794139906166	1920	1
3.64808124419491	3.45897993484624	1921	1
3.64872857309639	3.47370645263185	1922	1
3.64898027352439	3.46697706028534	1923	1
3.64673085215050	3.47013872940802	1924	1
3.64854658886692	3.47825208705098	1925	1
3.64766783564516	3.47614291192249	1926	1
3.64736340603624	3.46649814300112	1927	1
3.64699567637718	3.46397046744207	1928	1
3.65080116887115	3.46830582863736	1929	1
3.65305969429247	3.47895775178109	1930	1
3.65181695308333	3.49283726195468	1931	1
3.64776105388511	3.46633206307274	1932	1
3.64918804310503	3.47659902228918	1933	1
3.64935719482808	3.46964647026361	1934	1
3.64726340022205	3.47701088974278	1935	1
3.64817438879830	3.46046617456852	1936	1
3.65015973538627	3.47606247414954	1937	1
3.64903991262692	3.47293236408424	1938	1
3.64694924397965	3.46484376040441	1939	1
3.65128932979756	3.46863598590951	1940	1
3.64788695589561	3.47043622541144	1941	1
3.64919338686674	3.47508533686530	1942	1
3.64554385289041	3.45721177780376	1943	1
3.65107955837403	3.47790924458165	1944	1
3.64985989587548	3.46106928545124	1945	1
3.65192903789553	3.46773165992330	1946	1
3.65096902039095	3.47614384011819	1947	1
3.64998431458000	3.48477624197870	1948	1
3.65390822790550	3.48539075263273	1949	1
3.65322076095265	3.47582753952623	1950	1
3.64931874362745	3.46877961355420	1951	1
3.64842647512515	3.47608238286337	1952	1
3.64931839737184	3.47095433085134	1953	1
3.64935913956622	3.48142468025045	1954	1
3.65072276459706	3.49172345020025	1955	1
3.65036386268699	3.49061609560072	1956	1
3.64970095720867	3.46860400889637	1957	1
3.64990079213484	3.49081052220507	1958	1
3.64864375238576	3.49568844546103	1959	1
3.64991014480254	3.48497101871073	1960	1
3.65360199513544	3.47802545995096	1961	1
3.64884900956953	3.47544461006450	1962	1
3.64857640065801	3.46533672550682	1963	1
3.65157024255179	3.48192957221943	1964	1
3.65106084152786	3.47671029757614	1965	1
3.65034098225965	3.48307625700880	1966	1
3.65192212393360	3.47615696354869	1967	1
3.65041510574003	3.48696075230985	1968	1
3.65028519210449	3.48051463449557	1969	1
3.64886816488383	3.48321839019449	1970	1
3.64754797700112	3.48573010783052	1971	1
3.64967404791505	3.46922047488067	1972	1
3.64863260666382	3.46951412689820	1973	1
3.64803610036831	3.46987265761535	1974	1
3.64967760343287	3.48136279309543	1975	1
3.64727290348537	3.45420468477682	1976	1
3.65118901267628	3.47676657827898	1977	1
3.64839271227312	3.46050989854645	1978	1
3.64541983378219	3.46750487515296	1979	1
3.64775621074256	3.46478833475748	1980	1
3.64501568720767	3.46362301755341	1981	1
3.64627050302710	3.47887847349726	1982	1
3.64965165968296	3.48701831022097	1983	1
3.64937755531479	3.46862624392397	1984	1
3.65186036955002	3.45872771367032	1985	1
3.64944678750183	3.46672944890424	1986	1
3.65060219695526	3.48533183019636	1987	1
3.64686559521857	3.47970477729673	1988	1
3.65036058721578	3.47240510794000	1989	1
3.65204218097547	3.47987048117479	1990	1
3.65090398157526	3.48878295061535	1991	1
3.64954506592981	3.47472715234782	1992	1
3.64830050002565	3.48289490313143	1993	1
3.64813926821731	3.47349507956232	1994	1
3.64939124945877	3.47688517154890	1995	1
3.65022989582025	3.46835484285212	1996	1
3.64666509623061	3.46762215911210	1997	1
3.64753894515927	3.49449512912489	1998	1
3.64995105026189	3.47690293950771	1999	1
3.64908539195910	3.48680900942046	2000	1
[truncated: 3,000 more rows]
