# Supplementary material for: Reversibility and Viscoelastic Properties of Micropillar Supported and Oriented Magnesium Bundled F-Actin
Source: PLoS One. 2015 Aug 31;10(8):e0136432. doi: 10.1371/journal.pone.0136432 (PMC4556452; doi:10.1371/journal.pone.0136432)
Supplement: S1 Data — See the Readme.txt file within. (ZIP) [file pone.0136432.s004.zip › Rheology-raw-data/120916 02mM/fov2181noDD/fov2181noDD.txt]

3.73278668540729	3.37363071355707	1	1
3.72936846353085	3.35439580975140	2	1
3.73081429051022	3.34999405081838	3	1
3.73453636845414	3.37311901414823	4	1
3.73757602747416	3.38002256851251	5	1
3.73183346194396	3.38291463404777	6	1
3.73388853536760	3.36284099632938	7	1
3.72954838454229	3.36362308178154	8	1
3.73254517991197	3.36194111740948	9	1
3.72619301074393	3.32402228272728	10	1
3.72547742543277	3.33781440023446	11	1
3.72473057424209	3.33309843987135	12	1
3.72810274123646	3.33444483990956	13	1
3.73005532043932	3.35713741584733	14	1
3.72482574656685	3.34280990291585	15	1
3.72806228210024	3.33133719048070	16	1
3.73123631279627	3.33605353679028	17	1
3.72978610415052	3.32976968886603	18	1
3.73176774542975	3.36792196187012	19	1
3.73207712700251	3.34253174364572	20	1
3.73573987643463	3.35633719668156	21	1
3.72779676785090	3.34061814617327	22	1
3.73199072810625	3.34705779375418	23	1
3.72512511179509	3.32447332643191	24	1
3.72909981595113	3.33135157619393	25	1
3.72750821134172	3.33770746425362	26	1
3.72579795700447	3.30322781021646	27	1
3.72447034908684	3.32278227286614	28	1
3.72876218899470	3.38887803137062	29	1
3.73032773689423	3.38278834581568	30	1
3.73436255843312	3.38867229367380	31	1
3.73190060609582	3.38394449592089	32	1
3.73337187810774	3.36380031764329	33	1
3.73242563314428	3.34665904446200	34	1
3.72970121327568	3.34163961559660	35	1
3.73154996284815	3.36311660174416	36	1
3.73088302847745	3.33731622517518	37	1
3.73214967166193	3.35593488922412	38	1
3.72983590743177	3.35899555672437	39	1
3.73248354903324	3.36024044412995	40	1
3.73504392979233	3.37003956382458	41	1
3.73036776128195	3.37360727521567	42	1
3.73498184592204	3.39395740926764	43	1
3.73268801497865	3.38970017530039	44	1
3.73626983018064	3.38082621673199	45	1
3.72897442306929	3.35000533210674	46	1
3.73110615861426	3.34972616340492	47	1
3.73723645485098	3.36422231059599	48	1
3.73061163477445	3.35699306319533	49	1
3.73174564680823	3.35165795060945	50	1
3.72902226911534	3.34996577512660	51	1
3.73339851513250	3.36175064531649	52	1
3.73607721695792	3.36201515906452	53	1
3.72785243256095	3.35307142493310	54	1
3.73694789070897	3.37542400882740	55	1
3.72767923092344	3.35137374291215	56	1
3.72776441355959	3.34452528594468	57	1
3.73427497860086	3.36880178637962	58	1
3.73262557403170	3.37870268524102	59	1
3.73435125654623	3.36722881972952	60	1
3.73266754632523	3.37314370699040	61	1
3.73512361850999	3.36261335765121	62	1
3.72931308631575	3.34429169954845	63	1
3.73442830076413	3.36294061004169	64	1
3.72728006201960	3.33534545940936	65	1
3.72881196372229	3.34217241359412	66	1
3.73136730751181	3.36481622870279	67	1
3.72963224802668	3.33215970001914	68	1
3.72828625335993	3.33297470581834	69	1
3.73281586195111	3.36369625532726	70	1
3.73335649374992	3.35802773712663	71	1
3.73381439478904	3.33873966656880	72	1
3.73070207265706	3.35907927570488	73	1
3.73297912708285	3.36937387109312	74	1
3.73239022294273	3.36892127499360	75	1
3.73359360898018	3.36261302559413	76	1
3.72705144213741	3.35254592022055	77	1
3.73213371785872	3.36921765506809	78	1
3.73387959121366	3.38938992503062	79	1
3.73284647734634	3.36391154801144	80	1
3.73341977928423	3.38329998526990	81	1
3.72927929438462	3.33028797628751	82	1
3.72787399747481	3.34245069294232	83	1
3.72897013109132	3.34254359974791	84	1
3.73032310469400	3.36398949236794	85	1
3.73074328155862	3.36597089319196	86	1
3.73054257224447	3.34484032657580	87	1
3.72978409059912	3.36999485261996	88	1
3.72754153398335	3.37174143313014	89	1
3.73138189595332	3.35581734583934	90	1
3.73598205801418	3.37297475580508	91	1
3.74077705869678	3.38245242373409	92	1
3.73127334721059	3.37079481288796	93	1
3.73277828365160	3.37103622161784	94	1
3.73337124100631	3.37068394665651	95	1
3.72634342107343	3.35106541468707	96	1
3.73091539763942	3.36541424017981	97	1
3.73215483739869	3.37312253268249	98	1
3.73278232381280	3.36242124381274	99	1
3.72494362510567	3.32906254773763	100	1
3.73000868871246	3.33781844092823	101	1
3.72781035911759	3.33933262898771	102	1
3.73333751537209	3.35955675387516	103	1
3.72984712073881	3.37344073206625	104	1
3.73396695189158	3.36127323080096	105	1
3.72847316153642	3.36275352965032	106	1
3.73119594131243	3.36742761291079	107	1
3.72620594096771	3.34006593455654	108	1
3.73028378963770	3.36290962597835	109	1
3.73395294976133	3.37078287400574	110	1
3.73105876405558	3.35794278229214	111	1
3.73385971541456	3.36839395270489	112	1
3.73603991473275	3.36821628098591	113	1
3.73205491361392	3.38088572336799	114	1
3.73044015220012	3.34297441173732	115	1
3.72843184118451	3.33957318361184	116	1
3.73199026145593	3.35549997414439	117	1
3.73118001281239	3.35769278995840	118	1
3.72657178731091	3.34572602733017	119	1
3.72577733421620	3.32861174797971	120	1
3.72462486624472	3.33359632624776	121	1
3.73186719075302	3.34927731170385	122	1
3.72776791666137	3.32813997621419	123	1
3.72595875070223	3.33626234533650	124	1
3.72950066744482	3.36297149076427	125	1
3.72972834131057	3.37765857782734	126	1
3.72983396959627	3.34934877015101	127	1
3.72411115160276	3.34274468217745	128	1
3.72525508729497	3.33188202365435	129	1
3.72989417296603	3.34915645875468	130	1
3.73243135896494	3.36338790694271	131	1
3.72834021568209	3.37218374756976	132	1
3.73513756565012	3.38072667707059	133	1
3.73049227695137	3.35780875529262	134	1
3.71763615932912	3.31364844190769	135	1
3.73021449443705	3.34897926111980	136	1
3.73034796826475	3.35878278720371	137	1
3.72983454950067	3.36561552210438	138	1
3.73039032167677	3.34371902821721	139	1
3.72672946311157	3.33258955066728	140	1
3.73020218942399	3.36683919285519	141	1
3.73312954766618	3.36458469197904	142	1
3.73205530870796	3.37544869991235	143	1
3.72989859432061	3.35192057213685	144	1
3.73064697317128	3.35219104007303	145	1
3.73039267582811	3.35837818417913	146	1
3.72396244681294	3.33021345450582	147	1
3.72196477356986	3.33672063450768	148	1
3.72756077248062	3.36757771660126	149	1
3.73199278962698	3.37625375220617	150	1
3.73450953990895	3.39118482744594	151	1
3.73404502681940	3.36109522303495	152	1
3.72979622163044	3.36119786453977	153	1
3.73124390303291	3.36036040082558	154	1
3.73145765343416	3.35818475031493	155	1
3.73257128141270	3.35919051963746	156	1
3.73235545781730	3.36809189305649	157	1
3.73404832282505	3.36295174132964	158	1
3.72940548709829	3.35651648730116	159	1
3.72579370051862	3.35024528474883	160	1
3.73181645109214	3.38809120237358	161	1
3.73238724265563	3.36237992789352	162	1
3.72785852340778	3.34134692790675	163	1
3.72966560792535	3.33308804376038	164	1
3.73052263229416	3.34152474950746	165	1
3.73130375557025	3.33796923700716	166	1
3.72576079061381	3.32178234747153	167	1
3.72700028550951	3.36332220402885	168	1
3.72693686507077	3.34347003837704	169	1
3.72753058279881	3.32620500510363	170	1
3.72840566103150	3.31815851618344	171	1
3.72724795866752	3.33279518537896	172	1
3.72385385040158	3.32540626906457	173	1
3.72531704888220	3.32985606213320	174	1
3.72693145567641	3.33783126806015	175	1
3.72525679984320	3.33548947544912	176	1
3.72915390585468	3.35584840626746	177	1
3.73785471867420	3.36587536254234	178	1
3.73059891134923	3.34285155021746	179	1
3.73093304722400	3.36082227838729	180	1
3.73072901055585	3.36043293411987	181	1
3.72890400025059	3.35325449356465	182	1
3.72929720878142	3.35744397503282	183	1
3.73012373590316	3.35204525588283	184	1
3.73059140221995	3.33663763056403	185	1
3.72574686247989	3.33281646979284	186	1
3.72324011208013	3.32486360129636	187	1
3.73053025943055	3.36947326912317	188	1
3.72709750384134	3.33533478857171	189	1
3.72889797045966	3.33098198908356	190	1
3.73428542934983	3.36455314762232	191	1
3.73027503598438	3.34047633149613	192	1
3.72997825240869	3.34723080035370	193	1
3.72964214203742	3.35189421481888	194	1
3.72787527794021	3.36096810700116	195	1
3.72621424231290	3.33827713554801	196	1
3.72735172307900	3.34097598918292	197	1
3.73099103380349	3.37553577665892	198	1
3.73559434207973	3.36537945590765	199	1
3.73673111668340	3.38063749785297	200	1
3.73114841668798	3.35017303861897	201	1
3.73685700382994	3.36126585083107	202	1
3.73383527590727	3.35965869983639	203	1
3.73102713487000	3.34714371918814	204	1
3.73091019654181	3.36555961049173	205	1
3.73316217639806	3.33544324940076	206	1
3.72909544791668	3.35577293203083	207	1
3.72992195332017	3.34462536896683	208	1
3.72967784306851	3.35634061294512	209	1
3.73178463474551	3.37502692913219	210	1
3.72866896279150	3.33968046421598	211	1
3.73037832341082	3.32700936866683	212	1
3.72948128275852	3.32195137393690	213	1
3.72678563763794	3.33290106117258	214	1
3.72634492021691	3.35584264516389	215	1
3.73456108849373	3.37337993262191	216	1
3.73464833935191	3.36400425583558	217	1
3.73036678641699	3.35322283376949	218	1
3.73030387645721	3.37233245019562	219	1
3.73376631289787	3.37004852943290	220	1
3.73086273624566	3.36128080900481	221	1
3.73319914900121	3.34735964914806	222	1
3.73121518175720	3.35480550627267	223	1
3.73010750249534	3.34812576161014	224	1
3.73131012530477	3.37552843704958	225	1
3.72996932125186	3.35385483807929	226	1
3.73747057575013	3.35686953185928	227	1
3.73347973028365	3.35959264423822	228	1
3.72869008389221	3.33464951961089	229	1
3.72859506812843	3.33833096422627	230	1
3.72876426299907	3.35848684465434	231	1
3.73128784725992	3.36464583395844	232	1
3.73236237973907	3.37508854072502	233	1
3.72896580809139	3.35562389731773	234	1
3.73058111892123	3.34908239460735	235	1
3.72219315580894	3.35037475456521	236	1
3.72780093803101	3.34746450717561	237	1
3.72520893581782	3.33568854804790	238	1
3.72418353144948	3.34574237063950	239	1
3.72960503536981	3.34434940115396	240	1
3.72688186023171	3.32800555012038	241	1
3.73328200610104	3.36292102660510	242	1
3.72978265404183	3.34321183808386	243	1
3.73337883181126	3.35693150126515	244	1
3.73104045134636	3.34952764321945	245	1
3.73283988947966	3.36373451770336	246	1
3.73323023627124	3.37416278698273	247	1
3.72864766574736	3.37192088533224	248	1
3.72947109820517	3.34962674892848	249	1
3.73641311880401	3.35945141514225	250	1
3.72806448503573	3.34162277064005	251	1
3.72768886889258	3.32860181598044	252	1
3.72837455994088	3.34045800306824	253	1
3.72572800634602	3.35562557937915	254	1
3.72357179421401	3.32292054350032	255	1
3.73265442067113	3.35764059842597	256	1
3.72658180972379	3.33571231006186	257	1
3.72507684364801	3.33589545192977	258	1
3.72419375034807	3.31228419907135	259	1
3.73006514468218	3.33752401606675	260	1
3.73105604595751	3.33990784267733	261	1
3.72572568287818	3.34443054863079	262	1
3.73171536665018	3.36018680678719	263	1
3.73321808993791	3.37446465696390	264	1
3.73030632785376	3.33637675887871	265	1
3.73152172219141	3.34306823561680	266	1
3.73501492067719	3.36391111874529	267	1
3.73390204618647	3.35403287519553	268	1
3.73583389693896	3.36331719486414	269	1
3.73305776733001	3.36322405992737	270	1
3.72923423672132	3.32939127768879	271	1
3.72953083976848	3.34395034886613	272	1
3.72802565505802	3.33770083079631	273	1
3.73198462202859	3.34865834655546	274	1
3.72713111609602	3.32947141578496	275	1
3.72850400533555	3.33829004289091	276	1
3.73112829083530	3.35561894842631	277	1
3.72840615724022	3.33925161351919	278	1
3.72873429495763	3.33589592297533	279	1
3.72913134125228	3.33066163599527	280	1
3.73344884193103	3.35133405406814	281	1
3.73109202113500	3.36981134840664	282	1
3.72507392897422	3.35175454220790	283	1
3.73093692735901	3.34354217892750	284	1
3.73173298878424	3.33651028884883	285	1
3.73012063495991	3.35613986149914	286	1
3.73491457835941	3.38081273319034	287	1
3.73284878970534	3.36124083217927	288	1
3.72550454767299	3.32227003493497	289	1
3.72877939342785	3.33000910562115	290	1
3.73132991469136	3.35783164787728	291	1
3.73108812930053	3.37370627455047	292	1
3.73093223616964	3.38935090038160	293	1
3.73235642714502	3.36444392333864	294	1
3.72831094073975	3.35422845473407	295	1
3.72809194661276	3.35555655997068	296	1
3.72253600694002	3.32620201408931	297	1
3.72816817851306	3.34134804364215	298	1
3.73013605550626	3.33709012259869	299	1
3.72762244416129	3.33764375500158	300	1
3.72549347238406	3.34459194379080	301	1
3.72859276130482	3.32318760083107	302	1
3.72507578710650	3.31930155374790	303	1
3.72399752078033	3.33033953874153	304	1
3.73626041561132	3.36813134779070	305	1
3.72969636094757	3.34609374933859	306	1
3.73391704586391	3.35766775020840	307	1
3.73329074960897	3.37999913868655	308	1
3.73420269563377	3.36417350572568	309	1
3.73439963918659	3.37979246774784	310	1
3.73409462970027	3.36219483784470	311	1
3.73410093607823	3.36131686862666	312	1
3.72254746296464	3.32608821926592	313	1
3.72832984772456	3.33438431453074	314	1
3.72841522047056	3.32779806645553	315	1
3.72225071246452	3.32233162321824	316	1
3.73236430063161	3.33251956717273	317	1
3.72519842700709	3.32338711107841	318	1
3.72434536120104	3.32925849704746	319	1
3.72515811286048	3.31572622960430	320	1
3.72553470035610	3.33064149999041	321	1
3.72540677414064	3.32311389589455	322	1
3.72159179411532	3.32071136632173	323	1
3.72822423642570	3.32905205537626	324	1
3.72775862720488	3.33393010318225	325	1
3.73291288439917	3.35316924398665	326	1
3.73297094248879	3.34558388196860	327	1
3.73085317042050	3.35827954649209	328	1
3.73501787720865	3.38257283506672	329	1
3.73200461223561	3.36978488120303	330	1
3.73591933005977	3.36258449385666	331	1
3.72914992361210	3.35929808312295	332	1
3.72688168266616	3.33741477180281	333	1
3.72567824294928	3.33579209080229	334	1
3.73418256152579	3.34676545138871	335	1
3.72814362732737	3.33419103246307	336	1
3.72831200001847	3.34449673068847	337	1
3.72824930819411	3.36027436340477	338	1
3.73043142067016	3.35310302648171	339	1
3.73211953117958	3.34866193957003	340	1
3.72866666266602	3.33577988864393	341	1
3.73195563860907	3.36555131683163	342	1
3.73675650449943	3.37159065598226	343	1
3.73194258726367	3.38105927501450	344	1
3.73546091102511	3.36899606096556	345	1
3.72651195003491	3.34508089758377	346	1
3.72689626503440	3.32275712767971	347	1
3.73024289069619	3.34287369897473	348	1
3.72847885752281	3.34417839111258	349	1
3.72402450485135	3.33995708648174	350	1
3.73408387218585	3.38723951488656	351	1
3.73349862948508	3.37411273612513	352	1
3.72905743026842	3.36559200033299	353	1
3.72974071580234	3.36972432362352	354	1
3.72866536879957	3.34207642591205	355	1
3.73004742019738	3.33407743491958	356	1
3.72729019001535	3.34513513769240	357	1
3.72701083963798	3.33500076801977	358	1
3.73316892713779	3.35553531627558	359	1
3.73372244928133	3.35857006996700	360	1
3.73098585337991	3.34680175136922	361	1
3.73053025931207	3.35363913936202	362	1
3.73250906074065	3.36913488369119	363	1
3.73058870509537	3.35657189004298	364	1
3.73277000617984	3.37262353528202	365	1
3.73215092016229	3.38845797126689	366	1
3.73582473856699	3.37331570065682	367	1
3.72764717466729	3.34291114813022	368	1
3.73344157400277	3.35967253936675	369	1
3.72664253059881	3.35924430759849	370	1
3.73168016536596	3.37641905408429	371	1
3.72851860575570	3.37222568647310	372	1
3.73257455802162	3.35845678961485	373	1
3.73269910335754	3.36075455363390	374	1
3.73394185460727	3.37351460766217	375	1
3.73231956527599	3.36805092997516	376	1
3.73170672636083	3.38360254910115	377	1
3.73140438668196	3.38960098328049	378	1
3.72949652179489	3.36611103006616	379	1
3.73039186637727	3.37905100200011	380	1
3.72775576087316	3.34618003473572	381	1
3.72733556989219	3.33254708892506	382	1
3.72972070295991	3.35627888574949	383	1
3.72895503774152	3.36152372321794	384	1
3.72753133932222	3.32809537237418	385	1
3.72776547769869	3.34786183858717	386	1
3.73155781488482	3.36443561978796	387	1
3.72629211202197	3.33833255278996	388	1
3.73188378883805	3.34677516493424	389	1
3.73002993791712	3.34091677108430	390	1
3.73085204012532	3.37512174232584	391	1
3.73586363656686	3.38204880626708	392	1
3.72879674469972	3.33569045712208	393	1
3.72753183690305	3.34033840969001	394	1
3.72940334921670	3.33141544336677	395	1
3.73026353383876	3.35744138300963	396	1
3.73654335412816	3.37089421258473	397	1
3.73257970493106	3.35819142703974	398	1
3.72900792691822	3.38640857934980	399	1
3.73095457437493	3.37620114179443	400	1
3.72654890548360	3.34530754239860	401	1
3.72682390767166	3.34302970053833	402	1
3.73004081979234	3.35979386122271	403	1
3.73170955584678	3.36543656355131	404	1
3.73100515038297	3.36980067211178	405	1
3.73107217205452	3.36338124808659	406	1
3.72987076422990	3.37416401325850	407	1
3.72822974751234	3.36888733044158	408	1
3.72927791042398	3.36306089784019	409	1
3.72937319023626	3.36930258229522	410	1
3.72549073141552	3.34587815869822	411	1
3.73044548350677	3.36738277313197	412	1
3.73351329098416	3.37087184047396	413	1
3.73788235760619	3.37113366996611	414	1
3.73156225092834	3.35105673506949	415	1
3.73161198058899	3.34047587796432	416	1
3.72923474613140	3.33982259014715	417	1
3.72860789867789	3.36040702959369	418	1
3.72678809818379	3.35655221514330	419	1
3.73099381782804	3.37034750592354	420	1
3.73007740910315	3.35292238958302	421	1
3.73008747266292	3.33968869496086	422	1
3.73224323700315	3.36835620126623	423	1
3.72617976471054	3.33703620578931	424	1
3.72746721709246	3.33560600351718	425	1
3.72578329138848	3.34651455302525	426	1
3.73047029254110	3.35688682026211	427	1
3.73114672490463	3.37270865974243	428	1
3.72756583163331	3.35561027133319	429	1
3.73098026812662	3.35915750814916	430	1
3.73197073120589	3.35805359965849	431	1
3.73174460298362	3.36537118189465	432	1
3.73143549650384	3.37341371631866	433	1
3.73424986306997	3.37137863249165	434	1
3.72545110982520	3.33269948838591	435	1
3.72925762940203	3.33663273626646	436	1
3.72807636714225	3.35317025970545	437	1
3.73130636290582	3.36246364901913	438	1
3.73299292969838	3.38231028266766	439	1
3.72638794245586	3.34496701155940	440	1
3.72854875957525	3.34207020226076	441	1
3.73090898248235	3.33631631257078	442	1
3.72849190065652	3.34735829346630	443	1
3.72344120554638	3.33824673636167	444	1
3.72438751622617	3.32889559852396	445	1
3.72996678072742	3.33850282481405	446	1
3.72814003530943	3.35102619540025	447	1
3.72452714908791	3.33260746209490	448	1
3.72447217922929	3.35336403761739	449	1
3.72730443914301	3.34725311839045	450	1
3.73221156737124	3.37600493322117	451	1
3.73109362247834	3.38266969252347	452	1
3.72991650220364	3.37412197356076	453	1
3.72678863911622	3.33759665111893	454	1
3.73002479302088	3.36692718043582	455	1
3.73238107627099	3.37906647989943	456	1
3.73457437686654	3.39372411509176	457	1
3.72931852526407	3.37501163138451	458	1
3.73333353546300	3.37577693970547	459	1
3.72667669214650	3.33601810347490	460	1
3.72772648946409	3.33795360920191	461	1
3.72864697931894	3.32380240911577	462	1
3.73356647139412	3.36225014607482	463	1
3.73383820213416	3.37206654099436	464	1
3.72189783183352	3.32426839897546	465	1
3.72436727824322	3.32945125763573	466	1
3.73000920952424	3.34515893337840	467	1
3.72652038655740	3.36218452425948	468	1
3.73299194990093	3.38509872715672	469	1
3.72851079196541	3.34192106100837	470	1
3.73326069886559	3.35366121163194	471	1
3.72661871748388	3.33757423565282	472	1
3.72675351050767	3.34031200908607	473	1
3.73146906549064	3.35657400649708	474	1
3.72825019661411	3.33872384891137	475	1
3.72997341813826	3.34372339803755	476	1
3.72730179032280	3.33245210202824	477	1
3.72354696821191	3.33797302095123	478	1
3.72679518236379	3.34439486676621	479	1
3.73104648360704	3.35793052396091	480	1
3.73386633571950	3.37215101047952	481	1
3.72722356219214	3.34625970777850	482	1
3.73264362861468	3.36540627948139	483	1
3.73065879031632	3.36225745497697	484	1
3.72442405463214	3.34437092773909	485	1
3.72858673158911	3.33668088572029	486	1
3.73095241331629	3.32950077885397	487	1
3.72834577494460	3.33260900423305	488	1
3.73092469992433	3.35804153223784	489	1
3.73101623559801	3.35950946515488	490	1
3.72785219902350	3.35157165179175	491	1
3.73144130594456	3.35479437268508	492	1
3.72673111338886	3.35073156096206	493	1
3.72296050642131	3.31365201649810	494	1
3.72813120022177	3.33279099665566	495	1
3.72870674580510	3.32950093245841	496	1
3.72687256552468	3.34104279216295	497	1
3.72919765673163	3.34853541311458	498	1
3.72487117014661	3.33418629686324	499	1
3.72517056354451	3.33229333905217	500	1
3.72813193841894	3.33805677087803	501	1
3.72630028692154	3.34497354096385	502	1
3.72297049919758	3.32505276422088	503	1
3.72249502176619	3.33267477374059	504	1
3.73133794610000	3.34971582674801	505	1
3.72960536588377	3.35034318949226	506	1
3.72975884731611	3.35336160806336	507	1
3.73116264225846	3.37102660614006	508	1
3.73020899697373	3.34337060487730	509	1
3.72849910788367	3.35822219142395	510	1
3.72822314667709	3.37417393786941	511	1
3.72789904012876	3.35004662978810	512	1
3.72686452098851	3.34939462433052	513	1
3.72901386856588	3.33992252018216	514	1
3.73109801511747	3.35652105581019	515	1
3.72911377985916	3.34364988221046	516	1
3.73034028946771	3.36166651133299	517	1
3.73951656730129	3.38771605760995	518	1
3.73008243279235	3.36188885091956	519	1
3.72443302527709	3.31796094579722	520	1
3.72927215576192	3.36818064382449	521	1
3.72915723390303	3.37133212890532	522	1
3.73014134903119	3.37673521013757	523	1
3.72772368083480	3.35407999378318	524	1
3.73230356450447	3.37813876900127	525	1
3.72946981905448	3.35666696644560	526	1
3.72853058995658	3.37168126041220	527	1
3.73045883360309	3.36508649224623	528	1
3.73009282587289	3.36983770044490	529	1
3.73021795024342	3.36007338315265	530	1
3.72934290688382	3.34677495433144	531	1
3.72940079330425	3.34850198655610	532	1
3.72664517375041	3.34812076113255	533	1
3.72348234227066	3.31837584050668	534	1
3.72991384955301	3.34028902384262	535	1
3.72579862659810	3.34515224811591	536	1
3.72759541925709	3.33624860562556	537	1
3.73297529783268	3.35010669675481	538	1
3.72285402318698	3.33652637457027	539	1
3.72306486970071	3.33556747170742	540	1
3.72670267156231	3.35276001591279	541	1
3.72905052546836	3.35891864984089	542	1
3.72733874281345	3.35729867148814	543	1
3.73195953281268	3.39646127154898	544	1
3.73616125751549	3.39475734380998	545	1
3.73680176396708	3.37092939350923	546	1
3.72837660712763	3.36683730596897	547	1
3.73048298822702	3.36997505695847	548	1
3.72647088207795	3.36103266237488	549	1
3.72871835623598	3.36615807362710	550	1
3.72278333899802	3.35677045481496	551	1
3.72815492806234	3.35219856870488	552	1
3.72777926378696	3.35749748708147	553	1
3.72959278910398	3.34226387648913	554	1
3.73080733848951	3.35333590223551	555	1
3.72975591505420	3.37622655578603	556	1
3.72676813428222	3.35557767133347	557	1
3.73197507559313	3.37258605936413	558	1
3.72936452912130	3.35986241680244	559	1
3.72472700118747	3.36165758329462	560	1
3.72831527757141	3.35697766558280	561	1
3.72958976085090	3.36755340627536	562	1
3.72535882753258	3.36346054347486	563	1
3.72487193487815	3.35953482940259	564	1
3.73014440895891	3.35888012255363	565	1
3.73130967774359	3.36988613686009	566	1
3.73125637727674	3.35575636632440	567	1
3.72798464074834	3.34703250981419	568	1
3.73083887325152	3.37690071856075	569	1
3.72935091780235	3.36095811115661	570	1
3.72907524862580	3.39192671896543	571	1
3.73215844251909	3.38689806707748	572	1
3.73163900982337	3.37686759952709	573	1
3.73195916676570	3.35326921298149	574	1
3.73098899709986	3.37636172276485	575	1
3.73316358887243	3.37692918750616	576	1
3.72741834842602	3.35867602556212	577	1
3.73345454110025	3.36147291432686	578	1
3.72835533401305	3.36115177550162	579	1
3.72654869666884	3.34514884887007	580	1
3.72521838346699	3.33888360243438	581	1
3.72960220590268	3.35010786729181	582	1
3.72682801325663	3.32425398936035	583	1
3.72744514090069	3.34566721154682	584	1
3.73063780173472	3.37697256705871	585	1
3.73234395080370	3.36770311537998	586	1
3.72283515957934	3.34510104527263	587	1
3.72815236783553	3.32747346957302	588	1
3.72444592967126	3.33238956324283	589	1
3.72901597705105	3.33733215039606	590	1
3.72691128909079	3.35576472441259	591	1
3.72888864038897	3.36451831723818	592	1
3.73243552946070	3.37154533821103	593	1
3.73401596714308	3.37977509414432	594	1
3.73364522141194	3.38155153346335	595	1
3.73032728043847	3.35227460919647	596	1
3.73197342933126	3.36767908581107	597	1
3.72753246352938	3.35824076573677	598	1
3.72907057158034	3.34471673931868	599	1
3.72633888507429	3.35037901851795	600	1
3.72577320556213	3.35207805313108	601	1
3.73002245797657	3.35406265793013	602	1
3.73296585693979	3.34969773528737	603	1
3.73192916815703	3.37902151135237	604	1
3.73168705000670	3.38328576525490	605	1
3.72945996321274	3.37717482274170	606	1
3.73001636459147	3.38423096186352	607	1
3.72985639023499	3.35687747146432	608	1
3.73050208356163	3.35195289006635	609	1
3.72923359869769	3.35656885283381	610	1
3.72648746683020	3.34114877352793	611	1
3.72823031164181	3.36007051530166	612	1
3.72198805810771	3.32478190057021	613	1
3.72959365520254	3.34877281782372	614	1
3.72825598114389	3.35255011761564	615	1
3.72864618942375	3.36397498568738	616	1
3.73193924878851	3.35918838598377	617	1
3.73108358459623	3.36674558839629	618	1
3.73273077419288	3.36049970642646	619	1
3.73318016747686	3.37661637023796	620	1
3.72874043675009	3.34739679818156	621	1
3.72870034732129	3.35354131867618	622	1
3.72906053716006	3.34678251944488	623	1
3.72803229886047	3.32883034404653	624	1
3.72461399645194	3.32817005485537	625	1
3.72307814286305	3.30489705018094	626	1
3.73126501861202	3.35783565817399	627	1
3.73113020368555	3.37219259022408	628	1
3.73555715275465	3.36377031397268	629	1
3.73050615102042	3.37388298425299	630	1
3.72959360297491	3.34762681929220	631	1
3.73111308923735	3.34914731957850	632	1
3.72692750422376	3.35322280986385	633	1
3.72905206281567	3.33312241064946	634	1
3.73383869653407	3.35404799024038	635	1
3.72980600689520	3.34222328699724	636	1
3.72846478832211	3.33303715988470	637	1
3.73104927897575	3.34615613806370	638	1
3.72956708765274	3.32787706931481	639	1
3.72833215901856	3.34672986945883	640	1
3.72791933749728	3.34404226204901	641	1
3.72716577402975	3.34066766350086	642	1
3.72652075092186	3.32392231613406	643	1
3.72879612674465	3.33941974297089	644	1
3.72893532680292	3.37264697461264	645	1
3.72685044310503	3.35452793086541	646	1
3.72573631490500	3.35643300513591	647	1
3.72709784438444	3.34616272239160	648	1
3.73286223900804	3.34020680124271	649	1
3.72928516888212	3.34206717860884	650	1
3.72808636127839	3.34780172045052	651	1
3.72892192912537	3.33773854535446	652	1
3.72904344173989	3.32927480581852	653	1
3.72861259308121	3.35446992598312	654	1
3.72933683040878	3.32768809248057	655	1
3.73083474951347	3.36855302753167	656	1
3.73156725767458	3.36230571055312	657	1
3.73082444358938	3.37072615593788	658	1
3.73196621298287	3.36438329839596	659	1
3.73099219054966	3.38257637274249	660	1
3.73073747005536	3.37799844713493	661	1
3.72918468110668	3.36341213888258	662	1
3.72273935520938	3.33081926272974	663	1
3.73019825460571	3.34981410038636	664	1
3.72487695571544	3.33871951754191	665	1
3.72634339123419	3.34114601063666	666	1
3.72656476264232	3.33780024909745	667	1
3.72396273041703	3.35655715918584	668	1
3.72660372284200	3.33686765673832	669	1
3.72884045585475	3.34604750781401	670	1
3.72774597162705	3.34893151537392	671	1
3.72961563948259	3.35189839754042	672	1
3.72555382015393	3.31774887319200	673	1
3.72171790054569	3.33284539084447	674	1
3.72555409622668	3.33187092202487	675	1
3.72997637370000	3.36659382588785	676	1
3.72635858842738	3.34264315820000	677	1
3.73063202214141	3.35297065413649	678	1
3.72464901330769	3.35339489741937	679	1
3.72860948436601	3.34001023403291	680	1
3.73157273556165	3.36172529936925	681	1
3.72674043192167	3.36711635197215	682	1
3.72947666909870	3.36045184074000	683	1
3.72804139242140	3.34455362623610	684	1
3.72894511217082	3.33477216330320	685	1
3.73098624616794	3.36219747461831	686	1
3.73393498815249	3.37126818346479	687	1
3.73406229763057	3.37798802075183	688	1
3.72997659543262	3.38582896043797	689	1
3.73031237244884	3.34791493250215	690	1
3.72673380564130	3.33984796819072	691	1
3.72834898161371	3.36171996229646	692	1
3.72788130009495	3.33199370036248	693	1
3.73232304524946	3.33544780174724	694	1
3.72208139136213	3.32741822510828	695	1
3.72055464013991	3.31161019697352	696	1
3.72541261573648	3.32347331992930	697	1
3.72669804454880	3.32935278457966	698	1
3.72507737708594	3.32589578290752	699	1
3.72161027135667	3.31899416720574	700	1
3.72272551767761	3.32880364394927	701	1
3.73277870719662	3.33359799724448	702	1
3.72594056003352	3.34567496781402	703	1
3.72810092804208	3.35806866734721	704	1
3.72986142649289	3.34273646767193	705	1
3.72890249470220	3.35401610851960	706	1
3.72602298879941	3.32644886515626	707	1
3.72469873973216	3.30336192001771	708	1
3.72304683603492	3.31450895412105	709	1
3.72573863701767	3.34394696507764	710	1
3.72978677291494	3.36094744583572	711	1
3.72850147385103	3.35583627546149	712	1
3.72681538892966	3.35341140370754	713	1
3.72821197834400	3.35169220080700	714	1
3.72840616492666	3.34569360225128	715	1
3.72714736249559	3.34291479424961	716	1
3.72790796015365	3.34003060936075	717	1
3.73204337798360	3.35207469963922	718	1
3.72901942091349	3.35001211022699	719	1
3.73014704150644	3.34790788757398	720	1
3.72801133394024	3.34809469399169	721	1
3.73344711926757	3.36055644540618	722	1
3.72457268267310	3.34527018850170	723	1
3.72755399718044	3.34661253435487	724	1
3.73183251897983	3.38195880006871	725	1
3.73030883529077	3.37977262837772	726	1
3.72312643557986	3.33926837730537	727	1
3.72867175153344	3.36366617829204	728	1
3.73065712640539	3.37666547754459	729	1
3.72722076147816	3.34171185219353	730	1
3.72600924035646	3.33479714176184	731	1
3.73149176416545	3.35808271947807	732	1
3.73146697410529	3.36590936883946	733	1
3.72992358138920	3.33502644911249	734	1
3.72792180722172	3.35723561892821	735	1
3.72926673215137	3.35021154114633	736	1
3.73350959265191	3.35267358554249	737	1
3.73391273274620	3.37031606196440	738	1
3.73455216019949	3.37165510335367	739	1
3.72753225451139	3.35294507335361	740	1
3.72907312078456	3.33607574742348	741	1
3.73103750655037	3.35874897736477	742	1
3.73219452402762	3.36949888601178	743	1
3.73043548962731	3.35766072938812	744	1
3.73265422113739	3.36902429130900	745	1
3.73151355017015	3.37650600368988	746	1
3.73133145897255	3.38101926516647	747	1
3.72699937955726	3.35170539380755	748	1
3.72303788284895	3.34792703869357	749	1
3.72839338883174	3.36593481559489	750	1
3.72576462774377	3.33236955749789	751	1
3.72542860132077	3.32078905116625	752	1
3.72235394043165	3.32549457047331	753	1
3.73119526511471	3.36351014961497	754	1
3.72721706597653	3.35482830158830	755	1
3.73170240350806	3.35998458085122	756	1
3.72926918743308	3.35443818640651	757	1
3.72503561686816	3.34485298274790	758	1
3.72469458040987	3.33360361139258	759	1
3.72479917001824	3.33166815574983	760	1
3.73099554684778	3.35662525700869	761	1
3.72560244383891	3.34332888192497	762	1
3.73007960893124	3.33210310405780	763	1
3.72849008509028	3.37677485268198	764	1
3.72899866479984	3.34295059334719	765	1
3.72618851166380	3.33704480534237	766	1
3.72388770140139	3.30361739576143	767	1
3.72550158167606	3.33322052075198	768	1
3.72653731870714	3.32867345320732	769	1
3.72842852350790	3.33225877333636	770	1
3.72178226868393	3.32340328700889	771	1
3.72702866568192	3.33129444057775	772	1
3.72285002031223	3.34527414331551	773	1
3.72138578943981	3.34040291685165	774	1
3.72580893980280	3.33834192998836	775	1
3.73218020631062	3.35242272411363	776	1
3.72727188110543	3.33785028452546	777	1
3.72828230173862	3.33398125579891	778	1
3.72657162117181	3.34364821663910	779	1
3.72230004455475	3.34215653331957	780	1
3.71868607363076	3.31601621912996	781	1
3.72740361455148	3.34263778861700	782	1
3.73032729219812	3.34837244609137	783	1
3.73110187483385	3.34829148365005	784	1
3.72862205028301	3.34693977166536	785	1
3.72970100018179	3.36503187853730	786	1
3.73352864813156	3.35891434951441	787	1
3.72538842018661	3.32559795051182	788	1
3.72587555261666	3.32070339292225	789	1
3.72912907947042	3.34761055127661	790	1
3.72838222148059	3.35544030374231	791	1
3.72182177707098	3.34189603562446	792	1
3.72401763431465	3.33105634619109	793	1
3.72964103766773	3.35289012270299	794	1
3.72471144700534	3.35775319316452	795	1
3.72629906832545	3.36488553495310	796	1
3.73147074454343	3.36425951866120	797	1
3.73163905449556	3.34946506253119	798	1
3.72759997963435	3.33983931523263	799	1
3.72106879460862	3.31924448989207	800	1
3.71985359150616	3.32925448552557	801	1
3.72251276552882	3.34042278013877	802	1
3.72780211448331	3.34130703527772	803	1
3.72740561590358	3.33439762577457	804	1
3.72660426010075	3.34947510593576	805	1
3.72780421823370	3.35284012617903	806	1
3.73087205798135	3.33652308042030	807	1
3.73357336152495	3.37112221716821	808	1
3.72919834392840	3.35600837370740	809	1
3.73032461868654	3.34252377593730	810	1
3.72538805491977	3.34292304922095	811	1
3.72849319646341	3.33123518840331	812	1
3.72697359105421	3.33884017484432	813	1
3.72664927657746	3.32551162425920	814	1
3.72593088310958	3.33424382151115	815	1
3.73050608183522	3.35593059374849	816	1
3.73317768153040	3.37261201817376	817	1
3.72878610784259	3.33615821513634	818	1
3.72990753464767	3.34420676501688	819	1
3.73075653351007	3.36940517009342	820	1
3.73562836074517	3.39289073735376	821	1
3.73360929657975	3.38210611703436	822	1
3.73057760593872	3.36582168943851	823	1
3.73147392078314	3.36442083036147	824	1
3.72925414745851	3.37315688566163	825	1
3.72468427387350	3.35281982138972	826	1
3.72799049201428	3.35293811994255	827	1
3.73149869272035	3.35737550250966	828	1
3.72998569417173	3.35059524356585	829	1
3.72802748842370	3.34008512037940	830	1
3.72816215736085	3.33381668753768	831	1
3.73350653733211	3.35311808000769	832	1
3.72943251753952	3.34565710619701	833	1
3.72942010796984	3.35200377874036	834	1
3.72716089375583	3.35727168701357	835	1
3.73072693281294	3.35648264245953	836	1
3.72554430872701	3.34580809190516	837	1
3.72754232781559	3.34673776663290	838	1
3.73117589512676	3.35826354578692	839	1
3.73383256100543	3.36771997453146	840	1
3.72741690534782	3.35280932896589	841	1
3.72557112669957	3.34860225263433	842	1
3.73425872992456	3.37506666910272	843	1
3.73081559574117	3.35102826721555	844	1
3.72729422266921	3.34829094032027	845	1
3.73117223151181	3.33926475414282	846	1
3.73278707271113	3.35816545800725	847	1
3.73153120165788	3.35831778677648	848	1
3.72827043751968	3.34662928337981	849	1
3.72646714784102	3.34499646723060	850	1
3.73546255776382	3.36918495053170	851	1
3.73104247693527	3.35804020325321	852	1
3.73532835095321	3.37451847648473	853	1
3.72749058364371	3.37124896838435	854	1
3.72862686103327	3.35523385967463	855	1
3.72784359919008	3.33996774801102	856	1
3.72661513722380	3.33503274443864	857	1
3.73187041679644	3.36244793408482	858	1
3.72841446610452	3.34170216001298	859	1
3.72322168952463	3.33338312680231	860	1
3.72720160527773	3.32280045281969	861	1
3.72853774442094	3.33421506779786	862	1
3.72682369572754	3.34489440557062	863	1
3.73203458439777	3.35677008268223	864	1
3.72838992485680	3.37689167256464	865	1
3.73355618034217	3.37013212227940	866	1
3.72841321566443	3.34727010658121	867	1
3.72910010760294	3.36146568865102	868	1
3.73124175773849	3.35793193882421	869	1
3.72895934706278	3.34984608240443	870	1
3.72857230095733	3.35862850738936	871	1
3.73314969537917	3.38043846307190	872	1
3.73458653004292	3.38170100985190	873	1
3.72970702639967	3.33407492256754	874	1
3.73148110531156	3.35896319384764	875	1
3.71990783517119	3.32007391029170	876	1
3.71986296115985	3.30280405763416	877	1
3.72474185084179	3.31412147085697	878	1
3.72613760155861	3.33822017286848	879	1
3.73201467900310	3.37184411443589	880	1
3.72720843895104	3.35800737130683	881	1
3.72460310964726	3.32706138822364	882	1
3.72509850350144	3.32541222428298	883	1
3.72399335860208	3.34291739139497	884	1
3.72698878886678	3.34080157697897	885	1
3.72659767827445	3.33618755242646	886	1
3.73029807916504	3.35138275193411	887	1
3.73290096218171	3.37764364022307	888	1
3.73694622724156	3.40035575929213	889	1
3.73600493410195	3.40940724131325	890	1
3.73261873141508	3.40434116720472	891	1
3.73599955913467	3.41198532406216	892	1
3.73756647657503	3.37445491336197	893	1
3.72988481672848	3.36089423391439	894	1
3.73162614723485	3.35504843038164	895	1
3.72785514185928	3.33712543979215	896	1
3.72397496410534	3.31948575741510	897	1
3.73224431764120	3.35135374521248	898	1
3.72912661035332	3.34285645741304	899	1
3.72171311324098	3.32340280341272	900	1
3.73160310442628	3.36529140369463	901	1
3.73216016934019	3.39464277026167	902	1
3.73004537174958	3.36365188176666	903	1
3.72823153215500	3.35234478304340	904	1
3.72959210500303	3.36238574723802	905	1
3.73298463957934	3.37791884936260	906	1
3.72953147076840	3.35780575074499	907	1
3.72603521028025	3.34232913084320	908	1
3.73219178734689	3.35723362753804	909	1
3.72463607771005	3.33963772560580	910	1
3.72258990938809	3.35326505453802	911	1
3.72843611649981	3.36449762732233	912	1
3.73105261376863	3.32967370610249	913	1
3.73118352330055	3.36284981959370	914	1
3.73173129793725	3.37668387490036	915	1
3.73127604405665	3.37893598450915	916	1
3.73220984383245	3.35745082701598	917	1
3.72921372794472	3.36471557816458	918	1
3.72261689975129	3.32696739944817	919	1
3.72183841054818	3.31481116604433	920	1
3.72470761189673	3.33842731061458	921	1
3.72625020208951	3.34120092158422	922	1
3.72515609831926	3.32573623346526	923	1
3.72292994999056	3.30758089150902	924	1
3.72920026378073	3.34097655859711	925	1
3.72924017342345	3.35252765708924	926	1
3.72857316965883	3.36420870388746	927	1
3.72724834405046	3.35339135798790	928	1
3.73100432241575	3.35113546191761	929	1
3.72743546620250	3.34078183163398	930	1
3.73287246845599	3.35792727935928	931	1
3.73366653560581	3.37671309626024	932	1
3.73233206291703	3.36974394453678	933	1
3.72541259417187	3.35142320478589	934	1
3.72528753811236	3.34380722136950	935	1
3.72585493597401	3.35488059010138	936	1
3.73087721378528	3.37252990429071	937	1
3.72921841148516	3.34935350146116	938	1
3.72245972925780	3.33931440782830	939	1
3.72416394564009	3.34694649156685	940	1
3.73110731560051	3.37425913340452	941	1
3.73307705379960	3.38088250914789	942	1
3.73007099076992	3.34211527909541	943	1
3.73069605320304	3.36624442088767	944	1
3.73220595858128	3.35966374949164	945	1
3.72533688981337	3.34579627958150	946	1
3.72807318235913	3.35391597333363	947	1
3.73045986248568	3.37287178395857	948	1
3.73057246965309	3.36718277061330	949	1
3.73187163127132	3.36787764217342	950	1
3.73485397164727	3.38125277319083	951	1
3.72945199554127	3.36297223983972	952	1
3.73315677472288	3.37850562290825	953	1
3.72429496463423	3.34827272137054	954	1
3.73219618009231	3.36317445798132	955	1
3.73101739498247	3.35223788065812	956	1
3.72449306137371	3.33803763158877	957	1
3.72589372116870	3.32069802213989	958	1
3.72760591800778	3.34169058997334	959	1
3.72868905548837	3.35297940409670	960	1
3.72780433370131	3.35204381610306	961	1
3.73124148329161	3.37015761688316	962	1
3.72677768205609	3.36353747210419	963	1
3.72724001721990	3.36199570264852	964	1
3.72616222015910	3.35005488984454	965	1
3.72819352967934	3.33015692655627	966	1
3.72840760740811	3.32966182118755	967	1
3.72647958857319	3.33910039684450	968	1
3.72856849453653	3.33511760868243	969	1
3.72478873936369	3.32498211624205	970	1
3.73300519200804	3.34212251882817	971	1
3.72814552838877	3.33021822866933	972	1
3.72836168685433	3.32970963542549	973	1
3.73077379594996	3.35969756864062	974	1
3.72348083316200	3.33748938197874	975	1
3.72831709375517	3.35973361749539	976	1
3.73412302551918	3.38168512769871	977	1
3.73059477604838	3.36274644561598	978	1
3.73020979341191	3.36263541803656	979	1
3.72989588264759	3.34180218601300	980	1
3.72932359044445	3.34944159173068	981	1
3.73375090601438	3.35049120197207	982	1
3.72568708305273	3.34500583872448	983	1
3.73021457650731	3.34803528117695	984	1
3.72588319791652	3.33682798446950	985	1
3.73127158572687	3.37146759110615	986	1
3.72739808210112	3.35561446552497	987	1
3.72484183096706	3.35128830767992	988	1
3.72798107660970	3.36156213218710	989	1
3.72840009979692	3.36038561997696	990	1
3.73173195425192	3.35949759165824	991	1
3.72776465020485	3.35578137386472	992	1
3.72870950768305	3.34122084524354	993	1
3.72707320798177	3.34526937510624	994	1
3.73241389260377	3.39254056243749	995	1
3.73427121791263	3.38360180132420	996	1
3.72642934638127	3.34373887338923	997	1
3.72764648394986	3.34866167304820	998	1
3.72525302323067	3.34093465641814	999	1
3.73026031300754	3.35054381282939	1000	1
3.73121239607973	3.37022228907918	1001	1
3.72988353410973	3.36092728428908	1002	1
3.72640807622826	3.36271228214837	1003	1
3.72974777344556	3.35362001149657	1004	1
3.73034001993235	3.36462866237467	1005	1
3.73013962863357	3.35575611964266	1006	1
3.72870058926576	3.35818736086211	1007	1
3.72992425580454	3.36320543476606	1008	1
3.72486454456369	3.33971244750309	1009	1
3.72991789712437	3.35006636494017	1010	1
3.72515083287555	3.33878660213377	1011	1
3.72561324875036	3.31962409306884	1012	1
3.72230181137792	3.32407847368989	1013	1
3.72674614574077	3.32850157567455	1014	1
3.73147705002605	3.37649588848320	1015	1
3.72565018547752	3.34702136981832	1016	1
3.73103210600225	3.34803273011823	1017	1
3.72967463958373	3.33171164336554	1018	1
3.72770024537772	3.31487889672976	1019	1
3.72950454282358	3.34472993951240	1020	1
3.72600977322832	3.33833613019444	1021	1
3.72434455084454	3.30935590345714	1022	1
3.72647340415979	3.31161158248333	1023	1
3.72351401473314	3.31386177241999	1024	1
3.72491055233552	3.35102454262180	1025	1
3.73143045490929	3.36147967764310	1026	1
3.73336819833231	3.37044728744436	1027	1
3.72568985288136	3.35463430623334	1028	1
3.72938530047868	3.35139343006246	1029	1
3.73292019233920	3.36758429022430	1030	1
3.72426919953659	3.35246886457701	1031	1
3.72956482030693	3.35855677711200	1032	1
3.73161645129107	3.35190954302340	1033	1
3.72863974478210	3.33653270607475	1034	1
3.73135827059638	3.36410919134203	1035	1
3.73284340940867	3.35463245427904	1036	1
3.72347562999428	3.34026455714373	1037	1
3.72562916705497	3.34657858664490	1038	1
3.72508017803661	3.34815829734836	1039	1
3.72892225409109	3.35057819544853	1040	1
3.72640871892466	3.33116002842416	1041	1
3.72772680972002	3.33387490414388	1042	1
3.72980913798136	3.35075256303106	1043	1
3.72549694765276	3.33628825472912	1044	1
3.72693281840535	3.35266373852487	1045	1
3.72534673809743	3.34102429193849	1046	1
3.73098601331897	3.35170359918019	1047	1
3.72649290518727	3.33663526383864	1048	1
3.72803397207795	3.32320538701994	1049	1
3.72029219418966	3.32806482745948	1050	1
3.72288532705612	3.33438657883538	1051	1
3.71541738470726	3.29833723087507	1052	1
3.72123153287750	3.31541315865655	1053	1
3.72877451798745	3.34471215723969	1054	1
3.72678876088205	3.35176265727772	1055	1
3.72862729433243	3.36789729992932	1056	1
3.72028900355237	3.34250841887908	1057	1
3.72417425318632	3.34991700708429	1058	1
3.72814731239208	3.35259081572640	1059	1
3.72597560123340	3.35332115866840	1060	1
3.72853762983798	3.34339657511285	1061	1
3.73459297964183	3.38196505861212	1062	1
3.73357635503539	3.38610364430522	1063	1
3.72921043727302	3.36789477847255	1064	1
3.72698818449936	3.32359334991927	1065	1
3.72275735439036	3.30726675511625	1066	1
3.72360191696601	3.31686527795419	1067	1
3.72843770007038	3.32541542591029	1068	1
3.73066335355150	3.35009218199124	1069	1
3.72220976877929	3.36058460192045	1070	1
3.72358872619775	3.32903696264883	1071	1
3.72650892585813	3.32978736439822	1072	1
3.72689549770160	3.34314502913206	1073	1
3.72178931485300	3.34282601358622	1074	1
3.72438509081782	3.32810034233813	1075	1
3.72376595099542	3.33457606933945	1076	1
3.72455416111313	3.35754631248815	1077	1
3.72515577509402	3.32578372043954	1078	1
3.72591708162438	3.32588134603148	1079	1
3.72768397340741	3.33783986466406	1080	1
3.72704533654533	3.36079713158260	1081	1
3.73045491975596	3.36504236871448	1082	1
3.73044537813209	3.36647314800854	1083	1
3.72748067464635	3.33805972573468	1084	1
3.72576717567873	3.33774251975625	1085	1
3.72659525235859	3.33544144927321	1086	1
3.72992501729746	3.33261170834240	1087	1
3.72794171678924	3.34858728914144	1088	1
3.72843774258943	3.35538268243965	1089	1
3.73604259290609	3.36036457279035	1090	1
3.72581545270193	3.35149937897600	1091	1
3.72549253038697	3.32660095006085	1092	1
3.72365904587836	3.33201714851532	1093	1
3.73113874952075	3.37722734251949	1094	1
3.72683895319693	3.34473191803059	1095	1
3.72487518548390	3.32451547243713	1096	1
3.72816832407424	3.35987991762373	1097	1
3.72537409378385	3.35094975100678	1098	1
3.72756609676358	3.33794733489159	1099	1
3.72815639300378	3.33225103544706	1100	1
3.72744420333269	3.34019027164139	1101	1
3.72286453886215	3.33063457826913	1102	1
3.72483361909077	3.34523853743686	1103	1
3.72434023435826	3.30977782750957	1104	1
3.73003801260851	3.33704557911611	1105	1
3.73061512943877	3.35759794160305	1106	1
3.72551268878046	3.33160124504616	1107	1
3.72525214703291	3.34205489321753	1108	1
3.72437744141462	3.32375733083140	1109	1
3.72390633581825	3.31007704064989	1110	1
3.72844614378918	3.35131017038595	1111	1
3.73125451689279	3.35682487958053	1112	1
3.73246467705844	3.36657187252310	1113	1
3.72753260059094	3.35873824052149	1114	1
3.72637668439100	3.37167630303407	1115	1
3.73041653784668	3.36028418414482	1116	1
3.72966236305219	3.35967804324643	1117	1
3.72468490682309	3.33063066690366	1118	1
3.72630409288601	3.34974731947312	1119	1
3.73295202248785	3.36908968227515	1120	1
3.72536023102530	3.34893402816644	1121	1
3.73344274297767	3.35449051670576	1122	1
3.72320847520421	3.32789529619124	1123	1
3.72692678886528	3.33817666026282	1124	1
3.72816249671621	3.34610136756910	1125	1
3.72898274757377	3.36561613921729	1126	1
3.73403115480735	3.38305615240349	1127	1
3.72946138197354	3.38252207326626	1128	1
3.73668397422325	3.40480774332152	1129	1
3.73546966080769	3.38841676620534	1130	1
3.73345275918345	3.39121646522490	1131	1
3.73183393160352	3.36444575652730	1132	1
3.73334427636369	3.36982495219329	1133	1
3.72814152557707	3.38909389438854	1134	1
3.73105651237950	3.37552383742114	1135	1
3.73058984725034	3.39656108806209	1136	1
3.72754408221363	3.36541111809609	1137	1
3.72979380302831	3.35297950901966	1138	1
3.73178417763483	3.36306640389796	1139	1
3.73010794606510	3.36086448219276	1140	1
3.72586925674817	3.34917870082002	1141	1
3.72651563447613	3.34239557271108	1142	1
3.72311529611343	3.30660549681193	1143	1
3.72215258691237	3.32780397737806	1144	1
3.72724560355771	3.33285035128203	1145	1
3.73020886606205	3.36490188410713	1146	1
3.73294600689371	3.36745283802493	1147	1
3.72800124764306	3.35264334320409	1148	1
3.72693269444990	3.35011338325036	1149	1
3.72877749671659	3.35056455504396	1150	1
3.72461863121491	3.34440209316289	1151	1
3.72113390701147	3.32124887189354	1152	1
3.72736913958660	3.35646696476492	1153	1
3.73251700493589	3.36937659349555	1154	1
3.72403880233784	3.33245153366474	1155	1
3.72423213636745	3.33850885154781	1156	1
3.72876623602184	3.33042413745443	1157	1
3.72808225125246	3.33686130983879	1158	1
3.72708381245138	3.32644876148598	1159	1
3.72948094240813	3.34518984083608	1160	1
3.72763410172014	3.33981366446704	1161	1
3.73008843324456	3.37042583444755	1162	1
3.72816941314671	3.35965860312993	1163	1
3.72450537129451	3.34967874940721	1164	1
3.73124515863562	3.36497958355721	1165	1
3.72588003673332	3.36099554094103	1166	1
3.73034121894068	3.35928808387622	1167	1
3.73013498900582	3.35867959106215	1168	1
3.72896902835581	3.33429150314869	1169	1
3.72284378730571	3.32175899259664	1170	1
3.72828154667636	3.33260855977693	1171	1
3.72747548047578	3.35364804562403	1172	1
3.73336091772836	3.36904885585108	1173	1
3.72771884674060	3.36257967177290	1174	1
3.72707377309302	3.36332502476619	1175	1
3.72327204125834	3.33557502883434	1176	1
3.72420992466802	3.33834389541970	1177	1
3.72996096327659	3.35185957705546	1178	1
3.73447144514920	3.35796387764795	1179	1
3.72386835385833	3.33961002582334	1180	1
3.72743478293109	3.34936496194669	1181	1
3.72755971384722	3.33236168730591	1182	1
3.72733656200814	3.34060940718965	1183	1
3.72373272692552	3.34172824042515	1184	1
3.72716855260917	3.34925418445221	1185	1
3.72931767743957	3.38048351381253	1186	1
3.72860110728540	3.36312499632841	1187	1
3.72546682650829	3.34411072062830	1188	1
3.73136166039894	3.35299991289648	1189	1
3.73289603524557	3.36997588359006	1190	1
3.73535097065020	3.36780868756835	1191	1
3.73084955438791	3.33575553119104	1192	1
3.72739762421668	3.33242706501844	1193	1
3.73072253912120	3.35208091725987	1194	1
3.73318883589079	3.34962660748624	1195	1
3.73271709797931	3.36784144457853	1196	1
3.73090549892550	3.35491651193462	1197	1
3.72593973561296	3.31971635759159	1198	1
3.72567603430313	3.34107807707849	1199	1
3.73165514001021	3.37037480123325	1200	1
3.72740280277816	3.35279555078661	1201	1
3.72740247691048	3.36361878951478	1202	1
3.72884605781328	3.35526454351648	1203	1
3.72896042880345	3.35542160965273	1204	1
3.72962467153612	3.33818547855107	1205	1
3.72259006661183	3.33587656374920	1206	1
3.72575354296791	3.31337774844370	1207	1
3.72477915513096	3.33014584994478	1208	1
3.72891660697766	3.35165579799896	1209	1
3.72239294768632	3.34103847077152	1210	1
3.72216717600212	3.34021641411399	1211	1
3.72712642360654	3.34835195757107	1212	1
3.72879381868190	3.35805450045561	1213	1
3.72835213227456	3.37513420907604	1214	1
3.73088098908506	3.35998915640900	1215	1
3.72337689759243	3.31806801197545	1216	1
3.72990467877989	3.35455987042412	1217	1
3.72693492223464	3.34934304086431	1218	1
3.72940390637981	3.34781687473449	1219	1
3.72544712723005	3.32617078263681	1220	1
3.72501739972711	3.36072984497337	1221	1
3.72607667809882	3.34646944977672	1222	1
3.72973626772705	3.36374751543849	1223	1
3.72801325679609	3.35371439056322	1224	1
3.72702513217783	3.35466695782588	1225	1
3.73007326759078	3.36511530742101	1226	1
3.72804245857676	3.34656274590555	1227	1
3.72621986341601	3.35789542680645	1228	1
3.72483108191855	3.34943793083923	1229	1
3.73042656399065	3.33049861100854	1230	1
3.72681840320696	3.33961135064766	1231	1
3.72966880488051	3.35541739086929	1232	1
3.72874778637670	3.34022417011200	1233	1
3.72487460331719	3.33929722081317	1234	1
3.72790743201182	3.36168599789749	1235	1
3.73087494953965	3.35467714484622	1236	1
3.73047096818813	3.33850014671341	1237	1
3.72431141898147	3.33719412597959	1238	1
3.72677806780067	3.35510299759322	1239	1
3.73078183688463	3.37267000402646	1240	1
3.72940361594197	3.34907275490092	1241	1
3.72366690711430	3.32336353771733	1242	1
3.72545696751783	3.35036151900834	1243	1
3.73234789915844	3.38013705749231	1244	1
3.73328553952161	3.37541813860371	1245	1
3.73056435047061	3.36843698863115	1246	1
3.72924283874853	3.36438431682697	1247	1
3.73166888828845	3.36207925789571	1248	1
3.73052592110018	3.36707124156237	1249	1
3.72815425209348	3.38149649978213	1250	1
3.72823327210638	3.37340809346869	1251	1
3.73264410721044	3.37067939984022	1252	1
3.73057313738936	3.37114326677517	1253	1
3.72866812329393	3.37168246380744	1254	1
3.73027320717891	3.38256849869163	1255	1
3.73475275124563	3.37291200434327	1256	1
3.72817421641983	3.37944910089881	1257	1
3.72202784960071	3.33984883599517	1258	1
3.73047266334725	3.34670934361428	1259	1
3.73030768395169	3.33836736814089	1260	1
3.72543626596614	3.32448563207510	1261	1
3.72526884585659	3.34498571002913	1262	1
3.72828912909007	3.35896862857753	1263	1
3.73185910953768	3.36159183953092	1264	1
3.73282946887081	3.37918482530376	1265	1
3.72780153527982	3.34976109457316	1266	1
3.73069384651666	3.36077302651830	1267	1
3.73354929946933	3.37974496378680	1268	1
3.72765489620012	3.38249187391333	1269	1
3.72782716917759	3.34281952181739	1270	1
3.72633728965503	3.34001977053949	1271	1
3.72280469662247	3.32172234228351	1272	1
3.72895390749528	3.33855540291504	1273	1
3.72864824241179	3.35139094106149	1274	1
3.73114807228640	3.35245882244107	1275	1
3.73247955434030	3.37997969802154	1276	1
3.73413531398843	3.37383571437170	1277	1
3.72848010190251	3.34988871089262	1278	1
3.72779806463453	3.35190585835919	1279	1
3.72626543858644	3.34334730671977	1280	1
3.72918769625792	3.35872137904582	1281	1
3.72730993316956	3.34753729919060	1282	1
3.73317239362155	3.36262528708906	1283	1
3.73341782060955	3.37737315429301	1284	1
3.72970229566134	3.36971571275163	1285	1
3.73168550859604	3.37911925620354	1286	1
3.73081307863060	3.37660451267513	1287	1
3.73116962738175	3.34659076573602	1288	1
3.73287788516172	3.35998784231488	1289	1
3.73269541925541	3.38041702621905	1290	1
3.73229541424449	3.37454386411583	1291	1
3.73173475713736	3.35157957249414	1292	1
3.72966168945502	3.34673091314865	1293	1
3.72959174873623	3.36572068430319	1294	1
3.73035731584926	3.35223015638193	1295	1
3.72664115051417	3.34850372488096	1296	1
3.72514220839873	3.33720462297718	1297	1
3.73158719482580	3.35491039350653	1298	1
3.72815646202481	3.34513639783632	1299	1
3.72485453560592	3.34072297524698	1300	1
3.72899637318365	3.36139943060880	1301	1
3.73095038680601	3.38247453407508	1302	1
3.72907747737460	3.37125337051504	1303	1
3.72881908088274	3.35497023504669	1304	1
3.73300844256345	3.36771109726404	1305	1
3.72863901520091	3.33466551363192	1306	1
3.72183367151481	3.32708923882157	1307	1
3.72061233846114	3.31587375098160	1308	1
3.72713562703764	3.34527417854915	1309	1
3.72534439736784	3.33893669627552	1310	1
3.72471259015435	3.33658290914762	1311	1
3.72439781481921	3.33674520885546	1312	1
3.72447523506032	3.33610922318556	1313	1
3.73069871220336	3.36173629483266	1314	1
3.72492388291336	3.34253526535211	1315	1
3.72359379885671	3.34541567902734	1316	1
3.72171466398827	3.33985099061141	1317	1
3.72627856273054	3.35004810736251	1318	1
3.72737386694278	3.34945518304573	1319	1
3.73130093376701	3.36016117133309	1320	1
3.73002197289534	3.36550709639762	1321	1
3.73004190013118	3.33102654627614	1322	1
3.71741438179629	3.30946042319060	1323	1
3.72654027598684	3.34960250238183	1324	1
3.72665258139292	3.32964542012372	1325	1
3.72742638256867	3.34056114814895	1326	1
3.72726337129791	3.34525037964811	1327	1
3.72639981307135	3.35030128565300	1328	1
3.72891215798487	3.35841917288223	1329	1
3.72550734615715	3.32727877912193	1330	1
3.72746469334899	3.34047461768478	1331	1
3.73693329825499	3.39142962680892	1332	1
3.73369003299680	3.38752506874373	1333	1
3.72956457660304	3.36482494485568	1334	1
3.72775302098483	3.35334686000589	1335	1
3.72198794367660	3.33446893387311	1336	1
3.72057847935394	3.33429339675943	1337	1
3.72989928784997	3.37416943717883	1338	1
3.72961758519444	3.36059986611407	1339	1
3.72818537073341	3.35012181483994	1340	1
3.72568678935066	3.34813450105769	1341	1
3.72461819280407	3.32075001174963	1342	1
3.72230233120048	3.33856361092008	1343	1
3.72515120176447	3.33059194955472	1344	1
3.72408209709235	3.33062063260306	1345	1
3.72589380096365	3.34900713777888	1346	1
3.72320565591031	3.34609218289597	1347	1
3.73039968777706	3.34612515242712	1348	1
3.73094012260755	3.35618838518525	1349	1
3.72845525404634	3.33863198034609	1350	1
3.73355511413123	3.35849230151093	1351	1
3.72927070297418	3.35426268020686	1352	1
3.72295066051311	3.33692881871288	1353	1
3.72674418068230	3.33416756786302	1354	1
3.72660136417736	3.33130796369837	1355	1
3.72744400195134	3.33813306101734	1356	1
3.72581417993219	3.33509854801683	1357	1
3.71991236827047	3.31550253013143	1358	1
3.72453992198084	3.31726307139535	1359	1
3.73054069218027	3.34598227901313	1360	1
3.72730614749762	3.32748363954282	1361	1
3.72404071004082	3.32819920433406	1362	1
3.73042152707332	3.33881036582813	1363	1
3.72713165573605	3.34013666996055	1364	1
3.72717202840551	3.34204452391348	1365	1
3.72524357313776	3.33637508237096	1366	1
3.72782181436675	3.36608455523868	1367	1
3.72868886864311	3.34954184920312	1368	1
3.72939262258297	3.35597100036417	1369	1
3.73269180505066	3.38505003712017	1370	1
3.73044380094132	3.36227144205897	1371	1
3.72425189224376	3.33489966769104	1372	1
3.72445175035379	3.31904265576353	1373	1
3.72687193429857	3.33973528731338	1374	1
3.73027414851891	3.34807703184719	1375	1
3.72831988748015	3.36139893723309	1376	1
3.73082858678688	3.33782064168954	1377	1
3.72575847712547	3.33207305266447	1378	1
3.72735129277242	3.32003692697827	1379	1
3.72421584629324	3.32132052760447	1380	1
3.73129524151050	3.36067980895616	1381	1
3.72849702674992	3.35325551634797	1382	1
3.73104333454499	3.34390442609906	1383	1
3.72646046393926	3.33248282964357	1384	1
3.72592155553270	3.33645200362184	1385	1
3.72271947109353	3.32794412721513	1386	1
3.72399514275430	3.34439800752459	1387	1
3.72774984655840	3.35398884908250	1388	1
3.73237226881295	3.34766689931631	1389	1
3.72912014712298	3.35102215553097	1390	1
3.73300117736116	3.36290993743683	1391	1
3.73636317582120	3.40389687232181	1392	1
3.73076401660442	3.35785443705855	1393	1
3.72952906926924	3.34793897152281	1394	1
3.72773455215709	3.34150097035863	1395	1
3.72650555358573	3.34227241836787	1396	1
3.73130654297519	3.38146102663945	1397	1
3.73156480343336	3.36387361369808	1398	1
3.73131937463406	3.34726254410151	1399	1
3.72973135166826	3.33888046261994	1400	1
3.72831086303700	3.34895386996321	1401	1
3.73142034858922	3.34238643237994	1402	1
3.73328888930798	3.35855361771840	1403	1
3.73103438799532	3.37167787012050	1404	1
3.72840588157395	3.35598057596414	1405	1
3.72279486952872	3.32501520514108	1406	1
3.72509766593896	3.34128844559679	1407	1
3.72686750951167	3.33583880740069	1408	1
3.72725741852324	3.35814809222712	1409	1
3.73023349395734	3.34831469385756	1410	1
3.72970327670067	3.36298458734341	1411	1
3.73127111052983	3.37266292040089	1412	1
3.72956765739273	3.36068130229705	1413	1
3.73232762026255	3.36742783984924	1414	1
3.73037649390764	3.37561743561125	1415	1
3.72635529095112	3.34656033175149	1416	1
3.72471674394189	3.35657636701766	1417	1
3.72977477795628	3.35128554608230	1418	1
3.72611799714590	3.35103893824827	1419	1
3.72842185967054	3.36675306746984	1420	1
3.72784135382519	3.34419320827237	1421	1
3.72970557317448	3.34694421566804	1422	1
3.72929053357778	3.35620059924991	1423	1
3.72838750044805	3.35865208919642	1424	1
3.72422048466513	3.33139326812207	1425	1
3.72493473269298	3.32780150992746	1426	1
3.73085606914031	3.34552674306462	1427	1
3.72789950342721	3.35044550941583	1428	1
3.72722175392659	3.35573185455024	1429	1
3.72758735672713	3.33412710306809	1430	1
3.72874076114303	3.34285590905576	1431	1
3.72877815530863	3.34488851615472	1432	1
3.72896312317962	3.34771515585542	1433	1
3.72970245715364	3.34435306924751	1434	1
3.73304505102861	3.35607576109919	1435	1
3.72751624510090	3.34083720860963	1436	1
3.72728496632894	3.36057024530690	1437	1
3.72604767878460	3.35205513334888	1438	1
3.72557312742491	3.35804325227301	1439	1
3.72927962805979	3.36428458737153	1440	1
3.72739991354114	3.35503903268273	1441	1
3.72676873972210	3.32626788267403	1442	1
3.72311424907862	3.33637920491225	1443	1
3.72723602771347	3.34920500210951	1444	1
3.72869630519236	3.36097669572303	1445	1
3.72555244991667	3.34609371013568	1446	1
3.72593745881833	3.37886121810189	1447	1
3.73053723074587	3.36210670088588	1448	1
3.72762070068804	3.35460869291242	1449	1
3.73077813413586	3.35936193918023	1450	1
3.73231976524135	3.36477558654325	1451	1
3.73212127873240	3.37746574637577	1452	1
3.73165030428310	3.37559598970593	1453	1
3.72734813019808	3.33233075222776	1454	1
3.72466781692522	3.33662609900567	1455	1
3.73034407212005	3.34054530192937	1456	1
3.72670166994843	3.34768829878563	1457	1
3.71893846829042	3.31888098378735	1458	1
3.72245914318294	3.33009719459513	1459	1
3.72153237492935	3.31538609193427	1460	1
3.72715077641701	3.34323715217294	1461	1
3.72889311529321	3.36597755840918	1462	1
3.73011078134303	3.35943231069037	1463	1
3.73189156139698	3.36200981312395	1464	1
3.73083812184919	3.37408088698995	1465	1
3.73334777850802	3.37871666674090	1466	1
3.73432092114211	3.38313168886137	1467	1
3.73562763197654	3.40463454162176	1468	1
3.73480270201344	3.38451608877921	1469	1
3.72900107511447	3.34625327312079	1470	1
3.72496060639548	3.34415513214659	1471	1
3.72892955152565	3.36077291845017	1472	1
3.72604957158831	3.34425666341634	1473	1
3.72396659220486	3.32030070297460	1474	1
3.72937954140270	3.34404634069431	1475	1
3.72839821686901	3.33751022613768	1476	1
3.72382221023990	3.33519690933333	1477	1
3.72592000890523	3.34812140882332	1478	1
3.72441051264041	3.33038781624756	1479	1
3.72545304419793	3.32924410526850	1480	1
3.72680682582450	3.34421429070954	1481	1
3.72923444411845	3.34577683110315	1482	1
3.72930017350961	3.35749085269727	1483	1
3.72950908604344	3.36860664340313	1484	1
3.72540480977031	3.33189695320313	1485	1
3.72629208864614	3.35674909379800	1486	1
3.73152858848410	3.35896006476443	1487	1
3.73632486613325	3.37601700669286	1488	1
3.73340008302442	3.36870426055539	1489	1
3.73422580070151	3.36728875750829	1490	1
3.72761125316298	3.36565182968260	1491	1
3.73228055038882	3.37128365827350	1492	1
3.72677482218654	3.33944785944936	1493	1
3.72958958570975	3.34978972863455	1494	1
3.72812617800592	3.33764025883347	1495	1
3.72159084140678	3.31732966760190	1496	1
3.72858562368316	3.34766338143785	1497	1
3.73096045238758	3.36701596385642	1498	1
3.73113506783617	3.37060919121459	1499	1
3.73045868698016	3.37864483317254	1500	1
3.73223532755227	3.35779879080439	1501	1
3.72570492124263	3.35208111434949	1502	1
3.73130486126395	3.36837049292484	1503	1
3.73305562795915	3.36557077322910	1504	1
3.73060334457324	3.34533984491496	1505	1
3.72503832156864	3.33212900988147	1506	1
3.72505451270047	3.34102605689336	1507	1
3.72844423210859	3.33565344698049	1508	1
3.73115535110452	3.36687263858232	1509	1
3.72884040341992	3.35185982395434	1510	1
3.72992699249211	3.34697037463960	1511	1
3.72859520832689	3.35158689322021	1512	1
3.72692968228742	3.35223458034600	1513	1
3.73169449436258	3.36869631050087	1514	1
3.73369360754208	3.36698540989822	1515	1
3.72426840674640	3.35784550958539	1516	1
3.72809405303157	3.32594220912582	1517	1
3.72879193091033	3.34783340256711	1518	1
3.72898709459485	3.34280796580316	1519	1
3.73172396807994	3.35499804346706	1520	1
3.73253329445118	3.35368019404232	1521	1
3.72644980813356	3.33773298154704	1522	1
3.73023062461845	3.32569789041825	1523	1
3.72601626048103	3.32944960414668	1524	1
3.72972916791985	3.35708606579163	1525	1
3.72393985326415	3.33359055224611	1526	1
3.72473826364049	3.32291418721337	1527	1
3.72431866960694	3.33609755021707	1528	1
3.72473046484808	3.33675493103144	1529	1
3.72545101630977	3.34925507342321	1530	1
3.72837345861908	3.34052417027313	1531	1
3.72989219112021	3.36924636119546	1532	1
3.73205435616994	3.36058224205086	1533	1
3.73146780241223	3.34891362785275	1534	1
3.72372685685894	3.34944168642575	1535	1
3.72880054234034	3.34466481542370	1536	1
3.72634799004701	3.33350616327535	1537	1
3.72728043561183	3.33536159460611	1538	1
3.73107743695002	3.32801952839687	1539	1
3.72691328373465	3.33534255623184	1540	1
3.72791637937622	3.34178394204344	1541	1
3.72758337312189	3.35156723704776	1542	1
3.73044230405897	3.35388387955467	1543	1
3.72185066971046	3.32614452434458	1544	1
3.72753818467429	3.34667723498914	1545	1
3.72908096962198	3.34077091180095	1546	1
3.73378188600864	3.35954576969063	1547	1
3.73024802757140	3.34523796372293	1548	1
3.72985028874252	3.33878464815086	1549	1
3.73272223469249	3.38640426358129	1550	1
3.73472149184110	3.36045326111203	1551	1
3.73405505353471	3.36094508087151	1552	1
3.73306462969184	3.39660715448954	1553	1
3.73405405283808	3.38375901615908	1554	1
3.73175403511063	3.38562515803702	1555	1
3.73285692015763	3.36241454391816	1556	1
3.73119749314418	3.36202803156664	1557	1
3.72874721768636	3.34451152825394	1558	1
3.73083407610595	3.35194692798781	1559	1
3.72363464006256	3.33158549727132	1560	1
3.72511986774326	3.31598299930623	1561	1
3.73065637965224	3.33503419246173	1562	1
3.73736242261645	3.39051017739268	1563	1
3.73431528467402	3.38241807729243	1564	1
3.73120226367510	3.33616037143030	1565	1
3.72848209619796	3.33327696042727	1566	1
3.72815182336317	3.36351093610875	1567	1
3.72668717259801	3.36764885435466	1568	1
3.73010616544028	3.34225232225708	1569	1
3.72869311592365	3.36165433409444	1570	1
3.73285438485585	3.38010190694190	1571	1
3.73533017716704	3.39132787022906	1572	1
3.72816540042597	3.35321700830010	1573	1
3.73368806920798	3.38052985537494	1574	1
3.73245139830998	3.34491232098551	1575	1
3.73158950042646	3.34288763904139	1576	1
3.72831972763921	3.33681767473417	1577	1
3.72694185311659	3.34245757370785	1578	1
3.72527865322287	3.33557846142481	1579	1
3.72629870559574	3.32877325703478	1580	1
3.72611339567345	3.35239881612314	1581	1
3.73634938408782	3.38006213949993	1582	1
3.73024887995444	3.36799787139695	1583	1
3.72928418749526	3.36326155185128	1584	1
3.73110090699254	3.35473543214198	1585	1
3.72685958237058	3.35285954911240	1586	1
3.73113637798593	3.36038824681051	1587	1
3.73110827619609	3.35673337009055	1588	1
3.72825772946473	3.35603390079930	1589	1
3.72957537377415	3.37221027577352	1590	1
3.72693788656631	3.35893460950706	1591	1
3.72936782033746	3.35938649643776	1592	1
3.72518611949898	3.33928886287498	1593	1
3.72568161683345	3.33230857967588	1594	1
3.72951232289406	3.35261345201011	1595	1
3.73857705995277	3.38310469527949	1596	1
3.73191038895477	3.34638707998836	1597	1
3.73419721712162	3.36467572764059	1598	1
3.73072689126095	3.34614712786499	1599	1
3.72966645415781	3.37244513641490	1600	1
3.73329047388780	3.35393194703713	1601	1
3.72849583393735	3.33257840830659	1602	1
3.72583588823564	3.32693112719304	1603	1
3.72662492604981	3.35988982639926	1604	1
3.72392934847651	3.32001885636632	1605	1
3.72615985134607	3.32681975681417	1606	1
3.72638638160580	3.33255583849747	1607	1
3.72882723874664	3.34541522116791	1608	1
3.73256380439902	3.36814928535777	1609	1
3.73236601411651	3.36946242995605	1610	1
3.73381173533613	3.36852963018169	1611	1
3.72754122676049	3.36541452722757	1612	1
3.72874541548685	3.34291124043876	1613	1
3.72867252560923	3.35316521466162	1614	1
3.72671845831008	3.33499806689460	1615	1
3.73093384299274	3.34744269212365	1616	1
3.73240444366109	3.36529937892517	1617	1
3.73121149060260	3.35842200368439	1618	1
3.72519764595106	3.33743546494331	1619	1
3.72807155350912	3.32883972055273	1620	1
3.72963365259082	3.33684834530995	1621	1
3.72732176737377	3.33126987758850	1622	1
3.72634430110838	3.35108366252011	1623	1
3.72951693717741	3.35756560159253	1624	1
3.73289878015933	3.35523166156398	1625	1
3.72821697551835	3.34131924563464	1626	1
3.72962462999017	3.34718020500534	1627	1
3.72877292231305	3.33883181272317	1628	1
3.72596675437034	3.33598678788030	1629	1
3.72691037241133	3.34999230078288	1630	1
3.72546393745164	3.33808553096846	1631	1
3.72636802907176	3.33805206278565	1632	1
3.72775536088994	3.34690271940379	1633	1
3.72904005882598	3.34454238108139	1634	1
3.73108431978917	3.35780081504655	1635	1
3.73299375937373	3.36000136947548	1636	1
3.73595413030677	3.37080510902162	1637	1
3.74007941179078	3.38792010381572	1638	1
3.73272837165611	3.36387315446621	1639	1
3.73863439217982	3.38327857769037	1640	1
3.73254639655530	3.34476243689791	1641	1
3.72682891011786	3.34893106627772	1642	1
3.73062666297905	3.37316642167810	1643	1
3.72902153244767	3.32674642943422	1644	1
3.73305533360504	3.35991498196006	1645	1
3.73635184774093	3.38380551196446	1646	1
3.73981518856642	3.39277889231380	1647	1
3.73924350260348	3.38408348042035	1648	1
3.73310401808061	3.36057698660296	1649	1
3.73066863392463	3.34910540552562	1650	1
3.73041135437673	3.35137841452524	1651	1
3.73148675707421	3.35258689409453	1652	1
3.73542503016762	3.38667165070566	1653	1
3.73311459195359	3.37529610047095	1654	1
3.72660714386621	3.35295488998432	1655	1
3.73363800672258	3.36628728653315	1656	1
3.73228952741557	3.37260313463694	1657	1
3.73211089176053	3.34605358435059	1658	1
3.73603353037180	3.37547261004439	1659	1
3.72798075798134	3.35914487771130	1660	1
3.73116381940079	3.36022565116229	1661	1
3.73123162782431	3.36741586724624	1662	1
3.73432322663050	3.37529669407396	1663	1
3.72894080033010	3.36194696136764	1664	1
3.73245133610349	3.35936892918484	1665	1
3.73250715188581	3.36391339140515	1666	1
3.73267601951035	3.35362585874741	1667	1
3.72817855944023	3.36317316793950	1668	1
3.72738917350983	3.34839206818987	1669	1
3.72198503716214	3.32082558032087	1670	1
3.72729758216030	3.31494316565457	1671	1
3.72491657767201	3.32849161615206	1672	1
3.72348700526756	3.32601814795163	1673	1
3.72782166326348	3.36188750060267	1674	1
3.72473422124274	3.33336942472432	1675	1
3.72820478421081	3.35792681365181	1676	1
3.72184279373799	3.31143173838245	1677	1
3.72310043365119	3.30739039675382	1678	1
3.73150554214789	3.35063922143764	1679	1
3.73426380692740	3.36293156924848	1680	1
3.72999953270069	3.34468624566309	1681	1
3.72845266750178	3.34876044473351	1682	1
3.73014808365420	3.34905180312164	1683	1
3.72856079467872	3.35589511173846	1684	1
3.73079264019250	3.35766844522140	1685	1
3.73164485574498	3.35336528381170	1686	1
3.73330135732150	3.36388751446198	1687	1
3.72625503144455	3.34936758439460	1688	1
3.72318608328176	3.31426699123891	1689	1
3.72725816219181	3.32213855083228	1690	1
3.73256185126786	3.36097859080161	1691	1
3.73185590914569	3.36430242214363	1692	1
3.73081124780093	3.36652784953165	1693	1
3.72991425674762	3.34555212463506	1694	1
3.72502461310498	3.32324271145554	1695	1
3.72496326019654	3.34392968286943	1696	1
3.73036932885836	3.39000325921443	1697	1
3.72958767248279	3.38776857279236	1698	1
3.73053572622170	3.34855225612040	1699	1
3.72421109578894	3.34057058175680	1700	1
3.73020827832246	3.34812969832637	1701	1
3.72880718808743	3.34925231407137	1702	1
3.72855563719336	3.34829432592592	1703	1
3.73136462148190	3.35933122177277	1704	1
3.72979835134073	3.36462411858852	1705	1
3.72909711084922	3.36542046515688	1706	1
3.72947102022513	3.36293937526395	1707	1
3.73375859168160	3.37537841411374	1708	1
3.73205440713230	3.37254692579647	1709	1
3.73482158043308	3.38719020733211	1710	1
3.73734406163826	3.38269728884080	1711	1
3.73598769070439	3.38481235530295	1712	1
3.72565797533558	3.35566089084742	1713	1
3.72390338266413	3.34463441188323	1714	1
3.72587135554340	3.34684298876230	1715	1
3.73126701604774	3.37488677723540	1716	1
3.73133720355670	3.34458118054008	1717	1
3.72608583109860	3.34738935454199	1718	1
3.72474135691967	3.33149786897295	1719	1
3.72766901178828	3.36476811872282	1720	1
3.73168234776868	3.38296354457603	1721	1
3.73159027086490	3.38024676891079	1722	1
3.73045405920309	3.36651719965798	1723	1
3.72969798333746	3.36387404858963	1724	1
3.72581584784382	3.35764679503986	1725	1
3.72450211308225	3.33728896094863	1726	1
3.73023272633875	3.35146715492164	1727	1
3.73002067084595	3.35707210103449	1728	1
3.72905301385999	3.36023736303432	1729	1
3.73065217878284	3.36613624242152	1730	1
3.72940014296312	3.33569113327167	1731	1
3.73212516062405	3.33744639735556	1732	1
3.72807767768603	3.33006578918380	1733	1
3.72961610691702	3.34736166733892	1734	1
3.73141520392330	3.35960095335611	1735	1
3.73231907121105	3.36702560494085	1736	1
3.73304869734222	3.36589242340963	1737	1
3.73110314852793	3.34507435601259	1738	1
3.72472307497392	3.34433819196851	1739	1
3.73224775153074	3.36603871338369	1740	1
3.72805044599161	3.35035518733023	1741	1
3.72873882980653	3.36023827532085	1742	1
3.72933735473574	3.34381186447139	1743	1
3.72655913688998	3.33016009450476	1744	1
3.73022207044898	3.35150818586752	1745	1
3.73033579194450	3.34976043056797	1746	1
3.73558797088935	3.37042990565658	1747	1
3.72823623677288	3.35268876547845	1748	1
3.72812741223684	3.35266924668958	1749	1
3.73034886351321	3.37472949627741	1750	1
3.72965788293197	3.35267210954916	1751	1
3.72853073105034	3.34744934556497	1752	1
3.72637790410628	3.35925932580389	1753	1
3.72719079616174	3.35808427831188	1754	1
3.73239182090875	3.38604285157220	1755	1
3.73814927010765	3.37991707473488	1756	1
3.72778137768772	3.37317700012630	1757	1
3.73280644126751	3.37637980262449	1758	1
3.72561313833789	3.36438890771080	1759	1
3.72998061813311	3.34147115698713	1760	1
3.73066859145047	3.34188572661847	1761	1
3.72903958198465	3.34686716103244	1762	1
3.72301403439831	3.32765659834766	1763	1
3.72643973814308	3.33942882439245	1764	1
3.73178980422599	3.36077445053437	1765	1
3.73304138457835	3.35919087124430	1766	1
3.73345387691262	3.37388002737635	1767	1
3.73354003999258	3.39641673685070	1768	1
3.73184844932951	3.38174649013186	1769	1
3.73432486299216	3.38332353291531	1770	1
3.73610137748146	3.36156789785373	1771	1
3.73534169858808	3.37731702426218	1772	1
3.72835359552467	3.34436538869248	1773	1
3.73119168388561	3.35567133395289	1774	1
3.72673893041644	3.35229886471684	1775	1
3.72983147324052	3.34665615552844	1776	1
3.72658267986881	3.33588645698152	1777	1
3.72633274546522	3.32298539868944	1778	1
3.72400052392040	3.34405459007007	1779	1
3.72788211814669	3.36070371522239	1780	1
3.73943902387217	3.38034530745432	1781	1
3.72953988180363	3.37563574781999	1782	1
3.72393241843507	3.32975876281760	1783	1
3.72752154290474	3.31869848523157	1784	1
3.72749094277298	3.32397771702520	1785	1
3.72143361626337	3.33259768527030	1786	1
3.72479118562561	3.33731600308217	1787	1
3.72858902563184	3.32574697659573	1788	1
3.72558488406036	3.33662626017518	1789	1
3.73742331284426	3.36930643777806	1790	1
3.73013203511267	3.35139944175658	1791	1
3.73166791432217	3.35754706972179	1792	1
3.73320379353166	3.36369469768701	1793	1
3.73502842200151	3.37555235992270	1794	1
3.73213018024963	3.35278882230616	1795	1
3.72915466725001	3.35110868154559	1796	1
3.73042878696352	3.37074300971672	1797	1
3.73370299901761	3.35883437032526	1798	1
3.72781131399553	3.36941109025324	1799	1
3.73234269208527	3.39025397486757	1800	1
3.72862809235211	3.35681191936783	1801	1
3.73152746585714	3.36517276716476	1802	1
3.73345575553423	3.35966464777990	1803	1
3.72632857555089	3.33687897581621	1804	1
3.72743421578896	3.34755443608649	1805	1
3.73039900564849	3.36931279081059	1806	1
3.73203398028258	3.38820556893167	1807	1
3.72429416395368	3.35175158738731	1808	1
3.72652159759170	3.34381424251815	1809	1
3.72483521360565	3.33559474797157	1810	1
3.72970231691762	3.35685533781809	1811	1
3.73161107856084	3.36589528499868	1812	1
3.73590676881170	3.37059298121791	1813	1
3.72513647329647	3.34132484107495	1814	1
3.72894580818868	3.35842703035710	1815	1
3.73171417150068	3.37441706847731	1816	1
3.73131272265305	3.35209049838478	1817	1
3.73058813963562	3.35459360863521	1818	1
3.73264114939805	3.36094856733275	1819	1
3.72596503870640	3.36040066978484	1820	1
3.72243543149493	3.33655630162600	1821	1
3.72370518286841	3.31398315212172	1822	1
3.73042211716391	3.33680834278391	1823	1
3.72565009475676	3.34643775196546	1824	1
3.72454910167674	3.31518214040758	1825	1
3.72861922794065	3.35636135841891	1826	1
3.72698932289581	3.34240609981094	1827	1
3.73290393963505	3.36456355908136	1828	1
3.73310955224653	3.36812992570978	1829	1
3.73303180792840	3.38112030689901	1830	1
3.73120767191046	3.37396256986295	1831	1
3.72888992643524	3.35585278648280	1832	1
3.72737153728111	3.33593616880927	1833	1
3.72558774823072	3.32685052999222	1834	1
3.72382239176026	3.32301239830972	1835	1
3.73172886100340	3.36106030011045	1836	1
3.72980361834469	3.34475603493917	1837	1
3.72803534544034	3.32680063925750	1838	1
3.73146475476564	3.34683492619789	1839	1
3.72914380181670	3.34246497513744	1840	1
3.72732206121944	3.33038181689147	1841	1
3.73431107461108	3.34532511869767	1842	1
3.72799795103759	3.35666979774813	1843	1
3.72952928897894	3.36924531384544	1844	1
3.73242369954089	3.37035726328827	1845	1
3.73009352401631	3.37165492590348	1846	1
3.73293601329663	3.36532901085165	1847	1
3.72970750860681	3.34764262256748	1848	1
3.72714276077317	3.32906958911137	1849	1
3.72831956817332	3.33142616782976	1850	1
3.72389080491736	3.33061258926920	1851	1
3.72539744698731	3.32088435737194	1852	1
3.72769954854311	3.35234411281787	1853	1
3.73070831969475	3.34615316574947	1854	1
3.72510230275125	3.32229779117192	1855	1
3.72579188174769	3.34265465416365	1856	1
3.73159477504957	3.35343798504216	1857	1
3.73248177421996	3.34850030597215	1858	1
3.72732222765224	3.33641603377631	1859	1
3.72476904655960	3.34116371602961	1860	1
3.72453437128896	3.32076034022016	1861	1
3.72376834773335	3.34478004406551	1862	1
3.73053724588279	3.37172265646540	1863	1
3.72438356405600	3.35991608487067	1864	1
3.72980046451158	3.35392054188820	1865	1
3.72485505658221	3.32670383593977	1866	1
3.72538974330555	3.33443230556453	1867	1
3.73261518614650	3.37704243844766	1868	1
3.73089919137857	3.36139363825792	1869	1
3.73534049962338	3.38476197299336	1870	1
3.73508632937683	3.39884055181563	1871	1
3.72870464179676	3.35062519459521	1872	1
3.72716106397241	3.36681914568833	1873	1
3.72621245224757	3.33197748519407	1874	1
3.72277337441037	3.33965479783096	1875	1
3.73001868878591	3.36335769154331	1876	1
3.72487687345057	3.33372720008613	1877	1
3.72522241295381	3.32890922899215	1878	1
3.73480520829164	3.37153356135183	1879	1
3.73245291919342	3.37030925488154	1880	1
3.73017122586317	3.37187764524595	1881	1
3.72530068608941	3.34305405030623	1882	1
3.73110769269211	3.34864876046438	1883	1
3.73135627096140	3.35739463767107	1884	1
3.72900225644761	3.34143724322679	1885	1
3.72917589155537	3.33750913435600	1886	1
3.72984697192869	3.34373387218915	1887	1
3.72919769570139	3.33150708292153	1888	1
3.72162957211770	3.32413570058695	1889	1
3.72575881996476	3.32438304629126	1890	1
3.72570471400444	3.31674097900617	1891	1
3.72889182200422	3.36066229080125	1892	1
3.72932500099499	3.36266236770648	1893	1
3.72597979208013	3.34911685284058	1894	1
3.72441961091385	3.31288297921873	1895	1
3.72549542106140	3.32220471380705	1896	1
3.73688627072908	3.38217489085842	1897	1
3.73459605172434	3.37994496452193	1898	1
3.73164646221433	3.36155229940549	1899	1
3.72141684432643	3.33786591238462	1900	1
3.72890775503597	3.35077130278461	1901	1
3.72652629507287	3.34181533605721	1902	1
3.72357359334603	3.32596837848929	1903	1
3.72623393252897	3.35135456724257	1904	1
3.72915557775852	3.35381848935873	1905	1
3.72778686041151	3.34165916169782	1906	1
3.72868305211486	3.33507480435226	1907	1
3.72749074880702	3.34384914561836	1908	1
3.73151618655720	3.34950434741084	1909	1
3.73376419539946	3.35747261063359	1910	1
3.72867862711262	3.34716657523608	1911	1
3.72686063797492	3.35199922857554	1912	1
3.72856343491343	3.36558996541979	1913	1
3.73333092072936	3.35771037874867	1914	1
3.73032501647320	3.34569251993146	1915	1
3.72696213478892	3.35538440348639	1916	1
3.72575496448471	3.33953359818151	1917	1
3.72774612823249	3.34700593517729	1918	1
3.72925369163912	3.33438269120382	1919	1
3.72450251257235	3.32719426730244	1920	1
3.72904623671047	3.34575313876906	1921	1
3.73218571136778	3.34602473751428	1922	1
3.73405377666697	3.35952241198919	1923	1
3.73149428596219	3.36674517472511	1924	1
3.72755658750579	3.34889465013668	1925	1
3.73116980103106	3.36291336639839	1926	1
3.73337347863439	3.37301310078243	1927	1
3.72855166545516	3.34828017723111	1928	1
3.72548900585140	3.35657971533868	1929	1
3.72831538832295	3.34099087395992	1930	1
3.72940056658368	3.33506009861509	1931	1
3.73188817235576	3.34773250762157	1932	1
3.72592190577564	3.34019326474687	1933	1
3.73462546436138	3.37909715095325	1934	1
3.72905859463256	3.37205632754425	1935	1
3.72649525611534	3.37254372740415	1936	1
3.73605171042743	3.38058178723865	1937	1
3.73058034346900	3.37872490893850	1938	1
3.72865523201774	3.36994773667849	1939	1
3.72987135593149	3.35828782504445	1940	1
3.73338731677639	3.38858305102584	1941	1
3.73380056738332	3.36958107847787	1942	1
3.73059511561512	3.35683949961122	1943	1
3.72919404219182	3.34923540464537	1944	1
3.72406850279576	3.33397539817738	1945	1
3.73287432557140	3.35697086697043	1946	1
3.73163283037039	3.37529947234759	1947	1
3.72480718443081	3.37286076245411	1948	1
3.73377606483021	3.38509015761301	1949	1
3.73019039982309	3.33973468292451	1950	1
3.72432693816833	3.35250223799150	1951	1
3.72321204565010	3.31710081557927	1952	1
3.72540814429532	3.33551676503798	1953	1
3.72579385369311	3.33753946001650	1954	1
3.73121239490312	3.33940499979512	1955	1
3.72993316158012	3.33036347441494	1956	1
3.73042677899026	3.35007442179479	1957	1
3.72913087601264	3.36676693343874	1958	1
3.73348477698474	3.39166734192238	1959	1
3.72997062352478	3.38180507477745	1960	1
3.73322712584782	3.37651328933738	1961	1
3.72943498650746	3.39080733372116	1962	1
3.73083067710824	3.35842269323059	1963	1
3.72973751838680	3.35686881932324	1964	1
3.73182577933472	3.35881416647329	1965	1
3.73111520096953	3.37157302664020	1966	1
3.72747643001236	3.32821511029377	1967	1
3.73086733288330	3.35887948718007	1968	1
3.72932236712936	3.35423285383826	1969	1
3.72790179675802	3.34864323494982	1970	1
3.72963653415727	3.35728920661606	1971	1
3.73116449361857	3.36401520570402	1972	1
3.73126891613853	3.35638163837975	1973	1
3.73069306998617	3.36664867980732	1974	1
3.72823864069533	3.34599976533701	1975	1
3.73351368416877	3.36011648909953	1976	1
3.72963719393997	3.34575929703943	1977	1
3.72899880714931	3.34327443197794	1978	1
3.73278552772533	3.36731248561062	1979	1
3.72026022766159	3.33924126526027	1980	1
3.72982722758408	3.34272273516193	1981	1
3.72890623553371	3.34904414182006	1982	1
3.73272745975747	3.36908228139410	1983	1
3.73064332444413	3.35639110958220	1984	1
3.73057488327557	3.35213440196467	1985	1
3.72850426013207	3.34750542551967	1986	1
3.73294762755589	3.34969328107999	1987	1
3.73360394951099	3.35199885825463	1988	1
3.72416271343695	3.33468113847894	1989	1
3.72319318014936	3.34663542807984	1990	1
3.72790691503531	3.35595537174022	1991	1
3.72846651508586	3.35266398731291	1992	1
3.72676233053932	3.34674645651001	1993	1
3.73121218307707	3.35287368158923	1994	1
3.73159243098533	3.36946831811532	1995	1
3.72690198579923	3.36467373322772	1996	1
3.72847829363688	3.35264747962270	1997	1
3.72060143365605	3.31365008902344	1998	1
3.71825805938455	3.31532203535752	1999	1
3.72935135728690	3.33802521007872	2000	1
[truncated: 3,000 more rows]
