# Supplementary material for: Reversibility and Viscoelastic Properties of Micropillar Supported and Oriented Magnesium Bundled F-Actin
Source: PLoS One. 2015 Aug 31;10(8):e0136432. doi: 10.1371/journal.pone.0136432 (PMC4556452; doi:10.1371/journal.pone.0136432)
Supplement: S1 Data — See the Readme.txt file within. (ZIP) [file pone.0136432.s004.zip › Rheology-raw-data/120916 02mM/fov2182noDD/fov2182noDD.txt]

3.09134519095395	3.04765109256943	1	1
3.09442465122549	3.05424958907331	2	1
3.08983245041977	3.03311782548046	3	1
3.09173574451038	3.03687176170072	4	1
3.09542967310903	3.04471271179839	5	1
3.09453432269833	3.05244782645666	6	1
3.09044304480362	3.04199881386069	7	1
3.09441295139137	3.04444590364331	8	1
3.09679674399651	3.05922934293174	9	1
3.09390889843277	3.02480410614633	10	1
3.09214794736488	3.04710582435438	11	1
3.09690894798937	3.05962685046240	12	1
3.09582163355517	3.03649657779582	13	1
3.09085718118893	3.04711967333737	14	1
3.09144911333895	3.02726368589907	15	1
3.09492351812425	3.03676211545119	16	1
3.09299946895113	3.03222029099215	17	1
3.09099008752468	3.04824267541349	18	1
3.09187111471091	3.03638193929186	19	1
3.09047013233354	3.03246636450697	20	1
3.09365789815911	3.05302941608208	21	1
3.09373116050820	3.05537195308781	22	1
3.09067784941597	3.05555493339062	23	1
3.09097303498774	3.04237125206065	24	1
3.09052811612546	3.03617715673044	25	1
3.09197209165577	3.03259302820796	26	1
3.09240172787350	3.03215516769154	27	1
3.09067046852194	3.04348285707271	28	1
3.08678298344452	3.04844321892918	29	1
3.09051151183670	3.05661694359888	30	1
3.09163837078283	3.04668236056557	31	1
3.08804488735097	3.02197446244394	32	1
3.08817513739506	3.03861857813919	33	1
3.09274898453872	3.05396333753388	34	1
3.09400018911538	3.06552687733631	35	1
3.08989886853202	3.06235591633554	36	1
3.09038430219373	3.03572846849971	37	1
3.09119472371885	3.01866862449453	38	1
3.09279635370666	3.02803313634188	39	1
3.09342489082369	3.03093489112178	40	1
3.09294759661121	3.02539373418169	41	1
3.09042694160525	3.03418655021771	42	1
3.09517581804727	3.03939831040643	43	1
3.09119391453825	3.03599810351531	44	1
3.09045200395467	3.04367969810843	45	1
3.09183486630797	3.02503901639527	46	1
3.08858512514689	3.01272813337199	47	1
3.09051041326739	3.04082170983867	48	1
3.09152371108867	3.05508540276678	49	1
3.09083987269266	3.04416842996639	50	1
3.09082855490109	3.04704199156856	51	1
3.09090815412804	3.03273206594033	52	1
3.09146098497670	3.03765938926000	53	1
3.09383976276584	3.03121895517570	54	1
3.09168101806500	3.03580890355139	55	1
3.09094178560663	3.04489277809126	56	1
3.09019224376540	3.06213749879433	57	1
3.09049760018275	3.06170926575533	58	1
3.09351041232839	3.05763103005881	59	1
3.08983294591354	3.07354681005790	60	1
3.09404206119894	3.05089879841036	61	1
3.08619431503160	3.02727832374529	62	1
3.09218298303991	3.04325131134615	63	1
3.08992077970119	3.03155795659210	64	1
3.09158215507303	3.03828267264032	65	1
3.08762429498405	3.04007885884705	66	1
3.09049165034281	3.03528511077674	67	1
3.09040368208425	3.03448071145789	68	1
3.09160045800963	3.03910899138313	69	1
3.08931213177850	3.04471076756718	70	1
3.08952591847590	3.05751521736280	71	1
3.09299957295692	3.03665477447155	72	1
3.09034644164032	3.01369691883861	73	1
3.08992424933572	3.05419945427542	74	1
3.08913367245189	3.02248293034504	75	1
3.08858698088091	3.01371935408209	76	1
3.08845733936102	3.01446822521911	77	1
3.09181704921907	3.04546029754491	78	1
3.08960025277730	3.05311372843147	79	1
3.08842067185988	3.04980800355316	80	1
3.08908806007179	3.03746192816530	81	1
3.08781343002751	3.04592342598933	82	1
3.09247364732081	3.03316631013834	83	1
3.09125790821095	3.05665881837165	84	1
3.09182856578628	3.05724608167635	85	1
3.09094301078731	3.02825803493898	86	1
3.08914494790662	3.03832907069510	87	1
3.09227030784530	3.04487498043075	88	1
3.09192903014675	3.02388635141038	89	1
3.09220923200304	3.04191509194321	90	1
3.09204663840387	3.04851594574157	91	1
3.09096367122345	3.05738121114783	92	1
3.09374408483675	3.05195086146416	93	1
3.09191546839352	3.04134067728862	94	1
3.09097340880785	3.04184735697039	95	1
3.09338099733140	3.05575107408804	96	1
3.09158910366320	3.04563153178014	97	1
3.09424220937769	3.05485717634543	98	1
3.09316480293948	3.03823383049521	99	1
3.09072521050212	3.02461838301808	100	1
3.09062345042989	3.05033361614405	101	1
3.09036906003444	3.05924375224703	102	1
3.09189544767824	3.04255620034610	103	1
3.09094062986650	3.04581365339565	104	1
3.08939952853811	3.03370573598948	105	1
3.09077042722401	3.04568195196803	106	1
3.09096884719365	3.02845747206775	107	1
3.09176334680490	3.01864527948227	108	1
3.09039460958286	3.03818840791857	109	1
3.08810528670007	3.03784139798745	110	1
3.08835283090787	3.02898234542046	111	1
3.08881373316725	3.02779628706889	112	1
3.09105419112790	3.04597055123516	113	1
3.08874992243282	3.03696691261103	114	1
3.08812872735462	3.03364165339794	115	1
3.09086060093339	3.02737154967891	116	1
3.09027094229522	3.01432479028982	117	1
3.09160344151045	3.02406437795025	118	1
3.09489171139401	3.01468614452272	119	1
3.08879960143413	3.02983155649705	120	1
3.09110414164491	3.03267364184487	121	1
3.09143194020643	3.02557677607302	122	1
3.09256586781670	3.02628553486451	123	1
3.09140132933163	3.04879037413556	124	1
3.09075272478556	3.02639150198368	125	1
3.08896949562395	3.01409346302401	126	1
3.09297548852617	3.02456123762171	127	1
3.09252142925808	3.04517765859824	128	1
3.09289318909197	3.04749249783064	129	1
3.09117960087816	3.04745829723333	130	1
3.09168292794403	3.04559495395563	131	1
3.08922227882312	3.02561590075643	132	1
3.08837945739253	3.02179171160664	133	1
3.08921162058176	3.04627018441695	134	1
3.09047437401213	3.04618719459663	135	1
3.08657443271582	3.02463010477166	136	1
3.09173767756708	3.01376904972151	137	1
3.08949786058441	3.02037844992932	138	1
3.09121927653611	3.01578840987898	139	1
3.09231908008261	3.02920352928361	140	1
3.08747408605037	3.03949949970483	141	1
3.08818629107245	3.04631550312094	142	1
3.08949237842624	3.05886014744673	143	1
3.09230339834821	3.03787297438130	144	1
3.09286263738149	3.04285083565758	145	1
3.09293882431075	3.03128708727951	146	1
3.09330523698467	3.03969583522086	147	1
3.09168249357879	3.03088451698217	148	1
3.08894056666796	3.02774293304830	149	1
3.08809743961902	3.04236160359784	150	1
3.08881636668564	3.03578285757682	151	1
3.09179099755323	3.04236658995483	152	1
3.09094455494973	3.05153904624120	153	1
3.08832891461678	3.03602521540744	154	1
3.08988521274949	3.02531288869077	155	1
3.08949280982798	3.03890632660420	156	1
3.09140503678479	3.05616831730214	157	1
3.09156850741276	3.02277628092106	158	1
3.08939615280725	3.02952984171507	159	1
3.08923502062469	3.02918160645523	160	1
3.09251051827684	3.04813261126320	161	1
3.09350536581480	3.05549935970894	162	1
3.09200665756953	3.05162261915680	163	1
3.09551253024925	3.03890993290161	164	1
3.09160575550583	3.04845184954068	165	1
3.09280069765394	3.04519087681032	166	1
3.09267859606493	3.05116092565929	167	1
3.08917464024758	3.03890074654788	168	1
3.09081665579441	3.04200801935207	169	1
3.09229026614543	3.03383747759576	170	1
3.09571835183046	3.04897108896605	171	1
3.09115085843972	3.02320207695998	172	1
3.09324639207788	3.02119047817274	173	1
3.09198323386432	3.04258048699920	174	1
3.09431428242942	3.04605191898694	175	1
3.09145470854346	3.01520597256864	176	1
3.09253357301506	3.03510609613898	177	1
3.08875734491173	3.02928875651966	178	1
3.08866542002528	3.02236801481367	179	1
3.08883945772559	3.02812078470265	180	1
3.09012650426579	3.02171717099577	181	1
3.09086511070846	3.02166815585349	182	1
3.09223760581749	3.04245393905209	183	1
3.09074749449331	3.06018553743939	184	1
3.09174926731804	3.02540633741029	185	1
3.09057398160102	3.03641441869512	186	1
3.09100127006384	3.03632405509712	187	1
3.09112002709584	3.05224473026113	188	1
3.09256329447620	3.04592586044720	189	1
3.09230195055607	3.04999460981318	190	1
3.09189554080989	3.04354786291659	191	1
3.09177722582200	3.03317189451901	192	1
3.08753521843687	3.03266789460039	193	1
3.08822757034028	3.02115214707527	194	1
3.08833726271340	3.03669300596364	195	1
3.09215820600862	3.07433526998594	196	1
3.08967674217964	3.06012391630465	197	1
3.09141307209831	3.04542421073170	198	1
3.09549024911171	3.04995488155854	199	1
3.09017270873348	3.03672802443699	200	1
3.09221386588469	3.02892148701344	201	1
3.09278413683476	3.06761902786295	202	1
3.09167520120533	3.06057778480185	203	1
3.09027981581268	3.05815096408876	204	1
3.08731158884403	3.01064432923841	205	1
3.09060602001668	3.01778443087729	206	1
3.09098681527018	3.04639824470790	207	1
3.09271887471117	3.03620383850337	208	1
3.08991205365416	3.04832379095562	209	1
3.08844623474077	3.03745683173268	210	1
3.09243576845387	3.04737416429059	211	1
3.09297280350808	3.05461341998685	212	1
3.09242638892892	3.04645438799974	213	1
3.09321880875640	3.05372045386200	214	1
3.08975112189889	3.03618006004631	215	1
3.08821254228027	3.02256868326358	216	1
3.09260779318414	3.04509301779542	217	1
3.09074465199319	3.02715820372003	218	1
3.09176738575558	3.02391941781227	219	1
3.09079498613843	3.01810619088330	220	1
3.09151302819910	3.03130528854281	221	1
3.09462473176244	3.01960814548248	222	1
3.09301168479375	3.03538449844358	223	1
3.09309435082222	3.05361662430847	224	1
3.09261577473311	3.03267310822186	225	1
3.09182850714954	3.04042186826922	226	1
3.09068165713361	3.05146877259224	227	1
3.09081619687309	3.04650678119075	228	1
3.08935625439759	3.02824178822388	229	1
3.08955688293266	3.02534968144213	230	1
3.09139593073224	3.03472584887264	231	1
3.09237354218639	3.03540620578314	232	1
3.08939896811516	3.02619938590865	233	1
3.09031242689121	3.00195909771314	234	1
3.09364299323307	3.02428569951037	235	1
3.09095113466040	3.03291489830863	236	1
3.09122475748985	3.03688877101893	237	1
3.08755182192770	3.04092407183501	238	1
3.09229067715083	3.00722762154086	239	1
3.09311764673888	3.02361294178212	240	1
3.09206816509949	3.02377325798033	241	1
3.09209575116683	3.02861837694085	242	1
3.09155302989606	3.02504302354366	243	1
3.09005806426977	3.03307253016666	244	1
3.09233833864521	3.03419531584234	245	1
3.09232287882486	3.03496600908537	246	1
3.09057713053012	3.03450153674580	247	1
3.08906250124851	3.03051614586033	248	1
3.08972103511840	3.03090898839002	249	1
3.08960028375615	3.03756062142868	250	1
3.09184107531480	3.02828788259157	251	1
3.09072137345532	3.03269816211476	252	1
3.09188723086966	3.04034336817536	253	1
3.09026331565154	3.03605600231800	254	1
3.08929870783471	3.03546104527173	255	1
3.09080809727955	3.02925901031955	256	1
3.09308427414254	3.05953045698553	257	1
3.08798535684728	3.04416506111195	258	1
3.08771576838379	3.02573531316285	259	1
3.09122843281859	3.03764559035446	260	1
3.09365456413215	3.04175427250595	261	1
3.09000760427166	3.00498576521690	262	1
3.09020818460136	3.01219473317487	263	1
3.09161819215561	3.03143261730722	264	1
3.09159883660774	3.02049774217253	265	1
3.09367758331596	3.02692612357914	266	1
3.09186364084780	3.03387164311433	267	1
3.09108657078395	3.02371073001550	268	1
3.09264968937150	3.01601579723172	269	1
3.09200484776505	3.02106914792412	270	1
3.09355305978440	3.04245232706651	271	1
3.09244245047570	3.05063068196646	272	1
3.08953958834217	3.05189267299399	273	1
3.09058683737014	3.03200109718670	274	1
3.09296624780565	3.02428715580244	275	1
3.09191974862855	3.01389946827342	276	1
3.09280986742132	3.02362596550716	277	1
3.08948006688836	3.00934697116307	278	1
3.09209395655850	3.01223039011668	279	1
3.08995970307495	3.03572315418943	280	1
3.09138341535133	3.03434007531257	281	1
3.08905317356883	3.01313738787075	282	1
3.09076764547192	3.02506898280271	283	1
3.09303795064121	3.04988420946229	284	1
3.08994211542825	3.01097256388082	285	1
3.08972070487094	3.04120761146580	286	1
3.09105780432767	3.06328092649158	287	1
3.09179926388561	3.03714686335092	288	1
3.09211849764706	3.02729830232931	289	1
3.09447993956534	3.04067446175601	290	1
3.09325591791141	3.03844169695736	291	1
3.08965184548528	3.02045133360730	292	1
3.09050871293918	3.00596554306535	293	1
3.08816945150123	3.00578044422373	294	1
3.09039609458198	3.01090042178107	295	1
3.08959409488674	3.03317771116750	296	1
3.08985653625552	3.03208304832106	297	1
3.09046583621815	3.01654581627447	298	1
3.08742918763281	3.02689072769129	299	1
3.09035464618195	3.05819494464564	300	1
3.09043596612026	3.04915552086928	301	1
3.09025502902219	3.03278065090879	302	1
3.08813942639256	3.01915914853186	303	1
3.08834212915148	3.01929568544417	304	1
3.09292257799253	3.01955128164203	305	1
3.09045440190020	3.00680045766504	306	1
3.09086908780663	3.01313616393206	307	1
3.08948012886745	3.02038680648033	308	1
3.08738220770184	3.02426754584243	309	1
3.08882584753679	3.01735327586265	310	1
3.09272332891066	3.05059864073388	311	1
3.09000561041236	3.03722560065811	312	1
3.08642612247656	3.02743064299276	313	1
3.09286679561286	3.06892407077952	314	1
3.09074054468939	3.07318203712829	315	1
3.09056283119612	3.03885544883835	316	1
3.08787402438725	3.04107605190935	317	1
3.08766224030550	3.05409738531414	318	1
3.09034322691842	3.05034708932429	319	1
3.09227964575530	3.04271865868435	320	1
3.09003815721820	3.04880063062533	321	1
3.09180555286193	3.02487911129615	322	1
3.08809200645903	3.02991891889232	323	1
3.08852145756913	3.03508879855207	324	1
3.08918951690137	3.04685267612320	325	1
3.09025491672183	3.03352331615483	326	1
3.08727593540546	3.05156418451291	327	1
3.09156509772910	3.04620732570556	328	1
3.08981590469134	3.05277714848439	329	1
3.09182144424196	3.07019821416661	330	1
3.09049060803698	3.05301612990538	331	1
3.09177519470767	3.03711035474673	332	1
3.08759968129027	3.03651852779575	333	1
3.08970111388703	3.03063297473919	334	1
3.09220930157300	3.03803014368221	335	1
3.09219786051702	3.03801863492304	336	1
3.09072817808533	3.02420715065239	337	1
3.08873638476711	3.02544731125725	338	1
3.09029687410315	3.03570481024113	339	1
3.09193632519594	3.02586513951855	340	1
3.09191176312495	3.03896334481180	341	1
3.08787512342657	3.03682434892548	342	1
3.09178645758856	3.02439288642983	343	1
3.08668307754176	3.03467193484703	344	1
3.09033451037339	3.04394567011021	345	1
3.08806824667215	3.02661866163570	346	1
3.08819290973125	3.03557362163738	347	1
3.09172866042030	3.00852046691570	348	1
3.08700856753963	3.02088566364055	349	1
3.09052570272664	3.02233740603684	350	1
3.09189838892028	3.03124155363401	351	1
3.09211806920347	3.06135994710628	352	1
3.09243307771502	3.04414571902189	353	1
3.09087445437734	3.03803580247026	354	1
3.09072092719719	3.03715214726948	355	1
3.09028035878136	3.02596111714286	356	1
3.08935135472788	3.03115356059858	357	1
3.09008232073792	3.04170296999585	358	1
3.09091405429657	3.05504231610473	359	1
3.09023868739649	3.03358502012546	360	1
3.09394844454774	3.02538983218113	361	1
3.08816270854733	3.03022397848302	362	1
3.08909329946027	3.04945530895827	363	1
3.09111467910182	3.04099394615715	364	1
3.09182207899475	3.03434616084721	365	1
3.09314918993814	3.05342515410927	366	1
3.09009847926287	3.03989028009981	367	1
3.09035351699406	3.05591606470598	368	1
3.09036518419067	3.04874718121610	369	1
3.09130653338865	3.02889382545565	370	1
3.08872740794835	3.02976882433235	371	1
3.09391173446987	3.05871364152724	372	1
3.09269203937132	3.03588484043767	373	1
3.09032902189292	3.04635756678048	374	1
3.08851130476830	3.06337449435952	375	1
3.09284610212721	3.04549866816154	376	1
3.09162591077851	3.03617178584755	377	1
3.08791856227031	3.02864648218357	378	1
3.08772834511971	3.05063855344193	379	1
3.08832791033216	3.03377006750896	380	1
3.08870597446997	3.01414048708309	381	1
3.08669481794452	3.02096356116813	382	1
3.09083726623657	3.04222360871507	383	1
3.08850897958460	3.04019709100119	384	1
3.09065974360200	3.04948986876626	385	1
3.09300778090838	3.04566671453255	386	1
3.09298970303230	3.02341520350186	387	1
3.09247038286457	3.02612140019037	388	1
3.09141256252887	3.02317056536682	389	1
3.09313979913257	3.01556817500681	390	1
3.09128579963237	3.03268263234429	391	1
3.09154476160660	3.04200589218742	392	1
3.09144569744440	3.03597653250345	393	1
3.09115738333522	3.01611191380965	394	1
3.08941312263694	3.02107382324170	395	1
3.08973232802516	3.04081721991362	396	1
3.09160842922815	3.05359553725578	397	1
3.09038316855403	3.05372640304278	398	1
3.09329141945125	3.03931155704515	399	1
3.09231433635172	3.01453935312825	400	1
3.09086943380702	3.00787499186536	401	1
3.08893715367787	3.02479721354442	402	1
3.08711230918269	3.04934401836218	403	1
3.08802667123711	3.04131499078709	404	1
3.09099465714464	3.03525355736844	405	1
3.09180843646771	3.03387404139949	406	1
3.08940394919655	3.05673644258146	407	1
3.09078999264727	3.04738526345123	408	1
3.08867770808505	3.02135720393408	409	1
3.09474452279228	3.03417096379803	410	1
3.09288147279760	3.00894594958801	411	1
3.08948708200025	3.03689126693149	412	1
3.08799589889890	3.02094377156574	413	1
3.09389675798229	3.02032240911689	414	1
3.08884042284374	3.03320630788813	415	1
3.09224820726212	3.04258034645154	416	1
3.09248478920333	3.03573708869705	417	1
3.09088533777624	3.02390384860667	418	1
3.08862178742666	3.03258533337961	419	1
3.08768260606683	3.02242877966525	420	1
3.08873512487213	3.02671187906391	421	1
3.08767159950280	3.00159332767755	422	1
3.09351451361451	3.01649301112355	423	1
3.09142223580663	3.02618060730302	424	1
3.09174806437916	3.02693328194613	425	1
3.09072304697536	3.02349680267800	426	1
3.09199040081089	3.03547397010706	427	1
3.09358342802302	3.04918034318295	428	1
3.09115091284585	3.04444347285870	429	1
3.09168884695884	3.05090861181054	430	1
3.09136321337547	3.05036204150956	431	1
3.09535854673550	3.05833246488948	432	1
3.09052434323615	3.06476517481336	433	1
3.08957476721891	3.06010902144777	434	1
3.09224865921890	3.05052217838067	435	1
3.09384522125771	3.05673036359582	436	1
3.08911005423823	3.05425754440948	437	1
3.08899341563715	3.07663370516168	438	1
3.09346306616230	3.05451962981390	439	1
3.08986877195014	3.01371911357443	440	1
3.08741569135598	3.01806582638249	441	1
3.08918042138329	3.02481086688891	442	1
3.08961819789476	3.05016542307885	443	1
3.09094206099578	3.03051168984201	444	1
3.08919203933088	3.01121759586834	445	1
3.08989144155476	3.02534741395496	446	1
3.08822055983585	3.03187785729324	447	1
3.08757811969669	3.02579088120230	448	1
3.08974706822329	3.01705340474545	449	1
3.08943907979448	3.01670017036296	450	1
3.09248454674104	3.03911785823523	451	1
3.08929463424262	3.02428863635834	452	1
3.09299654123185	3.05373271021387	453	1
3.09285674370835	3.04806466837949	454	1
3.08799309851115	3.03757778431220	455	1
3.09199959799067	3.02023880345132	456	1
3.08986675013222	3.02473725310487	457	1
3.08922868961585	3.04015010197002	458	1
3.09191965114942	3.03968924471255	459	1
3.09083913666843	3.06710834251353	460	1
3.09021148096006	3.05199950757991	461	1
3.09210198958489	3.04455272791822	462	1
3.09150981516596	3.03828808673302	463	1
3.08866378481552	3.05445187295366	464	1
3.09227391148321	3.03453787075036	465	1
3.09242399091328	3.04167557090230	466	1
3.09045278091371	3.03753671717587	467	1
3.08974689235783	3.03790252499018	468	1
3.08983235608975	3.04038137215227	469	1
3.08915850323379	3.05333092170344	470	1
3.08936580909320	3.04605339468889	471	1
3.09117674256422	3.04818618579788	472	1
3.09398069495626	3.07215934121966	473	1
3.09282820353909	3.08281596022029	474	1
3.08987690077749	3.06358948371128	475	1
3.08981580504015	3.04134940933016	476	1
3.09020136643053	3.03190456221571	477	1
3.09104763677593	3.04651413187963	478	1
3.08670057829382	3.04879195162185	479	1
3.09494752925072	3.04065920595907	480	1
3.09547863464184	3.02192803522316	481	1
3.08953260295770	3.01298058149990	482	1
3.08975881933424	3.01195035772585	483	1
3.08757229402767	3.05477640564773	484	1
3.09099438234484	3.03667053650714	485	1
3.09243366549110	3.03543533764145	486	1
3.09411885915496	3.04634814903429	487	1
3.08954160675610	3.06463776042435	488	1
3.09070248659770	3.03908983142771	489	1
3.08872268411390	3.06379533344408	490	1
3.09320083879644	3.06452761517996	491	1
3.09252082873767	3.07423934958486	492	1
3.09239694446344	3.04979103134308	493	1
3.09150490576399	3.04054624607614	494	1
3.08885783811393	3.03687226862804	495	1
3.09382918127588	3.03006366894601	496	1
3.09379967238561	3.04321723352579	497	1
3.08903049401579	3.03890693073732	498	1
3.09210732026505	3.03428455737552	499	1
3.08783205457092	3.04021236322288	500	1
3.08837400045490	3.07185409905294	501	1
3.09160775511377	3.05750412036835	502	1
3.09167202006500	3.03481365722561	503	1
3.09338607023182	3.01573107265303	504	1
3.09138563119115	3.04068267868148	505	1
3.08992081985438	3.05254098991296	506	1
3.08880354197726	3.02586543693806	507	1
3.09109776359180	3.05968355376789	508	1
3.09236794408733	3.04900077408546	509	1
3.08719936506236	3.04142362678436	510	1
3.08929770276463	3.04870306992464	511	1
3.08880899961166	3.04694273600644	512	1
3.09052192888246	3.05102546287944	513	1
3.09236063206623	3.04470560366492	514	1
3.08979340838268	3.03276869061644	515	1
3.09044056669343	3.02484217082525	516	1
3.08978183432599	3.01163905060213	517	1
3.08965555237041	3.05161979299616	518	1
3.09046111058960	3.07034090567832	519	1
3.08920086398078	3.06762169995567	520	1
3.09104429730071	3.05583818352455	521	1
3.09207887340612	3.07351098312779	522	1
3.09215028998570	3.07353682100376	523	1
3.09260014220475	3.06326295298314	524	1
3.08745711510493	3.04693385074074	525	1
3.09034916181847	3.03815522399302	526	1
3.09118474320317	3.03455846249108	527	1
3.08944642730051	3.03648161885658	528	1
3.09228029761691	3.04017689549188	529	1
3.09174815237289	3.05779005322964	530	1
3.09140813484324	3.06389266709558	531	1
3.09379682359923	3.04828545086283	532	1
3.09127669067447	3.03952588039744	533	1
3.08966543957540	3.03789602681709	534	1
3.08866545282529	3.03059362710178	535	1
3.08862762049777	3.02853974896696	536	1
3.09140691775298	3.03380187488393	537	1
3.08851105420651	3.04598022649679	538	1
3.09172837277708	3.05145475731344	539	1
3.09098479733128	3.05649420178608	540	1
3.09070828346911	3.03736277433227	541	1
3.08953332362450	3.03486744580406	542	1
3.09099077264425	3.01884009760429	543	1
3.08937960168479	3.03818355579038	544	1
3.09069483979717	3.04938704743935	545	1
3.09002499444695	3.04274806792939	546	1
3.08970762982817	3.02050448186297	547	1
3.09193010314859	3.03965067174876	548	1
3.09143113449191	3.04941216824700	549	1
3.09204332406287	3.05804429413955	550	1
3.09402427848070	3.05941997555549	551	1
3.09033151322470	3.04545623218767	552	1
3.08921065059311	3.02049599744590	553	1
3.09544302740719	3.03679297292269	554	1
3.08997398451553	3.02103225669320	555	1
3.09092372005386	3.03285971775501	556	1
3.08982352229100	3.05430150310480	557	1
3.09184653886307	3.03893227543032	558	1
3.08976814465804	3.04540716867648	559	1
3.09298054150958	3.04818651474878	560	1
3.09262334048889	3.05015371659913	561	1
3.08827465371526	3.02226638342961	562	1
3.08934721213584	3.02333313738639	563	1
3.09123493882913	3.01098143477424	564	1
3.09277063349381	3.03133154472033	565	1
3.08810500058347	3.01667046316079	566	1
3.09368789532968	3.04229430701032	567	1
3.09057503555482	3.03198787281513	568	1
3.09350903521283	3.05427130484672	569	1
3.09232524855158	3.04162684951913	570	1
3.09088196289688	3.02648342492008	571	1
3.09061228713696	3.05075356238390	572	1
3.09161737128937	3.03376132077373	573	1
3.09492050120921	3.02809237163003	574	1
3.08949336999756	3.03792798266296	575	1
3.09268403194762	3.06070971171851	576	1
3.09124297051349	3.06127386242412	577	1
3.09194228452022	3.06061566257083	578	1
3.09378602491010	3.06795819620462	579	1
3.09369460785653	3.02589627853543	580	1
3.09021250438057	3.02383118166428	581	1
3.09017846028188	3.02442835857684	582	1
3.08868346018351	3.02634581556646	583	1
3.09057226665826	3.02503482909789	584	1
3.09280537367881	3.01750535251495	585	1
3.09138272066284	3.04255578496656	586	1
3.08937172798380	3.05602441003762	587	1
3.09365254849630	3.06492800676710	588	1
3.09252822725866	3.04728911856852	589	1
3.09315772526417	3.04556285072757	590	1
3.09126999464408	3.04205132276833	591	1
3.09104379819584	3.03839111140534	592	1
3.08957656505001	3.05181441529130	593	1
3.09058185494582	3.02522106805124	594	1
3.09187476799117	3.02747232615403	595	1
3.09323286678342	3.03768301335387	596	1
3.08999609152666	3.04130948654820	597	1
3.09198107010317	3.01730112881902	598	1
3.08867876254309	3.03584028332843	599	1
3.09230092323112	3.01059951619347	600	1
3.08971560944329	3.01888734036395	601	1
3.08984304043936	3.01509799145176	602	1
3.09006368902798	3.03360381624417	603	1
3.09270175562402	3.05055323313750	604	1
3.09287043797398	3.06144999085051	605	1
3.09070337320565	3.05112482401505	606	1
3.09115263657493	3.00946709203510	607	1
3.09067445011626	3.04672668293002	608	1
3.09026753829328	3.05784498734136	609	1
3.09186816869419	3.05446628300832	610	1
3.08863541710326	3.04534011949329	611	1
3.09091815087573	3.02139979482594	612	1
3.08877115802034	3.01022464065712	613	1
3.09148616076644	3.04873337201594	614	1
3.09278363234865	3.04698043740491	615	1
3.09173230676950	3.04557408531735	616	1
3.08851281463948	3.02644214592509	617	1
3.09118426246486	3.02290773322125	618	1
3.09357133875281	3.03805637019606	619	1
3.08844246349556	3.02684241932458	620	1
3.08889493547259	3.04572871383466	621	1
3.09217027100724	3.04229520715774	622	1
3.08979256789787	3.01571323856674	623	1
3.09099578470406	3.03213395111178	624	1
3.09209259649783	3.05982223121425	625	1
3.09259635752936	3.02995192765649	626	1
3.08870715357904	3.02170612542392	627	1
3.08767903518429	3.02663340012022	628	1
3.09248530913227	3.05514455750973	629	1
3.09320768999828	3.06039573150626	630	1
3.09152497175961	3.05816107410094	631	1
3.09033800877447	3.05275567427750	632	1
3.08972027514875	3.04287296003747	633	1
3.08868408454672	3.04309346612531	634	1
3.09048348112432	3.06505884047604	635	1
3.09173197741882	3.07469726158277	636	1
3.09133628719352	3.05995177735000	637	1
3.08919085013013	3.03805648320895	638	1
3.08901871668038	3.01620071837086	639	1
3.09028004299676	3.04355068416874	640	1
3.09240140448445	3.04440618352982	641	1
3.09232612510070	3.04921265494936	642	1
3.09170997450478	3.07902826976872	643	1
3.09065056627459	3.05741580918709	644	1
3.09287695655343	3.04747327646911	645	1
3.09170932580272	3.04853239678581	646	1
3.09427309747628	3.06597478785370	647	1
3.09305284275615	3.05389421983210	648	1
3.09277568053802	3.04433879292863	649	1
3.09008856117694	3.01220862691600	650	1
3.09085094165087	3.02990779412246	651	1
3.09112455569023	3.04948151994330	652	1
3.09112095607337	3.01042270311177	653	1
3.08898358541366	3.03321417388644	654	1
3.09176667611116	3.03793227097382	655	1
3.08823398405866	3.02933884468415	656	1
3.08934254986196	3.04149761279575	657	1
3.08863535697537	3.02018808092766	658	1
3.09073442296279	3.01810610131896	659	1
3.08836681550057	3.00989188162050	660	1
3.08996196111760	3.03752161703271	661	1
3.09076564369498	3.03306318270779	662	1
3.09194093094751	3.02382925473271	663	1
3.09158014575675	3.02060848228454	664	1
3.09007646286486	3.02260133385870	665	1
3.09181587432457	3.03355028266569	666	1
3.09327367265004	3.04393371073548	667	1
3.09302332495995	3.04012672652768	668	1
3.09180368679328	3.05541733410802	669	1
3.09067700326425	3.03565174724733	670	1
3.09110562470793	3.03330693548902	671	1
3.08834132786127	3.02009571152831	672	1
3.08782043532018	3.02102811980236	673	1
3.08906685640887	3.01509856566304	674	1
3.08820117277658	3.00820951039086	675	1
3.09009382321815	3.02703936737413	676	1
3.08679492926998	3.05645359037324	677	1
3.08819276484576	3.04611739279920	678	1
3.09046841986884	3.03014145111890	679	1
3.08885124286975	3.04105025416042	680	1
3.08879388609147	3.05542893539608	681	1
3.09233054158056	3.05860517914670	682	1
3.09184123650493	3.04206004107347	683	1
3.09271179268087	3.02641210302815	684	1
3.09081074228924	3.04023042551228	685	1
3.08904663116211	3.03992434021591	686	1
3.08889231532505	3.03499661730654	687	1
3.09218683801302	3.04766934503574	688	1
3.09184475464109	3.06044357315785	689	1
3.08894736628581	3.04254536907096	690	1
3.08869031755469	3.03865795763941	691	1
3.09012569970742	3.04969991247363	692	1
3.08787829019385	3.04770276260929	693	1
3.09322529169456	3.05978214342645	694	1
3.09031491082804	3.05203095768098	695	1
3.09126570122997	3.02873050610296	696	1
3.09026807048347	3.02382803368751	697	1
3.09256623055134	3.00786112311847	698	1
3.09421857820108	3.04794846783499	699	1
3.09142782261110	3.05789973853997	700	1
3.09121935062205	3.02104825713282	701	1
3.09274570768848	3.02568524297342	702	1
3.09336091372850	3.02741893528516	703	1
3.08941535508040	3.05011072910689	704	1
3.08871636647275	3.03029429258957	705	1
3.09225844544659	3.00439753780119	706	1
3.08929879168762	2.99835607972820	707	1
3.08858259181286	3.02407723617881	708	1
3.08732080057951	3.02757079079276	709	1
3.09306775626714	3.05927212415841	710	1
3.08815888349165	3.03423446891696	711	1
3.08988098103911	3.01838135325598	712	1
3.09224018828098	3.05595780611884	713	1
3.08938869572632	3.02871488519344	714	1
3.08922800361341	3.06735442675403	715	1
3.08664521598400	3.04187173778468	716	1
3.08829444380825	3.03796234842929	717	1
3.09121075160162	3.04217924660612	718	1
3.09109251670705	3.01734886122045	719	1
3.09287249326763	3.03700321753216	720	1
3.08997940235966	3.02879117940158	721	1
3.09222196076156	3.04560358582352	722	1
3.08891107996262	3.04841940939860	723	1
3.09213499148198	3.03482037815461	724	1
3.09004013975089	3.04016867527209	725	1
3.09422191418734	3.01963892873512	726	1
3.09023418362342	3.04059588116443	727	1
3.09000480608892	3.02469819655181	728	1
3.08784741094851	3.03578400492339	729	1
3.08870021145355	3.02125391253520	730	1
3.09058142312613	3.02966957858431	731	1
3.09238394609392	3.00811492335595	732	1
3.09130248852342	3.01137192127442	733	1
3.09222991267390	3.01887413729743	734	1
3.08987116917272	3.01697211117309	735	1
3.09040274839078	3.04589696787707	736	1
3.09145322546843	3.06287462769361	737	1
3.09329818324740	3.03476594767249	738	1
3.09190192396013	3.02446376225954	739	1
3.08872457621617	3.03943422095366	740	1
3.08916728238611	3.03016762968376	741	1
3.09134221315067	3.03584633497057	742	1
3.09279373643393	3.03802610802320	743	1
3.09020669357833	3.02078449463083	744	1
3.09011234173625	3.02453889514923	745	1
3.09248475189970	3.04686689389285	746	1
3.09008675058642	3.03898040623097	747	1
3.08953648661441	3.03931913018791	748	1
3.09042401864723	3.03858022568773	749	1
3.09000694750061	3.02674313565510	750	1
3.08969064334502	3.02808605921070	751	1
3.09301094730508	3.02953373295832	752	1
3.09189987842815	3.02488514271671	753	1
3.09245416499095	3.03209902155880	754	1
3.09125367059893	3.03267894987627	755	1
3.08876433603187	3.03897326086116	756	1
3.09134487354339	3.03051408300944	757	1
3.09076125838748	3.02654630911066	758	1
3.08582372153120	3.03524455379577	759	1
3.08859440849877	3.03437547696365	760	1
3.09061024334421	3.05520686858920	761	1
3.08670872675407	3.03098999145685	762	1
3.09164348097549	3.00652762414101	763	1
3.09049742495069	3.01105923572508	764	1
3.09036291120008	3.02897073628178	765	1
3.09152912770630	3.02898663614780	766	1
3.09369018463463	3.04704607800351	767	1
3.09243020598939	3.02558781857581	768	1
3.09323346108218	3.01864518746554	769	1
3.09220286312231	3.01094934907681	770	1
3.08984898812299	3.01806213645993	771	1
3.09373213749407	3.06412099649022	772	1
3.09618479501354	3.05892360251026	773	1
3.08985592366722	3.03636479143195	774	1
3.09150157045351	3.04069489334465	775	1
3.09058372255443	3.00955757811440	776	1
3.09043718327746	3.00314430350096	777	1
3.09320561200927	3.01996364696687	778	1
3.09086719237342	3.02772275315454	779	1
3.09436463053553	3.04564876295267	780	1
3.09122336567083	3.04161027093916	781	1
3.09034403199981	3.03038947401109	782	1
3.08667230145788	3.04709432182499	783	1
3.09182827479820	3.05722618459279	784	1
3.09096863278859	3.03847209057371	785	1
3.09039600900719	3.04475507872754	786	1
3.09152006282485	3.04600797627885	787	1
3.08730403066276	3.03595189659205	788	1
3.09032449743578	3.02383184110204	789	1
3.08869211075542	3.05389671325992	790	1
3.08877261641217	3.03938357738123	791	1
3.09104229966134	3.04300924977855	792	1
3.09168301502870	3.04530362507861	793	1
3.09482172567127	3.03247904327168	794	1
3.09014767571815	3.02302418796160	795	1
3.09090598968161	3.05453696764745	796	1
3.09183245872697	3.05772458887935	797	1
3.09362132784557	3.02618594205552	798	1
3.08962364621694	3.04925589668841	799	1
3.09111835283589	3.06500051601094	800	1
3.09014890299808	3.04886359957547	801	1
3.09330489829496	3.06072438641155	802	1
3.09167429912731	3.03888201798191	803	1
3.09275483541781	3.04732835092088	804	1
3.09144270799835	3.03003231875102	805	1
3.09321536753535	3.02727557177824	806	1
3.09100039221958	3.02967284321206	807	1
3.09281859700808	3.03567716370887	808	1
3.08808193675831	3.04315147885760	809	1
3.09124804332368	3.04385518557320	810	1
3.09143485385913	3.02966970165530	811	1
3.09305247478356	3.06328518306797	812	1
3.09043621583147	3.06764585383830	813	1
3.09298419010998	3.06566960688361	814	1
3.08846338798274	3.07494390015912	815	1
3.09060179953973	3.07904046881638	816	1
3.09064296928738	3.07347167207430	817	1
3.09084568584879	3.05572056146904	818	1
3.09185007256110	3.08100911863388	819	1
3.09057798121649	3.07178184303999	820	1
3.09354459388170	3.04924058455584	821	1
3.09319223383478	3.04524592411698	822	1
3.09070595642856	3.04208006800377	823	1
3.09047529449885	3.05472877798131	824	1
3.08978279958757	3.04086774526398	825	1
3.09152659526162	3.06622479326897	826	1
3.09457463206984	3.05187742082156	827	1
3.09353838061568	3.04971129141476	828	1
3.09264695779718	3.02734712024048	829	1
3.09140995018113	3.02800620286934	830	1
3.09188468631707	3.03745397022834	831	1
3.09095199458470	3.04562547714680	832	1
3.08843486245517	3.03616665279479	833	1
3.09295946832761	3.05018308066070	834	1
3.08841000926638	3.04329616287194	835	1
3.09137037295551	3.07975652665566	836	1
3.09310416070236	3.05939773917104	837	1
3.09224776510378	3.05276180692053	838	1
3.09287794700880	3.04208313667350	839	1
3.09108224686613	3.03893053197091	840	1
3.09047104234749	3.05142204711209	841	1
3.09075225226923	3.05296889245691	842	1
3.08987564537580	3.03230614841282	843	1
3.08674566445993	3.03157165685697	844	1
3.08888254369349	3.04807241704258	845	1
3.08823680274142	3.04599435842460	846	1
3.08868956057398	3.03044335745230	847	1
3.09316872247773	3.03046694428753	848	1
3.08770253516311	3.01663580056955	849	1
3.08688353046733	3.03731250099488	850	1
3.09270673034664	3.03671065784309	851	1
3.09348659711726	3.05320950787531	852	1
3.08943821613074	3.04319191087144	853	1
3.09001147597912	3.04229043975333	854	1
3.08794607102436	3.06817643012434	855	1
3.08818243133410	3.06144290370532	856	1
3.08845432244894	3.03519072151379	857	1
3.08536092516183	3.04234543461649	858	1
3.09176736818939	3.03363575003781	859	1
3.09338023244836	3.04985704146178	860	1
3.08971625552383	3.05405453528037	861	1
3.08873477226873	3.02933774628026	862	1
3.08637777997068	3.01278679691217	863	1
3.08871051817401	3.01978596714534	864	1
3.08754385692187	3.02443170507081	865	1
3.08958861094538	3.03149353223324	866	1
3.08832167504615	3.02274274886402	867	1
3.08683288767640	3.03376292561247	868	1
3.08976295346208	3.04289782831356	869	1
3.08772102785304	3.03376163086216	870	1
3.08905330908350	3.04660755017809	871	1
3.08903567598953	3.04042120219551	872	1
3.08942766095165	3.06826987334348	873	1
3.08809313647300	3.03329965780327	874	1
3.09072947278302	3.05431117709226	875	1
3.08907905431411	3.03739535069062	876	1
3.08707902387644	3.03591109779741	877	1
3.08922727275374	3.04593455933469	878	1
3.09277464940289	3.05040552068519	879	1
3.08994122984185	3.03496474058076	880	1
3.08850419469244	3.03871511792687	881	1
3.08874206865892	3.02370440499611	882	1
3.09002802632253	3.02282098385756	883	1
3.09092794696274	3.03040462610201	884	1
3.09202326923533	3.04371728197969	885	1
3.09263668296967	3.02944611393668	886	1
3.08727155386272	3.02418432467575	887	1
3.08819463128581	3.03021346129169	888	1
3.08915874294698	3.03178129328513	889	1
3.09114122144871	3.06963492801550	890	1
3.08818371675121	3.02534496910691	891	1
3.09036787408734	3.04117365911716	892	1
3.08959220815186	3.03550552576180	893	1
3.08849387536424	3.02715496567815	894	1
3.08903732941363	3.01034279301855	895	1
3.08906432870287	3.03447960846217	896	1
3.09131384135615	3.05407513179978	897	1
3.09065418546979	3.03268887497353	898	1
3.09308476423421	3.04145106834613	899	1
3.08925834677209	3.02116922005701	900	1
3.08863561563512	3.02840355625797	901	1
3.09130333544240	3.05427177476736	902	1
3.09121826859230	3.04783051233848	903	1
3.09057420872435	3.04469821105537	904	1
3.08869251892587	3.03148914705883	905	1
3.08814840712779	3.01395036137091	906	1
3.09414158244390	3.04152564429367	907	1
3.09151286964309	3.05276875528806	908	1
3.09320910748937	3.06637342575748	909	1
3.09252375702507	3.04695581255886	910	1
3.09008999818773	3.01581706500544	911	1
3.09192558833849	3.04521440139723	912	1
3.09267197519289	3.02411159139981	913	1
3.09133150831912	3.04909105953271	914	1
3.08858782222009	3.03103751970686	915	1
3.09118178977170	3.01900545024416	916	1
3.09159398977751	3.03858783083123	917	1
3.09098489752845	3.01249892219557	918	1
3.09118945208311	3.01940285683826	919	1
3.09256652495579	3.03336020301104	920	1
3.08866461017968	3.03947529322752	921	1
3.08525027820348	3.03343767326592	922	1
3.09033133659026	3.04932567833002	923	1
3.09207248578257	3.04780667371146	924	1
3.09106477545656	3.06232370262332	925	1
3.09306865738459	3.03507990282227	926	1
3.09128763047888	3.04009923141830	927	1
3.09221071427931	3.04790736504188	928	1
3.09174679357432	3.04639725121588	929	1
3.09004591716186	3.04885821899789	930	1
3.08956254283533	3.05212059993827	931	1
3.08953623239245	3.03911094655955	932	1
3.08800243495544	3.03392619449781	933	1
3.09012056170908	3.01738706263954	934	1
3.09135283519311	3.02684487266480	935	1
3.09179278319633	3.05547983547153	936	1
3.08911754014326	3.04780413084134	937	1
3.08962665988234	3.03027670072384	938	1
3.09031904823882	3.03854525524504	939	1
3.08985602910079	3.06282797900577	940	1
3.08893711242941	3.04114004833578	941	1
3.09024125076886	3.03851283513439	942	1
3.09548920405271	3.05188860970654	943	1
3.09078419472747	3.02788992832171	944	1
3.09190013145160	3.03996833255959	945	1
3.09010057741990	3.04008290063540	946	1
3.09416459647455	3.03437173828302	947	1
3.08881752683407	3.04519343373316	948	1
3.08799405885517	3.03257400515542	949	1
3.09050332345343	3.03273212793471	950	1
3.08589698268195	3.03762652635345	951	1
3.08739546409634	3.05081903631697	952	1
3.09163251290044	3.03320329731312	953	1
3.08990832820094	3.05005992769544	954	1
3.08907629379015	3.01741678925108	955	1
3.08889097606682	3.04145776665070	956	1
3.09025488854277	3.07040786327130	957	1
3.09415817473840	3.08023347440532	958	1
3.09011866176795	3.05827627802671	959	1
3.08975392374505	3.04045523959253	960	1
3.08871674683925	3.02690832890032	961	1
3.08776341608903	3.02299858727745	962	1
3.09047299669681	3.02232859953879	963	1
3.08973012343889	3.03621368697124	964	1
3.08854774514104	3.03340517116125	965	1
3.08853712480917	3.02394418247717	966	1
3.08921588498584	3.03825938490910	967	1
3.08962306335753	3.02695374574482	968	1
3.08736660314149	3.01568841548437	969	1
3.08873488388348	3.01977898487156	970	1
3.09079623881843	3.02818201094939	971	1
3.08787457120426	3.02713016023302	972	1
3.09080064838522	3.06007119069623	973	1
3.09105508078719	3.03483592867270	974	1
3.09026385022790	3.02302988991560	975	1
3.08915435372061	3.02855357925968	976	1
3.09140964944470	3.04821364465015	977	1
3.08914128937204	3.07005692974165	978	1
3.09083175998924	3.08323463101522	979	1
3.09423862201678	3.04465992958258	980	1
3.08645773064086	3.03735134159465	981	1
3.09146806571943	3.05581561932338	982	1
3.09039047781331	3.01103956807163	983	1
3.08868710006976	3.01920311855856	984	1
3.09159102851382	3.03444806437420	985	1
3.09075343469829	3.01657958676257	986	1
3.08911582300422	3.01777046275975	987	1
3.08958350662276	3.01695445840728	988	1
3.09024782224749	3.04103978278164	989	1
3.09031291958351	3.04575267986551	990	1
3.08792359063755	3.02686556434771	991	1
3.08938463295047	3.01274972855082	992	1
3.09061171358180	3.03626278711487	993	1
3.08912431797918	3.03518378275272	994	1
3.08954538594592	3.02435238652294	995	1
3.09148310519068	3.03185416588112	996	1
3.09474926099899	3.03652901940602	997	1
3.09275273627644	3.03863231920342	998	1
3.08787902360554	3.04819138577020	999	1
3.08969890169486	3.06341750654381	1000	1
3.08889977017055	3.04383375532743	1001	1
3.08966517384804	3.04197052538702	1002	1
3.08940017300629	3.02946798793711	1003	1
3.09071759531075	3.00557971693206	1004	1
3.09132841395817	3.03170818005186	1005	1
3.09056241442449	3.01974097992521	1006	1
3.09132126060021	3.04088771535831	1007	1
3.09384184879627	3.03666487478234	1008	1
3.09038052983100	3.07042569632336	1009	1
3.08898693833783	3.02991894915064	1010	1
3.08861203224274	3.04439786877862	1011	1
3.09266152483490	3.05182641436391	1012	1
3.08958147366178	3.02569881470243	1013	1
3.08895954825552	3.04555094497022	1014	1
3.09034754584271	3.04041478984197	1015	1
3.09223050131015	3.07022022645406	1016	1
3.08925321671574	3.03806691512545	1017	1
3.09095909732975	3.02668102984619	1018	1
3.09237641829114	3.01722857747709	1019	1
3.09168316087064	3.03251393671129	1020	1
3.09124610675286	3.02590055737363	1021	1
3.09355757328554	3.02912011764238	1022	1
3.08860711575492	3.03075518669136	1023	1
3.09027911487840	3.02607440771357	1024	1
3.09245966729899	3.03949361000913	1025	1
3.08986312679840	3.02905537617308	1026	1
3.08932403317546	3.02157781386281	1027	1
3.09093085141732	3.03077838221719	1028	1
3.09239503040740	3.04983161130474	1029	1
3.08922398079402	3.04461045397085	1030	1
3.09408782129385	3.04241570809963	1031	1
3.09084966464524	3.03015926566755	1032	1
3.08878247584235	3.03881935725700	1033	1
3.08902099961422	3.04198342388658	1034	1
3.09174951385711	3.03949037852097	1035	1
3.08676704684599	3.03950255997220	1036	1
3.09060694311933	3.03039826045074	1037	1
3.08971413452408	3.04895317906347	1038	1
3.09018386917512	3.05449578125267	1039	1
3.09168491071869	3.04204329309497	1040	1
3.08951382657905	3.05225803135133	1041	1
3.09108005939024	3.03465830031343	1042	1
3.09112045249187	3.03220690921966	1043	1
3.08936323329918	3.03462896028883	1044	1
3.09106786674532	3.05077458273475	1045	1
3.09183320820744	3.03775208529119	1046	1
3.09011342226984	3.03996979652145	1047	1
3.08933419087365	3.04419366357060	1048	1
3.08934072551194	3.05281401183672	1049	1
3.09108355582379	3.04247238431409	1050	1
3.08931851872789	3.02091514005686	1051	1
3.08820204705605	3.02157554244583	1052	1
3.08875994284459	3.02631006307102	1053	1
3.08806111018635	3.02304223870378	1054	1
3.08825823657165	3.03324405426730	1055	1
3.08863550430727	3.02728180287253	1056	1
3.08973799432665	2.99932224182682	1057	1
3.09076372402227	3.02598576339375	1058	1
3.09059508405922	3.03665435223798	1059	1
3.08831987804205	3.06302560064314	1060	1
3.08918755759932	3.04762251896669	1061	1
3.08949924412597	3.02887050821809	1062	1
3.08862977562958	3.04186511534068	1063	1
3.08509333062425	3.04154646281810	1064	1
3.08996319197956	3.02118040315335	1065	1
3.08987388569540	3.04471751172365	1066	1
3.08887650729010	3.03241564405663	1067	1
3.08550384050335	3.01319956933272	1068	1
3.08869783455815	3.02001632380536	1069	1
3.08907913702638	3.03572290941075	1070	1
3.09164841692067	3.02017566140634	1071	1
3.09024658381876	3.02848204939177	1072	1
3.08880446850280	3.02204134207897	1073	1
3.09173547434996	2.99941658820198	1074	1
3.08980772402370	3.00963140021129	1075	1
3.09393675379567	3.05348817184451	1076	1
3.08878131442008	3.03356365921203	1077	1
3.09216156313929	3.02860218989013	1078	1
3.09353658856628	3.04112938500919	1079	1
3.09410052577432	3.04826061209913	1080	1
3.08877739601020	3.07508053974205	1081	1
3.09144842622799	3.04477029376960	1082	1
3.09022806250404	3.01763671022068	1083	1
3.08949700018505	3.00982061790662	1084	1
3.08902342812669	3.01555713567588	1085	1
3.09226515353113	2.99535685442846	1086	1
3.08944008327620	2.99053455530576	1087	1
3.08889787038086	3.02155297553021	1088	1
3.08995452980763	3.02956397304317	1089	1
3.09051262337719	2.99862457431975	1090	1
3.08723260503964	3.01695715727045	1091	1
3.09072318309230	3.02083241767495	1092	1
3.08855175979465	3.02429963227987	1093	1
3.08626635538400	3.00403620901870	1094	1
3.08654133313547	2.99090296170018	1095	1
3.09171952314277	2.99632265440869	1096	1
3.08697588247019	3.02652167930265	1097	1
3.09221425746568	3.04107585063771	1098	1
3.08841605601453	3.02417855766735	1099	1
3.08994929823359	3.01463690474000	1100	1
3.08944775202975	3.01666263235253	1101	1
3.08900955923978	3.02261602254755	1102	1
3.09094692619291	3.04373100817159	1103	1
3.08639660469422	3.04868141077624	1104	1
3.08916615885684	3.05020814614014	1105	1
3.08945138448811	3.03905287390360	1106	1
3.08896296747546	3.03899200928456	1107	1
3.09018449614212	3.01884098955571	1108	1
3.08889806390356	3.01429346126199	1109	1
3.08876314092053	3.02091650034669	1110	1
3.09009567283737	3.01057406082478	1111	1
3.09171008204715	3.05326977634728	1112	1
3.09129079010218	3.03262195792670	1113	1
3.09249305629739	3.02949562732932	1114	1
3.08859144407496	3.02115918147418	1115	1
3.08977081633180	3.01283566508189	1116	1
3.09138399682208	3.01639172269265	1117	1
3.08995675452774	3.02579138745786	1118	1
3.09017749130573	3.05870010907591	1119	1
3.08993293562263	3.05978463857843	1120	1
3.09044127334224	3.07223348572019	1121	1
3.09015176985937	3.03987749509883	1122	1
3.09028566668188	3.03332397856137	1123	1
3.08835575708855	3.03389128841722	1124	1
3.09353032649935	3.03900584613098	1125	1
3.09105201673251	3.03259123727235	1126	1
3.08962634520220	3.02638341519400	1127	1
3.09067615298761	2.99679826129613	1128	1
3.08980759620429	3.02256177570714	1129	1
3.09195219882576	3.04398277058488	1130	1
3.09109868199178	3.07317650584140	1131	1
3.08800734328297	3.05559293174107	1132	1
3.09143333824954	3.04646831238516	1133	1
3.08664450770820	3.03010667330962	1134	1
3.08978473966668	3.02763232268815	1135	1
3.09330781366844	3.04730636603813	1136	1
3.09131668941420	3.04480115493457	1137	1
3.09105532386969	3.05446729389919	1138	1
3.08964061196577	3.05586357609845	1139	1
3.09047270817269	3.05351633183386	1140	1
3.08904624141041	3.03376522122584	1141	1
3.08742182885624	3.04352459683222	1142	1
3.09040700277326	3.04269809791830	1143	1
3.09029536223694	3.04623541453599	1144	1
3.08916385954742	3.04490151763450	1145	1
3.08903867819371	3.04327989735450	1146	1
3.08980690242973	3.04716740049514	1147	1
3.08660198913318	3.05453650510814	1148	1
3.09215654274758	3.04184212828563	1149	1
3.09111724219753	3.04867147609657	1150	1
3.08932132051207	3.04022049533198	1151	1
3.08941019082368	3.04421794859292	1152	1
3.09208130342820	3.02481159432293	1153	1
3.09016607267397	3.02864854181337	1154	1
3.08895824064942	3.03469278984046	1155	1
3.09148123755017	3.02178287511425	1156	1
3.09008055258547	3.03543975444099	1157	1
3.08994786166099	3.02361153877541	1158	1
3.09193189177682	3.04826951184523	1159	1
3.09132255059766	3.03994186543773	1160	1
3.09185311611762	3.03839116414180	1161	1
3.09349621569972	3.05000600042094	1162	1
3.09158403596685	3.01906731342839	1163	1
3.08961861661862	3.05052473133603	1164	1
3.09666543015617	3.05231770840655	1165	1
3.08865046680832	3.05910413216202	1166	1
3.09091608920251	3.06425676826778	1167	1
3.08774520606020	3.06254495745396	1168	1
3.08845970268774	3.04311556198638	1169	1
3.09170627978626	3.05261896375367	1170	1
3.09124202308994	3.02361608934448	1171	1
3.08755789978225	3.00872819133702	1172	1
3.09056221717903	3.03388627169868	1173	1
3.09417742323286	3.02872494114918	1174	1
3.08991527564722	3.05386875680826	1175	1
3.09225665131370	3.04836909579925	1176	1
3.09101606230035	3.03670264540380	1177	1
3.08857005858743	3.05346072667517	1178	1
3.09134706579830	3.05571464416918	1179	1
3.08869715718340	3.08673084916177	1180	1
3.09335064893688	3.03943077958460	1181	1
3.08963839888198	3.02579714086740	1182	1
3.08961509195366	3.03693386179069	1183	1
3.08977831624307	3.06054018270584	1184	1
3.09090515072482	3.05032263046410	1185	1
3.08983997307861	3.04710869883333	1186	1
3.09335821700597	3.04392015013033	1187	1
3.09287923989725	3.06706025978934	1188	1
3.08793951270069	3.03358314480964	1189	1
3.08731376818786	3.02342711814784	1190	1
3.09342102791589	3.03783653495894	1191	1
3.09057472589535	3.04189499312047	1192	1
3.09264676605751	3.03621581777181	1193	1
3.09352438393196	3.04499118314453	1194	1
3.09449939971733	3.04830598731562	1195	1
3.09106333798216	3.02479461154765	1196	1
3.09167109375799	3.02303174455682	1197	1
3.08744607701471	3.03978889678422	1198	1
3.08860377059862	3.04859014130369	1199	1
3.09305685187717	3.05840700252296	1200	1
3.09020872445964	3.03583824537176	1201	1
3.08860841132169	3.02958540550159	1202	1
3.09198530249519	3.01847759761904	1203	1
3.09139712740372	3.02785921126744	1204	1
3.09084262560555	3.03695666839632	1205	1
3.09219260478658	3.04163749423470	1206	1
3.08800599208044	3.04079116183098	1207	1
3.09212271721103	3.05077966166801	1208	1
3.09207704330054	3.05739708579503	1209	1
3.09111177434295	3.05761263691013	1210	1
3.09180043336030	3.03554229987057	1211	1
3.09178941464799	3.03727647988005	1212	1
3.08902219529190	3.04739835871021	1213	1
3.09521230954928	3.04472540122001	1214	1
3.09306857968309	3.04866358862847	1215	1
3.09129056680272	3.03416405329605	1216	1
3.08977909207181	3.02666284588883	1217	1
3.09026483303852	3.02102124078458	1218	1
3.09163226142976	3.03943326081163	1219	1
3.09023404896612	3.04008264585653	1220	1
3.08992959691121	3.05089022245186	1221	1
3.09364861398972	3.04025724348826	1222	1
3.09178657508239	3.03509638685475	1223	1
3.09153591758175	3.04737092746615	1224	1
3.08816524722783	3.03959785852837	1225	1
3.08843954427375	3.04284477589337	1226	1
3.09051124864689	3.02238799827456	1227	1
3.09008075048980	3.02562952023558	1228	1
3.08792452428238	3.04458315295626	1229	1
3.08973504535879	3.04059122851219	1230	1
3.09152480528813	3.04300422470525	1231	1
3.08901911217421	3.03775106901832	1232	1
3.08948363945296	3.06209125130770	1233	1
3.09102405702470	3.04741877491450	1234	1
3.08797191532361	3.02706989471337	1235	1
3.08952341437207	3.04150987193747	1236	1
3.09116135677672	3.06667915545274	1237	1
3.09176862606994	3.08567707035505	1238	1
3.09224040894410	3.05490277975925	1239	1
3.08938974642634	3.06701441886554	1240	1
3.09023297180660	3.07496532819226	1241	1
3.09407826224406	3.07068529637183	1242	1
3.09318620412364	3.06493992182640	1243	1
3.09013617643299	3.05281902745699	1244	1
3.08843692977082	3.01331784716349	1245	1
3.08638931707536	3.03153890433744	1246	1
3.09050702510891	3.00775793220872	1247	1
3.08770093956111	3.02461926478351	1248	1
3.08964868516257	3.02850430830525	1249	1
3.09198470073745	3.03379361198940	1250	1
3.09056676190843	3.01743552342122	1251	1
3.09265711878644	3.02601072876827	1252	1
3.09050227469811	3.03214721883462	1253	1
3.08986075683050	3.03628562954801	1254	1
3.09114602296677	3.04799628739765	1255	1
3.09187744249597	3.04791863564015	1256	1
3.08932403604832	3.05562282306266	1257	1
3.08793531725669	3.06227683777646	1258	1
3.09030165770847	3.05452650583207	1259	1
3.09267900917934	3.03214531544761	1260	1
3.08903310545678	3.04250830279557	1261	1
3.08753073118449	3.07589580744999	1262	1
3.08898874942744	3.06554942046447	1263	1
3.09112059743116	3.04305772488266	1264	1
3.09021817789596	3.05893141256428	1265	1
3.09029156769637	3.04383938314210	1266	1
3.08867597389822	3.05252053766898	1267	1
3.08785911026380	3.03420893356449	1268	1
3.08608155083058	3.03575654763020	1269	1
3.09151972110869	3.03901521243972	1270	1
3.09229336591290	3.03817869192468	1271	1
3.09122856162647	3.02521291082888	1272	1
3.08948867539351	3.04292585148213	1273	1
3.08813212691784	3.03431579340984	1274	1
3.09198517801467	3.01635633895491	1275	1
3.08920832542616	3.03134933267850	1276	1
3.09046010597751	3.04687525546054	1277	1
3.08982094181249	3.04558616717253	1278	1
3.08904010209570	3.03797347052989	1279	1
3.08883682715203	3.02650688676175	1280	1
3.09129512715795	3.05323939135661	1281	1
3.09161277494863	3.05048342433871	1282	1
3.09142902947524	3.04893963174494	1283	1
3.09056534012015	3.03395736629955	1284	1
3.09274302829068	3.06537087883822	1285	1
3.08858316556494	3.04163554442613	1286	1
3.08661284806870	3.03939365184268	1287	1
3.08963072849990	3.04584877990387	1288	1
3.09115089043520	3.03669073896968	1289	1
3.09139156544563	3.04984029153410	1290	1
3.08829602455784	3.05975046630260	1291	1
3.08973244224643	3.04282498086313	1292	1
3.08890805358237	3.02712067126737	1293	1
3.09070685659958	3.05491959038677	1294	1
3.08985897555271	3.04215491045733	1295	1
3.09025884736494	3.03598243557267	1296	1
3.08954688988060	3.04539727507126	1297	1
3.08704657355697	3.03975417682416	1298	1
3.09134358204697	3.04006123873892	1299	1
3.08907431815728	3.03564894539599	1300	1
3.09068451934568	3.04584812076421	1301	1
3.09328309882623	3.03831674439353	1302	1
3.08860997576274	3.02204239819146	1303	1
3.09232128872101	3.00936729560551	1304	1
3.09082125350778	3.03218151931736	1305	1
3.09006506290756	3.05157823489420	1306	1
3.08925373473156	3.07888205001563	1307	1
3.09268682742996	3.06133737436480	1308	1
3.09216859654632	3.05143073778266	1309	1
3.09271815583118	3.04986135403236	1310	1
3.08796583325537	3.04241530014093	1311	1
3.08976265513332	3.02233509089872	1312	1
3.09006067241888	3.04084323381845	1313	1
3.09241668810501	3.04957033445596	1314	1
3.09312043531123	3.04371358308244	1315	1
3.09111191142396	3.02227712327123	1316	1
3.08994777028884	3.02817972719855	1317	1
3.09053740994264	3.04314245861390	1318	1
3.09040570169764	3.01086146317235	1319	1
3.09330429076246	3.04147734913102	1320	1
3.09345794655414	3.02262648126828	1321	1
3.09052590200187	3.03152762066690	1322	1
3.09257293547194	3.04461283915406	1323	1
3.09322983463588	3.03812545871389	1324	1
3.08741658458206	3.03141413959122	1325	1
3.08864741872970	3.07065170750723	1326	1
3.09209439912270	3.05478347591447	1327	1
3.08835521448085	3.04090281220228	1328	1
3.09178114284150	3.01570854630433	1329	1
3.09188455661378	3.02349567785479	1330	1
3.08976279699792	3.04750844952635	1331	1
3.08761142458377	3.03592192012155	1332	1
3.08921066408881	3.03924521544082	1333	1
3.09273114354116	3.04713095386394	1334	1
3.08927311326750	3.05901964524614	1335	1
3.08991096532283	3.04970083815792	1336	1
3.09093333970707	3.04826084043716	1337	1
3.09018912428725	3.05816548546148	1338	1
3.09267562183015	3.04743293133466	1339	1
3.08990112222813	3.04912094578745	1340	1
3.08922758889789	3.09622686856366	1341	1
3.09018659542146	3.07240711281678	1342	1
3.08992967181690	3.03698462323056	1343	1
3.08863396424582	3.02503097884975	1344	1
3.09097676233423	3.03939703395506	1345	1
3.09029080739694	3.03111820729615	1346	1
3.08818285506853	3.02437260378038	1347	1
3.09351107362679	3.06496436536664	1348	1
3.09201100868973	3.06471632184079	1349	1
3.09240095527907	3.06159466745608	1350	1
3.08972412551181	3.04697379235950	1351	1
3.09064161166090	3.04413448260770	1352	1
3.09132374223003	3.02493822210889	1353	1
3.08865969842912	3.03129285864565	1354	1
3.08831151413020	3.03079370918637	1355	1
3.09033598378767	3.04226438179179	1356	1
3.08655375368338	3.02435404355489	1357	1
3.08798163840897	3.05889301504990	1358	1
3.08985790908464	3.02721062170235	1359	1
3.09053870809766	3.01397381908966	1360	1
3.08791728283517	3.00956350530387	1361	1
3.09052588551316	2.99904340360301	1362	1
3.08883938087025	3.02331166180683	1363	1
3.08844756580596	3.05429611662334	1364	1
3.09209223278439	3.06816579281509	1365	1
3.09002231536653	3.05743053537278	1366	1
3.09092600124248	3.06714741570778	1367	1
3.09200523987868	3.03951697863726	1368	1
3.09280444610201	3.05745831643992	1369	1
3.08709958562930	3.02535487403976	1370	1
3.08592446443156	3.01949926970038	1371	1
3.08763149874318	3.04462879019117	1372	1
3.09055762260444	3.03659141439771	1373	1
3.08680823404069	3.01994852733802	1374	1
3.09255333562790	3.01449961307964	1375	1
3.08846681297835	3.02978763130858	1376	1
3.09305132659188	3.03794334877522	1377	1
3.09244441771986	3.03486416152244	1378	1
3.09050307222069	3.05237571215576	1379	1
3.08886291047090	3.06426829572933	1380	1
3.09333929622537	3.07320960210091	1381	1
3.09124694510601	3.05968076783279	1382	1
3.08863503098967	3.03322439197628	1383	1
3.09036566428492	3.05476840758759	1384	1
3.09372815665341	3.04089220691424	1385	1
3.08779414001033	3.02235799331520	1386	1
3.08932990293284	3.02903470716967	1387	1
3.09201063218805	3.04879890396864	1388	1
3.09211937060086	3.04386211676486	1389	1
3.09177644289610	3.05430884941507	1390	1
3.08952652721834	3.04265505858963	1391	1
3.09097230234854	3.05121513771238	1392	1
3.09068348482762	3.04336018262068	1393	1
3.08993539806191	3.02593884184571	1394	1
3.09184314563870	3.03255536482809	1395	1
3.09073524056459	3.04073470028998	1396	1
3.08962892937756	3.04847167492091	1397	1
3.09178611044590	3.05125221161961	1398	1
3.09280483575183	3.03225937735829	1399	1
3.08984545155400	3.04976645688170	1400	1
3.08780608708538	3.03166382291799	1401	1
3.09099945153992	3.03527965104859	1402	1
3.08636634485289	3.03208442430698	1403	1
3.08832583951984	3.03216522942121	1404	1
3.08972335311452	3.04716114281600	1405	1
3.09216806982022	3.05757219091045	1406	1
3.09001498449498	3.04845851888008	1407	1
3.09119785921537	3.02695180655681	1408	1
3.08977432690289	3.04560840455745	1409	1
3.08988294416170	3.02216885850920	1410	1
3.08495037201622	3.02720000047982	1411	1
3.09058772899710	3.04496209971057	1412	1
3.08642129892793	3.03349672563387	1413	1
3.08902742300374	3.02496596127534	1414	1
3.08497119916350	3.03567714159426	1415	1
3.08956486582637	3.03242391357805	1416	1
3.09063813799278	3.04275972224909	1417	1
3.09200174194924	3.03221926894528	1418	1
3.08790973439738	3.02764235734906	1419	1
3.08896717481044	3.00094524048720	1420	1
3.08758134963987	3.00984917734378	1421	1
3.09059058217309	3.03078509712853	1422	1
3.08867697911197	3.03767903302655	1423	1
3.08845305389572	3.04968314333921	1424	1
3.08990869264532	3.05390954894700	1425	1
3.09075037058345	3.04321833131203	1426	1
3.09106933257540	3.05925611255450	1427	1
3.08998698193011	3.06650469906251	1428	1
3.08848847531013	3.04542782783244	1429	1
3.09324770302963	3.04849856533815	1430	1
3.08979106327005	3.05284695938059	1431	1
3.09373893355239	3.03102532513407	1432	1
3.09155472858599	3.04227424931981	1433	1
3.09179785862771	3.04773573719144	1434	1
3.09309505306535	3.04909540273009	1435	1
3.09436493204762	3.06723111768949	1436	1
3.08981267243653	3.05030926772964	1437	1
3.09100464237090	3.04781553027418	1438	1
3.08691523810341	3.04314688177889	1439	1
3.09120605854336	3.02322062214222	1440	1
3.09074044005563	3.02414490562316	1441	1
3.09069273703455	3.05145912586541	1442	1
3.08899123813356	3.02872153152944	1443	1
3.08893127405556	3.02663046174260	1444	1
3.09219161011298	3.03885720465763	1445	1
3.09095550472076	3.06796061923112	1446	1
3.09192679540174	3.06741435502424	1447	1
3.09142747698537	3.05692833994485	1448	1
3.08895946754956	3.05154347669767	1449	1
3.09081618917615	3.05210685254386	1450	1
3.08909473982954	3.03789747187705	1451	1
3.09138509349441	3.02744088981423	1452	1
3.09014899554116	3.04721984340645	1453	1
3.08633723353688	3.01603862198016	1454	1
3.08685594853517	3.02379123438694	1455	1
3.08814240464409	3.04405667285844	1456	1
3.08722094323507	3.03734534090334	1457	1
3.09090303605059	3.05351008636226	1458	1
3.09010265224660	3.03428332981396	1459	1
3.08803173081529	3.01281479845994	1460	1
3.08843010653422	3.03268215367150	1461	1
3.09137821961380	3.00998904416138	1462	1
3.08934636743644	3.00591286353530	1463	1
3.08914834397396	3.01703534742214	1464	1
3.09223591025950	3.03508901404690	1465	1
3.09045310358084	3.05831697420759	1466	1
3.09294178979291	3.06001871262143	1467	1
3.08739733478902	3.02394387581067	1468	1
3.09062804970572	3.01497273185044	1469	1
3.09083526081965	3.02231038417980	1470	1
3.08774528396679	3.03011845051911	1471	1
3.09273693803215	3.03920989316436	1472	1
3.09153832911651	3.05906559302997	1473	1
3.09357491063851	3.04873269013598	1474	1
3.08752611702196	3.06798667215552	1475	1
3.08979250739358	3.07789081401499	1476	1
3.09224470269048	3.06140133776400	1477	1
3.09386878793450	3.07626023114035	1478	1
3.09282194654302	3.04997243705104	1479	1
3.09188756564982	3.04949843758122	1480	1
3.08768394958608	3.03980790781556	1481	1
3.09177633129191	3.05530041601351	1482	1
3.08800446676449	3.05215041905210	1483	1
3.08683150038591	3.03135601418440	1484	1
3.09141808272620	3.02954007491838	1485	1
3.08998046906717	3.03479006699443	1486	1
3.08985815685169	3.04477129266395	1487	1
3.08992386072264	3.03741882008691	1488	1
3.09124691908219	3.06699587407357	1489	1
3.08924236614056	3.05898081435333	1490	1
3.08781724002642	3.03169130856146	1491	1
3.09093059817133	3.02960696353842	1492	1
3.09092064567645	3.03282691505300	1493	1
3.08911318510256	3.03065784946583	1494	1
3.09413445511566	3.05159967641933	1495	1
3.08955846763216	3.06898210924567	1496	1
3.08935437018244	3.04455842616946	1497	1
3.09238600129599	3.05784910920542	1498	1
3.09008145439397	3.03835571744595	1499	1
3.08681937702724	3.02875001467251	1500	1
3.08835961098716	3.02721173787429	1501	1
3.09293951542113	3.04180067541136	1502	1
3.09122059246946	3.02260612876837	1503	1
3.08995193300454	3.03977589545093	1504	1
3.09194749576533	3.05008283889211	1505	1
3.08825024842644	3.04158591558577	1506	1
3.09003377557618	3.04123417645600	1507	1
3.09208591877185	3.05094526908171	1508	1
3.08894558202988	3.06487040913491	1509	1
3.08899508940777	3.06866056191520	1510	1
3.09223311485988	3.07349690147394	1511	1
3.09127151209602	3.04224924810853	1512	1
3.09211476083175	3.03849551050574	1513	1
3.09210651033471	3.05902101255745	1514	1
3.09189456986476	3.05472483343813	1515	1
3.09061683369876	3.06903433309443	1516	1
3.09271464181400	3.05291925936047	1517	1
3.08789991951450	3.03824078366048	1518	1
3.09039687088703	3.03235383681297	1519	1
3.09041963348050	3.06328537827784	1520	1
3.09245073453845	3.06319742711450	1521	1
3.08731339011552	3.05944454555260	1522	1
3.08870157596570	3.07717174240746	1523	1
3.09140870257399	3.04585529325313	1524	1
3.08961326904904	3.01819846307322	1525	1
3.08939669180258	3.01037451096089	1526	1
3.08999053997726	3.02036272654540	1527	1
3.08857257919902	3.03358726642669	1528	1
3.09028063810347	3.05218022744306	1529	1
3.08793091075429	3.06645418849845	1530	1
3.09108786395289	3.04190842609963	1531	1
3.09138110626497	3.05370868184749	1532	1
3.09088973941571	3.06237447105849	1533	1
3.08868659166819	3.04362042656396	1534	1
3.09009343900758	3.03441583617699	1535	1
3.09176436397220	3.03505819767027	1536	1
3.09118912323302	3.02964550511945	1537	1
3.09102982036470	3.05709710518669	1538	1
3.09233275695282	3.06252258837034	1539	1
3.09372775861965	3.04728649713550	1540	1
3.09085169065882	3.05027428701159	1541	1
3.09061354734651	3.03649407944442	1542	1
3.09262036564945	3.06511404223741	1543	1
3.09136368815032	3.03519833525577	1544	1
3.09056530962951	3.02709820815332	1545	1
3.08952739697461	3.03114594276504	1546	1
3.09088255415704	3.03181805716148	1547	1
3.09085311501551	3.03683956895973	1548	1
3.08954096728764	3.03423097508430	1549	1
3.09024797221927	3.01416720504638	1550	1
3.09103511412202	3.03491643725179	1551	1
3.09017255720889	3.04023807075419	1552	1
3.09331100681138	3.06286855766506	1553	1
3.08782096192815	3.05375658781121	1554	1
3.08989411538282	3.05772196007154	1555	1
3.09127163652863	3.04356014148163	1556	1
3.09124648182427	3.02151275591869	1557	1
3.08946904262562	3.03466048044205	1558	1
3.08970461834431	3.02044046030431	1559	1
3.08873667101134	3.03106959962906	1560	1
3.09272046684567	3.03985789063013	1561	1
3.09128463398688	3.05601939385207	1562	1
3.09031799532400	3.02419927287110	1563	1
3.08986410878660	3.01434966730393	1564	1
3.09192954792326	3.01972991228608	1565	1
3.08691688407829	3.03668744809741	1566	1
3.08937615726865	3.02026380856027	1567	1
3.09427729408980	3.04828981127391	1568	1
3.09049788123809	3.04638034243109	1569	1
3.08725995931292	3.04323526085923	1570	1
3.09142866953764	3.02792425648038	1571	1
3.08880938336274	3.03050591171110	1572	1
3.08921776574263	3.02895597602862	1573	1
3.09053605162619	3.01323878129382	1574	1
3.09133817981469	3.02689163171280	1575	1
3.09043257677909	3.04553935490330	1576	1
3.09247258431940	3.04676388776557	1577	1
3.09112517158379	3.04687384473228	1578	1
3.09095064377936	3.05597287973931	1579	1
3.09056086873383	3.03201611373231	1580	1
3.08698767495048	3.01281639325368	1581	1
3.09113713628238	3.02512250353802	1582	1
3.09074631658256	3.04618906448633	1583	1
3.08923062645778	3.06407319582482	1584	1
3.08564415208772	3.03971704975735	1585	1
3.08834525891292	3.03709088363450	1586	1
3.08589341097660	3.02406955216221	1587	1
3.09041058661483	3.03098878257527	1588	1
3.08926442371526	3.04269797415089	1589	1
3.09291897808939	3.05264061001917	1590	1
3.09014251153194	3.04859599185252	1591	1
3.08817585112381	3.06039541791479	1592	1
3.09222245048981	3.05343596860698	1593	1
3.09006199812268	3.02774112213724	1594	1
3.09042173815124	3.05304173865593	1595	1
3.09177060027293	3.05313259634714	1596	1
3.08595901943369	3.02982087760251	1597	1
3.09131373272951	3.03447939401724	1598	1
3.09048309151648	3.05095688570197	1599	1
3.09090807695518	3.03391256682047	1600	1
3.09016049588718	3.04724551927283	1601	1
3.09586614377878	3.07302070964847	1602	1
3.08982974248930	3.05310322284024	1603	1
3.09167287351924	3.02949168527451	1604	1
3.08736284316310	3.02187448699032	1605	1
3.09016194300635	3.01470269393975	1606	1
3.08902851975321	3.02734151362005	1607	1
3.09155786801906	3.01573719174606	1608	1
3.08987255837808	3.03531988801158	1609	1
3.09083498521981	3.05265444139406	1610	1
3.09193303739729	3.05778528039937	1611	1
3.09574009647931	3.04832863800617	1612	1
3.08779819623943	3.04084350051480	1613	1
3.08786798618549	3.03200117894959	1614	1
3.08894983663443	3.02425225704480	1615	1
3.08762038726549	3.03172820068068	1616	1
3.09071287474606	3.06954998106543	1617	1
3.08908107546826	3.02862632411637	1618	1
3.09058759238877	3.00806129446733	1619	1
3.08729974685134	3.03083048876863	1620	1
3.08953828504878	3.05252619114151	1621	1
3.08882717597186	3.07282744380684	1622	1
3.09166510764227	3.05178246407216	1623	1
3.08770604558071	3.05470820355039	1624	1
3.09048352020794	3.05467232464616	1625	1
3.09229662750619	3.05182320160067	1626	1
3.09116136682832	3.03306270498960	1627	1
3.08945626109809	3.03551907555249	1628	1
3.09027597936095	3.02391966595019	1629	1
3.08944907940753	3.03981381997237	1630	1
3.08926408587333	3.06296093947089	1631	1
3.09163768340003	3.03634915736070	1632	1
3.08955713824457	3.04325251596796	1633	1
3.08806760300945	3.04953874902293	1634	1
3.08654712562992	3.03678031037267	1635	1
3.09112916674733	3.03801176508356	1636	1
3.08821804279334	3.04190293512180	1637	1
3.09109123450887	3.04697626139535	1638	1
3.09171025059821	3.04400284262974	1639	1
3.09138588442011	3.03410795840568	1640	1
3.09410888379549	3.06173888838907	1641	1
3.08930512642986	3.04391791013321	1642	1
3.08809472859429	3.03395025693355	1643	1
3.08987605639856	3.01549114039573	1644	1
3.09000973307795	3.03541388867431	1645	1
3.08814372027476	3.03968337654731	1646	1
3.08959159111898	3.03459828305439	1647	1
3.09059291623525	3.03966626534247	1648	1
3.09050127284054	3.04402651826331	1649	1
3.08924916845378	3.02123441858202	1650	1
3.09066039133735	3.03780995558958	1651	1
3.08874461221468	3.03778564015684	1652	1
3.09141294032013	3.02592310060234	1653	1
3.08898479878128	3.04066858800844	1654	1
3.08783575466277	3.06669515165356	1655	1
3.08957774139544	3.05766471468328	1656	1
3.09220054625986	3.02831201935825	1657	1
3.08813885179662	3.01473125720930	1658	1
3.08497586349860	3.02820597559470	1659	1
3.08598055557519	3.04477447785782	1660	1
3.08976160999347	3.08144635698695	1661	1
3.08892785137218	3.06685937828979	1662	1
3.08903523573211	3.05068799606260	1663	1
3.08789390999578	3.04247199821932	1664	1
3.08942530168809	3.06036463171890	1665	1
3.09168985033819	3.06496171069562	1666	1
3.09098609699156	3.02322434048610	1667	1
3.08963354180794	3.02681843083668	1668	1
3.08750313077728	2.99890428845613	1669	1
3.08630127793819	3.02049219835722	1670	1
3.09202809646975	3.04724446759027	1671	1
3.09053854591205	3.03258934446052	1672	1
3.08808847497073	3.04003741588624	1673	1
3.08900481375556	3.03748641057132	1674	1
3.08801744032208	3.02336898253188	1675	1
3.09023949797933	3.03724035039378	1676	1
3.09237864236597	3.03172397321174	1677	1
3.08747958392472	3.03499346720652	1678	1
3.09136123281993	3.06174276211439	1679	1
3.08715055516901	3.04599300470119	1680	1
3.08646976667073	3.04037919162004	1681	1
3.08921701933729	3.02878455861196	1682	1
3.08762705176877	3.04745703886654	1683	1
3.08972163829509	3.06334124372730	1684	1
3.08585926098420	3.04770324484740	1685	1
3.09064387727221	3.05380240796884	1686	1
3.09052553058724	3.05653763112016	1687	1
3.08947834430315	3.06474973074741	1688	1
3.08893842363345	3.04463916726094	1689	1
3.08773485375004	3.02624460356383	1690	1
3.09245883950825	3.05112005436323	1691	1
3.08754125972414	3.05613943564782	1692	1
3.08795339118639	3.06641648752095	1693	1
3.08874047579631	3.04480132484022	1694	1
3.08997355722467	3.02803190566351	1695	1
3.09305611118561	3.05292420765830	1696	1
3.09217216732980	3.02814193342574	1697	1
3.08895779723786	3.02064015790956	1698	1
3.08438143115493	3.03809230012049	1699	1
3.08971472910319	3.05596970467497	1700	1
3.08897031475529	3.04793582526294	1701	1
3.09014548284205	3.05107489413555	1702	1
3.09049245347628	3.04961550022480	1703	1
3.08986780579984	3.04845937577334	1704	1
3.08612410077462	3.02872251153207	1705	1
3.09080280486389	3.03103397902160	1706	1
3.08959168250921	3.02413042970754	1707	1
3.09033178176990	3.02881418557155	1708	1
3.09094230353436	3.04229159454946	1709	1
3.09233882921628	3.04337057981248	1710	1
3.09118371206386	3.04271300975867	1711	1
3.09093574432481	3.04712078563772	1712	1
3.09167312306513	3.04483411702394	1713	1
3.09004273641041	3.03850681945639	1714	1
3.08875182916638	3.03422205075149	1715	1
3.09035179475798	3.03099876135701	1716	1
3.08721218615710	3.04191589187696	1717	1
3.09217631304550	3.04917685751523	1718	1
3.08964328246913	3.04847883424281	1719	1
3.08721035833115	3.02613974169347	1720	1
3.08893812320779	3.01171009622053	1721	1
3.08788431571101	3.01592840422801	1722	1
3.08869443169991	3.02766851018454	1723	1
3.09017440421140	3.04103608062478	1724	1
3.09089186737285	3.02994981428686	1725	1
3.08922258146910	3.03228814643090	1726	1
3.08883239343766	3.03019614398294	1727	1
3.08931686668213	3.02178471979705	1728	1
3.08940061170844	3.03986088027219	1729	1
3.08971394749183	3.06575889144941	1730	1
3.09180866458975	3.07116601781511	1731	1
3.09107530321927	3.06405839528494	1732	1
3.09089503047419	3.05992969199767	1733	1
3.08977409744714	3.06092909072857	1734	1
3.08946549020132	3.03443518926439	1735	1
3.08998598701585	3.02362238258060	1736	1
3.09095398947545	3.04915986701859	1737	1
3.08856005396724	3.03847486257469	1738	1
3.09176469937177	3.04331229196468	1739	1
3.08793376109907	3.06021501381785	1740	1
3.09026694690478	3.05646836618689	1741	1
3.09201295597574	3.03101241016181	1742	1
3.09002809867192	3.04224100915355	1743	1
3.08878593840498	3.04759418814048	1744	1
3.09150556762324	3.02499871177618	1745	1
3.08616906786066	3.05307224555293	1746	1
3.09259622015736	3.04208579723378	1747	1
3.08832769431085	3.04898132696474	1748	1
3.09041797334468	3.06007308222455	1749	1
3.09117196187491	3.05198251251861	1750	1
3.08999457747466	3.04192357449458	1751	1
3.08956673447198	3.01629892842722	1752	1
3.08928141308290	3.03804781174392	1753	1
3.08767458102162	3.06484227043533	1754	1
3.08974610929120	3.02651476964161	1755	1
3.09073906270680	3.03917240387472	1756	1
3.09027635516069	3.02930109253531	1757	1
3.08706090950129	3.04336273555743	1758	1
3.08806319552255	3.03957031609719	1759	1
3.09090810074065	3.04465671810339	1760	1
3.09143097874393	3.04513742245233	1761	1
3.09120186522615	3.05338349840534	1762	1
3.08906630700044	3.04567353239606	1763	1
3.08767923432953	3.04454704543824	1764	1
3.08923973033577	3.04305713998541	1765	1
3.09047030411048	3.04003721730126	1766	1
3.09159138696570	3.05944320874561	1767	1
3.08738162142296	3.03749856594656	1768	1
3.08832554341985	3.05074012938414	1769	1
3.09039223253319	3.04169842883073	1770	1
3.09145959552996	3.03265559149067	1771	1
3.09004326628898	3.00851871959245	1772	1
3.08956172557572	3.04364054358404	1773	1
3.08851413337529	3.03249653070422	1774	1
3.08883535444184	3.03558266298166	1775	1
3.08937060629247	3.03628394670540	1776	1
3.08705626487150	3.06398864164356	1777	1
3.08868351341647	3.04707748460052	1778	1
3.08831058317298	3.05132600582485	1779	1
3.08963465013380	3.06751200407396	1780	1
3.09260552831147	3.06269512109962	1781	1
3.08878583036436	3.04734984694419	1782	1
3.08989583644451	3.04592513416522	1783	1
3.08793965976235	3.06566037969859	1784	1
3.09149405137967	3.06469815962869	1785	1
3.09036659236603	3.05312960632721	1786	1
3.08590312828627	3.05938472436117	1787	1
3.09162546778602	3.05013339051343	1788	1
3.08817079516317	3.06744226300952	1789	1
3.08690081805233	3.05504185964682	1790	1
3.09041424012283	3.04115317636270	1791	1
3.08984097016615	3.03453070304534	1792	1
3.08926770020946	3.02790822972797	1793	1
3.08653995358186	3.03270162568656	1794	1
3.09003801861295	3.02432364867950	1795	1
3.08884597313903	3.04319596337316	1796	1
3.09023054085779	3.04424906297735	1797	1
3.08972451830347	3.06910856621161	1798	1
3.09139373346606	3.05134391526945	1799	1
3.08881119767953	3.05306061798303	1800	1
3.08931770002375	3.03718299773490	1801	1
3.09015535611947	3.03230863339532	1802	1
3.09095762001620	3.02805033438214	1803	1
3.09191369357523	3.04631774732278	1804	1
3.08794265534187	3.01783124670753	1805	1
3.09088086916307	3.02818578547321	1806	1
3.08866034693791	3.04945356726333	1807	1
3.09050678402678	3.03676552850505	1808	1
3.09033829181152	3.03498838738910	1809	1
3.08844714029955	3.03835153489883	1810	1
3.08592885643120	3.01505406089382	1811	1
3.08901784833942	3.03763291869099	1812	1
3.09053202430921	3.06581505879501	1813	1
3.09057729748523	3.06308664197159	1814	1
3.08935427290355	3.06327007831355	1815	1
3.09031222984651	3.07072342278559	1816	1
3.08841736957926	3.05895878682955	1817	1
3.08707272941937	3.05276245717060	1818	1
3.08878700318778	3.02550285375923	1819	1
3.08743385427258	3.02107566900066	1820	1
3.08754455242390	3.03355591077469	1821	1
3.08631730520794	3.03580263778362	1822	1
3.09164444412921	3.02410558040845	1823	1
3.09017895584494	3.04174110087850	1824	1
3.09006691352051	3.03003659773049	1825	1
3.08827156504990	3.01985051219328	1826	1
3.09108065448101	3.04023434812425	1827	1
3.08940375275976	3.06073264312342	1828	1
3.08861568353431	3.05165586078127	1829	1
3.08815381276906	3.03573928618003	1830	1
3.08716581878843	3.01717855133928	1831	1
3.08668479657663	3.03061480645086	1832	1
3.09064216670624	3.05058257455305	1833	1
3.08925669561971	3.03334577257019	1834	1
3.08908524062124	3.03227504826273	1835	1
3.08715748382302	3.03662056164163	1836	1
3.08837238848293	3.04250686981083	1837	1
3.09097294656934	3.02414115227523	1838	1
3.08876743872495	3.03330701421075	1839	1
3.09008757636221	3.06352096738118	1840	1
3.08548018859414	3.02841478196265	1841	1
3.08743379258341	3.03210782430053	1842	1
3.08871957508584	3.04213204590202	1843	1
3.08976509542775	3.01811559096358	1844	1
3.08744187320950	3.02563371215149	1845	1
3.09040973868429	3.05277348164320	1846	1
3.09207391687265	3.04079274845685	1847	1
3.08908240712481	3.06016808314782	1848	1
3.08964142534816	3.05161129294530	1849	1
3.08724291045285	3.07031283942695	1850	1
3.08532893062893	3.04432715827398	1851	1
3.08691540086700	3.05793456734787	1852	1
3.08878755896403	3.05680737415551	1853	1
3.09050398402504	3.06572630627794	1854	1
3.09216702371093	3.05906816565057	1855	1
3.08644344052578	3.03588107242250	1856	1
3.08564211444884	3.03162417857065	1857	1
3.08918796525090	3.02380364330852	1858	1
3.08629587577366	3.02100854256822	1859	1
3.08703799759149	3.02713219608108	1860	1
3.08908776012823	3.03224671238088	1861	1
3.08995658231805	3.03491600173218	1862	1
3.08795619126949	3.04301976238776	1863	1
3.08828270931450	3.06250023284549	1864	1
3.08779379046837	3.06006843750364	1865	1
3.09182929396232	3.04036205092396	1866	1
3.08979255294139	3.04369996206279	1867	1
3.08900235154292	3.03654181270190	1868	1
3.09044723007952	3.05536696689657	1869	1
3.08915385333951	3.05064030377508	1870	1
3.08867107197178	3.07525468277300	1871	1
3.08982060139460	3.06369663172116	1872	1
3.08748036144069	3.03842935976667	1873	1
3.08751916305145	3.03138046331994	1874	1
3.08742116490046	3.02942486042476	1875	1
3.08652490700944	3.02806099540168	1876	1
3.08893501247563	3.02988410173219	1877	1
3.08977915403829	3.02374002760552	1878	1
3.08615894430926	3.02728076852353	1879	1
3.08632377779517	3.04512538398204	1880	1
3.08695119695975	3.04290432717143	1881	1
3.08730772278351	3.04194281774224	1882	1
3.09069323080465	3.05763412607212	1883	1
3.08749698245859	3.06506420058062	1884	1
3.08737642049927	3.03014819262207	1885	1
3.08634972936730	3.04975039594451	1886	1
3.08847058902569	3.04619231534648	1887	1
3.09195906377455	3.03651310040622	1888	1
3.08962390373220	3.02761167855465	1889	1
3.08816163508975	3.04316985698566	1890	1
3.08902693806290	3.05294904193310	1891	1
3.08733940306365	3.05959233574120	1892	1
3.09034104449591	3.04242977247673	1893	1
3.09111894576529	3.02648404209492	1894	1
3.08786917109025	3.02545451719307	1895	1
3.08727844274931	3.03419264855103	1896	1
3.08977731651150	3.03359479999815	1897	1
3.08830231960061	3.02596297457262	1898	1
3.09007840813270	3.03418458342018	1899	1
3.08770554219244	3.03942614046102	1900	1
3.08927231161109	3.03314751597318	1901	1
3.08817017485228	3.03311146019773	1902	1
3.08910207324745	3.05778805441054	1903	1
3.08940575023576	3.06876773796281	1904	1
3.08660258583557	3.04865944752873	1905	1
3.08609520315004	3.04988351824387	1906	1
3.08878133010874	3.03932067203101	1907	1
3.08842157854546	3.05450003132433	1908	1
3.08912505361286	3.06046457764406	1909	1
3.08654762889581	3.04581246114078	1910	1
3.08770750622275	3.05830561861582	1911	1
3.08759925304322	3.07350862532283	1912	1
3.09025279689707	3.03531489528125	1913	1
3.08759387948444	3.03210309046532	1914	1
3.09038231548857	3.03980715443407	1915	1
3.08499854716928	3.03895104507833	1916	1
3.08625340362529	3.04737200207509	1917	1
3.09073450329096	3.05810731033415	1918	1
3.08837392387162	3.05669208454811	1919	1
3.08917235446989	3.06219048414351	1920	1
3.08712364333651	3.05341675034653	1921	1
3.08757023853881	3.04756043101296	1922	1
3.08762831209287	3.03735318540915	1923	1
3.08700488664557	3.03299115701694	1924	1
3.08960977815013	3.05036720734210	1925	1
3.08920346752267	3.06444299502992	1926	1
3.08922219592522	3.04976628700382	1927	1
3.08900491713267	3.05619250918771	1928	1
3.08856132286551	3.03507221773370	1929	1
3.08730242540087	3.01976011934117	1930	1
3.08653994270707	3.01597116908745	1931	1
3.08932874066768	3.05029172963285	1932	1
3.08867312520065	3.06118512813789	1933	1
3.08892514683416	3.04287295889767	1934	1
3.08889945224964	3.02552370393477	1935	1
3.08729897602088	3.04563159396983	1936	1
3.09149936334926	3.06313404849687	1937	1
3.09296562924414	3.04826544482930	1938	1
3.08913766472283	3.05867036501306	1939	1
3.08831730896416	3.04362919644847	1940	1
3.08910203916926	3.03580761838880	1941	1
3.09016832984917	3.03850149898359	1942	1
3.08897218389157	3.04301879650926	1943	1
3.08565172930482	3.04924725904539	1944	1
3.08909456395849	3.05318692049594	1945	1
3.08807106625783	3.05743880448503	1946	1
3.08738715838559	3.04845770880603	1947	1
3.09275750685078	3.04868099503644	1948	1
3.08850231067766	3.06304809435952	1949	1
3.08974080522990	3.03413637580982	1950	1
3.08780292954767	3.02440590314814	1951	1
3.09063022100831	3.02304989867889	1952	1
3.08884730126609	3.03473313214263	1953	1
3.08815959917412	3.04223682147762	1954	1
3.08844006972513	3.03740840414259	1955	1
3.08854012775313	3.02693461860041	1956	1
3.08808322204469	3.04277413025882	1957	1
3.08926174921262	3.05476942304656	1958	1
3.08553864720013	3.04083726523230	1959	1
3.09016103687604	3.01875283860192	1960	1
3.09166841391644	3.03722986132653	1961	1
3.08641183175838	3.03845933265439	1962	1
3.08666958506812	3.05752979713719	1963	1
3.08869953828878	3.05130492239413	1964	1
3.09120445612389	3.05515515944570	1965	1
3.08761302568317	3.05830554321562	1966	1
3.08929422258676	3.04133351875565	1967	1
3.09003816980375	3.03749312643528	1968	1
3.09307701930080	3.03625450849757	1969	1
3.08897595442444	3.04148823715132	1970	1
3.09157654720811	3.05759185088951	1971	1
3.09175153633802	3.06535176594521	1972	1
3.08950534092505	3.05902997725905	1973	1
3.08850189843451	3.04023669560886	1974	1
3.08764029322378	3.01702862355582	1975	1
3.08894513072205	3.02838436965960	1976	1
3.08634152309460	3.02938647028016	1977	1
3.09174494365073	3.04016317949518	1978	1
3.08731390568551	3.06327708002189	1979	1
3.08557375871922	3.06426374681868	1980	1
3.08881629397896	3.03818714992480	1981	1
3.08843608331517	3.05167319082403	1982	1
3.08675923900639	3.06901508947179	1983	1
3.08694602151101	3.06032741229023	1984	1
3.09033214573433	3.07240491335604	1985	1
3.08719929773273	3.06316889266954	1986	1
3.08984911751904	3.04191979471130	1987	1
3.08861438805374	3.05714836289653	1988	1
3.09278420740354	3.04372119799472	1989	1
3.08831222099594	3.04581720861754	1990	1
3.08738323818195	3.05258930825669	1991	1
3.09190113220130	3.05005738061466	1992	1
3.08536302557685	3.04870725531585	1993	1
3.08961888652966	3.02898755795510	1994	1
3.09059438649818	3.04629599320891	1995	1
3.09365932717249	3.03423896605788	1996	1
3.09016578030305	3.06219682637605	1997	1
3.09203760717720	3.06177200177806	1998	1
3.08997049909612	3.06079261589294	1999	1
3.09318015131454	3.04451438941742	2000	1
[truncated: 3,000 more rows]
