# Supplementary material for: Reversibility and Viscoelastic Properties of Micropillar Supported and Oriented Magnesium Bundled F-Actin
Source: PLoS One. 2015 Aug 31;10(8):e0136432. doi: 10.1371/journal.pone.0136432 (PMC4556452; doi:10.1371/journal.pone.0136432)
Supplement: S1 Data — See the Readme.txt file within. (ZIP) [file pone.0136432.s004.zip › Rheology-raw-data/120916 02mM/fov2183noDD/fov2183noDD.txt]

4.17109113941365	3.50872393699286	1	1
4.16983082641935	3.46966206810502	2	1
4.17035978086086	3.47521046023037	3	1
4.17469789810061	3.49804816132526	4	1
4.17393769653290	3.49090755152441	5	1
4.17237903244738	3.48986200240567	6	1
4.17265996528490	3.49530020411219	7	1
4.17184961499366	3.49804503842600	8	1
4.17483400354355	3.49087869018358	9	1
4.17285493083177	3.47934374182025	10	1
4.17054488306939	3.49745147604891	11	1
4.17302026880583	3.50205513450697	12	1
4.17193910633477	3.48879845124364	13	1
4.16884091807409	3.47878822997494	14	1
4.17482326431661	3.51661653418472	15	1
4.17492678218819	3.49906039443492	16	1
4.17076041239103	3.47882324188280	17	1
4.17020274602320	3.49447747325136	18	1
4.17365522756967	3.48992814083812	19	1
4.17178423434013	3.50065127848816	20	1
4.17207636539909	3.49663365624968	21	1
4.17170393346003	3.48189172417450	22	1
4.16945071795600	3.49447253098057	23	1
4.17292943955807	3.49015774144398	24	1
4.17138122245350	3.49761259437331	25	1
4.17121534487476	3.48268321656403	26	1
4.17013943673563	3.49478429246032	27	1
4.16851585060365	3.49877087454361	28	1
4.16476143709773	3.51732973169020	29	1
4.17078428481120	3.50821102696440	30	1
4.16893987650767	3.48208110906976	31	1
4.17284994831334	3.49717105993007	32	1
4.16843870424297	3.47574762551061	33	1
4.16700565101560	3.48562982821129	34	1
4.16896778839490	3.49989961214603	35	1
4.16908338000668	3.49861072156720	36	1
4.17075307797134	3.50201320910771	37	1
4.17443206633956	3.51361096633302	38	1
4.17573998282398	3.49834601499267	39	1
4.16950603427394	3.49071543011582	40	1
4.16913138851497	3.49598241928580	41	1
4.17395256456469	3.49958406046528	42	1
4.16919225895000	3.49285764848610	43	1
4.16776846885014	3.47243281102816	44	1
4.16852697532264	3.48055703584489	45	1
4.16943699291937	3.47344394930453	46	1
4.16836430259297	3.48459331506148	47	1
4.17268968663590	3.48130243167822	48	1
4.17462364235818	3.51169150317231	49	1
4.17195614314181	3.50450947385261	50	1
4.17269852521677	3.47808123034764	51	1
4.17384688438943	3.49250755082934	52	1
4.17571036175802	3.49462031532792	53	1
4.17234093954464	3.49871369294968	54	1
4.16814632000724	3.49498294078149	55	1
4.17514471898495	3.50463697749136	56	1
4.17604249800928	3.50196740478207	57	1
4.17514249048097	3.49887079882848	58	1
4.17324987956206	3.50959568010043	59	1
4.16848588883224	3.49119326284278	60	1
4.16880034658967	3.48936479967108	61	1
4.17095341398021	3.48392226558164	62	1
4.16932496277998	3.48396387208206	63	1
4.17263646138830	3.51611744590138	64	1
4.17458345292482	3.51472806791449	65	1
4.17773652499212	3.52109337961526	66	1
4.17183125324804	3.51800623918429	67	1
4.16815552622487	3.49137656006541	68	1
4.17414082985844	3.49399997143534	69	1
4.17365252527021	3.50268069550196	70	1
4.17299602879656	3.50386034424706	71	1
4.17511130279902	3.51443263583926	72	1
4.17163435965488	3.50531424977146	73	1
4.17025147332710	3.50179498703825	74	1
4.16841157532280	3.48546837417563	75	1
4.16705553802620	3.48044943393743	76	1
4.17099214059745	3.48496448348618	77	1
4.17125024280099	3.49216249843791	78	1
4.16894573138996	3.48698526682005	79	1
4.16958340930805	3.50353228137381	80	1
4.16984963931671	3.46595836607200	81	1
4.17068834107220	3.49117315838575	82	1
4.16607069612990	3.49479449008879	83	1
4.17259874333723	3.49501242726305	84	1
4.17085935024944	3.49461411034805	85	1
4.16564755985215	3.48449825056527	86	1
4.17071660504144	3.49149101044562	87	1
4.16686161846454	3.49869940128812	88	1
4.17435290699764	3.51074880039230	89	1
4.17259141312158	3.49182968991254	90	1
4.17494771584568	3.49914761548550	91	1
4.17252295672432	3.48952942062287	92	1
4.16967368565759	3.50337257752776	93	1
4.16672461565915	3.49096956512877	94	1
4.16999958940770	3.49309333368073	95	1
4.17316072187545	3.50350968449881	96	1
4.16754157654884	3.48929976747261	97	1
4.17189478442630	3.50478513414429	98	1
4.17172054775296	3.48095282834125	99	1
4.17263218631485	3.50474878040543	100	1
4.17252520241201	3.51091473310869	101	1
4.17033753310881	3.49158459200639	102	1
4.17582227902084	3.50122633437654	103	1
4.17660555202367	3.50805482385791	104	1
4.17235855649823	3.48307258409805	105	1
4.17456091465098	3.49049206042812	106	1
4.17151226766473	3.48757785208060	107	1
4.17440045907343	3.49529512010500	108	1
4.17334122343150	3.50336444013722	109	1
4.17062476817059	3.49797181379027	110	1
4.17477447260226	3.49789309337909	111	1
4.16971135075622	3.49049102480025	112	1
4.17440092930406	3.50634773073761	113	1
4.17241636595390	3.47835303437422	114	1
4.17008621052751	3.49286573243811	115	1
4.16940840687574	3.49540833062706	116	1
4.17189751024155	3.51182010855098	117	1
4.17010912786622	3.50424517943250	118	1
4.17307717831096	3.50858923887988	119	1
4.17008506941900	3.49579607802786	120	1
4.17512394353060	3.50794739485420	121	1
4.16748859097869	3.48696948740323	122	1
4.17051404070935	3.48345180366297	123	1
4.16631441389293	3.49104605490033	124	1
4.17186990859590	3.50492955504814	125	1
4.17291626295394	3.49937035512260	126	1
4.16911106108744	3.50680243617324	127	1
4.17053573574135	3.49740501004170	128	1
4.17243344551189	3.49806604231879	129	1
4.16912590915037	3.49368878431853	130	1
4.17534933533465	3.49801893970461	131	1
4.17407922419174	3.51021409494295	132	1
4.17302047843853	3.50940930292242	133	1
4.16911543152403	3.48955462897051	134	1
4.16938170751055	3.46980850700177	135	1
4.17003928216273	3.46973344200132	136	1
4.16908957213261	3.46899744505491	137	1
4.17101625060901	3.48730369099091	138	1
4.17024581744709	3.49417867448505	139	1
4.16986126566940	3.47412156583453	140	1
4.17194896387342	3.51762640456152	141	1
4.17261244141955	3.50738277927075	142	1
4.16794112454363	3.49570393278130	143	1
4.16810898071573	3.49568060185467	144	1
4.17288827436949	3.48556510645378	145	1
4.16556105373543	3.49502234774808	146	1
4.16914748573863	3.50001830638093	147	1
4.17356045008504	3.50645980327056	148	1
4.16882146133638	3.50364488657717	149	1
4.17192997923369	3.48649882501723	150	1
4.16621497263160	3.47774555863633	151	1
4.17150600576359	3.48322153932252	152	1
4.16923333081131	3.48940089799446	153	1
4.17164481324564	3.48830767504347	154	1
4.16873655800637	3.50310434023330	155	1
4.16950833614048	3.47977328367784	156	1
4.16827794924106	3.48318581274179	157	1
4.16966811497011	3.47781832383790	158	1
4.16782054721867	3.47612313292512	159	1
4.16971949019930	3.48606473698141	160	1
4.17177160528194	3.50655125970201	161	1
4.17233070073773	3.49919196017073	162	1
4.17185658776581	3.49235055910635	163	1
4.17224972668260	3.50001686013730	164	1
4.17056234838332	3.49415030393229	165	1
4.17013634128170	3.47645898292300	166	1
4.17200641970668	3.48422963113498	167	1
4.17153238409778	3.48303916383148	168	1
4.17156032255221	3.48229213360230	169	1
4.16800619128799	3.48392477612930	170	1
4.16901640776880	3.47919318003619	171	1
4.16923081017174	3.47687759770696	172	1
4.16666230513482	3.48403034954819	173	1
4.16830727664964	3.47353962161505	174	1
4.17122477732291	3.47462751455054	175	1
4.17064902856561	3.49411181555325	176	1
4.16969615516474	3.48511881656426	177	1
4.17136919538019	3.47809446109156	178	1
4.16898965869299	3.48991666097815	179	1
4.16995911195604	3.48916531421530	180	1
4.16720856392238	3.48963870586375	181	1
4.17094339576570	3.48218500231954	182	1
4.16856899322708	3.50154051752554	183	1
4.17204793128314	3.50085994210173	184	1
4.17476251719168	3.52584776708751	185	1
4.17190586129511	3.49118722036749	186	1
4.16837930751966	3.49705064444746	187	1
4.16671480837976	3.49069912120737	188	1
4.16721876863823	3.49513776466712	189	1
4.16678371289881	3.49695814653084	190	1
4.17101022204956	3.49258789377794	191	1
4.16463358699217	3.46718721186565	192	1
4.16675341059096	3.47415707606618	193	1
4.17184204857660	3.49581029136276	194	1
4.16755633344715	3.47842933656468	195	1
4.16917710356725	3.48954394868455	196	1
4.16666816528686	3.48629819194900	197	1
4.16776067672919	3.49620817018836	198	1
4.17079422754213	3.49987512863082	199	1
4.17225190034852	3.50085535445743	200	1
4.16996482027898	3.51026941243627	201	1
4.16961281849015	3.49381692762062	202	1
4.17236263937244	3.49046268411184	203	1
4.16909046230400	3.47931850011133	204	1
4.16571824128840	3.48540673542190	205	1
4.16962393251512	3.49511154406895	206	1
4.16870690938532	3.48201322017689	207	1
4.16708861298435	3.47770259841713	208	1
4.17044598788403	3.49700988636024	209	1
4.16802594382061	3.50219119599448	210	1
4.17118555305524	3.50376416584901	211	1
4.17357945939438	3.50044173605929	212	1
4.17081805391001	3.47905033158383	213	1
4.16915713398305	3.48959394087608	214	1
4.17044393033976	3.48603247082775	215	1
4.16965192128012	3.49450353878653	216	1
4.17289415871691	3.50172343760824	217	1
4.16971004854462	3.48210153173309	218	1
4.17106841361903	3.48340734679430	219	1
4.16883539063050	3.47422624180841	220	1
4.16655381460875	3.46461860713718	221	1
4.17014664534235	3.49208460931753	222	1
4.16700474932369	3.49108183072735	223	1
4.17018613216705	3.49173187243545	224	1
4.17451074199549	3.52091916120442	225	1
4.17577669780790	3.49170192977150	226	1
4.17230269504036	3.49137302735415	227	1
4.17261483846620	3.49704741516234	228	1
4.17043820199553	3.47646273448730	229	1
4.17440589294752	3.48124667153940	230	1
4.16973468129242	3.47445303506257	231	1
4.16934694520970	3.47952008346965	232	1
4.17108284178225	3.49075844253795	233	1
4.17291688753661	3.48161997090139	234	1
4.17243618810887	3.46821932299447	235	1
4.17162631277717	3.48725662216036	236	1
4.17279821014283	3.48156249344390	237	1
4.17202609892872	3.48714155712616	238	1
4.17253783900369	3.49897683410759	239	1
4.17161708954365	3.48109121606547	240	1
4.16977435089112	3.49158333174151	241	1
4.16697161079954	3.47395494989396	242	1
4.17008724656600	3.50441311524492	243	1
4.17532726845960	3.51319149762646	244	1
4.17534223526565	3.49488304961057	245	1
4.17476770965745	3.49342941543976	246	1
4.17336419502422	3.48468035457635	247	1
4.17089744039362	3.50344785807565	248	1
4.16624200433966	3.48678817975872	249	1
4.16496905609617	3.48031288574181	250	1
4.17108602706121	3.50462718500413	251	1
4.16969332184565	3.51411237242789	252	1
4.16504083611993	3.49273865239271	253	1
4.17097137378908	3.49782966762553	254	1
4.16877556915037	3.50218791532005	255	1
4.17109900750579	3.48862154730339	256	1
4.17171208639867	3.48561911114483	257	1
4.16928563830333	3.47176918927371	258	1
4.16787894378870	3.47825674064294	259	1
4.17479106616113	3.49216690602688	260	1
4.17696356131096	3.51561556378237	261	1
4.17510093864789	3.50762245117900	262	1
4.17533176635840	3.50706946498715	263	1
4.17446967331679	3.50354539560225	264	1
4.17320612428490	3.49588821054181	265	1
4.17258570411478	3.48987872914742	266	1
4.16753705869411	3.48211913228211	267	1
4.16597353762402	3.47897445777126	268	1
4.16668718049978	3.48331546580394	269	1
4.16951353048345	3.49298901354985	270	1
4.17066299601107	3.47996543488399	271	1
4.17154798670570	3.48088320563713	272	1
4.17073497509236	3.49804891539612	273	1
4.16968986417357	3.48801824167273	274	1
4.17144509772174	3.49982118100959	275	1
4.17228218171793	3.49550368961333	276	1
4.17007509725331	3.49978671473365	277	1
4.16813631553876	3.47560476991830	278	1
4.17016892803786	3.47864780150320	279	1
4.17349907721698	3.48489671643439	280	1
4.17215399307767	3.48375214332604	281	1
4.16777843544579	3.49823026177486	282	1
4.16993317840459	3.50269826258141	283	1
4.16732010011684	3.48796919699614	284	1
4.16985671929108	3.48088459129684	285	1
4.16939856113822	3.48602970647000	286	1
4.16514895358019	3.49037198213359	287	1
4.17177773699342	3.48283033327517	288	1
4.17061845201099	3.50024064514582	289	1
4.17243544238397	3.49471452599740	290	1
4.16702801479368	3.46965735188530	291	1
4.16912412046728	3.47396310881378	292	1
4.16426933667982	3.49067187234256	293	1
4.16844187507316	3.47697066309088	294	1
4.16749390182022	3.47739223431685	295	1
4.16798632925137	3.48664081025182	296	1
4.17245494407204	3.50738134564004	297	1
4.16974125238033	3.50724862153472	298	1
4.16741444795908	3.49131299234806	299	1
4.17182184045628	3.50427312041823	300	1
4.17291046605206	3.49625112926395	301	1
4.17125188126769	3.50410738860112	302	1
4.17369890828007	3.51684132485301	303	1
4.16843522914068	3.51318953855325	304	1
4.16537419484916	3.48411026535142	305	1
4.16911004662706	3.48300526732524	306	1
4.16624954626200	3.49366338902151	307	1
4.16856074087224	3.49820034976669	308	1
4.16535590967337	3.49522278522349	309	1
4.16380973556691	3.47955337059059	310	1
4.17416800516106	3.49047374722857	311	1
4.17050720954686	3.48726294368545	312	1
4.16993996108710	3.48885938366038	313	1
4.17316865766274	3.50594166540873	314	1
4.16823939778596	3.47246772414742	315	1
4.16733799634772	3.48250034942852	316	1
4.17008500624667	3.49931374336147	317	1
4.16733082922972	3.48969600296435	318	1
4.16833067640158	3.49489931256633	319	1
4.16857496601138	3.50216517667662	320	1
4.17052626332416	3.47823998816421	321	1
4.16983999056286	3.48116587081920	322	1
4.16572331343271	3.48411214420181	323	1
4.17076603952646	3.51104276938121	324	1
4.17027952246656	3.50514155898792	325	1
4.17160719323915	3.48104852097416	326	1
4.16957624285504	3.49378030157508	327	1
4.16900034581188	3.48813143311590	328	1
4.16977412627541	3.50679717608534	329	1
4.16944567699612	3.48777207999082	330	1
4.16674764681191	3.47651116007378	331	1
4.17136324245863	3.50123359115013	332	1
4.17137251483654	3.52054456388672	333	1
4.16422699313985	3.49470921604960	334	1
4.16770781348699	3.50626411027755	335	1
4.16883915550890	3.49524516181821	336	1
4.17022568548069	3.48869854322235	337	1
4.16951285346764	3.48441357880341	338	1
4.16891146560744	3.48393478705192	339	1
4.17510411265107	3.49748694524867	340	1
4.17190661901551	3.51888896985979	341	1
4.17494595838950	3.52010833221712	342	1
4.16969331826859	3.49029569044487	343	1
4.17061955665404	3.50810616661298	344	1
4.17257893712755	3.50774707337398	345	1
4.16950172532160	3.50008489600672	346	1
4.17061434343231	3.49154691883362	347	1
4.16835730893764	3.48105468506188	348	1
4.17285394141862	3.49003202505546	349	1
4.17063359089177	3.49362539199558	350	1
4.17266837782843	3.50926179872935	351	1
4.17217488654879	3.51159426982247	352	1
4.17488600730481	3.50601363208665	353	1
4.17009629046040	3.50446670843236	354	1
4.17044406364453	3.50896062890499	355	1
4.17176188692040	3.51601868769139	356	1
4.16877676596708	3.49458193265528	357	1
4.16829180845708	3.50161442616100	358	1
4.17106062698790	3.50617839693097	359	1
4.17135002012157	3.49768445184385	360	1
4.16876664064063	3.48743125122852	361	1
4.17025235848474	3.50536620225908	362	1
4.16548153286475	3.48602068366119	363	1
4.17203211975084	3.49659021933855	364	1
4.16922189834563	3.49629641314595	365	1
4.16928136039315	3.48157158530823	366	1
4.16704529920126	3.47467973699385	367	1
4.17014154540482	3.48460116416937	368	1
4.16983103206604	3.50103533879123	369	1
4.16479618501862	3.48690833668958	370	1
4.16685934295868	3.48448967257039	371	1
4.16938779842101	3.50584172568747	372	1
4.16629032351767	3.50030433415439	373	1
4.16695857848274	3.48426719719086	374	1
4.16983341204624	3.49678273568597	375	1
4.17189988963452	3.48733680124676	376	1
4.16950235777415	3.49033153050358	377	1
4.17303075588376	3.50420165391077	378	1
4.16500922684364	3.46786435858350	379	1
4.16804496871145	3.48116117261258	380	1
4.17049956325104	3.49053271184101	381	1
4.16839102302210	3.49220569960182	382	1
4.17048733550854	3.50162179546299	383	1
4.16779416295748	3.50168476172567	384	1
4.16872761084797	3.49293233601250	385	1
4.16745710251677	3.49834685844110	386	1
4.17104199326162	3.50329506333826	387	1
4.17094383505495	3.48917000585224	388	1
4.17019874790052	3.50897969571688	389	1
4.16755942988623	3.49098521257334	390	1
4.16707214507093	3.47306636643335	391	1
4.17126419295649	3.48151499445170	392	1
4.16576550351102	3.47408801133984	393	1
4.16932250059312	3.48775152950208	394	1
4.17118171024741	3.49228937095261	395	1
4.16770862837580	3.48200991538576	396	1
4.17128022729210	3.48868264387128	397	1
4.16631306967766	3.48914606201884	398	1
4.17269111210193	3.48409754977932	399	1
4.16799105596014	3.48750980454654	400	1
4.16936670201101	3.49342211597837	401	1
4.16921469799038	3.49462806584489	402	1
4.16777826553938	3.49718296440643	403	1
4.16716828951079	3.48310813440798	404	1
4.16739045688193	3.48949481484473	405	1
4.16970531551774	3.48134802804482	406	1
4.16748339173272	3.47701748927155	407	1
4.16793816978276	3.48834443049207	408	1
4.16578552497160	3.46932205778914	409	1
4.17292688079335	3.49946657895554	410	1
4.17160065697311	3.48544885488722	411	1
4.17036192848395	3.50078805962229	412	1
4.16987674935875	3.48223769978699	413	1
4.17068934328579	3.49347364461858	414	1
4.17102054355887	3.49048265319575	415	1
4.16984995641421	3.49104145765443	416	1
4.16632448632451	3.47409443184013	417	1
4.16974583618577	3.50204808184852	418	1
4.16889881878145	3.49939848159680	419	1
4.16979748392093	3.48709901960415	420	1
4.17110523302151	3.47716228096843	421	1
4.16804171351961	3.46802876294376	422	1
4.16877640017313	3.48501779286294	423	1
4.16898155054448	3.49776151929480	424	1
4.16735496893210	3.48926782438964	425	1
4.17371868713706	3.49412701047531	426	1
4.16772620932809	3.49854959637960	427	1
4.17135438767529	3.49928406349643	428	1
4.17120056969733	3.49755853506570	429	1
4.17077609937525	3.49412616189833	430	1
4.16666501956338	3.49098093548150	431	1
4.16836557571687	3.49170109586483	432	1
4.16858508163136	3.49268297995467	433	1
4.16902474857204	3.50079907245672	434	1
4.17206481267270	3.50216285785112	435	1
4.17315108310505	3.49599187794223	436	1
4.17344312926424	3.49053364907390	437	1
4.16887211594292	3.49082853172025	438	1
4.17089159570992	3.49286345756907	439	1
4.17282260034855	3.48716955958090	440	1
4.16853358049826	3.48857273451732	441	1
4.16819053480975	3.49268527826792	442	1
4.16724781516574	3.47898192588468	443	1
4.17028187178013	3.48606025183176	444	1
4.17058060579551	3.48543002710116	445	1
4.17050356353775	3.48572919357705	446	1
4.17023488580220	3.49135543944848	447	1
4.16982326233412	3.49745893021778	448	1
4.17233744115287	3.51142076549383	449	1
4.16971199758134	3.50236997640049	450	1
4.17435494207130	3.50398175108034	451	1
4.17351915868353	3.49537962676086	452	1
4.16958176066984	3.50562975200562	453	1
4.16739900990591	3.50070534627216	454	1
4.16823628393802	3.49167405156489	455	1
4.17026188463295	3.50810705291974	456	1
4.17126426177998	3.50670796042563	457	1
4.16866343223942	3.48987424019148	458	1
4.17040384604911	3.49018439855672	459	1
4.17093932306987	3.49377456801002	460	1
4.17477850091562	3.49735045273741	461	1
4.17252127183419	3.51054383905421	462	1
4.16861153639493	3.50630037322636	463	1
4.17406706529347	3.48847333630468	464	1
4.17067048220836	3.49408781743620	465	1
4.17150482588166	3.50165637097404	466	1
4.17449791617818	3.50205521742219	467	1
4.17495092548755	3.51456322322979	468	1
4.17275499177139	3.51431866309620	469	1
4.17254481339441	3.49235797685953	470	1
4.17214317470965	3.48540992431901	471	1
4.17071789614412	3.48947952407311	472	1
4.17182341963569	3.49745828889034	473	1
4.16983074266730	3.50547420997137	474	1
4.17163574857868	3.52058984040935	475	1
4.17309495226219	3.51753127375949	476	1
4.17381628081967	3.50573726914453	477	1
4.17412241701393	3.50639310065963	478	1
4.16941161487960	3.49964604941607	479	1
4.16997110938715	3.49274366303380	480	1
4.17025127407716	3.49702109863432	481	1
4.17078193439168	3.49025019886043	482	1
4.17416873799260	3.50405548954453	483	1
4.17418862446947	3.50168796357961	484	1
4.17332155714646	3.50382859674185	485	1
4.16551839019755	3.48609112464509	486	1
4.16788503156013	3.48214969574631	487	1
4.16717772645487	3.49725716020345	488	1
4.17354530626024	3.50080395256291	489	1
4.17214163405535	3.47521298879084	490	1
4.17279015346857	3.50452666485835	491	1
4.17342226613553	3.50790105242213	492	1
4.17317476572875	3.49600054210358	493	1
4.17068856436787	3.49654916338254	494	1
4.16816037303648	3.48139754862040	495	1
4.16875245742181	3.47516175409060	496	1
4.16774930988492	3.48734637242531	497	1
4.17174251048470	3.49584540315565	498	1
4.17135875260273	3.50680941835828	499	1
4.17209340242655	3.49685620306021	500	1
4.16910897674356	3.48856126194290	501	1
4.17313626095133	3.50732085573947	502	1
4.16933475919096	3.51253868688978	503	1
4.17019982496586	3.52260503148377	504	1
4.17276916784482	3.50415738666135	505	1
4.17178178848790	3.48876556072195	506	1
4.16688623132007	3.49137762733411	507	1
4.16866772197983	3.48603140349582	508	1
4.17502127905476	3.49824008317585	509	1
4.16994267493096	3.50500261129188	510	1
4.16881261423857	3.47930762632207	511	1
4.17002374195598	3.48958631975156	512	1
4.16647626977138	3.50691169677923	513	1
4.16578841592484	3.48145220858258	514	1
4.16791429412163	3.48110868785318	515	1
4.17098193925287	3.51251378169285	516	1
4.16873600608945	3.49020130186703	517	1
4.16779229354727	3.48491174746313	518	1
4.17074917843174	3.48256158158866	519	1
4.17005125194249	3.48421606837404	520	1
4.17069511740640	3.48740769636775	521	1
4.17137227611423	3.50175048151005	522	1
4.16823262560957	3.49091190877966	523	1
4.17045784369668	3.49340274448726	524	1
4.17330659514407	3.48652791519756	525	1
4.17378762760964	3.50525466180837	526	1
4.17435647010796	3.49180927208771	527	1
4.17495653930832	3.50070466194499	528	1
4.17229210420220	3.49783890928559	529	1
4.17192885231983	3.50970928581330	530	1
4.16788865741749	3.48422007882906	531	1
4.16801207799345	3.48255693629643	532	1
4.17122911855967	3.50012741110446	533	1
4.17236554417292	3.48685972095790	534	1
4.16864329438383	3.48204380329855	535	1
4.17181086075627	3.49378364926187	536	1
4.17010938139796	3.49193472735029	537	1
4.16912198254913	3.50954779176376	538	1
4.17090200523516	3.49524357434901	539	1
4.16673685993865	3.48869075954790	540	1
4.16882609365402	3.46977277179570	541	1
4.17186734390051	3.48744468867722	542	1
4.16743201346218	3.49102251843757	543	1
4.17015897506651	3.47930139592082	544	1
4.16886283491429	3.48652852019978	545	1
4.16770747368965	3.47876327831942	546	1
4.16920667105330	3.48643195183018	547	1
4.17354750169165	3.49597203158267	548	1
4.17404074141156	3.50080304050221	549	1
4.16956748470146	3.49955577214322	550	1
4.17456744125684	3.51535649933168	551	1
4.17242490544946	3.49975683138973	552	1
4.16958704287005	3.49193711993957	553	1
4.17006228367992	3.49453995944951	554	1
4.17099438272328	3.48041178929792	555	1
4.16799246692832	3.47411376188548	556	1
4.17335964988727	3.48554719113972	557	1
4.16891028198102	3.48046217204613	558	1
4.17179351594501	3.48497380669458	559	1
4.17273100477163	3.48119323884359	560	1
4.16906542610133	3.48188458970542	561	1
4.16880710179875	3.49125706133341	562	1
4.16818723294035	3.48779218208918	563	1
4.16927455066247	3.48122299907213	564	1
4.16645790402939	3.49483991125222	565	1
4.17002384292818	3.50432340166372	566	1
4.17518728651393	3.49706296301885	567	1
4.17459286952641	3.49853475254295	568	1
4.16705094943926	3.49159136706004	569	1
4.17013242148819	3.51997435294021	570	1
4.16896345987895	3.51378152747193	571	1
4.16843886501800	3.49428311866174	572	1
4.16793374729657	3.50022676957128	573	1
4.17041370587291	3.49965417397858	574	1
4.17065005777336	3.49772297220743	575	1
4.17054889198494	3.49749923083818	576	1
4.16771197989145	3.48449904926845	577	1
4.16874312320890	3.47980739772664	578	1
4.16753734506577	3.48077550252749	579	1
4.16946880458865	3.49056358490209	580	1
4.17180997157391	3.50157818674086	581	1
4.16987689904546	3.49669128897774	582	1
4.17261559376472	3.50659722729498	583	1
4.17413067606422	3.50305763777428	584	1
4.16676837299545	3.48554809092272	585	1
4.17269344267564	3.48626415351625	586	1
4.16454442549648	3.48132889061964	587	1
4.17072568461902	3.48847889118640	588	1
4.17339548380416	3.49414981760376	589	1
4.17159985510133	3.49219530389414	590	1
4.17180085511489	3.48987450772194	591	1
4.16639069358334	3.48505644634451	592	1
4.16880110200792	3.48725080889388	593	1
4.16746681275890	3.50329684899217	594	1
4.16675383314132	3.47644679743542	595	1
4.16353819205218	3.48294126411617	596	1
4.16649787711942	3.46453287270846	597	1
4.17018440129432	3.49118805874196	598	1
4.17020005456849	3.49880098823069	599	1
4.17083128954355	3.48612939251988	600	1
4.17087735201746	3.50010392419964	601	1
4.16968206211971	3.49764152161474	602	1
4.16436573843039	3.47702780521427	603	1
4.17140744916439	3.48932624302318	604	1
4.17112787514532	3.48936476934682	605	1
4.17145778847064	3.50435495246880	606	1
4.17217569229313	3.50037287083675	607	1
4.17111210700326	3.50212011568492	608	1
4.16851372596181	3.47686135585895	609	1
4.16886112132330	3.49640314027582	610	1
4.16662014905452	3.48589802398795	611	1
4.16495289383682	3.48911083824894	612	1
4.17281062940206	3.50725177009097	613	1
4.17443632967708	3.51629542991941	614	1
4.17063624304596	3.49781722704387	615	1
4.17819582853541	3.51080472254848	616	1
4.17343997305766	3.51592194473648	617	1
4.16663395958074	3.48400054782420	618	1
4.16719569522510	3.48521186348949	619	1
4.17212811097672	3.50671494588082	620	1
4.17076263796885	3.50748106422806	621	1
4.17134982364094	3.51331101435798	622	1
4.16954593047975	3.52363196094582	623	1
4.17074222838864	3.48562513719571	624	1
4.17309854560026	3.47682290896278	625	1
4.16927103747700	3.47899608751630	626	1
4.16884565642136	3.49823351662344	627	1
4.17546016596577	3.50887798636487	628	1
4.17316909728149	3.50955361574709	629	1
4.17007908038005	3.51839827850861	630	1
4.16872480945654	3.51003205335337	631	1
4.16821863018690	3.48694779986496	632	1
4.16992553770194	3.48549646159335	633	1
4.16873702305182	3.48872285788942	634	1
4.17295530293216	3.51362637113984	635	1
4.17602380337923	3.49750971306382	636	1
4.16886673114371	3.47858759070265	637	1
4.16972284147429	3.48950931562432	638	1
4.17230243196506	3.48439232922036	639	1
4.17068533150680	3.49050139473663	640	1
4.17188476334686	3.50110223056346	641	1
4.17269492972046	3.49525540416313	642	1
4.17146064066129	3.48321549280445	643	1
4.16977307495471	3.48624162678020	644	1
4.17520928135418	3.50827829417169	645	1
4.16862843198582	3.49831663749986	646	1
4.16955124466959	3.50633291299296	647	1
4.16963942003666	3.48854803070311	648	1
4.17169774217223	3.50705179053796	649	1
4.17051565634264	3.49520782645580	650	1
4.16673398260625	3.48818763682836	651	1
4.16913606476076	3.49925210825761	652	1
4.16603057963464	3.48087122071412	653	1
4.17109069692880	3.50232510800432	654	1
4.16944847011042	3.48735068332230	655	1
4.17601326194615	3.51596380703792	656	1
4.17017336326741	3.49325326858873	657	1
4.16823742251001	3.48783996352070	658	1
4.16963645125072	3.49312687388631	659	1
4.16977375977189	3.48719387986376	660	1
4.16945184377574	3.49119121652716	661	1
4.17264445156994	3.49004656174166	662	1
4.16988734908765	3.48772483194463	663	1
4.17513916734068	3.50377123396327	664	1
4.17175091491831	3.48867042102386	665	1
4.17149365933507	3.51684482989730	666	1
4.17109389873497	3.48812035133779	667	1
4.17306962229264	3.51660032781576	668	1
4.17083256316525	3.50859077369362	669	1
4.16674161998771	3.47953109875138	670	1
4.17093032780093	3.48664993002576	671	1
4.17013637961782	3.50455082162373	672	1
4.16890654245014	3.49791968253567	673	1
4.17167582510584	3.49247963743776	674	1
4.16764652069897	3.47707841347628	675	1
4.16780692903964	3.48701775946950	676	1
4.16866657427476	3.50551573227950	677	1
4.17442635964266	3.52895038867249	678	1
4.17200120030452	3.50218920325138	679	1
4.17087482253614	3.48595291836709	680	1
4.17249979792918	3.50368064993896	681	1
4.17136231202368	3.50198520454074	682	1
4.17013885234739	3.49759277249284	683	1
4.17207569086317	3.50204680162352	684	1
4.16946945098099	3.48559398852201	685	1
4.16827792744852	3.48747007349182	686	1
4.16853311501252	3.47775420590053	687	1
4.16897241664633	3.48362955230610	688	1
4.17169368671188	3.49509235539418	689	1
4.17037461603804	3.49449768486245	690	1
4.16935132745083	3.49720670666974	691	1
4.16648434513382	3.48394718551858	692	1
4.16737058317924	3.48632505651234	693	1
4.16555592960088	3.46554388293006	694	1
4.17097902207009	3.49258055834270	695	1
4.16733539332505	3.46627369908077	696	1
4.17100213575357	3.49218318065425	697	1
4.17189988041777	3.50211545157697	698	1
4.16916639788780	3.49499510475480	699	1
4.17380870075704	3.50752102164451	700	1
4.17107539944841	3.51419527791635	701	1
4.17015741376828	3.50108919675237	702	1
4.17261720233771	3.49227350163899	703	1
4.17147634610592	3.50735927577758	704	1
4.17246825928771	3.51030588143733	705	1
4.17152721915459	3.50146785547803	706	1
4.17323720753920	3.48732959611108	707	1
4.16899329321593	3.49012864815889	708	1
4.16954273666606	3.50291989918421	709	1
4.16235545928749	3.47261201886791	710	1
4.16950489907665	3.50725133486246	711	1
4.16957330723159	3.49563680617509	712	1
4.17133325577540	3.49513031772928	713	1
4.17060765963092	3.50772490509242	714	1
4.16769312662013	3.49976689193400	715	1
4.16996619126241	3.49727108896820	716	1
4.17543725857029	3.50988426346089	717	1
4.16905209272802	3.49926312546556	718	1
4.16599103358864	3.48067588198729	719	1
4.16452311659031	3.48447994180132	720	1
4.16706214805823	3.49573114540405	721	1
4.16996789819876	3.49385456886136	722	1
4.16945876751802	3.50180748895110	723	1
4.16672000249946	3.48691309467734	724	1
4.17079336169992	3.48817188655879	725	1
4.16682600572063	3.48384639135421	726	1
4.16799926000489	3.50138704912500	727	1
4.16987190552254	3.49314521587478	728	1
4.16822760237025	3.49669727378809	729	1
4.16832026229267	3.50463434139862	730	1
4.16433913956579	3.47929865658049	731	1
4.16683907307726	3.47492687339262	732	1
4.16849988388397	3.49431760314489	733	1
4.16675532497669	3.49382140484388	734	1
4.16820237549254	3.50564506694754	735	1
4.17046087564650	3.50539285496319	736	1
4.16970697233290	3.50930511734271	737	1
4.17170642356909	3.49403075998491	738	1
4.16405891454612	3.47709149388666	739	1
4.16918559712648	3.48482427248231	740	1
4.17154474953451	3.53024442918159	741	1
4.17266299804958	3.49598547730771	742	1
4.17081762853793	3.50369842360510	743	1
4.16825789664729	3.48780226678143	744	1
4.16977885409909	3.48694414000072	745	1
4.16669681994649	3.47244245818368	746	1
4.17263445233241	3.48199011620846	747	1
4.16955146935996	3.48989363813697	748	1
4.16450437594699	3.48455265429527	749	1
4.16519815701647	3.46821071344482	750	1
4.17031989123129	3.47856767474156	751	1
4.16856839867804	3.47436450560752	752	1
4.16898625525662	3.50977978959322	753	1
4.16847593185699	3.50727363537190	754	1
4.17126925884654	3.49997786115333	755	1
4.17103727134990	3.49572877852592	756	1
4.17008535736518	3.48555749864094	757	1
4.16830394307582	3.50351848839587	758	1
4.16861156817891	3.50261770600928	759	1
4.16873939180815	3.49846819746932	760	1
4.16936904570123	3.50492412305291	761	1
4.16779928436598	3.47768707633721	762	1
4.16960612619503	3.48595184273029	763	1
4.16556754564069	3.48065615630890	764	1
4.16937092380770	3.49680934212987	765	1
4.16973993223462	3.47745097484636	766	1
4.17044241095891	3.47342821695589	767	1
4.17136891882280	3.49600369965233	768	1
4.16884938447877	3.48260213685248	769	1
4.16779133586277	3.49391788853806	770	1
4.16857409752770	3.51115556913216	771	1
4.16890786083532	3.49747315731923	772	1
4.17056237842104	3.48865632389327	773	1
4.17031120123809	3.51282763687142	774	1
4.17209259606243	3.50551776670334	775	1
4.16957215733271	3.49424156257590	776	1
4.17223374018270	3.51197778793102	777	1
4.17129973214687	3.49518725176440	778	1
4.17255404788500	3.51454582645067	779	1
4.17033387403873	3.48593252102435	780	1
4.16770878593184	3.48242877531917	781	1
4.16900162766481	3.48865774731455	782	1
4.17196846341363	3.48545596023287	783	1
4.17342404145928	3.49278527371418	784	1
4.16887463002104	3.49346273322878	785	1
4.17072027631237	3.48686624835262	786	1
4.16610078221902	3.48346638126788	787	1
4.16651434752727	3.47634436403455	788	1
4.17056844466525	3.49318074739425	789	1
4.17402027540918	3.50279811862394	790	1
4.17239995776403	3.48792475241531	791	1
4.17429320882039	3.48614749613521	792	1
4.17518234177974	3.48935967408146	793	1
4.17146848592358	3.49831883595579	794	1
4.16937720718106	3.48751916499101	795	1
4.16790418078880	3.48493495996659	796	1
4.16526119293499	3.50066885740483	797	1
4.17162871829905	3.48160494218658	798	1
4.17046846720372	3.50029785785188	799	1
4.16443486064197	3.48774546417667	800	1
4.17103954027070	3.50506405748488	801	1
4.17139070329995	3.49962595004573	802	1
4.17090452626966	3.48373202865202	803	1
4.17495188745040	3.51182277004794	804	1
4.16993811181503	3.51756524734250	805	1
4.17100370855006	3.49552429070218	806	1
4.16816197105790	3.48928780087278	807	1
4.17029136368097	3.48780111194154	808	1
4.16867641289227	3.49106367643843	809	1
4.16297509282614	3.47469394943792	810	1
4.16844166185659	3.49590092919927	811	1
4.17214848360703	3.49506583589269	812	1
4.17281351782228	3.50133885233073	813	1
4.17204672589722	3.48088211392604	814	1
4.17041872712120	3.49238787003064	815	1
4.16875908354811	3.47867458255141	816	1
4.16587002721189	3.48305419241525	817	1
4.16628817369822	3.45653190112251	818	1
4.16987618875798	3.48155097946252	819	1
4.16791606996355	3.48400261182534	820	1
4.17165396180816	3.48248823252339	821	1
4.16943746955233	3.45654486490061	822	1
4.17321905434298	3.48047099112299	823	1
4.17196383394097	3.49034334496054	824	1
4.17218371354040	3.49596154616243	825	1
4.17436449312318	3.50753537537797	826	1
4.17003800791219	3.47637910448021	827	1
4.16925692110089	3.47442625060134	828	1
4.16900344614751	3.49410980327657	829	1
4.16946492729929	3.49749184143790	830	1
4.17498060856949	3.51598882879530	831	1
4.17598292660896	3.51779253448948	832	1
4.17184901726353	3.48465429822171	833	1
4.17015753550428	3.48654105834205	834	1
4.16573939613619	3.47303204109728	835	1
4.16838459793901	3.49869125101094	836	1
4.16956191413885	3.50398689510967	837	1
4.17133462227499	3.49470811659579	838	1
4.16668800482961	3.47876021479001	839	1
4.16727118157741	3.47383029748756	840	1
4.16555777271169	3.47954927738893	841	1
4.16949565374892	3.47032356807866	842	1
4.16926539376191	3.49104945617519	843	1
4.17352545822811	3.51136017312149	844	1
4.17029419071627	3.49291257094697	845	1
4.17313036173200	3.50488257823960	846	1
4.16919293958615	3.49354892422896	847	1
4.17101953888388	3.47416993276790	848	1
4.16856523301566	3.47889375685086	849	1
4.16902726109487	3.50771444510119	850	1
4.17071325044291	3.47683040779018	851	1
4.17127178974444	3.48289154048699	852	1
4.16532786440009	3.47380315261889	853	1
4.16677745243512	3.48606763244292	854	1
4.16711075710234	3.49239748045124	855	1
4.16968433971778	3.49650245950471	856	1
4.17211379627260	3.51447658663105	857	1
4.17295093949297	3.51152522220216	858	1
4.17248346764300	3.50156839661860	859	1
4.16990836251826	3.50088152060949	860	1
4.17232295595523	3.48600241622598	861	1
4.17015036120513	3.48253074326052	862	1
4.16896281237519	3.47464286514508	863	1
4.17065707353052	3.49082513804789	864	1
4.16902825471097	3.48982598820316	865	1
4.16789731297961	3.48848275650087	866	1
4.16760926353261	3.47871779943989	867	1
4.16808915384271	3.49681891671888	868	1
4.17089938294676	3.49937146320184	869	1
4.16952911972914	3.50345034194791	870	1
4.16976555306743	3.49974249349784	871	1
4.17751525534463	3.51127772613554	872	1
4.16973211963972	3.48877417050624	873	1
4.16753523347923	3.48207306417309	874	1
4.16779840453769	3.49714758257228	875	1
4.17302323112181	3.48222636342654	876	1
4.16884966936404	3.47905316002013	877	1
4.16904026824588	3.46731885757044	878	1
4.16531967909284	3.49843702690880	879	1
4.16648556744908	3.48616199572249	880	1
4.17080977498095	3.51188975445837	881	1
4.16685278304093	3.47771270760939	882	1
4.16713868325299	3.47799266493355	883	1
4.17090492223621	3.49670744422045	884	1
4.16726188575123	3.47582219710643	885	1
4.16925267713025	3.47896738402597	886	1
4.16782665412470	3.48159965999159	887	1
4.16914487559513	3.47713000694880	888	1
4.17014284071473	3.49395656957419	889	1
4.16935099896346	3.49401816310706	890	1
4.17355838993211	3.49528825047587	891	1
4.17281967501912	3.49880035552835	892	1
4.16649331012955	3.49983898140551	893	1
4.17168663058421	3.50387935075882	894	1
4.16621848082736	3.47924270568722	895	1
4.16299311656840	3.49155135173627	896	1
4.16942911392368	3.49915946302993	897	1
4.16765770133705	3.48045915962254	898	1
4.17168606374117	3.50924691254566	899	1
4.17040004888365	3.50189687646023	900	1
4.17375883742930	3.51623074961292	901	1
4.17008875785453	3.49532468159504	902	1
4.16938539767774	3.50268288205708	903	1
4.16611992324170	3.49903665661507	904	1
4.16921792312704	3.50357181369923	905	1
4.16719943530088	3.48709886942569	906	1
4.16624844384300	3.49796740383415	907	1
4.17017332799314	3.48673291531164	908	1
4.17458020137162	3.49933792062471	909	1
4.16997759903042	3.49430596266443	910	1
4.17072296206639	3.50405859801292	911	1
4.16848899969701	3.49434649346276	912	1
4.16825000053891	3.48191229604953	913	1
4.16884281711767	3.47063852537164	914	1
4.17393636781070	3.49389518160842	915	1
4.16931216666523	3.49112728523371	916	1
4.17358742015847	3.50419076066833	917	1
4.17117224404144	3.48835614871204	918	1
4.17061933331710	3.50003465155050	919	1
4.16775816595790	3.49368916378156	920	1
4.17419989937499	3.49315016520865	921	1
4.17066834856621	3.50216200996767	922	1
4.16723830904454	3.47520767042855	923	1
4.16664266615503	3.48663648859724	924	1
4.16890844441413	3.49227835433663	925	1
4.16842630523722	3.49535919453502	926	1
4.16950917619498	3.49087205527852	927	1
4.16812522747718	3.49915544726021	928	1
4.17079477415706	3.49403301521298	929	1
4.17138329333256	3.50334821513712	930	1
4.16883543335461	3.50220274257760	931	1
4.17148549416770	3.51687020224503	932	1
4.16845472074716	3.52014893093688	933	1
4.16730207685602	3.50059015845845	934	1
4.16599969070691	3.48463601777706	935	1
4.17117114234454	3.51052065064252	936	1
4.16898565190443	3.48503713635928	937	1
4.16658991704962	3.48157106245279	938	1
4.16722599280089	3.48560880505831	939	1
4.16862562608061	3.48434930234363	940	1
4.16750269561363	3.48891260048993	941	1
4.16646234410507	3.49381506704976	942	1
4.16910592896533	3.48272727022853	943	1
4.16762003736982	3.48636740379141	944	1
4.17080799193591	3.48774093684118	945	1
4.16683220596811	3.49595636706291	946	1
4.16836606799530	3.49037117845682	947	1
4.17464938724472	3.50291366054431	948	1
4.17301093253744	3.48466795245587	949	1
4.17054152924755	3.50064311891070	950	1
4.16789032520910	3.49025553651888	951	1
4.16800329617924	3.50101220131330	952	1
4.17244983568775	3.48266149882832	953	1
4.17219832197613	3.49708956540348	954	1
4.17013836073861	3.50985713812016	955	1
4.17134890742752	3.50138188819339	956	1
4.17056618209781	3.49316136874474	957	1
4.16785284023971	3.50197948955561	958	1
4.17014945026347	3.49255802763229	959	1
4.17048283626288	3.49305528806959	960	1
4.16820746246943	3.48119556083509	961	1
4.17340096792098	3.51533634319645	962	1
4.16863136831761	3.49478277760415	963	1
4.17056317495784	3.50287770830962	964	1
4.16810218140736	3.49474617437248	965	1
4.16609381921044	3.47769191094714	966	1
4.17003401992427	3.49060610500925	967	1
4.16735912592826	3.48717263886099	968	1
4.17163655554862	3.48903462819571	969	1
4.17293105215113	3.48332615900703	970	1
4.16570028521088	3.46710019094622	971	1
4.16854190579791	3.48349489011543	972	1
4.17400269537609	3.51183763210511	973	1
4.17293442931550	3.50079389809808	974	1
4.16928500008459	3.50076198571086	975	1
4.16882247466480	3.48934103318190	976	1
4.16760250982260	3.48958894568751	977	1
4.16614672289766	3.48981950162604	978	1
4.16743226528558	3.49519669124576	979	1
4.16914622888526	3.50036939431363	980	1
4.17333856023577	3.50397701546983	981	1
4.17060247397017	3.49183000081662	982	1
4.16715710638855	3.45763338615571	983	1
4.17076228158448	3.50144139518537	984	1
4.16867498755364	3.49114924637032	985	1
4.17121303397919	3.50685405314929	986	1
4.16910868425522	3.50606060199104	987	1
4.17350554780164	3.49615793477010	988	1
4.16645683262781	3.47649985875710	989	1
4.16490056846365	3.49032926217370	990	1
4.16714489264972	3.48885450180021	991	1
4.17236015727766	3.48218418356049	992	1
4.16803094272683	3.49871671242629	993	1
4.16683772080911	3.47514928724821	994	1
4.16821161559225	3.46350163015592	995	1
4.16762345353351	3.47832194127457	996	1
4.17233171448528	3.49155767660713	997	1
4.17224896003215	3.52425276066416	998	1
4.17132053328440	3.50177809767795	999	1
4.17233255220167	3.49931060137177	1000	1
4.17039043224023	3.51232302912702	1001	1
4.16943700565947	3.49572963129421	1002	1
4.16928913593827	3.47998072621780	1003	1
4.17039873944312	3.48380879978797	1004	1
4.16793013476485	3.48040251577406	1005	1
4.16859022751589	3.47946770215452	1006	1
4.16983890086527	3.50442377318178	1007	1
4.17006147084244	3.48793076478242	1008	1
4.17011137944224	3.49380850358910	1009	1
4.17036354929522	3.50327705883574	1010	1
4.17297661990160	3.51369175078076	1011	1
4.17032017266995	3.49920107822145	1012	1
4.16796262945180	3.49617533276018	1013	1
4.16965769173581	3.48685047686435	1014	1
4.17301074458602	3.50943938515262	1015	1
4.16983150439557	3.50042118108469	1016	1
4.17069811345105	3.50497387775699	1017	1
4.16696990778527	3.48986013092830	1018	1
4.17109799836895	3.50594802876527	1019	1
4.16949612463148	3.50426680675480	1020	1
4.17156174246427	3.48870581795077	1021	1
4.17037627752348	3.48015980870280	1022	1
4.17179968313794	3.48573711994458	1023	1
4.16965012854092	3.49786458026634	1024	1
4.17014655713550	3.50764808241841	1025	1
4.17171247192765	3.51143850825252	1026	1
4.17174846380382	3.50066578069607	1027	1
4.16850461304763	3.49327528794550	1028	1
4.17257778673430	3.49605594609150	1029	1
4.17327534053500	3.49700765023598	1030	1
4.17259627261311	3.49688698822748	1031	1
4.17190905131459	3.48733431315358	1032	1
4.17591898536706	3.49610603107110	1033	1
4.16946723956823	3.49191286858969	1034	1
4.16899871456161	3.49068364595090	1035	1
4.16837583816006	3.47942663091589	1036	1
4.17002522939182	3.47926260113490	1037	1
4.16785193561972	3.49688847389885	1038	1
4.17002255775763	3.47737434835217	1039	1
4.16917931324464	3.47816267532811	1040	1
4.16762969033201	3.46705466185922	1041	1
4.16817943786643	3.49697806284676	1042	1
4.16938556169661	3.49314621185369	1043	1
4.16807898621217	3.48571587337989	1044	1
4.16718422762938	3.45663969028676	1045	1
4.16856591744846	3.47118639083427	1046	1
4.16730535026694	3.47257442630652	1047	1
4.16868813109924	3.49134078289705	1048	1
4.17263838980365	3.50125383046277	1049	1
4.17209408836058	3.49460809502018	1050	1
4.17091749820773	3.49346450030647	1051	1
4.17330771201669	3.49271853490029	1052	1
4.16885715885664	3.48911467378451	1053	1
4.17279459469170	3.49801015666474	1054	1
4.17283139467790	3.47913166581114	1055	1
4.16921659884534	3.48489498600478	1056	1
4.17311600796965	3.49689193745654	1057	1
4.16799397585236	3.49390079240144	1058	1
4.17200155330950	3.48492274673238	1059	1
4.16719545104450	3.48850258472710	1060	1
4.16744234355550	3.48170171040780	1061	1
4.16639621385549	3.48355402156421	1062	1
4.16615470255342	3.46547601320337	1063	1
4.16665766599979	3.48862927856309	1064	1
4.17116123326617	3.49584730528862	1065	1
4.16708088739352	3.47003011297192	1066	1
4.16673699905184	3.46061016641388	1067	1
4.16975962561946	3.49030247150948	1068	1
4.17249599087786	3.48979956243985	1069	1
4.17064272725575	3.49281300268722	1070	1
4.17727266395657	3.52275586111855	1071	1
4.17327466213027	3.50777382206439	1072	1
4.17122880943630	3.50879398692680	1073	1
4.17194134796500	3.51253382126729	1074	1
4.17162592999618	3.50884249316208	1075	1
4.17443639984563	3.51158178672371	1076	1
4.17235766289391	3.49590883693695	1077	1
4.16769635585063	3.46722061822717	1078	1
4.17184960374125	3.49616033694728	1079	1
4.17474852038601	3.50876533130122	1080	1
4.16703204432585	3.47039700693652	1081	1
4.16801766239347	3.48181683042106	1082	1
4.16908343571804	3.50153234388078	1083	1
4.17160674641491	3.50659113760765	1084	1
4.17528271725793	3.50196609933102	1085	1
4.17101615707500	3.49071034255103	1086	1
4.17177100590884	3.49266055568624	1087	1
4.16680383998884	3.48353165922579	1088	1
4.16504923159179	3.45250529236837	1089	1
4.17018260360427	3.47627729267997	1090	1
4.16592624177262	3.48096684798805	1091	1
4.17184264813325	3.51150657354870	1092	1
4.17375320983300	3.50726984488027	1093	1
4.17243620501353	3.51000299616990	1094	1
4.17594319606782	3.50751068378379	1095	1
4.17181397551082	3.50151391088840	1096	1
4.16922326460659	3.50872887961220	1097	1
4.16650316110727	3.49275735962524	1098	1
4.17078633234462	3.51595225490540	1099	1
4.17037697291101	3.49858669925483	1100	1
4.16621668476328	3.47535239392930	1101	1
4.16871101284234	3.50807085474606	1102	1
4.16836695453763	3.49411911868749	1103	1
4.16935480891449	3.49471851957488	1104	1
4.17287517345387	3.50371858278718	1105	1
4.17210024154936	3.49656932950237	1106	1
4.16835296908826	3.51279041811535	1107	1
4.17413101727351	3.50382792860401	1108	1
4.17088446690616	3.48979236864663	1109	1
4.17007392353246	3.49613539906511	1110	1
4.17103454833235	3.49594251778683	1111	1
4.16859516649622	3.48027370087602	1112	1
4.16809066006630	3.48228876264314	1113	1
4.16805684401543	3.49044805493194	1114	1
4.17231407350917	3.50854306916161	1115	1
4.17498360373555	3.48836165047664	1116	1
4.16953784876512	3.46224153434064	1117	1
4.17170381203298	3.46236952741922	1118	1
4.17333025565349	3.48834562045674	1119	1
4.17122686564907	3.50310538389450	1120	1
4.17243327551746	3.49755950245325	1121	1
4.17572823164140	3.51710800560766	1122	1
4.16919570608709	3.49630368705557	1123	1
4.16900195659078	3.49344116436125	1124	1
4.16603841730861	3.48005999670758	1125	1
4.16504360275585	3.48155257779785	1126	1
4.16964851749339	3.50664169989056	1127	1
4.16749162337204	3.50699558631407	1128	1
4.17121125440321	3.50966348866824	1129	1
4.16973425121620	3.49352780708183	1130	1
4.17129691126686	3.50372761266530	1131	1
4.16537713159517	3.47662003083256	1132	1
4.16688230853264	3.49640185689789	1133	1
4.16914616050300	3.48435386942667	1134	1
4.16979780932841	3.49626246822908	1135	1
4.16956476216785	3.48468092027324	1136	1
4.16822111557340	3.50592195071235	1137	1
4.16686410447091	3.48632195199462	1138	1
4.17299104556988	3.49782301859550	1139	1
4.16982465229674	3.51814380282111	1140	1
4.17318887437755	3.49872908464767	1141	1
4.16818349979292	3.49463678465706	1142	1
4.17091256723032	3.50973854919989	1143	1
4.16599838218151	3.49290965128650	1144	1
4.16882278036180	3.48429972196391	1145	1
4.16959931766897	3.50751771488607	1146	1
4.16969770077412	3.50576475375207	1147	1
4.16990031136226	3.50230300201834	1148	1
4.17408280353067	3.50216341881547	1149	1
4.17383118114511	3.50053522573463	1150	1
4.16423828648976	3.47888076300973	1151	1
4.16888250657365	3.49331565945718	1152	1
4.16670059481277	3.49494240136036	1153	1
4.16796665398457	3.50034056621957	1154	1
4.17404994891546	3.49868753757354	1155	1
4.16764652998553	3.47873387813591	1156	1
4.16861331219855	3.49496837883626	1157	1
4.16780929572341	3.49790060225246	1158	1
4.16921656199273	3.49250351597424	1159	1
4.16604898986659	3.50270415127537	1160	1
4.16994789985288	3.48808514496656	1161	1
4.16672516356760	3.49773651484942	1162	1
4.17001532307286	3.50749582676491	1163	1
4.17112622519198	3.49824986701792	1164	1
4.16969325004440	3.48609444356919	1165	1
4.16905633559977	3.50249569333132	1166	1
4.16829858560843	3.49937700078300	1167	1
4.16940508357610	3.51945299217636	1168	1
4.17032483599048	3.50767433775951	1169	1
4.16870279447885	3.50374653046701	1170	1
4.16973261967095	3.48646300941141	1171	1
4.16727829291917	3.46518401615955	1172	1
4.16669971785923	3.48282851644792	1173	1
4.16491726478356	3.46952757119964	1174	1
4.16324416544324	3.46079922166356	1175	1
4.16770089696639	3.48897522598845	1176	1
4.16752115916028	3.47873633098719	1177	1
4.16628054657090	3.48212873865743	1178	1
4.16839444221422	3.47240107645629	1179	1
4.16591619697240	3.48536820718107	1180	1
4.16996895604834	3.48907284299668	1181	1
4.16923378546397	3.48613205671189	1182	1
4.16728679574186	3.48418451090719	1183	1
4.17075844708722	3.48100121548078	1184	1
4.17001491047524	3.49289872558394	1185	1
4.16743393929784	3.48510378074894	1186	1
4.16570180828504	3.48394800164376	1187	1
4.16724757770445	3.48958192259589	1188	1
4.17015680561061	3.48513846627014	1189	1
4.16965182310726	3.49140243083283	1190	1
4.17320666163608	3.48919989077630	1191	1
4.17238465304957	3.50552890737317	1192	1
4.16784241167833	3.50048600775615	1193	1
4.16695553438965	3.47629187055234	1194	1
4.17025346786818	3.48673896198440	1195	1
4.17151603500947	3.48502346469234	1196	1
4.17160168905011	3.48186656558444	1197	1
4.17140590177127	3.50331666657240	1198	1
4.16523811150102	3.47458376463680	1199	1
4.16888197432469	3.49047668423759	1200	1
4.16744315690366	3.49017810509277	1201	1
4.16649560456465	3.49457391556612	1202	1
4.16865535887711	3.48608825655455	1203	1
4.16844741113219	3.49882323917935	1204	1
4.16980817314486	3.49868203783702	1205	1
4.16885324619132	3.46588358109228	1206	1
4.16620359061880	3.48971691702051	1207	1
4.16717015735490	3.48479799430842	1208	1
4.16818342477011	3.48473506342688	1209	1
4.16877612083308	3.47132811819024	1210	1
4.17130601820987	3.49158460268558	1211	1
4.17354762782784	3.51088701400562	1212	1
4.17094477930288	3.51538923459058	1213	1
4.16807781639219	3.49951927817774	1214	1
4.17026227844954	3.48695772265481	1215	1
4.17415834719181	3.49428934944460	1216	1
4.17116506641516	3.49611798981763	1217	1
4.16767322730255	3.47365643002529	1218	1
4.16930714940813	3.47744943477418	1219	1
4.16823644842746	3.47694536102215	1220	1
4.16937277144179	3.48927987572761	1221	1
4.17254508610164	3.49737918457677	1222	1
4.16700234107895	3.48696366145211	1223	1
4.17094944647012	3.48561095640156	1224	1
4.16587732202849	3.49528374786849	1225	1
4.16889930839872	3.47537469881447	1226	1
4.16904691517353	3.48930784070729	1227	1
4.16370790800108	3.49543714294812	1228	1
4.16710460702691	3.49657135149552	1229	1
4.16887376152356	3.47118064573002	1230	1
4.16869455805370	3.47184456633790	1231	1
4.17223048502363	3.51353648025531	1232	1
4.16798787490192	3.48297133399509	1233	1
4.16614985690350	3.48112501455658	1234	1
4.16860156421167	3.50481748737064	1235	1
4.17432021622804	3.52230203610180	1236	1
4.16987211268635	3.51331367907870	1237	1
4.16791017543922	3.49695538107612	1238	1
4.17230402066554	3.50782231418634	1239	1
4.16520972368941	3.49096939919534	1240	1
4.16559542514373	3.48145966718539	1241	1
4.17156942370383	3.49471405260712	1242	1
4.17224426227095	3.50451120972277	1243	1
4.16816344496384	3.51405329585341	1244	1
4.17283304157095	3.51122949889516	1245	1
4.16990617889796	3.50484555683283	1246	1
4.17072983244540	3.48942574530269	1247	1
4.17205867501797	3.49256199971379	1248	1
4.17061562969980	3.50323884884648	1249	1
4.16969068903563	3.50460399174689	1250	1
4.16786130383052	3.49694462651332	1251	1
4.17248520486844	3.49450472844863	1252	1
4.16997768662880	3.48975069142710	1253	1
4.16828418132703	3.47553861866656	1254	1
4.17422794046413	3.49861417981416	1255	1
4.17514822288438	3.49443806144335	1256	1
4.16855846033605	3.47669083611956	1257	1
4.16226064478167	3.45447737669637	1258	1
4.17051703108851	3.49368878484135	1259	1
4.17627797954051	3.50820785578481	1260	1
4.16728130225466	3.47669006223032	1261	1
4.17016144194191	3.48542636422935	1262	1
4.16451706720914	3.46521415702632	1263	1
4.16798193455146	3.47701430731157	1264	1
4.16880141521171	3.48459507069978	1265	1
4.16438971755287	3.48458301990459	1266	1
4.17043435057259	3.50891731334941	1267	1
4.16812447278931	3.49122292526539	1268	1
4.17178878946161	3.48993922152928	1269	1
4.16933728994113	3.47453942687091	1270	1
4.16942532955946	3.50172850805402	1271	1
4.16933157248571	3.50038945301969	1272	1
4.17523562624725	3.51141669724300	1273	1
4.16905240549290	3.49929028996692	1274	1
4.16851937432359	3.47683944849459	1275	1
4.17063762484366	3.47916942566869	1276	1
4.17056918375543	3.50471861770879	1277	1
4.17165126135115	3.48253581810606	1278	1
4.16666889998037	3.49739662330143	1279	1
4.17119761159254	3.50326023994940	1280	1
4.16819018904404	3.48609858906424	1281	1
4.17054058235972	3.51167597888592	1282	1
4.17005960610678	3.50649788075612	1283	1
4.16938920714022	3.51367968841298	1284	1
4.17027710049336	3.50334901321480	1285	1
4.16717512956658	3.46910215616702	1286	1
4.17037425345951	3.48930757265360	1287	1
4.17064814121364	3.49981039794004	1288	1
4.17500888419489	3.49227815839797	1289	1
4.16981656344780	3.48806114997367	1290	1
4.16985052357842	3.50580276560174	1291	1
4.17003682772831	3.50000219383405	1292	1
4.17070222043038	3.50980541105265	1293	1
4.16895470453265	3.49417225574850	1294	1
4.17094047709369	3.50145099317633	1295	1
4.16581148004967	3.48686879381644	1296	1
4.16563433814089	3.49155120045890	1297	1
4.16709672844090	3.50076574358560	1298	1
4.16720741246868	3.47454253017825	1299	1
4.17092503687196	3.49584313569241	1300	1
4.16962454040368	3.50926655336110	1301	1
4.17599582744001	3.52257867447950	1302	1
4.17249922450749	3.51212115585084	1303	1
4.16905853349927	3.48887342835739	1304	1
4.17203093452577	3.49807919644160	1305	1
4.17342620667694	3.51470120771820	1306	1
4.17315408872354	3.51188808301378	1307	1
4.17127766162866	3.49668313372927	1308	1
4.17159987448133	3.49492165774587	1309	1
4.16690147787544	3.49363919282263	1310	1
4.16453676389744	3.47007231484470	1311	1
4.16555433619464	3.49621345022621	1312	1
4.17233244959257	3.50304982951204	1313	1
4.17463730771885	3.50093770649576	1314	1
4.16965643114010	3.50308679882037	1315	1
4.16985175376826	3.49585073377288	1316	1
4.16924478799837	3.49919675931464	1317	1
4.17322751715193	3.51434599154420	1318	1
4.16797431306623	3.51532715153008	1319	1
4.17255300047629	3.51684727244282	1320	1
4.17028464786769	3.49463592941682	1321	1
4.16996792718861	3.48245618263925	1322	1
4.16961782863800	3.49803211128836	1323	1
4.16984182015671	3.48423576870470	1324	1
4.16973706494789	3.48574445237022	1325	1
4.16737422576061	3.48997500943979	1326	1
4.17287600345590	3.50746295815810	1327	1
4.17472075326105	3.51069334527049	1328	1
4.17356215873472	3.52220003503068	1329	1
4.17228033061058	3.51685589934514	1330	1
4.17385286899637	3.50830335254084	1331	1
4.16918031834345	3.49121942896634	1332	1
4.16891709277040	3.49386578680075	1333	1
4.17562645565449	3.51723134310851	1334	1
4.17577998592106	3.52050576606842	1335	1
4.16752011161049	3.48930332050729	1336	1
4.16605646578373	3.49539937326445	1337	1
4.16914053107126	3.47760626615821	1338	1
4.17112211023323	3.48715542665927	1339	1
4.17067214200470	3.47851659832920	1340	1
4.16637206306680	3.48422763673202	1341	1
4.16723251474127	3.48404955487337	1342	1
4.17121047291112	3.50332001656818	1343	1
4.17504464226125	3.50820459049450	1344	1
4.17086172666480	3.49158177644949	1345	1
4.17128683922700	3.49822297568150	1346	1
4.17139887047267	3.50972690950676	1347	1
4.16919826966948	3.48389941725382	1348	1
4.16851727121977	3.49441047973637	1349	1
4.17215778569014	3.51663236130252	1350	1
4.17123437308174	3.49282638539576	1351	1
4.17175210833396	3.50293503000554	1352	1
4.16665420202205	3.49863856521338	1353	1
4.17103445812560	3.49376052678214	1354	1
4.17139684114973	3.49228535577355	1355	1
4.17436760427272	3.49667209917377	1356	1
4.17580786067927	3.49114257036726	1357	1
4.17332706441811	3.51823291593834	1358	1
4.17432203989631	3.51304614908724	1359	1
4.16801360806311	3.49216504770461	1360	1
4.17156538721824	3.49071178787065	1361	1
4.16840186464693	3.48474781650901	1362	1
4.17518004339194	3.51275106584507	1363	1
4.17242880400525	3.50437080995774	1364	1
4.17366611967358	3.49378054978097	1365	1
4.17118318106906	3.49948931565059	1366	1
4.17039918288138	3.49922326831599	1367	1
4.16909538139515	3.50795137126297	1368	1
4.17039669340722	3.49049259405378	1369	1
4.17164963290828	3.49982505860493	1370	1
4.17595444529196	3.51563021359148	1371	1
4.17174716389075	3.50825461315945	1372	1
4.17004572752253	3.50405156516851	1373	1
4.16696804947944	3.48221717279391	1374	1
4.16885963047696	3.49814625516204	1375	1
4.16883086892231	3.49945168520402	1376	1
4.16933448701983	3.49731592171975	1377	1
4.17074013760653	3.49823452205701	1378	1
4.17080710183809	3.50469737537641	1379	1
4.16902057731640	3.50097778407291	1380	1
4.16983623426929	3.49857087844282	1381	1
4.16967335438365	3.50627162090187	1382	1
4.17479353295183	3.50032818183755	1383	1
4.17323018383319	3.48801836186804	1384	1
4.17054416793750	3.49561491474586	1385	1
4.16768003836625	3.49919107137166	1386	1
4.16998229655539	3.49940534150804	1387	1
4.17171415432005	3.49963803368216	1388	1
4.17155907741827	3.50188287349506	1389	1
4.16572636478835	3.46815821704651	1390	1
4.16761856672728	3.50360057484752	1391	1
4.16956771846457	3.50743454890565	1392	1
4.16983071130669	3.50328404100660	1393	1
4.16924469936148	3.50683659758273	1394	1
4.17015759393810	3.49738268812355	1395	1
4.16687597780722	3.49284179374160	1396	1
4.16673565794788	3.49194933763891	1397	1
4.16728099258840	3.48178662484834	1398	1
4.16989133701567	3.48901872282146	1399	1
4.16296226783707	3.49516890531372	1400	1
4.16904129727644	3.50384976597758	1401	1
4.16588679292452	3.46769724889059	1402	1
4.16664330861417	3.47735518720643	1403	1
4.17241248328689	3.49005785480412	1404	1
4.17441515596921	3.50396593278010	1405	1
4.17693884772244	3.50939830822253	1406	1
4.17424278469526	3.48793038444230	1407	1
4.16894703371407	3.48356081715362	1408	1
4.16435672141070	3.48387258674399	1409	1
4.17079060165193	3.49028680516414	1410	1
4.16744794196756	3.46717983444775	1411	1
4.16426395950658	3.46967421592036	1412	1
4.16965352473306	3.49086844549704	1413	1
4.17246827262603	3.50436242558688	1414	1
4.16749631930379	3.48198397823889	1415	1
4.16540778746314	3.48355106871089	1416	1
4.16994263778583	3.50499950358236	1417	1
4.17011743337132	3.50804855884171	1418	1
4.17151952230011	3.49837347066858	1419	1
4.16786478741807	3.50281230163487	1420	1
4.16859447994600	3.48554493720688	1421	1
4.16744712967179	3.47896853130691	1422	1
4.16953653183833	3.48774801431482	1423	1
4.16904061793561	3.48894784901782	1424	1
4.17096476511365	3.50337675089981	1425	1
4.17111826180631	3.49167771072368	1426	1
4.17456468109962	3.49138318121604	1427	1
4.16595391873234	3.48353698618752	1428	1
4.16959718348357	3.49470477120514	1429	1
4.17132162822659	3.50962368391652	1430	1
4.16993210467043	3.49148533361963	1431	1
4.16706845147991	3.48797895851623	1432	1
4.16696761778996	3.48501504446506	1433	1
4.16846984157555	3.48347244032565	1434	1
4.16436627626942	3.48048401784423	1435	1
4.16985192785786	3.49757014091475	1436	1
4.16719112040116	3.48205970172477	1437	1
4.17373896466923	3.49505431874885	1438	1
4.17190018704542	3.49997952016938	1439	1
4.17576044841413	3.49341798120590	1440	1
4.16907873666243	3.49290953561796	1441	1
4.17477553733832	3.51012176907063	1442	1
4.17303879600434	3.49355263908354	1443	1
4.16756429333800	3.48126004915604	1444	1
4.17015413220941	3.48903580655344	1445	1
4.17366504746027	3.49852184860259	1446	1
4.17044028013129	3.48301290609709	1447	1
4.17007317687790	3.50012671432830	1448	1
4.16628709924431	3.47687361352675	1449	1
4.16873395849154	3.49380862657771	1450	1
4.17271658391522	3.52211864049363	1451	1
4.17013431097699	3.48784230374574	1452	1
4.17205097732638	3.50430480355142	1453	1
4.17396798406241	3.52962682255399	1454	1
4.17268027607061	3.48817314781544	1455	1
4.17895285618810	3.49507274983982	1456	1
4.17610775474982	3.50397567459623	1457	1
4.17381231860948	3.50814949031182	1458	1
4.17156168143017	3.50098984784928	1459	1
4.17296501604107	3.50590082446791	1460	1
4.17082804437194	3.50245913939558	1461	1
4.17853031500086	3.51410267540158	1462	1
4.17414741652166	3.49678084130622	1463	1
4.17232420372523	3.49571449340996	1464	1
4.17127205201545	3.48854786191858	1465	1
4.16746439277851	3.47314227889579	1466	1
4.17261922352517	3.48215622104716	1467	1
4.16987719988034	3.48297558781689	1468	1
4.16944157508775	3.50220109424748	1469	1
4.16861208124496	3.48595748294308	1470	1
4.17180382047978	3.50202943157315	1471	1
4.17549522759196	3.50237693393524	1472	1
4.17113844529029	3.50788505041875	1473	1
4.17106590532688	3.48889487698929	1474	1
4.16997480904769	3.50019221057233	1475	1
4.17074434582939	3.50052700512632	1476	1
4.17080856592577	3.49920384248445	1477	1
4.17205140026665	3.49276122999292	1478	1
4.17221329653288	3.49229495068802	1479	1
4.17257949425504	3.49835493842365	1480	1
4.17317712652826	3.50322249205317	1481	1
4.16872762646600	3.48322038934491	1482	1
4.17031067091835	3.48058441371957	1483	1
4.16977748596555	3.47592362672354	1484	1
4.17238937953964	3.49644491369627	1485	1
4.17493991213846	3.49131117909694	1486	1
4.17401936325053	3.48873220785577	1487	1
4.17273127038750	3.48775764156390	1488	1
4.17021658268561	3.49639534277983	1489	1
4.16940307282751	3.49284680289136	1490	1
4.16888978408948	3.49983528320883	1491	1
4.17253147370297	3.49719630445399	1492	1
4.17251717207711	3.47729979681762	1493	1
4.17320974211122	3.49905794621665	1494	1
4.17596325041025	3.50494714413836	1495	1
4.16584087188978	3.47130834224034	1496	1
4.17103190891826	3.46874568103176	1497	1
4.16994808201350	3.48110314200933	1498	1
4.17074959216190	3.49063202452613	1499	1
4.17113212855304	3.49605842072705	1500	1
4.17064474159710	3.47982247332092	1501	1
4.16592550329094	3.49801951924109	1502	1
4.17053440599251	3.48817471362463	1503	1
4.16883045258755	3.48925964065572	1504	1
4.17155155514693	3.49586294613941	1505	1
4.17023180223835	3.50199943528307	1506	1
4.17482590980920	3.49243452910349	1507	1
4.17325373138217	3.50339845699006	1508	1
4.17686083138491	3.49934049520494	1509	1
4.17302391031246	3.49455023389122	1510	1
4.17427859573381	3.49095768518625	1511	1
4.17418010511404	3.49373855279676	1512	1
4.17227200616468	3.49130777218683	1513	1
4.17328206429662	3.49968967619273	1514	1
4.17143889574402	3.51162874851219	1515	1
4.17157008251128	3.49212074631718	1516	1
4.17123446869930	3.49989818373023	1517	1
4.17324838389117	3.50727256246162	1518	1
4.17088498053619	3.50254340528553	1519	1
4.17321719534246	3.49480913858612	1520	1
4.17532446922526	3.50569929245004	1521	1
4.17408114853243	3.50425741729228	1522	1
4.17185793805557	3.49650915093769	1523	1
4.17235514570619	3.50762534133179	1524	1
4.17387108965094	3.51406129113535	1525	1
4.16827153807527	3.47920842668007	1526	1
4.17370223481396	3.49631502508922	1527	1
4.17221099132884	3.50286938612414	1528	1
4.17081283590201	3.50189839740655	1529	1
4.16596460595000	3.48950561282128	1530	1
4.16974136934976	3.48711506068246	1531	1
4.16501015322385	3.48468464064668	1532	1
4.16906223472564	3.49133339661886	1533	1
4.17286008711322	3.49502084695021	1534	1
4.17174201090491	3.50878598979557	1535	1
4.17641151353111	3.50820225442157	1536	1
4.17050262159059	3.50818335399084	1537	1
4.17391218965563	3.52690899961311	1538	1
4.17120324542738	3.49522978764520	1539	1
4.16931183991738	3.49094486387981	1540	1
4.17563962129195	3.52510420129894	1541	1
4.17591047531877	3.52986049387031	1542	1
4.17904012426098	3.51590288717914	1543	1
4.17290184525607	3.51010183702592	1544	1
4.16966068323337	3.51825657932172	1545	1
4.16917472103068	3.48895059942581	1546	1
4.16816601891651	3.49482396912541	1547	1
4.17070412919142	3.49046597528023	1548	1
4.16904881316802	3.46947384432576	1549	1
4.17079312708739	3.49851363498461	1550	1
4.16908502205057	3.50661656971817	1551	1
4.17085248630673	3.48752601996158	1552	1
4.16985976790319	3.49178632582915	1553	1
4.17697222760060	3.50537501253734	1554	1
4.17607467327076	3.51353355397198	1555	1
4.17131550398776	3.50096660299022	1556	1
4.17526408633883	3.50765429379960	1557	1
4.17678122401040	3.48846189329984	1558	1
4.17478960173616	3.49287531879022	1559	1
4.17546748947301	3.50584711647959	1560	1
4.17592921144912	3.49376743018950	1561	1
4.17633753993165	3.50011070756255	1562	1
4.17189551760474	3.49549996728756	1563	1
4.16951101736402	3.48661499740833	1564	1
4.16929033449607	3.48107585312742	1565	1
4.16934575518199	3.49438849306621	1566	1
4.16783345341640	3.48837734329510	1567	1
4.16895818118540	3.50235575842029	1568	1
4.17255014340658	3.49039250100628	1569	1
4.17158523065423	3.49184961416014	1570	1
4.16960505456867	3.48814660013085	1571	1
4.17188347805122	3.49543645504970	1572	1
4.17291921762216	3.50271714958706	1573	1
4.17577251425599	3.50750106036274	1574	1
4.16986125100229	3.47306351861940	1575	1
4.17042649004010	3.46959491063346	1576	1
4.17281667538422	3.49171677263320	1577	1
4.16582924539066	3.49560972137233	1578	1
4.17387948788002	3.48804620164609	1579	1
4.16923448702938	3.50330346206297	1580	1
4.17167610671089	3.49364826378251	1581	1
4.17396698547174	3.50674947775021	1582	1
4.17527790098941	3.51358429538941	1583	1
4.17051556928192	3.47597878712276	1584	1
4.16773381661165	3.48528419930456	1585	1
4.17293592430369	3.50139580724417	1586	1
4.16981915758133	3.49028664703010	1587	1
4.16795532803007	3.48632928026668	1588	1
4.17250877707472	3.50431452235689	1589	1
4.16877201881604	3.48520399469818	1590	1
4.17122516896828	3.49225817232104	1591	1
4.17122958417210	3.47841524030488	1592	1
4.17146508531627	3.49417199210524	1593	1
4.17188924756394	3.48692035470873	1594	1
4.17436642468305	3.50275871926962	1595	1
4.16746104368984	3.48787763153326	1596	1
4.16707950796648	3.49858108272471	1597	1
4.17046493167916	3.50083533897137	1598	1
4.17272651827062	3.49004899418947	1599	1
4.16944713999653	3.48720163190636	1600	1
4.17334254103072	3.49197937856912	1601	1
4.17296929749579	3.49967996394157	1602	1
4.17519980608815	3.48351848529318	1603	1
4.16971296813672	3.48669284413273	1604	1
4.16949163356427	3.48804887581387	1605	1
4.16927232730889	3.48928651607170	1606	1
4.17324408365533	3.49294628876072	1607	1
4.17211610012995	3.50538309729096	1608	1
4.16927830063949	3.49245262743367	1609	1
4.17227261085254	3.48916141112108	1610	1
4.17045152283321	3.49827244515117	1611	1
4.16725107868989	3.47776780414422	1612	1
4.16865190614498	3.48893199709355	1613	1
4.17208913200539	3.49188898202168	1614	1
4.17341382102948	3.50890609643168	1615	1
4.17143040147271	3.50176380296489	1616	1
4.16682316545691	3.48573726745595	1617	1
4.16912828454252	3.48104503884829	1618	1
4.16678896374557	3.48964895421046	1619	1
4.16831790463000	3.49691764597415	1620	1
4.16760195560849	3.48459434536258	1621	1
4.17228861343516	3.48902002139666	1622	1
4.17267792279189	3.50382549069288	1623	1
4.16827854352160	3.49272298978533	1624	1
4.17011314365624	3.49352478270745	1625	1
4.17302934703995	3.50597752198180	1626	1
4.16967237117185	3.50887527538734	1627	1
4.16902029435001	3.48167374891839	1628	1
4.16852524152103	3.48638868077939	1629	1
4.17134723724114	3.49528816640891	1630	1
4.17170070649927	3.49681845528268	1631	1
4.17002016609236	3.50758350417010	1632	1
4.16598366014019	3.49187426994908	1633	1
4.17226441546841	3.49400621587569	1634	1
4.16929490122764	3.49880599087357	1635	1
4.16946256570211	3.50622883706008	1636	1
4.17246582524979	3.48907109031852	1637	1
4.17047507047318	3.50635361015889	1638	1
4.16685697111499	3.48867057958622	1639	1
4.17010348344688	3.49205536454641	1640	1
4.17053114422720	3.50940492608936	1641	1
4.16645166835880	3.47632661021097	1642	1
4.16868535411114	3.48150136738150	1643	1
4.16776617119329	3.48177985749493	1644	1
4.17149593689598	3.49625651053491	1645	1
4.17186096763922	3.49693576530508	1646	1
4.17498244378375	3.51571002884459	1647	1
4.17159414894757	3.48292498365776	1648	1
4.17290204233846	3.49072845784449	1649	1
4.17153875400564	3.49736326399926	1650	1
4.17114164199308	3.50410638942508	1651	1
4.17173873521653	3.51632182970983	1652	1
4.17008096071507	3.48243102938139	1653	1
4.17021607240463	3.47404494522648	1654	1
4.17691429366384	3.50605335970999	1655	1
4.17526024917023	3.51372985995881	1656	1
4.16847559495925	3.49731011006163	1657	1
4.17005309204838	3.48932191337597	1658	1
4.16922525548711	3.49448265260969	1659	1
4.17140801206872	3.52645404587702	1660	1
4.17481161983736	3.50875580170138	1661	1
4.16807377309941	3.49294944873474	1662	1
4.17295837877174	3.50625211955784	1663	1
4.16898536252517	3.51237465345791	1664	1
4.16655077525041	3.50053187185767	1665	1
4.17097783604577	3.50024396124168	1666	1
4.17336238224516	3.50406395348891	1667	1
4.16874191587187	3.50459469361661	1668	1
4.16635457886879	3.49867775431888	1669	1
4.16923544431445	3.51382801236588	1670	1
4.16887184299314	3.51953031027198	1671	1
4.16873791375993	3.50430356065157	1672	1
4.16556442506760	3.47610301333455	1673	1
4.17071822481380	3.50609128937584	1674	1
4.16885136753709	3.49487121021410	1675	1
4.16586287894270	3.49977659641809	1676	1
4.17688219198423	3.52937509056949	1677	1
4.16995379976760	3.49876394362111	1678	1
4.17093707182130	3.49855202055925	1679	1
4.16972901204368	3.51240870971410	1680	1
4.17266211807429	3.51395478835469	1681	1
4.16908871202904	3.51823430941109	1682	1
4.17130163987923	3.50241833817302	1683	1
4.16959473846340	3.50918037445360	1684	1
4.16783165828635	3.51262326496359	1685	1
4.17045170830186	3.49367305901318	1686	1
4.17013740522361	3.48852541036912	1687	1
4.16730416484660	3.48965333946316	1688	1
4.17056470379992	3.51540872893136	1689	1
4.17775347434690	3.52041212532266	1690	1
4.17389453205011	3.49004596575078	1691	1
4.16956630432476	3.48093304151472	1692	1
4.16900920034839	3.48177505806155	1693	1
4.16752847126767	3.49949211998328	1694	1
4.16976594145091	3.50177967076479	1695	1
4.17197025059916	3.50092496679537	1696	1
4.17219613001816	3.49308822981689	1697	1
4.17182281060241	3.48901921150464	1698	1
4.16847337732147	3.49037352975655	1699	1
4.16801594783647	3.48660715305365	1700	1
4.17402617060594	3.50489868509578	1701	1
4.16759104528195	3.49168257909308	1702	1
4.16928534682886	3.49362757994841	1703	1
4.16963585244520	3.47631571419391	1704	1
4.17130248626838	3.48955602989995	1705	1
4.17261473547841	3.48970261116337	1706	1
4.16866619537043	3.52473956279316	1707	1
4.17284602824968	3.50627443945885	1708	1
4.17062822624593	3.50424502098618	1709	1
4.17152101077320	3.52562464043768	1710	1
4.16468214176065	3.47459945944062	1711	1
4.16258218538142	3.48201865787481	1712	1
4.17149080851071	3.50203511613082	1713	1
4.16931470935898	3.49034254610698	1714	1
4.16388606816702	3.48543320963148	1715	1
4.16635577503384	3.47734023101304	1716	1
4.16591082388105	3.47825036089952	1717	1
4.16606158176134	3.49269282266959	1718	1
4.17081831293535	3.49747961606369	1719	1
4.16838851751878	3.48675682059584	1720	1
4.17110134952231	3.49767879303191	1721	1
4.16732182854843	3.47849975013415	1722	1
4.16744780920666	3.48451662838935	1723	1
4.16700097076131	3.50728810812367	1724	1
4.17016132345322	3.50068701757884	1725	1
4.17066012440321	3.50353662976560	1726	1
4.16931433813261	3.48472393691802	1727	1
4.16953173494581	3.50096718867640	1728	1
4.17009897802834	3.52438306215108	1729	1
4.16707511478360	3.48877732080989	1730	1
4.16986495170640	3.49492229527463	1731	1
4.17016990918497	3.49383710576215	1732	1
4.17435752611589	3.51794610333429	1733	1
4.16628822480634	3.49238866652526	1734	1
4.16562165145863	3.47978844474779	1735	1
4.16644371776162	3.49217358224185	1736	1
4.16587957585046	3.49090786103330	1737	1
4.16759843389547	3.49396751663462	1738	1
4.16604405368274	3.49705860775205	1739	1
4.17200990689402	3.50605823031920	1740	1
4.17020243782570	3.48956060406599	1741	1
4.17307446895922	3.49319416795081	1742	1
4.17214977923729	3.49867910867936	1743	1
4.16783783270144	3.48974694086359	1744	1
4.16864562727715	3.49728223425905	1745	1
4.17180416205624	3.50348233257846	1746	1
4.17164736276028	3.50369356783361	1747	1
4.16700820385476	3.48921385336717	1748	1
4.16603903569915	3.49640131360605	1749	1
4.16992035314003	3.48468317951489	1750	1
4.16355508866851	3.47713874679685	1751	1
4.16580816110052	3.49421201099651	1752	1
4.16762971845501	3.47263279892174	1753	1
4.17007424797826	3.49130233960018	1754	1
4.17003340387848	3.48942579494037	1755	1
4.16606394907588	3.47277663519818	1756	1
4.17033630072071	3.48541130230534	1757	1
4.16953627099734	3.48362012161230	1758	1
4.17010316267481	3.49240509700634	1759	1
4.16442335912114	3.46653236428325	1760	1
4.16835657314630	3.46855493279896	1761	1
4.17014751494808	3.49883586220606	1762	1
4.16572497246069	3.47915587026797	1763	1
4.16675931354588	3.46624419652248	1764	1
4.17269166187152	3.49044507428782	1765	1
4.17370970226685	3.50336651498796	1766	1
4.16772875284192	3.48325548368469	1767	1
4.16753461690499	3.47215745204181	1768	1
4.16862797413834	3.47833817888074	1769	1
4.17233879330608	3.49356599029186	1770	1
4.17505608039083	3.50045796235757	1771	1
4.16978613734077	3.50841166323152	1772	1
4.16767628830540	3.50364803968644	1773	1
4.16737804312983	3.50147855785855	1774	1
4.16951970154930	3.50509638432629	1775	1
4.17249292098953	3.49523214938473	1776	1
4.16744524795723	3.49576777399693	1777	1
4.16950408408909	3.49638149343431	1778	1
4.17148463019652	3.49383210577702	1779	1
4.17031344863977	3.49506290222640	1780	1
4.16913067312547	3.47806497607223	1781	1
4.16467462491079	3.47556771422724	1782	1
4.16333427111980	3.47542160163331	1783	1
4.16812420189301	3.48025949356211	1784	1
4.16712387438580	3.49209212269183	1785	1
4.17130060092794	3.51756122823749	1786	1
4.16779854372881	3.49657798423284	1787	1
4.16759360782612	3.50543945336105	1788	1
4.16819890608372	3.49313700341562	1789	1
4.17336128208318	3.51440914874339	1790	1
4.16794344112848	3.48553167063984	1791	1
4.16753733850028	3.48769513248867	1792	1
4.16713123587208	3.48985859433749	1793	1
4.16937777157958	3.48449988946371	1794	1
4.16795034985170	3.49302429283739	1795	1
4.16877419492286	3.48848376805890	1796	1
4.17134497183502	3.51333548483992	1797	1
4.16995824055991	3.48468275902407	1798	1
4.16966837903489	3.48527834758548	1799	1
4.16970710907279	3.49220252753250	1800	1
4.17132371252092	3.47836207531174	1801	1
4.17670857757670	3.46775698919162	1802	1
4.17010982331723	3.49801850450958	1803	1
4.17183197417765	3.48973373090124	1804	1
4.16809709990137	3.48499769150759	1805	1
4.16778610346136	3.48937283600664	1806	1
4.16800298653024	3.48335360905740	1807	1
4.17277675261399	3.49160861803896	1808	1
4.16799770239835	3.48311506036074	1809	1
4.17245336365347	3.50718172312752	1810	1
4.17090152953118	3.50920420478888	1811	1
4.17058970506374	3.49169108260643	1812	1
4.16976005579113	3.50395146168507	1813	1
4.17014490315936	3.50546688084651	1814	1
4.17189142874205	3.48772595428303	1815	1
4.16887769310821	3.49138869305143	1816	1
4.16971578589200	3.48764279455600	1817	1
4.17056942226687	3.49698929829900	1818	1
4.16914447673330	3.49536580081622	1819	1
4.17296803175177	3.52053312364092	1820	1
4.16823165275555	3.49920798940107	1821	1
4.16858373666805	3.49397548924628	1822	1
4.17022209877706	3.49020486206137	1823	1
4.16328367698074	3.49946089170037	1824	1
4.16663269225831	3.50228218246990	1825	1
4.16896512078155	3.49773632143308	1826	1
4.17339962311566	3.49930981659047	1827	1
4.17205854687937	3.48259420763170	1828	1
4.17078800830032	3.48604761164159	1829	1
4.16845115777521	3.49522754723651	1830	1
4.16869117055048	3.49353489641770	1831	1
4.17101525856872	3.49321124953552	1832	1
4.17010569694750	3.49678306556433	1833	1
4.16917066740297	3.49332520960750	1834	1
4.16947762709134	3.49765157710814	1835	1
4.16840982078999	3.50050701232840	1836	1
4.16795077998205	3.51039365564061	1837	1
4.17135979189711	3.51463072167813	1838	1
4.17000780547907	3.49823925644512	1839	1
4.16952298829410	3.50861536456831	1840	1
4.17098538176978	3.51395514339518	1841	1
4.16975612385398	3.50407314565658	1842	1
4.17327224887210	3.50953176387666	1843	1
4.16906734071511	3.50334089705652	1844	1
4.16770632790108	3.49449685283695	1845	1
4.16516536916638	3.48402677583050	1846	1
4.16559094601152	3.48026749756007	1847	1
4.17044406439547	3.50011664610148	1848	1
4.17475639751562	3.51008655720783	1849	1
4.17074286132317	3.50790210238322	1850	1
4.17261527008040	3.50121003163208	1851	1
4.17028291480682	3.49301273568792	1852	1
4.16904081176090	3.50652721657655	1853	1
4.16949968854359	3.49671689277076	1854	1
4.17132652385392	3.49975856492268	1855	1
4.17196943887732	3.51247302749467	1856	1
4.16793597763139	3.49091986571978	1857	1
4.16867456727033	3.48339582881247	1858	1
4.17039484785965	3.50289293098492	1859	1
4.16869629546357	3.48900206847432	1860	1
4.17008437054733	3.48416427173336	1861	1
4.16920496751990	3.48169808458588	1862	1
4.17022549173501	3.49333059459293	1863	1
4.16716947519361	3.50397104943846	1864	1
4.16479499153195	3.47942879414353	1865	1
4.16891947277600	3.49057099448089	1866	1
4.16682992353559	3.48879370635598	1867	1
4.17051948428538	3.51105531831704	1868	1
4.16880222947207	3.50716580586752	1869	1
4.16837434112066	3.51294444313580	1870	1
4.16886361390245	3.48794877028109	1871	1
4.16855010671751	3.48097979992353	1872	1
4.17065514154286	3.47874296043010	1873	1
4.17371818290553	3.50200758490467	1874	1
4.16721403885623	3.51594214639343	1875	1
4.16524596627934	3.49148998196176	1876	1
4.16570694170862	3.48766693205546	1877	1
4.17270984068823	3.49588523386910	1878	1
4.16836066310203	3.48565531993772	1879	1
4.16819634860003	3.50245979912322	1880	1
4.16509769201612	3.49561494201957	1881	1
4.17130143079624	3.48286978814272	1882	1
4.17088368129742	3.48623356710302	1883	1
4.17134127529812	3.48777749431167	1884	1
4.17101273915463	3.49564187553144	1885	1
4.16807506931006	3.50142482799780	1886	1
4.17143405788659	3.49422706891836	1887	1
4.17344466103260	3.50760443042723	1888	1
4.17155268573349	3.52012090903901	1889	1
4.16816506638882	3.49723263151415	1890	1
4.16882168413320	3.49830681726759	1891	1
4.16995813300325	3.50963328659086	1892	1
4.16941769840900	3.51696784485805	1893	1
4.16646259531330	3.50409455696711	1894	1
4.16953141623187	3.49167490454670	1895	1
4.16713483693680	3.49552711843037	1896	1
4.16677297916312	3.49265554426276	1897	1
4.16832796105975	3.50026914858621	1898	1
4.17504329656596	3.50550175182071	1899	1
4.16652029558531	3.48073962841605	1900	1
4.16793112607258	3.48784386386670	1901	1
4.16680335264551	3.49748951059902	1902	1
4.16981179836431	3.51823602232510	1903	1
4.16898663376132	3.51156124656324	1904	1
4.16389212919681	3.49402257128021	1905	1
4.16986965156829	3.49842346379748	1906	1
4.16556306122125	3.48162354400837	1907	1
4.17062836793336	3.49238124883891	1908	1
4.17169146130486	3.47862481167584	1909	1
4.16424859725756	3.50275589708912	1910	1
4.16453546385060	3.48000425399569	1911	1
4.16693232540227	3.48271518782463	1912	1
4.16460083905891	3.48586160033807	1913	1
4.16821859943605	3.49100884112397	1914	1
4.16887660144058	3.49978412814487	1915	1
4.16862022527930	3.50496753019412	1916	1
4.16782242594266	3.51411229502892	1917	1
4.17108435537568	3.50119180012677	1918	1
4.17055099405109	3.49360441283330	1919	1
4.16812617100246	3.48757012059334	1920	1
4.16859622668085	3.48551798196069	1921	1
4.17339990128943	3.51162051128991	1922	1
4.17127009376620	3.50388859495332	1923	1
4.16815791051698	3.48690565557760	1924	1
4.17278395412906	3.52559270352419	1925	1
4.16764070249704	3.49963593293102	1926	1
4.16736298665051	3.49982837085911	1927	1
4.16341601036678	3.48761651893870	1928	1
4.16972038137910	3.49454019053705	1929	1
4.16580967974362	3.48480133594123	1930	1
4.16728425343661	3.48930147092406	1931	1
4.16388905666307	3.48169218893298	1932	1
4.16832223144759	3.48844782337353	1933	1
4.16677185033334	3.48989849294003	1934	1
4.16701851808015	3.47931063414394	1935	1
4.16452093148043	3.46977143244809	1936	1
4.17076824711654	3.49766962264253	1937	1
4.16615229952516	3.49269470208363	1938	1
4.17193081510579	3.49228283668328	1939	1
4.16971813371895	3.49748733505956	1940	1
4.16528761117749	3.47217234315893	1941	1
4.16832846064762	3.49554500755360	1942	1
4.16589485983282	3.49548257068146	1943	1
4.16394537434677	3.50091733180888	1944	1
4.16291448163462	3.47798890816256	1945	1
4.16592822742227	3.48598340171796	1946	1
4.16936494268019	3.47706516339115	1947	1
4.16937160831748	3.48860843259958	1948	1
4.17197453103696	3.49439610582682	1949	1
4.16790017445518	3.47993161049373	1950	1
4.17160601260495	3.50585144100740	1951	1
4.16767190687163	3.49936834961401	1952	1
4.16644748703591	3.47979393554711	1953	1
4.16892207674067	3.49231024865239	1954	1
4.17182602256323	3.50478476655650	1955	1
4.17006398292659	3.51483569387318	1956	1
4.17093654214382	3.49315281747241	1957	1
4.16657524058901	3.49010508470040	1958	1
4.16958893491524	3.48392701454202	1959	1
4.16939868422465	3.49494510643832	1960	1
4.16352467952088	3.48153257903744	1961	1
4.17302309033290	3.49055497270900	1962	1
4.16754512537340	3.49505591974206	1963	1
4.16855285862621	3.50196159760954	1964	1
4.16866707328073	3.48865985524356	1965	1
4.17125592748164	3.49649217164040	1966	1
4.17072114463801	3.48978000827274	1967	1
4.17166314795560	3.50156490995402	1968	1
4.17185123098617	3.51852590899897	1969	1
4.17386981856738	3.50877999919584	1970	1
4.16889635482793	3.49950668449258	1971	1
4.16698836368372	3.49143577940303	1972	1
4.17136350741273	3.48585085639942	1973	1
4.16924854131183	3.48316920358279	1974	1
4.17470323715791	3.48879905584649	1975	1
4.17081781727963	3.49238583941278	1976	1
4.16724026744677	3.50732448998779	1977	1
4.16347926296840	3.50926921144391	1978	1
4.16966857432463	3.48256832036619	1979	1
4.16184587597043	3.48130515125974	1980	1
4.17187971736613	3.49784936271548	1981	1
4.16917029502027	3.50950566109537	1982	1
4.17166687919769	3.50909314474856	1983	1
4.16563739058188	3.48476081849350	1984	1
4.16506319498182	3.48450964258620	1985	1
4.16643618167594	3.47937736706851	1986	1
4.16667592549790	3.49919436747159	1987	1
4.16991930704888	3.49660427543425	1988	1
4.16972081401392	3.47994857938014	1989	1
4.16668331642894	3.48079321918071	1990	1
4.16412345005239	3.47659381743928	1991	1
4.16432036589810	3.48553728138538	1992	1
4.16782826685713	3.50008561348086	1993	1
4.16708355036560	3.48547168399738	1994	1
4.16653201668076	3.48096234523591	1995	1
4.16533738596880	3.48938619379791	1996	1
4.16370318659401	3.46288473647083	1997	1
4.16812611092364	3.48522814846530	1998	1
4.16711704500586	3.48432234296355	1999	1
4.16252388445568	3.47301782680196	2000	1
[truncated: 3,000 more rows]
