# Supplementary material for: Reversibility and Viscoelastic Properties of Micropillar Supported and Oriented Magnesium Bundled F-Actin
Source: PLoS One. 2015 Aug 31;10(8):e0136432. doi: 10.1371/journal.pone.0136432 (PMC4556452; doi:10.1371/journal.pone.0136432)
Supplement: S1 Data — See the Readme.txt file within. (ZIP) [file pone.0136432.s004.zip › Rheology-raw-data/120916 02mM/fov2191noDD/fov2191noDD.txt]

3.36605723927659	3.58891796040718	1	1
3.36044689392491	3.57747737247563	2	1
3.36046482982527	3.55580905582670	3	1
3.35775770039919	3.56816666157425	4	1
3.36383108084652	3.59486871280439	5	1
3.35771859598789	3.55948727736583	6	1
3.35505446276837	3.54434799666122	7	1
3.36145753423128	3.58874717085901	8	1
3.35512028856678	3.57568545121149	9	1
3.36256947700601	3.60449002654685	10	1
3.36280007452164	3.60802101071506	11	1
3.36590145248241	3.59666105518032	12	1
3.35474954632636	3.57647870789859	13	1
3.35274770017410	3.55838624100936	14	1
3.36106903928754	3.58031622371186	15	1
3.36219892024872	3.58134294836918	16	1
3.35998533008069	3.59324321859261	17	1
3.36001774569587	3.60013853461243	18	1
3.36108538905811	3.58688967421277	19	1
3.36265594979274	3.59211538591133	20	1
3.35977369124236	3.59827288370357	21	1
3.35831049420583	3.57611720904857	22	1
3.35936790103110	3.58717404471044	23	1
3.35703461258334	3.58506873811465	24	1
3.36000590149358	3.58986713370035	25	1
3.36272707103124	3.59925282296275	26	1
3.35872948636793	3.57959267146048	27	1
3.36091580522059	3.58519210289868	28	1
3.36763207697535	3.60997304266507	29	1
3.36381332229784	3.58572746909373	30	1
3.36288853282289	3.59952303054546	31	1
3.36389720746592	3.60244658963246	32	1
3.36834860778422	3.60051277715243	33	1
3.36604581319199	3.59798712947569	34	1
3.36265207936689	3.58852155624367	35	1
3.36106487592341	3.58441743035995	36	1
3.36505681517206	3.59770153775674	37	1
3.36156466286232	3.58692048809160	38	1
3.36209232975113	3.58098685521052	39	1
3.35655156669372	3.55965504710821	40	1
3.35766772521977	3.58045061242771	41	1
3.36142485772769	3.57336705472750	42	1
3.35547420605717	3.57356487279075	43	1
3.36134785260529	3.56033030598967	44	1
3.35786414777416	3.57908647771662	45	1
3.36006642557315	3.58263643989719	46	1
3.35944630320502	3.55926991189385	47	1
3.35888844395191	3.55236056174637	48	1
3.36157799560094	3.58845754101024	49	1
3.36587928905958	3.59549984575680	50	1
3.35882086587185	3.57832669940276	51	1
3.36040867409590	3.57944434795706	52	1
3.35688427886467	3.56530104572206	53	1
3.35977129710946	3.56579496539767	54	1
3.35790312166135	3.56063267859613	55	1
3.36275123587264	3.59163318512209	56	1
3.35908901700780	3.59013833223947	57	1
3.36810293408883	3.59862333529285	58	1
3.36578410297327	3.61121738955066	59	1
3.36237405471994	3.60346954369250	60	1
3.36037596689015	3.58449963221362	61	1
3.36283194962279	3.59377090848924	62	1
3.36136773219425	3.58470019145245	63	1
3.36025797127980	3.59076867795229	64	1
3.36172617399920	3.59694425412195	65	1
3.36422034698420	3.59378245087699	66	1
3.35870520313163	3.56020579458659	67	1
3.35731129475169	3.58373642173404	68	1
3.36172957435746	3.57812356135001	69	1
3.35553570881254	3.54957564761116	70	1
3.35878789734320	3.56088697210717	71	1
3.35888141518677	3.54588962381075	72	1
3.35657484166720	3.57716716288247	73	1
3.36761420824182	3.60468504727071	74	1
3.35890198563851	3.57703961041337	75	1
3.35600054919964	3.57833308249616	76	1
3.35510536300372	3.55884859619218	77	1
3.35758503270940	3.55678190561653	78	1
3.36548038935782	3.60341061036014	79	1
3.36445506492788	3.60165323480248	80	1
3.35833140429915	3.59587581778476	81	1
3.36428527955802	3.59153422007473	82	1
3.35909968696458	3.58824540994525	83	1
3.35765785428728	3.55690420020777	84	1
3.36374631474211	3.58278156250724	85	1
3.36062118780783	3.57402862330997	86	1
3.36071976472773	3.58080702937274	87	1
3.35658529922231	3.56581917383556	88	1
3.35629745756968	3.56118097876838	89	1
3.35750137499157	3.55150874078781	90	1
3.35508836460927	3.55994847347424	91	1
3.36237106036023	3.57782992291437	92	1
3.36045610571321	3.58436966486972	93	1
3.36274422018043	3.57768882879678	94	1
3.36151834839682	3.58481360186502	95	1
3.35927658898393	3.57527446738941	96	1
3.36453832605333	3.59021301413386	97	1
3.36220572824203	3.58575659808557	98	1
3.36189482123250	3.57059956745174	99	1
3.35984483953509	3.58705066705072	100	1
3.36031444782322	3.59646051870648	101	1
3.36423864264135	3.58969283163816	102	1
3.36618462817240	3.60276093559341	103	1
3.36560076660694	3.59580761672193	104	1
3.36669668388929	3.59541034251772	105	1
3.36204176836225	3.59445413644754	106	1
3.36067726012319	3.57376149395511	107	1
3.36244593332583	3.58779607738287	108	1
3.35629381712465	3.55651199111099	109	1
3.35717502611615	3.57194309140956	110	1
3.36608459500211	3.58698880130970	111	1
3.35631143200029	3.56005087995432	112	1
3.35358818593983	3.55360054695637	113	1
3.36388383057734	3.58812620078582	114	1
3.36166642019433	3.58888675774444	115	1
3.35507380724132	3.55483117231418	116	1
3.36023678551431	3.57065195173338	117	1
3.36028827010441	3.59816409689090	118	1
3.36326321173633	3.59848436139717	119	1
3.36143778609972	3.57962617354248	120	1
3.35983883369000	3.58019558659075	121	1
3.35751818845915	3.57064159370474	122	1
3.36217515425924	3.57623319377479	123	1
3.36065476185119	3.57042909758094	124	1
3.36087957114677	3.57184426717676	125	1
3.36657428972804	3.60999327967052	126	1
3.36119213944265	3.57869587852699	127	1
3.36411191871848	3.58451839238278	128	1
3.36248359970866	3.58214711497696	129	1
3.35894148023062	3.58799073230735	130	1
3.36315494898842	3.59853175576897	131	1
3.36350447309550	3.57351524634771	132	1
3.36037163262435	3.59091889036797	133	1
3.35812370263592	3.59350340792097	134	1
3.36250769924968	3.59214559769125	135	1
3.35997726595397	3.58615791426200	136	1
3.36205584001430	3.60490271838134	137	1
3.35898402006528	3.59436208780730	138	1
3.35516168125139	3.58383828137610	139	1
3.36290724442600	3.59145473142347	140	1
3.35752968150261	3.58477053310008	141	1
3.36550328640895	3.60264969316155	142	1
3.36041624861161	3.59671673527657	143	1
3.35829962339607	3.57884593130214	144	1
3.36085507037872	3.56683229462384	145	1
3.36652987445668	3.58685930446747	146	1
3.36430302625126	3.59000460895625	147	1
3.35689511789717	3.58005649847138	148	1
3.35651680700247	3.57559918284739	149	1
3.35631436096889	3.56571126908903	150	1
3.36301624772791	3.59940679031186	151	1
3.36314455509458	3.58619417352167	152	1
3.35777347938355	3.56786882372779	153	1
3.35922844885486	3.59512648301418	154	1
3.36482215012175	3.61708899372279	155	1
3.36763760209733	3.61604360886083	156	1
3.36482503683147	3.62142395226498	157	1
3.36014908165964	3.58271830580084	158	1
3.36165071035794	3.59319963322084	159	1
3.36181382637709	3.61427007538729	160	1
3.35927401155232	3.59725113611540	161	1
3.36170280741635	3.58574056242125	162	1
3.35846544454106	3.58296023144586	163	1
3.36021495796051	3.58329556671898	164	1
3.35947414120598	3.59079016999684	165	1
3.36135911653852	3.59172691413781	166	1
3.35702304883137	3.56864875531841	167	1
3.35593763629546	3.57773751655471	168	1
3.36009528963271	3.56745882671213	169	1
3.36474705134258	3.59386667637809	170	1
3.35879609432458	3.57023726236951	171	1
3.35395695740371	3.55358431127386	172	1
3.35147457259754	3.56488878029897	173	1
3.36100904639015	3.60543956784013	174	1
3.36647959516206	3.60628463827682	175	1
3.36347709456975	3.61175890618026	176	1
3.36063467779377	3.59890812260688	177	1
3.36177648135085	3.59207746086247	178	1
3.36131216537717	3.57784661510046	179	1
3.35743692621206	3.56227550667208	180	1
3.35655377086306	3.56400698637864	181	1
3.36175068662882	3.60127982753117	182	1
3.36142568949463	3.60358023097360	183	1
3.36089084758255	3.59009281518196	184	1
3.36244438512572	3.59521794827932	185	1
3.36584405988239	3.59420449871407	186	1
3.35877170883239	3.56982247513883	187	1
3.35769781741597	3.55676810939226	188	1
3.35673792443506	3.56582030466145	189	1
3.36265741257348	3.58623928077609	190	1
3.36126242875616	3.58497796262980	191	1
3.35340666691822	3.55522632088535	192	1
3.36713276348189	3.59653382312665	193	1
3.35884131029926	3.57999962147518	194	1
3.36111370213620	3.58731041127351	195	1
3.36017067305318	3.58586473142957	196	1
3.36171251153892	3.58696060809669	197	1
3.35605822532086	3.56010616293482	198	1
3.35999300239232	3.57187240846186	199	1
3.35875859092146	3.58212579419500	200	1
3.35901732689727	3.57918401199948	201	1
3.35783813821712	3.57224731057697	202	1
3.35306654284889	3.56140526669629	203	1
3.36246749877077	3.57070685850516	204	1
3.35441598379414	3.58026440276960	205	1
3.36237200552711	3.61171310464420	206	1
3.36145612609212	3.59102874971510	207	1
3.35258276027096	3.56720360941416	208	1
3.35819739630916	3.58607352312889	209	1
3.36149031212329	3.59127867534089	210	1
3.35936903085212	3.58810512103581	211	1
3.35741921125508	3.57763725610088	212	1
3.35887955177159	3.58507985324117	213	1
3.35500504038193	3.58461093662544	214	1
3.35801255796528	3.57783881344259	215	1
3.35686287294612	3.57834121293428	216	1
3.35450831036032	3.58534956229281	217	1
3.35273780818222	3.57268164261148	218	1
3.35946730839826	3.57908695253644	219	1
3.35792249303730	3.58296896824362	220	1
3.36117947234752	3.59389108551726	221	1
3.35971254010837	3.58724969618993	222	1
3.36273850513148	3.58297864791772	223	1
3.36095039830823	3.60164347452611	224	1
3.36522928915907	3.59275142311127	225	1
3.36254322788791	3.58716435824751	226	1
3.35692103564969	3.57434604193381	227	1
3.35924104222782	3.57374384900128	228	1
3.36302115303225	3.59296915823347	229	1
3.35355521287857	3.55833715502334	230	1
3.35858385665074	3.58327361866374	231	1
3.36334685830643	3.60933109161453	232	1
3.36655431756439	3.63205985011193	233	1
3.36373111540851	3.59334610733942	234	1
3.36451084549849	3.59638386203029	235	1
3.36360814543305	3.59975466126258	236	1
3.35890240908960	3.59126257579353	237	1
3.35832904111181	3.57927518896978	238	1
3.36145470831974	3.57079819835639	239	1
3.35754843418043	3.55579010413214	240	1
3.35529367943042	3.56809321363152	241	1
3.35884843394143	3.58226424691205	242	1
3.35879621178986	3.57965560283106	243	1
3.35745663563091	3.57531506338708	244	1
3.35973831780461	3.59525880708243	245	1
3.35947339669936	3.58255722793350	246	1
3.36023006626913	3.58872965342370	247	1
3.36333290701372	3.61294153045169	248	1
3.36463022792146	3.60112666700528	249	1
3.35996962605848	3.57436209586446	250	1
3.35808899756808	3.57351676702344	251	1
3.36018385254837	3.60250712921227	252	1
3.35899842121032	3.58882553648228	253	1
3.36372430952336	3.59845413373939	254	1
3.36264137961763	3.59253279446540	255	1
3.36101844720127	3.58358132187778	256	1
3.35805861143067	3.56875361891381	257	1
3.36198867700463	3.59457336762996	258	1
3.35298933365194	3.56575234591564	259	1
3.35677698939473	3.57177585461657	260	1
3.35342861380162	3.57324044600672	261	1
3.35725481504204	3.56483402819864	262	1
3.35524269517467	3.54548401959770	263	1
3.36068858882419	3.59936775904348	264	1
3.36054788298142	3.60712410803939	265	1
3.35951170169234	3.57750583682139	266	1
3.35850833046648	3.57749778568363	267	1
3.36246990395249	3.59420166852507	268	1
3.35786549941567	3.58501807568248	269	1
3.35998751033627	3.56958720089911	270	1
3.35830607201609	3.57836975874808	271	1
3.35733538816645	3.57381387200208	272	1
3.35511203828890	3.56092960108527	273	1
3.36156292394189	3.58400555093292	274	1
3.35531003918602	3.57958199306251	275	1
3.35693848989600	3.56655780907922	276	1
3.35101019107826	3.54585524593174	277	1
3.35052840119871	3.55393229853734	278	1
3.34822053090232	3.55176822726690	279	1
3.35574795314295	3.55305591929751	280	1
3.35488310516579	3.53257862829242	281	1
3.35317803491696	3.54809369384696	282	1
3.35660991699823	3.55602959538365	283	1
3.36436378874385	3.57824517904134	284	1
3.35837128639376	3.57256284933096	285	1
3.35896619860476	3.57695924152628	286	1
3.35503793378316	3.58761234662138	287	1
3.35288297065792	3.57875065880970	288	1
3.35725752466592	3.58818270956645	289	1
3.36285342018691	3.59659852502992	290	1
3.35660210200726	3.57806885264012	291	1
3.35495745132732	3.57866859950448	292	1
3.35768583266697	3.57852086346499	293	1
3.36081308305131	3.59836725689130	294	1
3.35971688671410	3.59720378165699	295	1
3.36346232304406	3.58819330938860	296	1
3.36386852450936	3.59182369486495	297	1
3.36050089621729	3.59052035974850	298	1
3.35789104049965	3.58414118011338	299	1
3.35662900385951	3.57811901181430	300	1
3.35041888124328	3.56595637045421	301	1
3.35747043517533	3.57392530722771	302	1
3.35576447602231	3.56289166169635	303	1
3.35809463611276	3.56987131740472	304	1
3.35832064202098	3.57209990505061	305	1
3.35669540518903	3.56432791682397	306	1
3.35293948633836	3.56758933877490	307	1
3.36060531945937	3.60085399016216	308	1
3.36069876359710	3.58907410729180	309	1
3.36213863277046	3.60532593445389	310	1
3.35768209791254	3.57585676126621	311	1
3.36244629874906	3.59259615388381	312	1
3.36449582716632	3.60963064843603	313	1
3.36191208652213	3.62152916552569	314	1
3.36077788384999	3.59710506266529	315	1
3.35919470841859	3.58805892058338	316	1
3.35935607991687	3.59494649910855	317	1
3.35822122954800	3.55989001389065	318	1
3.35681353193248	3.56086622880886	319	1
3.35738366073850	3.57615393179504	320	1
3.36319720379317	3.59212202950438	321	1
3.35773760386702	3.58232632226614	322	1
3.36230547567153	3.58675034217254	323	1
3.35719855199470	3.59004818661053	324	1
3.35810196968565	3.58921588520728	325	1
3.35994686271149	3.59273464688548	326	1
3.35722548667155	3.58329888538035	327	1
3.35589695220610	3.58690043515538	328	1
3.35921917345502	3.59364427232249	329	1
3.35961502220544	3.57971778464416	330	1
3.36278250412123	3.60605507640038	331	1
3.36041775019811	3.61093830312935	332	1
3.35496400594097	3.56524573174455	333	1
3.35549093825354	3.58957782854951	334	1
3.35823579768357	3.57884920497824	335	1
3.35355484951758	3.56008038479917	336	1
3.35916177791931	3.57318938161457	337	1
3.35528028612585	3.56951763027463	338	1
3.35874131034774	3.56945299091696	339	1
3.36039920714767	3.56484484102635	340	1
3.35996601756159	3.58086823293071	341	1
3.35891904389886	3.55868125674921	342	1
3.35841114051351	3.57491917515453	343	1
3.35597966082928	3.57048737515902	344	1
3.35307746994498	3.55267026131678	345	1
3.35360440673397	3.54729272278998	346	1
3.35587558736050	3.55240935757869	347	1
3.35790174914618	3.57804450455325	348	1
3.35151335408481	3.56627475424903	349	1
3.35592168011065	3.57390311453462	350	1
3.35436380559287	3.56960964678572	351	1
3.35784957045936	3.58527333296597	352	1
3.35501976008439	3.55596327021711	353	1
3.35878911026213	3.58587152849068	354	1
3.35986043705319	3.58792546167694	355	1
3.35814406083002	3.59967207447176	356	1
3.36247006985909	3.59828630778544	357	1
3.35409065823040	3.57383170372373	358	1
3.36025349142473	3.58861813209208	359	1
3.35696478333441	3.56555998695496	360	1
3.35820404963197	3.56605314034559	361	1
3.35483326352930	3.57031203060822	362	1
3.35304654984705	3.56280525620873	363	1
3.35266778028857	3.56206732695630	364	1
3.35549481640338	3.56435645147261	365	1
3.36139951805873	3.58724283711298	366	1
3.36024866491204	3.57727222352730	367	1
3.36026406143146	3.59816472344070	368	1
3.36248125687924	3.59232192963420	369	1
3.35607865063157	3.58170228940667	370	1
3.35896577514994	3.56451019207486	371	1
3.34838711616103	3.56360755526224	372	1
3.35272565162000	3.55263060903270	373	1
3.35431619702524	3.56606934017923	374	1
3.35701889371849	3.55930278736049	375	1
3.35382891826346	3.55730366803550	376	1
3.35665368004589	3.59060389993015	377	1
3.35790122249129	3.57355119332947	378	1
3.35501090403334	3.57751533160958	379	1
3.35835787834273	3.57070772618350	380	1
3.35413998300042	3.55642381190484	381	1
3.35394998746448	3.55597126927982	382	1
3.35669321337609	3.57029229999850	383	1
3.35762604191302	3.58639346638959	384	1
3.36246475413294	3.57820592172573	385	1
3.36012248328073	3.58437208190367	386	1
3.35537393475790	3.58547508035524	387	1
3.35821718274859	3.56660282351440	388	1
3.35644585401217	3.55872284699550	389	1
3.35233557788746	3.53619678697401	390	1
3.35403083462732	3.55642614210302	391	1
3.35933752604801	3.59725351707537	392	1
3.35779360919155	3.58425004397790	393	1
3.36381713469580	3.58913407130610	394	1
3.35917415446951	3.58542381666299	395	1
3.36072826621284	3.60032658112262	396	1
3.36149067995499	3.60906300699936	397	1
3.36270504175338	3.61314961905142	398	1
3.36252848538943	3.60917444049758	399	1
3.36001733305409	3.57033195860962	400	1
3.36162266608684	3.59116097574666	401	1
3.35905735821718	3.58446823521691	402	1
3.35685491710608	3.59353186061240	403	1
3.36186350428651	3.60092164814928	404	1
3.36183133292575	3.59540609509532	405	1
3.35670288612333	3.57067827343018	406	1
3.35593977416774	3.57778208841292	407	1
3.35566362453664	3.57498340310293	408	1
3.35888236374160	3.56918694893744	409	1
3.35449163857609	3.56009148085063	410	1
3.35833798760465	3.57353974593942	411	1
3.35749785602176	3.56578334080942	412	1
3.35843275925446	3.57584300139812	413	1
3.35950742252016	3.57821843513493	414	1
3.36075676256318	3.58720900011161	415	1
3.36182246896966	3.59724160257421	416	1
3.35802480113907	3.56135938948182	417	1
3.35915772515635	3.55843851339378	418	1
3.36061232772780	3.58897827317008	419	1
3.35379310165347	3.57387407879702	420	1
3.35328112678379	3.56809462472361	421	1
3.35462390854424	3.59313614041463	422	1
3.35508460353883	3.58652951678451	423	1
3.35955036634349	3.58394345374650	424	1
3.36205729270125	3.60800892326638	425	1
3.35436475196670	3.57506045319914	426	1
3.35873607777178	3.58142849633100	427	1
3.36503070415922	3.58420416206263	428	1
3.36051124346600	3.57913231747409	429	1
3.35900553735104	3.59455589516913	430	1
3.35750713159704	3.58179968802301	431	1
3.35724180011430	3.58587118328670	432	1
3.35320862084484	3.57193063165517	433	1
3.35644862234252	3.56139881289903	434	1
3.35893894011226	3.58314407210597	435	1
3.36183629557904	3.59285146867446	436	1
3.36011760147341	3.58743414295006	437	1
3.35851703645101	3.57008226548850	438	1
3.35950636420722	3.59170451897263	439	1
3.35765965434226	3.57739717133955	440	1
3.36210496034916	3.59099893864267	441	1
3.35844631758492	3.58790381848236	442	1
3.35744929135763	3.58235871819312	443	1
3.35731304865801	3.57830955275065	444	1
3.36164897673775	3.57702163520279	445	1
3.35840751191673	3.58643167431297	446	1
3.36292429388004	3.59711520980731	447	1
3.36033059046909	3.57854159458748	448	1
3.35396984513332	3.57307292236473	449	1
3.35827579018284	3.56842820921425	450	1
3.35438000351039	3.56607905000720	451	1
3.35247841230421	3.55828622038758	452	1
3.35831759262928	3.56927507333846	453	1
3.36012000604242	3.58929045213369	454	1
3.35822775122621	3.56602787973453	455	1
3.35835415883391	3.57010293350555	456	1
3.35975171108267	3.57390149941504	457	1
3.35460205243654	3.58228740620895	458	1
3.36252749724925	3.59787735952465	459	1
3.35688656416338	3.58064062929423	460	1
3.35320189913632	3.54813333950391	461	1
3.35545066994841	3.55637621745865	462	1
3.35518445065935	3.58070488258692	463	1
3.35491740391885	3.58887153439894	464	1
3.36012692367519	3.59790352945133	465	1
3.36247937255737	3.59613456936380	466	1
3.35378093418200	3.56303166273951	467	1
3.35840309833647	3.59230288726547	468	1
3.35763974995992	3.58786777136535	469	1
3.35492217729621	3.56239471052235	470	1
3.35626248805837	3.56198088994907	471	1
3.35996130281908	3.60442348032097	472	1
3.35588371868307	3.57616350693692	473	1
3.35861213030092	3.55934348323431	474	1
3.35341931202425	3.55993812356138	475	1
3.35706516093395	3.58332307581704	476	1
3.35535946155718	3.54097785324616	477	1
3.35747850427838	3.58527251988313	478	1
3.35708802022270	3.56919826221580	479	1
3.35195899780940	3.55198904646316	480	1
3.35463830578812	3.55728808010307	481	1
3.35143493790034	3.54424854106348	482	1
3.35683918660394	3.57059658358049	483	1
3.35774652804184	3.57532521693473	484	1
3.35083237203290	3.54419118582215	485	1
3.35109750202197	3.53965590904166	486	1
3.35465280463916	3.55728286246734	487	1
3.35950201526404	3.58520352230856	488	1
3.36175780027858	3.59979242175266	489	1
3.35748183247830	3.59156482340966	490	1
3.35417491658476	3.56490790801141	491	1
3.35670336343820	3.58488333899461	492	1
3.35948736611249	3.58120927350001	493	1
3.35664443353283	3.56763600915453	494	1
3.36254186579186	3.58926757004919	495	1
3.36086328373280	3.58312776715429	496	1
3.35557394428279	3.57614522062536	497	1
3.35731746595067	3.56335542422275	498	1
3.35581843200281	3.58954689248385	499	1
3.35459918866638	3.59334422317586	500	1
3.35134793031960	3.57672293412762	501	1
3.35156006574990	3.56108189627643	502	1
3.35911386776681	3.57563796014408	503	1
3.35549654288061	3.56479743368323	504	1
3.35584219653313	3.56453689951644	505	1
3.36606602262892	3.60792041138562	506	1
3.36385381075119	3.59912064157852	507	1
3.36244865588465	3.57499597270798	508	1
3.35362190379263	3.55314341630356	509	1
3.36091337379177	3.59322755638515	510	1
3.36117336900592	3.58424310354164	511	1
3.35767550684579	3.59106848454332	512	1
3.35511408279141	3.58594161524338	513	1
3.35291800764946	3.56427809931105	514	1
3.35849655703123	3.56739566847369	515	1
3.35181584932864	3.57940767782604	516	1
3.35363346152797	3.56491230812744	517	1
3.35331806513853	3.54511280039831	518	1
3.34865281451508	3.53215692329552	519	1
3.35143711759282	3.55981709433201	520	1
3.35147235437692	3.55214620909871	521	1
3.35193932789322	3.53817476125619	522	1
3.35118564669879	3.55396338163655	523	1
3.35217225158473	3.56905068576755	524	1
3.35584179182122	3.57094647375574	525	1
3.35267195140968	3.55816093846456	526	1
3.35516384190736	3.57604964550754	527	1
3.35756820724643	3.58573265067083	528	1
3.35965532637781	3.59832265348752	529	1
3.35210376767775	3.55238361381267	530	1
3.35147276398177	3.55170704024823	531	1
3.35363322830285	3.55354442499832	532	1
3.35426891321862	3.55751522643969	533	1
3.35702875687654	3.58160958056748	534	1
3.35798470904393	3.57457734064385	535	1
3.36116357134237	3.59490541824510	536	1
3.36124097552104	3.60345851703104	537	1
3.36018652726976	3.58517363867721	538	1
3.36097692447981	3.58041325393156	539	1
3.35989263563882	3.61248234390142	540	1
3.36081969596459	3.60531805965028	541	1
3.35781139324631	3.58190873155526	542	1
3.36051380884034	3.59653300090797	543	1
3.36086762238526	3.59585801657279	544	1
3.35383816123151	3.55302243707081	545	1
3.35821980565597	3.56605822306428	546	1
3.35495805176138	3.55222147865344	547	1
3.35480878234776	3.56830391031141	548	1
3.36052333091756	3.58735750407408	549	1
3.36278435747917	3.60826122003472	550	1
3.35849137677794	3.56667877665670	551	1
3.36492247725964	3.57538404852631	552	1
3.35914342504155	3.56908850184193	553	1
3.35839749205691	3.57614340471169	554	1
3.35805716146419	3.56763472919525	555	1
3.35994616805132	3.57590277112043	556	1
3.35642265633367	3.58424457918859	557	1
3.35899797575633	3.59553394961323	558	1
3.36324248944925	3.58317724441149	559	1
3.35424185714002	3.57963525182376	560	1
3.36019960272089	3.56967128902719	561	1
3.35897398631148	3.58237057386443	562	1
3.35793478652151	3.58301837123662	563	1
3.35337721926119	3.56623528679590	564	1
3.35809153579571	3.56660266381115	565	1
3.35985559185953	3.58733009851388	566	1
3.35889802212956	3.58802645381345	567	1
3.35938022866191	3.59741735301831	568	1
3.35771978005567	3.56964225536399	569	1
3.36096782705854	3.59253117665208	570	1
3.35614788665566	3.58384186232807	571	1
3.35627048581849	3.56982102007458	572	1
3.35414010139274	3.55844054147819	573	1
3.35268160108188	3.56121040687673	574	1
3.35513628448044	3.56793377865658	575	1
3.35524761350262	3.56257451292879	576	1
3.35564545436932	3.58198853682634	577	1
3.35659129231282	3.55679269417314	578	1
3.35614042785684	3.55740630880514	579	1
3.35585481661023	3.55769965611886	580	1
3.35755749545202	3.58183502569626	581	1
3.35299928830530	3.57060691521047	582	1
3.35503154177915	3.55138887913858	583	1
3.35439218629252	3.55421044321550	584	1
3.35507035421411	3.56205029483349	585	1
3.35867319262158	3.58099505199595	586	1
3.35958710739233	3.58451787356305	587	1
3.35872425759378	3.56302307902121	588	1
3.35301453508865	3.55786412105170	589	1
3.35326492716471	3.56321298157016	590	1
3.35625982758917	3.55661858064380	591	1
3.35609120477140	3.57424317485519	592	1
3.36099236349221	3.58497428744551	593	1
3.36023819409296	3.60060315614161	594	1
3.36293113323983	3.58873501476444	595	1
3.35534312249434	3.57094140071789	596	1
3.35065619343935	3.56058081682957	597	1
3.35459321482042	3.56415588528622	598	1
3.35314989398182	3.54321171321095	599	1
3.35523639017466	3.57251858369359	600	1
3.35532726701532	3.57501323992304	601	1
3.35790965232202	3.59070829580890	602	1
3.35993946814782	3.59593361401760	603	1
3.35951979335914	3.56212614006113	604	1
3.35649748647864	3.58676876665607	605	1
3.35907049314171	3.58821770716871	606	1
3.36688585909451	3.60052190342638	607	1
3.36028072777370	3.58921127728986	608	1
3.36090585068985	3.57683647993369	609	1
3.35278762679285	3.58174861760423	610	1
3.35331632774908	3.54872037424629	611	1
3.36088157636406	3.60574421221230	612	1
3.35174853906550	3.55447314879616	613	1
3.36169820578445	3.57290796844413	614	1
3.35561053364483	3.56908474253872	615	1
3.35572910261462	3.56026418850837	616	1
3.35567358248408	3.57769655023336	617	1
3.35977809766512	3.58903731409567	618	1
3.35751706991439	3.56779004561742	619	1
3.35756079896811	3.57587735927285	620	1
3.35900206905220	3.59128367407426	621	1
3.35809925358283	3.59163775547728	622	1
3.35761821993675	3.58445132442293	623	1
3.35481014296160	3.57714141566327	624	1
3.35511092208238	3.56646193794180	625	1
3.35786955787643	3.58029154576979	626	1
3.35152299575448	3.55861875355920	627	1
3.35649414036532	3.56162880013188	628	1
3.35089414425446	3.54162727647245	629	1
3.35478686985457	3.56209738985974	630	1
3.35739947570547	3.57804595929299	631	1
3.36363005755458	3.60463279171490	632	1
3.36193811493554	3.59804437216437	633	1
3.36243365546735	3.59472631203801	634	1
3.36095322510671	3.59522096438471	635	1
3.35949240846145	3.59194044413757	636	1
3.35706041138457	3.56326489082176	637	1
3.35466045150688	3.57326039100361	638	1
3.35688699887566	3.58305935761259	639	1
3.35743336004418	3.57325679906809	640	1
3.36071410783986	3.58131355506162	641	1
3.35204493964914	3.55235539125062	642	1
3.35164969314633	3.56110770314024	643	1
3.35928677228132	3.58544529874164	644	1
3.36077371022886	3.59556441014592	645	1
3.35466484503033	3.56068178740657	646	1
3.35454368612214	3.54946220783297	647	1
3.35554498190109	3.57301004495501	648	1
3.35472035951565	3.54293925074015	649	1
3.35369327763622	3.55867790078721	650	1
3.35611496764838	3.57334378572905	651	1
3.36119435055902	3.59246806103492	652	1
3.35434631427535	3.55407298180583	653	1
3.35215549826697	3.54935262800215	654	1
3.35206348126714	3.56530553772670	655	1
3.35785430379357	3.56777110143694	656	1
3.35677121988441	3.57522513555580	657	1
3.35425809278199	3.55185797207808	658	1
3.35423099133468	3.56425453453992	659	1
3.36412406948969	3.59786393918371	660	1
3.35206246417631	3.56755546911092	661	1
3.35823833677222	3.56984959197304	662	1
3.35791550003205	3.57984621564120	663	1
3.35871428008094	3.57857521862186	664	1
3.36427247644271	3.59785003055629	665	1
3.36281284480124	3.58442953528671	666	1
3.36236655547723	3.60254743371140	667	1
3.36121279873103	3.57386653959553	668	1
3.35586803235968	3.55356123155900	669	1
3.35140161130398	3.56461432990177	670	1
3.35412689310223	3.57697128284032	671	1
3.35849212139224	3.56201601260586	672	1
3.35583682022467	3.58159449427311	673	1
3.36123162344071	3.58760038108059	674	1
3.35725493931595	3.57205337339932	675	1
3.35202230456366	3.58156522628118	676	1
3.34995508322893	3.56154086689201	677	1
3.35760755578638	3.56520866940547	678	1
3.35627924579176	3.57236952888815	679	1
3.35534311468114	3.59091909901253	680	1
3.35580957567344	3.60050494763058	681	1
3.35620260207798	3.58070817055360	682	1
3.35757066818055	3.55899983754162	683	1
3.35943236587492	3.56756015856777	684	1
3.35379768418474	3.54753415904749	685	1
3.35578959522396	3.58450955623373	686	1
3.36038153057575	3.57850465564668	687	1
3.35626827182885	3.57276146134812	688	1
3.35360219149991	3.56929650238661	689	1
3.35453185028711	3.56076830504093	690	1
3.35622568619920	3.56332023810374	691	1
3.35607661357936	3.59325107987623	692	1
3.36035895972636	3.58449163517932	693	1
3.35289022113217	3.57661112225847	694	1
3.35570243331335	3.56870122033627	695	1
3.36248011542040	3.59256920879580	696	1
3.35690146936353	3.58055792531846	697	1
3.35621003366070	3.57514910870025	698	1
3.35367346304412	3.56370999682052	699	1
3.36291945139718	3.59195988611769	700	1
3.35487200975065	3.58259281228905	701	1
3.35661286013703	3.57059662631798	702	1
3.35813257195185	3.57069474079636	703	1
3.35539153314284	3.57467458118115	704	1
3.35792834004856	3.57544025292342	705	1
3.34982975698713	3.56837654843881	706	1
3.35492488060903	3.57036490350739	707	1
3.35298679213065	3.55912282153485	708	1
3.35663259038874	3.56855615003694	709	1
3.35625125419781	3.59030099536391	710	1
3.35650330555980	3.58754653776765	711	1
3.36233147523297	3.59315424017746	712	1
3.35429808255689	3.58006476227218	713	1
3.35643082546125	3.57677599539329	714	1
3.35868799870926	3.58094548932826	715	1
3.35540941051067	3.57715913984595	716	1
3.35686098050627	3.56652744950459	717	1
3.35628957900603	3.57993630158250	718	1
3.36081321241285	3.60299897029161	719	1
3.36010145184323	3.60874161154230	720	1
3.35901131430835	3.61025980868358	721	1
3.35856353698209	3.58902305523496	722	1
3.36004955782200	3.60052876925972	723	1
3.36037820076221	3.59725986593955	724	1
3.36087611149706	3.61059767308637	725	1
3.36647662436693	3.60239563619145	726	1
3.35663252607625	3.60222410304329	727	1
3.36053205944507	3.60671364833943	728	1
3.35823340864902	3.59940378937809	729	1
3.35673781773883	3.58202871144589	730	1
3.35544205399494	3.56183521641478	731	1
3.35789177429721	3.58634909262522	732	1
3.35951520964348	3.58943188547536	733	1
3.35162299124687	3.56687797656154	734	1
3.34917867983034	3.57409199712979	735	1
3.35354380759966	3.57495095401525	736	1
3.35881503811017	3.57564861832982	737	1
3.35392457828645	3.55314278152431	738	1
3.35994746652522	3.57539174021467	739	1
3.35878135480996	3.58493069000768	740	1
3.35636382377027	3.57000193374629	741	1
3.35491624589734	3.55240921391510	742	1
3.35511162279095	3.55674207067464	743	1
3.35197371914665	3.55469633746311	744	1
3.35390814974245	3.56383925509424	745	1
3.35537576162460	3.58579895309896	746	1
3.36138070589056	3.60735773637935	747	1
3.35710490131684	3.58307919462340	748	1
3.35726453601242	3.57860221093493	749	1
3.35231301256781	3.56982641613284	750	1
3.35303690147835	3.55468508554728	751	1
3.35234616818837	3.56029463092246	752	1
3.35760930344260	3.58989088795671	753	1
3.35702507413253	3.58692165062648	754	1
3.36156802592875	3.58538477840139	755	1
3.36170624961721	3.57455500975935	756	1
3.35973160376411	3.57319150581478	757	1
3.36138187386498	3.57981115557828	758	1
3.35469860595103	3.57908622729896	759	1
3.35672524944660	3.58565857684695	760	1
3.35919511748264	3.58041690205211	761	1
3.34845016187091	3.54855718855080	762	1
3.35068684641823	3.54410642239028	763	1
3.35249972276354	3.56961162727540	764	1
3.35512579440890	3.55387334900717	765	1
3.35282629020547	3.55796898158631	766	1
3.35707510817682	3.58845332054737	767	1
3.35146570055934	3.57161845331846	768	1
3.35986166269612	3.58889927510088	769	1
3.35537270889715	3.58266282531928	770	1
3.35744113156847	3.57284374653623	771	1
3.35101641215621	3.54370385192755	772	1
3.35531930221326	3.55246426489293	773	1
3.35535007110660	3.55701333716224	774	1
3.35941316213933	3.56875412436703	775	1
3.36155962548396	3.58858185669310	776	1
3.35448494715833	3.55468172535644	777	1
3.36505258865805	3.58443609541176	778	1
3.36171458850913	3.60333280292812	779	1
3.35502319650589	3.59048788625102	780	1
3.35643526642470	3.59879487443649	781	1
3.35827110458693	3.59760779076512	782	1
3.35560328693175	3.57419524528851	783	1
3.35697860913822	3.60109226807980	784	1
3.36177980557010	3.61528756112664	785	1
3.35855821425804	3.60758305338838	786	1
3.35494956399710	3.58921301926629	787	1
3.36230922865881	3.59268168459617	788	1
3.36467093902568	3.61674710158560	789	1
3.36271402092688	3.60606537246396	790	1
3.35888178214984	3.59275296436915	791	1
3.35684882827919	3.56887693714547	792	1
3.35508199064215	3.56884802104289	793	1
3.35342331735924	3.55938448730407	794	1
3.35934698044928	3.60060485497633	795	1
3.35464906530424	3.58561978301392	796	1
3.35676016224881	3.58101119218677	797	1
3.35842563161963	3.57702451634709	798	1
3.35265952150155	3.55051072186712	799	1
3.35523462673033	3.55974934196315	800	1
3.35488533917267	3.54482505824939	801	1
3.35552816145638	3.57159022013793	802	1
3.35705900316342	3.59196027696989	803	1
3.35259432373020	3.57509303746802	804	1
3.35175529589128	3.57362793122007	805	1
3.35572916602962	3.57097217122418	806	1
3.35970514159691	3.58186111288826	807	1
3.35767286583711	3.56638493734526	808	1
3.35402178288504	3.56646762002414	809	1
3.35528201337732	3.56944309959429	810	1
3.35842304428089	3.57332768247858	811	1
3.35509128227519	3.55346046750970	812	1
3.35557227498503	3.56846083643712	813	1
3.35415164145083	3.55289620393757	814	1
3.34815616623284	3.53219321470112	815	1
3.35244766400869	3.56589969289784	816	1
3.35289316995564	3.56370849457910	817	1
3.35457469920670	3.56935725640511	818	1
3.35136465315596	3.54906500364301	819	1
3.35339288977548	3.55438225897214	820	1
3.35747033873080	3.57202168620630	821	1
3.34706622590504	3.53643689199695	822	1
3.35331096987506	3.55621089892546	823	1
3.36476412373677	3.60318931891070	824	1
3.35887805919691	3.58659712933769	825	1
3.35700686336267	3.58643551751321	826	1
3.35890949208518	3.57910772536753	827	1
3.36280433679394	3.59786128536118	828	1
3.36584816720835	3.60755568560175	829	1
3.36198357710010	3.61308231382225	830	1
3.35857414904357	3.60374026240779	831	1
3.35833024206824	3.57128952348518	832	1
3.35474305699124	3.53984536865793	833	1
3.35466635206678	3.57952958475856	834	1
3.36104845424856	3.59290947537746	835	1
3.36515836372128	3.59149417862677	836	1
3.35342915411176	3.56841646338045	837	1
3.36050930736749	3.58223895902153	838	1
3.35049399670579	3.57753329307114	839	1
3.36035538784497	3.59327238508626	840	1
3.35604290925881	3.57436958691409	841	1
3.35626275385855	3.59187682511027	842	1
3.35647299455690	3.56765048800160	843	1
3.35806192574015	3.58579914430138	844	1
3.35499555630120	3.57326550723344	845	1
3.35982985160572	3.59275383035292	846	1
3.35990352154214	3.58568221684978	847	1
3.35523753348306	3.55011563823816	848	1
3.35102471828917	3.53347348022476	849	1
3.35175359411124	3.55847724763977	850	1
3.35384806227247	3.58189321994770	851	1
3.35998486139599	3.57971955505698	852	1
3.36152816920432	3.58945048787438	853	1
3.35668996289997	3.57192897522583	854	1
3.35017548986294	3.57266826353269	855	1
3.35400686693702	3.56887683268018	856	1
3.35715372025294	3.58107734230748	857	1
3.35604732933653	3.57210972390369	858	1
3.35859791039442	3.58063310279445	859	1
3.35529292131229	3.59274939782669	860	1
3.35856458321351	3.58211473485104	861	1
3.35993999898285	3.58797707298000	862	1
3.35814739261868	3.57537235079876	863	1
3.35441615363820	3.57262236198901	864	1
3.35498070513302	3.55716153376012	865	1
3.35335146505993	3.55961262970257	866	1
3.36204586558647	3.60747367440568	867	1
3.35563407239514	3.59168708229918	868	1
3.35578215625552	3.56585895954578	869	1
3.35737187640258	3.56850938000169	870	1
3.35885741036827	3.59455508442019	871	1
3.35904231760067	3.59214837325430	872	1
3.35682957539084	3.57999763164970	873	1
3.35755262063961	3.56740652586975	874	1
3.35304618542339	3.55989420177080	875	1
3.35326323582373	3.55520535093403	876	1
3.35899423911852	3.55977804423743	877	1
3.35584353237228	3.56433675895835	878	1
3.35674021592329	3.56213824288502	879	1
3.35621184498788	3.57156911766257	880	1
3.36201237721110	3.60165608551621	881	1
3.35597185135213	3.58061170248298	882	1
3.35516489550681	3.57624184016955	883	1
3.35996084603444	3.57577814669706	884	1
3.35661034430557	3.56822903999601	885	1
3.35669245185640	3.56073087785755	886	1
3.35861726665633	3.56797706871805	887	1
3.35818238670479	3.57826127286899	888	1
3.36043544165252	3.58695291875285	889	1
3.36275263705907	3.59924603955897	890	1
3.35796107578864	3.57731052755076	891	1
3.35605607589929	3.57895815321277	892	1
3.35083007229328	3.55314086576202	893	1
3.36082560553504	3.57863158045065	894	1
3.35886724284015	3.57627314879762	895	1
3.35306940093693	3.55578715634314	896	1
3.35449053813594	3.56961737530151	897	1
3.35940649751720	3.59777508514993	898	1
3.35429963430050	3.58590091956106	899	1
3.35676173571662	3.58577750920038	900	1
3.35827477972090	3.58655720743985	901	1
3.35604199704035	3.58495573028705	902	1
3.35514789911344	3.57396404659404	903	1
3.35677263546554	3.56486880694182	904	1
3.36119393470287	3.58167127164425	905	1
3.35984163817406	3.59153088463466	906	1
3.35998667907688	3.58150750224901	907	1
3.35834209976866	3.59001794308585	908	1
3.35269306194393	3.57002059836711	909	1
3.36082525024590	3.58211271753353	910	1
3.35572546583638	3.58485073843571	911	1
3.35295104048637	3.57315517860632	912	1
3.35465556068985	3.55902907297878	913	1
3.35581460148495	3.58105363011453	914	1
3.35694005172397	3.56772898887197	915	1
3.35415268907551	3.58619213068247	916	1
3.35386180111850	3.57998408925036	917	1
3.35390883776505	3.57805745979783	918	1
3.35593043543091	3.57836623197687	919	1
3.36477413496903	3.58676897899385	920	1
3.36115032777453	3.61302084292918	921	1
3.36077844478438	3.59623747836833	922	1
3.35712590609476	3.60651615250115	923	1
3.35114670159531	3.57182107623515	924	1
3.35820072606773	3.59835618223431	925	1
3.35409855088836	3.58357354524241	926	1
3.35454992278814	3.56662943229309	927	1
3.35069711563725	3.55818568658289	928	1
3.35325407311019	3.56667153533901	929	1
3.35711344447677	3.59338754571449	930	1
3.35836172093836	3.58282880987238	931	1
3.35201606369668	3.55231695435342	932	1
3.35595268169828	3.57477091727752	933	1
3.35332787096035	3.55502954796057	934	1
3.35034360957894	3.53322568630883	935	1
3.35514027211420	3.56798745346103	936	1
3.35379733252260	3.56720012452113	937	1
3.35972250079156	3.58944140749887	938	1
3.35937811987244	3.58689913554543	939	1
3.35339356185145	3.57654534117545	940	1
3.35963601946734	3.58388732465072	941	1
3.36120539321909	3.60543670066230	942	1
3.35328921539758	3.58772002897945	943	1
3.35582752452562	3.58513168234833	944	1
3.35667920327053	3.57229075806999	945	1
3.36093159650724	3.60596552068762	946	1
3.36001509691137	3.60579911480401	947	1
3.36330095281832	3.61309625113743	948	1
3.36183037210245	3.60933070187460	949	1
3.35733763626129	3.59621804103038	950	1
3.35181617261894	3.58118293175788	951	1
3.34996310259561	3.56640669327125	952	1
3.35451768025564	3.56535159267579	953	1
3.35228983733608	3.57437831679929	954	1
3.34907369358494	3.56097734418581	955	1
3.35400954199900	3.55489889544013	956	1
3.35498092006609	3.56247506304804	957	1
3.35856433708361	3.56437164684850	958	1
3.35489003302171	3.56322829290471	959	1
3.35569816710824	3.58481006043974	960	1
3.35326949539982	3.58129454618137	961	1
3.35648248172251	3.58451725448058	962	1
3.35668013693376	3.58006270081510	963	1
3.35728357948862	3.58282306015170	964	1
3.35335090919601	3.56885055889690	965	1
3.35866820246823	3.57573820720664	966	1
3.35615383063778	3.59185352083980	967	1
3.35522202865077	3.56636123287884	968	1
3.35762879658613	3.59803835632353	969	1
3.35387940651257	3.58408698828708	970	1
3.36074101585454	3.58862248099272	971	1
3.36195649072937	3.58823331061013	972	1
3.35721398175303	3.57777887808072	973	1
3.35362730017578	3.56701641954569	974	1
3.35694603353719	3.56727253226112	975	1
3.35310687877738	3.57421071675832	976	1
3.35576349064112	3.56605331285209	977	1
3.35640312649093	3.56862718835124	978	1
3.35690265556759	3.56701115196504	979	1
3.34717055398784	3.56412417367859	980	1
3.35690316180582	3.58364830571789	981	1
3.35656795317294	3.56890140225138	982	1
3.35915701102576	3.60622607384822	983	1
3.35437857237151	3.58403323072728	984	1
3.35271653809280	3.55817700465948	985	1
3.35627544039545	3.57292476288950	986	1
3.35457430749234	3.56225491747070	987	1
3.36044374964694	3.58284703352006	988	1
3.35434052436941	3.55500315675846	989	1
3.35276892482490	3.55846697442709	990	1
3.35496227027971	3.56514273959322	991	1
3.35624578886864	3.57686624864931	992	1
3.35331078659768	3.56712622017369	993	1
3.35677738887376	3.56706360171384	994	1
3.35493683984083	3.57509331254436	995	1
3.35430002427611	3.57041726723848	996	1
3.35657562962424	3.57031069534091	997	1
3.35301671260844	3.55017653830413	998	1
3.35378476350045	3.57035890174016	999	1
3.35496518653216	3.57636733092555	1000	1
3.36001623820238	3.58721180099991	1001	1
3.35579881596573	3.60546946203590	1002	1
3.35158914323092	3.57130557568252	1003	1
3.35635509378167	3.56079307922396	1004	1
3.35267608659000	3.57432895989213	1005	1
3.35626071356645	3.58547111949849	1006	1
3.35271532971246	3.55990056338135	1007	1
3.35161357764670	3.57157845048180	1008	1
3.35140783066112	3.56429606383274	1009	1
3.35755869531400	3.57924312942201	1010	1
3.36071512029909	3.60395061468493	1011	1
3.36058461975032	3.59653298946667	1012	1
3.36090557754152	3.60198975590841	1013	1
3.35139558228052	3.56143570647085	1014	1
3.35274638498535	3.54928849672349	1015	1
3.35640232318326	3.57273434021503	1016	1
3.34714050498132	3.54121864293599	1017	1
3.35215764680165	3.53536286226517	1018	1
3.35571495087781	3.57233479498452	1019	1
3.35700962771203	3.58218382661359	1020	1
3.35091128323270	3.56139967289307	1021	1
3.35756463430990	3.58708088029834	1022	1
3.35667927197481	3.59200906838434	1023	1
3.35622725309657	3.58821325996045	1024	1
3.35662245400471	3.57384347907076	1025	1
3.35341622042578	3.57020482885722	1026	1
3.35441604871991	3.57618187334795	1027	1
3.34751486057906	3.54494002219782	1028	1
3.34764295429080	3.54238870597292	1029	1
3.35132201280574	3.54925938286852	1030	1
3.35267211550848	3.55418152369333	1031	1
3.35795044297369	3.57430124905972	1032	1
3.35341518332074	3.55990305286033	1033	1
3.35519644483588	3.56208086761128	1034	1
3.35636707920944	3.56302530983782	1035	1
3.35722578336007	3.57771183712128	1036	1
3.36195438624515	3.59286798476564	1037	1
3.35384789328154	3.57879564264303	1038	1
3.35750615556419	3.59392383430487	1039	1
3.35607458382645	3.59616478625524	1040	1
3.35602780759519	3.58862383952302	1041	1
3.35953229266442	3.60137480024673	1042	1
3.35349199893789	3.58354917361359	1043	1
3.34959225177489	3.56348968669881	1044	1
3.35056485063928	3.54596001548089	1045	1
3.34971183148650	3.55135948789410	1046	1
3.35354217194102	3.56093851029735	1047	1
3.35505172394287	3.58768738718117	1048	1
3.35666392535713	3.57694832383702	1049	1
3.35678608244853	3.57033370662350	1050	1
3.35106928038108	3.54484738064251	1051	1
3.35331138732628	3.57666942873343	1052	1
3.35292619275616	3.56452050974986	1053	1
3.35453136800989	3.57988416468593	1054	1
3.35580608103792	3.58974988733732	1055	1
3.35479595868847	3.58696588151203	1056	1
3.35247732791788	3.57461353982016	1057	1
3.35338520874463	3.55445517993419	1058	1
3.34789669969060	3.55037102025372	1059	1
3.35237232254346	3.56987109019213	1060	1
3.35844294744103	3.59836503832138	1061	1
3.35793729217495	3.57152255181590	1062	1
3.35126590867295	3.53315930833724	1063	1
3.35241749672853	3.56915668668044	1064	1
3.35327061874146	3.58234526795490	1065	1
3.36087381745918	3.59848766285373	1066	1
3.36232125197531	3.59287289388342	1067	1
3.36136239737359	3.59080197773896	1068	1
3.35341613091800	3.57213585368270	1069	1
3.35289863555917	3.56176131455141	1070	1
3.35253546008567	3.57455548281825	1071	1
3.35478856808929	3.57659336797672	1072	1
3.35951616681654	3.58660719123715	1073	1
3.35558851576541	3.57969934558297	1074	1
3.35313554275294	3.56453606916448	1075	1
3.35481305411354	3.57289931728086	1076	1
3.35748122892106	3.59018725034037	1077	1
3.35167723166935	3.58475529569376	1078	1
3.35602818795353	3.59381603161956	1079	1
3.35645748703279	3.57156081581570	1080	1
3.35948217865794	3.58292775766120	1081	1
3.35516205515896	3.57143693007279	1082	1
3.35745924647086	3.59235090798964	1083	1
3.35913491506342	3.59387618084935	1084	1
3.35785471112434	3.61114157218530	1085	1
3.35262143457305	3.59135139004397	1086	1
3.35605069923074	3.57885680366900	1087	1
3.36082634296735	3.59903087433669	1088	1
3.36098363292056	3.59372014906473	1089	1
3.35815611926166	3.56225784457979	1090	1
3.36141547713803	3.58204692392993	1091	1
3.35875571596249	3.60462943373185	1092	1
3.36084527813862	3.60951067888781	1093	1
3.35911702607971	3.57620234715437	1094	1
3.35878849228070	3.60984291337760	1095	1
3.36097228913743	3.59995259099682	1096	1
3.35388118392905	3.58029356000364	1097	1
3.35434227775628	3.57899496434586	1098	1
3.35400631729531	3.57682807068238	1099	1
3.35793202832524	3.58626713565981	1100	1
3.35962704736865	3.58983862565282	1101	1
3.35589567170889	3.59320106625537	1102	1
3.35603755352759	3.59448097672018	1103	1
3.35581619915503	3.57304779214653	1104	1
3.35717222420378	3.58209813075918	1105	1
3.35255556712853	3.58018730463745	1106	1
3.35492718876805	3.57641922616165	1107	1
3.36146328320877	3.58999726297896	1108	1
3.35853476563213	3.60699615798227	1109	1
3.36135621305379	3.60035769396356	1110	1
3.35296176227597	3.58531058443794	1111	1
3.35399530509066	3.56417127433603	1112	1
3.35516958395779	3.55203082424852	1113	1
3.35145962685669	3.56571446382288	1114	1
3.34878599744951	3.55819635216611	1115	1
3.35407214032666	3.56611473247229	1116	1
3.35775219775143	3.59209317009337	1117	1
3.35903425645561	3.57995134677021	1118	1
3.35541557767785	3.57942946088997	1119	1
3.35931133469882	3.59036192092911	1120	1
3.35035583581356	3.56722418593513	1121	1
3.35310403754524	3.55613720378080	1122	1
3.35251132647745	3.56260897838681	1123	1
3.35683737180616	3.56916799333356	1124	1
3.35186996380645	3.56871293386400	1125	1
3.35086275076785	3.56461752853498	1126	1
3.35649793861843	3.58941544679199	1127	1
3.36024635715648	3.59481688847375	1128	1
3.36290267344311	3.59493898632768	1129	1
3.35484287135601	3.58631204208654	1130	1
3.35562940499752	3.58328439385476	1131	1
3.35458804043180	3.57258472756098	1132	1
3.35369173301839	3.56471970212155	1133	1
3.35143771190234	3.56191996943738	1134	1
3.35035156709319	3.58366014394689	1135	1
3.35640664537151	3.58504110708765	1136	1
3.35828247549823	3.60055280414358	1137	1
3.35905800919100	3.57933116990012	1138	1
3.35331326981597	3.60077602975181	1139	1
3.36122061654154	3.61712330397423	1140	1
3.36306379958848	3.60802164395493	1141	1
3.35752840958588	3.58763740567584	1142	1
3.35607466837222	3.58490085414168	1143	1
3.35390492309039	3.57863695238201	1144	1
3.35197157057363	3.57441845033238	1145	1
3.35659953354983	3.58642767737219	1146	1
3.35689305788908	3.59674802989775	1147	1
3.35110550730207	3.57545150208927	1148	1
3.35769769145357	3.58357526877039	1149	1
3.35337072005468	3.57840225166044	1150	1
3.35550697777230	3.57288535899972	1151	1
3.35369486236914	3.56901512416682	1152	1
3.36043858626442	3.58575384256656	1153	1
3.35593445294094	3.59227015948363	1154	1
3.35625808819426	3.59502417103281	1155	1
3.36093055941423	3.59585717002408	1156	1
3.35753386422815	3.58045624495969	1157	1
3.35232497318136	3.55978349193134	1158	1
3.35875422102295	3.59593328243789	1159	1
3.35727866602121	3.59450200888013	1160	1
3.35722419505558	3.60653482882067	1161	1
3.35648090076846	3.59619918955700	1162	1
3.35441033450564	3.59226168218081	1163	1
3.35434397651188	3.57861463549492	1164	1
3.36021987618673	3.58790286636669	1165	1
3.35239286553240	3.58031817708808	1166	1
3.34749100465307	3.54935345053692	1167	1
3.35199638045453	3.54924128487581	1168	1
3.35952019617387	3.59785399695908	1169	1
3.36067289043382	3.60664757420231	1170	1
3.34989154768754	3.55180425781932	1171	1
3.35238555287264	3.54216494415513	1172	1
3.35579763018986	3.56811696437543	1173	1
3.35539539172052	3.56417777981914	1174	1
3.35294843480566	3.56579655492967	1175	1
3.35469521118063	3.59904501943872	1176	1
3.35614456691149	3.59081803406688	1177	1
3.35095005184355	3.57328035963534	1178	1
3.35865608123971	3.59333444060781	1179	1
3.35309398227040	3.57224309643444	1180	1
3.35916240747037	3.58338593712258	1181	1
3.36407570225067	3.60483118838659	1182	1
3.36071852244772	3.59862768451073	1183	1
3.36371132654678	3.61773397295051	1184	1
3.36004267372285	3.58467582459166	1185	1
3.36006802732308	3.60862658994376	1186	1
3.35825261511544	3.62226647703362	1187	1
3.35654336505406	3.61074603451539	1188	1
3.35468063009564	3.58332700183866	1189	1
3.35410443138568	3.56930659597551	1190	1
3.35658699290165	3.56606521754676	1191	1
3.35796334637135	3.59405570185558	1192	1
3.35507877572962	3.58615480703197	1193	1
3.35682479251297	3.58337678504375	1194	1
3.35237141566968	3.56159280952108	1195	1
3.35351701124434	3.56401238232061	1196	1
3.35178768341038	3.56857708022129	1197	1
3.35320173976774	3.58096983478435	1198	1
3.35328876693517	3.57425971088150	1199	1
3.35100342083940	3.55664394161062	1200	1
3.35185307073625	3.56258461216910	1201	1
3.34990354570732	3.55372424073191	1202	1
3.35387297118973	3.57930783788629	1203	1
3.35625514914117	3.56001959542544	1204	1
3.35689425542477	3.55216555343048	1205	1
3.35852351244423	3.58317157103721	1206	1
3.35758966737319	3.57214755428274	1207	1
3.35495928924101	3.58088041606128	1208	1
3.35941626251278	3.58496880261284	1209	1
3.35465895264083	3.58615097733855	1210	1
3.35812593954597	3.60041674279345	1211	1
3.35727667555157	3.57957587156409	1212	1
3.35507289910311	3.56616461640277	1213	1
3.35268975843214	3.54590788046223	1214	1
3.35701940616900	3.55293162678911	1215	1
3.35405923695521	3.56242989340217	1216	1
3.35235661848844	3.56433016365855	1217	1
3.35373833551141	3.56849031891775	1218	1
3.35953148113276	3.57895542931846	1219	1
3.35044854495432	3.56788608810951	1220	1
3.35493503098789	3.58779814058614	1221	1
3.35613340621813	3.58125202518608	1222	1
3.35550227716815	3.58433282003491	1223	1
3.35534899796284	3.56965876557546	1224	1
3.35016680193650	3.55686972957977	1225	1
3.35679822210734	3.59304817094727	1226	1
3.35148687064552	3.57540923063387	1227	1
3.35190449896185	3.55808232479006	1228	1
3.35534878351716	3.57029972994480	1229	1
3.35300563307546	3.55024382042222	1230	1
3.35938875175784	3.59398597956383	1231	1
3.35116144634606	3.56789424479115	1232	1
3.35606668812200	3.58123080621706	1233	1
3.35517818818188	3.58034354645154	1234	1
3.35171180063496	3.55796574178232	1235	1
3.35354540303451	3.54921928013993	1236	1
3.35229423027963	3.56622611875277	1237	1
3.35494249263155	3.55041361477753	1238	1
3.35829772696983	3.57831095651904	1239	1
3.36027505109215	3.57990219590468	1240	1
3.35692352534345	3.58468411966937	1241	1
3.35472789572533	3.58481078306653	1242	1
3.35971952551326	3.58024216993635	1243	1
3.35474660663678	3.56019309106020	1244	1
3.35781704290057	3.58137831697423	1245	1
3.35801594303698	3.60547653300561	1246	1
3.35438823019039	3.57019919112929	1247	1
3.35534033667704	3.58359503240831	1248	1
3.35507437279778	3.57330287548437	1249	1
3.35747127522841	3.59609856813062	1250	1
3.35352951339727	3.56937775139594	1251	1
3.35610089079601	3.59050057122824	1252	1
3.35786873522241	3.58983822093008	1253	1
3.35751009883867	3.57623833269617	1254	1
3.35502096223019	3.57199684679831	1255	1
3.35045819349335	3.56522359513516	1256	1
3.35036594322110	3.55839574198204	1257	1
3.35350721976728	3.57365017839646	1258	1
3.35451286208823	3.59430895674738	1259	1
3.35402131223248	3.56423101464338	1260	1
3.35351378383124	3.55542370787208	1261	1
3.35217506878003	3.55932289111505	1262	1
3.34789524313509	3.54457186732563	1263	1
3.35496172418063	3.56847413752562	1264	1
3.35610408801108	3.55845560640212	1265	1
3.35840123926961	3.57957237702587	1266	1
3.35206619967159	3.56519827608505	1267	1
3.35528090791087	3.55906042682763	1268	1
3.36156267799273	3.59964166753592	1269	1
3.35456598905797	3.57896571918878	1270	1
3.35598353852099	3.56482534182841	1271	1
3.34942624204314	3.53560419346773	1272	1
3.34880013099160	3.55278533376457	1273	1
3.35935867077775	3.58485946737654	1274	1
3.35324251355306	3.55501837546092	1275	1
3.35501463598180	3.57793119198938	1276	1
3.35662377200953	3.57468786663697	1277	1
3.35422034865593	3.56270728705855	1278	1
3.35798523126297	3.56660284840878	1279	1
3.35540176702474	3.56860301258612	1280	1
3.35644803716987	3.58008590395724	1281	1
3.35925583798326	3.58273229391029	1282	1
3.35551346897570	3.58035334259772	1283	1
3.35120302088394	3.55133493406459	1284	1
3.35388088389555	3.57438114465933	1285	1
3.35343469621994	3.57442588197841	1286	1
3.35205779900072	3.56633547008248	1287	1
3.35604856293484	3.57382941935598	1288	1
3.35647745797231	3.58914381375003	1289	1
3.35436856542089	3.57233881354910	1290	1
3.35499659645374	3.57359018471197	1291	1
3.35386144811656	3.57629130499273	1292	1
3.35982663356792	3.59593116425461	1293	1
3.36197789387172	3.61594429695890	1294	1
3.35681598957485	3.59631306703248	1295	1
3.35402795497285	3.56593126733671	1296	1
3.35260390944373	3.55252464963057	1297	1
3.35368769035572	3.56571866502757	1298	1
3.35897479242279	3.59690461683446	1299	1
3.35219136298947	3.56759416532358	1300	1
3.35241069246201	3.57659252729549	1301	1
3.35151984802422	3.56022238448186	1302	1
3.35487790722219	3.56203415137785	1303	1
3.35447438747768	3.57559641861098	1304	1
3.35491796711656	3.58611420272107	1305	1
3.35369793704407	3.58586530348400	1306	1
3.35445315592872	3.58148744970311	1307	1
3.35541550554632	3.57593703515899	1308	1
3.35833937308251	3.57901088950939	1309	1
3.35761304058514	3.59107562769804	1310	1
3.35730461388316	3.57118151724902	1311	1
3.35550672327025	3.59595535170455	1312	1
3.35508636871893	3.58065862114213	1313	1
3.35913192881200	3.59075537343672	1314	1
3.35964765266713	3.58155536823421	1315	1
3.35588503657835	3.59205773616312	1316	1
3.36015038520295	3.59459619716960	1317	1
3.36073554617219	3.61038354217615	1318	1
3.35683196640027	3.59157487435396	1319	1
3.35850738387557	3.59093900744684	1320	1
3.35738920159187	3.57350617955762	1321	1
3.35245656942850	3.58040666039436	1322	1
3.35637663553088	3.58218709523432	1323	1
3.35727861462406	3.58003025366430	1324	1
3.35490912235259	3.58705916753286	1325	1
3.35796375307777	3.58742445197606	1326	1
3.35697504774793	3.60649059293181	1327	1
3.35321909253352	3.58028845734322	1328	1
3.35480909590307	3.55704636107851	1329	1
3.35562367878276	3.56078579257404	1330	1
3.35089916505887	3.55431706369484	1331	1
3.35339408072958	3.55715453820224	1332	1
3.35258911690319	3.55902653081547	1333	1
3.35387912137157	3.58890711458920	1334	1
3.35598692388227	3.56770612441750	1335	1
3.35328770138377	3.57760922213327	1336	1
3.36308459599928	3.61895125152882	1337	1
3.35432121651993	3.56713826758766	1338	1
3.35871092158623	3.58727605890687	1339	1
3.35607760002477	3.58756860628135	1340	1
3.35784901560542	3.58152992018660	1341	1
3.35064606390678	3.56546636159615	1342	1
3.35416540427390	3.58283815221411	1343	1
3.35736940249009	3.59084501471228	1344	1
3.35556886354256	3.57580558194685	1345	1
3.35515457211883	3.57038267134713	1346	1
3.35733602744815	3.58144816136408	1347	1
3.35149923653488	3.57584993569295	1348	1
3.35726788529051	3.59193979640636	1349	1
3.35913343867593	3.60141734716455	1350	1
3.35323991590561	3.57529894300360	1351	1
3.35604161134436	3.58655951462415	1352	1
3.35841932785003	3.56959165533823	1353	1
3.35390061118829	3.56506398344602	1354	1
3.35491228315817	3.57233999548844	1355	1
3.35336453548157	3.58568713307864	1356	1
3.35768562084102	3.59590596675573	1357	1
3.35586669950466	3.57448014032524	1358	1
3.35906651739956	3.59597425270161	1359	1
3.35163501027398	3.57883936343179	1360	1
3.35480621711280	3.56392229802907	1361	1
3.35165244161621	3.55590151531642	1362	1
3.35548277058116	3.56734860120879	1363	1
3.34742654840193	3.55682988990966	1364	1
3.35040670752845	3.58130334151677	1365	1
3.35422434690906	3.59365928564890	1366	1
3.35756613700636	3.58345482209635	1367	1
3.35510776482805	3.55474330986177	1368	1
3.35414210830029	3.56891236050985	1369	1
3.35221248115666	3.57597262999529	1370	1
3.35669654317285	3.60064120472991	1371	1
3.35352606671066	3.58526741028014	1372	1
3.35794032275252	3.59794864048372	1373	1
3.35894208954219	3.60052916238309	1374	1
3.35729027463523	3.59817860855246	1375	1
3.35682333845728	3.58451217025314	1376	1
3.35308779132514	3.58842694470959	1377	1
3.35237200045852	3.56707511143117	1378	1
3.35201217860409	3.58295042321310	1379	1
3.35315413552003	3.55787438658641	1380	1
3.35118949240796	3.55089294490112	1381	1
3.35427987719590	3.56003421773631	1382	1
3.35168460158219	3.56081429497550	1383	1
3.35153371867231	3.55704482431520	1384	1
3.35157742990641	3.57019898505818	1385	1
3.35599707058285	3.58588596563425	1386	1
3.35636728272860	3.59649320654324	1387	1
3.35707752225557	3.55821091581691	1388	1
3.35215641025551	3.55314779171726	1389	1
3.35353355626548	3.56459652643496	1390	1
3.35303185033519	3.56433568776084	1391	1
3.34967559777820	3.55336987724259	1392	1
3.35618790609328	3.57163660553034	1393	1
3.35688578170076	3.58723771041673	1394	1
3.35743502098136	3.58372193632681	1395	1
3.36142535494531	3.60250280535178	1396	1
3.36111504547584	3.59437735855335	1397	1
3.35827980452696	3.58448469100241	1398	1
3.36362645142854	3.60337807374271	1399	1
3.35868860030100	3.60292226318423	1400	1
3.35285991012860	3.57557215710889	1401	1
3.35436802351269	3.56195820891058	1402	1
3.35741951302687	3.59895372128903	1403	1
3.35699600879772	3.60205523957428	1404	1
3.36133100569788	3.61126162275079	1405	1
3.35827884579320	3.58394267187561	1406	1
3.35337417198181	3.57453230494022	1407	1
3.35627936683685	3.57718693855396	1408	1
3.35627973966214	3.57128272824823	1409	1
3.34921431680975	3.57790875894886	1410	1
3.35314487745228	3.57045498416588	1411	1
3.35211150079954	3.56520968071016	1412	1
3.35414788706473	3.58071237074512	1413	1
3.34895005887732	3.56951484469664	1414	1
3.35184599428846	3.55801529343594	1415	1
3.35575548074490	3.58533453979531	1416	1
3.35611391548680	3.56930781904359	1417	1
3.35402770528103	3.56492361181134	1418	1
3.35338824280657	3.56614693680083	1419	1
3.35662689437675	3.58168521916231	1420	1
3.35755264865394	3.58945130830260	1421	1
3.35560564281682	3.55997352607542	1422	1
3.35744016009039	3.58873055213089	1423	1
3.35348682384685	3.56533759947016	1424	1
3.34950501862264	3.55764661549769	1425	1
3.35199075110148	3.54845126670856	1426	1
3.34949980294988	3.54942762065198	1427	1
3.35211378690865	3.57403885771341	1428	1
3.35465786268022	3.58479979279092	1429	1
3.35894899000575	3.58621867628596	1430	1
3.35450796344703	3.59120747546388	1431	1
3.35462168369393	3.56253781083257	1432	1
3.35358145822652	3.55847846650913	1433	1
3.35815332521860	3.57644385958035	1434	1
3.35391469497456	3.57613157096708	1435	1
3.35707940321358	3.60393951273990	1436	1
3.35773102529336	3.59236985343384	1437	1
3.35375379248551	3.58336860459922	1438	1
3.35104607042116	3.55833557425725	1439	1
3.35675874502345	3.58443197065561	1440	1
3.35446820895919	3.56756365862197	1441	1
3.35511577901294	3.56449767348342	1442	1
3.35895212429336	3.58569000251916	1443	1
3.35622658274090	3.59077331743615	1444	1
3.35220574316775	3.57876300961911	1445	1
3.35877196660375	3.59347017235171	1446	1
3.35368053484403	3.57861136272765	1447	1
3.35974346085834	3.58829374197970	1448	1
3.35732479239897	3.59542919230825	1449	1
3.35339074185663	3.56327016737319	1450	1
3.35247978311072	3.56374315599771	1451	1
3.35547260614720	3.56850895602427	1452	1
3.35220925633570	3.57315603864755	1453	1
3.35222529454394	3.57077597124896	1454	1
3.35594823800551	3.59698300454665	1455	1
3.35502578902205	3.59659343784582	1456	1
3.35148219548084	3.57180908083625	1457	1
3.35287344572779	3.57120050967166	1458	1
3.35441633379126	3.57601389020101	1459	1
3.35526517929014	3.57994714905939	1460	1
3.35246823958956	3.56073205988595	1461	1
3.35664296000527	3.55750549262902	1462	1
3.35395870527806	3.55160304603084	1463	1
3.35156701612122	3.55646166848072	1464	1
3.35293024609488	3.55293852059175	1465	1
3.35403179718676	3.54943763117019	1466	1
3.35184177572211	3.55345187623442	1467	1
3.35222040859779	3.55491102570102	1468	1
3.35646439090245	3.57462687759306	1469	1
3.35451899590409	3.57546304917243	1470	1
3.35614246047856	3.57022890184955	1471	1
3.35351353455671	3.57192577391948	1472	1
3.35244218889811	3.55610321917830	1473	1
3.35260084599745	3.56652074750318	1474	1
3.35471430822126	3.57495651926765	1475	1
3.35561566932663	3.58486867233765	1476	1
3.35277995794288	3.56613439322493	1477	1
3.35363997761835	3.57988039512373	1478	1
3.35601921597505	3.57263161908675	1479	1
3.35162786416668	3.56771995016596	1480	1
3.34893751102935	3.56031738274102	1481	1
3.35742737965105	3.57361432901475	1482	1
3.35335133023188	3.59907181700063	1483	1
3.36385689212790	3.60538349541925	1484	1
3.35205692940649	3.56561962358370	1485	1
3.35056619306573	3.57831532649512	1486	1
3.35417153477259	3.59852634940945	1487	1
3.36377158580698	3.61221639560416	1488	1
3.35442057365612	3.58110684932686	1489	1
3.35439542848470	3.58637133478242	1490	1
3.35524402488613	3.58828909526344	1491	1
3.35725355800493	3.57611233245783	1492	1
3.35795283719492	3.58084057566923	1493	1
3.35704893897033	3.57126695365527	1494	1
3.35644977767834	3.59523443060801	1495	1
3.36222309135715	3.60694673877545	1496	1
3.35786363682478	3.59393433135429	1497	1
3.35812896829562	3.60635946007391	1498	1
3.35563236919496	3.59425585490497	1499	1
3.36207472084018	3.59199181490989	1500	1
3.35758050392375	3.59197747598084	1501	1
3.35977789248294	3.59360374753001	1502	1
3.35436328236164	3.58079464236641	1503	1
3.35454870359699	3.56913406574803	1504	1
3.35358292144824	3.58725010403284	1505	1
3.34793417320095	3.55978626725686	1506	1
3.35172641143252	3.55812926474982	1507	1
3.35349088295760	3.57838502015174	1508	1
3.35723159706035	3.58952193619304	1509	1
3.35598938934966	3.59245106521975	1510	1
3.35384622321448	3.59391608501082	1511	1
3.35309445804724	3.58603774199703	1512	1
3.35580590192611	3.58897621217595	1513	1
3.35048429520060	3.58054058475117	1514	1
3.35371471722403	3.58558274481250	1515	1
3.35606934134396	3.57634690125831	1516	1
3.35237842660841	3.56063094723868	1517	1
3.35413968264598	3.57921565775629	1518	1
3.35360987013813	3.56494013317367	1519	1
3.35606180055879	3.57970827643234	1520	1
3.35620195271262	3.58692163020645	1521	1
3.35471492559469	3.57714541563857	1522	1
3.35346047696878	3.57575898579618	1523	1
3.35006917991816	3.56289194382498	1524	1
3.35201820416807	3.55454266054523	1525	1
3.35050343160066	3.56671131306534	1526	1
3.35289815367717	3.56323220225790	1527	1
3.35993860505887	3.58387295248911	1528	1
3.35298585760592	3.57845175290523	1529	1
3.34971778685430	3.57152819394165	1530	1
3.35904679260862	3.59501955365862	1531	1
3.35446176962837	3.59201013140949	1532	1
3.35628338537760	3.59247101316278	1533	1
3.35511729011160	3.58227001462057	1534	1
3.35323476519952	3.57628676580172	1535	1
3.35572476135426	3.58878523026791	1536	1
3.35118450163673	3.57243184734513	1537	1
3.35170509981518	3.55965814170479	1538	1
3.35047816439874	3.55945074016752	1539	1
3.35465847352012	3.58210860187568	1540	1
3.35627949182830	3.58290123480793	1541	1
3.35096424581901	3.57484089393055	1542	1
3.35507761706482	3.57185344131707	1543	1
3.36107148264199	3.59126795379092	1544	1
3.35718704353271	3.58642749470684	1545	1
3.35462467362605	3.57679261170557	1546	1
3.35516617408904	3.57950797051026	1547	1
3.34691481986590	3.54015373630354	1548	1
3.34889722489785	3.56446839186429	1549	1
3.35274468069076	3.57374702706352	1550	1
3.35494944399857	3.59134816976070	1551	1
3.35548892700522	3.57961517073237	1552	1
3.35662882042025	3.58083149231803	1553	1
3.35609674476117	3.57110991761813	1554	1
3.35669028831153	3.57975441575848	1555	1
3.35634380296177	3.58987311599022	1556	1
3.36001967083232	3.59717532830609	1557	1
3.35870420725722	3.59711143805418	1558	1
3.35641621774249	3.58691622195349	1559	1
3.35454731497236	3.56287372793350	1560	1
3.35680840691828	3.59240039082754	1561	1
3.35234256414389	3.56068097106001	1562	1
3.35088801051704	3.56941138221722	1563	1
3.35206511608024	3.56730753934139	1564	1
3.35022633908996	3.56816077910367	1565	1
3.35644724872245	3.57971927724168	1566	1
3.35745801361690	3.60403120942445	1567	1
3.35900371350451	3.60727343651179	1568	1
3.35378878835538	3.58154716021731	1569	1
3.35549633459218	3.58042969173080	1570	1
3.35140491904064	3.56240143986039	1571	1
3.35118245952067	3.55375208493331	1572	1
3.35464935866271	3.57107954715504	1573	1
3.35200128172271	3.55623006232832	1574	1
3.34936882881932	3.57337084694592	1575	1
3.35270236612471	3.57087346310746	1576	1
3.35583500130852	3.55830031925109	1577	1
3.35194292505889	3.56421941371394	1578	1
3.35293205496333	3.57183165461404	1579	1
3.35687930868930	3.58559162475770	1580	1
3.34946651207387	3.56592331538960	1581	1
3.35127446659667	3.56346934414046	1582	1
3.35233917523213	3.56822245191995	1583	1
3.35356568997105	3.57583200892735	1584	1
3.35140471030808	3.56510849209319	1585	1
3.35039843043951	3.56294429447862	1586	1
3.35300558867714	3.56708494811526	1587	1
3.35724146776540	3.59410162903325	1588	1
3.35441318576650	3.58071773648738	1589	1
3.35017921797002	3.55688361033504	1590	1
3.35264530242842	3.56156303250113	1591	1
3.35323977974264	3.58347645800769	1592	1
3.35645236637343	3.59017158967075	1593	1
3.35289273225526	3.56471349547937	1594	1
3.35257324263529	3.55648670259545	1595	1
3.35266871858637	3.56495080919144	1596	1
3.35376688431069	3.57143262477088	1597	1
3.35082487754960	3.56078223180925	1598	1
3.35326071168808	3.59144906034682	1599	1
3.35287722315698	3.58221883947379	1600	1
3.35106478428395	3.57411981181090	1601	1
3.35545724769035	3.59012268480345	1602	1
3.35368056119858	3.56290460141378	1603	1
3.35095874034439	3.56355176092455	1604	1
3.35923053571637	3.59877277826813	1605	1
3.35513203012166	3.58169797792228	1606	1
3.34952356549669	3.55775726910593	1607	1
3.34840934015663	3.53911424988507	1608	1
3.35307391480615	3.58851683845953	1609	1
3.35243047801304	3.57373094288240	1610	1
3.34920321482094	3.56820858706330	1611	1
3.35286077830590	3.57325446921744	1612	1
3.35197996537146	3.58282728870136	1613	1
3.35680933172973	3.57965778078380	1614	1
3.35339959393426	3.56235477137140	1615	1
3.35592918399233	3.57434608911478	1616	1
3.35622751231770	3.59325149055509	1617	1
3.35782610181815	3.58437766343635	1618	1
3.35374797659329	3.59496785548293	1619	1
3.35182500039092	3.57758302550466	1620	1
3.35455333701537	3.57931566293642	1621	1
3.35090879449016	3.57545859280499	1622	1
3.35560781876292	3.58398097520680	1623	1
3.35658690122258	3.59285415785127	1624	1
3.36118512680545	3.60120537808746	1625	1
3.35438609574583	3.58752260875417	1626	1
3.35903140373911	3.60482211274768	1627	1
3.35831713099648	3.59372526485341	1628	1
3.35601693150726	3.58367492222286	1629	1
3.35427827962493	3.58274574954473	1630	1
3.35466127633461	3.57036731631076	1631	1
3.34976379965952	3.55267118101109	1632	1
3.34551785083268	3.52870803948525	1633	1
3.35326133611081	3.55671942276578	1634	1
3.35485113230583	3.57672252235711	1635	1
3.35483659976951	3.58681606462365	1636	1
3.35206415325561	3.57565409264094	1637	1
3.35021173943101	3.57527049695739	1638	1
3.35609674906433	3.59486361002423	1639	1
3.35367423732314	3.57959022193069	1640	1
3.35718368683983	3.58965209412004	1641	1
3.35941981397218	3.59426991249271	1642	1
3.35082698454387	3.57588378623548	1643	1
3.35201892469102	3.57650797865410	1644	1
3.34794065217630	3.56418897587237	1645	1
3.35725270303210	3.57238466401346	1646	1
3.35779195316085	3.58005094871246	1647	1
3.35232553478374	3.55947436585110	1648	1
3.35080270448236	3.56421410283930	1649	1
3.35410472829797	3.58220481532102	1650	1
3.35182625198676	3.56299086496706	1651	1
3.35510743284344	3.58502799845392	1652	1
3.36001059028313	3.60593640805168	1653	1
3.35400187322562	3.58939574132776	1654	1
3.35070792701598	3.55467640182692	1655	1
3.35028668335587	3.58421647291204	1656	1
3.35747861289825	3.60435507967600	1657	1
3.35680268698532	3.60174799233942	1658	1
3.35937771985746	3.57869596922237	1659	1
3.35759869978684	3.58024202765497	1660	1
3.34939759791613	3.56961787305758	1661	1
3.35460604131076	3.56321669569981	1662	1
3.35539770578464	3.58854296402199	1663	1
3.35474341601468	3.58212649966653	1664	1
3.35608862682686	3.59159366104648	1665	1
3.35612024218394	3.59488411873417	1666	1
3.35905811524504	3.58974521944292	1667	1
3.35440758369978	3.59880933687663	1668	1
3.35579176379158	3.57795716454375	1669	1
3.35196799280045	3.56401818006823	1670	1
3.34915533554908	3.54781770073593	1671	1
3.35440754325438	3.57304959095723	1672	1
3.35286065777031	3.55708558100870	1673	1
3.35680917281591	3.58574891065756	1674	1
3.35656119985884	3.58789367470795	1675	1
3.35398683859730	3.56028830485339	1676	1
3.35353780732282	3.58186756889984	1677	1
3.35066440297554	3.57067953391250	1678	1
3.35186302144956	3.56642501768816	1679	1
3.35193354768462	3.54771459736062	1680	1
3.35168379295817	3.55187350834102	1681	1
3.34709695875331	3.54122776022969	1682	1
3.35085848974522	3.56495571515925	1683	1
3.35462002073713	3.58868367008880	1684	1
3.35297446329160	3.57047410545423	1685	1
3.35143439250350	3.56333421402416	1686	1
3.35342764123779	3.56746421452207	1687	1
3.35411344839381	3.59082070186030	1688	1
3.35397975170876	3.57073495915449	1689	1
3.35301207730137	3.58912085146401	1690	1
3.34997067463529	3.57425406744470	1691	1
3.34935327821067	3.56188958008505	1692	1
3.34789878836088	3.55515328138190	1693	1
3.35041105594878	3.56135376571077	1694	1
3.35302558767443	3.57625596072295	1695	1
3.35161965238801	3.59362015741893	1696	1
3.34974659140256	3.55935507858716	1697	1
3.34999313317194	3.56700166062041	1698	1
3.35870969742341	3.60305691662258	1699	1
3.36049002075051	3.58851087827504	1700	1
3.35649563547376	3.59113887383866	1701	1
3.35231282212000	3.57764927099017	1702	1
3.35101387385717	3.58532732808702	1703	1
3.35735404529495	3.59942843212278	1704	1
3.35366201914063	3.56351097490066	1705	1
3.34934516601960	3.54042695212539	1706	1
3.34940121257073	3.54807217199385	1707	1
3.35083705780733	3.58641482107476	1708	1
3.35446665676090	3.60908039203102	1709	1
3.35190838876185	3.58871828245786	1710	1
3.35484513374291	3.58649244187303	1711	1
3.35023855789466	3.58061212613971	1712	1
3.34614389342371	3.56414829761678	1713	1
3.34708581820798	3.56350744317973	1714	1
3.35014011642372	3.56565117812132	1715	1
3.35023778669578	3.57391060003867	1716	1
3.35079208763522	3.58703914859870	1717	1
3.35097044088759	3.58268537199124	1718	1
3.35296088579580	3.57983656738662	1719	1
3.35209177527313	3.59329462914713	1720	1
3.35659354328231	3.60020782598998	1721	1
3.35228353223498	3.57615992257652	1722	1
3.35276598870165	3.58557346800330	1723	1
3.35064624417926	3.57557196976278	1724	1
3.35200921856196	3.58433960596080	1725	1
3.35220590390352	3.56454618500618	1726	1
3.35277637710780	3.56157986550126	1727	1
3.35306546580739	3.56890792762236	1728	1
3.35241851037376	3.57924594469189	1729	1
3.35233565843321	3.56317618004890	1730	1
3.35030974922610	3.55511831083729	1731	1
3.35295932050345	3.58994165702029	1732	1
3.35105971492804	3.58539099642648	1733	1
3.35510702719524	3.59662132962123	1734	1
3.35290458366451	3.57793342264637	1735	1
3.35079163235543	3.58294811624369	1736	1
3.35027016068804	3.55563677829641	1737	1
3.34967227155291	3.56165215471111	1738	1
3.35112154191979	3.56710815696929	1739	1
3.34727585042780	3.55122296399742	1740	1
3.35086729538223	3.55758144202476	1741	1
3.34766098641020	3.56080192321552	1742	1
3.35230431602256	3.57517135808196	1743	1
3.35364014835263	3.59765796642381	1744	1
3.34809743641204	3.57175746116378	1745	1
3.35574644744576	3.60169644798831	1746	1
3.35266040780673	3.58972697917701	1747	1
3.35286956454835	3.58109443706752	1748	1
3.35300384723895	3.60450915180151	1749	1
3.35430194287228	3.60776386975723	1750	1
3.35297165281432	3.59333508086298	1751	1
3.35509198411077	3.60145824075440	1752	1
3.35075197030439	3.56520437576161	1753	1
3.35029186155734	3.56840269528422	1754	1
3.35141884172435	3.56455575103531	1755	1
3.34862511197870	3.55780257670631	1756	1
3.34982446812046	3.57085301031095	1757	1
3.35533019071676	3.58683704243464	1758	1
3.35622100647523	3.59181737809969	1759	1
3.35562883049153	3.61116430928406	1760	1
3.35105769278569	3.57729812086710	1761	1
3.35748826582003	3.58310867234435	1762	1
3.35033604744254	3.55119504878974	1763	1
3.35481137518920	3.57350078597093	1764	1
3.35532378079588	3.58658626670858	1765	1
3.35297332535915	3.58041007358285	1766	1
3.35065154173341	3.57349772644632	1767	1
3.35367205376742	3.56464173803967	1768	1
3.35523315836487	3.57448612595516	1769	1
3.35113219292634	3.58284239263663	1770	1
3.35672461613055	3.57818372138490	1771	1
3.35630221131017	3.58829003750219	1772	1
3.35193132944617	3.59260275529530	1773	1
3.35488887173787	3.59589394424152	1774	1
3.35225624242726	3.59093527265025	1775	1
3.35334988054335	3.57816234878953	1776	1
3.34819609841103	3.55422741114046	1777	1
3.34729004061581	3.56329322447186	1778	1
3.35253687717691	3.58366314039618	1779	1
3.35645010619862	3.58616638617763	1780	1
3.35545130939597	3.59616051090767	1781	1
3.35469044757022	3.58408931196007	1782	1
3.35452664691067	3.57699273249156	1783	1
3.34990342423565	3.55020206987951	1784	1
3.35079982539961	3.56650429532409	1785	1
3.34780194495162	3.56493878686470	1786	1
3.35181506294494	3.57458555924992	1787	1
3.35213101460083	3.57489766457588	1788	1
3.34866620064781	3.57984809309524	1789	1
3.34927441398443	3.57621350654386	1790	1
3.34571998612850	3.54711376592813	1791	1
3.34830303724767	3.56214539943513	1792	1
3.35033754495188	3.56117612171835	1793	1
3.34885285809186	3.58066423023284	1794	1
3.34985655291979	3.55571925354532	1795	1
3.35668164378523	3.57890440798144	1796	1
3.35434650117173	3.58637766496841	1797	1
3.35440924414401	3.60588793609005	1798	1
3.35251100342522	3.59465701724753	1799	1
3.35421272263321	3.57584336446727	1800	1
3.35444941644212	3.58048004024005	1801	1
3.34752232761469	3.56407997727196	1802	1
3.35095521469522	3.59130256235730	1803	1
3.35344294837604	3.57446063153517	1804	1
3.34991824343510	3.55647085487317	1805	1
3.35319234421271	3.57058468583770	1806	1
3.34672849553802	3.54776892350592	1807	1
3.34886624063897	3.54812139394876	1808	1
3.35056381853355	3.56061874474118	1809	1
3.34890187071191	3.57344931825481	1810	1
3.34945610646466	3.57580606579018	1811	1
3.34828758556637	3.56005529827752	1812	1
3.34781270305498	3.56479718714992	1813	1
3.35299537051089	3.59103276261144	1814	1
3.34849156709426	3.57779109815579	1815	1
3.35412420546416	3.57385780899970	1816	1
3.35238798518104	3.56411243955962	1817	1
3.35449500451153	3.58296783041425	1818	1
3.35951791140669	3.61383102214389	1819	1
3.35753627527605	3.60826842604878	1820	1
3.35200730777324	3.57265715896115	1821	1
3.34931197722138	3.56832758647447	1822	1
3.34995737809525	3.56526119246728	1823	1
3.35269957031360	3.58421305456136	1824	1
3.34770113538428	3.56926758312783	1825	1
3.35095226039005	3.56917421271233	1826	1
3.35144597646766	3.57310223062185	1827	1
3.35084665105769	3.57025909418248	1828	1
3.35592509537829	3.57635885360696	1829	1
3.34959257288760	3.58580977968898	1830	1
3.35015768024271	3.55446871446738	1831	1
3.35429133604815	3.58408263898840	1832	1
3.35606227582574	3.57676205302626	1833	1
3.35599745228908	3.58902731701932	1834	1
3.35373667943232	3.58214769930733	1835	1
3.35045720583840	3.57016150455860	1836	1
3.35221767400540	3.58431293148804	1837	1
3.34939618248150	3.57652555186773	1838	1
3.34973686465351	3.57477454851383	1839	1
3.34958245292302	3.57684136644381	1840	1
3.35156618533052	3.58787187730647	1841	1
3.35239084255322	3.56044339416462	1842	1
3.34964498220748	3.57061293051380	1843	1
3.35119208980480	3.58900654146276	1844	1
3.35174272097058	3.58458611966701	1845	1
3.34890981151813	3.56523378818885	1846	1
3.34950711386545	3.56401506512230	1847	1
3.35350304349802	3.57502465474202	1848	1
3.35225953633054	3.58351617403710	1849	1
3.35529997923772	3.57621247251233	1850	1
3.35205638221977	3.57096610697517	1851	1
3.35266925989034	3.58755308039464	1852	1
3.36288818181962	3.63334511177589	1853	1
3.36013421997538	3.61306129992139	1854	1
3.35570088815709	3.59789353223799	1855	1
3.35321806734910	3.58036417158092	1856	1
3.35084827024330	3.60175234655733	1857	1
3.35362742719339	3.58220577354139	1858	1
3.35065991357797	3.57433495556807	1859	1
3.35159298415333	3.57244424629936	1860	1
3.34971151500274	3.57126819416484	1861	1
3.35051064400370	3.55223044948544	1862	1
3.34838251669980	3.56365498395080	1863	1
3.35065300317940	3.58866181681741	1864	1
3.35150245229348	3.56819978504807	1865	1
3.34682099636548	3.56379493746645	1866	1
3.34751308403257	3.57338531155213	1867	1
3.35065136150412	3.57567014700032	1868	1
3.35260102147115	3.58507595704044	1869	1
3.35535749318347	3.60136597944855	1870	1
3.34850611677718	3.57260017629614	1871	1
3.35380376389107	3.56562220610654	1872	1
3.35368057615052	3.57276155015929	1873	1
3.35233069231496	3.59763040850169	1874	1
3.35369343086389	3.58164738006722	1875	1
3.35390923542765	3.58599425465805	1876	1
3.35398409506959	3.59271966030517	1877	1
3.35450646684715	3.60404940565916	1878	1
3.35522493632279	3.58843350995245	1879	1
3.35153050073191	3.58538607166933	1880	1
3.35292988255762	3.57288974920802	1881	1
3.35025014237582	3.56905225565808	1882	1
3.35330336359064	3.58885617461696	1883	1
3.34868315516596	3.58759721216353	1884	1
3.34925941079137	3.59165123429584	1885	1
3.35473489526312	3.60483975745358	1886	1
3.34806070560186	3.55152805443618	1887	1
3.35112851816305	3.55760884780243	1888	1
3.34966509290308	3.57799246711776	1889	1
3.34844338743442	3.56703214592891	1890	1
3.34182710507450	3.53394508731026	1891	1
3.34819606697544	3.56455382613809	1892	1
3.35051439110044	3.59372388077672	1893	1
3.34823994777129	3.57689928805797	1894	1
3.35674594568736	3.62280131020668	1895	1
3.35646141774196	3.62091186360650	1896	1
3.35198845800143	3.58066698516296	1897	1
3.34871503671672	3.56915502987822	1898	1
3.35398147827157	3.58252942666909	1899	1
3.35107182832101	3.58269573027815	1900	1
3.35444929362367	3.57922279554411	1901	1
3.35253680832625	3.56270664272415	1902	1
3.35250496501574	3.57741224441191	1903	1
3.34989139549930	3.59594647512338	1904	1
3.35715139900565	3.60728139532009	1905	1
3.35232466213729	3.59225488371392	1906	1
3.35332512723209	3.57554637093993	1907	1
3.35079169958495	3.56225367798452	1908	1
3.34763651973623	3.54491318740306	1909	1
3.34928522098653	3.54519375364013	1910	1
3.35012744351385	3.56368245192747	1911	1
3.35475955604655	3.58013835604955	1912	1
3.34848008461030	3.56006303990623	1913	1
3.35075137845363	3.57925504763160	1914	1
3.35312929279608	3.60866557657646	1915	1
3.34840105043778	3.55686487324548	1916	1
3.34898830887795	3.55834842702618	1917	1
3.34849921940819	3.55152169399594	1918	1
3.34632223574133	3.56523454541731	1919	1
3.35150170274113	3.58229386332369	1920	1
3.35250273527603	3.56746429913979	1921	1
3.34986815482429	3.57443008636247	1922	1
3.35029983020854	3.57105401512159	1923	1
3.35152311565344	3.56496162648591	1924	1
3.35170077670526	3.56470444179289	1925	1
3.34768675371116	3.56533932516994	1926	1
3.35168827409702	3.59056008060036	1927	1
3.35353263499552	3.58882321451959	1928	1
3.35117985661142	3.57423704575924	1929	1
3.35643897085149	3.59856191414855	1930	1
3.35458562922090	3.59643417986613	1931	1
3.35225577537551	3.58942070276588	1932	1
3.35153835380580	3.56781062755265	1933	1
3.34765962183871	3.56132974447733	1934	1
3.35048298083985	3.59826127551997	1935	1
3.35572258936709	3.60027660031369	1936	1
3.35202040893245	3.58614927335181	1937	1
3.34972574364215	3.56388798351944	1938	1
3.35141032613691	3.57638368370199	1939	1
3.35041113807023	3.58965751435785	1940	1
3.34940484210663	3.58975735289955	1941	1
3.35031289977371	3.58062938602154	1942	1
3.35010081644354	3.59448093495888	1943	1
3.35240797311425	3.57450820790727	1944	1
3.35025025869893	3.55785725563588	1945	1
3.35597016048977	3.59128736543220	1946	1
3.35677504240908	3.59197864213191	1947	1
3.35495779957739	3.56858601529618	1948	1
3.34983841638341	3.57149819131577	1949	1
3.35053363905134	3.55267820251078	1950	1
3.35541614069704	3.58360674564381	1951	1
3.34937063951620	3.57179217735391	1952	1
3.35239001692240	3.57206132988424	1953	1
3.34742429086261	3.57995793622964	1954	1
3.35310532771823	3.58314706857038	1955	1
3.35381094738433	3.58977338636252	1956	1
3.35467979584810	3.57622329095373	1957	1
3.35121562926717	3.57325742696676	1958	1
3.34826553342339	3.56420175456923	1959	1
3.34807689822394	3.57134383912336	1960	1
3.34942655882079	3.56371266594412	1961	1
3.34715546682955	3.56692213564045	1962	1
3.35100130947692	3.56735001005155	1963	1
3.35083395981003	3.57666037723202	1964	1
3.34760046805520	3.58583265088981	1965	1
3.35014791970017	3.57065322962464	1966	1
3.34790330304421	3.57342739564938	1967	1
3.35076380717965	3.57836160762535	1968	1
3.34598125274168	3.56861316112991	1969	1
3.34513535258227	3.56832266509388	1970	1
3.35250295957287	3.59146270370684	1971	1
3.35290500418624	3.57420075110435	1972	1
3.35320573581176	3.60114805084165	1973	1
3.35061816500863	3.57485562525426	1974	1
3.35212838110814	3.54840440121177	1975	1
3.35030371596522	3.58340085505190	1976	1
3.35358496105390	3.57263338489923	1977	1
3.35016013633550	3.56706940251383	1978	1
3.34922131477962	3.56760228657246	1979	1
3.35143704483913	3.57541650075925	1980	1
3.35099039895408	3.58580008579725	1981	1
3.35526593220899	3.57783429790726	1982	1
3.34793005382133	3.56592881978314	1983	1
3.35454389216254	3.59731586706395	1984	1
3.34735934154795	3.57563235053987	1985	1
3.34866180944418	3.56044295664329	1986	1
3.34751963917258	3.55730884681845	1987	1
3.34712242005752	3.58175692626482	1988	1
3.34965896386898	3.58066701735345	1989	1
3.34646538052760	3.58358378736469	1990	1
3.34971433145308	3.56327998367701	1991	1
3.34776726499156	3.57765966440711	1992	1
3.35112737403321	3.57656067509287	1993	1
3.35149972154961	3.56839560462833	1994	1
3.34938692573917	3.56809997756384	1995	1
3.34709688001075	3.56285346882497	1996	1
3.35418691250289	3.58879104690982	1997	1
3.35300546871167	3.56765882421978	1998	1
3.35777576281055	3.59690740483479	1999	1
3.35041942055364	3.58505098733348	2000	1
[truncated: 23,000 more rows]
