# Supplementary material for: Reversibility and Viscoelastic Properties of Micropillar Supported and Oriented Magnesium Bundled F-Actin
Source: PLoS One. 2015 Aug 31;10(8):e0136432. doi: 10.1371/journal.pone.0136432 (PMC4556452; doi:10.1371/journal.pone.0136432)
Supplement: S1 Data — See the Readme.txt file within. (ZIP) [file pone.0136432.s004.zip › Rheology-raw-data/120916 02mM/fov2192noDD/fov2192noDD.txt]

3.43642601570121	3.21057231631259	1	1
3.43380261212027	3.22508156296908	2	1
3.43571657909787	3.23587637310241	3	1
3.43923590826357	3.21764183673103	4	1
3.43742333915680	3.24464507847590	5	1
3.43906412084202	3.23991857963729	6	1
3.43344941764502	3.23830354033450	7	1
3.43662850804152	3.23171439336697	8	1
3.43440595931396	3.22242897367980	9	1
3.43306350390078	3.22312030339382	10	1
3.43115269108595	3.18780469379727	11	1
3.43420001791854	3.20686337099988	12	1
3.43533436301677	3.21362829804271	13	1
3.43626315684204	3.20736395193706	14	1
3.43559903326248	3.23115025982149	15	1
3.43641271287653	3.23142540059658	16	1
3.43605201525449	3.21942239506188	17	1
3.43583780158973	3.22381615313290	18	1
3.43782509448345	3.24952169771424	19	1
3.43358598022971	3.24470964224880	20	1
3.43611445232377	3.24498154009753	21	1
3.43769631507546	3.23632185993978	22	1
3.43504494915415	3.21412278662772	23	1
3.44022927343672	3.19628063000510	24	1
3.43824085288066	3.21975546345585	25	1
3.43577224060578	3.25026813695344	26	1
3.43645786923612	3.22250584506275	27	1
3.43893065956160	3.25229696761314	28	1
3.43718826987807	3.23238698222419	29	1
3.43789838822089	3.23305613993554	30	1
3.43952204821905	3.22631438209786	31	1
3.43843301532469	3.22408201595706	32	1
3.43572639521057	3.22742806210884	33	1
3.43519541376938	3.20802742972039	34	1
3.43578552799299	3.22314906513271	35	1
3.43589185251376	3.20931535733514	36	1
3.43452427705229	3.22541463202097	37	1
3.43682276481785	3.24778532258138	38	1
3.43389696853238	3.24990023458424	39	1
3.43343865006411	3.25035652053276	40	1
3.44081264867252	3.26365882494189	41	1
3.43778285775183	3.23354671996960	42	1
3.43672456287106	3.22065780384733	43	1
3.43542298523000	3.21215079861936	44	1
3.43691597662402	3.21975201563160	45	1
3.43600533504653	3.20825594607918	46	1
3.43532784053159	3.20715996833266	47	1
3.43334795497438	3.22000244367970	48	1
3.43762017423910	3.23769139078253	49	1
3.43186079042677	3.22659858980684	50	1
3.43221185508723	3.21148162544697	51	1
3.43576694821201	3.21599443507839	52	1
3.43493623110840	3.22917898104286	53	1
3.43650232681522	3.22017187129666	54	1
3.43286752124612	3.21683239837649	55	1
3.43519478219233	3.22568554647170	56	1
3.43377874070426	3.24799634753106	57	1
3.43581287737051	3.22709200758232	58	1
3.43831055995267	3.24937566681076	59	1
3.43563224622954	3.21957040494877	60	1
3.43332953489378	3.23740914295816	61	1
3.43688002955919	3.24450382699602	62	1
3.43377333234571	3.23901182396492	63	1
3.43377735972348	3.25124835442709	64	1
3.43468587941450	3.26895261296977	65	1
3.43685884045515	3.26946319789427	66	1
3.43484173580978	3.25006536692830	67	1
3.43033315074490	3.24248269774494	68	1
3.43101912600438	3.23804978123417	69	1
3.43384887993205	3.24308056429354	70	1
3.43834473956402	3.22494407466444	71	1
3.43371892349311	3.24986962562887	72	1
3.43496413717875	3.26298025196616	73	1
3.44017702016634	3.25003700153495	74	1
3.43415819674858	3.25385029939679	75	1
3.43925528395801	3.24072017414406	76	1
3.43550040066227	3.25322007002170	77	1
3.43341492823152	3.23941350899309	78	1
3.43371349520652	3.22707047073576	79	1
3.43519745731481	3.25353688948647	80	1
3.43655223162036	3.22509653779113	81	1
3.43793056093046	3.22420057565945	82	1
3.43620056866404	3.23206038339408	83	1
3.43505144187466	3.20793926092587	84	1
3.43621189046254	3.22838692068127	85	1
3.43484788743838	3.23998413858541	86	1
3.43423454542927	3.25508699340986	87	1
3.43663612816679	3.22350201063260	88	1
3.43806227461670	3.24774788440179	89	1
3.43424440647375	3.23468332114531	90	1
3.43374469236607	3.25058462707394	91	1
3.43620186402525	3.26276141122018	92	1
3.43882800871482	3.26280735718794	93	1
3.43720878120021	3.25209363172404	94	1
3.43696742338642	3.26446675082260	95	1
3.43672151010573	3.25129580140143	96	1
3.43558930909028	3.24324768434079	97	1
3.43481771298737	3.25021202153044	98	1
3.42967706265862	3.26375657692857	99	1
3.43204217685660	3.26899570584956	100	1
3.42890460514277	3.25406071755868	101	1
3.43421346320718	3.24498270610480	102	1
3.43764641366367	3.25897534590872	103	1
3.43894663411602	3.24993735988090	104	1
3.43597993809600	3.24671734766070	105	1
3.43215365225424	3.26230294025086	106	1
3.43316706115267	3.23974672460994	107	1
3.43585442577253	3.22571609330300	108	1
3.43388907253881	3.25786040245836	109	1
3.43824663444191	3.25039982404083	110	1
3.43455607956814	3.25212794275300	111	1
3.43583109914149	3.22666626023628	112	1
3.43257739954618	3.20869098109035	113	1
3.43536128294604	3.23061387655572	114	1
3.43587202541087	3.25564298320925	115	1
3.43725828646594	3.26385413050522	116	1
3.43569900609673	3.24390750710372	117	1
3.43471054832135	3.22851431008737	118	1
3.44008485950350	3.22751119500509	119	1
3.43454141430972	3.25946119412496	120	1
3.43892429615397	3.25857543903090	121	1
3.43740519434489	3.24507278272539	122	1
3.43731409757556	3.22113176381267	123	1
3.43671468579857	3.22147156541078	124	1
3.43530801741049	3.22653979159294	125	1
3.43622927452021	3.23653826528672	126	1
3.43513232339503	3.26694823140112	127	1
3.43555826638602	3.25767247329212	128	1
3.43578514434175	3.24301395604732	129	1
3.43591198162333	3.22385252353660	130	1
3.43561707893943	3.21399073628970	131	1
3.43627745942231	3.23453883106253	132	1
3.43508066134494	3.24331608552211	133	1
3.43426726375465	3.24983510430627	134	1
3.43569577036840	3.25825235822173	135	1
3.43899891325422	3.24098455984924	136	1
3.43603073204853	3.23924060454843	137	1
3.43436359616512	3.22566409965241	138	1
3.43619154101125	3.22070789440666	139	1
3.43651477216875	3.22806618541843	140	1
3.43348551317144	3.21797860539045	141	1
3.43496090689380	3.23304895109562	142	1
3.43511149441366	3.24567973642504	143	1
3.43636578980404	3.21158103196156	144	1
3.43555316770067	3.23583696852847	145	1
3.43852202189720	3.24650922856318	146	1
3.43448200424097	3.24037944051987	147	1
3.43469470765605	3.22231317532703	148	1
3.43464603093572	3.23297226986346	149	1
3.43965041153329	3.25397916537186	150	1
3.43762612485986	3.22693044621013	151	1
3.43712048082642	3.20343907366293	152	1
3.43477062286545	3.21545231404781	153	1
3.43398348610207	3.22424069860303	154	1
3.43723939886626	3.20910853866518	155	1
3.43734390316484	3.23492475435090	156	1
3.43910628637016	3.24531039203063	157	1
3.43790963614961	3.24349971498706	158	1
3.43549936411341	3.22609029101126	159	1
3.43386582167676	3.24267665495457	160	1
3.43761500803254	3.23676526681532	161	1
3.43486386767345	3.23510267071487	162	1
3.43110654657006	3.23773791544085	163	1
3.43850330153713	3.23824036342881	164	1
3.43600619217319	3.24135288839637	165	1
3.43599148080109	3.22839646605985	166	1
3.43236703078597	3.22255154738222	167	1
3.43658760795315	3.21387432975883	168	1
3.43490277439797	3.23944906445958	169	1
3.43545169762536	3.22525056008746	170	1
3.43198489892142	3.22945117475810	171	1
3.43509064668295	3.23852344359242	172	1
3.43184969941163	3.25166028522149	173	1
3.43570408795429	3.25899789831534	174	1
3.43647352260602	3.24433946969768	175	1
3.43824917217578	3.24679175825809	176	1
3.43242544876828	3.25168483326216	177	1
3.43902742209716	3.27337453497451	178	1
3.43518701946980	3.24949736213409	179	1
3.43393932242445	3.23283472761588	180	1
3.43653254494157	3.22299362037272	181	1
3.43189045507701	3.23704204150555	182	1
3.43292446939434	3.23532453385808	183	1
3.43612413679995	3.23877559512687	184	1
3.43495357673719	3.21332333107290	185	1
3.43682523656860	3.21504781196568	186	1
3.43680460322537	3.23281942509547	187	1
3.43198412010857	3.22576035940971	188	1
3.43447752100342	3.22526595670939	189	1
3.43806853856177	3.22214538828002	190	1
3.43529197565077	3.23165800881563	191	1
3.43736866030817	3.21765939681142	192	1
3.43452357375817	3.20260262606391	193	1
3.43593935727037	3.23485087628020	194	1
3.43353467736848	3.25910899712662	195	1
3.43365426191052	3.23847468501512	196	1
3.43110653643189	3.23310989814787	197	1
3.43072175802216	3.24130467974859	198	1
3.43819765321620	3.25952034755129	199	1
3.43702643950594	3.25318092749369	200	1
3.43701722417864	3.23675713638497	201	1
3.43223935775714	3.22340399519328	202	1
3.43565920208733	3.23104740348511	203	1
3.43743458412735	3.23650960805416	204	1
3.43891103219446	3.24073009259432	205	1
3.43699092508600	3.23997140602187	206	1
3.43730426347633	3.23122762460300	207	1
3.43720513936363	3.22122555446277	208	1
3.43609728322589	3.21628426070884	209	1
3.43654888910849	3.23457797250897	210	1
3.43249170994581	3.22746516780198	211	1
3.43166331461223	3.22660849123550	212	1
3.43340629268313	3.23227986567252	213	1
3.43650023788121	3.23791485453540	214	1
3.43682321965193	3.21608428904585	215	1
3.43604124902446	3.23608450912582	216	1
3.43074643463316	3.23321375850775	217	1
3.43435753596813	3.22523797302088	218	1
3.43263001909778	3.23889083915128	219	1
3.43487423181597	3.23830909360799	220	1
3.43526619727523	3.25077697091188	221	1
3.43242403192732	3.22910543296037	222	1
3.43551364996389	3.22342746693087	223	1
3.43147160600634	3.23441628967559	224	1
3.42934685509851	3.26343611381743	225	1
3.43109162559720	3.23085049938248	226	1
3.43243756187022	3.25003834647314	227	1
3.43076971654951	3.22072047958963	228	1
3.43045691869100	3.22700742049645	229	1
3.43563667498353	3.22287811690438	230	1
3.43226037211455	3.22484930694796	231	1
3.43204459870732	3.22342014213677	232	1
3.42810804339504	3.23798365975970	233	1
3.43610475414178	3.24450795409750	234	1
3.43656794666524	3.23762846562811	235	1
3.43665859707432	3.24923611066342	236	1
3.42934127830958	3.23956864594596	237	1
3.43226203216701	3.26363963403355	238	1
3.43333062118595	3.25796224153486	239	1
3.43247982070708	3.23924993354243	240	1
3.43534308246683	3.23087521552697	241	1
3.43241099089378	3.24098741672999	242	1
3.43301315283543	3.23294400511800	243	1
3.42907054818400	3.24748519477741	244	1
3.43689117999482	3.22054830097589	245	1
3.43515120005399	3.25240618875373	246	1
3.43812189458855	3.26836705391568	247	1
3.43303818841277	3.25273992861821	248	1
3.44027061449986	3.22847676194830	249	1
3.43933791076773	3.24714681778491	250	1
3.43467766760174	3.26055499671850	251	1
3.43469542742820	3.26224797146594	252	1
3.43313913721860	3.25237634816902	253	1
3.43259534591754	3.24714044571233	254	1
3.43607511564743	3.25588248431541	255	1
3.43393403099616	3.25255425519336	256	1
3.43487010482704	3.27158594796549	257	1
3.43407444352606	3.23496292198917	258	1
3.43668485465684	3.26089627955449	259	1
3.43657444416448	3.25450406731960	260	1
3.43468939190115	3.23073291102321	261	1
3.43650157161920	3.22172301304928	262	1
3.43769703886290	3.21871224253095	263	1
3.43628547001483	3.23741175608545	264	1
3.43339380065489	3.23977971108034	265	1
3.43239844291289	3.22971281750122	266	1
3.43677933353570	3.25754705961925	267	1
3.43349080508286	3.25532983300268	268	1
3.43590651485231	3.25302538783122	269	1
3.43556422057060	3.22639416584366	270	1
3.43456102371732	3.23163769089689	271	1
3.43411697670809	3.22600439910461	272	1
3.43579043696319	3.22929642046660	273	1
3.43077177953833	3.22490196493394	274	1
3.43134658251691	3.21886828387808	275	1
3.43665187410392	3.23784094893491	276	1
3.43378018573912	3.23808260805729	277	1
3.43783575162608	3.22351450889013	278	1
3.43436005952785	3.20247953976036	279	1
3.43304078608141	3.20704877720967	280	1
3.43309435458237	3.23070736892587	281	1
3.43130085649975	3.21720214956958	282	1
3.43239316429754	3.22188973460908	283	1
3.43118694151242	3.21355738538729	284	1
3.43292763759247	3.23421779475380	285	1
3.43639266463257	3.22152372544711	286	1
3.43441410941725	3.25195645626922	287	1
3.43448145012988	3.26772575837972	288	1
3.43098571368153	3.24284866506704	289	1
3.43269255754117	3.25530833862218	290	1
3.43453625892947	3.24257847497691	291	1
3.42996757559530	3.22413513034318	292	1
3.43448650328662	3.23289927716727	293	1
3.43417974645257	3.24276373058115	294	1
3.43355951883184	3.22303407401866	295	1
3.43613004989304	3.23531888511500	296	1
3.43509483121257	3.24531314868365	297	1
3.43448206185005	3.23667894769338	298	1
3.43413507111007	3.24373884244640	299	1
3.44035896053770	3.24884779599543	300	1
3.43305731453122	3.26250733400906	301	1
3.43701620170917	3.25890746570657	302	1
3.43484655022994	3.24531837530619	303	1
3.43409122676607	3.26059195506267	304	1
3.43633784810814	3.25683446380503	305	1
3.43686706465968	3.25363311787244	306	1
3.43470014945627	3.24277736734736	307	1
3.43385701590567	3.24415750942681	308	1
3.43424034671630	3.24935219341890	309	1
3.43174079706897	3.26029508648678	310	1
3.43778124837958	3.24251190979996	311	1
3.43595277273514	3.23215412510803	312	1
3.43442251520666	3.23029762685557	313	1
3.43618757462062	3.21874289352127	314	1
3.43217369927420	3.23240430516326	315	1
3.43601001978278	3.23779262567707	316	1
3.43483266740183	3.23515789634039	317	1
3.43451746985205	3.23890072823371	318	1
3.43727631108388	3.24550401048305	319	1
3.43512820511399	3.25026117188237	320	1
3.43197114863296	3.24897568643189	321	1
3.43705214248824	3.24963262734586	322	1
3.43528120626399	3.23558317938146	323	1
3.43562548375471	3.23691164012437	324	1
3.43876545069468	3.26712023255722	325	1
3.43720760172980	3.25706450049949	326	1
3.43559246884005	3.22474975432594	327	1
3.43735149777175	3.22035086402910	328	1
3.43688569522159	3.22916452683474	329	1
3.43015791147583	3.24568604363972	330	1
3.42974301224707	3.23174665620188	331	1
3.43009475897663	3.23815400054582	332	1
3.42944068072901	3.22355396533834	333	1
3.43418064949736	3.24042785145441	334	1
3.43586046168759	3.24660721489037	335	1
3.43492497712657	3.26926076540829	336	1
3.43389052247800	3.24581491176609	337	1
3.43552145262624	3.23236071403477	338	1
3.43741957539091	3.22125440219112	339	1
3.43480213565216	3.22030035837781	340	1
3.43633099406768	3.22367527122454	341	1
3.43766167846644	3.23698556095376	342	1
3.43431122419025	3.23295154231442	343	1
3.43424731561523	3.20617177879061	344	1
3.43478133156389	3.21055723481035	345	1
3.43881703520050	3.21640106273969	346	1
3.43433036776244	3.21429417631948	347	1
3.43456267622627	3.25999793503429	348	1
3.43773032779012	3.26231055643981	349	1
3.43619610593364	3.24204793584258	350	1
3.43333471192365	3.24278491455324	351	1
3.43128146472059	3.21858044415561	352	1
3.43142309884495	3.21863616859839	353	1
3.43402767828316	3.22950012366084	354	1
3.43836580397242	3.22441620693743	355	1
3.43388669435790	3.23154900269899	356	1
3.43615162397765	3.22955069271601	357	1
3.43321717511484	3.22941348649597	358	1
3.43536157157742	3.21453284653278	359	1
3.43162886251608	3.20646783314392	360	1
3.43686332260996	3.17955933685163	361	1
3.43391753050401	3.20673578243557	362	1
3.43515545752457	3.24157028898333	363	1
3.43625356258458	3.24551157572862	364	1
3.43544783458820	3.24441900535563	365	1
3.43567692107085	3.24851799545897	366	1
3.43449316401548	3.25979225028466	367	1
3.43440004527668	3.24475609963500	368	1
3.43232274347661	3.25624508669018	369	1
3.43540683931125	3.24850490481915	370	1
3.43362552594199	3.22706091599252	371	1
3.43243170225297	3.24481875986441	372	1
3.43161604997333	3.24768803108528	373	1
3.43385553664130	3.23514217643171	374	1
3.43795338114443	3.23624016739388	375	1
3.43566723429401	3.23255642823399	376	1
3.43304468296580	3.25031285063960	377	1
3.43834645295012	3.24630271755309	378	1
3.43535352846708	3.24356003766103	379	1
3.43590934995662	3.23455993981850	380	1
3.43562782168473	3.25667000947045	381	1
3.43715440034872	3.25689552145737	382	1
3.43525443000419	3.23591702584130	383	1
3.43659049743979	3.20457813993278	384	1
3.43694067423893	3.19314956147093	385	1
3.43876323965960	3.19484039593193	386	1
3.43613934200926	3.23210866937991	387	1
3.43772290578989	3.24949224803357	388	1
3.43547958722557	3.22208272056769	389	1
3.43269607249284	3.25109881067264	390	1
3.43180263026141	3.23468251346839	391	1
3.43504769174802	3.23402706236889	392	1
3.43588693168408	3.22387858373746	393	1
3.43115921078240	3.24492297449340	394	1
3.43548015859206	3.24508819163778	395	1
3.43590369106921	3.20257443411787	396	1
3.43651290446251	3.21794623933177	397	1
3.43559972750625	3.24849425210034	398	1
3.43522315498718	3.25142514889913	399	1
3.43421382022241	3.27213899122794	400	1
3.43235828660614	3.25956630542376	401	1
3.43530072480931	3.23968211506997	402	1
3.43052128650446	3.24307812157878	403	1
3.43549291355242	3.24943443282108	404	1
3.43513876956222	3.25321640532756	405	1
3.43460081456292	3.24691032649039	406	1
3.43120306103909	3.23690365722261	407	1
3.43397710320948	3.22952614883897	408	1
3.43360342434012	3.21483459060810	409	1
3.43745240254687	3.19818961241725	410	1
3.43322638351394	3.21294838385566	411	1
3.43215751248454	3.20657587655904	412	1
3.43520725475820	3.20670743068574	413	1
3.43441426639709	3.21130714116511	414	1
3.43256823032607	3.23058176923348	415	1
3.43646805190968	3.23049036816487	416	1
3.43669485439296	3.24003149773258	417	1
3.43591989736342	3.24265266246723	418	1
3.43516259471462	3.24622787458365	419	1
3.43701766184996	3.23034195342935	420	1
3.43457472279369	3.23102068171835	421	1
3.43526766403716	3.22667488025161	422	1
3.43137295395289	3.23750278862937	423	1
3.43090831597730	3.24815680997538	424	1
3.43947088884018	3.23460632181221	425	1
3.43535767343358	3.22882902717718	426	1
3.43212962332869	3.23521175074193	427	1
3.43424766564076	3.24251246847796	428	1
3.43379194435523	3.22438232876731	429	1
3.43429057245759	3.24649198758467	430	1
3.43403945170303	3.24739878035639	431	1
3.43326004712822	3.24946913309764	432	1
3.43471781492979	3.26190498472913	433	1
3.43832284446795	3.23820578166020	434	1
3.43786625645669	3.25400513528630	435	1
3.43409273292759	3.24052181856285	436	1
3.43484893101400	3.22253397390847	437	1
3.43435258396625	3.21876315119475	438	1
3.43541853677764	3.22708145088388	439	1
3.43703482432872	3.24925216548162	440	1
3.43394416249547	3.26194942770540	441	1
3.43495729119682	3.26802468830357	442	1
3.43511343688249	3.25240044856131	443	1
3.43434928002082	3.23352967148615	444	1
3.42845788844829	3.21973935004893	445	1
3.43299765415087	3.24732009063950	446	1
3.43276462934378	3.26318864621310	447	1
3.43236868793762	3.22589161915491	448	1
3.43612901020411	3.22238316517207	449	1
3.43489702558742	3.22115494774231	450	1
3.43437952752911	3.22615480563382	451	1
3.43544682555525	3.22983741970325	452	1
3.43574098808930	3.23913892253504	453	1
3.43315393607778	3.23367199752786	454	1
3.43546821956621	3.23554127852565	455	1
3.43199209688336	3.24144990920414	456	1
3.43918834538574	3.22454306232072	457	1
3.43626554039297	3.23550944492740	458	1
3.43434797669765	3.25108264231554	459	1
3.43734349343746	3.25831407979364	460	1
3.43487709128912	3.23747561682702	461	1
3.43426428220437	3.24704525631761	462	1
3.43243401345552	3.25654428109344	463	1
3.43441265895452	3.24003537562969	464	1
3.43254874912121	3.25698772605356	465	1
3.43806396129359	3.24561347867572	466	1
3.43459731026995	3.27576718239553	467	1
3.43471033123059	3.24990295331050	468	1
3.43505437610001	3.23989882569478	469	1
3.43454228060951	3.25123473821257	470	1
3.43307115936073	3.24970650719282	471	1
3.43186236992685	3.24546209472871	472	1
3.43408842774356	3.23053786760409	473	1
3.43396008218409	3.24494133896920	474	1
3.43785373500740	3.26894642959584	475	1
3.43502148198345	3.25384589749428	476	1
3.43423923019351	3.27112607485777	477	1
3.43405990794780	3.26596802825825	478	1
3.43561354135507	3.24737193706070	479	1
3.43845694874316	3.24982240433449	480	1
3.43532992379343	3.24535805697527	481	1
3.43281706669017	3.23249332196764	482	1
3.43412574840020	3.25324617448699	483	1
3.43292410249333	3.27422606766544	484	1
3.43653846871297	3.23929874904088	485	1
3.43550895812875	3.24254600603336	486	1
3.43358059472280	3.23628141753636	487	1
3.43253529704955	3.21846591463302	488	1
3.43451478267561	3.22972831542585	489	1
3.43468560589234	3.25174815733161	490	1
3.43106908397515	3.24913723542503	491	1
3.43316078834458	3.25913936753703	492	1
3.43355945605013	3.25538863636281	493	1
3.43029156843937	3.23591606967579	494	1
3.43505228074335	3.25080083302667	495	1
3.43334842614750	3.25686997111664	496	1
3.43395686206923	3.23274307188513	497	1
3.43381897778068	3.23064574395296	498	1
3.43549310723519	3.24054296403378	499	1
3.43415130804927	3.26043222409245	500	1
3.43202364331754	3.26129597512900	501	1
3.43568055577544	3.23005684714932	502	1
3.43773833587621	3.23953656998129	503	1
3.43401634332068	3.23570213112460	504	1
3.43516331179624	3.23152729988603	505	1
3.43678995489002	3.21708283376141	506	1
3.43201726519265	3.23563026118340	507	1
3.43428877915420	3.23556315241349	508	1
3.43335707211621	3.21546418924113	509	1
3.43234857813422	3.22396727928818	510	1
3.43251493911424	3.22068497568858	511	1
3.42769960478235	3.20531789010308	512	1
3.43452243918328	3.22576053417789	513	1
3.43365986936283	3.23014744769908	514	1
3.43396780206612	3.23831100326790	515	1
3.43376005445130	3.23156454438114	516	1
3.43463974579134	3.24141142253532	517	1
3.43449408776946	3.24557921250755	518	1
3.43682841105005	3.24752986830951	519	1
3.43584063059526	3.23395837768918	520	1
3.43253317976557	3.22649464136703	521	1
3.43555720137028	3.22534437703027	522	1
3.43693236502782	3.22154129257740	523	1
3.43502173664916	3.23153528061017	524	1
3.43454419928367	3.22846379291117	525	1
3.43116327466229	3.21949071091011	526	1
3.43344060251145	3.22857376238225	527	1
3.43823716527076	3.25472630151639	528	1
3.43160054344707	3.26223410413055	529	1
3.43421400107006	3.23725069432613	530	1
3.43172392802417	3.22143400904909	531	1
3.43564551012432	3.22371901094717	532	1
3.43361967022119	3.22256957972281	533	1
3.43540293632666	3.21475293724908	534	1
3.43022024351792	3.24464752109079	535	1
3.42968981265172	3.23894093847300	536	1
3.43293501509225	3.25119974012769	537	1
3.43687027238660	3.26108040463726	538	1
3.43657115979080	3.25231831781464	539	1
3.43394380123288	3.26086744690508	540	1
3.43423982940952	3.24947278622795	541	1
3.43671102967134	3.23323146561203	542	1
3.43091043843898	3.23752578226818	543	1
3.43136188334181	3.24133609395273	544	1
3.43441682530605	3.21805581494784	545	1
3.43347959680450	3.19299228010399	546	1
3.43513168359724	3.23216808822483	547	1
3.43470939887533	3.22844481766865	548	1
3.43585462956656	3.21965168257411	549	1
3.43581501879808	3.22207551367599	550	1
3.43606053993203	3.23973877271058	551	1
3.43572325687991	3.20880623982127	552	1
3.43627216032625	3.23559329338196	553	1
3.43573318623769	3.22956701393265	554	1
3.43190539681165	3.22248741259920	555	1
3.43246137014634	3.24673949341380	556	1
3.43153360687675	3.23625564673758	557	1
3.43599073628141	3.23689759637447	558	1
3.43636665029679	3.19537150482444	559	1
3.43437760509827	3.19469185820302	560	1
3.43668248298907	3.19829495173783	561	1
3.42867248212326	3.19916587820472	562	1
3.43659332783841	3.22124182444215	563	1
3.43439148592538	3.22969330265461	564	1
3.43275862790806	3.22940363642228	565	1
3.43101940639397	3.25567096622695	566	1
3.43220621409775	3.25491405434938	567	1
3.43687762010237	3.22322815685785	568	1
3.43273484378375	3.22168068368328	569	1
3.43330664471386	3.24872711122267	570	1
3.43146726243447	3.24748311628217	571	1
3.43377485346621	3.23853974476177	572	1
3.43740263041352	3.23595747537233	573	1
3.43270275867887	3.24635175789025	574	1
3.43524517996692	3.24870133193878	575	1
3.43731929398272	3.26355656608568	576	1
3.43696750983900	3.23934660096737	577	1
3.43589981291130	3.23295540572141	578	1
3.43606412210583	3.24069679757911	579	1
3.43534716158243	3.24831858484482	580	1
3.43355250267993	3.24288104763307	581	1
3.43768706908446	3.23497629519518	582	1
3.43698831641426	3.25082736842097	583	1
3.43655631267944	3.23938597195789	584	1
3.43465666557473	3.24768526055373	585	1
3.43148575316745	3.23998073505967	586	1
3.43228609436667	3.21896290528292	587	1
3.43050338912810	3.22533565034261	588	1
3.43529199368535	3.23964194401238	589	1
3.43339935608693	3.20536087245795	590	1
3.43459205610390	3.20869211826610	591	1
3.43560111616430	3.22706353326442	592	1
3.43252431637472	3.21630815048419	593	1
3.43192201606438	3.23332379347415	594	1
3.43686963439785	3.22063815295924	595	1
3.43303537348707	3.24064292157362	596	1
3.43184381684173	3.26056506114646	597	1
3.43569321673317	3.26586597542971	598	1
3.43109945007429	3.23766608090442	599	1
3.43560366515457	3.23294594886217	600	1
3.43609243029066	3.23189718608384	601	1
3.43283389121625	3.24424529469407	602	1
3.43551680778570	3.25966370529099	603	1
3.43471753088411	3.27782677788001	604	1
3.43522863205990	3.24709537920132	605	1
3.43716261627645	3.24794361929816	606	1
3.43547147883012	3.25550302351124	607	1
3.43160563050510	3.23436402575473	608	1
3.43293966862831	3.23598442919266	609	1
3.43332513049591	3.24010070037358	610	1
3.43294842882361	3.24574396417356	611	1
3.43210804601833	3.26523556080457	612	1
3.43596310944707	3.22220409523304	613	1
3.43342514215363	3.23790212199046	614	1
3.43489607670016	3.23181687220264	615	1
3.43637291986366	3.23380843021041	616	1
3.43655085536205	3.27307085969597	617	1
3.43751683267602	3.24259267563643	618	1
3.43456062777769	3.23995246482888	619	1
3.43472346419067	3.23625958067881	620	1
3.43464828517554	3.23733359445910	621	1
3.43649195911205	3.25101281724910	622	1
3.43819257086325	3.24141193564136	623	1
3.43240962493688	3.22713860955096	624	1
3.43511181897455	3.26019800388927	625	1
3.43412192759088	3.25816619018368	626	1
3.43243091430927	3.22213574103408	627	1
3.43087977089313	3.22736444865631	628	1
3.43325994897694	3.22970811552886	629	1
3.43282233509851	3.23686286514579	630	1
3.43451848812694	3.23662877439135	631	1
3.43390158464788	3.23962771899934	632	1
3.43348374356893	3.23285669029664	633	1
3.43324715607580	3.25454215830811	634	1
3.43544704326631	3.23651302337571	635	1
3.43443743879312	3.22975607880610	636	1
3.43351118070658	3.23146878177159	637	1
3.43197273106531	3.24007570431159	638	1
3.43503671654608	3.23756934917491	639	1
3.43380950260822	3.21069986325985	640	1
3.43284044568700	3.22652675284416	641	1
3.43546882914273	3.22879480078091	642	1
3.43308559698984	3.24975790621666	643	1
3.43617122823675	3.25500381687546	644	1
3.43425751709148	3.25332760919731	645	1
3.43066962103564	3.22168337549799	646	1
3.43264057606742	3.23996684433980	647	1
3.43607700737757	3.23276624999127	648	1
3.43477074408715	3.21897090085134	649	1
3.43324791730275	3.23000239357862	650	1
3.43620453952901	3.24198824211222	651	1
3.43378603926795	3.21573228181285	652	1
3.43308306851688	3.20627571967775	653	1
3.43170482219408	3.23003759672909	654	1
3.43289351748470	3.23203528015975	655	1
3.42879992778389	3.22932336341661	656	1
3.43212881294911	3.24320487298682	657	1
3.43434264753744	3.24327912259239	658	1
3.43896763247945	3.25401206403134	659	1
3.43464332091717	3.25757893007517	660	1
3.43396251516224	3.25554439441334	661	1
3.43528747658428	3.26051082171374	662	1
3.43851308373743	3.25910970781391	663	1
3.43393169957646	3.24361128833579	664	1
3.43722297875578	3.25580356560815	665	1
3.43394035942239	3.26356675760151	666	1
3.43185394760682	3.24989786008336	667	1
3.43501979623530	3.22410165031479	668	1
3.43108425357364	3.24268853545968	669	1
3.43379388676624	3.25441366499738	670	1
3.43267731114592	3.21297982727692	671	1
3.43498072380323	3.23073116013995	672	1
3.43570037645272	3.23858456900970	673	1
3.43428537431460	3.23677903956209	674	1
3.43212892561565	3.21755842869279	675	1
3.43598162485102	3.22575308135993	676	1
3.43485664980334	3.25672060291680	677	1
3.43470411504162	3.22991338174620	678	1
3.43439499965214	3.22824376522561	679	1
3.43346575189049	3.24094145475759	680	1
3.43641760623486	3.21832383240490	681	1
3.43718704968062	3.21922211566737	682	1
3.43326461408154	3.19870883621235	683	1
3.43574473317146	3.19923566001149	684	1
3.43568822786443	3.21977892127487	685	1
3.43088527838639	3.21651709605683	686	1
3.43499558337621	3.23050854809020	687	1
3.43225668921558	3.25138158149491	688	1
3.43231642909186	3.23788645164574	689	1
3.43189905693930	3.21258347577201	690	1
3.42689831475077	3.22799811957355	691	1
3.43621973683722	3.22912731087511	692	1
3.43373235232428	3.22685182624668	693	1
3.43797562269990	3.22189676097148	694	1
3.43464165489764	3.23285839994645	695	1
3.43220084024973	3.24668981373346	696	1
3.43348661981086	3.24127541662336	697	1
3.43044787479403	3.25506248812811	698	1
3.43297477047730	3.27839122511005	699	1
3.43706189479745	3.24935751421943	700	1
3.42772418406915	3.25595377344428	701	1
3.43536896249988	3.24666127920965	702	1
3.43388797219186	3.22710035550155	703	1
3.43589652930464	3.23752402804818	704	1
3.43397242333791	3.21586768962225	705	1
3.43518589657800	3.22348203969980	706	1
3.43149209907612	3.23073040656517	707	1
3.43078621761157	3.25053446428890	708	1
3.43383217734002	3.22697373056939	709	1
3.43166665836903	3.25408350309313	710	1
3.42790989446060	3.23710698279932	711	1
3.43195411052936	3.21855105171549	712	1
3.43586711364277	3.22719803515564	713	1
3.43504020386198	3.22401890769546	714	1
3.43080888783577	3.23954293036731	715	1
3.43598627438908	3.23908176092276	716	1
3.43652652079643	3.26397917780141	717	1
3.43788565611113	3.27247658281108	718	1
3.43788917601039	3.29926641037377	719	1
3.43638657960778	3.27060366562083	720	1
3.43405062009185	3.23953866231826	721	1
3.43189766847888	3.23251727132135	722	1
3.43449887583809	3.23048766404825	723	1
3.43405124284090	3.24045496366237	724	1
3.43469858013614	3.23277112685631	725	1
3.43352199642705	3.23992751399523	726	1
3.43500155741115	3.23830336346212	727	1
3.43374696314471	3.23621511331514	728	1
3.43452015706743	3.23715909929652	729	1
3.43267948050065	3.24450385869136	730	1
3.43616046413059	3.24764038769528	731	1
3.43407518018683	3.23032575847720	732	1
3.43498773569194	3.24826483934123	733	1
3.43020953801151	3.23389818786066	734	1
3.43268096672979	3.24672050493747	735	1
3.43232534325475	3.21218038455089	736	1
3.43377534296728	3.20416228645365	737	1
3.43206579238820	3.21667937903169	738	1
3.43348966688173	3.22579131123323	739	1
3.43021483393841	3.24483360965367	740	1
3.43311278319659	3.22409009407560	741	1
3.43153937024979	3.20863690082287	742	1
3.43524464258565	3.24218310773587	743	1
3.43732039340230	3.23550059971946	744	1
3.43437903045812	3.24198353503231	745	1
3.43472832335536	3.23552681646900	746	1
3.43092881790688	3.22042567029671	747	1
3.43473564814427	3.22486856690778	748	1
3.43704460855965	3.23833661310434	749	1
3.43323326917290	3.23571858818950	750	1
3.43174908300261	3.25700452140489	751	1
3.43366006256174	3.21264850321586	752	1
3.43505853458495	3.22801965926529	753	1
3.43396598452398	3.20739306810249	754	1
3.43592836715676	3.22224978503979	755	1
3.43594630156590	3.22966650493813	756	1
3.43332281025391	3.24289194871829	757	1
3.43579179364889	3.25136265604558	758	1
3.43782692216980	3.22668503210595	759	1
3.43124646203528	3.22508481392667	760	1
3.43071993806100	3.24009500395789	761	1
3.43305412861496	3.22692686436835	762	1
3.43413773896328	3.23176058610791	763	1
3.43193158344564	3.22343463644376	764	1
3.42732777658048	3.22272805696485	765	1
3.43397561090421	3.25178570792797	766	1
3.43273053713269	3.23729790967939	767	1
3.43337532094948	3.22953573756680	768	1
3.43226067077730	3.23424126553234	769	1
3.43140036743273	3.21018394302188	770	1
3.43178034710261	3.21371867814346	771	1
3.43074544118888	3.21455599693566	772	1
3.43635267760471	3.22405775055368	773	1
3.43525606073355	3.22833554815545	774	1
3.43174142009748	3.20013820601917	775	1
3.43063103705853	3.23453904166295	776	1
3.43262643418806	3.25494624991683	777	1
3.43149595951753	3.23834177613961	778	1
3.43375660630192	3.21391039780221	779	1
3.43035468089276	3.25307643739349	780	1
3.42946019428877	3.21767584293547	781	1
3.42782840759728	3.22939511522163	782	1
3.43472869543822	3.25090590638797	783	1
3.43369731761263	3.24344007010748	784	1
3.43436210924592	3.23153164148753	785	1
3.43410297940027	3.24422027982610	786	1
3.43548467079338	3.25257261865746	787	1
3.43461283972332	3.25719538298963	788	1
3.43624510967262	3.23780253893111	789	1
3.43096649161237	3.22984466020477	790	1
3.43047948664003	3.23797904574386	791	1
3.43647856895463	3.23452991961417	792	1
3.43793740377513	3.23466548253879	793	1
3.43135962749664	3.21743175825493	794	1
3.43347287294776	3.21055821102822	795	1
3.43295018916843	3.23424601766741	796	1
3.43431946689207	3.22692170830364	797	1
3.43307168121212	3.25541982252908	798	1
3.43199481630830	3.25544997580192	799	1
3.43504076567290	3.25309979870254	800	1
3.43565284118182	3.25681795228488	801	1
3.43271381458088	3.24744266355969	802	1
3.43856060087084	3.23213758023748	803	1
3.43552001442464	3.21754858587634	804	1
3.43537426932343	3.20663558782768	805	1
3.43511225562148	3.21948413510050	806	1
3.43151262834534	3.22569156080136	807	1
3.43706272957132	3.25401498582805	808	1
3.43663629129657	3.25900840204212	809	1
3.43379116049527	3.25643159121908	810	1
3.43431430019729	3.25231751453085	811	1
3.43352356372658	3.25321176293698	812	1
3.42843686080154	3.24013486711605	813	1
3.43779456109694	3.22931733210317	814	1
3.43552840016055	3.23991889756280	815	1
3.43355601848673	3.25073331956347	816	1
3.43255997934376	3.24932683116439	817	1
3.43227035310401	3.24885268706680	818	1
3.43093331712933	3.23980236531013	819	1
3.43724297658585	3.24880458083711	820	1
3.43569947748418	3.24683584025855	821	1
3.43112100732574	3.24088002165079	822	1
3.43543394539713	3.25390738879631	823	1
3.43707041590414	3.26016926804087	824	1
3.43944084950505	3.27558690215778	825	1
3.43240541873228	3.23767015029641	826	1
3.43627770696846	3.23285982785800	827	1
3.43731740321720	3.26452858147426	828	1
3.43662069970210	3.24574923186625	829	1
3.43399892754697	3.23244054370836	830	1
3.43285451031999	3.24428729820310	831	1
3.43311464667319	3.23727424581788	832	1
3.43323393139141	3.24737466993722	833	1
3.43390961629447	3.23107321485738	834	1
3.42923545047007	3.24662787654552	835	1
3.43212007234198	3.23131079312236	836	1
3.43779802067198	3.24189289148023	837	1
3.43832123587828	3.25827415544472	838	1
3.43537623688676	3.26910908121196	839	1
3.43140850393440	3.26468693591687	840	1
3.43169035847837	3.23887836295426	841	1
3.43451198167823	3.23315531315487	842	1
3.43155316531323	3.23230405488600	843	1
3.43477054173094	3.23690363410600	844	1
3.43349207507552	3.21875324825206	845	1
3.43215918918107	3.21373200071878	846	1
3.43426849966521	3.22620235730066	847	1
3.43354602558314	3.22854204987220	848	1
3.43011053926323	3.24111197293954	849	1
3.43617121234120	3.23712684900508	850	1
3.43284881786414	3.24514784254259	851	1
3.43701102605199	3.22885761110369	852	1
3.43507644242632	3.23504709838881	853	1
3.43259329895658	3.23274670082159	854	1
3.43318840082639	3.26255537965340	855	1
3.43149647544690	3.24024284829591	856	1
3.43385707348890	3.23627271470433	857	1
3.43411019624298	3.24937159733953	858	1
3.43804474000338	3.26558741372723	859	1
3.43286265887990	3.22408026321910	860	1
3.43875642845645	3.21945128222251	861	1
3.43630536308787	3.22733700825891	862	1
3.43282998482085	3.24462991228899	863	1
3.43523705326477	3.23287582320184	864	1
3.43381222731041	3.24799102257916	865	1
3.43400015451073	3.23364715651946	866	1
3.43469102967940	3.20451493824143	867	1
3.43124032011114	3.22542444295318	868	1
3.42925645039791	3.23612871576828	869	1
3.43040641497262	3.22556183435269	870	1
3.43323302077588	3.23835649920190	871	1
3.43509304582343	3.24051504232335	872	1
3.43542263174019	3.24367180953474	873	1
3.43332070667373	3.24621664412142	874	1
3.43437181094755	3.21948581437213	875	1
3.43296682019798	3.21673463566369	876	1
3.43648149738510	3.20998173333776	877	1
3.43293094816446	3.22932258900437	878	1
3.43380880637436	3.22221664791611	879	1
3.43261552186301	3.22567631443798	880	1
3.43506365536933	3.22563056847171	881	1
3.43396821086962	3.22816453195969	882	1
3.43675085872171	3.24561529171133	883	1
3.43761880675835	3.24190679048802	884	1
3.43865854322611	3.24297174122342	885	1
3.43663308673092	3.24819647882780	886	1
3.43228504277924	3.22431608252897	887	1
3.43452817884165	3.21685438464236	888	1
3.43504710726398	3.20749835961304	889	1
3.43029041537410	3.22862060827037	890	1
3.43475551360808	3.22072005754783	891	1
3.43393781998850	3.23007891838117	892	1
3.43188836884254	3.21910379162535	893	1
3.43277948518599	3.24690611737898	894	1
3.43499156035326	3.21828212291978	895	1
3.43342346676276	3.22429464393566	896	1
3.43441578082697	3.23944716718070	897	1
3.42932582115658	3.25524430570335	898	1
3.43240106576405	3.23871638767596	899	1
3.43255787686771	3.24330349099883	900	1
3.43338706785950	3.24421725875381	901	1
3.42822999563085	3.23540185892957	902	1
3.43227532729621	3.25519829961568	903	1
3.43288471113758	3.24626245815912	904	1
3.43185347193070	3.25132281770652	905	1
3.43559639018575	3.22165312554896	906	1
3.43137606061634	3.22348177817001	907	1
3.43378877560823	3.23467399096687	908	1
3.43532687632747	3.23927634149268	909	1
3.43504149796979	3.22699132617498	910	1
3.43361349603458	3.24374532748254	911	1
3.43312722562016	3.23580009058315	912	1
3.43548098091360	3.23809759818704	913	1
3.43345438161444	3.23627306027876	914	1
3.43410074000031	3.20468607905643	915	1
3.43308942946536	3.20514597608769	916	1
3.43079968646284	3.20335079095692	917	1
3.43079051230455	3.21606324548457	918	1
3.43525497816576	3.23552418868971	919	1
3.43506227172245	3.23308321227281	920	1
3.43039456703268	3.20928404707687	921	1
3.43546393171794	3.24761199440531	922	1
3.43379776156057	3.24671896504746	923	1
3.43699817247831	3.22970813495938	924	1
3.43562447318293	3.22751478345137	925	1
3.43462587628448	3.23021851300307	926	1
3.43203791905751	3.24568159353393	927	1
3.43368304458093	3.25958143423672	928	1
3.43641460007589	3.21814193130596	929	1
3.43341635422977	3.24213553698409	930	1
3.43511094828293	3.24493541746698	931	1
3.42782257548960	3.23149280332079	932	1
3.43226151792886	3.23283806912761	933	1
3.43322618947102	3.24006875483813	934	1
3.43064447504885	3.23244428833877	935	1
3.43194789119232	3.22979452702596	936	1
3.43134510487447	3.22244945959208	937	1
3.43293039319189	3.23835387027715	938	1
3.43198229117961	3.26115415732288	939	1
3.43609977551055	3.23889025921017	940	1
3.43512416193803	3.22580676160532	941	1
3.43061825063554	3.22517642824805	942	1
3.43478698377961	3.24539908810432	943	1
3.43276108103308	3.27779219052251	944	1
3.43700978609567	3.24313889835360	945	1
3.43507056526205	3.22731777890990	946	1
3.43563700018818	3.23801437164621	947	1
3.43097994155079	3.22729884847385	948	1
3.43253202378893	3.23070869158065	949	1
3.43269313802685	3.22047421390457	950	1
3.43275116164615	3.23694026506284	951	1
3.43237056307922	3.22490870695512	952	1
3.43219834711968	3.23508367220938	953	1
3.43109848451117	3.24728083045186	954	1
3.43694426723681	3.24101089834571	955	1
3.43452553862403	3.23757205389399	956	1
3.43407230470013	3.23664265141320	957	1
3.43275990478924	3.24024633732255	958	1
3.43516665312181	3.25884153514321	959	1
3.43377706550651	3.24357696827710	960	1
3.43162551361881	3.23602342707568	961	1
3.43249909759651	3.21373685367185	962	1
3.43101128858746	3.23036705008459	963	1
3.43366973347968	3.23467771646693	964	1
3.43209815307881	3.24468261137186	965	1
3.43401819410828	3.26119529709700	966	1
3.43308800654702	3.23700078465243	967	1
3.43257153884515	3.22635451450522	968	1
3.43308472086225	3.27644550030593	969	1
3.43441294858473	3.25374631127676	970	1
3.43431531188345	3.26016331347957	971	1
3.43658743185637	3.25720572101240	972	1
3.43474784395098	3.23437200660971	973	1
3.43268451869897	3.20507399793450	974	1
3.43408720304633	3.21294447326792	975	1
3.43776935395626	3.21846452261577	976	1
3.43513003144409	3.22696493201893	977	1
3.43260049275257	3.23786104466353	978	1
3.42890503955852	3.20668784015305	979	1
3.42907829642084	3.23502158349634	980	1
3.43659490816109	3.25374210007690	981	1
3.43638767558992	3.23288211353850	982	1
3.43330561741682	3.25268567425268	983	1
3.42992907800976	3.24182098765302	984	1
3.43159098151206	3.22552743772967	985	1
3.43081808234068	3.24105212674472	986	1
3.43188505089370	3.24510923519327	987	1
3.43334350730262	3.24487835792323	988	1
3.43208314046669	3.24912273548235	989	1
3.43012107117056	3.23624858650227	990	1
3.43390671497336	3.22732832571558	991	1
3.42955277836248	3.22947543760500	992	1
3.43007736082913	3.23226257296390	993	1
3.43212930691761	3.23605011238106	994	1
3.43926017000560	3.23863630398944	995	1
3.43538433126943	3.23429257643310	996	1
3.43285027254336	3.21781575609949	997	1
3.43375805509249	3.22365433338399	998	1
3.43088618715055	3.22234465865954	999	1
3.43258510820274	3.21738933564346	1000	1
3.43116313176377	3.23832190289563	1001	1
3.43137758999320	3.22231902560099	1002	1
3.43125331500613	3.19419011698959	1003	1
3.43265281226616	3.21231808878996	1004	1
3.43345070458777	3.23862601143289	1005	1
3.43153509937718	3.23652699244437	1006	1
3.43164663901448	3.22493080922643	1007	1
3.42870004527179	3.20806610841624	1008	1
3.43101433410188	3.22860849840701	1009	1
3.43431646989773	3.25035141892213	1010	1
3.43330822608930	3.25161659494952	1011	1
3.43176568887068	3.21931540363403	1012	1
3.42928951928323	3.21195323255688	1013	1
3.42916246931101	3.21804223059949	1014	1
3.43092188584311	3.21083702020372	1015	1
3.43138299952551	3.21509556079674	1016	1
3.43289872575983	3.24274610982848	1017	1
3.43367833675898	3.25567534374804	1018	1
3.43343129281233	3.24734207653353	1019	1
3.43464559952903	3.22767481727204	1020	1
3.43300331345440	3.22198241617910	1021	1
3.43571510442143	3.25478523415279	1022	1
3.42883080601239	3.24155409043009	1023	1
3.43197065384239	3.23754566093681	1024	1
3.43345822639771	3.19744946090290	1025	1
3.43330648647974	3.22471433732060	1026	1
3.43179901431137	3.24764319058431	1027	1
3.43264018144625	3.23350820553588	1028	1
3.43288433203682	3.26421163915386	1029	1
3.43304039335889	3.25043106656333	1030	1
3.42889299747917	3.21890009901657	1031	1
3.42806214325493	3.23145455005314	1032	1
3.43183906886177	3.22642253482852	1033	1
3.43214377366771	3.21470264754222	1034	1
3.43138499891212	3.21597096511005	1035	1
3.43582092204244	3.22618408148996	1036	1
3.43381407406847	3.21267621446446	1037	1
3.42934633520219	3.23820920690658	1038	1
3.43167693003912	3.22807670435111	1039	1
3.43125326717767	3.23288023981542	1040	1
3.43371786645460	3.22797658856468	1041	1
3.43172555232128	3.21322988116388	1042	1
3.42974244642546	3.20014135503021	1043	1
3.43507936580109	3.20867988969973	1044	1
3.42960674965791	3.22722803539969	1045	1
3.43309665916285	3.22777185982240	1046	1
3.43743619109847	3.24405666016385	1047	1
3.43159878312378	3.20449026640047	1048	1
3.43147447159195	3.21450396419016	1049	1
3.43127768005777	3.24489811854488	1050	1
3.42893947305421	3.23931546386644	1051	1
3.43368015381646	3.23746825664615	1052	1
3.42940961520449	3.24041665900102	1053	1
3.43497558922161	3.24123603145364	1054	1
3.43775233063891	3.23647959630472	1055	1
3.43055222616255	3.25788653565406	1056	1
3.43373970417908	3.26435500801475	1057	1
3.43088541276026	3.26039882833082	1058	1
3.43512371860901	3.25719642715866	1059	1
3.43138992013442	3.24534943111608	1060	1
3.43045120497150	3.24149744875224	1061	1
3.42967343223241	3.24552973843820	1062	1
3.43069856218952	3.26486492404557	1063	1
3.43046030149885	3.26388712361725	1064	1
3.43298821882078	3.25701728500124	1065	1
3.43432188819803	3.24548109970779	1066	1
3.43142959236328	3.26045710027048	1067	1
3.43077492995080	3.23918842779192	1068	1
3.43509529324241	3.27154901315389	1069	1
3.43124687975147	3.27972746175115	1070	1
3.43583526942159	3.24097862165817	1071	1
3.43295397466264	3.24955539696082	1072	1
3.43399210315685	3.24930234223781	1073	1
3.43330606273552	3.25016270856439	1074	1
3.43306251584037	3.21819821443854	1075	1
3.42886417870386	3.20509081168432	1076	1
3.43315087908330	3.22900457496633	1077	1
3.43273021615889	3.20528987297119	1078	1
3.43545051511130	3.20311747369694	1079	1
3.43550515983965	3.22374251498906	1080	1
3.43478719187027	3.23029297538893	1081	1
3.43226965851946	3.22025351267665	1082	1
3.43466004488112	3.23809196434811	1083	1
3.43013400364586	3.23911631094990	1084	1
3.43028596918319	3.24199410064089	1085	1
3.43505842954852	3.24394538311100	1086	1
3.43017923879733	3.23225233274402	1087	1
3.43351403925098	3.23658488604578	1088	1
3.43619483679558	3.23439580871950	1089	1
3.43527147235977	3.24069289679725	1090	1
3.43278729218201	3.26295105447631	1091	1
3.42909370732769	3.25685880565278	1092	1
3.43381842617259	3.23457058463054	1093	1
3.43080561865001	3.22693066653495	1094	1
3.43413438063272	3.21969378371665	1095	1
3.43503538870883	3.21511680012560	1096	1
3.43174318762866	3.22659836511308	1097	1
3.43589561486739	3.23281141861887	1098	1
3.43026159705029	3.24373681839755	1099	1
3.43065234898769	3.23621515843022	1100	1
3.43281035792946	3.25596833946330	1101	1
3.43169020936955	3.24562830401543	1102	1
3.43262590514123	3.23653061501780	1103	1
3.43689505905063	3.26287856426510	1104	1
3.43404503282736	3.23258237631381	1105	1
3.43537440537445	3.23622299860005	1106	1
3.43392598400343	3.24947097976855	1107	1
3.43670833090799	3.24894368664854	1108	1
3.43190431101436	3.24090924732333	1109	1
3.43064519969109	3.23607391946365	1110	1
3.43367590827925	3.23116701635885	1111	1
3.43560286293492	3.22554643401469	1112	1
3.43257253919483	3.22344737887963	1113	1
3.42898847934565	3.20934521518772	1114	1
3.43047719697656	3.19962452524626	1115	1
3.43471081829156	3.20365241989178	1116	1
3.43134175441679	3.22549389440578	1117	1
3.43064715826959	3.22965056353107	1118	1
3.43541838927628	3.23739343623533	1119	1
3.43264098093155	3.23655988931903	1120	1
3.43147704378031	3.23700987079346	1121	1
3.43304916166404	3.23858619595965	1122	1
3.43210298738332	3.23790108567102	1123	1
3.43312993781166	3.24487217842923	1124	1
3.42988717369724	3.23987627141615	1125	1
3.42994237572568	3.24793491898962	1126	1
3.43322086791846	3.23153201868920	1127	1
3.43594934502061	3.24559617283458	1128	1
3.43707471537642	3.24162010526361	1129	1
3.43249555444585	3.25120009974245	1130	1
3.43218899952485	3.25866400313028	1131	1
3.43347286702767	3.25724277208076	1132	1
3.43552274576005	3.25383247212168	1133	1
3.43191682053844	3.26194913232029	1134	1
3.42904287817085	3.27039537971039	1135	1
3.43181550391088	3.24481043047252	1136	1
3.43561519980104	3.21317332941966	1137	1
3.43611323911054	3.23362893444374	1138	1
3.43569582094730	3.23466558553525	1139	1
3.43410583403393	3.24123537374642	1140	1
3.43441018417160	3.23761483677127	1141	1
3.43310996890426	3.24527595485528	1142	1
3.42994096512303	3.23722512549401	1143	1
3.43261399789718	3.23286374531944	1144	1
3.43190404415936	3.24021883214086	1145	1
3.43390074843327	3.23718168216827	1146	1
3.43595131639759	3.23870911326122	1147	1
3.43198395049228	3.25237356342233	1148	1
3.42991588335671	3.22846017697598	1149	1
3.42970354944382	3.23079419939463	1150	1
3.43127846748528	3.22273924578474	1151	1
3.43468748551375	3.23580060584280	1152	1
3.43626759309924	3.23602483365217	1153	1
3.43318408267935	3.23263542398158	1154	1
3.43570524922039	3.23023239295495	1155	1
3.43094168676070	3.22917893569573	1156	1
3.43280558773880	3.23428949045847	1157	1
3.43339210147659	3.23031887587167	1158	1
3.43382022044486	3.23346889009419	1159	1
3.42891083038389	3.22255192105549	1160	1
3.43115030313768	3.24135612576339	1161	1
3.42907458668269	3.24469599703497	1162	1
3.43196263973284	3.23445755633843	1163	1
3.43482649453052	3.25206715899478	1164	1
3.42786834888900	3.22424741277946	1165	1
3.43465387760004	3.24526148112756	1166	1
3.43309021607555	3.23580178868053	1167	1
3.43363847207107	3.23277342691343	1168	1
3.43480408740080	3.23610409754010	1169	1
3.43107158881786	3.24316697460630	1170	1
3.43309082051832	3.24598445433546	1171	1
3.43292112346962	3.23229632034338	1172	1
3.43421220375233	3.24563765849949	1173	1
3.43294758313836	3.22542756690509	1174	1
3.43034485984100	3.22165301813651	1175	1
3.43045515000866	3.22510063314074	1176	1
3.43071024370199	3.24054119047771	1177	1
3.43426992215475	3.24324925866887	1178	1
3.43311607112680	3.22800639027715	1179	1
3.43315628367618	3.23947125083136	1180	1
3.42893516186596	3.24576209282969	1181	1
3.43401819797748	3.25324479092626	1182	1
3.43502600493463	3.23195612861455	1183	1
3.43584920960018	3.22502737818920	1184	1
3.43295320103314	3.21359811753654	1185	1
3.43291621258670	3.23356996732530	1186	1
3.43590829050478	3.22418656470500	1187	1
3.43754065881610	3.22716895969766	1188	1
3.43809316046305	3.24656320303217	1189	1
3.43774341665559	3.25363270863029	1190	1
3.43426781607962	3.23408895112477	1191	1
3.43546949052494	3.23171220169119	1192	1
3.43171845640233	3.23125511862329	1193	1
3.43338986703651	3.24440563478924	1194	1
3.43325913100563	3.24703726539934	1195	1
3.43400917234095	3.23348456899134	1196	1
3.43401706791347	3.23597122532287	1197	1
3.43486546347883	3.22342752468244	1198	1
3.43400810803115	3.21872683398914	1199	1
3.43054154223197	3.21284243521890	1200	1
3.43525173125610	3.22658120072803	1201	1
3.43190427344914	3.20806390847338	1202	1
3.43282462992111	3.22993593467696	1203	1
3.43052132861935	3.23494527319800	1204	1
3.43146227851436	3.24802109773082	1205	1
3.43287511599628	3.26041558283991	1206	1
3.43137747211968	3.23284037694336	1207	1
3.42887485419329	3.23339564912102	1208	1
3.42965386873933	3.22076104061716	1209	1
3.43465589321477	3.23684157713026	1210	1
3.43494438587719	3.22525677069436	1211	1
3.43355089102212	3.24374234893723	1212	1
3.43309272045357	3.21917683679376	1213	1
3.43543767651517	3.20486408529096	1214	1
3.43671015917622	3.22570620096059	1215	1
3.42986930480645	3.24165885126293	1216	1
3.43120883826239	3.24313156101501	1217	1
3.42896676705728	3.22679538770724	1218	1
3.42979959863791	3.22673128581186	1219	1
3.43376622765719	3.23795521384033	1220	1
3.43497962808970	3.26417224351635	1221	1
3.43475647197856	3.25413098307750	1222	1
3.42937869256266	3.25133391283768	1223	1
3.43813822067486	3.24368412324091	1224	1
3.43286166993580	3.23618420213745	1225	1
3.43121322088185	3.21626473274047	1226	1
3.43203595152268	3.24390487583064	1227	1
3.43262694926694	3.24546877352037	1228	1
3.43474270715248	3.24517937022941	1229	1
3.43646919212693	3.24108236455906	1230	1
3.43722775715341	3.23656077568037	1231	1
3.43530648113855	3.24073559361572	1232	1
3.43505802942506	3.23566533555707	1233	1
3.43726734315772	3.21317843878260	1234	1
3.43163622005455	3.22482089826088	1235	1
3.43063338244601	3.22993532612190	1236	1
3.43335462541296	3.24811025618051	1237	1
3.43471487716644	3.24266562380867	1238	1
3.43072775319154	3.26345560217890	1239	1
3.43055595470737	3.24965796080400	1240	1
3.43565439298023	3.23408809850134	1241	1
3.43278761620570	3.21937020740946	1242	1
3.43168845197410	3.23473466062094	1243	1
3.43358621729646	3.21216843778556	1244	1
3.43126583534111	3.23748039433057	1245	1
3.43320112137820	3.22293020149933	1246	1
3.43331833225169	3.22294817167058	1247	1
3.43343502208642	3.22062100437230	1248	1
3.43361497843347	3.23470842576870	1249	1
3.43343614359069	3.24279636487729	1250	1
3.43297084230773	3.23488045353617	1251	1
3.42960681601166	3.21943573396626	1252	1
3.43192126680270	3.21596689631690	1253	1
3.43385241312194	3.22368046865393	1254	1
3.43088304776028	3.22376229641598	1255	1
3.43181282431025	3.22978274036810	1256	1
3.42871582066766	3.23444011825133	1257	1
3.43245117973294	3.23573814847005	1258	1
3.43209355870349	3.26461136001855	1259	1
3.43140307108557	3.23858367075762	1260	1
3.43103548892474	3.24464962759390	1261	1
3.43325529198332	3.23472802023152	1262	1
3.43555157893636	3.22463445266356	1263	1
3.43478300197840	3.23075889447574	1264	1
3.43006848525401	3.24799924597328	1265	1
3.43026186487249	3.22027752223311	1266	1
3.43439608695075	3.22282742855275	1267	1
3.43211620425133	3.24315206173939	1268	1
3.43191076189581	3.26725117642926	1269	1
3.43490321699797	3.22238249159622	1270	1
3.43356150175737	3.20968560554512	1271	1
3.43113115047454	3.23305152284675	1272	1
3.43271656740359	3.24022804602303	1273	1
3.43264485156159	3.24750848098170	1274	1
3.43111203983626	3.24412582804828	1275	1
3.43092117755139	3.23153919842352	1276	1
3.43402475025939	3.23286164502330	1277	1
3.43085868943951	3.22676783564696	1278	1
3.43209515039977	3.21817276241562	1279	1
3.42961007662970	3.23742854512656	1280	1
3.43151991912271	3.24929816552236	1281	1
3.43542832229720	3.24030264568106	1282	1
3.43474891299985	3.24082919773543	1283	1
3.43160205614690	3.23020090848473	1284	1
3.43417938604338	3.24005549807732	1285	1
3.43493209501121	3.24803034753975	1286	1
3.43844530379558	3.24754263834134	1287	1
3.43424540252903	3.25557576780788	1288	1
3.43330058683956	3.24115005509402	1289	1
3.43227145190669	3.25396410596968	1290	1
3.43520175967712	3.25249544359091	1291	1
3.43340347790626	3.25177049443907	1292	1
3.43188590948588	3.27324537682260	1293	1
3.43278321914968	3.26418155344286	1294	1
3.43269369190351	3.23891465899199	1295	1
3.42998456028452	3.24276056839772	1296	1
3.43192128428708	3.26996464925442	1297	1
3.43105041832837	3.23358114309802	1298	1
3.43241416109227	3.22567536945003	1299	1
3.43414667064924	3.24809614268563	1300	1
3.43055487989432	3.23679437831360	1301	1
3.43134950677663	3.22392934547505	1302	1
3.43363241038689	3.24942900368003	1303	1
3.43446241673214	3.24573658947805	1304	1
3.43129524968652	3.25701320801757	1305	1
3.43375269432871	3.26217500808570	1306	1
3.43168111012276	3.27687977049927	1307	1
3.43184651819151	3.24161024045904	1308	1
3.43442343219711	3.21051160447296	1309	1
3.43451157479942	3.25442990812041	1310	1
3.43118102790262	3.23957864191281	1311	1
3.43158098424516	3.24679452996203	1312	1
3.43013709072248	3.24207993375149	1313	1
3.42951985152145	3.22337368643876	1314	1
3.43423083373111	3.24885707640550	1315	1
3.43233803441494	3.25904346617405	1316	1
3.43335219203006	3.23042796471854	1317	1
3.43386089481422	3.24186124306052	1318	1
3.42989789959490	3.23239916954415	1319	1
3.43386539834068	3.23330958557342	1320	1
3.43038062810072	3.25148031044705	1321	1
3.43044764121172	3.23461157919870	1322	1
3.42929417002992	3.21696660616795	1323	1
3.43044487366934	3.19605957535846	1324	1
3.43122070579158	3.18108204149446	1325	1
3.43013025928203	3.21240028671041	1326	1
3.43148844453187	3.23788766522018	1327	1
3.43202198090505	3.25185411911211	1328	1
3.43407229411735	3.25216727438680	1329	1
3.43588180027621	3.23276477182671	1330	1
3.43079447918054	3.20407749298399	1331	1
3.43272631379606	3.21844538079526	1332	1
3.43445388065074	3.24137863476308	1333	1
3.42850288567299	3.24432308784963	1334	1
3.43278668741361	3.22767485440786	1335	1
3.43334229410900	3.24191193707591	1336	1
3.43160757570415	3.24927609550553	1337	1
3.43479959710018	3.24350068671921	1338	1
3.43450979734028	3.25042695084359	1339	1
3.43551480667355	3.25179327962475	1340	1
3.43268945874627	3.24191407474329	1341	1
3.43403759933823	3.24097032084925	1342	1
3.43234000985677	3.22511001207376	1343	1
3.43381038127023	3.25172132600609	1344	1
3.43062142407503	3.26893707213313	1345	1
3.43331289708912	3.25538564917733	1346	1
3.43467467463137	3.24852524974416	1347	1
3.42768161438913	3.23420740036838	1348	1
3.43386602975091	3.23393073615699	1349	1
3.43143451284982	3.23328952631086	1350	1
3.43337985103608	3.24476722822162	1351	1
3.43094477075191	3.23572083629733	1352	1
3.43374693370286	3.21925267595110	1353	1
3.43151641960988	3.22208626978791	1354	1
3.42841768295893	3.23989374667459	1355	1
3.43235826225025	3.23412414409487	1356	1
3.43194350303763	3.22333896634625	1357	1
3.42808582493696	3.23145162785339	1358	1
3.43157409664987	3.24195848089461	1359	1
3.42926890403528	3.25644058640762	1360	1
3.43037355158851	3.25359448066323	1361	1
3.42941331207205	3.24414301195900	1362	1
3.43091499392753	3.23462566767292	1363	1
3.42901012537169	3.23163925636093	1364	1
3.42979211482106	3.23941263849847	1365	1
3.42937249719998	3.21252253331576	1366	1
3.43017223645921	3.19893449755604	1367	1
3.43373787923238	3.21333614768259	1368	1
3.43639736181732	3.23015365984951	1369	1
3.43396792724293	3.23642332321876	1370	1
3.42378602569526	3.22768259772543	1371	1
3.42958726841772	3.23106014853256	1372	1
3.42928148859468	3.20839661202526	1373	1
3.43423955774720	3.18835317680509	1374	1
3.42917737781747	3.22812709970366	1375	1
3.43163763472373	3.21302724696501	1376	1
3.43247292831282	3.24512190820109	1377	1
3.42931170782912	3.26118062955502	1378	1
3.43434024461133	3.25060275204501	1379	1
3.42799033128573	3.21918167153625	1380	1
3.42791445251024	3.22583506713976	1381	1
3.42939268714347	3.24548019082863	1382	1
3.43465036262557	3.25733797647372	1383	1
3.42622481804622	3.22988996075750	1384	1
3.42973116146022	3.23261312715590	1385	1
3.42671908360248	3.22411987035875	1386	1
3.42946351079601	3.23141051582750	1387	1
3.43211604334699	3.23499591249082	1388	1
3.43196350814532	3.23809207443186	1389	1
3.42794455468745	3.24194644416286	1390	1
3.42648952076305	3.26286008118776	1391	1
3.43316034187810	3.24703536640249	1392	1
3.43110369639536	3.25759016847248	1393	1
3.43089021804245	3.23437487696578	1394	1
3.42857192492385	3.23441147160271	1395	1
3.43340573777771	3.22738294700181	1396	1
3.43526374373900	3.24063443530673	1397	1
3.43379080920937	3.22708118114108	1398	1
3.42992938006393	3.23778070596695	1399	1
3.43110587921891	3.24767424690545	1400	1
3.43388713385375	3.22298604636582	1401	1
3.43060095119466	3.23605182438434	1402	1
3.43339550725735	3.25363136878306	1403	1
3.43511601738241	3.25680669040560	1404	1
3.43467857638250	3.25220236848600	1405	1
3.42942419025521	3.27718244978469	1406	1
3.43386435364415	3.26106330627507	1407	1
3.43572123687105	3.27353475953485	1408	1
3.43079031313701	3.25263296518502	1409	1
3.43030083217640	3.24115304071714	1410	1
3.42862328252619	3.21787863784129	1411	1
3.43357048747091	3.22147347150831	1412	1
3.43361691510562	3.24983330842847	1413	1
3.43324977574016	3.24527269532189	1414	1
3.43254641172844	3.24694573651214	1415	1
3.42863891776183	3.24633720578658	1416	1
3.42914048841846	3.23509929246737	1417	1
3.42968257999611	3.23068133372151	1418	1
3.42814679669855	3.22576667256094	1419	1
3.43324929902873	3.23796635332607	1420	1
3.43415010126428	3.21205546925136	1421	1
3.43345128902802	3.20294462277911	1422	1
3.43413335598712	3.21577713420430	1423	1
3.42940239686794	3.24672015043979	1424	1
3.43254883833370	3.26415000056552	1425	1
3.43291281849199	3.25433057195645	1426	1
3.43137347076048	3.24142989153559	1427	1
3.43226585518134	3.23191653717301	1428	1
3.43156246679726	3.26117750235292	1429	1
3.43222596517735	3.25846505493378	1430	1
3.43023028833394	3.26524333939213	1431	1
3.43476935337686	3.25649909357579	1432	1
3.42898848854029	3.26837154062872	1433	1
3.43140010888054	3.28330121939668	1434	1
3.43029074961760	3.26369192006121	1435	1
3.43330979203722	3.27105017562523	1436	1
3.43445079766072	3.25322008951562	1437	1
3.43381166849142	3.26629934281494	1438	1
3.42907839388572	3.25226046155303	1439	1
3.42804346763383	3.23443873230528	1440	1
3.43107778791890	3.20916370410050	1441	1
3.43308999751602	3.21975425005850	1442	1
3.43493924606453	3.22874564433553	1443	1
3.43190465879888	3.23521707596165	1444	1
3.43239653567479	3.21793863710015	1445	1
3.42893027882843	3.19881785271177	1446	1
3.42960354907309	3.20566768507486	1447	1
3.43124242041129	3.21598802038605	1448	1
3.43092113529700	3.21766515407293	1449	1
3.43133927570158	3.22870705003436	1450	1
3.43457660599299	3.24076733428169	1451	1
3.43348240574757	3.24774425914476	1452	1
3.43071305243636	3.23129553722798	1453	1
3.42835097280436	3.24692363964567	1454	1
3.43347085078803	3.23246734864809	1455	1
3.43201264772308	3.24172285134845	1456	1
3.43312311702086	3.23407138335772	1457	1
3.43164768447501	3.21026004614196	1458	1
3.43404926239968	3.22146667762447	1459	1
3.43210483368115	3.23867560716309	1460	1
3.43079190911067	3.23354255477587	1461	1
3.43110305822059	3.25144115956021	1462	1
3.43183408914732	3.24089156884701	1463	1
3.42945427554698	3.22250286296257	1464	1
3.42956958219564	3.24775857102595	1465	1
3.42759063045083	3.22663003475024	1466	1
3.43032160908489	3.22709181809897	1467	1
3.43059505063827	3.22013567760595	1468	1
3.43219936640520	3.22249957338804	1469	1
3.43530364377166	3.22332130351694	1470	1
3.43344874383905	3.22712989711467	1471	1
3.43460629125839	3.24423229733108	1472	1
3.43482513754691	3.23704292885100	1473	1
3.42890977202458	3.22243387581964	1474	1
3.43086116524288	3.24196305749028	1475	1
3.43608321360951	3.22833011925845	1476	1
3.43141816199846	3.24443890953218	1477	1
3.43206862195766	3.25271121255485	1478	1
3.42567902649802	3.21755824566198	1479	1
3.42973647925661	3.22940041920453	1480	1
3.43044169907905	3.23020766472808	1481	1
3.43405840030438	3.23228998717809	1482	1
3.43132033136361	3.24508504107222	1483	1
3.42799903985646	3.21990488806675	1484	1
3.42969186207611	3.21311729834707	1485	1
3.42981783993235	3.22956468777227	1486	1
3.42870814117055	3.23224650402377	1487	1
3.43100085839668	3.22217391614487	1488	1
3.43091226217850	3.23380906447620	1489	1
3.43522021426563	3.22410770568212	1490	1
3.43378754442073	3.21967257414715	1491	1
3.43290894793068	3.20726341736971	1492	1
3.43586890151616	3.22236712194984	1493	1
3.43154453441643	3.23235844323165	1494	1
3.43060390297163	3.24054968630893	1495	1
3.43310136752242	3.26728761789744	1496	1
3.42892371299678	3.26408342841706	1497	1
3.43020828891482	3.25126574819774	1498	1
3.43125836151052	3.23138872369697	1499	1
3.43279377449251	3.24099294337000	1500	1
3.43422733223299	3.25861968323685	1501	1
3.43279898422938	3.24809848364728	1502	1
3.43348621834205	3.26376814952594	1503	1
3.43343687180818	3.26468383198085	1504	1
3.43295598198023	3.24123110947191	1505	1
3.43167891256866	3.23502924508580	1506	1
3.43099895025405	3.24495365784684	1507	1
3.43374382370657	3.25087632873540	1508	1
3.43470187735036	3.25017400976991	1509	1
3.43144261587040	3.22988566822692	1510	1
3.43752863426235	3.24143490937151	1511	1
3.43498602344563	3.22871044988170	1512	1
3.43588473127232	3.25197316086093	1513	1
3.43101252196318	3.23409750814986	1514	1
3.43292666298161	3.23777418986762	1515	1
3.42972764658714	3.24240528521076	1516	1
3.43445654244439	3.23553955268409	1517	1
3.42985721853822	3.22234770193109	1518	1
3.43317407255014	3.22591204195307	1519	1
3.42726704168994	3.25325038571125	1520	1
3.43169310158172	3.25370021858423	1521	1
3.42846026972240	3.23925129240807	1522	1
3.42975661274052	3.25375211634536	1523	1
3.43033143581816	3.26865866962489	1524	1
3.43319946793736	3.26843202132577	1525	1
3.42935945111156	3.26330334059498	1526	1
3.43382652692906	3.24297199162683	1527	1
3.43241762431815	3.22793793546890	1528	1
3.43223376276403	3.22899155323613	1529	1
3.43135133944149	3.24855758750133	1530	1
3.43062639619748	3.25722852217489	1531	1
3.43342332093028	3.25020754670425	1532	1
3.43385918951474	3.26288979903151	1533	1
3.42834575838224	3.21515362290302	1534	1
3.43377057701646	3.22441650795695	1535	1
3.43045900405033	3.22264299481766	1536	1
3.43376750101803	3.26117016545885	1537	1
3.43262893707079	3.24551456326538	1538	1
3.43238180735256	3.25713607042532	1539	1
3.43291633731771	3.25879891360812	1540	1
3.43193208687314	3.23453355114723	1541	1
3.43332116670358	3.22689405554759	1542	1
3.43100125272566	3.27498013204100	1543	1
3.42909233581277	3.24737490872189	1544	1
3.43125675378340	3.23881774194191	1545	1
3.43509303133338	3.23460233526261	1546	1
3.43660555114002	3.24880236796588	1547	1
3.43465855555170	3.25518049712185	1548	1
3.43073428798775	3.24850011118580	1549	1
3.43127763092751	3.25813264838329	1550	1
3.43113854932453	3.24229230018534	1551	1
3.43391657952916	3.26663085906672	1552	1
3.42965559912051	3.27144770730640	1553	1
3.43251396666958	3.24890937208204	1554	1
3.43607663859803	3.23379616950632	1555	1
3.43527443340038	3.24304470626793	1556	1
3.42961844859770	3.23125969007163	1557	1
3.42914934526864	3.24754827620646	1558	1
3.43072732164680	3.23300180463317	1559	1
3.42969152926848	3.23009392683285	1560	1
3.43197253054751	3.22036265782381	1561	1
3.43286140934519	3.19631553609056	1562	1
3.43248838871341	3.22197604405886	1563	1
3.42947320669705	3.23399539616991	1564	1
3.43109286688985	3.23960562288382	1565	1
3.43664813584258	3.23406981579599	1566	1
3.43195206153447	3.26142736234927	1567	1
3.43223528681226	3.23554028392834	1568	1
3.43387928520249	3.22676233631358	1569	1
3.43190978169699	3.23721346997466	1570	1
3.43573005456756	3.23607103208931	1571	1
3.43063912713499	3.21868812873490	1572	1
3.42702813987319	3.21687804612655	1573	1
3.42927578677882	3.23511235295952	1574	1
3.43128001893066	3.22346596504444	1575	1
3.43270286670132	3.21535277264064	1576	1
3.42541833555201	3.21418013457741	1577	1
3.43331215557246	3.22527530382534	1578	1
3.43046779427506	3.22368278658630	1579	1
3.43384489404468	3.23304074111526	1580	1
3.43293132111972	3.22237891000918	1581	1
3.42987429907702	3.23735368223064	1582	1
3.43100396768179	3.24140073639973	1583	1
3.43180649569051	3.24266152129878	1584	1
3.43123650375242	3.24501975994368	1585	1
3.43428456685689	3.23736037313605	1586	1
3.43088467635522	3.22530706933626	1587	1
3.43088691157648	3.22151750431568	1588	1
3.43039560479089	3.23280073061390	1589	1
3.43499787613586	3.22555237813428	1590	1
3.42692324648080	3.24072024952955	1591	1
3.43232616893844	3.24816679252641	1592	1
3.43149531275218	3.24753845936628	1593	1
3.43264524787204	3.21650862226641	1594	1
3.42950080237916	3.20790241661467	1595	1
3.43333676919254	3.23154323641960	1596	1
3.43038592451552	3.26677659183578	1597	1
3.42867929842203	3.26562314688162	1598	1
3.43190786544582	3.23416951726315	1599	1
3.42739540263722	3.22383586036148	1600	1
3.42984536455291	3.22141467643251	1601	1
3.42823231332579	3.25548611973593	1602	1
3.43186505836007	3.26097023545750	1603	1
3.42827148685214	3.25318907746871	1604	1
3.42992010293217	3.25224102417827	1605	1
3.42898686605412	3.24603514331891	1606	1
3.43359595755779	3.28062697228021	1607	1
3.42840607348637	3.27420509872899	1608	1
3.43155782378729	3.26212495389770	1609	1
3.43251389775004	3.25359467957022	1610	1
3.43130849163659	3.24863546873522	1611	1
3.42783264083059	3.20924574518415	1612	1
3.43323012895875	3.22627135313482	1613	1
3.43027193535189	3.23933199131960	1614	1
3.43054974588697	3.25744591036426	1615	1
3.43116239815308	3.24529349026362	1616	1
3.42855365815908	3.22314680832592	1617	1
3.42962744166824	3.24496994407021	1618	1
3.43360386419339	3.24963258057533	1619	1
3.43006448418386	3.24440876751222	1620	1
3.43228806217609	3.24641937377251	1621	1
3.43017705268487	3.25263843080914	1622	1
3.43184731079437	3.24421629019308	1623	1
3.43092079174897	3.22616093958827	1624	1
3.43208097153598	3.23392537571312	1625	1
3.42774214549163	3.21996238259482	1626	1
3.43488371346706	3.22987970802916	1627	1
3.43052583800477	3.22973874707487	1628	1
3.43347162064266	3.23892421966906	1629	1
3.43034143188739	3.21296390634277	1630	1
3.43214083281768	3.20990446998335	1631	1
3.42956237021752	3.20386091431046	1632	1
3.43381372162629	3.23980561958296	1633	1
3.43052586764329	3.25772752976124	1634	1
3.43161341206010	3.23296330772443	1635	1
3.43503708843085	3.23967890539559	1636	1
3.43296391223304	3.21841674319950	1637	1
3.43175391813190	3.21808606571303	1638	1
3.42978572246683	3.24177820449893	1639	1
3.42936096952137	3.24221335413000	1640	1
3.43088355443004	3.20976030714989	1641	1
3.43464443878065	3.25487323472939	1642	1
3.42629253250235	3.23382525944747	1643	1
3.42753421885127	3.22374808114325	1644	1
3.43245924059658	3.22984648283432	1645	1
3.42930888286564	3.23612522301709	1646	1
3.42801965325416	3.22302316414314	1647	1
3.42962581621316	3.22351724969689	1648	1
3.43295477968714	3.22687051142991	1649	1
3.43139868180207	3.23302912807100	1650	1
3.42944395921805	3.21585647792134	1651	1
3.42937361849262	3.21423991767997	1652	1
3.43156861399249	3.19892067767729	1653	1
3.43174685150479	3.21635616571069	1654	1
3.43531563562452	3.21264344691453	1655	1
3.43198604782647	3.21926988945021	1656	1
3.43060152347386	3.22339220653570	1657	1
3.42885404853940	3.22873697857905	1658	1
3.43202827854099	3.26161391755262	1659	1
3.43501184429030	3.26455428133971	1660	1
3.43084592345419	3.25723939098461	1661	1
3.43257706172377	3.24960589560101	1662	1
3.43594951353256	3.23602538603704	1663	1
3.43398659991964	3.21828562868561	1664	1
3.43109246350517	3.22280690893894	1665	1
3.43069343747729	3.23816922009880	1666	1
3.42992375977085	3.25168136793423	1667	1
3.43375881520775	3.25819401506743	1668	1
3.43575072497873	3.25995024098514	1669	1
3.43059345512228	3.23037241293817	1670	1
3.43096909833959	3.25651759645858	1671	1
3.43100283527066	3.24185679113864	1672	1
3.43030828497423	3.23662971921602	1673	1
3.42857943273024	3.24404921641949	1674	1
3.43160362865523	3.25480295806042	1675	1
3.43334242770354	3.22628030164694	1676	1
3.42960771858723	3.21954993162404	1677	1
3.43209507104942	3.22415089945945	1678	1
3.43551009289315	3.24074794953338	1679	1
3.43184731189216	3.21891620797414	1680	1
3.42821215100644	3.20612826969170	1681	1
3.42598779799776	3.22492677152541	1682	1
3.42850341664733	3.23283190944589	1683	1
3.43101903529690	3.24073704736637	1684	1
3.43444868443241	3.23253883308033	1685	1
3.43729559068711	3.24784640795699	1686	1
3.43097510260364	3.21728153233642	1687	1
3.43300064622000	3.21468354483919	1688	1
3.43091738367644	3.23377763231950	1689	1
3.43145190073332	3.23216220520201	1690	1
3.42857502345637	3.22124392506277	1691	1
3.43205544907551	3.21443994034771	1692	1
3.43347746317917	3.23942663690280	1693	1
3.43146609390310	3.25414312223366	1694	1
3.43326174116777	3.24693791392729	1695	1
3.42952907917290	3.21655302356426	1696	1
3.43082358496955	3.25926662960827	1697	1
3.42873673596156	3.26307139000921	1698	1
3.42884464479312	3.25925503018382	1699	1
3.42989875587590	3.24642436206982	1700	1
3.42917138831769	3.23934576759336	1701	1
3.42959622336633	3.22063160835230	1702	1
3.43111360316314	3.26035455940000	1703	1
3.43272444372723	3.22447783252997	1704	1
3.43054593073857	3.20230132951973	1705	1
3.43034096958980	3.22581318832431	1706	1
3.43228843084940	3.25689995973446	1707	1
3.43240616898330	3.26429108013313	1708	1
3.43291724491131	3.24540969429798	1709	1
3.43276162782279	3.25022269812703	1710	1
3.43155932878541	3.24077788843705	1711	1
3.43183396530764	3.20949782369594	1712	1
3.43012401012418	3.22819731518363	1713	1
3.43048164527138	3.22185058834051	1714	1
3.43045030690190	3.22452190493651	1715	1
3.43160483576541	3.21397623742442	1716	1
3.43054678847807	3.20909392816841	1717	1
3.42769618691619	3.21973852661532	1718	1
3.43369488507035	3.23538496780065	1719	1
3.43345650147307	3.24773447527980	1720	1
3.43004463098131	3.22494670247011	1721	1
3.43321980414829	3.22295396399450	1722	1
3.42976081394117	3.23652254027033	1723	1
3.43169849574587	3.21145267390528	1724	1
3.43221655896397	3.22033981953216	1725	1
3.42866800727651	3.21620074732626	1726	1
3.43134156409421	3.23464789069567	1727	1
3.43246844062476	3.27879338535592	1728	1
3.43124220709083	3.25871599391437	1729	1
3.42760312578786	3.23487519003827	1730	1
3.43129782344612	3.22730309561903	1731	1
3.42929244990764	3.22019445065598	1732	1
3.43212244772093	3.21830599736680	1733	1
3.43359998882010	3.23507930737717	1734	1
3.43000247834105	3.23827396584160	1735	1
3.43291010027805	3.22227458915998	1736	1
3.43213303317231	3.23122143650709	1737	1
3.42943090236440	3.25149944881343	1738	1
3.43066163411316	3.25971548453996	1739	1
3.42960690515291	3.23456633272445	1740	1
3.43091878983676	3.21929882853852	1741	1
3.43004424525631	3.22684809673535	1742	1
3.42640903927811	3.23418604492066	1743	1
3.42800417391435	3.26590576837752	1744	1
3.43386775602343	3.23795200622883	1745	1
3.43020316129747	3.23260718843458	1746	1
3.43190572220920	3.21708334761698	1747	1
3.43213227460202	3.19630779573218	1748	1
3.43293009834734	3.21417118083733	1749	1
3.42934356949851	3.21374813055760	1750	1
3.43111359388219	3.22039221627673	1751	1
3.43158859699640	3.23166769494373	1752	1
3.43390784442680	3.22966496796790	1753	1
3.43163331067267	3.23713455363229	1754	1
3.43059228648647	3.22969714398261	1755	1
3.43178580188955	3.22388483676933	1756	1
3.43264335012776	3.25020570220381	1757	1
3.43087259051028	3.23509593662786	1758	1
3.42924886190775	3.21845895444272	1759	1
3.43028232909611	3.22455490975386	1760	1
3.42797351703026	3.23748517555574	1761	1
3.42939414158265	3.22014781620301	1762	1
3.43131558448779	3.23272137838128	1763	1
3.43047755760669	3.20817686493335	1764	1
3.42977555221120	3.23441294834535	1765	1
3.43170169400864	3.23088537962544	1766	1
3.43361313752264	3.23045391938080	1767	1
3.43291494455138	3.22260064176082	1768	1
3.43416736181697	3.24433627596795	1769	1
3.43172209406416	3.24830557063018	1770	1
3.43542970109256	3.23615782797179	1771	1
3.43299299906705	3.24518200188375	1772	1
3.43237454492693	3.23676517693850	1773	1
3.43499150090872	3.24318265706837	1774	1
3.42955605193797	3.24670366149034	1775	1
3.43072551012404	3.22453621702360	1776	1
3.42966895502276	3.21765386979386	1777	1
3.43162230831860	3.25474004346256	1778	1
3.42968322657458	3.23739710137683	1779	1
3.43063071101320	3.23645754774366	1780	1
3.43071543779826	3.23251529475600	1781	1
3.42937749295225	3.21394509259149	1782	1
3.43121328189810	3.20498946628303	1783	1
3.43187228505758	3.21829450015965	1784	1
3.43419847345216	3.22878122015748	1785	1
3.43251565759633	3.23641403075174	1786	1
3.43362898697885	3.21712215510807	1787	1
3.42833215661334	3.21618883450288	1788	1
3.43259746777103	3.23809667816665	1789	1
3.43058451062071	3.25491539235173	1790	1
3.43119154389951	3.25805807912642	1791	1
3.43156367744976	3.24553216510483	1792	1
3.42820404864774	3.21555491332813	1793	1
3.42935090926061	3.24145373198837	1794	1
3.43070918587085	3.25953407138543	1795	1
3.43119750505144	3.24814675881418	1796	1
3.43464673681263	3.25187416183502	1797	1
3.43202678963535	3.22853989365398	1798	1
3.43416946566968	3.24375692518013	1799	1
3.42996684222231	3.26314843441710	1800	1
3.42934685346538	3.26159689563157	1801	1
3.43532470973497	3.23377155555508	1802	1
3.43401713748456	3.20808382055375	1803	1
3.43277646272126	3.22856079325640	1804	1
3.42961278761200	3.22523085505605	1805	1
3.43460377689752	3.23743416294993	1806	1
3.43020817362125	3.21923663267125	1807	1
3.43228933096869	3.23506823230897	1808	1
3.43175501369748	3.25071078427003	1809	1
3.43762903901278	3.23079610266599	1810	1
3.43291423139814	3.21414488069867	1811	1
3.43158036556201	3.21624872107325	1812	1
3.43281079236085	3.22798559010578	1813	1
3.43456274294298	3.22430965790338	1814	1
3.43229779438197	3.23795270806319	1815	1
3.43050115900699	3.24077511450193	1816	1
3.43599074715292	3.23240114481232	1817	1
3.43245100016158	3.23119919822672	1818	1
3.43075603123004	3.25003471229332	1819	1
3.42962906625992	3.23615447264937	1820	1
3.43483607132872	3.24245067086729	1821	1
3.43094587661818	3.23569059258138	1822	1
3.42713867184325	3.24795163821132	1823	1
3.43350651807023	3.23528545337801	1824	1
3.43108724112955	3.23873769015628	1825	1
3.43226996576493	3.22259125499718	1826	1
3.42977885422466	3.23137849582489	1827	1
3.42933250998030	3.20908042053242	1828	1
3.43501571250454	3.21771330105924	1829	1
3.43183544877512	3.20153593165841	1830	1
3.43496494620709	3.23176334674064	1831	1
3.43000446557409	3.25335692198115	1832	1
3.43259703375624	3.24986969040910	1833	1
3.42684580961107	3.24762972603827	1834	1
3.42958567257254	3.26170041371801	1835	1
3.43469662285543	3.26720552881743	1836	1
3.43405697245565	3.24460237172993	1837	1
3.43338419482108	3.25573549367607	1838	1
3.43501659406936	3.23154554117319	1839	1
3.43340960972923	3.23433990270058	1840	1
3.43251201859869	3.24705160752929	1841	1
3.43070138383789	3.24659795623471	1842	1
3.43335293801171	3.23866792955036	1843	1
3.43261044885676	3.24102489555717	1844	1
3.42965976649770	3.22373972820077	1845	1
3.43020325254683	3.24130108821871	1846	1
3.43339645194668	3.27056913850503	1847	1
3.43376972812301	3.25911948076467	1848	1
3.42685573554082	3.24302736133284	1849	1
3.42632754893400	3.22583336580331	1850	1
3.43381093401387	3.23591264808145	1851	1
3.43357297641485	3.24322297704265	1852	1
3.43127919575209	3.23758594882365	1853	1
3.42893504326000	3.22061180266432	1854	1
3.43136802601887	3.23500443394696	1855	1
3.43063311118710	3.23677041176936	1856	1
3.42977469325345	3.22357559116620	1857	1
3.43129781378345	3.22726283469813	1858	1
3.43173915395257	3.22669221073577	1859	1
3.42854318425046	3.21327930092375	1860	1
3.43248971219297	3.24082099782988	1861	1
3.42987452937305	3.24217079434610	1862	1
3.42875533339782	3.25868533766997	1863	1
3.42752119940186	3.26395507266361	1864	1
3.43052211202774	3.23245674699539	1865	1
3.43128003804573	3.25020762719507	1866	1
3.43145627812076	3.25555662209006	1867	1
3.42793517613521	3.23544880596841	1868	1
3.43021607438686	3.25861200155314	1869	1
3.43396286475454	3.27163844975902	1870	1
3.43025025786811	3.25165522749100	1871	1
3.43348032319221	3.23563389467343	1872	1
3.43106102189268	3.22045229240748	1873	1
3.43157657190270	3.18782571920457	1874	1
3.42954869842761	3.24115724320885	1875	1
3.43436840519429	3.25940478460941	1876	1
3.42898161763797	3.23389997743241	1877	1
3.42649448867654	3.22405680518710	1878	1
3.42988898393274	3.23345478744107	1879	1
3.43073011817148	3.23161165402649	1880	1
3.43068075792581	3.22491174375081	1881	1
3.43053868914667	3.21730201305351	1882	1
3.43219290462719	3.22778684079221	1883	1
3.43309155728247	3.24337678088814	1884	1
3.43162360968293	3.24580309265625	1885	1
3.43120402088743	3.22647858271215	1886	1
3.43034683108470	3.24153784199206	1887	1
3.42808030322629	3.24448223245427	1888	1
3.43433020558603	3.24306496918185	1889	1
3.42530873122363	3.24743962093322	1890	1
3.42735462407990	3.22890291584162	1891	1
3.43155423801577	3.25758455725811	1892	1
3.42805913626176	3.25529233189931	1893	1
3.42880013110868	3.24539365332430	1894	1
3.43081336289176	3.23323184895470	1895	1
3.43011135636724	3.23460033045094	1896	1
3.43081087115541	3.23373514169971	1897	1
3.42814671818799	3.23519926280450	1898	1
3.42871161086837	3.23214008345401	1899	1
3.42991850978933	3.22430686902633	1900	1
3.43342884243157	3.21913388340065	1901	1
3.43384038175070	3.22215208291787	1902	1
3.42660199158642	3.24327053642815	1903	1
3.42769729942990	3.22799597358589	1904	1
3.42936922381477	3.22448815875017	1905	1
3.43064914573013	3.24901590686796	1906	1
3.42811808138758	3.21423151713975	1907	1
3.43193651150113	3.19759538057625	1908	1
3.43225374976724	3.23788710594206	1909	1
3.43197671143151	3.23311689509246	1910	1
3.43025416993088	3.22139552172438	1911	1
3.42778996334337	3.19089557816905	1912	1
3.42471406936896	3.19993728233338	1913	1
3.42762814398570	3.22186518192533	1914	1
3.43218136440330	3.23727637532645	1915	1
3.42791468973448	3.23767545806166	1916	1
3.42951177335559	3.21644463838518	1917	1
3.43048952879912	3.20626314013544	1918	1
3.42820682082340	3.22098736388497	1919	1
3.42998954941920	3.24225315866952	1920	1
3.42793418851262	3.23015496609107	1921	1
3.43218110258393	3.22838420479186	1922	1
3.43210023269695	3.20660948564141	1923	1
3.43207473703169	3.21296986680023	1924	1
3.43235318236498	3.22759857650865	1925	1
3.43487317646297	3.23713463507108	1926	1
3.42923694791276	3.24538553127496	1927	1
3.43298626696107	3.22460178328754	1928	1
3.43362170976919	3.22625938377519	1929	1
3.42997492905689	3.25977284831070	1930	1
3.43091933880389	3.25288001523727	1931	1
3.43457737991766	3.24523545523222	1932	1
3.42998285268229	3.22880159105390	1933	1
3.43082504905736	3.25057929980927	1934	1
3.43098866367328	3.22123203190146	1935	1
3.43088814722102	3.21904341425886	1936	1
3.43495448032869	3.22771398879946	1937	1
3.42963124743136	3.24407663216159	1938	1
3.42763771931042	3.23607793623401	1939	1
3.43064688441396	3.24740563691495	1940	1
3.43355433608465	3.21609500891846	1941	1
3.42815474514834	3.19491651095227	1942	1
3.42931553683197	3.22429090681452	1943	1
3.42999962538695	3.23819529007400	1944	1
3.43145199443879	3.23956033849830	1945	1
3.43181127219484	3.22926507529471	1946	1
3.42852163459324	3.22347053122772	1947	1
3.42977274607803	3.21955520434273	1948	1
3.43298548253043	3.22405731825672	1949	1
3.43262039110258	3.24326513323922	1950	1
3.43285896524778	3.22753585491826	1951	1
3.43492037858603	3.24459578335722	1952	1
3.43644152762153	3.21971457792408	1953	1
3.43262587432613	3.24932298317711	1954	1
3.43326838126982	3.24707703726859	1955	1
3.42992257521435	3.23312807699804	1956	1
3.43233196520143	3.22981002375979	1957	1
3.43077253596505	3.23358064896105	1958	1
3.43323981381118	3.21104740219165	1959	1
3.43306818220909	3.24417615561822	1960	1
3.43388625980584	3.22085210094604	1961	1
3.43336813443574	3.23192693101380	1962	1
3.43471909522320	3.25340779377447	1963	1
3.42947560838764	3.27049295945399	1964	1
3.43132958260029	3.24269734653161	1965	1
3.43734290063071	3.27798079167512	1966	1
3.43313457972967	3.23033676644410	1967	1
3.43428679630399	3.25902604478213	1968	1
3.42963434507789	3.25797201262563	1969	1
3.43023510565114	3.21467839435657	1970	1
3.43158034832098	3.24340780337903	1971	1
3.43733242261558	3.24963461234168	1972	1
3.43308725030043	3.23838272306397	1973	1
3.42920305545674	3.21837551496278	1974	1
3.43357856156059	3.21679088326689	1975	1
3.42926735286878	3.22013877289376	1976	1
3.43442744877286	3.22493096240157	1977	1
3.43363204965360	3.21598345229882	1978	1
3.43354859612670	3.22705638081458	1979	1
3.43056631777491	3.22456572898501	1980	1
3.43233137720029	3.22902251627041	1981	1
3.43083827403124	3.23693112000631	1982	1
3.42959786369648	3.22429062387859	1983	1
3.42885716283891	3.22185895791808	1984	1
3.43005432113264	3.22894252244145	1985	1
3.43415057304750	3.24542772327375	1986	1
3.43372393479061	3.23372634620496	1987	1
3.43272719379012	3.23511516318888	1988	1
3.43846241887729	3.22363539700604	1989	1
3.43240696649475	3.23118508496040	1990	1
3.43333986880676	3.23579950829475	1991	1
3.43142774717856	3.23364930375120	1992	1
3.43146968050233	3.24360485990940	1993	1
3.43065937128919	3.22242982695337	1994	1
3.43719822734708	3.21494263312230	1995	1
3.43291755720023	3.24154566242318	1996	1
3.43481072356952	3.21816892305215	1997	1
3.43484874921868	3.23013462855028	1998	1
3.43065265260888	3.21915696656045	1999	1
3.43092490380176	3.20627346746307	2000	1
[truncated: 23,000 more rows]
