# Supplementary material for: Reversibility and Viscoelastic Properties of Micropillar Supported and Oriented Magnesium Bundled F-Actin
Source: PLoS One. 2015 Aug 31;10(8):e0136432. doi: 10.1371/journal.pone.0136432 (PMC4556452; doi:10.1371/journal.pone.0136432)
Supplement: S1 Data — See the Readme.txt file within. (ZIP) [file pone.0136432.s004.zip › Rheology-raw-data/120916 02mM/fov2193noDD/fov2193noDD.txt]

3.37050592262879	3.25115594733591	1	1
3.36580358856824	3.21444048663538	2	1
3.36820350007640	3.22852020601405	3	1
3.36809691897379	3.22710083933916	4	1
3.36944290552959	3.24054205903107	5	1
3.36998996902987	3.23918240492849	6	1
3.37168078979478	3.24114000518360	7	1
3.36940321406855	3.24615561362351	8	1
3.37148655314850	3.26355818493614	9	1
3.36601846724315	3.24045522248823	10	1
3.37344372955297	3.26835908212443	11	1
3.37188902574881	3.27186675252919	12	1
3.37337797621305	3.27045225554534	13	1
3.36693035728578	3.23800794806000	14	1
3.36710961087857	3.22649102534391	15	1
3.36866623133150	3.24342270161095	16	1
3.36830222729842	3.24073191033999	17	1
3.36917758729262	3.23412387509621	18	1
3.36926429650139	3.23790344984075	19	1
3.36609244909444	3.24926919896892	20	1
3.36620631059037	3.23565709922756	21	1
3.36832126369553	3.24482193630762	22	1
3.37032469986885	3.24767192456905	23	1
3.37089707443844	3.25644587251676	24	1
3.36794023307894	3.24425314583460	25	1
3.36940136319506	3.24406508700275	26	1
3.36585880107344	3.24209503481783	27	1
3.36737411107322	3.25299600220065	28	1
3.37155394809361	3.24940472197420	29	1
3.37079834730638	3.27841677682599	30	1
3.36809917777957	3.26021183113558	31	1
3.36641681330272	3.25263742364352	32	1
3.36821100548979	3.23789269839346	33	1
3.36865435910657	3.24291867951673	34	1
3.36870924516980	3.24453293738593	35	1
3.36929762166194	3.25244708306258	36	1
3.37126452036368	3.25326463555145	37	1
3.37209089096260	3.23942921895535	38	1
3.36634562300996	3.22960816578378	39	1
3.36695732993981	3.26292323089842	40	1
3.37155354890615	3.26152014457029	41	1
3.37196096766867	3.25982979554820	42	1
3.36917224771711	3.26077361380935	43	1
3.36882260810786	3.25083315215481	44	1
3.37397076232310	3.27005113348939	45	1
3.37403970509258	3.25706232615288	46	1
3.36823944742087	3.24725063085024	47	1
3.36933915942399	3.26252306782660	48	1
3.36976498296656	3.25085392687987	49	1
3.36834362626450	3.23462243694119	50	1
3.37057430681780	3.24146627989712	51	1
3.37404212983247	3.27057640004733	52	1
3.37219707591131	3.27949136537263	53	1
3.36897166265663	3.27580020864436	54	1
3.37353637320616	3.26781809621474	55	1
3.36624556018054	3.26540909748525	56	1
3.37419853729720	3.26920788521160	57	1
3.37140768768977	3.26700440011154	58	1
3.37172196725957	3.25047765192471	59	1
3.37042159612405	3.25403959876592	60	1
3.36769235563000	3.24208477651996	61	1
3.37047731131514	3.22697032568737	62	1
3.36947993565356	3.24700854361467	63	1
3.37236379669708	3.24404134114951	64	1
3.37008360105305	3.26317653855325	65	1
3.37070883283968	3.23883665334449	66	1
3.37188439924008	3.24370470070519	67	1
3.37119719625105	3.24871391313690	68	1
3.37322631379468	3.26208873358264	69	1
3.36991901728062	3.26304390658326	70	1
3.37057274841438	3.25109660141476	71	1
3.37097287213250	3.25273229457410	72	1
3.37454990908132	3.27101976018710	73	1
3.37173218120325	3.24248168065732	74	1
3.37435981106443	3.24348303841508	75	1
3.36914275639767	3.25221422002721	76	1
3.37403963494055	3.25946990898296	77	1
3.36933891687292	3.25656959115101	78	1
3.37045011581894	3.25937257738662	79	1
3.37510233016502	3.26078350087711	80	1
3.37805293304617	3.25425569255509	81	1
3.36981734177133	3.24203706874601	82	1
3.36958904728582	3.25675855316996	83	1
3.36915092872205	3.25253030536178	84	1
3.37321532011474	3.25637374688032	85	1
3.36566576683642	3.23509703415872	86	1
3.36969466746356	3.24972732511182	87	1
3.37224794770474	3.26064423316300	88	1
3.37306089765806	3.26316803786182	89	1
3.37243541453062	3.26487264865212	90	1
3.36989447311943	3.23752900550897	91	1
3.37076458157269	3.25882538107078	92	1
3.37076565622686	3.26784161800223	93	1
3.37518763004795	3.27891749558354	94	1
3.37226523472256	3.26594576670421	95	1
3.37109696404661	3.24588401189720	96	1
3.37119345642784	3.25646926049557	97	1
3.36804775236878	3.23945790473483	98	1
3.37219279920710	3.24294482147952	99	1
3.37018649591494	3.26281313989564	100	1
3.36835103526742	3.25207549956582	101	1
3.37122746131782	3.25116660956876	102	1
3.36863972311515	3.24780240744259	103	1
3.36956451815192	3.24880509212605	104	1
3.37289719221072	3.25738284056786	105	1
3.37282551391572	3.25549967854038	106	1
3.37243924604408	3.26156776218094	107	1
3.37119666564610	3.24722412530630	108	1
3.37287854034015	3.27350253053279	109	1
3.36953202983786	3.26594689074325	110	1
3.37053242343913	3.24989313758375	111	1
3.36880233590408	3.25705973472608	112	1
3.37024442754482	3.24714082309731	113	1
3.37363581649283	3.24370807581789	114	1
3.37332276750328	3.26287077776628	115	1
3.36903353454264	3.25889789839168	116	1
3.37170618427415	3.24615439703305	117	1
3.37028629962511	3.24311280342508	118	1
3.36829923275644	3.24561567633154	119	1
3.36725091154342	3.24268649876502	120	1
3.36642868053057	3.23627771751969	121	1
3.37031067280093	3.25819633978226	122	1
3.36955806376965	3.26538334086939	123	1
3.37293604533674	3.26648161742598	124	1
3.37476575290705	3.26949066778538	125	1
3.37771644904474	3.25280725335571	126	1
3.37730035176130	3.28283224981252	127	1
3.37293495077132	3.25615558077443	128	1
3.36893241318348	3.24563892863473	129	1
3.36839715578127	3.22630355094237	130	1
3.37040287071385	3.24801359749207	131	1
3.37000215984095	3.25646616405349	132	1
3.36810308158546	3.26000262092791	133	1
3.36739050418507	3.24903834689739	134	1
3.37162853881945	3.25635046782660	135	1
3.37205744593482	3.26693421835703	136	1
3.37133376955924	3.25997715144372	137	1
3.37477354256499	3.26195586579256	138	1
3.37002145192999	3.25052107657726	139	1
3.37310153313622	3.23988581497403	140	1
3.36471011667437	3.24654632905772	141	1
3.37062639289216	3.25673479816984	142	1
3.36774375227198	3.25864904030680	143	1
3.36818722491042	3.25580837128134	144	1
3.37043028106539	3.26209479428176	145	1
3.36825805347053	3.26203004920287	146	1
3.36608905820279	3.26546018949791	147	1
3.37046699274584	3.26253859086754	148	1
3.37129179122125	3.25417244338909	149	1
3.37215870664815	3.24202549518817	150	1
3.36774947293840	3.23988947893674	151	1
3.37000862674165	3.25461110284613	152	1
3.36913538670947	3.27344090032558	153	1
3.37082549149138	3.26383252455146	154	1
3.37349658049233	3.26730680345320	155	1
3.37033093120752	3.26901551008142	156	1
3.36982748025012	3.24309176353807	157	1
3.37313594651248	3.25234244019804	158	1
3.37237378663900	3.26059875180528	159	1
3.36925185944392	3.26848762867173	160	1
3.37291587075267	3.25400158391172	161	1
3.36793970244501	3.25648576364721	162	1
3.37532295908073	3.26121923855317	163	1
3.37429808670964	3.26263143839563	164	1
3.37086971632708	3.25376704741042	165	1
3.37132231571330	3.24000324094327	166	1
3.37100581119465	3.24778446485586	167	1
3.37059782806631	3.23997932755535	168	1
3.36879735061994	3.25525327567323	169	1
3.37037931663581	3.25530484769327	170	1
3.37118994517400	3.27238142979795	171	1
3.37626422621872	3.26652785622020	172	1
3.37011541448475	3.26419478742995	173	1
3.36971287491369	3.22998817115095	174	1
3.37014177143575	3.24865479651130	175	1
3.36655667436489	3.25932830760382	176	1
3.37141012842425	3.26643773260435	177	1
3.36654235025621	3.24824468111349	178	1
3.36805879650481	3.24149709803474	179	1
3.36812000670694	3.23500500024981	180	1
3.37178053522139	3.24440250121800	181	1
3.36649236082903	3.24443671501395	182	1
3.36770440222092	3.25942669218078	183	1
3.36750657281109	3.24841687839045	184	1
3.37184416685204	3.25422285124619	185	1
3.37291863197948	3.25795747223031	186	1
3.37404602106739	3.27034939077454	187	1
3.37330709629978	3.28458597608590	188	1
3.36863277803061	3.26144031992067	189	1
3.36929438846669	3.24061356322229	190	1
3.37028703439493	3.23777856469558	191	1
3.37082972624320	3.23623824877204	192	1
3.36909356904072	3.25300947234183	193	1
3.36899124873234	3.24949611911770	194	1
3.36579207945430	3.24018949545660	195	1
3.37365780958006	3.24659228566596	196	1
3.37259682609619	3.25636220064904	197	1
3.37229239652857	3.26255677996631	198	1
3.37238397790418	3.25506545660724	199	1
3.36696351962382	3.24686491946765	200	1
3.36706773966490	3.24305827479107	201	1
3.36552088220165	3.25636779774077	202	1
3.37072167255003	3.27042973802103	203	1
3.37274330189576	3.25644368179777	204	1
3.37181246583077	3.24404694718692	205	1
3.37115016940063	3.26270449970777	206	1
3.37377062645537	3.27440828551654	207	1
3.37390263027574	3.26581249131951	208	1
3.37171207739845	3.26323419172775	209	1
3.37263183967845	3.27433646042306	210	1
3.37281160294426	3.25981681133163	211	1
3.37169564590665	3.24469341964626	212	1
3.36406445284069	3.24807383722237	213	1
3.36549324208411	3.24547481480112	214	1
3.37331532047228	3.26565512159697	215	1
3.37203779872949	3.26201295937491	216	1
3.37178599735710	3.24177763220906	217	1
3.37021241624846	3.24121029914846	218	1
3.36913626029240	3.23534571411265	219	1
3.36883254833413	3.25494398060163	220	1
3.37096693408776	3.24449896764801	221	1
3.36782395724650	3.25191382072185	222	1
3.37283047057121	3.25722242420653	223	1
3.37265058850320	3.27357551807849	224	1
3.37391132259356	3.26179180850398	225	1
3.37372402596545	3.26557480711057	226	1
3.37161737067839	3.25936039880453	227	1
3.37200409181990	3.25317670398528	228	1
3.37653519074945	3.26019947842395	229	1
3.37178458767915	3.26040838072725	230	1
3.37199312909585	3.26183665689431	231	1
3.36856012984589	3.26243697803443	232	1
3.36900884999584	3.26251396508983	233	1
3.37095300845995	3.26026170142086	234	1
3.37486147052655	3.25621848521061	235	1
3.37123622390806	3.26738719436854	236	1
3.36786466405787	3.25364294332185	237	1
3.37207455230595	3.26310161863053	238	1
3.37241518980910	3.26736811024620	239	1
3.37364699397817	3.27047925446359	240	1
3.36975885351173	3.23788157301090	241	1
3.37114441197465	3.25337960211428	242	1
3.37163511642011	3.25631391481820	243	1
3.37173513017483	3.26210970566953	244	1
3.37310737640673	3.26372757097579	245	1
3.37898377254501	3.29338296491281	246	1
3.37520493001507	3.26607897748675	247	1
3.36930713923576	3.26805738954917	248	1
3.36917013808453	3.25863729800939	249	1
3.37202898992234	3.25616751867746	250	1
3.37130342366445	3.24702000509068	251	1
3.36689104708000	3.23857899953655	252	1
3.36460513448822	3.24453182688234	253	1
3.36962844476060	3.25705755128423	254	1
3.36833183203328	3.23074633713998	255	1
3.36852443017118	3.24267037203194	256	1
3.36846788595840	3.24409028532344	257	1
3.37006207265047	3.24268814191930	258	1
3.36861431429374	3.23535606233249	259	1
3.37554584745961	3.24954070970135	260	1
3.37435852162514	3.25978291541644	261	1
3.37167204528867	3.26576666227140	262	1
3.37166044296270	3.25500998124374	263	1
3.37211857371621	3.24008109202221	264	1
3.36829811311722	3.22914020082320	265	1
3.36817018793038	3.23366574981586	266	1
3.36950983665188	3.26821338292015	267	1
3.36729385069076	3.24954923653172	268	1
3.36803592694455	3.25151405276755	269	1
3.36943616791178	3.25509013119616	270	1
3.37237099755973	3.27489735591867	271	1
3.37216534922942	3.26580065716028	272	1
3.37297483197215	3.26334833824342	273	1
3.36529373901552	3.25419113400711	274	1
3.36753664877843	3.25551292077929	275	1
3.36959175623823	3.25416803734033	276	1
3.36512126951577	3.24771571585858	277	1
3.37214378665282	3.24988841185693	278	1
3.37156386404238	3.26202373130307	279	1
3.37439577365422	3.24626861693062	280	1
3.37047168298015	3.24473596612186	281	1
3.36499274402009	3.22470729293289	282	1
3.36784006103630	3.24340323426417	283	1
3.37644867712561	3.24731973222813	284	1
3.37446699895698	3.26802215034494	285	1
3.37386120791095	3.27325217654575	286	1
3.37172865488556	3.26627111586463	287	1
3.37133707852281	3.26011131019622	288	1
3.36801808900872	3.23488714548232	289	1
3.36922173624948	3.24043928052948	290	1
3.36900190676499	3.23065394856475	291	1
3.37023432819978	3.26341743676527	292	1
3.36523294271313	3.24633589115529	293	1
3.36912425674724	3.24193102694670	294	1
3.37088436360216	3.24614744940962	295	1
3.37141620533306	3.26954832333629	296	1
3.37165123708014	3.26043554386159	297	1
3.37223696729237	3.26932742729344	298	1
3.37247203961227	3.27769207052103	299	1
3.37010828789914	3.24865896803530	300	1
3.36829560711395	3.25836257046493	301	1
3.37196137609307	3.27501343807185	302	1
3.36846411541850	3.24692527186445	303	1
3.36995252229382	3.24225044538230	304	1
3.37172917804405	3.26898002548192	305	1
3.37172609438811	3.26213474951756	306	1
3.37402117254940	3.26203946698726	307	1
3.37334670048055	3.25370128736033	308	1
3.36902306202185	3.24516892429663	309	1
3.37359873137391	3.25016730960884	310	1
3.37013894355446	3.25480480538602	311	1
3.37042969299943	3.24119949033935	312	1
3.37099259428155	3.25157579231962	313	1
3.36759705040621	3.25005462983329	314	1
3.37075165045657	3.25068354020881	315	1
3.37100988593188	3.22533446803713	316	1
3.36846330654563	3.24429328203101	317	1
3.37367299401953	3.27599934470543	318	1
3.37137297022173	3.28024041077630	319	1
3.37286981011789	3.26889218708182	320	1
3.37327218580917	3.26189408996093	321	1
3.37015759323876	3.25846550407245	322	1
3.37148907900079	3.26045906484476	323	1
3.36835790783411	3.24710166476898	324	1
3.37181180088108	3.27039369482336	325	1
3.37273223744178	3.25075390297469	326	1
3.37656094525008	3.26006723122134	327	1
3.36917528424714	3.24974474962394	328	1
3.37310878834166	3.27140707383724	329	1
3.37001143764442	3.26837795479934	330	1
3.37045214409941	3.26002415976714	331	1
3.36798421457010	3.25299982082100	332	1
3.37001746088564	3.25176789552211	333	1
3.37106718551960	3.25415178812238	334	1
3.37171059851077	3.25720692105869	335	1
3.37230612291891	3.26489279947107	336	1
3.36960083979070	3.24940237492479	337	1
3.36834234282189	3.24480357907385	338	1
3.36920569141294	3.24425719175198	339	1
3.36990253293186	3.25922403176498	340	1
3.37507171632813	3.25901201550660	341	1
3.37036548797604	3.25724086353320	342	1
3.37060866300464	3.24487747494538	343	1
3.37434001730040	3.26697910810639	344	1
3.36875170108610	3.26056746668307	345	1
3.36856257480370	3.24785070317952	346	1
3.37053303599880	3.24304927252134	347	1
3.37203185831802	3.24765784686951	348	1
3.37122509148358	3.24823250240653	349	1
3.36939575392596	3.25781789384444	350	1
3.36540283255334	3.25328078158576	351	1
3.37091412442830	3.25247167863066	352	1
3.36884880315482	3.23983169361477	353	1
3.36691837780396	3.21336544126275	354	1
3.36585809378288	3.22880480418982	355	1
3.36749499306542	3.24512408764272	356	1
3.35912477025091	3.23696359829576	357	1
3.36746145308311	3.26631312198474	358	1
3.36632947405848	3.26285927359761	359	1
3.36601848063231	3.24058423577729	360	1
3.37058226268037	3.23431789210112	361	1
3.36723114940047	3.23932819292843	362	1
3.36938006578888	3.25987207187014	363	1
3.37175888447983	3.26232050476547	364	1
3.36963754975302	3.24891078717100	365	1
3.36687322661494	3.25221746268144	366	1
3.37112809148409	3.27137849619052	367	1
3.37076540605478	3.26552517367570	368	1
3.36895828780768	3.26641039833710	369	1
3.37507036059383	3.26307942122699	370	1
3.36991874434304	3.25116457552153	371	1
3.36944769856975	3.24628459703102	372	1
3.36733132180993	3.25441556813246	373	1
3.36719707105777	3.25644986648089	374	1
3.36856943973322	3.26662001339087	375	1
3.36689242730743	3.23699805237561	376	1
3.36476610842301	3.25184411675226	377	1
3.36990713631912	3.27742983155448	378	1
3.37127778066541	3.26573553368274	379	1
3.37160932298563	3.26421395283523	380	1
3.37156919350368	3.26799162252242	381	1
3.37120932680864	3.23495344561943	382	1
3.36880802620731	3.25841406433735	383	1
3.36978180351619	3.26232761745672	384	1
3.36791769160379	3.26281941222638	385	1
3.36597569898065	3.25042564920341	386	1
3.36812780783838	3.24866229417359	387	1
3.36762416279961	3.25202479511388	388	1
3.37236596596181	3.25409260534899	389	1
3.36586373266881	3.25711613560980	390	1
3.36856631917191	3.26130944794827	391	1
3.37240670643565	3.28114403178119	392	1
3.36937047191747	3.25656475745416	393	1
3.37231427294058	3.28410919758133	394	1
3.37377008725312	3.25943014622826	395	1
3.37182110121824	3.26363259759873	396	1
3.37737665936259	3.29517234459821	397	1
3.37335357345083	3.28397748653665	398	1
3.37307411703381	3.26737552809094	399	1
3.37073892899483	3.25073220943208	400	1
3.36975031178303	3.24244748041074	401	1
3.36790512861184	3.24374354218559	402	1
3.36939048759727	3.23286571309318	403	1
3.36673596472223	3.25083711751079	404	1
3.37284013428972	3.25842818922257	405	1
3.36996096563559	3.24464240535203	406	1
3.37080427865974	3.25548559911608	407	1
3.37572351814819	3.27565229447048	408	1
3.37581904681641	3.26923110419194	409	1
3.36947742219837	3.23950706777446	410	1
3.36706527799221	3.26170319635998	411	1
3.37007504998358	3.25068477257099	412	1
3.37037522400049	3.24659702966640	413	1
3.36693811803023	3.24268924339833	414	1
3.36823005654692	3.23295335699740	415	1
3.37232387357327	3.26072451326676	416	1
3.37196738722808	3.26560383603505	417	1
3.36875051809968	3.28158557019509	418	1
3.37272278085076	3.26174737051951	419	1
3.37221540391740	3.24690592503460	420	1
3.36637926534643	3.23320737074804	421	1
3.36891724212028	3.24865058188689	422	1
3.37480636790761	3.27018483852513	423	1
3.37288526175163	3.27275071457922	424	1
3.37026884356429	3.24748639137596	425	1
3.37122597777394	3.26463310084122	426	1
3.36780864184034	3.25341279379945	427	1
3.37033647299914	3.25374438922067	428	1
3.36861301787331	3.24008206873612	429	1
3.36749858396387	3.25026795211895	430	1
3.36323982616780	3.25747949295265	431	1
3.36601989881874	3.24181803869397	432	1
3.36752365877554	3.26338041241852	433	1
3.36769002712764	3.25425144101558	434	1
3.36885924608501	3.26250968258139	435	1
3.37469640819024	3.26264995398651	436	1
3.37059787349491	3.27041045659373	437	1
3.37220825139541	3.25040983195570	438	1
3.37042906217012	3.24823398927243	439	1
3.37250043192651	3.24859799990445	440	1
3.36789571110048	3.25052824390829	441	1
3.36626448262576	3.26431628677571	442	1
3.37217715224802	3.24935299916551	443	1
3.37185559019602	3.24305054807735	444	1
3.36975895702897	3.24075188598258	445	1
3.36687473941773	3.25361747386717	446	1
3.36788385465791	3.24133165407088	447	1
3.36722927855144	3.23784731826356	448	1
3.36949224977426	3.25336762502969	449	1
3.37343614369034	3.28001170538422	450	1
3.37053273133277	3.25399524556263	451	1
3.37199625956543	3.26787872118322	452	1
3.36973046468338	3.23928973037060	453	1
3.37132013909165	3.23727618042160	454	1
3.37503826389504	3.25946726618009	455	1
3.36913159312009	3.23643235285761	456	1
3.36904518088938	3.25769207534856	457	1
3.36861948960016	3.27267049306330	458	1
3.36818210988937	3.26076211959561	459	1
3.37196199132055	3.26752578139649	460	1
3.36871155383365	3.25624255757591	461	1
3.36912413646396	3.25978750091319	462	1
3.36997864964645	3.25950840554243	463	1
3.36969659689653	3.24568937406659	464	1
3.37133127296123	3.24185589868468	465	1
3.36979990146716	3.24452342140057	466	1
3.37242526181158	3.25238373277561	467	1
3.37023375416831	3.24975784984397	468	1
3.37137195366015	3.25082823969721	469	1
3.36883836000469	3.25488669290621	470	1
3.36896026425021	3.25987348182074	471	1
3.36667243098644	3.25039028704678	472	1
3.37177256350362	3.27724150321050	473	1
3.36995844315837	3.26226715759772	474	1
3.36968523153996	3.26617452451503	475	1
3.36898958807262	3.26830793602471	476	1
3.36891388433650	3.25283789737258	477	1
3.37094949625555	3.25099352548163	478	1
3.37333420186988	3.25662740135657	479	1
3.37586642617947	3.28845797327202	480	1
3.37831541846949	3.28197599035353	481	1
3.37598060300972	3.26754958868469	482	1
3.37067881892540	3.25338011489224	483	1
3.37015932962013	3.26377559962624	484	1
3.36978936827502	3.25575309190384	485	1
3.36920831267073	3.25843353316369	486	1
3.37194218864715	3.25124104941180	487	1
3.36782812501794	3.25221320892746	488	1
3.37146431477581	3.25886919884442	489	1
3.36787043853521	3.25277491128238	490	1
3.37227385774217	3.25733483673654	491	1
3.36672393320552	3.24211102311256	492	1
3.37160770703617	3.25243475505939	493	1
3.37540368409217	3.26249345023527	494	1
3.37375519357789	3.25221338880110	495	1
3.37145188265979	3.24893455887378	496	1
3.37289632526048	3.26363167659619	497	1
3.37156621904173	3.25745047349758	498	1
3.36943118563675	3.27100380731594	499	1
3.36769409632685	3.26866173365423	500	1
3.37100041844433	3.26600454532958	501	1
3.37002283945437	3.27552895704928	502	1
3.37720708224591	3.27555827385262	503	1
3.37327323800773	3.26620301086586	504	1
3.37450538121146	3.25556567361143	505	1
3.36797453077627	3.23339312196913	506	1
3.36957790513729	3.24548250011682	507	1
3.36597667607911	3.24238005988219	508	1
3.36983089815136	3.25334669979556	509	1
3.37010949355198	3.25926080908767	510	1
3.37072066965944	3.27704344732299	511	1
3.36795563853888	3.26452035694828	512	1
3.36831230251923	3.24772278664490	513	1
3.36924881278078	3.24227911645104	514	1
3.36772707267830	3.24528334463316	515	1
3.37376740961588	3.26601911801223	516	1
3.36832027807648	3.27377388588710	517	1
3.36723193863779	3.26366627794252	518	1
3.37207042998338	3.28533211553545	519	1
3.36844541604011	3.25996164909644	520	1
3.37080155908086	3.24851533636567	521	1
3.37057460039704	3.24535397742527	522	1
3.36754462315900	3.25925056918058	523	1
3.37004822220259	3.26113658323858	524	1
3.36770988149566	3.25709595754600	525	1
3.36942741268672	3.25704765188557	526	1
3.36774054212709	3.27296716727940	527	1
3.37259519798747	3.25773746484883	528	1
3.37035854017377	3.26078853628378	529	1
3.37271309345645	3.29289985370261	530	1
3.36902893015616	3.27768718392669	531	1
3.37344556177745	3.25869367506471	532	1
3.37199950100866	3.25362132222060	533	1
3.36863629390061	3.25866870066879	534	1
3.36709161106484	3.27091921364335	535	1
3.36580443429556	3.25269023366912	536	1
3.36844211116182	3.24265058004244	537	1
3.36834649802306	3.24751875027285	538	1
3.36838157541933	3.25846044959108	539	1
3.37009092622416	3.25534491888900	540	1
3.36857016459626	3.25792961384899	541	1
3.36916205944879	3.26284165655290	542	1
3.36942131855464	3.25678640043229	543	1
3.37289670968170	3.27667861837648	544	1
3.36711960819344	3.25784885891241	545	1
3.36588898538808	3.23439606367860	546	1
3.36562144981320	3.24228323482332	547	1
3.36946893426480	3.23213975248045	548	1
3.36540527511120	3.22814369468658	549	1
3.37193467847365	3.25149289267234	550	1
3.36600203349519	3.25944349571996	551	1
3.36955646930495	3.23949834991319	552	1
3.37337894647559	3.26359359238094	553	1
3.37184674326021	3.25040006856180	554	1
3.36700474337170	3.23538350527613	555	1
3.36882972828876	3.25109498358413	556	1
3.37196811461783	3.26552099264542	557	1
3.37040337808804	3.25942942340438	558	1
3.37013247156708	3.27195198036941	559	1
3.37009229929844	3.27356038436321	560	1
3.36790770480191	3.25900566380608	561	1
3.37133903404140	3.24293560109019	562	1
3.37054425180103	3.24656016698813	563	1
3.36880525857735	3.24526784919044	564	1
3.37578798058258	3.25987312829035	565	1
3.37276952443244	3.26461444807145	566	1
3.36652505710452	3.25665291055976	567	1
3.36574305734853	3.24967541956038	568	1
3.36780228375737	3.25884856361326	569	1
3.36710925281712	3.26751976452644	570	1
3.36795022257390	3.24085659051037	571	1
3.36953138050087	3.24129070255145	572	1
3.37134294250448	3.25408502501987	573	1
3.37231092364613	3.25976405136546	574	1
3.37090194615050	3.25617399699372	575	1
3.36997776205273	3.24786577604724	576	1
3.36953537196133	3.24930759691541	577	1
3.36727273481508	3.23523390396233	578	1
3.36719546069970	3.23916533183870	579	1
3.36898756092313	3.25676647798616	580	1
3.36697022951591	3.24479708587828	581	1
3.36654855078573	3.23868102525865	582	1
3.36652049196015	3.24736069895681	583	1
3.36665227543384	3.24460410064642	584	1
3.36527717183470	3.25055203242877	585	1
3.36459089577079	3.25373959909213	586	1
3.36507764603020	3.25067090490742	587	1
3.36716219439508	3.22882368344379	588	1
3.37130291899100	3.25081594822074	589	1
3.36999576554924	3.24414869522874	590	1
3.36902505140076	3.23797888565243	591	1
3.37000398782974	3.23195635241638	592	1
3.36844341163125	3.24267598245876	593	1
3.36764266727769	3.22459658160542	594	1
3.36778823436700	3.24115603163171	595	1
3.37130757300339	3.24548936277082	596	1
3.37724319933725	3.26694924154016	597	1
3.37179168308916	3.26834502916459	598	1
3.36829436854289	3.25614028076506	599	1
3.37329530282264	3.27278088570860	600	1
3.36959979018710	3.26365997166750	601	1
3.37243118988007	3.25580555417052	602	1
3.37223525854227	3.26099877963998	603	1
3.36949170973597	3.25677094030564	604	1
3.37048282405054	3.26231767332231	605	1
3.37198093163523	3.25636958736613	606	1
3.36952099861483	3.24982934577915	607	1
3.36915314565476	3.26673930276127	608	1
3.36965351914120	3.25073156871730	609	1
3.37174743846078	3.25226083924270	610	1
3.37018148578366	3.25271765295325	611	1
3.36904894659929	3.26799070784563	612	1
3.36858829438391	3.26585933599980	613	1
3.37221046923355	3.24895637977941	614	1
3.37327705350566	3.26563424579620	615	1
3.36760360571656	3.25951259930776	616	1
3.37081173301237	3.26326854746640	617	1
3.36790314736924	3.24600601970514	618	1
3.36831477156340	3.25120190372450	619	1
3.36854540857671	3.24166630456706	620	1
3.37235309716900	3.24878640689575	621	1
3.36534319953944	3.23936043416235	622	1
3.36441104091733	3.24336177832984	623	1
3.37147238561191	3.26485643011326	624	1
3.37036026423042	3.25455356498311	625	1
3.36623160161384	3.25032141842341	626	1
3.36909798698894	3.26038797101350	627	1
3.36687675736065	3.24122686488090	628	1
3.37289194412825	3.26349565123552	629	1
3.36949469157114	3.24800978306602	630	1
3.36902667740403	3.25662426712249	631	1
3.37156257935136	3.25263855088758	632	1
3.36899406223643	3.26259579245332	633	1
3.36742916960075	3.25201819514314	634	1
3.36574991080720	3.25031096471330	635	1
3.36822522977188	3.25192860284121	636	1
3.37045647138193	3.26177746804520	637	1
3.36907603817047	3.27259915494680	638	1
3.36661254066410	3.26520700563509	639	1
3.37426036206785	3.27038198365052	640	1
3.37280766512096	3.26392165633540	641	1
3.36624346551510	3.23844648616040	642	1
3.37011035169691	3.24514216413105	643	1
3.37111740195023	3.25029088059860	644	1
3.36751762159763	3.25424563533783	645	1
3.36669137311232	3.25890506922161	646	1
3.36742578479004	3.26203395283118	647	1
3.36842373211201	3.25197057075387	648	1
3.37052774480702	3.25522926651359	649	1
3.36791002761411	3.25437137608880	650	1
3.36659478799800	3.25111527286105	651	1
3.37104393860033	3.25838994645261	652	1
3.37076837990012	3.24644710988269	653	1
3.37235097976779	3.25940125439236	654	1
3.37111212923166	3.26147706180157	655	1
3.37101507768739	3.24689639333725	656	1
3.36920094723487	3.26388474459678	657	1
3.37072814453391	3.25580164253328	658	1
3.36746138449189	3.27054181096461	659	1
3.36878142719733	3.26099751491735	660	1
3.36679810565745	3.25090453186984	661	1
3.36975538846532	3.24546927807453	662	1
3.36756590881035	3.23921523134965	663	1
3.36715110132946	3.23251785181667	664	1
3.37381947016039	3.25350255147424	665	1
3.36916709927970	3.25019683908378	666	1
3.36835155520507	3.24761303703077	667	1
3.37004552966485	3.27022786083154	668	1
3.36991155011598	3.27115401732480	669	1
3.36498334711273	3.24172839712068	670	1
3.36809622145304	3.25592903648641	671	1
3.36831317689145	3.26671580016909	672	1
3.37148904759425	3.26710065554822	673	1
3.36584255377995	3.24960071523256	674	1
3.37118713907531	3.26642141281904	675	1
3.36706783191045	3.24591896626090	676	1
3.36542042770717	3.22427360790662	677	1
3.37167502315000	3.25556228608525	678	1
3.37074602900645	3.26906104806824	679	1
3.36536591515612	3.24819424705467	680	1
3.36700570604185	3.24930900026703	681	1
3.36999099113377	3.25247343827833	682	1
3.36860561814610	3.26063854080995	683	1
3.36507515700366	3.24534387043490	684	1
3.36431316387883	3.24995486487800	685	1
3.36800657627197	3.24647940091765	686	1
3.36871685794633	3.26154809810692	687	1
3.37139557688205	3.26653009177563	688	1
3.37008944017740	3.27079387528362	689	1
3.36865007042926	3.26276030145511	690	1
3.36588787398686	3.25515815096683	691	1
3.37033723746646	3.26489403496172	692	1
3.37248643358919	3.26535954968749	693	1
3.37028121833417	3.25991707085958	694	1
3.36747325532206	3.24737945206784	695	1
3.36523402474004	3.22647132038300	696	1
3.36713260365439	3.24871705107224	697	1
3.37160700452187	3.26172085837173	698	1
3.37348680350154	3.26511706433686	699	1
3.36930628272044	3.26250611638332	700	1
3.37065655542775	3.26853884884042	701	1
3.37117034633697	3.27187481078456	702	1
3.37634905520808	3.26986413477244	703	1
3.37253210191398	3.25996092064597	704	1
3.37003308988533	3.25567420650242	705	1
3.36968457028159	3.27088935627515	706	1
3.36416010232568	3.23841797867494	707	1
3.36748558542687	3.24970684826087	708	1
3.36657845172077	3.24600321820589	709	1
3.36271370639657	3.22162217623257	710	1
3.36387061365279	3.24626235073906	711	1
3.36574486243095	3.24662945461836	712	1
3.36840718688336	3.25892575227779	713	1
3.37066311687992	3.25918416312129	714	1
3.36561426783691	3.22847647029015	715	1
3.37085827836601	3.24117665374960	716	1
3.37118124953304	3.24656268282446	717	1
3.37238992970817	3.26004861085326	718	1
3.37053219035869	3.25189517763031	719	1
3.37122302048054	3.27104928643741	720	1
3.36741555723534	3.25943674522257	721	1
3.36760847139113	3.24780398535042	722	1
3.36929230876775	3.25257548496556	723	1
3.36896881466318	3.23829325328573	724	1
3.37078787261819	3.25671949277671	725	1
3.36909039907080	3.25734503380138	726	1
3.36741989717512	3.26098051846371	727	1
3.37052444740384	3.24790257132261	728	1
3.36683915740757	3.23994865257042	729	1
3.36664475551474	3.26079440530326	730	1
3.37291206687024	3.25603212028621	731	1
3.36955253031580	3.27248376922073	732	1
3.36605525114494	3.24725178524501	733	1
3.36777171002036	3.25861647636618	734	1
3.36783282110254	3.25129118090059	735	1
3.36959802330610	3.26064502064007	736	1
3.37069466307210	3.24966141723553	737	1
3.36689448999757	3.22576554500698	738	1
3.36692928345738	3.23129604378962	739	1
3.36801953787047	3.26106020491662	740	1
3.37004568773218	3.27260196439385	741	1
3.37120437319062	3.26340133004450	742	1
3.37138117649263	3.26798168282296	743	1
3.36845363603339	3.24756080732860	744	1
3.36641943082986	3.25293479895979	745	1
3.36917909917886	3.26577011632425	746	1
3.36898142097560	3.24861732389243	747	1
3.36560939259106	3.24225972938724	748	1
3.36669102555208	3.24272833420966	749	1
3.37037207093780	3.25882605034336	750	1
3.37135758700057	3.25238831099416	751	1
3.37316005722115	3.25362565985531	752	1
3.37047434366577	3.25380757212460	753	1
3.36952209049114	3.25418345103716	754	1
3.37200929720105	3.26418563266968	755	1
3.36886696962984	3.27369572855688	756	1
3.36647799615061	3.24531286316764	757	1
3.36987161428372	3.26829132974687	758	1
3.36633234693242	3.25566141591389	759	1
3.36829779759124	3.26748011100798	760	1
3.36867908926210	3.25819288387110	761	1
3.36867671443628	3.25474901105965	762	1
3.36802833428719	3.26861442297540	763	1
3.36240616259876	3.22308012439393	764	1
3.37171850034769	3.26160521602724	765	1
3.37112961479528	3.28146879114091	766	1
3.36898943261295	3.26494019726106	767	1
3.36794763795871	3.25527029321098	768	1
3.36906737998087	3.25578158216880	769	1
3.36768752622798	3.24014672907448	770	1
3.37186894902451	3.25961554936302	771	1
3.36712003706679	3.25024534616436	772	1
3.36565700288380	3.24461465121485	773	1
3.36422814209151	3.25364120670328	774	1
3.36719712338016	3.25301515668647	775	1
3.36770135821185	3.24949474547204	776	1
3.36573951458364	3.25194554765898	777	1
3.36713241929636	3.24782817202460	778	1
3.36865798358253	3.26399023859932	779	1
3.36944388767885	3.26507025513916	780	1
3.36407993624793	3.26121896559876	781	1
3.36750970527357	3.25072593416379	782	1
3.36563437840178	3.25159459889019	783	1
3.37177842482027	3.26863972862351	784	1
3.36852430242297	3.26262153608843	785	1
3.36581993221006	3.26822198489142	786	1
3.36573992700337	3.26402898107411	787	1
3.36978809148011	3.26921855668423	788	1
3.36695565577366	3.27175178981848	789	1
3.36761839520538	3.26717771714196	790	1
3.37063849835481	3.27144882594564	791	1
3.36917242894667	3.25766361341927	792	1
3.36338215092209	3.24444857657945	793	1
3.36483214886126	3.24380719720248	794	1
3.36447747126881	3.25354416323491	795	1
3.36556541635568	3.25663529950727	796	1
3.36317909199548	3.24750455101716	797	1
3.36863059450833	3.26680672457213	798	1
3.36590562877841	3.27054001891465	799	1
3.36577382131787	3.25799136723500	800	1
3.36893894086979	3.27117585906655	801	1
3.37054130515004	3.26562408466807	802	1
3.36979294513661	3.26230142277272	803	1
3.37026813839558	3.26340649092718	804	1
3.36969146819632	3.26102109313371	805	1
3.37282384394082	3.26524296304597	806	1
3.37223325333426	3.25986652744662	807	1
3.36789431951685	3.25382293833285	808	1
3.36977773098476	3.25769371675093	809	1
3.36838648392290	3.26245170369606	810	1
3.37762335590674	3.26416090434385	811	1
3.36571599256761	3.23674014010336	812	1
3.36556552650086	3.23457867260757	813	1
3.36579239236177	3.25048471099003	814	1
3.36762211124824	3.25559736659029	815	1
3.37078717985964	3.25080685741378	816	1
3.36915412335587	3.25239727189080	817	1
3.37056011279646	3.24022888391259	818	1
3.36672030913816	3.23123613211574	819	1
3.36913728105581	3.24436495841134	820	1
3.36314005823682	3.23287402118707	821	1
3.36278611856505	3.24924608372060	822	1
3.36286424687916	3.24783222649963	823	1
3.36742212820026	3.26767816819631	824	1
3.36597575632432	3.25083868910088	825	1
3.36834786121672	3.25154602299084	826	1
3.36756759796148	3.24004202445735	827	1
3.36684942555293	3.26294994026622	828	1
3.37030798532988	3.26373703895451	829	1
3.36480972326984	3.24006867805693	830	1
3.36405590309498	3.24160553072040	831	1
3.36633237989424	3.24854594354181	832	1
3.36524402060574	3.25720841627762	833	1
3.36564921159497	3.26620142563261	834	1
3.36887114017823	3.27498634655340	835	1
3.37183411047034	3.25891928249245	836	1
3.37510815933469	3.28763681760203	837	1
3.37309561359722	3.27192470383375	838	1
3.37196500723379	3.25623091542198	839	1
3.37123036569493	3.25891508156683	840	1
3.36719686185030	3.27725182368416	841	1
3.36892960919705	3.25960718006446	842	1
3.37076084179457	3.26943488968122	843	1
3.36291527198352	3.24691491742874	844	1
3.36278630192026	3.25854592259042	845	1
3.36729619371961	3.25609779672474	846	1
3.36864539069710	3.24529271868512	847	1
3.36653681272959	3.25471447868520	848	1
3.36728241964633	3.26050347048305	849	1
3.36566359068570	3.24509371723837	850	1
3.36318842947052	3.24601992410619	851	1
3.36965861570783	3.24434125593379	852	1
3.36669571427249	3.24571358761850	853	1
3.36708232786706	3.25657678522082	854	1
3.36673221792245	3.25505579449223	855	1
3.36933575782052	3.26648798619752	856	1
3.36770690495584	3.26053132542761	857	1
3.36713750671376	3.24999819943620	858	1
3.36782886000702	3.26663146208748	859	1
3.36338710936646	3.23554491403094	860	1
3.36943364548510	3.25576127635052	861	1
3.36802888566396	3.23957863964202	862	1
3.36967256428152	3.24954349531950	863	1
3.36818243909099	3.24163670957996	864	1
3.36891231053789	3.23808080987085	865	1
3.36566997601607	3.23989007444887	866	1
3.36729480308366	3.24086818990554	867	1
3.36536250059380	3.22703956515789	868	1
3.36696280736741	3.24663175660934	869	1
3.36905575176789	3.27027149088688	870	1
3.36609114183370	3.26421970405879	871	1
3.36451874596838	3.24997038040404	872	1
3.36581322481736	3.25797942914498	873	1
3.36469716328692	3.25424994159254	874	1
3.37001003023292	3.25695057964129	875	1
3.36698929950935	3.25702315394002	876	1
3.36826808440118	3.25973843384243	877	1
3.36726021101951	3.26090403976363	878	1
3.36437529729758	3.25254324462149	879	1
3.36461774197704	3.24980322229667	880	1
3.36881431132805	3.26223196748119	881	1
3.36800423289139	3.24762272868273	882	1
3.36775830180447	3.25983298795007	883	1
3.36796654924906	3.25164396765328	884	1
3.36248852096662	3.22193433852449	885	1
3.36239424029005	3.24281925431484	886	1
3.36763969929836	3.24972597036160	887	1
3.36660595557519	3.24326517464113	888	1
3.36981377255947	3.24875956323714	889	1
3.36610044324544	3.24761241835976	890	1
3.36729974267759	3.23890512628385	891	1
3.37143433468320	3.25009814921551	892	1
3.36809137108751	3.26036573009352	893	1
3.36962818176422	3.26165673444169	894	1
3.37171266823528	3.27863983843153	895	1
3.36533301197666	3.25586937851547	896	1
3.36717958571595	3.25234665920799	897	1
3.36908573022554	3.25431553532255	898	1
3.36335861193308	3.23371133629228	899	1
3.36370019707118	3.23913112430535	900	1
3.36575840211254	3.25770858336377	901	1
3.36644881527055	3.26478995029676	902	1
3.36612545575323	3.26345105080792	903	1
3.36684439543074	3.25735614981063	904	1
3.36952143215903	3.26249692424802	905	1
3.36767568580622	3.26224149850996	906	1
3.36469902992625	3.26572726706425	907	1
3.36737633747053	3.24458004963996	908	1
3.36679486055485	3.25138941706003	909	1
3.36460815022007	3.24768568427769	910	1
3.36586429201870	3.26344738132965	911	1
3.36551958538101	3.24640909619741	912	1
3.36970662481974	3.25889922706679	913	1
3.36367921519179	3.26364611154095	914	1
3.36975951447784	3.26055313217798	915	1
3.36758688967971	3.24781793763049	916	1
3.36789615938623	3.26984673893622	917	1
3.36748639628986	3.25590220243002	918	1
3.36691254136691	3.24274417298031	919	1
3.36965005318358	3.26287731460214	920	1
3.36872505147730	3.28232862428218	921	1
3.37077182823077	3.27903245624086	922	1
3.36863055621294	3.26661011814953	923	1
3.36522480008466	3.25223867312311	924	1
3.36618649908379	3.25792711772558	925	1
3.36471777882424	3.26365505220045	926	1
3.36541812302125	3.26073703681218	927	1
3.36440585282671	3.24316393151914	928	1
3.36956605944576	3.26661175618392	929	1
3.36601688927838	3.25656629008861	930	1
3.36771002537465	3.25452000710732	931	1
3.37188214712815	3.27058265756773	932	1
3.36909903586100	3.29230923439242	933	1
3.36846675764724	3.28128224100628	934	1
3.37096042654313	3.27214619051728	935	1
3.36950931188093	3.25352348678489	936	1
3.36951418093241	3.26982259807294	937	1
3.36669510385173	3.25233489143669	938	1
3.36477736537929	3.25062235009271	939	1
3.36393412914361	3.25580810037945	940	1
3.36594826011365	3.25955992889311	941	1
3.36992619137865	3.25755259236263	942	1
3.36758276909099	3.26471904094263	943	1
3.36365255717227	3.25042049761694	944	1
3.36617576149416	3.26876175483134	945	1
3.37077469293343	3.25656701234922	946	1
3.36734371385262	3.24979965627028	947	1
3.35937161792457	3.23057098751402	948	1
3.36589028339711	3.23298003688397	949	1
3.36408127142005	3.25313156776209	950	1
3.36910594218018	3.26833457581238	951	1
3.36996558642125	3.25430467693072	952	1
3.36842081299632	3.25032889387839	953	1
3.36655276613766	3.24571405945760	954	1
3.37032800791534	3.26415209405540	955	1
3.36665755750354	3.24886175336964	956	1
3.36466276871534	3.22547156052622	957	1
3.36539917155074	3.22396326610528	958	1
3.36577755588391	3.22774920863913	959	1
3.36798135109213	3.25167585898775	960	1
3.37044994885150	3.25929118283771	961	1
3.36873177084942	3.25966214790496	962	1
3.36972771206239	3.25675493725786	963	1
3.36888047548197	3.25828437832351	964	1
3.36823869014371	3.24228115255474	965	1
3.37144026783040	3.24944205709710	966	1
3.37258200666687	3.26645304424285	967	1
3.36411354792536	3.25394813981996	968	1
3.36676793761785	3.25361180191027	969	1
3.36775521816223	3.25232659744683	970	1
3.36474383160746	3.25455510071691	971	1
3.36291963520851	3.25156221169909	972	1
3.36659044255234	3.26470297299817	973	1
3.37108859878588	3.27576209297012	974	1
3.37182594921425	3.27012164904390	975	1
3.36719250597650	3.24766960748239	976	1
3.37022500024402	3.26619567645296	977	1
3.36821487546798	3.25914112249212	978	1
3.36825308574615	3.25442114887329	979	1
3.36789049413469	3.25506342658716	980	1
3.36857098241473	3.25062452019298	981	1
3.36526672014038	3.24515426586758	982	1
3.36689742987100	3.25668184282320	983	1
3.36136306440118	3.22841155879038	984	1
3.36431255901957	3.24199442628895	985	1
3.36458601996999	3.22606239550609	986	1
3.36946381031981	3.23978770846764	987	1
3.36548992607190	3.24711302834479	988	1
3.36630181996767	3.24417079523241	989	1
3.36533005319266	3.23881324222945	990	1
3.36906601178911	3.25064854877079	991	1
3.36979020508308	3.27063286915432	992	1
3.36591556332646	3.25203178221699	993	1
3.36623047127014	3.25665711981969	994	1
3.36528903031924	3.24394751816541	995	1
3.37037891114844	3.26142160554331	996	1
3.37047920080466	3.24044178381878	997	1
3.36773936688372	3.25430529018538	998	1
3.36782807289186	3.25691747881181	999	1
3.37200697238408	3.24594076088862	1000	1
3.37001522844488	3.25375473182154	1001	1
3.36635020819320	3.25568526923504	1002	1
3.36682658553401	3.25401369489944	1003	1
3.36929948637244	3.25651407317737	1004	1
3.36665695103553	3.24619806591411	1005	1
3.36966182909240	3.25121737706616	1006	1
3.37077424811473	3.25709196745683	1007	1
3.36556844031132	3.26354819898258	1008	1
3.36443279583987	3.25454941003557	1009	1
3.37112954426033	3.27254694949574	1010	1
3.36852838064945	3.26641361448317	1011	1
3.36433892264761	3.23949270745167	1012	1
3.36316076323502	3.23787544741386	1013	1
3.36534845292167	3.25800622633321	1014	1
3.36501075773836	3.25471169378055	1015	1
3.37121197088081	3.25376855365243	1016	1
3.36699019120012	3.26018022977933	1017	1
3.36754229537873	3.24863217663885	1018	1
3.37028632967903	3.26731304735313	1019	1
3.37030739111183	3.23383528518108	1020	1
3.36794656729265	3.24805245634785	1021	1
3.36971936184845	3.25720898089222	1022	1
3.37525439376718	3.27117474761441	1023	1
3.37107660794459	3.25720276712955	1024	1
3.36825380305839	3.24305037194002	1025	1
3.36861068931160	3.24095256064161	1026	1
3.36694196226490	3.24216277040932	1027	1
3.36822378159793	3.24653235392250	1028	1
3.36423741359552	3.25036013666769	1029	1
3.36852026944287	3.24896309785241	1030	1
3.36925499145034	3.25335909560989	1031	1
3.36844613808747	3.25532843253204	1032	1
3.36938519868997	3.24685569238897	1033	1
3.36795959941861	3.25025581572830	1034	1
3.36864088208819	3.25405541407175	1035	1
3.36998328823334	3.24869962094571	1036	1
3.36899887668053	3.24955769284655	1037	1
3.36477412554835	3.25324372728943	1038	1
3.36707047943976	3.26273616749777	1039	1
3.36978173780419	3.27513029137043	1040	1
3.36540277218228	3.25717321765001	1041	1
3.37087481335434	3.27488358674714	1042	1
3.36546123789604	3.25744703779991	1043	1
3.37051751705740	3.27398954839704	1044	1
3.37112132146794	3.26835557206205	1045	1
3.36861098459828	3.26703704002792	1046	1
3.36701862591477	3.26014203577443	1047	1
3.36892713036175	3.27468670260037	1048	1
3.36635227809210	3.25405258570502	1049	1
3.36589744001005	3.27007562010878	1050	1
3.36605367134684	3.25340889953478	1051	1
3.36669979967658	3.25421630749042	1052	1
3.36702994630279	3.26045710019070	1053	1
3.36732673228277	3.26058355181517	1054	1
3.36966078661086	3.24570260218120	1055	1
3.36802489440392	3.25658803481581	1056	1
3.37162102199524	3.26174332290163	1057	1
3.37108823394728	3.25973174955199	1058	1
3.36716914065295	3.24094410888411	1059	1
3.36813922850655	3.22801209866341	1060	1
3.36557321422178	3.25007150409320	1061	1
3.36167203910060	3.23890646384909	1062	1
3.36432153866811	3.25782606327020	1063	1
3.36905230912224	3.24984813642300	1064	1
3.36612036005479	3.25310535522317	1065	1
3.37257043598042	3.26345548163004	1066	1
3.36666526976418	3.25073134300607	1067	1
3.36147027329385	3.26081661230848	1068	1
3.36793643382106	3.25324384928461	1069	1
3.37006812710369	3.25769104067376	1070	1
3.37060781294650	3.26068603005347	1071	1
3.36667997714175	3.24326234646962	1072	1
3.36856066016084	3.24949169491909	1073	1
3.36841071244656	3.24512938143779	1074	1
3.36551946997159	3.26347166746438	1075	1
3.36765450911522	3.25330996233666	1076	1
3.36959397900195	3.26508775598643	1077	1
3.37173973386230	3.25205166763034	1078	1
3.36646408388011	3.23846986389684	1079	1
3.36760749399571	3.24467028533373	1080	1
3.36590062432799	3.24833440286622	1081	1
3.36727237197565	3.24855900963847	1082	1
3.36712037338854	3.23432676783617	1083	1
3.36467589579876	3.22910106586673	1084	1
3.36310244787843	3.23975925373973	1085	1
3.36754978899815	3.24484052709652	1086	1
3.36910629598375	3.23459054201012	1087	1
3.36653079683571	3.27305982392181	1088	1
3.36906389937854	3.26555561483318	1089	1
3.37008470097670	3.26554137312234	1090	1
3.36624701173858	3.25243368437464	1091	1
3.36506959775827	3.23097901668588	1092	1
3.36304561849594	3.24174424092505	1093	1
3.36005901530320	3.23832288255824	1094	1
3.36828945424084	3.25175146429027	1095	1
3.36653181750802	3.26693803656735	1096	1
3.36518486560296	3.24267039224959	1097	1
3.36287548405405	3.22597137986796	1098	1
3.36895989036434	3.25592808645262	1099	1
3.36459057927293	3.25183933830037	1100	1
3.36382464783597	3.24529051166542	1101	1
3.36712672150527	3.26038294601109	1102	1
3.36407264152977	3.27061344853487	1103	1
3.36777582827389	3.24960856294118	1104	1
3.36771420002789	3.26276054800427	1105	1
3.36906026640031	3.26172325764192	1106	1
3.37008393649380	3.25678399600878	1107	1
3.36394717247750	3.23300005865678	1108	1
3.36185181536044	3.23567832383656	1109	1
3.36599537639813	3.24066485063065	1110	1
3.36768117123300	3.25236211785302	1111	1
3.36859592193429	3.25201232758526	1112	1
3.36734908826441	3.23766576648136	1113	1
3.36494894708825	3.23800617595140	1114	1
3.36752870363225	3.23897091250962	1115	1
3.36850945868763	3.24256397666582	1116	1
3.36869551380955	3.26260305556008	1117	1
3.36718372121227	3.26790939005719	1118	1
3.37203715330041	3.27388161102766	1119	1
3.36709164766087	3.24019634626004	1120	1
3.36643601739095	3.25053532215424	1121	1
3.36588247305583	3.23862651021767	1122	1
3.36661768217862	3.25441353149198	1123	1
3.36577713515884	3.23723086035227	1124	1
3.36827999625119	3.23468390419606	1125	1
3.36797031943901	3.24592747704690	1126	1
3.36615737460022	3.23924085719121	1127	1
3.36791324031485	3.23391230077118	1128	1
3.36759128730712	3.24350984144337	1129	1
3.36604010252325	3.24970350365324	1130	1
3.37101565846608	3.26720412243802	1131	1
3.36626802075992	3.24555222864392	1132	1
3.37253066626774	3.25533531886765	1133	1
3.36805648951630	3.24370476322202	1134	1
3.36678122845638	3.25955986221317	1135	1
3.36885575797525	3.24941035660044	1136	1
3.36810316414364	3.24312896318767	1137	1
3.36776327732627	3.24798572820759	1138	1
3.36959956447889	3.25288125232048	1139	1
3.36583803629935	3.25963034919363	1140	1
3.36571326336032	3.26491173415990	1141	1
3.36806042853918	3.25955295183067	1142	1
3.36974023529824	3.25958721867473	1143	1
3.37031256532354	3.26523619743885	1144	1
3.37177423544295	3.24777861644879	1145	1
3.36400174608973	3.23662119625758	1146	1
3.36998861028736	3.26314709019214	1147	1
3.36667316575701	3.25417870393065	1148	1
3.36613295272782	3.24711732439824	1149	1
3.36572576776075	3.25959501694283	1150	1
3.36844231061396	3.25579690480894	1151	1
3.36339793206462	3.23266417192602	1152	1
3.36971301983547	3.25100326723818	1153	1
3.37232111645324	3.27047873235981	1154	1
3.37343740830685	3.25811108471427	1155	1
3.36798324622442	3.24905712302011	1156	1
3.37096641076634	3.24057504799994	1157	1
3.37349086253716	3.26130484333174	1158	1
3.36686407876834	3.27047974008521	1159	1
3.36768708614899	3.25280914951661	1160	1
3.36866651522567	3.24702904579300	1161	1
3.36489962433098	3.24456711140325	1162	1
3.36840596927131	3.25511106235019	1163	1
3.37073941280589	3.27100486358979	1164	1
3.36927939799599	3.26457323058862	1165	1
3.37042839143015	3.25360673855218	1166	1
3.36646112863677	3.25384392990086	1167	1
3.37054157148116	3.25455263036643	1168	1
3.36616697715606	3.26006914969692	1169	1
3.37023680935158	3.25406837294853	1170	1
3.36535117813649	3.25481953145835	1171	1
3.36753957032415	3.24906638458000	1172	1
3.36672106783678	3.24843329294007	1173	1
3.36493103744309	3.23651857894408	1174	1
3.36596514005814	3.25504017719867	1175	1
3.36553336401710	3.26352731955318	1176	1
3.36594864478458	3.23870329316179	1177	1
3.36610426454247	3.25143520744109	1178	1
3.36730820911821	3.25691370746639	1179	1
3.36570554182054	3.26012542368697	1180	1
3.36790290544035	3.26034908476466	1181	1
3.36700801141131	3.25656183732129	1182	1
3.36556945804611	3.26145807989799	1183	1
3.36571509949500	3.25978323415769	1184	1
3.36820318074847	3.24795578188326	1185	1
3.37019522634571	3.26158182728449	1186	1
3.36818168767485	3.27726977531241	1187	1
3.36728492531893	3.25376615761578	1188	1
3.36728805988724	3.24083253093179	1189	1
3.37039961540339	3.26324281194168	1190	1
3.36936943198635	3.25712869490093	1191	1
3.36788264410069	3.27186986520260	1192	1
3.36928329387621	3.25959949880477	1193	1
3.36675587655627	3.25218686524410	1194	1
3.36326364210019	3.24049106136493	1195	1
3.37006001306275	3.24850741309130	1196	1
3.36420407302411	3.22344851223680	1197	1
3.36548963512254	3.23981816951337	1198	1
3.36574749904695	3.23312236628037	1199	1
3.36609177421651	3.24181070882233	1200	1
3.36460249509276	3.24491181486384	1201	1
3.36673542369127	3.25938946034089	1202	1
3.36701386809330	3.25421448008256	1203	1
3.36566845668661	3.25081911577569	1204	1
3.36600416940563	3.24032318752372	1205	1
3.36914194859325	3.25109865885193	1206	1
3.36878809363562	3.26580854945036	1207	1
3.36720749200072	3.25086218821349	1208	1
3.36851338285940	3.25794160547993	1209	1
3.37033107254308	3.25589059002761	1210	1
3.37462279528466	3.27412728912692	1211	1
3.36917497582537	3.25540656077071	1212	1
3.36818343141202	3.25035427659581	1213	1
3.36970552439218	3.25108932793918	1214	1
3.36750082729063	3.25613514392427	1215	1
3.37140345343335	3.26308022209662	1216	1
3.36573921386948	3.25859900649581	1217	1
3.36388413328503	3.25308137990159	1218	1
3.36452998931955	3.24013122031971	1219	1
3.36892648221791	3.25540204035375	1220	1
3.36601382258348	3.25849056303222	1221	1
3.36596763623026	3.25595710273016	1222	1
3.36438164920111	3.25294098659381	1223	1
3.36823664278439	3.25938644798249	1224	1
3.36289422658071	3.24578324294962	1225	1
3.36755355806240	3.24760946080068	1226	1
3.37104075848775	3.28930972663358	1227	1
3.36765897712683	3.26579222197535	1228	1
3.36790181992016	3.26805921907041	1229	1
3.36452352144283	3.26011645285770	1230	1
3.36459547746768	3.25072020011503	1231	1
3.36537342807727	3.24803135109869	1232	1
3.36800725001877	3.25022864246495	1233	1
3.37008571983682	3.26038104067947	1234	1
3.36548638272584	3.24730639220644	1235	1
3.36528005497558	3.27246733277065	1236	1
3.36646974020437	3.26442269777852	1237	1
3.36619657977014	3.24293056535344	1238	1
3.36658525678383	3.24919797337778	1239	1
3.36923733811511	3.26349260672419	1240	1
3.36901145811985	3.25837070499650	1241	1
3.37054994818445	3.24531737930379	1242	1
3.37238888184644	3.25322270183290	1243	1
3.37049083322867	3.25732933855935	1244	1
3.36941637450380	3.25989160505198	1245	1
3.36673076640251	3.25608827663286	1246	1
3.36894334143073	3.25089870121809	1247	1
3.36695543026585	3.23825169692111	1248	1
3.36715465970832	3.24893914726633	1249	1
3.36903385112637	3.25111895108784	1250	1
3.37258650261571	3.24336093435362	1251	1
3.37169974397826	3.23714357378595	1252	1
3.37017145045819	3.25539585460084	1253	1
3.36710759450399	3.26431142937180	1254	1
3.36790237654717	3.25380198561062	1255	1
3.36572526674529	3.25558086656647	1256	1
3.36568922286436	3.24240118136438	1257	1
3.37223358714326	3.26510821682894	1258	1
3.37100016946792	3.24596183742529	1259	1
3.37345625092562	3.25955557384631	1260	1
3.36714614041644	3.24707357117207	1261	1
3.37185240711712	3.25672997495829	1262	1
3.37187527192443	3.26655589866543	1263	1
3.36882277008466	3.25879283118356	1264	1
3.36986118699421	3.26609204689468	1265	1
3.37071824539822	3.26714420753474	1266	1
3.37127274569380	3.28493785122468	1267	1
3.37339690478713	3.25515788646814	1268	1
3.37108466153127	3.27289624569309	1269	1
3.36880811844416	3.26660779045305	1270	1
3.36507168493973	3.24675151009844	1271	1
3.36789932040330	3.26054596185194	1272	1
3.36994671424762	3.26292074113093	1273	1
3.37171903675636	3.26511839065343	1274	1
3.37157334951893	3.25757839372632	1275	1
3.36907429218405	3.26455166794531	1276	1
3.36663526221013	3.24558531544138	1277	1
3.36561722829397	3.25297012490352	1278	1
3.36741859078306	3.24904772460033	1279	1
3.36648231810360	3.24003394008244	1280	1
3.36398456796826	3.24706662412316	1281	1
3.36815545129994	3.26746407125258	1282	1
3.37048771555740	3.27264783402254	1283	1
3.37021575034804	3.26644792386492	1284	1
3.36694145707616	3.24781728014041	1285	1
3.36559589704612	3.23862899740533	1286	1
3.36370380059090	3.26013432854516	1287	1
3.36736166738580	3.25651240405221	1288	1
3.36678369261649	3.24871508329575	1289	1
3.36612457696269	3.25372751531803	1290	1
3.36788765247669	3.24490555803164	1291	1
3.36995759077321	3.25607889243270	1292	1
3.36920228666612	3.25459940225224	1293	1
3.37023028588924	3.25518239313057	1294	1
3.36830482321210	3.25506063247359	1295	1
3.37229473079787	3.26046922737916	1296	1
3.37133213358032	3.27543653343944	1297	1
3.36790541021144	3.25145241797242	1298	1
3.36622828633852	3.25024103556205	1299	1
3.36909579713899	3.25025968089273	1300	1
3.37135806657836	3.28969641761863	1301	1
3.36286481864773	3.24058213657761	1302	1
3.36616701165632	3.24282991128124	1303	1
3.36491457187930	3.24665370672134	1304	1
3.36256385002495	3.23838496448430	1305	1
3.36404474195943	3.26067650818070	1306	1
3.36796133859678	3.27028371202695	1307	1
3.37041894760787	3.25772265795937	1308	1
3.36713061438627	3.24934541860838	1309	1
3.36783730911675	3.25403784642929	1310	1
3.36390724643088	3.25885690492489	1311	1
3.36488942695832	3.25463701467685	1312	1
3.36735017740301	3.24709458654373	1313	1
3.37069052978378	3.24618713894990	1314	1
3.37196710410677	3.26305668720074	1315	1
3.37024014461514	3.26792868977049	1316	1
3.36468406832966	3.26692987142919	1317	1
3.36584259418628	3.24296363833549	1318	1
3.36586813782137	3.25623308298553	1319	1
3.36237484115617	3.24703823279175	1320	1
3.36847874001094	3.27043050277986	1321	1
3.36751201271015	3.26100531911848	1322	1
3.36548157884416	3.25809922543631	1323	1
3.36265581921297	3.25651402330786	1324	1
3.36450133393601	3.25284189777372	1325	1
3.36379239275439	3.23577960800289	1326	1
3.36641295896677	3.24690780793104	1327	1
3.36471567440047	3.24126300552936	1328	1
3.36626033892219	3.26070250896923	1329	1
3.36655377489443	3.25490103106144	1330	1
3.37063241591900	3.26464824612131	1331	1
3.36740402713945	3.25994626348074	1332	1
3.37177866382096	3.25493628277142	1333	1
3.36690922489911	3.25515006027905	1334	1
3.36732162011000	3.24801536417347	1335	1
3.36883259842553	3.25303770954215	1336	1
3.36883269565960	3.24904660384491	1337	1
3.37208939872016	3.27571638028100	1338	1
3.36598405974684	3.24238190019336	1339	1
3.36675472099375	3.24675100880845	1340	1
3.36751256617606	3.24272384540208	1341	1
3.36515369607985	3.26175331606044	1342	1
3.36909767356036	3.25813646193958	1343	1
3.36745275870798	3.25247770695790	1344	1
3.36679677392672	3.26778853534477	1345	1
3.36594663392158	3.26478810169984	1346	1
3.36856897382385	3.26136165852723	1347	1
3.36857546430355	3.24550600740834	1348	1
3.36745504926989	3.25714313072938	1349	1
3.36878302011315	3.25946745654950	1350	1
3.36379782363586	3.24540893397905	1351	1
3.36544736077937	3.24884707740886	1352	1
3.37186934559114	3.26371311174939	1353	1
3.37228907293050	3.24643004381667	1354	1
3.36858180287311	3.25596988611085	1355	1
3.36681136632010	3.24772844546310	1356	1
3.36489032625417	3.24460798685433	1357	1
3.36766542646651	3.24435029970130	1358	1
3.36558184398673	3.25853295184371	1359	1
3.36392852494555	3.25687856616052	1360	1
3.36583943225386	3.25961616390172	1361	1
3.36298741165755	3.25009356331696	1362	1
3.36662171176302	3.24843136529148	1363	1
3.36224317525246	3.24823668451380	1364	1
3.36225055166989	3.25633379192618	1365	1
3.36531846572013	3.26169034252671	1366	1
3.36702966060766	3.24288668218221	1367	1
3.36691298138969	3.23395736282514	1368	1
3.36542011646073	3.25961982750488	1369	1
3.36603015878644	3.25638801973215	1370	1
3.36406481054158	3.25560386686190	1371	1
3.36493403583615	3.24705836125465	1372	1
3.36336036713147	3.22237496015382	1373	1
3.36867364016333	3.26101313391306	1374	1
3.36297567319130	3.26177515175569	1375	1
3.36518894087679	3.26953920875917	1376	1
3.36744075629876	3.25131569866640	1377	1
3.36422225426535	3.24944704699303	1378	1
3.36745629114582	3.25970471316006	1379	1
3.36628826716050	3.24086182623500	1380	1
3.37105367724113	3.26786398304065	1381	1
3.36625653375544	3.25572133500248	1382	1
3.37027117312732	3.25411645651766	1383	1
3.36779280888595	3.26876092183275	1384	1
3.36955476166707	3.27173384700160	1385	1
3.36789021683433	3.26126650915631	1386	1
3.36685948737421	3.26754849738295	1387	1
3.37081216446618	3.27364163038942	1388	1
3.36876373608108	3.26333455537831	1389	1
3.36892145767767	3.25619865726681	1390	1
3.36653292890980	3.26179726248479	1391	1
3.36573274929617	3.26397646034715	1392	1
3.36891651223290	3.25089006358332	1393	1
3.36704183379676	3.25038333595499	1394	1
3.36019929365060	3.23870474229074	1395	1
3.36633344487952	3.24478106151433	1396	1
3.36690461508982	3.25698196376890	1397	1
3.36422019268564	3.25868086782429	1398	1
3.36517182380983	3.25034831209006	1399	1
3.36250613688757	3.26170701373153	1400	1
3.36515904565535	3.25875959078696	1401	1
3.36630865674421	3.25620086537748	1402	1
3.36603554160020	3.26956367162861	1403	1
3.37074715500123	3.27704156095817	1404	1
3.37103663280311	3.26138496785149	1405	1
3.37562415674733	3.26335997499059	1406	1
3.36881080345217	3.26049579112340	1407	1
3.36630422355972	3.24288486349154	1408	1
3.36324178712626	3.24413103626661	1409	1
3.36663933060534	3.25259240267378	1410	1
3.36772301033914	3.25852946916913	1411	1
3.37006816226526	3.26243423881938	1412	1
3.36526646130979	3.25258949652341	1413	1
3.36420960047320	3.24741885478574	1414	1
3.36927071619474	3.25599617409704	1415	1
3.36539705811649	3.24140515466948	1416	1
3.36442985877190	3.23002070183345	1417	1
3.36480589745112	3.24074584558456	1418	1
3.36491319752319	3.25773449871416	1419	1
3.36688732593063	3.24675942289608	1420	1
3.36686462295061	3.25910445932802	1421	1
3.36837524543246	3.25518119244021	1422	1
3.36536985024277	3.24813692965040	1423	1
3.36830624145128	3.26216094637346	1424	1
3.36746066348139	3.26782280214038	1425	1
3.37313506548508	3.28045608046694	1426	1
3.36737715563040	3.24577349181258	1427	1
3.36916858916703	3.25749902517300	1428	1
3.37015704549266	3.26738791190049	1429	1
3.36582012820363	3.25654082912542	1430	1
3.36729479964573	3.26097667578029	1431	1
3.36849376598830	3.26768751903148	1432	1
3.36887914160213	3.25650983029299	1433	1
3.36635379978113	3.24001641019100	1434	1
3.36343756164567	3.23314096245549	1435	1
3.36307701900060	3.24680048301529	1436	1
3.37073843739345	3.25658560246755	1437	1
3.36581091650837	3.25125432242410	1438	1
3.36722288787881	3.25071841128082	1439	1
3.36426292591060	3.24128198100287	1440	1
3.36431314354012	3.24534597122666	1441	1
3.36952521659562	3.27126276301403	1442	1
3.36622431930144	3.23880191403289	1443	1
3.36726479813812	3.24845331898209	1444	1
3.36690367286753	3.24306435420598	1445	1
3.36464300294297	3.24179498175779	1446	1
3.36586297398169	3.25158598378975	1447	1
3.36711222374791	3.26000741301093	1448	1
3.36484647795167	3.23569971848439	1449	1
3.36659349564040	3.25685493013779	1450	1
3.36555518414682	3.24479972331576	1451	1
3.36428043351245	3.25986517422203	1452	1
3.36402678950231	3.27060922911761	1453	1
3.36189347151925	3.25195250144796	1454	1
3.36718137949694	3.24690384026433	1455	1
3.36499766868049	3.25845147804924	1456	1
3.36550131227540	3.25804992412548	1457	1
3.36446968183224	3.25768833968968	1458	1
3.36819187029237	3.24986500759105	1459	1
3.36435603796977	3.24424457705596	1460	1
3.36373453636717	3.23960665323765	1461	1
3.36475918369127	3.25848638203646	1462	1
3.36766149791150	3.26112105574557	1463	1
3.36575045063534	3.25592388974022	1464	1
3.36842182917590	3.24828406743755	1465	1
3.36632600565143	3.24978936106319	1466	1
3.36368252692148	3.24271359695873	1467	1
3.36283259151810	3.23938723875212	1468	1
3.36403311519627	3.25205376416301	1469	1
3.36782117595318	3.24922225708677	1470	1
3.36510833842715	3.24392636153643	1471	1
3.36522705841508	3.22926679515559	1472	1
3.36409576870615	3.23668167946474	1473	1
3.36449355123404	3.25378865977144	1474	1
3.36590665980255	3.25028843100458	1475	1
3.36735282067392	3.23764647260377	1476	1
3.36843776398641	3.24606750998747	1477	1
3.36260553406456	3.24397829250661	1478	1
3.36481232674782	3.24999123521662	1479	1
3.36632301484369	3.23844157969511	1480	1
3.36605658510126	3.26699296551058	1481	1
3.36622094427852	3.25603737406583	1482	1
3.36860153886645	3.26884118571577	1483	1
3.37280959636663	3.26883626031940	1484	1
3.36973886737191	3.24271985571860	1485	1
3.36566102642676	3.24050788069696	1486	1
3.36386223468439	3.25553831284755	1487	1
3.37078033200312	3.26057110980631	1488	1
3.36308934353986	3.25597970689473	1489	1
3.36597152801858	3.25777502735901	1490	1
3.36804308266089	3.25630913627071	1491	1
3.36829297769477	3.25397907936668	1492	1
3.36555956927813	3.26186795036182	1493	1
3.36538112043449	3.24814359687725	1494	1
3.36416990407336	3.25973875192577	1495	1
3.36214828678270	3.24532742507546	1496	1
3.36236239297397	3.24254414338174	1497	1
3.36241766617275	3.25367730062319	1498	1
3.36715407918655	3.26890948056413	1499	1
3.37018136435212	3.27517097871044	1500	1
3.37138741407286	3.27768884510388	1501	1
3.36665827938758	3.25180616914212	1502	1
3.36699351378840	3.26298551489483	1503	1
3.36640935429820	3.26907545800619	1504	1
3.36903438543642	3.24904399011010	1505	1
3.37092867624864	3.26050561065601	1506	1
3.36663640554655	3.25705974167134	1507	1
3.37043183343210	3.25730669300784	1508	1
3.36826734350210	3.25193679767463	1509	1
3.36835022989146	3.26494982703910	1510	1
3.36425617622850	3.24871733010574	1511	1
3.36644012431599	3.26640706108061	1512	1
3.36618550015574	3.25552923264903	1513	1
3.36655261655447	3.24927479391117	1514	1
3.36682093242299	3.25877982431913	1515	1
3.36720583217309	3.24284133187622	1516	1
3.36288354129142	3.24301477223303	1517	1
3.36802856659557	3.25664337448791	1518	1
3.36348929863775	3.24304062631158	1519	1
3.36843715321574	3.25453140713145	1520	1
3.36673865530885	3.25164107799434	1521	1
3.36404548988105	3.25079296698908	1522	1
3.36629696664682	3.25497790587968	1523	1
3.36343907141285	3.25314712296703	1524	1
3.36434353342916	3.25569772265792	1525	1
3.36847355952876	3.25605560003046	1526	1
3.36698927508479	3.24109694632898	1527	1
3.36558737582228	3.25521788402176	1528	1
3.36580005774465	3.28195715434910	1529	1
3.36671486659520	3.27175876955666	1530	1
3.37026598174975	3.26093173387430	1531	1
3.36966768401832	3.25891587665609	1532	1
3.36560288130673	3.25689720954264	1533	1
3.36432433617782	3.26403205062002	1534	1
3.36832216177248	3.26441907027142	1535	1
3.36811251630392	3.27121231682684	1536	1
3.36916978414673	3.26628955962438	1537	1
3.36526237745503	3.24330414365096	1538	1
3.36431073769216	3.25202875892468	1539	1
3.36717361714803	3.27819439729745	1540	1
3.36564177822836	3.24982327198073	1541	1
3.36899442909411	3.25558463639785	1542	1
3.36263917173895	3.25295705004103	1543	1
3.36680062394679	3.24710699092712	1544	1
3.36462228943597	3.24210203103644	1545	1
3.36626546954881	3.25823747447499	1546	1
3.36581205744509	3.24535837527143	1547	1
3.36634651726698	3.23316768290231	1548	1
3.36436465854359	3.24405650516625	1549	1
3.36677530377256	3.24175559649219	1550	1
3.36466042644769	3.25330556440568	1551	1
3.36507178567121	3.25629535705410	1552	1
3.36572430720977	3.25047771106696	1553	1
3.36517332631689	3.25818845538116	1554	1
3.36433181581166	3.25510552304674	1555	1
3.36445550200857	3.25658823494912	1556	1
3.36534549408294	3.25357317511422	1557	1
3.36752688649657	3.24587860726171	1558	1
3.36958716969692	3.25187662869767	1559	1
3.36831407465778	3.25576973177944	1560	1
3.36583623800181	3.25774907137679	1561	1
3.36469393660039	3.24610441533585	1562	1
3.36556107607353	3.25525023976689	1563	1
3.36755077454519	3.26745166375642	1564	1
3.36321288820543	3.25015719316625	1565	1
3.36372452537544	3.24790907888885	1566	1
3.36257848385131	3.24787576783961	1567	1
3.36457234444273	3.24271997921864	1568	1
3.36484956195176	3.25792359508530	1569	1
3.36662718643078	3.24698346980206	1570	1
3.36858935479768	3.25714131553081	1571	1
3.36785898735110	3.27321386459326	1572	1
3.37009862744266	3.25813682275316	1573	1
3.37324227979032	3.27097073939911	1574	1
3.37155972476692	3.25908350893714	1575	1
3.36831258135500	3.25380885207958	1576	1
3.36801351188014	3.23121686144737	1577	1
3.36897607955487	3.24685971876856	1578	1
3.36481837141923	3.25012870216380	1579	1
3.37050994305940	3.25146938103159	1580	1
3.36943699092772	3.25210066289979	1581	1
3.36709864502002	3.24571237420197	1582	1
3.36227043926170	3.23971287652820	1583	1
3.36209561508808	3.24397822504910	1584	1
3.36402911391679	3.24283305493643	1585	1
3.36660638734049	3.26578733389176	1586	1
3.36950960471847	3.26621979288130	1587	1
3.37045700754201	3.25856745880960	1588	1
3.36644493767107	3.24397126013026	1589	1
3.36655708298861	3.25912708571553	1590	1
3.36479969296948	3.25671822764607	1591	1
3.36116706103786	3.24185882046877	1592	1
3.36520082980113	3.25727910333548	1593	1
3.36154505829904	3.24914812266386	1594	1
3.36445809799511	3.25455910819587	1595	1
3.36564995614312	3.24352220820941	1596	1
3.36347195779243	3.24035357364343	1597	1
3.36040394183975	3.22259652831575	1598	1
3.36238917433904	3.22020438716880	1599	1
3.35996299228842	3.23289069394599	1600	1
3.36343224546312	3.25163686209248	1601	1
3.36783694007863	3.26130897024973	1602	1
3.36323280574659	3.24097551943882	1603	1
3.36126083027794	3.23550475460293	1604	1
3.36808856412970	3.25048698777028	1605	1
3.36495983337267	3.24195098817290	1606	1
3.36297431123161	3.24011128213468	1607	1
3.36672612995584	3.25273480231176	1608	1
3.36580000498315	3.26444314245128	1609	1
3.36627784167566	3.25621564862524	1610	1
3.36763097651097	3.27308540482471	1611	1
3.36490391140677	3.25488036580182	1612	1
3.36758826784151	3.24955383684884	1613	1
3.36576880620911	3.25373797594561	1614	1
3.36785261977280	3.24940464870195	1615	1
3.36492131693264	3.25943421536957	1616	1
3.36729716580349	3.25159636008022	1617	1
3.36374370350206	3.24738570839195	1618	1
3.36304792467351	3.24348029062719	1619	1
3.36897073960619	3.24899513639615	1620	1
3.36294753927316	3.22760068058609	1621	1
3.36490517010771	3.24688820121064	1622	1
3.36660118121693	3.27596352380111	1623	1
3.36381706694700	3.25358143692627	1624	1
3.36738382488252	3.28508366954623	1625	1
3.36159525105518	3.24589129071605	1626	1
3.36323786809262	3.26287263297052	1627	1
3.36742265637520	3.27249853714615	1628	1
3.36312054540933	3.24010932499589	1629	1
3.36553701468042	3.26056238591275	1630	1
3.36724326891950	3.26230824562336	1631	1
3.36589674871513	3.26888861261773	1632	1
3.36182932549535	3.25749067080859	1633	1
3.36236560148671	3.25688078050474	1634	1
3.36871635460890	3.26537686182351	1635	1
3.36520253747401	3.26141996195222	1636	1
3.36873317431125	3.25185313535764	1637	1
3.36401226305631	3.23196663649951	1638	1
3.36614208621987	3.25454547356428	1639	1
3.36094185029645	3.24121742565279	1640	1
3.36941557143456	3.24810171020443	1641	1
3.36288375998757	3.24768937092056	1642	1
3.36232988444216	3.26616911601573	1643	1
3.36319529896437	3.24261287186450	1644	1
3.36397108483149	3.22236298064248	1645	1
3.36310725513579	3.22945955010097	1646	1
3.36577846937640	3.25516270702007	1647	1
3.36251423993729	3.24717132210549	1648	1
3.36336782260571	3.24325389926278	1649	1
3.36378960189033	3.25462043049607	1650	1
3.36609794559853	3.27418920717498	1651	1
3.36705257390314	3.26682763909242	1652	1
3.36787670595498	3.25415683930738	1653	1
3.36579809727351	3.26376924963808	1654	1
3.36273835050210	3.26652112742556	1655	1
3.36575706155042	3.24341091721339	1656	1
3.36645878397857	3.24213735488586	1657	1
3.36084878678822	3.24335827602756	1658	1
3.36156382104091	3.23383036362468	1659	1
3.36413283505746	3.23552029680448	1660	1
3.36521745830528	3.25626914996710	1661	1
3.36843884896889	3.27035822918425	1662	1
3.36403003972534	3.26460131955278	1663	1
3.36467637774062	3.25788463439844	1664	1
3.36628913802972	3.25936097522326	1665	1
3.36615137662619	3.27058049802903	1666	1
3.36626215569013	3.25146692648830	1667	1
3.36291339687559	3.24625985470623	1668	1
3.36250328799012	3.25691599257456	1669	1
3.36782786091857	3.24500236040661	1670	1
3.36694686175909	3.24403539488769	1671	1
3.36631710277419	3.25146786246215	1672	1
3.36661723488339	3.24909371248110	1673	1
3.36280655049162	3.24565304264087	1674	1
3.36449096037308	3.26355385112748	1675	1
3.36550291288336	3.26081002107672	1676	1
3.37148443287207	3.26445325272546	1677	1
3.36668972113557	3.24741289112447	1678	1
3.36839113783378	3.26596871822903	1679	1
3.36705109647699	3.25361018422183	1680	1
3.36791308703323	3.27135278307163	1681	1
3.36765556690527	3.27134627798516	1682	1
3.36738506390789	3.26542456194491	1683	1
3.36711456091050	3.25950284590467	1684	1
3.36677907609193	3.26847522082849	1685	1
3.36333679848769	3.25023265371462	1686	1
3.36415798190668	3.25005036805068	1687	1
3.36600592302466	3.25531571066792	1688	1
3.36475986426348	3.24767441464563	1689	1
3.36385267881340	3.26245244543566	1690	1
3.36825556411783	3.26027384524372	1691	1
3.36287446963317	3.23632961922132	1692	1
3.36116250647427	3.23775590599346	1693	1
3.36209910291336	3.23712312371633	1694	1
3.37191174169725	3.28158475733042	1695	1
3.36896202201110	3.26474765043682	1696	1
3.36865393431397	3.27612638394654	1697	1
3.36613852040168	3.25421028305249	1698	1
3.36900325186710	3.24085953883842	1699	1
3.36806534828249	3.25272279135273	1700	1
3.37164584066487	3.27482550575998	1701	1
3.36546207410802	3.25433222955189	1702	1
3.36614071422632	3.24422707283811	1703	1
3.37041560697893	3.26549371866829	1704	1
3.36592902625262	3.25250387544129	1705	1
3.37117456621410	3.25661514471338	1706	1
3.36643721382906	3.25636257035342	1707	1
3.36680106314759	3.25979437889649	1708	1
3.37229653444548	3.27370013139583	1709	1
3.36898343260199	3.26782268629898	1710	1
3.36801577479257	3.26077376481872	1711	1
3.36629814451072	3.26595182785597	1712	1
3.36886815315518	3.25671444700390	1713	1
3.37110519100040	3.25225648554010	1714	1
3.36401457521824	3.23275093017415	1715	1
3.36517505967352	3.24560038350722	1716	1
3.36712126746846	3.24780165542639	1717	1
3.36456926975524	3.24085265194087	1718	1
3.36212006092678	3.23861983257229	1719	1
3.36923705723452	3.25108975584295	1720	1
3.36532063873024	3.24373759643540	1721	1
3.36613139387486	3.26093423994171	1722	1
3.36708114836495	3.25560417358577	1723	1
3.36882402882883	3.24008135092781	1724	1
3.36683615287971	3.26419881976619	1725	1
3.36923480890525	3.27364493889921	1726	1
3.36769938562654	3.26994995393379	1727	1
3.36446396484706	3.25408639793898	1728	1
3.36356446980878	3.25403178969128	1729	1
3.36185535825069	3.24111973509552	1730	1
3.35954166115770	3.24524935819995	1731	1
3.35924724969746	3.24436481615184	1732	1
3.36424579235127	3.23225770537391	1733	1
3.36728031555324	3.25659738686396	1734	1
3.36556534130631	3.26084766687444	1735	1
3.36351803080132	3.25535234438120	1736	1
3.37256072577354	3.28010922659371	1737	1
3.36608886068154	3.27137988694929	1738	1
3.36325245899369	3.26413652929330	1739	1
3.36363333699527	3.24625352016219	1740	1
3.36584032340403	3.24941120288201	1741	1
3.36485219355325	3.24212174402755	1742	1
3.36374226380133	3.25007427131740	1743	1
3.36530623619750	3.25409651144842	1744	1
3.36453347436484	3.25140273503844	1745	1
3.36406919585475	3.23309927617319	1746	1
3.36498853942519	3.24689107866992	1747	1
3.36437153641935	3.24874513078136	1748	1
3.36384012572825	3.25200280076629	1749	1
3.36749275319263	3.26070583996494	1750	1
3.36661682854980	3.26105887800346	1751	1
3.36681932057479	3.25870196276062	1752	1
3.36563235874368	3.26235532152282	1753	1
3.36776913402102	3.25795406701074	1754	1
3.36620333820449	3.25408731297627	1755	1
3.36501148723523	3.25203289804875	1756	1
3.36525060281264	3.25897278489229	1757	1
3.36672629462400	3.27112567552906	1758	1
3.36282447051472	3.26120093688682	1759	1
3.36623345827484	3.26060951600117	1760	1
3.36171819720281	3.24455379664518	1761	1
3.36272894370654	3.23839183971088	1762	1
3.36803409959814	3.26059473945180	1763	1
3.36566658216611	3.25010287550722	1764	1
3.36642342580533	3.25772257764366	1765	1
3.36400938912197	3.25052042509483	1766	1
3.36472917382910	3.27008473151320	1767	1
3.36301282910091	3.24286784819608	1768	1
3.35970836525431	3.22486715796417	1769	1
3.36747805194068	3.25823342368455	1770	1
3.37071177782190	3.27474509525108	1771	1
3.36602034296781	3.25232780600434	1772	1
3.36565939797449	3.25807279918025	1773	1
3.36722156286584	3.25501838738945	1774	1
3.36715007243490	3.28016589647517	1775	1
3.36532142715343	3.25560037394164	1776	1
3.36419927705127	3.25808472593852	1777	1
3.36708918798793	3.25306366427954	1778	1
3.36574944960811	3.25274190549930	1779	1
3.36406809023896	3.26194512463412	1780	1
3.36348857967753	3.25157579318567	1781	1
3.36241229137423	3.26411848834880	1782	1
3.36593754591660	3.26612838373142	1783	1
3.36494381142444	3.24046482729562	1784	1
3.36066169798031	3.25267331052491	1785	1
3.36409694122019	3.26846220818952	1786	1
3.36249544731438	3.26713838225671	1787	1
3.36842167495625	3.27172906444290	1788	1
3.36457285952172	3.26040496838975	1789	1
3.36406256030353	3.25832959104734	1790	1
3.36562883555147	3.25370075530159	1791	1
3.36770366723088	3.27261529422217	1792	1
3.36579905899125	3.24556930986979	1793	1
3.36518084783617	3.24918242058162	1794	1
3.36322408081442	3.25357524751776	1795	1
3.36801661985749	3.24303367164117	1796	1
3.36180127734130	3.24671776109246	1797	1
3.37095910787140	3.25270700796785	1798	1
3.36748856305382	3.27554767991800	1799	1
3.36687081140801	3.27064370953842	1800	1
3.36340031740420	3.23337802120843	1801	1
3.36746664007634	3.24948275015340	1802	1
3.36415749437008	3.24486273183302	1803	1
3.37021939597158	3.26345148912568	1804	1
3.36955026481770	3.25674159688862	1805	1
3.36557097115927	3.26959126371403	1806	1
3.36517103365414	3.25351682620869	1807	1
3.36821466183839	3.25533768976172	1808	1
3.36316792906159	3.23772834349181	1809	1
3.36153876909947	3.23599291488585	1810	1
3.36425318959608	3.24398477788760	1811	1
3.36241634513795	3.23196137749534	1812	1
3.36535103040437	3.23500144772119	1813	1
3.36892296846646	3.25984077921237	1814	1
3.36695625987869	3.25273299864008	1815	1
3.36631626951483	3.26168617065731	1816	1
3.36459876522138	3.25504446515423	1817	1
3.36318630688431	3.25944462831044	1818	1
3.36366687935364	3.26197384982542	1819	1
3.36614673168539	3.26369967734211	1820	1
3.36245572777297	3.24973815631612	1821	1
3.36594667648342	3.26264186754476	1822	1
3.36767232064359	3.26074582348984	1823	1
3.36472932339485	3.25139792124631	1824	1
3.36413392839228	3.25137855630429	1825	1
3.36399488356687	3.24018951740532	1826	1
3.36494076766326	3.24006579653040	1827	1
3.36285181922893	3.25758389857327	1828	1
3.36621087589549	3.25346614962463	1829	1
3.36050158509465	3.24895071747207	1830	1
3.36496545411736	3.25305444123879	1831	1
3.36324278908304	3.24805349434960	1832	1
3.36273997702652	3.23711773109289	1833	1
3.36070569853003	3.24533464342704	1834	1
3.35987607229215	3.23267573145538	1835	1
3.36101929517968	3.22227842533679	1836	1
3.36602617352708	3.23518858059816	1837	1
3.36549313546668	3.24641866867869	1838	1
3.36429392376759	3.24495303633495	1839	1
3.36282866332659	3.23930709905631	1840	1
3.36229571542537	3.24815305590618	1841	1
3.36198368247064	3.24651587307344	1842	1
3.36302946516781	3.24953826670331	1843	1
3.36352959006629	3.25916145812936	1844	1
3.36762368353171	3.24503489048388	1845	1
3.36489628277203	3.26224685777623	1846	1
3.36409624883052	3.25016536730522	1847	1
3.36705228627639	3.26581428384661	1848	1
3.36902496320203	3.27145924085922	1849	1
3.36662523276853	3.24074333153795	1850	1
3.36430594538826	3.24563637444329	1851	1
3.36773450132987	3.26117032732708	1852	1
3.36751109946722	3.26494703940843	1853	1
3.36904941462092	3.25896564650160	1854	1
3.36495942336612	3.23342356281948	1855	1
3.36371131569253	3.23401706642726	1856	1
3.36266019642566	3.24722589021986	1857	1
3.36087369264203	3.25359210598520	1858	1
3.36494136137367	3.25591935317124	1859	1
3.36309022800695	3.26047003824077	1860	1
3.36412084687784	3.25883565689537	1861	1
3.36259881223217	3.24986926736951	1862	1
3.36641139448995	3.25645176564112	1863	1
3.36370046380941	3.26758912278910	1864	1
3.36304304606409	3.24995774707017	1865	1
3.36813497699851	3.27061543130641	1866	1
3.36542694597201	3.26499110966714	1867	1
3.36404887167192	3.26064983466891	1868	1
3.36554205596249	3.26396188027955	1869	1
3.36775341160424	3.26750154569522	1870	1
3.36752140404281	3.26424907524448	1871	1
3.36924118300488	3.27337062214206	1872	1
3.36745596058851	3.27702183263960	1873	1
3.36528046092884	3.26091641884462	1874	1
3.36687411934870	3.26833097787931	1875	1
3.36216502268711	3.25574095298411	1876	1
3.36195066478042	3.26367408628352	1877	1
3.36451276982403	3.25701798264768	1878	1
3.36440159785735	3.26255508090087	1879	1
3.36086682757565	3.25518455717063	1880	1
3.36498934664938	3.26085868573680	1881	1
3.36390281358331	3.25119453834406	1882	1
3.36057201743567	3.24382699587854	1883	1
3.36532226679718	3.25333427772510	1884	1
3.36271009594986	3.23130968880675	1885	1
3.35990646505641	3.23778214601058	1886	1
3.36377767074491	3.24702724549272	1887	1
3.36317879171034	3.25232376703331	1888	1
3.36573146974024	3.24544033616016	1889	1
3.36769385340504	3.26214254247450	1890	1
3.36508742909266	3.26222552673708	1891	1
3.36558097560777	3.25420064875732	1892	1
3.36494630841177	3.26841785595263	1893	1
3.37000430123464	3.26284380029009	1894	1
3.36640159551631	3.25982112529364	1895	1
3.36706061078857	3.25259020324558	1896	1
3.36171442494191	3.24918793141808	1897	1
3.36399258807266	3.25652309503932	1898	1
3.36563189863484	3.24689543831710	1899	1
3.36446375216080	3.25176211883532	1900	1
3.36098973248516	3.24912837541352	1901	1
3.36737362145456	3.25734932240448	1902	1
3.36461506559730	3.24404427464064	1903	1
3.36723212093970	3.25313104726138	1904	1
3.36484653493249	3.23262846957084	1905	1
3.36245803542487	3.24071779099978	1906	1
3.36341233407658	3.25667624974509	1907	1
3.36169097930639	3.23511810705638	1908	1
3.36503914743663	3.24162502922279	1909	1
3.36649088388633	3.25784361940721	1910	1
3.36150048453512	3.25500774486671	1911	1
3.36713197731578	3.26599519738788	1912	1
3.36735233115046	3.26633289618150	1913	1
3.36707625933074	3.25053089174131	1914	1
3.36776691913048	3.27144383731938	1915	1
3.36697976847622	3.25831911945579	1916	1
3.36557352898886	3.25285406527243	1917	1
3.36679671418806	3.25253775648938	1918	1
3.36371999400743	3.24515574385816	1919	1
3.36502230817004	3.25791606113230	1920	1
3.36807146061748	3.26771543962113	1921	1
3.36557840080140	3.26266889038551	1922	1
3.36244897354203	3.25207503935471	1923	1
3.36230318827943	3.25935114362190	1924	1
3.36164084969695	3.25725134038924	1925	1
3.36188158653181	3.24434021297985	1926	1
3.36299445717616	3.25733057033346	1927	1
3.36674107282177	3.25482387814864	1928	1
3.36527526442823	3.24630583454931	1929	1
3.36367121915975	3.24376453273830	1930	1
3.36807099355336	3.25311585589779	1931	1
3.36428343780733	3.25222010767335	1932	1
3.36550689510451	3.26200766432574	1933	1
3.36769458815655	3.27074976289184	1934	1
3.36610087742036	3.25611176572273	1935	1
3.36767973299139	3.26325202155032	1936	1
3.36646322536048	3.26192457298664	1937	1
3.36195406184693	3.23541686935532	1938	1
3.36145078810342	3.24544678601411	1939	1
3.36366600756142	3.25763941327998	1940	1
3.36384296872497	3.25949000569773	1941	1
3.36126360369083	3.26303467953907	1942	1
3.36592756249110	3.26463032578999	1943	1
3.36548825225564	3.25332326956168	1944	1
3.36354222346006	3.24845097264970	1945	1
3.36590768207830	3.26450701851702	1946	1
3.36793933746097	3.26201131157278	1947	1
3.36495445468821	3.25958662635074	1948	1
3.36527958574342	3.24760112236160	1949	1
3.36497968044743	3.24832114978065	1950	1
3.36609948264294	3.24578938456098	1951	1
3.36257742245723	3.25382796396448	1952	1
3.36623696868276	3.24628579255050	1953	1
3.36291174335957	3.24750270059661	1954	1
3.36758429003159	3.25714354503710	1955	1
3.37134082643738	3.27409834278072	1956	1
3.36443033002590	3.25102241537454	1957	1
3.36351724979886	3.27403190588109	1958	1
3.36755590756873	3.26784489959439	1959	1
3.36728049878973	3.27026246334611	1960	1
3.36941831216829	3.26781389838801	1961	1
3.35971785554356	3.24445879375016	1962	1
3.36519187672915	3.24114110534778	1963	1
3.36734816060148	3.24600192763028	1964	1
3.36521330562371	3.24340955365236	1965	1
3.36565501008114	3.24414330008140	1966	1
3.36632687599087	3.26058976519878	1967	1
3.36479236063451	3.24995262022581	1968	1
3.36686648527542	3.24812364948150	1969	1
3.36787340123825	3.25596051489090	1970	1
3.36808075549752	3.25927745287516	1971	1
3.36738473192048	3.27296916233901	1972	1
3.36926943252477	3.25362477044527	1973	1
3.36064657593655	3.24146306669736	1974	1
3.36218174440690	3.25340050741445	1975	1
3.36545122730685	3.28135714473765	1976	1
3.36773320484509	3.26566588910682	1977	1
3.36569732308828	3.25049281514072	1978	1
3.36341530735123	3.26964590364586	1979	1
3.36657650815356	3.25887017347964	1980	1
3.36432061986149	3.26039681868706	1981	1
3.36481934677485	3.25499412248333	1982	1
3.36324470551026	3.25955211553338	1983	1
3.37019746692773	3.27248450071910	1984	1
3.36634710882775	3.26708181968582	1985	1
3.36783054382457	3.25495402936315	1986	1
3.36486887997377	3.25297467631506	1987	1
3.36754215537977	3.26380656527333	1988	1
3.36323961487350	3.24530998299343	1989	1
3.36596012767404	3.25411734354180	1990	1
3.36815976648929	3.25295108955840	1991	1
3.36970789493639	3.26352405538190	1992	1
3.36695143779196	3.27534493701710	1993	1
3.36718583354727	3.27397471935748	1994	1
3.36509413833353	3.25373934957386	1995	1
3.36632432669645	3.26215339504734	1996	1
3.36702341250476	3.26147898937642	1997	1
3.36673881720227	3.25771452315668	1998	1
3.36573142873087	3.25431777025325	1999	1
3.37098566945765	3.27485708234547	2000	1
[truncated: 23,000 more rows]
