# Supplementary material for: Reversibility and Viscoelastic Properties of Micropillar Supported and Oriented Magnesium Bundled F-Actin
Source: PLoS One. 2015 Aug 31;10(8):e0136432. doi: 10.1371/journal.pone.0136432 (PMC4556452; doi:10.1371/journal.pone.0136432)
Supplement: S1 Data — See the Readme.txt file within. (ZIP) [file pone.0136432.s004.zip › Rheology-raw-data/120416 10mM/fov2011noDD/fov2011noDD.txt]

3.97006612154056	3.77734632154196	1	1
3.97285600614339	3.77375285603808	2	1
3.98071642826788	3.76433125568171	3	1
3.96653803823390	3.72694339478167	4	1
3.96180685064521	3.73045253435078	5	1
3.95803538596444	3.71019331016241	6	1
3.95388639639166	3.71319281834477	7	1
3.96999947744077	3.74032895900545	8	1
3.97427104326153	3.72820600658626	9	1
3.96428773345493	3.71491832886140	10	1
3.94610229659507	3.69042535931193	11	1
3.94253279144246	3.67214861910100	12	1
3.95526012963301	3.72783576082517	13	1
3.97257950119500	3.76423572678486	14	1
3.98104072080365	3.77430302678692	15	1
3.97821305206832	3.75901577532352	16	1
3.98095827210001	3.77434458538407	17	1
3.98999883198768	3.79928675771912	18	1
3.98733777933264	3.77277929097928	19	1
3.95617351265352	3.72298233563097	20	1
3.96438305473045	3.75280897991094	21	1
3.98673414652288	3.80226642354681	22	1
3.98414102106129	3.78534530737439	23	1
3.96003644380402	3.74494539280494	24	1
3.95074953729599	3.72662930784057	25	1
3.95935875491017	3.74362873398228	26	1
3.96721071028743	3.73495712282779	27	1
3.97140774460035	3.74036624214499	28	1
3.96428255500030	3.70903154101094	29	1
3.96300617119942	3.71841892917998	30	1
3.96727611554296	3.75802471513214	31	1
3.97660865384480	3.77161674476005	32	1
3.97456338242505	3.75544356217250	33	1
3.98754282020584	3.79844988992708	34	1
3.97867850523754	3.77504894916303	35	1
3.96191309610476	3.73935535933425	36	1
3.96702143692438	3.71368682139366	37	1
3.97607250500737	3.74513082237873	38	1
3.97869457483988	3.78032215612584	39	1
3.97421705529708	3.76909849027613	40	1
3.95724411165326	3.75813986641086	41	1
3.95529185496099	3.72083552142758	42	1
3.96308668899024	3.73474412431230	43	1
3.97692411035646	3.76958132148095	44	1
3.98721670884558	3.79155614309068	45	1
3.95977059458131	3.73046379351464	46	1
3.96198396841674	3.72436601862371	47	1
3.96515388787935	3.74111539432178	48	1
3.96706590588714	3.73633176762624	49	1
3.96903539275506	3.73977059314151	50	1
3.96364513767244	3.74173099135507	51	1
3.96365441572968	3.75390104754479	52	1
3.97639859619789	3.76847471124286	53	1
3.96754995700370	3.73210585690018	54	1
3.96254587801068	3.69875296896527	55	1
3.97709655850528	3.74742091579924	56	1
3.98250013789933	3.76290346615426	57	1
3.97062568852908	3.73331676183317	58	1
3.98162254062741	3.76932580659625	59	1
3.96595088330531	3.75439181175958	60	1
3.98587925046780	3.76642482926518	61	1
3.95580031237240	3.70875075095162	62	1
3.95561626807617	3.71008532014569	63	1
3.94903387273555	3.70354343745373	64	1
3.96638660010179	3.75464996627598	65	1
3.97409401768827	3.77851006958625	66	1
3.98315916839180	3.77355890166020	67	1
3.96871744147461	3.75743481006697	68	1
3.96227391460262	3.74930668891499	69	1
3.97710454412882	3.76102895779211	70	1
3.95120054826282	3.71049367917517	71	1
3.96148133656115	3.74897155314820	72	1
3.97659163308781	3.76331164876059	73	1
3.97097468966281	3.76139506191674	74	1
3.98383870553421	3.78490549703973	75	1
3.97039495833170	3.75477331863595	76	1
3.95985642368068	3.72783760636007	77	1
3.98114456882663	3.80034614158960	78	1
3.99243367834410	3.80232259477291	79	1
3.97040724098703	3.75000205588912	80	1
3.95840494489683	3.71544102422793	81	1
3.96780058878075	3.75352984311865	82	1
3.98698394132166	3.80486338433908	83	1
3.98204538116181	3.77683586691517	84	1
3.96417702870875	3.73885280455769	85	1
3.96775861013071	3.74325040968136	86	1
3.98097972122531	3.74236143979631	87	1
3.96893255538145	3.76353215410303	88	1
3.95686573493308	3.73388325903053	89	1
3.97516926409069	3.78083085187973	90	1
3.98163840595047	3.78035127518383	91	1
3.98098904876894	3.76226372529237	92	1
3.97643553457880	3.76340695215972	93	1
3.96435366879265	3.73983499105276	94	1
3.96503619423611	3.75057266280396	95	1
3.98015198908195	3.76386926661581	96	1
3.96236010110215	3.73524762943374	97	1
3.94919988364854	3.70058411579789	98	1
3.96674420735668	3.75999612575261	99	1
3.96550858010345	3.75257103591272	100	1
3.97292330904403	3.77974267944933	101	1
3.96499428555138	3.74287566835715	102	1
3.97411697224848	3.74739557660466	103	1
3.97326912652068	3.74505438013581	104	1
3.96416256057632	3.73601238921311	105	1
3.98360846746912	3.77292035666246	106	1
3.98169935087216	3.77794385310609	107	1
3.96269692892512	3.70847996206829	108	1
3.94909051431489	3.66674693025930	109	1
3.94871266615409	3.68541034761081	110	1
3.95863129655779	3.72048814098355	111	1
3.97161857698126	3.74928081586017	112	1
3.96257868750453	3.70998280188032	113	1
3.95659009092126	3.73138810059834	114	1
3.96137064778006	3.73358175964364	115	1
3.97707508029501	3.74457298353142	116	1
3.97339350998384	3.75483430564374	117	1
3.95733557809962	3.72623215796854	118	1
3.93911318688785	3.68305913808454	119	1
3.93649078223555	3.66977656357508	120	1
3.94666060482082	3.66984474434668	121	1
3.94779744019480	3.67824199320241	122	1
3.95064367878231	3.66729298718011	123	1
3.95487902899851	3.67276213443822	124	1
3.96006809232232	3.70154045269434	125	1
3.96014712504087	3.72113821478096	126	1
3.96218512378807	3.72576776278559	127	1
3.96915612234264	3.77428216600987	128	1
3.98198069484332	3.80245205072467	129	1
3.96636349172710	3.76652472714622	130	1
3.96522054717874	3.73377929336002	131	1
3.97192078041586	3.72441402879256	132	1
3.97807219438383	3.73822574099459	133	1
3.97006122105792	3.72849694184711	134	1
3.96038859867167	3.73665516408595	135	1
3.93294913638335	3.65803498865466	136	1
3.93914091942805	3.65728154955230	137	1
3.93760557369935	3.65699067401500	138	1
3.94191163611770	3.66929900332583	139	1
3.93079057188076	3.62779123699418	140	1
3.93033859460875	3.61837864073559	141	1
3.95091470515988	3.68752654380728	142	1
3.96541674286370	3.73344803478174	143	1
3.96893602334641	3.75799569106590	144	1
3.98482566934874	3.79776384533317	145	1
3.98972847440402	3.82582854890634	146	1
3.99800532712486	3.81319322679086	147	1
3.97695164270999	3.78044349044230	148	1
3.97001129827288	3.75541120677491	149	1
3.96563010318573	3.73642251451888	150	1
3.95432147567157	3.72130730777597	151	1
3.95453986189605	3.72008953043836	152	1
3.97781196022168	3.77934496369363	153	1
3.97234374352924	3.77326047352578	154	1
3.96427197678792	3.73019206891748	155	1
3.95860833577684	3.72175005286034	156	1
3.95606513724725	3.71808686808392	157	1
3.96327467986933	3.73208251444530	158	1
3.95964374591037	3.73904872329600	159	1
3.96632107313819	3.74430611940688	160	1
3.97029285818610	3.73328409674949	161	1
3.98151760487221	3.76669324217260	162	1
3.96502223853961	3.71393614893022	163	1
3.95914574191464	3.68289134590547	164	1
3.95839483246927	3.68987668853005	165	1
3.94952264486716	3.68155351755976	166	1
3.94369734603248	3.68202398217148	167	1
3.94437275381522	3.69832850986355	168	1
3.96112780129296	3.73804311793735	169	1
3.96276287341999	3.72969367180192	170	1
3.96519982563858	3.73357983058593	171	1
3.94405244269187	3.69743240544431	172	1
3.95298219257188	3.69482028389479	173	1
3.96061836096843	3.70979944161253	174	1
3.95549587448825	3.70279059943244	175	1
3.95488764075868	3.71085162007706	176	1
3.94809307384455	3.68261920928009	177	1
3.95435361245845	3.69674286569922	178	1
3.97294638581764	3.75693326532071	179	1
3.99088840854528	3.78873039127073	180	1
3.98232393161482	3.77584510111966	181	1
3.98179657219014	3.79087055865883	182	1
3.97212677682235	3.73629587075003	183	1
3.97479219332419	3.76297887006899	184	1
3.98552478111699	3.77933613119336	185	1
3.98718490004697	3.81108470800564	186	1
3.98828675544562	3.79620063711379	187	1
3.98442732002221	3.77539942925539	188	1
3.96060978916208	3.70581910241183	189	1
3.95737691521816	3.69562760924771	190	1
3.96148758306326	3.71482117979405	191	1
3.97031669685401	3.75383454941978	192	1
3.96490047943007	3.71458961355577	193	1
3.96990712094313	3.76122203235822	194	1
3.97713596451144	3.78245553821557	195	1
3.97246291515149	3.76633799185214	196	1
3.96981572121708	3.75740670220186	197	1
3.96159166867100	3.72795505230168	198	1
3.97512007809319	3.76158194774425	199	1
3.97252934292594	3.75415554176793	200	1
3.95935694897212	3.72201968857342	201	1
3.97782266994488	3.75744088237735	202	1
3.95356279056063	3.72035312343337	203	1
3.94576861045711	3.69518199546375	204	1
3.94651166098996	3.68211002319808	205	1
3.93946914286059	3.66624889116865	206	1
3.95252904789407	3.69984487419574	207	1
3.96636801220089	3.74016615061626	208	1
3.96284917362047	3.73047270765495	209	1
3.97179155808599	3.74220866893665	210	1
3.95738472164618	3.70856746391665	211	1
3.95817181752771	3.71296945311111	212	1
3.94213829354851	3.66652360055640	213	1
3.94376993526224	3.66713981625096	214	1
3.95244907913730	3.70538590289989	215	1
3.95941316778113	3.68060838198042	216	1
3.94868160477005	3.68163481602298	217	1
3.94926181010841	3.66901571456171	218	1
3.95192434119781	3.67983342512846	219	1
3.95209125199696	3.68394952686819	220	1
3.94495648972673	3.66922572109923	221	1
3.94781531441759	3.69423260928385	222	1
3.95386160791329	3.70212049833865	223	1
3.95431608879741	3.73236634389857	224	1
3.97103818784412	3.79126930810916	225	1
3.97876743188621	3.76960776710036	226	1
3.97647794965890	3.76676258630707	227	1
3.97918634128571	3.77791658110164	228	1
3.96907288070757	3.75423005342543	229	1
3.97887339569819	3.74718358311063	230	1
3.97789549310286	3.74218439230049	231	1
3.97289718983886	3.72814741373793	232	1
3.95097916630130	3.68244376451778	233	1
3.94793042078796	3.68676790821328	234	1
3.95360242432156	3.70261463050071	235	1
3.95083811871155	3.70569820040963	236	1
3.95108540725372	3.67823581482891	237	1
3.95639066054006	3.68642928736491	238	1
3.96479566550670	3.72895643286791	239	1
3.95313207076029	3.68608966930815	240	1
3.95501356764533	3.70437207694774	241	1
3.96228282668467	3.71155945878991	242	1
3.95367182358051	3.70110938479227	243	1
3.95460625388519	3.72545888890723	244	1
3.95235179986711	3.70399801040266	245	1
3.94702938399317	3.69886235466531	246	1
3.97455246173375	3.74192112989204	247	1
3.96373906143860	3.74420974488893	248	1
3.95403747849097	3.71032273986802	249	1
3.95296124834310	3.70206936978370	250	1
3.95727749187479	3.73069618374517	251	1
3.97037563100147	3.75321538815439	252	1
3.97175743536119	3.75185603976828	253	1
3.95394417350999	3.72686960850187	254	1
3.96505334729060	3.72573636774410	255	1
3.94239349818227	3.65390309415566	256	1
3.95379480214132	3.67277596967722	257	1
3.93728147563622	3.64307939513371	258	1
3.91651493384429	3.59506638470627	259	1
3.93902145696242	3.67250952482183	260	1
3.93943602864502	3.66557735856075	261	1
3.94963517810245	3.68224435550174	262	1
3.94767288172474	3.67196687273369	263	1
3.94640394843349	3.70340801383751	264	1
3.96629213107637	3.73387235588066	265	1
3.98216193637396	3.78778665760348	266	1
3.97972057842864	3.79671842458770	267	1
3.98145467543989	3.81131167764836	268	1
3.96245982939934	3.75873001037012	269	1
3.97006188456698	3.74683138398547	270	1
3.97651489667236	3.75422476397425	271	1
3.97220699298456	3.75107213728557	272	1
3.95659448007087	3.73075082319765	273	1
3.95967463989697	3.71563315479355	274	1
3.96360096386181	3.73929381002765	275	1
3.96648711054217	3.75011383371722	276	1
3.97761420952789	3.75390565049942	277	1
3.98223498940210	3.76533559433220	278	1
3.97202448387215	3.76404190339046	279	1
3.96020918796669	3.73576429553337	280	1
3.96765903880432	3.76153251773619	281	1
3.97493496493778	3.79127232158599	282	1
3.96871438044651	3.76501592048493	283	1
3.95664007844077	3.71049165636925	284	1
3.96288146407786	3.72214425999365	285	1
3.93571185450261	3.65582237991374	286	1
3.93483308354555	3.67697258740642	287	1
3.96126259202638	3.74390238171207	288	1
3.95550857788531	3.70092749388211	289	1
3.94503587452582	3.69271854349658	290	1
3.95061404915585	3.68979598305298	291	1
3.94020720456536	3.67363224368335	292	1
3.94171158944302	3.68489081352336	293	1
3.95250795979367	3.70162856712435	294	1
3.96667903543364	3.73989833410309	295	1
3.95051512387722	3.69615792226281	296	1
3.95558062803037	3.69949209250237	297	1
3.96044010063399	3.72897491343539	298	1
3.96415590254717	3.74284002141399	299	1
3.95960704442981	3.74392409083473	300	1
3.95039934175555	3.73476937513838	301	1
3.95677912639199	3.73580793999824	302	1
3.96704351821827	3.74665122684354	303	1
3.96708555017469	3.72371419737401	304	1
3.95762758565406	3.69594919904583	305	1
3.95651541228182	3.69974734803534	306	1
3.95296597622851	3.70201063662795	307	1
3.97808306573595	3.76682010442413	308	1
3.98071699568104	3.77473614643534	309	1
3.96536851410532	3.74584967813394	310	1
3.97207481913683	3.76336581878154	311	1
3.99342706993106	3.81350525200377	312	1
3.98800028225614	3.79770292511736	313	1
3.98680260991498	3.79852871966498	314	1
3.98215357717484	3.78141772716116	315	1
3.96190863212530	3.73774757352217	316	1
3.96576782233050	3.76111602290630	317	1
3.95456367652070	3.72584041124638	318	1
3.97082390174360	3.73846614717774	319	1
3.95872469424174	3.73949720086750	320	1
3.95265393703652	3.72093107589657	321	1
3.96890602816698	3.75610838426340	322	1
3.96510312520064	3.76244260761486	323	1
3.96472639586536	3.75329344967171	324	1
3.96262933321961	3.73326646517481	325	1
3.96772579155714	3.73480732118350	326	1
3.95187209418575	3.71556709678492	327	1
3.94645539054716	3.70053022140601	328	1
3.96154259732734	3.73785117167237	329	1
3.98453171601254	3.78509767592339	330	1
3.97259583655547	3.78689902232195	331	1
3.95284336582831	3.73844509837828	332	1
3.94738742001268	3.71261995761473	333	1
3.94484007461711	3.70746366791006	334	1
3.96307210555039	3.72856260915480	335	1
3.95242724430306	3.70130296733278	336	1
3.96560517000053	3.75092846859640	337	1
3.98198072699653	3.77368868037612	338	1
3.96172612154851	3.73412143591318	339	1
3.96898828603721	3.76756348197816	340	1
3.96771809061889	3.78572361330370	341	1
3.97439775269068	3.78944438443247	342	1
3.97056935930429	3.76793022876624	343	1
3.96422704771558	3.74834507825152	344	1
3.95657875933468	3.72700691485937	345	1
3.95611553212332	3.71087609394060	346	1
3.94845274971637	3.70530668420705	347	1
3.96375495278934	3.75841910629367	348	1
3.96749181642576	3.74663425573630	349	1
3.96411688917766	3.74315896332789	350	1
3.95594433887547	3.70485557788923	351	1
3.96080323452902	3.72163262936439	352	1
3.97527107921972	3.75778552319526	353	1
3.98058683548801	3.80684875913466	354	1
3.97712011154438	3.77447167057381	355	1
3.95889163781551	3.71021363269861	356	1
3.96339507682897	3.75076532414938	357	1
3.94669037208662	3.70175172955949	358	1
3.95548315482728	3.69735090101412	359	1
3.96438042638625	3.71581614277920	360	1
3.95807085040329	3.70769912495303	361	1
3.94850387593037	3.69688003825944	362	1
3.95838410006497	3.72145125128078	363	1
3.95930410323252	3.73689623516087	364	1
3.94344968928544	3.69848205239679	365	1
3.96409399451454	3.74450036642703	366	1
3.95990161871975	3.70760393944803	367	1
3.96792295039883	3.72811476866449	368	1
3.96473713726228	3.75234275134513	369	1
3.97035086361607	3.74483147415396	370	1
3.97127124690613	3.76326192305426	371	1
3.97209393746798	3.76037859721340	372	1
3.94757244202809	3.72000158722555	373	1
3.97215945708036	3.77111055444204	374	1
3.95627062461725	3.73891919732152	375	1
3.97063611883711	3.77492354626916	376	1
3.98151758321002	3.79850464410480	377	1
3.98443655222060	3.80981383101426	378	1
3.98167244886958	3.75557422925474	379	1
3.96023833704171	3.72505822164944	380	1
3.98461336564890	3.78352646861266	381	1
3.99700580648379	3.81475548414773	382	1
3.97229822222117	3.76561720400618	383	1
3.95192337560799	3.73039018965758	384	1
3.95617163464766	3.71538788663971	385	1
3.95681354287720	3.71703145321196	386	1
3.96848014068282	3.72895603018641	387	1
3.95026441932072	3.68632018508501	388	1
3.94569300705455	3.68383535264086	389	1
3.94548626623125	3.69325125171013	390	1
3.96273686255147	3.73949871375152	391	1
3.96717373233725	3.75827229082356	392	1
3.97289559770755	3.78670842034077	393	1
3.95886745311436	3.72722158624237	394	1
3.94685958248683	3.68292891918997	395	1
3.94584547238916	3.70648282040096	396	1
3.95426193159254	3.70826409870640	397	1
3.95717622379652	3.69317818138827	398	1
3.96213975266353	3.69771289693417	399	1
3.94529475933721	3.66846887389327	400	1
3.96709209199674	3.69884413430459	401	1
3.96780608994417	3.71933920938290	402	1
3.96123374037962	3.72705497861132	403	1
3.96716144781509	3.73109009137208	404	1
3.95424589234191	3.69266562338030	405	1
3.95146653921224	3.68501415878600	406	1
3.95561839369016	3.71778686539172	407	1
3.96979550923436	3.72516461972732	408	1
3.97060025546206	3.74333511340444	409	1
3.95293350781970	3.70235160859856	410	1
3.96354376859894	3.72521824870113	411	1
3.94958863224448	3.70676174825315	412	1
3.94947852493174	3.70362628872743	413	1
3.97002107159660	3.76435127046959	414	1
3.97858726333559	3.78610886583518	415	1
3.97426099251016	3.79121107938100	416	1
3.98373401209389	3.79841716776069	417	1
3.97296547779703	3.77932541762237	418	1
3.97366225168695	3.73635182464541	419	1
3.96296347082996	3.74266213267157	420	1
3.94758172303466	3.72451486576927	421	1
3.97305523400312	3.76835604172125	422	1
3.96408587082960	3.75661753854472	423	1
3.97199767489674	3.76843210384334	424	1
3.97327495002456	3.75917897669133	425	1
3.96160009608193	3.74648907235372	426	1
3.96101764226816	3.75824027322588	427	1
3.94566530392176	3.71086531962705	428	1
3.95908610676420	3.72302111311829	429	1
3.96806787041475	3.75304053990663	430	1
3.97786779268377	3.77998289802502	431	1
3.98412899815265	3.80767441489812	432	1
3.98050756099307	3.79702931135553	433	1
3.96408253159016	3.76896713519231	434	1
3.96345467226551	3.73908649911289	435	1
3.97081315349187	3.76999709502346	436	1
3.97220015319591	3.79481940060298	437	1
3.98394622800114	3.79528018946351	438	1
3.97652836865802	3.77478634334879	439	1
3.94756515080474	3.70591159749138	440	1
3.94831252247714	3.69244903595909	441	1
3.96584043478155	3.73012943844668	442	1
3.95759162770903	3.73418160209028	443	1
3.95394183539125	3.70999736288311	444	1
3.95205083581144	3.69803336401625	445	1
3.93816383306802	3.67187057800837	446	1
3.93992849430637	3.68721499016366	447	1
3.93734817710938	3.72110829938229	448	1
3.94063364423200	3.70479194299447	449	1
3.93491821092529	3.69425232041429	450	1
3.95009642302449	3.70587740550309	451	1
3.96309110556376	3.72951908507406	452	1
3.97097835375288	3.74802221668824	453	1
3.96076642244261	3.76142772542560	454	1
3.95382920140442	3.74062069075812	455	1
3.95575497652966	3.73879969542888	456	1
3.95044046720464	3.71154771026670	457	1
3.96293231325282	3.74919805180197	458	1
3.97000633566568	3.76231528317143	459	1
3.98494272894717	3.80515740712585	460	1
3.97463114420281	3.78175993044638	461	1
3.96116410742088	3.75181639963009	462	1
3.95980688184239	3.74482579674383	463	1
3.95667355904131	3.74885494978121	464	1
3.96020865340624	3.73664476908067	465	1
3.93083671654297	3.66802825829328	466	1
3.94971691029541	3.70581895207842	467	1
3.94232929090678	3.69985413193776	468	1
3.95056003504423	3.71680770013723	469	1
3.95242504543654	3.72024871145421	470	1
3.94486861757552	3.70102614750687	471	1
3.95195499456954	3.71233529442437	472	1
3.95294074801056	3.72884912318328	473	1
3.95157483970117	3.70852000743754	474	1
3.94728236945450	3.68945321102991	475	1
3.93485444050768	3.65046486982128	476	1
3.93683767975505	3.66873660700661	477	1
3.94881795772712	3.68306987970830	478	1
3.94785017503219	3.68479308960740	479	1
3.93785015258310	3.68544605711773	480	1
3.94966124424866	3.72194574776413	481	1
3.95693961682881	3.74907416336576	482	1
3.96815818692936	3.75345483923890	483	1
3.97173344530757	3.77085148367226	484	1
3.97998756306982	3.81649414005248	485	1
3.97500369842947	3.79302047375730	486	1
3.96245412558578	3.77963840859037	487	1
3.96300554270702	3.74106312031373	488	1
3.96333157951857	3.74274923951685	489	1
3.95698074025902	3.73282952502747	490	1
3.96936678214918	3.76461683086894	491	1
3.95535130999405	3.74536055054281	492	1
3.97595764976156	3.76793648503912	493	1
3.95850520892761	3.73617774347858	494	1
3.95127170048439	3.69464452984923	495	1
3.94345116445742	3.68934707296513	496	1
3.94087759694709	3.69180476245868	497	1
3.95192099594524	3.70567976211633	498	1
3.95020316554105	3.72534858679929	499	1
3.97883901380543	3.78796701850068	500	1
3.97066541714918	3.74438362093817	501	1
3.95015396303118	3.71219611096448	502	1
3.95821940286515	3.74556274257942	503	1
3.96211790279476	3.75237596002592	504	1
3.95493125814202	3.73131405142301	505	1
3.95592957974292	3.67846604782332	506	1
3.94869436605850	3.68199474641881	507	1
3.95573579437091	3.68376392765790	508	1
3.95832002067359	3.69521591960208	509	1
3.94637889047562	3.68610010925499	510	1
3.95676673359225	3.70542719087037	511	1
3.95719836754218	3.68542720256380	512	1
3.94830088179240	3.67218737695138	513	1
3.93344693673009	3.64078024521130	514	1
3.93967774989167	3.66125676873071	515	1
3.92034862360584	3.60615802252324	516	1
3.91796591985361	3.62736496313964	517	1
3.93410949771915	3.66958292871178	518	1
3.95849219927560	3.70840917158660	519	1
3.95730889443462	3.70619911847849	520	1
3.95890027212843	3.73118337114935	521	1
3.96225415132783	3.73268476832896	522	1
3.95236433799160	3.70831665494468	523	1
3.94010936549046	3.69283402802674	524	1
3.95108865534099	3.70924720997866	525	1
3.96295396324673	3.74191742103912	526	1
3.93355716635282	3.67213532367668	527	1
3.93764938827625	3.67511555917415	528	1
3.95787362648522	3.74060197812739	529	1
3.96269787987780	3.74305364945123	530	1
3.95973529699281	3.72141591567508	531	1
3.95500061810162	3.70659914830714	532	1
3.96123355483983	3.72443980961475	533	1
3.96229079679102	3.73594118162742	534	1
3.96445825264874	3.74453452205313	535	1
3.95491834631123	3.73215255515033	536	1
3.94003034262620	3.70403622939794	537	1
3.93935470686480	3.69581600623288	538	1
3.93711015769830	3.69508553523574	539	1
3.95360548337497	3.71490655427547	540	1
3.95847531922805	3.73444104477507	541	1
3.95368755838333	3.74439544400290	542	1
3.95747352066730	3.75972976145105	543	1
3.95617265088189	3.70968882129333	544	1
3.97439304924309	3.74247404161664	545	1
3.97490507353694	3.75669380800529	546	1
3.93319906436646	3.67495065464863	547	1
3.93218701220963	3.66649756821605	548	1
3.94177921177518	3.69481479198237	549	1
3.95948396767668	3.71301227823179	550	1
3.95730096879600	3.72141015092086	551	1
3.96433816260367	3.72958442585281	552	1
3.96902087759028	3.74991055070782	553	1
3.97434762696104	3.76736753926217	554	1
3.95875924767661	3.73624098155981	555	1
3.95213426279296	3.72688159388760	556	1
3.95703050316618	3.71397965392385	557	1
3.96194386594925	3.75912216368296	558	1
3.95434807413086	3.73393153692849	559	1
3.96084709202474	3.74224805878318	560	1
3.96549457006120	3.75936079340277	561	1
3.97358158410817	3.79478579850463	562	1
3.97356544277635	3.78470671853478	563	1
3.97474740337819	3.76876299366217	564	1
3.98904680525423	3.81715378858930	565	1
3.96813027173672	3.77093677591736	566	1
3.97581688623844	3.78724130113793	567	1
3.96698432496750	3.77398067829516	568	1
3.98329709590754	3.81194779306782	569	1
3.97540340382505	3.79941141322678	570	1
3.98130432386995	3.79026885708466	571	1
3.97566925539179	3.80696177802560	572	1
3.98217209824676	3.79118785104271	573	1
3.95925636051936	3.73082866372578	574	1
3.95346549664191	3.71568652314655	575	1
3.95941802921723	3.70897480944279	576	1
3.96683575399953	3.73255736241427	577	1
3.96613701158502	3.73283355790056	578	1
3.95989507717698	3.73122530271793	579	1
3.97176449563936	3.77626471113233	580	1
3.98062538175954	3.79161610711521	581	1
3.97460784546079	3.74349349482429	582	1
3.95242348165746	3.71937676246129	583	1
3.94397218405587	3.70531783392717	584	1
3.94304046714558	3.70123696698401	585	1
3.95304711734444	3.73338573850878	586	1
3.95551030131273	3.70341136123935	587	1
3.94292845875920	3.69477462692311	588	1
3.96353191788213	3.72945887455092	589	1
3.94892257347509	3.70473235957211	590	1
3.95318813660326	3.73306986969751	591	1
3.94125517142913	3.68061574086922	592	1
3.96681907077274	3.73883904775298	593	1
3.96533861034784	3.72512402149480	594	1
3.94560795250336	3.69223805803955	595	1
3.92601803123244	3.65023826357674	596	1
3.95269895805968	3.68836496723974	597	1
3.95309880249466	3.69596297027901	598	1
3.95551189986107	3.72579319247170	599	1
3.95319329596237	3.71081966574371	600	1
3.94553969707594	3.68672755551912	601	1
3.95089428978470	3.68514902648139	602	1
3.94457666588606	3.69879588420527	603	1
3.95260774093074	3.74346570064623	604	1
3.96079627225143	3.74267344079829	605	1
3.96353179678967	3.75945051196784	606	1
3.97661950407759	3.78030524057433	607	1
3.97710028134307	3.78845287765444	608	1
3.96198855407112	3.78249073687929	609	1
3.95882846088352	3.73816554302803	610	1
3.96044573376566	3.75257915475219	611	1
3.97538178636525	3.78968212882240	612	1
3.98352191879732	3.80356938604032	613	1
3.97460795092249	3.79609175437133	614	1
3.98243890911318	3.82152248771330	615	1
3.98645268470539	3.81610579455284	616	1
3.99180406585418	3.83190099780545	617	1
3.98332013626159	3.82167208812167	618	1
3.96714675147792	3.77210765048498	619	1
3.96033152891980	3.74360495345716	620	1
3.95848687780724	3.72058590877265	621	1
3.94347006468815	3.68362486812424	622	1
3.96179665628932	3.72215945639414	623	1
3.94930870198650	3.70215533650327	624	1
3.94921193671850	3.68981574202364	625	1
3.94342071203053	3.67940535922706	626	1
3.94601818623477	3.70973073481544	627	1
3.93613625312852	3.67372716967309	628	1
3.96615383630010	3.72550310560131	629	1
3.96901582758643	3.74621428235643	630	1
3.97172443514912	3.74297236604721	631	1
3.96025914174535	3.72042889504479	632	1
3.95213201833469	3.72699490723421	633	1
3.94879422613281	3.71850725263944	634	1
3.96963991328277	3.76134206512644	635	1
3.96309737279791	3.72306566884818	636	1
3.95139645012454	3.70349740743364	637	1
3.94613487950511	3.69749163985973	638	1
3.94987468793706	3.71121737934129	639	1
3.97075212255100	3.75528217158025	640	1
3.96758833016691	3.76312958620429	641	1
3.94322257740932	3.69517741992840	642	1
3.95267133740362	3.71624168565391	643	1
3.95578303872356	3.69736491863696	644	1
3.94331995538958	3.69372506190841	645	1
3.95101830959558	3.71353801757039	646	1
3.94320864018528	3.68173111765675	647	1
3.94553652836661	3.70029047886190	648	1
3.95462645973973	3.73503316255815	649	1
3.96534203340680	3.75013801323012	650	1
3.96550571229958	3.72916973508239	651	1
3.97025158957216	3.74334910219362	652	1
3.98404649670502	3.78026321126755	653	1
3.98337669423911	3.78307447512132	654	1
3.97415376684044	3.78429256963940	655	1
3.95910205303428	3.76080148756897	656	1
3.95270147830933	3.74283478452537	657	1
3.96284462991666	3.73922782840334	658	1
3.97497954114407	3.77900710073838	659	1
3.96028206129055	3.72237080142429	660	1
3.96702619619639	3.75657699624575	661	1
3.98008185666420	3.79751858794924	662	1
3.94700808607128	3.71387052222709	663	1
3.94486356316847	3.70099843784102	664	1
3.94803958268517	3.69980541020826	665	1
3.97979856629898	3.77692465610413	666	1
3.98482896719391	3.79973378283053	667	1
3.98082712694754	3.80556399293673	668	1
3.98188152936869	3.78935982578768	669	1
3.98695385926328	3.81335439996979	670	1
3.97360265828006	3.79138926501479	671	1
3.97066747487327	3.77916334805133	672	1
3.99086194388228	3.83399889033559	673	1
3.97926480526997	3.78745903925801	674	1
3.96864544307255	3.76755048333950	675	1
3.95204141215787	3.75120389866101	676	1
3.96677889495678	3.76081433243101	677	1
3.97332706406263	3.78555335025561	678	1
3.96207283560955	3.75816426763151	679	1
3.97497285596568	3.76337123610139	680	1
3.97333229197290	3.77529831722477	681	1
3.98094548780025	3.79307835233873	682	1
3.98624472714384	3.81326248956907	683	1
3.98944372607138	3.82075872809691	684	1
3.97757938587711	3.80629570146429	685	1
3.98794273564423	3.81660099372850	686	1
3.97843030891803	3.83352504203003	687	1
3.97447114327425	3.80682450010301	688	1
3.98835405270673	3.80892627130172	689	1
3.99415894364530	3.80870999798800	690	1
3.97904518753775	3.74922464526610	691	1
3.96728705051144	3.75083499753464	692	1
3.94421339854443	3.71309254713221	693	1
3.96321482535370	3.75176120674312	694	1
3.96437661817861	3.74947158982303	695	1
3.97583780597951	3.76977623471153	696	1
3.95219090461738	3.71361140159957	697	1
3.96464857203148	3.76202448304391	698	1
3.96842234177853	3.75893595551325	699	1
3.97176821664389	3.78950722208946	700	1
3.98655714305466	3.82928949848705	701	1
3.98694750805649	3.81550739544038	702	1
3.98593452274148	3.80631935610038	703	1
3.97965014701777	3.78958504191678	704	1
3.98119648128223	3.77853800647304	705	1
3.96791380949359	3.74717089976556	706	1
3.95479694829659	3.72519488659684	707	1
3.94614229127082	3.72732271102064	708	1
3.95488062758281	3.73897183670673	709	1
3.96327167134306	3.76609529859184	710	1
3.97739585410973	3.79938872284991	711	1
3.97132534591592	3.77143965109773	712	1
3.98232616338989	3.79833524523690	713	1
3.96963258729725	3.77415304779408	714	1
3.94474717815801	3.71778684114260	715	1
3.95833421536285	3.72491447137430	716	1
3.98304101418915	3.78065157111003	717	1
3.97385094634158	3.76078252941856	718	1
3.95579314787359	3.71670845451742	719	1
3.93723812288415	3.68056931758067	720	1
3.93447027730345	3.66810486823037	721	1
3.94779402511397	3.67302777034996	722	1
3.93526890390544	3.67079442844970	723	1
3.94166917492465	3.67572905186565	724	1
3.94126377339228	3.67929842828163	725	1
3.94527842709348	3.66907950040756	726	1
3.95277131772145	3.67536479995846	727	1
3.96011962979683	3.71732435022517	728	1
3.95347282284108	3.70458776289584	729	1
3.95757417220904	3.71391735995338	730	1
3.94540015481637	3.69530583189416	731	1
3.94843343027799	3.68099770686937	732	1
3.95599953363558	3.69352655155197	733	1
3.94177970671467	3.67494856803537	734	1
3.94012504344832	3.65708882480741	735	1
3.93231876823043	3.63869508718421	736	1
3.94965168313250	3.69467612283285	737	1
3.95168515069465	3.70751975869469	738	1
3.94705359686989	3.70905750734049	739	1
3.96524813234763	3.77916196437875	740	1
3.95302620824636	3.73907463034932	741	1
3.96234971919197	3.75771191810530	742	1
3.96367592338195	3.76376741836508	743	1
3.96662010153790	3.75852443804342	744	1
3.95897944860753	3.75195403312187	745	1
3.96666954163623	3.76927827380801	746	1
3.96958484876186	3.76537669530670	747	1
3.97914659560854	3.76387232081310	748	1
3.97531492965937	3.77941632448415	749	1
3.98862305435338	3.81301040041006	750	1
3.99003405490030	3.81975881034427	751	1
3.97682460836941	3.77778047169973	752	1
3.97182015710334	3.78389987771794	753	1
3.99010618074129	3.80440812887500	754	1
3.98227829367653	3.80118613698270	755	1
3.98593256922985	3.80689840104934	756	1
3.98005939396451	3.78629871981261	757	1
3.96690160875503	3.76343423068092	758	1
3.95951531349432	3.76626034763463	759	1
3.96668875923600	3.78470612780719	760	1
3.98110495053647	3.78620104281249	761	1
3.98440322370883	3.81861596322516	762	1
3.96812695148345	3.76586544021688	763	1
3.96207558148161	3.75693675052506	764	1
3.96157338602487	3.75431700798431	765	1
3.95328826329390	3.72522306250994	766	1
3.95135405830581	3.73176844964751	767	1
3.95827919768032	3.72257943932817	768	1
3.95094724114962	3.69334185900106	769	1
3.95015550519604	3.70966149073523	770	1
3.95020504207666	3.73128571325823	771	1
3.95469667014149	3.75146064975884	772	1
3.95622393355652	3.71223866529584	773	1
3.95569341974063	3.72355816125993	774	1
3.96019087160773	3.74488462370922	775	1
3.97671736049886	3.78866030904062	776	1
3.96770861227714	3.73672038213821	777	1
3.96047796210601	3.73814981758914	778	1
3.96028046712057	3.74617326845958	779	1
3.94593764931001	3.70807121453565	780	1
3.94008732545247	3.65701415457795	781	1
3.94901119449694	3.69138603871285	782	1
3.96014836372004	3.74483241550076	783	1
3.95616820843228	3.73408464593557	784	1
3.94228968456369	3.70069656564659	785	1
3.94836598261027	3.70486112002643	786	1
3.95554178744677	3.71112839086936	787	1
3.96023402222255	3.72761924573265	788	1
3.98822024798090	3.79122265523534	789	1
3.97583009312864	3.78419478457370	790	1
3.97542474270589	3.79665228478917	791	1
3.97564351402688	3.78072716405458	792	1
3.97039293866761	3.78888516967583	793	1
3.96353341253304	3.77188807892594	794	1
3.96959626801286	3.76955414157326	795	1
3.95484478693091	3.70408891980556	796	1
3.95915141392169	3.72674697354687	797	1
3.97637847587601	3.77149828776067	798	1
3.95941981229367	3.75451674352811	799	1
3.95134392921263	3.70199603394757	800	1
3.96395189113633	3.70810051204852	801	1
3.94621552046000	3.69606432210851	802	1
3.95100399904611	3.70656950251810	803	1
3.94462129628139	3.70228652961684	804	1
3.96539081349509	3.76342717699779	805	1
3.97216892527898	3.79572768536303	806	1
3.98259214860487	3.79330568191010	807	1
3.95700782960015	3.75409119792122	808	1
3.94821716498690	3.72222770033702	809	1
3.94981793461803	3.73542445092137	810	1
3.93511826407539	3.70743175358932	811	1
3.94028865751441	3.70213492843878	812	1
3.96171340232379	3.76095882738860	813	1
3.96762547682869	3.74020590022471	814	1
3.97373837050799	3.76240767741065	815	1
3.96476749953058	3.73315969362570	816	1
3.96098214588694	3.72190009601006	817	1
3.95449116775637	3.72123101681251	818	1
3.95614909559431	3.73931768711187	819	1
3.96515286179221	3.75926514229830	820	1
3.94363123088932	3.71798479477943	821	1
3.95196049354613	3.73681569273184	822	1
3.95955025581768	3.75862018273953	823	1
3.95244413104370	3.72165702052015	824	1
3.95399879457087	3.72464195246945	825	1
3.95668288801689	3.72946700694037	826	1
3.94491225978943	3.70880957473542	827	1
3.95560256283586	3.74842832800940	828	1
3.95320084560885	3.75016758816244	829	1
3.97012925191637	3.76959826286614	830	1
3.95408647601915	3.73901353578703	831	1
3.94881167058259	3.70631528763689	832	1
3.95409019703442	3.74276764255721	833	1
3.95293139054989	3.73203061846421	834	1
3.95327344315314	3.72136344954570	835	1
3.96821893282862	3.73541460469092	836	1
3.96924195529807	3.77536732830001	837	1
3.97365726552269	3.76829945708536	838	1
3.98341217981020	3.81665501195161	839	1
3.98881933833328	3.83762947775992	840	1
3.98274339206568	3.81089509031453	841	1
3.97429200597867	3.78620919116236	842	1
3.96019885565840	3.74395446086388	843	1
3.97162036415984	3.75055537128773	844	1
3.97470718637399	3.76802561768220	845	1
3.96952800157715	3.75816328542830	846	1
3.95987655138310	3.73995345793844	847	1
3.96751537675050	3.76777660063868	848	1
3.96082740500517	3.74395241257066	849	1
3.96609893906792	3.74445227133081	850	1
3.96826484123920	3.76487016053321	851	1
3.96202454820436	3.73607424377639	852	1
3.97391151088734	3.78173823727720	853	1
3.97169255128141	3.78110751975130	854	1
3.96001600575213	3.75116201860512	855	1
3.96430574931898	3.73300672390874	856	1
3.96483872375755	3.75981360947643	857	1
3.96565287774292	3.77939658950480	858	1
3.97559560526234	3.78930919958824	859	1
3.96182309932555	3.73521837826092	860	1
3.94021662930920	3.65059310945515	861	1
3.93173108437437	3.62792994703614	862	1
3.92869245546429	3.66750137580827	863	1
3.94957138309443	3.69028613051662	864	1
3.96089455692868	3.75488146202862	865	1
3.96957632118649	3.74875191470896	866	1
3.93980536883260	3.69059157640258	867	1
3.94994738079308	3.73897375432740	868	1
3.95961146104386	3.75821166333121	869	1
3.95316809739857	3.74188895435219	870	1
3.95544926257556	3.74046713776583	871	1
3.96124303572663	3.74001032805605	872	1
3.96557293175810	3.77330150809763	873	1
3.97205979267479	3.76919052557191	874	1
3.95705337518945	3.75288745287767	875	1
3.95931351177205	3.77075462452328	876	1
3.95242924067769	3.73624128307630	877	1
3.93624166981264	3.69736061921222	878	1
3.93605390209007	3.68943386394460	879	1
3.95521042597282	3.74779111815780	880	1
3.96393617726924	3.74777634429994	881	1
3.95584214399595	3.72058713793281	882	1
3.94735729287822	3.72963145477165	883	1
3.94927820879232	3.74084959028089	884	1
3.95973493617490	3.75817491941012	885	1
3.96536206903862	3.76093049640490	886	1
3.96961906795471	3.77343999292697	887	1
3.96527081597723	3.78203406487152	888	1
3.94527562739161	3.72011883940619	889	1
3.95865237673137	3.74801035243169	890	1
3.95633199575555	3.73589304913053	891	1
3.93999343717057	3.71223817323444	892	1
3.93907400453060	3.68014865565943	893	1
3.93394210221370	3.65613194474072	894	1
3.92927304085246	3.66440418094842	895	1
3.96046412792327	3.72564324879669	896	1
3.95986306597884	3.74695728189125	897	1
3.96025038283223	3.77041220043762	898	1
3.96496258957524	3.75176959522003	899	1
3.95256668756435	3.73878152668508	900	1
3.96088286654052	3.75211363086816	901	1
3.95408596868692	3.75439334141243	902	1
3.95236192172936	3.71928851348111	903	1
3.95616986646050	3.71675904324363	904	1
3.96438369386291	3.73862319568507	905	1
3.97346006534918	3.76037150054001	906	1
3.96674419643917	3.75292690299756	907	1
3.94563131023147	3.70495607605005	908	1
3.94175246567234	3.67066810505163	909	1
3.92664376187017	3.65338640656276	910	1
3.91787765488656	3.61368545006459	911	1
3.94528784987911	3.69062322713392	912	1
3.94857415290743	3.71781214596880	913	1
3.96633097327112	3.77834213878635	914	1
3.96121467873378	3.76344254878168	915	1
3.94527084498955	3.72483464226466	916	1
3.94560140016851	3.73509610034962	917	1
3.94686312333491	3.73251541107423	918	1
3.93770845663304	3.70199970254864	919	1
3.95698020972616	3.73637761255080	920	1
3.98784747021334	3.80286018985912	921	1
3.98096598096017	3.79120951092698	922	1
3.96922123537778	3.78223660460921	923	1
3.95412696131988	3.73266840418658	924	1
3.94491218955990	3.72456139283758	925	1
3.95368183353994	3.73544724686962	926	1
3.93836436765698	3.69994678525100	927	1
3.95253874320934	3.72299276364092	928	1
3.97730518142713	3.76895348539460	929	1
3.96030431573797	3.75005638073921	930	1
3.95426769576152	3.74730059689975	931	1
3.95773335978989	3.75563360809560	932	1
3.95234918072602	3.73669974399686	933	1
3.95781880834482	3.74496858757901	934	1
3.95336374904699	3.75380567582804	935	1
3.96577610339614	3.75142004631758	936	1
3.96094763342374	3.76791147840967	937	1
3.96887195790465	3.79513329157927	938	1
3.96657511109704	3.78257162619803	939	1
3.96799438632070	3.74992440788004	940	1
3.94557986818347	3.68866173620905	941	1
3.96874309084078	3.76194044865820	942	1
3.96831597921190	3.74745171441549	943	1
3.95758882971356	3.74113793168509	944	1
3.95812877627580	3.74858648091317	945	1
3.95866322774848	3.74564780602225	946	1
3.95510008519021	3.75443156560599	947	1
3.96099099454026	3.75020045747958	948	1
3.94795212071717	3.73356715755538	949	1
3.95160836216880	3.71309631715609	950	1
3.96997769917297	3.75863784680103	951	1
3.97664157026439	3.80133178590090	952	1
3.95790508130811	3.75098124668796	953	1
3.95535278244109	3.74799234688534	954	1
3.95414169046399	3.74708504522773	955	1
3.96261249192917	3.75961087239415	956	1
3.94395566498496	3.70657560855687	957	1
3.96390892612795	3.76267569672207	958	1
3.94126625248258	3.72671805777392	959	1
3.94794710042722	3.73200529413404	960	1
3.94500302271042	3.70833628472458	961	1
3.95921821678309	3.74686810510278	962	1
3.95635162658840	3.74531434187784	963	1
3.94315386899735	3.73043674720401	964	1
3.95394383070182	3.74213738876883	965	1
3.95974993163878	3.74252427414590	966	1
3.96746225288292	3.79154354377103	967	1
3.96183074500920	3.76628056071783	968	1
3.94584112931013	3.70703797801442	969	1
3.94494337110186	3.73825931617567	970	1
3.94613017110295	3.75491021256492	971	1
3.95054239948347	3.72729462444907	972	1
3.94324677190813	3.70579425775832	973	1
3.92693469214231	3.62896358320583	974	1
3.93399153737414	3.69060532582070	975	1
3.96322849268780	3.75123401075196	976	1
3.95107737710261	3.73435055102498	977	1
3.96102171460995	3.75691807889402	978	1
3.96513256494116	3.76299411108671	979	1
3.97203710655141	3.77925493529643	980	1
3.96217051184814	3.75753193027113	981	1
3.95667111810013	3.75203748004781	982	1
3.95041009187903	3.75403307258728	983	1
3.97628023590103	3.80821844071402	984	1
3.96386867365817	3.77552153503158	985	1
3.97349432253515	3.77195932054218	986	1
3.96799922892236	3.77674207285913	987	1
3.95292079164502	3.74220112733632	988	1
3.96620472953304	3.77700885074254	989	1
3.97238206587129	3.79199459376204	990	1
3.95548627893610	3.73868433269145	991	1
3.94537175021498	3.72407562476239	992	1
3.93838933698074	3.67881346584846	993	1
3.93443622130294	3.65911776268395	994	1
3.93926760730020	3.68724220383347	995	1
3.93079294872679	3.64589986064012	996	1
3.94001997446551	3.67754498365773	997	1
3.96461992553093	3.75125107557882	998	1
3.95381604181966	3.73864216990303	999	1
3.94542274429448	3.71260478229677	1000	1
3.96000232563175	3.72660902395048	1001	1
3.95679602407691	3.75248757090784	1002	1
3.95596111980636	3.71927750396924	1003	1
3.94500565587439	3.72096487211694	1004	1
3.94314141675850	3.73312407053183	1005	1
3.94346363996524	3.72007685561998	1006	1
3.93850480053265	3.71832108754189	1007	1
3.95112650019613	3.74463095090774	1008	1
3.96414168616532	3.78408050475045	1009	1
3.96875629163777	3.78751909402961	1010	1
3.95690595973784	3.75474639961731	1011	1
3.95185303130067	3.75033778522720	1012	1
3.94926771143409	3.73081975241866	1013	1
3.96098545833201	3.75859117003221	1014	1
3.95043699325999	3.73125388611109	1015	1
3.97157488710878	3.77842849715626	1016	1
3.97772654882168	3.78239731761038	1017	1
3.96498441762575	3.73246486844958	1018	1
3.96052032348050	3.73208765306796	1019	1
3.97050014413139	3.75561068915825	1020	1
3.97044214659096	3.77034877623647	1021	1
3.97034462869308	3.78477199281584	1022	1
3.97228881393097	3.79025976173543	1023	1
3.97630316665202	3.80662506767987	1024	1
3.97407669906182	3.79812791838542	1025	1
3.96017585230485	3.76450477759450	1026	1
3.96027576468524	3.75332430504933	1027	1
3.94024481378342	3.69681755732377	1028	1
3.95044777769536	3.72437778211157	1029	1
3.96246873858915	3.74572392002658	1030	1
3.96365844058704	3.76105800658174	1031	1
3.96716064489159	3.74011446957036	1032	1
3.95434515211955	3.70727496947309	1033	1
3.94331412249869	3.68199087299465	1034	1
3.94210672653240	3.69027596603848	1035	1
3.94853595932269	3.70925639502114	1036	1
3.95082811112105	3.69620396609122	1037	1
3.94240680900931	3.67582824606504	1038	1
3.93341978009536	3.67647354206980	1039	1
3.93886504272778	3.70393397756338	1040	1
3.96331842860574	3.77916514649853	1041	1
3.96948157037519	3.80329170115040	1042	1
3.95454880741900	3.76269472624150	1043	1
3.95198048004606	3.72417911571328	1044	1
3.95747497530131	3.75281029450756	1045	1
3.94679121438934	3.73840190480896	1046	1
3.94582544724137	3.73040562541664	1047	1
3.93083209539535	3.68901782174402	1048	1
3.92534295008446	3.66458787345468	1049	1
3.94351264569206	3.69716927381036	1050	1
3.93421709782588	3.67877981373381	1051	1
3.92531896845415	3.66604235753780	1052	1
3.93024733917357	3.67764935864899	1053	1
3.94910012855702	3.69003986348976	1054	1
3.94712649910896	3.71967581511350	1055	1
3.95347387984609	3.72351240367682	1056	1
3.95463103935302	3.74047222723802	1057	1
3.95066712365650	3.72839216898923	1058	1
3.94190309050134	3.72859736666147	1059	1
3.96220502181288	3.76543731011275	1060	1
3.95365588026815	3.74850207926928	1061	1
3.94989537259306	3.73592147959393	1062	1
3.94750466077718	3.72345245077650	1063	1
3.95650933185075	3.74284887806623	1064	1
3.96754308988583	3.77652443107098	1065	1
3.95297694074340	3.74138771262450	1066	1
3.93217217850535	3.68725284839080	1067	1
3.94629052431007	3.71817011320888	1068	1
3.94613810480137	3.70259826376677	1069	1
3.94935959864092	3.71357795271413	1070	1
3.96855484115793	3.76694883639023	1071	1
3.96166131846710	3.76701826397042	1072	1
3.94656623561204	3.73915835746101	1073	1
3.95731640915472	3.73897672236201	1074	1
3.97973573821780	3.76059056981117	1075	1
3.95466544720100	3.73394844278875	1076	1
3.96004862268064	3.73444434237815	1077	1
3.95152899110226	3.72988259744966	1078	1
3.95177184518618	3.72111936225118	1079	1
3.95553305461299	3.75948089843714	1080	1
3.94431776597636	3.75274193249344	1081	1
3.95107739082880	3.75250977707922	1082	1
3.94538654239184	3.74058349447061	1083	1
3.94259801055139	3.72196927672519	1084	1
3.93723669240316	3.73866707553999	1085	1
3.94040059152944	3.71529308908484	1086	1
3.94715893539168	3.74208775577126	1087	1
3.93604972829640	3.71298330799177	1088	1
3.94489022495916	3.71408368621519	1089	1
3.94566753622522	3.73082061417078	1090	1
3.94023649667242	3.70478634760269	1091	1
3.93797538131353	3.70742637649602	1092	1
3.94883862127519	3.72481321193247	1093	1
3.94588575118374	3.69516828217099	1094	1
3.93720435427833	3.70392387513291	1095	1
3.94201270321850	3.70018260567969	1096	1
3.94531042011416	3.69999324958870	1097	1
3.95442908686385	3.72101615391033	1098	1
3.93699954490121	3.71147603129756	1099	1
3.94907214555154	3.74909946134161	1100	1
3.96209363491368	3.76005553537503	1101	1
3.96324116296707	3.76114918350284	1102	1
3.95234744259152	3.74718013495433	1103	1
3.93682211849370	3.70507101521549	1104	1
3.93967034933663	3.71772043414835	1105	1
3.93409071817411	3.69544156155236	1106	1
3.94004106043523	3.70889019098220	1107	1
3.93645612418546	3.71112614303134	1108	1
3.93587505135552	3.70363830583518	1109	1
3.93581469532543	3.68673571830597	1110	1
3.92494393521768	3.66517735708900	1111	1
3.93131407167339	3.68263042728269	1112	1
3.95650731074344	3.75019094474536	1113	1
3.95590283475781	3.76064291661123	1114	1
3.95706826974959	3.76034412861147	1115	1
3.96803716911896	3.77227314255950	1116	1
3.97989900021943	3.81523357609190	1117	1
3.97671999456047	3.79728758002205	1118	1
3.95802730390823	3.75807689878808	1119	1
3.97173348759748	3.78924558813477	1120	1
3.96227969945456	3.76646559889737	1121	1
3.96163828435211	3.78057384295755	1122	1
3.95626060660969	3.76554862725926	1123	1
3.95524795858365	3.74598379626522	1124	1
3.95867527387335	3.74373506662230	1125	1
3.96232460894905	3.73512848199244	1126	1
3.95536973601232	3.76187946486441	1127	1
3.96881359473537	3.79213127196717	1128	1
3.98417941397259	3.81909945533514	1129	1
3.96294368362204	3.78184193199780	1130	1
3.94797769318590	3.73219492972546	1131	1
3.96120924010202	3.72257789051830	1132	1
3.94531396186641	3.71021309815709	1133	1
3.93051257086998	3.70275076543626	1134	1
3.94946725068367	3.72557359832474	1135	1
3.94773293928983	3.71610417475728	1136	1
3.94686627092291	3.69012758200525	1137	1
3.94326610364261	3.70432932657907	1138	1
3.95639622187676	3.72640201858197	1139	1
3.96034841566970	3.72822139922412	1140	1
3.96187289481212	3.75503356860070	1141	1
3.95361229427823	3.74189419765632	1142	1
3.95818356900238	3.75186520154483	1143	1
3.94894064365340	3.73455665516084	1144	1
3.94364766562869	3.70606585108992	1145	1
3.93020168298471	3.67097175949177	1146	1
3.92840554948965	3.68386965153557	1147	1
3.94495287841920	3.72085917749346	1148	1
3.93899433843505	3.70178822687105	1149	1
3.94213235461348	3.70753272765996	1150	1
3.95227920293661	3.74501421995354	1151	1
3.95424883511523	3.75641740639986	1152	1
3.95562337211180	3.76556358613507	1153	1
3.94037686572674	3.72676265359153	1154	1
3.95366837915593	3.74417159681820	1155	1
3.95686437279501	3.76261500908591	1156	1
3.95698632250381	3.74794007271385	1157	1
3.94926603514619	3.72248071845632	1158	1
3.95888446329078	3.74731001835125	1159	1
3.96186947010951	3.76499226394217	1160	1
3.94243955177007	3.70305852491248	1161	1
3.94907553047093	3.70448113526784	1162	1
3.94573515080618	3.72062700014883	1163	1
3.96659356954644	3.76736105312771	1164	1
3.94293908501548	3.71984313252243	1165	1
3.95725607307739	3.75745619895962	1166	1
3.96381627327774	3.79432175320117	1167	1
3.97478465766638	3.79097678713841	1168	1
3.96415078068850	3.74754218981791	1169	1
3.95421732193736	3.75681297198350	1170	1
3.94309115323431	3.73217087064089	1171	1
3.95513222083896	3.76317165190759	1172	1
3.96445444544959	3.77130634471176	1173	1
3.96189218472189	3.75660472190248	1174	1
3.97407735619480	3.81051370257887	1175	1
3.96020068434885	3.76793623459736	1176	1
3.94342266745912	3.72303230310906	1177	1
3.95000827224861	3.70916984452198	1178	1
3.95271738758883	3.72299182418672	1179	1
3.96331666038249	3.76357829025355	1180	1
3.94609721835407	3.72928269288281	1181	1
3.96068436901084	3.75068139047646	1182	1
3.97199033934829	3.79213510135857	1183	1
3.97592566431601	3.81338092793910	1184	1
3.98450685478473	3.84699164958462	1185	1
3.97582689071822	3.80753836485319	1186	1
3.96098934491923	3.76444663969530	1187	1
3.94641660660249	3.73924459427973	1188	1
3.95539275125010	3.76615290383107	1189	1
3.95889151847233	3.78000033675786	1190	1
3.95547118319060	3.72572862963860	1191	1
3.93377723180556	3.70177909797721	1192	1
3.94622781801142	3.72076694037694	1193	1
3.95357155043121	3.74464397320134	1194	1
3.94280716611565	3.71334427395365	1195	1
3.94959263601177	3.75050947523622	1196	1
3.93767628328896	3.70734980339770	1197	1
3.92063340772312	3.65565615801297	1198	1
3.93547471680462	3.68448584069676	1199	1
3.94716325179778	3.70024513089273	1200	1
3.93657181510764	3.68831938407238	1201	1
3.95884044114059	3.72705444579767	1202	1
3.96808859012162	3.76891181846507	1203	1
3.96270638068051	3.75650710865877	1204	1
3.94576306827852	3.71783845588637	1205	1
3.94514286563799	3.72214369945295	1206	1
3.96144684852244	3.73981431645127	1207	1
3.94305273944141	3.69765015370019	1208	1
3.93342403355781	3.66563935836830	1209	1
3.93495666187926	3.68481125634072	1210	1
3.94083158690659	3.71378311027905	1211	1
3.94566402732093	3.73738294625161	1212	1
3.94709420577314	3.73399037582194	1213	1
3.95516684226340	3.72948619969685	1214	1
3.94811096095587	3.71856381564625	1215	1
3.93967121329228	3.70628614964166	1216	1
3.94412782934358	3.71306690240254	1217	1
3.93746163497647	3.69959832536453	1218	1
3.93539045054523	3.70107409149297	1219	1
3.93451113751817	3.68880124282656	1220	1
3.92897491924107	3.66569719643732	1221	1
3.92522770505110	3.65092725558361	1222	1
3.93447176299836	3.68759840669922	1223	1
3.92684983091671	3.68218497714526	1224	1
3.94565190605671	3.70341911282958	1225	1
3.94033781136840	3.69262668746104	1226	1
3.94059888223795	3.68905160194319	1227	1
3.93242467995099	3.67773645499307	1228	1
3.95791728067566	3.73289362134104	1229	1
3.95313977962277	3.72521005229727	1230	1
3.96491069354576	3.77339814680167	1231	1
3.96451765122564	3.79734510633085	1232	1
3.98108742758642	3.81557225939223	1233	1
3.96179884928012	3.74767961783626	1234	1
3.94553545599535	3.72329180114275	1235	1
3.95548047840620	3.77364550560310	1236	1
3.95229187770781	3.77316595949326	1237	1
3.94191977129885	3.71668437782461	1238	1
3.96367912762165	3.74722295672649	1239	1
3.97809112242756	3.78458690040124	1240	1
3.94784111412119	3.73935787603065	1241	1
3.94420819742504	3.69514069606202	1242	1
3.93844143893215	3.70768485298458	1243	1
3.94893820222404	3.71866151265524	1244	1
3.95449861129549	3.73534533566925	1245	1
3.93721532528564	3.69572827278134	1246	1
3.94139874971225	3.71929755030321	1247	1
3.94898841594390	3.74301325197216	1248	1
3.94967239323230	3.75380857585038	1249	1
3.97230672386652	3.80384177885714	1250	1
3.96746868272003	3.79240370877704	1251	1
3.94995324928638	3.74697435559616	1252	1
3.94636031143620	3.71801475329624	1253	1
3.95407347485973	3.74625157357672	1254	1
3.94622157671878	3.72054491569670	1255	1
3.94221756867796	3.73217345675087	1256	1
3.95966508404386	3.76583732087760	1257	1
3.94794439071974	3.74675616761169	1258	1
3.95729045616549	3.77126108103919	1259	1
3.96451210589074	3.78345861950253	1260	1
3.96915502792526	3.77546846651645	1261	1
3.94739962062227	3.76329276532726	1262	1
3.96224330330885	3.75295492212436	1263	1
3.96449595871460	3.77689891486550	1264	1
3.95668404509041	3.76611363832929	1265	1
3.96415447947706	3.78099508369725	1266	1
3.96456618029469	3.79060187834454	1267	1
3.96524289855671	3.79887777181906	1268	1
3.96238877390480	3.78783259956150	1269	1
3.96922383544484	3.78057601892938	1270	1
3.97926223401217	3.82056849987263	1271	1
3.95853596251570	3.76763191680158	1272	1
3.96097308753869	3.76185078313416	1273	1
3.95280082837179	3.71986174573298	1274	1
3.95862088456151	3.74778944313382	1275	1
3.95803725463336	3.76817301989861	1276	1
3.95987159610531	3.76175949579942	1277	1
3.96912577297919	3.79409676788103	1278	1
3.96330314706666	3.76747072989225	1279	1
3.96867909890235	3.79260403063882	1280	1
3.97059888335648	3.78567897419699	1281	1
3.95942325932475	3.75557206921088	1282	1
3.94600351653001	3.73160285733085	1283	1
3.95879928891971	3.76907036681524	1284	1
3.97004637433377	3.80274660811769	1285	1
3.97927365077635	3.82532577947989	1286	1
3.97358740621380	3.81504325399131	1287	1
3.97667893178807	3.81608077500790	1288	1
3.96497888029548	3.77613040925471	1289	1
3.95221850143231	3.74842721426755	1290	1
3.94924890293362	3.75313813405725	1291	1
3.95205832692423	3.74017632100919	1292	1
3.94612516886733	3.70921467032563	1293	1
3.96059808872288	3.75706698516097	1294	1
3.95266959128917	3.73409317359966	1295	1
3.95121213406167	3.71018910143992	1296	1
3.94974511179014	3.70097871902418	1297	1
3.92688388921421	3.66278081525798	1298	1
3.91238224917852	3.64848656172339	1299	1
3.92947016884232	3.67362054382855	1300	1
3.92486171655266	3.64158049219440	1301	1
3.93814655027309	3.70706072820961	1302	1
3.95025416491198	3.73707929503494	1303	1
3.95644437197101	3.74404260729729	1304	1
3.96616818444813	3.77724446865421	1305	1
3.95427263951208	3.74592637556238	1306	1
3.93134122903160	3.69183500130748	1307	1
3.93523827964717	3.71640525144189	1308	1
3.95422944298565	3.74352355258473	1309	1
3.95336442382495	3.72232241583762	1310	1
3.95542602824263	3.76121582424946	1311	1
3.95649992711020	3.77118768033623	1312	1
3.96531624608458	3.78371671717274	1313	1
3.97736002042529	3.81210491297046	1314	1
3.99360291149573	3.85722325710822	1315	1
3.98237384957113	3.85934030251219	1316	1
3.97867124174434	3.82340367072713	1317	1
3.97046488211624	3.81593260398914	1318	1
3.97912069524511	3.84366584254343	1319	1
3.96741810257441	3.82082689060841	1320	1
3.96433997858507	3.78396337715480	1321	1
3.96085866612479	3.76828102725083	1322	1
3.94493285935806	3.72569934329106	1323	1
3.95437770956424	3.76081791449298	1324	1
3.96217370127618	3.77618674739779	1325	1
3.95903342148987	3.77103990720673	1326	1
3.94909983954780	3.75172501503614	1327	1
3.95211081047590	3.75869906169473	1328	1
3.94556873406366	3.74022884996000	1329	1
3.94168703591386	3.72014147622333	1330	1
3.94794208784183	3.71520547436369	1331	1
3.95062158956698	3.72630084506250	1332	1
3.94112166047565	3.71696924451859	1333	1
3.95672223682464	3.76996168956887	1334	1
3.96071892504705	3.76436748064186	1335	1
3.97064094790942	3.80867480103167	1336	1
3.98090643071342	3.83598353002761	1337	1
3.97984144953389	3.82120376213106	1338	1
3.97329832550019	3.78104312174561	1339	1
3.95078973597710	3.73977442565502	1340	1
3.95934039858158	3.76825192158307	1341	1
3.94988992783549	3.74434955258313	1342	1
3.95834619013815	3.74818329779484	1343	1
3.95541264884293	3.73056623616822	1344	1
3.93817158310689	3.69365474506028	1345	1
3.93574197735140	3.68431917697032	1346	1
3.93465840430626	3.68261761726136	1347	1
3.94044885519837	3.69633808810254	1348	1
3.94034123083243	3.70214573653599	1349	1
3.94332826633235	3.73926095292449	1350	1
3.94067208035762	3.73119350202618	1351	1
3.95268907318474	3.75000039048413	1352	1
3.95949149824506	3.76673799302973	1353	1
3.96016215548611	3.76177965904188	1354	1
3.97540940221453	3.82090111704626	1355	1
3.98415412232424	3.82678643082141	1356	1
3.96918301415780	3.80017187005746	1357	1
3.96787909127985	3.80234752265722	1358	1
3.95949687624587	3.78593722245171	1359	1
3.96948864668630	3.79839036512718	1360	1
3.96276050637458	3.80397802385071	1361	1
3.97443248668092	3.81617611474754	1362	1
3.97708274727816	3.80592229024846	1363	1
3.97558630786137	3.79087602371537	1364	1
3.96482345702591	3.77547021797277	1365	1
3.96451211714432	3.78162294951933	1366	1
3.93708972653009	3.72133163272951	1367	1
3.93770572288524	3.72527744975729	1368	1
3.93903918750233	3.71276570701282	1369	1
3.92922237477313	3.68641751347457	1370	1
3.93331129902676	3.72646601778819	1371	1
3.94447905439284	3.73263692900813	1372	1
3.93595619771803	3.72407631173660	1373	1
3.93074284055334	3.70191803024985	1374	1
3.93773834999852	3.71415222452686	1375	1
3.94986707758456	3.74049404196971	1376	1
3.96575173955848	3.76888707129026	1377	1
3.94778816210820	3.73610458937273	1378	1
3.94287582157100	3.72617961046499	1379	1
3.93442360411959	3.68702243248750	1380	1
3.94250011229747	3.69771750478517	1381	1
3.94137007060410	3.70982548206427	1382	1
3.95594595390419	3.73216092760995	1383	1
3.92598706469532	3.68235592086627	1384	1
3.93188324463759	3.70419864421126	1385	1
3.93744640570470	3.68080295201602	1386	1
3.94588114372922	3.71408566316849	1387	1
3.93333904315570	3.71232625930516	1388	1
3.92349822235443	3.69415715312919	1389	1
3.93728175473776	3.70930399813239	1390	1
3.94505939152029	3.74681648587930	1391	1
3.96804159389112	3.77667616118973	1392	1
3.97120050576956	3.80208040430734	1393	1
3.96722933478653	3.79328212702248	1394	1
3.95699494022368	3.78346678386026	1395	1
3.95673415045065	3.78243468286281	1396	1
3.93277063781321	3.71710980360878	1397	1
3.93518851420776	3.72675453411680	1398	1
3.94298725625287	3.72905506456418	1399	1
3.94109895384798	3.69922529958809	1400	1
3.94049670615991	3.71147798988457	1401	1
3.94416207470028	3.71059260224360	1402	1
3.94606670006966	3.73254380851574	1403	1
3.93925932620431	3.72201262852043	1404	1
3.94276331576436	3.74406654978707	1405	1
3.94463685082145	3.73177490916969	1406	1
3.94368182982238	3.72868401918745	1407	1
3.93493066571853	3.72183432170426	1408	1
3.96780008166038	3.77922029853670	1409	1
3.96088886048672	3.77012789055616	1410	1
3.95997244694121	3.76670787272047	1411	1
3.96818503642596	3.76037317678015	1412	1
3.96991862167621	3.76247288666311	1413	1
3.95352336763696	3.75386503465567	1414	1
3.94218530634577	3.74053885498604	1415	1
3.95082936089895	3.74163366684275	1416	1
3.94157905386663	3.72513345469560	1417	1
3.94406297304518	3.73827560999082	1418	1
3.94780371087003	3.72578048179247	1419	1
3.95540397021988	3.71255285394618	1420	1
3.95481926783396	3.74036120636737	1421	1
3.94721873459410	3.73800394436242	1422	1
3.95821607097105	3.75185149551831	1423	1
3.96302527754330	3.77504884949430	1424	1
3.98059170080343	3.82725711881324	1425	1
3.98546584026344	3.84812657788492	1426	1
3.96948932739876	3.77755684640966	1427	1
3.94682693640540	3.72368108206020	1428	1
3.94899363798424	3.74093322345064	1429	1
3.95064399588776	3.74310299627607	1430	1
3.95597110458581	3.75505211375857	1431	1
3.96305601490679	3.76471517927786	1432	1
3.95802630457470	3.76038122278934	1433	1
3.95618649117440	3.74234758357484	1434	1
3.97234515935245	3.78499795090368	1435	1
3.97442116884363	3.80103535809765	1436	1
3.97118722112550	3.80034134944281	1437	1
3.96917893128211	3.80683596068138	1438	1
3.95876367753679	3.76815161414316	1439	1
3.95736988863300	3.73974562010519	1440	1
3.93750981349890	3.69421770857645	1441	1
3.93964603054919	3.70240070083539	1442	1
3.95242483331986	3.74705049368345	1443	1
3.94837329113398	3.73855657735309	1444	1
3.94262683284453	3.71347228314693	1445	1
3.95344234718446	3.73089807229497	1446	1
3.95324889211216	3.76498524305411	1447	1
3.94116023817774	3.72840181042934	1448	1
3.93141055566024	3.69100850780534	1449	1
3.94229511191447	3.71067486533729	1450	1
3.96012353955951	3.74079716055852	1451	1
3.94710586226336	3.72766934561713	1452	1
3.93752088324694	3.71305084534396	1453	1
3.95636698687183	3.73745193734598	1454	1
3.96821364430400	3.80453055873295	1455	1
3.94699621577989	3.76302285330437	1456	1
3.93691040688464	3.73469073245445	1457	1
3.92631373798111	3.68478326373080	1458	1
3.92991246085372	3.67640869755522	1459	1
3.94316461112778	3.72210847977188	1460	1
3.95591546919119	3.74642937612451	1461	1
3.94827180643398	3.74663915785348	1462	1
3.95123056146893	3.74789922815088	1463	1
3.94908004701864	3.74795067375161	1464	1
3.95914410269818	3.76009410119831	1465	1
3.94662842497811	3.72630052465701	1466	1
3.94882744673874	3.74737503834114	1467	1
3.94805330256041	3.75209832856794	1468	1
3.96604998584463	3.77624727509730	1469	1
3.97764022291034	3.79249846621522	1470	1
3.97504551439604	3.79930644056752	1471	1
3.95066667292407	3.75634954935960	1472	1
3.95530855045637	3.75089389100518	1473	1
3.96035718713693	3.73361927873509	1474	1
3.97161156914883	3.73652313107225	1475	1
3.94742004949154	3.73093053650288	1476	1
3.93334591446556	3.70805046024817	1477	1
3.94562912663205	3.73171751348982	1478	1
3.93869749988059	3.70142949477283	1479	1
3.92753971764623	3.69039557293754	1480	1
3.94168812112621	3.70686470462640	1481	1
3.94687416435172	3.71500329889488	1482	1
3.95526280247421	3.73594797193944	1483	1
3.94483013153632	3.71826786197875	1484	1
3.93539540208356	3.68667091015422	1485	1
3.93773815465933	3.69471510742607	1486	1
3.92342397573659	3.67647450434549	1487	1
3.92924808827377	3.65943393339892	1488	1
3.92887183819845	3.67634401011392	1489	1
3.92787241232303	3.67946845994568	1490	1
3.92508885644679	3.68837105090891	1491	1
3.92423173324561	3.67244293193029	1492	1
3.92822240618485	3.66165025947062	1493	1
3.94441707096431	3.72214184132354	1494	1
3.95395100813769	3.74946839446239	1495	1
3.95739709698162	3.77128418269214	1496	1
3.96807731488919	3.79715660064456	1497	1
3.94947675490530	3.73909709492457	1498	1
3.95169928181557	3.75151483808914	1499	1
3.95338485050168	3.75890348956175	1500	1
3.94464304523924	3.73626959569387	1501	1
3.95674096941739	3.75672119928090	1502	1
3.97851356871413	3.81175394336774	1503	1
3.95791425805246	3.77685097509114	1504	1
3.94080699572898	3.72851624273454	1505	1
3.96441227675813	3.76582206651624	1506	1
3.98326341538260	3.78561160935055	1507	1
3.95504674839797	3.73451732421888	1508	1
3.94974553212523	3.71599299368317	1509	1
3.96243277946494	3.77182566667223	1510	1
3.96279021456298	3.78639861256332	1511	1
3.94884026487152	3.75703754310313	1512	1
3.94409982034076	3.74856618088766	1513	1
3.94798393878980	3.72007461396225	1514	1
3.93917142090771	3.71444641145136	1515	1
3.92919795758117	3.67989097247550	1516	1
3.93337553795661	3.68789592924806	1517	1
3.92929669368224	3.68727390763543	1518	1
3.93450082880628	3.71631818902987	1519	1
3.93602850855512	3.70284797256154	1520	1
3.94258413327811	3.72519338626406	1521	1
3.95391272376737	3.76588251866801	1522	1
3.95376039011827	3.76299170325883	1523	1
3.96238494698743	3.79223688125755	1524	1
3.96044829888418	3.78451216671090	1525	1
3.96659991652893	3.81395903619104	1526	1
3.95490043732655	3.79206676685514	1527	1
3.94535368014741	3.74607890285831	1528	1
3.94189282200136	3.75031838307595	1529	1
3.95241576457715	3.74980129332832	1530	1
3.94642989125580	3.72706599132110	1531	1
3.93535390829535	3.69122488007963	1532	1
3.93337761315602	3.68361070796079	1533	1
3.93896925918312	3.69461451800070	1534	1
3.93346812430881	3.68701354017794	1535	1
3.92877618250477	3.67441387584306	1536	1
3.94178008471596	3.72595979275119	1537	1
3.95526835753240	3.74349107044974	1538	1
3.95312582180777	3.76940317934952	1539	1
3.97118583580920	3.78163554888018	1540	1
3.94440664135718	3.73025170602164	1541	1
3.94171847365214	3.70572071985521	1542	1
3.95447742845440	3.74167609855769	1543	1
3.95326806331399	3.75398982367143	1544	1
3.95967159915776	3.76482062907580	1545	1
3.96609385809979	3.76994446761386	1546	1
3.95036236035099	3.74092239846743	1547	1
3.95822066505984	3.75904191276383	1548	1
3.95639601455944	3.75641639488446	1549	1
3.94919479952948	3.72623414925250	1550	1
3.93528246111642	3.69807923674868	1551	1
3.94154392747233	3.73307541450347	1552	1
3.93386452416745	3.69220006882237	1553	1
3.93518520506311	3.68967576058510	1554	1
3.93490474874145	3.71861138362690	1555	1
3.91664054694108	3.66414649756270	1556	1
3.93100594491693	3.67567203102626	1557	1
3.92442205951293	3.64499681006121	1558	1
3.93672274312112	3.69165731261246	1559	1
3.92939854584416	3.69117226095462	1560	1
3.93815669387175	3.69563224186918	1561	1
3.95234263865929	3.76517616672199	1562	1
3.94925521655200	3.77323777975179	1563	1
3.95242756576210	3.76538388473027	1564	1
3.96487541019059	3.78202781766179	1565	1
3.95196267893145	3.74820600814632	1566	1
3.94319682228049	3.73554802619621	1567	1
3.95527897447690	3.76155074490137	1568	1
3.94249417113602	3.72260409924220	1569	1
3.93673830664762	3.72665088002757	1570	1
3.96381552303550	3.76247699634236	1571	1
3.96613744688312	3.77624729917100	1572	1
3.97135703733517	3.79374047038899	1573	1
3.96023441872507	3.78823298280452	1574	1
3.94246273588224	3.73557073250571	1575	1
3.94379950423288	3.73344397599351	1576	1
3.95208002708521	3.74883644257128	1577	1
3.94911962633026	3.71772470446218	1578	1
3.95046011141162	3.73989806169009	1579	1
3.95416862902465	3.76773555440099	1580	1
3.95141987911330	3.76028615732801	1581	1
3.95495167411566	3.76850140291368	1582	1
3.94495195664536	3.74158329428624	1583	1
3.96621181103319	3.77756240027473	1584	1
3.94286900559528	3.71453155221831	1585	1
3.95191553959335	3.73842629632807	1586	1
3.96302391448295	3.76709701036062	1587	1
3.96252626465939	3.76149588288672	1588	1
3.96359826865292	3.78327446529751	1589	1
3.96275013904760	3.77761306017998	1590	1
3.95502509554913	3.75668363964645	1591	1
3.95935876063922	3.76929934013802	1592	1
3.94034155024815	3.72946292829262	1593	1
3.94189258629708	3.71611027312097	1594	1
3.93405969811263	3.70882532820506	1595	1
3.93063235744705	3.68150375504539	1596	1
3.94095626447686	3.69613090501059	1597	1
3.95465339725663	3.74271930241409	1598	1
3.94518969730334	3.72392511470726	1599	1
3.95109951086283	3.76017816013161	1600	1
3.94218713621209	3.72895023339638	1601	1
3.93654596056391	3.70156325567204	1602	1
3.95069275688886	3.73279037142203	1603	1
3.94834436897282	3.71746616461467	1604	1
3.94492699885187	3.70236872161017	1605	1
3.96100610445860	3.77168481756290	1606	1
3.93974362727311	3.73035777344165	1607	1
3.94235284282363	3.71757802796799	1608	1
3.96579877416852	3.77158128377152	1609	1
3.97138860529145	3.76873647577307	1610	1
3.96234616448079	3.75758017908375	1611	1
3.98394779635525	3.79712988604384	1612	1
3.97557089498534	3.80059187509407	1613	1
3.96835855082325	3.79580390679045	1614	1
3.96220584174399	3.76454130808080	1615	1
3.95704358959891	3.72879969631400	1616	1
3.95338623123998	3.71011848956428	1617	1
3.96058590425716	3.75525677482561	1618	1
3.95327399095465	3.73719309052393	1619	1
3.93359338782605	3.69245409105024	1620	1
3.95531832552303	3.72032226375271	1621	1
3.95096938555896	3.72663646380660	1622	1
3.94717160101086	3.74180996854054	1623	1
3.94583522249827	3.73068840038209	1624	1
3.95932905503000	3.76140958151491	1625	1
3.95997525515095	3.77431481205732	1626	1
3.95904070976517	3.78014628374677	1627	1
3.96758641227201	3.78063719674693	1628	1
3.97797440027655	3.80870344661568	1629	1
3.94191922535485	3.73127962568080	1630	1
3.95491464790699	3.75408596446821	1631	1
3.94928207103601	3.74934225582392	1632	1
3.94567158735886	3.73312319856629	1633	1
3.93631642058514	3.71298355359917	1634	1
3.93411594601926	3.71401756968888	1635	1
3.93662029591089	3.70852219103483	1636	1
3.93020173345089	3.70118554379492	1637	1
3.93492596359841	3.71294517561339	1638	1
3.94703211077139	3.75589159502992	1639	1
3.94934840142823	3.75823539473444	1640	1
3.95660544548455	3.75717843703132	1641	1
3.94817556696958	3.73539144638902	1642	1
3.95432342696224	3.73497311242063	1643	1
3.94315520736638	3.70992721570169	1644	1
3.95273574377647	3.74904353190261	1645	1
3.94154530192777	3.72844578514941	1646	1
3.94359181327039	3.72832517650900	1647	1
3.93638831883903	3.71687480966226	1648	1
3.94766551793893	3.74581421124020	1649	1
3.95602977757491	3.74817976636699	1650	1
3.94629850459541	3.75353382510753	1651	1
3.93580946213093	3.70213758670713	1652	1
3.94007612673074	3.70823589760247	1653	1
3.93972547059652	3.70812491791933	1654	1
3.92210427648138	3.66156769147599	1655	1
3.91538747451208	3.64623556631254	1656	1
3.91129034757602	3.62877168784843	1657	1
3.91979272971536	3.64714326974496	1658	1
3.93571396886781	3.70757196290670	1659	1
3.93666230788775	3.68578714065759	1660	1
3.94106082037779	3.69974164947003	1661	1
3.93337866222708	3.68579343308899	1662	1
3.93873431373678	3.71173461289738	1663	1
3.93988619374793	3.72202914183621	1664	1
3.94773032732379	3.75304996949802	1665	1
3.93486230710630	3.71592242619798	1666	1
3.94215838644479	3.72720793081301	1667	1
3.96140941310946	3.76623590178785	1668	1
3.95991928926450	3.76177246612932	1669	1
3.94412734362441	3.72999247295989	1670	1
3.92587619703046	3.69969581048510	1671	1
3.93639829094099	3.69319611706362	1672	1
3.92800131665589	3.68027955408966	1673	1
3.92063158843328	3.67022598832914	1674	1
3.91916939951235	3.66342459901869	1675	1
3.93697207351840	3.70030395927962	1676	1
3.95797389181950	3.75468803320913	1677	1
3.97068411943287	3.80514965195701	1678	1
3.96061773601393	3.76500699381456	1679	1
3.95710742507673	3.76045177123553	1680	1
3.95355763696999	3.77116121118579	1681	1
3.96634036413891	3.76430725556931	1682	1
3.96292248957876	3.77231546206336	1683	1
3.97109726874594	3.78590921305833	1684	1
3.97253479476423	3.80418282442035	1685	1
3.96228530393895	3.81150083884444	1686	1
3.96081242557432	3.81950610423734	1687	1
3.95389648580110	3.77682564777267	1688	1
3.96467885959289	3.79746581078750	1689	1
3.96080543810432	3.75977615829417	1690	1
3.96251121521548	3.77704723433084	1691	1
3.96835375994038	3.79696026964639	1692	1
3.96644717983261	3.78097782421119	1693	1
3.97637776714605	3.80161291983618	1694	1
3.96419499386744	3.79098622668360	1695	1
3.95047043936458	3.74867946041703	1696	1
3.93768617123955	3.74122990223497	1697	1
3.95363752143283	3.73942122362148	1698	1
3.94553053321402	3.71581781753986	1699	1
3.92590257788877	3.69096991095501	1700	1
3.92899469120547	3.68102165290261	1701	1
3.93926176272759	3.69265508644381	1702	1
3.92919691452808	3.69070372586775	1703	1
3.94027102179333	3.68795807612999	1704	1
3.94832840714318	3.73782330880252	1705	1
3.93547629565081	3.69587333980801	1706	1
3.93452862999853	3.68801436940357	1707	1
3.95032736162506	3.71138490882096	1708	1
3.95947629225781	3.76449011098723	1709	1
3.95471325619461	3.75263610894980	1710	1
3.95609148225637	3.75289316919533	1711	1
3.96280560377462	3.77942046389651	1712	1
3.95564811047647	3.77885690638273	1713	1
3.95728853115419	3.77787284085692	1714	1
3.92904645356244	3.70528516442325	1715	1
3.93874688424933	3.71856499760205	1716	1
3.95989833583789	3.76230363440157	1717	1
3.96857321556452	3.80890889605671	1718	1
3.96331254810434	3.80657587629366	1719	1
3.98083221419192	3.82741565608610	1720	1
3.97372473790535	3.81711860364941	1721	1
3.96039883411018	3.77773867064774	1722	1
3.95174790426338	3.75668970142215	1723	1
3.95465405308982	3.76062511962970	1724	1
3.96331078828990	3.77610276451530	1725	1
3.97450673879887	3.79842074352109	1726	1
3.95484492193342	3.74697481806930	1727	1
3.93957020738655	3.72074422244576	1728	1
3.94951893224020	3.72159596888213	1729	1
3.94830840003766	3.75199420698034	1730	1
3.94159487781188	3.73751397049641	1731	1
3.95564335710404	3.75928279259379	1732	1
3.95024429187479	3.76197774040305	1733	1
3.94760812448274	3.73549073486895	1734	1
3.93480713832781	3.71745367246392	1735	1
3.94697540168930	3.74385706029488	1736	1
3.94494679490651	3.73850867880750	1737	1
3.94109048038298	3.72271759161463	1738	1
3.93803233684650	3.70686782369905	1739	1
3.92217254165787	3.67497506183972	1740	1
3.93299889778537	3.69719757592442	1741	1
3.94509573169615	3.73883148029447	1742	1
3.96562109515611	3.76455898280134	1743	1
3.96280098101612	3.76350271963501	1744	1
3.95235658714307	3.75687777007533	1745	1
3.95147613631288	3.73122747192226	1746	1
3.93537309217620	3.71177465811672	1747	1
3.91712183528079	3.66904100080956	1748	1
3.91142429449129	3.63802847131758	1749	1
3.92505532798215	3.67104362287642	1750	1
3.94813204275981	3.72910483862922	1751	1
3.94525758060422	3.72157022428130	1752	1
3.95866330377781	3.74550463347118	1753	1
3.94954864529280	3.74570154759047	1754	1
3.94332715123478	3.73542427610580	1755	1
3.94489838431129	3.73620668230822	1756	1
3.94301330970243	3.73409368073383	1757	1
3.96332206734691	3.77944572277893	1758	1
3.95823217635928	3.78249419376378	1759	1
3.94242350627694	3.75680943426321	1760	1
3.95521759124321	3.77834346045266	1761	1
3.95121083450258	3.76814954816554	1762	1
3.94945885806379	3.74350095901674	1763	1
3.94757412388075	3.74164647891487	1764	1
3.94984873430486	3.73576173366660	1765	1
3.94448231720794	3.72876037371864	1766	1
3.95132469687869	3.75627419096599	1767	1
3.95305381127903	3.72954614759466	1768	1
3.94643433426908	3.69534610456357	1769	1
3.94270133937059	3.71865612545593	1770	1
3.93489616978681	3.69771398016810	1771	1
3.92422216675231	3.68459492192264	1772	1
3.91799887410051	3.65820340516293	1773	1
3.92943228429631	3.70250747802058	1774	1
3.92299712230678	3.70330828315248	1775	1
3.92908797058730	3.69331280070603	1776	1
3.90637911658358	3.65442871963122	1777	1
3.92131922545529	3.68218687484877	1778	1
3.94024432091676	3.73527214775696	1779	1
3.95518628492614	3.76124776811465	1780	1
3.94677543638533	3.73323974732615	1781	1
3.94167308125320	3.72983595515154	1782	1
3.95552671045919	3.74406329789090	1783	1
3.95133369922751	3.74018276222604	1784	1
3.95202328336535	3.74845833382333	1785	1
3.94134399939188	3.71837563499966	1786	1
3.95141674255444	3.72122393022368	1787	1
3.94531388414192	3.71832357826362	1788	1
3.93920679846952	3.71790683498072	1789	1
3.93694964986200	3.70888738777143	1790	1
3.92660149055246	3.70802181078557	1791	1
3.93216168161059	3.67496521483337	1792	1
3.94602417547057	3.71949657239689	1793	1
3.94063107203435	3.70953879525967	1794	1
3.93965468698408	3.71179794576253	1795	1
3.94620231814183	3.69321100454591	1796	1
3.93506552023905	3.70851527655915	1797	1
3.95818826469694	3.76265781678432	1798	1
3.94896726882235	3.75859792753877	1799	1
3.94935200099289	3.72245335835409	1800	1
3.95528573303689	3.75632078825668	1801	1
3.93916307557078	3.72692604184275	1802	1
3.93332568969422	3.72086838003670	1803	1
3.94032229165840	3.72254345114153	1804	1
3.93028035982854	3.70003254609269	1805	1
3.95434611336798	3.72032765569697	1806	1
3.95307484973481	3.73902810582095	1807	1
3.93997616071325	3.70965030768072	1808	1
3.92335387223810	3.67512634865633	1809	1
3.94327328799536	3.70572604269258	1810	1
3.96103739125697	3.76076476678654	1811	1
3.96995569220760	3.77400985042289	1812	1
3.95106843771937	3.73461201113913	1813	1
3.94058073898947	3.71249947448147	1814	1
3.94147419289460	3.70192216719256	1815	1
3.93320045502984	3.70097085629848	1816	1
3.92939882253132	3.69912957852283	1817	1
3.92472743248877	3.68353478129684	1818	1
3.92775770782980	3.67787860346425	1819	1
3.92763769401231	3.70566375607656	1820	1
3.92341027672552	3.68083225874617	1821	1
3.93132713885859	3.71473006161587	1822	1
3.94774477683544	3.74292365749134	1823	1
3.94313747157085	3.73441022434972	1824	1
3.96523484459043	3.75403242550140	1825	1
3.95293197695475	3.75857099398010	1826	1
3.93118198504276	3.68638769689204	1827	1
3.92649803931234	3.67708779980196	1828	1
3.94895466441751	3.72470721380545	1829	1
3.95651397617338	3.75821573647715	1830	1
3.95122386487799	3.74993960035368	1831	1
3.96113388788499	3.79109111414717	1832	1
3.97245175380887	3.79683637843086	1833	1
3.95854218077798	3.75622176427861	1834	1
3.95595698478162	3.75690152396846	1835	1
3.95548927262990	3.74892736021698	1836	1
3.96244584133433	3.76440225319727	1837	1
3.94205869682825	3.74248348197269	1838	1
3.95381389566780	3.75600585171263	1839	1
3.95341388908627	3.74580185482226	1840	1
3.95531947626955	3.76365434166351	1841	1
3.95811587512268	3.75974259726471	1842	1
3.96036355853342	3.76372361579293	1843	1
3.94651246229395	3.72874457129812	1844	1
3.94554422731824	3.73207729640719	1845	1
3.95426078822997	3.74081126414362	1846	1
3.96571818969858	3.76921929266457	1847	1
3.97081613597602	3.80073162023655	1848	1
3.96484982901086	3.78105870701055	1849	1
3.96997069469450	3.78772480151280	1850	1
3.96785735184770	3.78321734718163	1851	1
3.95685966158088	3.78829130122229	1852	1
3.96093028029323	3.78358523158264	1853	1
3.96724805900226	3.78516122476147	1854	1
3.97110493138303	3.78043512573395	1855	1
3.96002198818738	3.77912827880472	1856	1
3.95481097158108	3.76715833901513	1857	1
3.95160081122640	3.73465582463183	1858	1
3.94599514899821	3.70268811701927	1859	1
3.93513344881260	3.71020706405369	1860	1
3.91999512231094	3.67693454761652	1861	1
3.94057164106268	3.73226238256061	1862	1
3.94830187544622	3.74801592382620	1863	1
3.93474543972782	3.71827680710441	1864	1
3.92277843893743	3.68349986427066	1865	1
3.94606750582994	3.73703351232003	1866	1
3.95096943357567	3.75053138105964	1867	1
3.96239538947336	3.77750287676728	1868	1
3.97207762193647	3.80083188481212	1869	1
3.94963962691475	3.75762894125074	1870	1
3.95340608247091	3.75409263020479	1871	1
3.94902236990058	3.73634216824308	1872	1
3.94620037720171	3.73364161475744	1873	1
3.94225671414812	3.74138958741795	1874	1
3.95877237617391	3.75676247539307	1875	1
3.96775057722897	3.78451296050474	1876	1
3.96876067361389	3.78762733618180	1877	1
3.96410855722200	3.76936343074882	1878	1
3.98003997981401	3.82103776564237	1879	1
3.97229562386195	3.78220326254763	1880	1
3.96350275051731	3.76118943003169	1881	1
3.95023887779377	3.73543536110427	1882	1
3.92539304159346	3.68626597469153	1883	1
3.93202693323441	3.66869957899470	1884	1
3.93590300934726	3.70193060404649	1885	1
3.94308539633512	3.71106757397278	1886	1
3.92912095349558	3.68894169072867	1887	1
3.94739622257901	3.73973934585980	1888	1
3.94617318791617	3.74128253031824	1889	1
3.95657518646198	3.74769183969376	1890	1
3.97507492973780	3.79981716885354	1891	1
3.97853962153384	3.80101143337016	1892	1
3.98882731264074	3.83304809785106	1893	1
3.98951841399624	3.82192708217431	1894	1
3.97069485543066	3.78729646924959	1895	1
3.95731151349029	3.75348221061873	1896	1
3.95564447473402	3.75226881663696	1897	1
3.94381223254335	3.71472578411229	1898	1
3.93076933885964	3.71654854475009	1899	1
3.94384161060019	3.74122456618158	1900	1
3.96531961570265	3.79180034694050	1901	1
3.97742439911746	3.81712866280501	1902	1
3.96476510627138	3.78862415163328	1903	1
3.95907736744319	3.76007005359717	1904	1
3.95145433750788	3.75104986246133	1905	1
3.94471367506188	3.74857737819536	1906	1
3.95422874568552	3.74621170517019	1907	1
3.94529402500705	3.73049225285930	1908	1
3.95319617672160	3.73442282510014	1909	1
3.96251993090801	3.76360295963809	1910	1
3.95695472686883	3.75291684111535	1911	1
3.95817487956434	3.75810661539723	1912	1
3.94597756079188	3.73440014725264	1913	1
3.95235583377933	3.76373209353819	1914	1
3.93926851681512	3.71863828633407	1915	1
3.95908072119734	3.76558118246921	1916	1
3.98482849303702	3.81152213259985	1917	1
3.96112527094801	3.78618693843174	1918	1
3.96327013363148	3.78492044384258	1919	1
3.95594348884557	3.75526151120404	1920	1
3.93895153997758	3.73342109521685	1921	1
3.93476105018152	3.72083936731548	1922	1
3.93833741416599	3.72635072268798	1923	1
3.94520363710220	3.74461773722133	1924	1
3.94093205829337	3.69769227777531	1925	1
3.94772769962706	3.69292037905057	1926	1
3.93700865445270	3.68947184908671	1927	1
3.95941058095594	3.76144904933780	1928	1
3.95600160764423	3.76458200330593	1929	1
3.95717667092313	3.74448206297085	1930	1
3.94438557086049	3.73671724020667	1931	1
3.94863009652442	3.74450455933735	1932	1
3.95740935696341	3.76308319770117	1933	1
3.96506944362254	3.78651651600346	1934	1
3.95978346718406	3.77406070974153	1935	1
3.95707819210166	3.74192961975473	1936	1
3.96512736973052	3.78827017987702	1937	1
3.97556398626869	3.82164138576252	1938	1
3.94691334388158	3.75336900975979	1939	1
3.95927011790010	3.76265520577558	1940	1
3.95090057687388	3.74405082550514	1941	1
3.94159793293158	3.70611876367115	1942	1
3.94641574891611	3.71861744457828	1943	1
3.93249434785123	3.69429625255136	1944	1
3.93700128217275	3.71080213431132	1945	1
3.93624133193317	3.71216222908439	1946	1
3.93579371039697	3.72778505701081	1947	1
3.93770335157541	3.70717985901406	1948	1
3.93539897911553	3.70687565890432	1949	1
3.94063005124078	3.74271867151387	1950	1
3.96472294331230	3.78752607413312	1951	1
3.98255378223207	3.83550585616582	1952	1
3.97608987875218	3.83663657250488	1953	1
3.96517907253086	3.81094118850907	1954	1
3.94325173318246	3.73168741554324	1955	1
3.95911544161626	3.76231987860788	1956	1
3.96557694905855	3.77420067391800	1957	1
3.95157194650175	3.74370317538901	1958	1
3.96264420541602	3.79254814951799	1959	1
3.96850093620929	3.79207654082839	1960	1
3.95617484771272	3.76827742424091	1961	1
3.95289699424034	3.73238969099745	1962	1
3.95154939544552	3.74155389237477	1963	1
3.93088096577242	3.65922898826569	1964	1
3.91004696987282	3.62610090632955	1965	1
3.92630349055162	3.66980144578191	1966	1
3.93484032540855	3.69755368324507	1967	1
3.94808045653835	3.73879676069548	1968	1
3.95760353769424	3.76171952822961	1969	1
3.95495935836869	3.77071674724491	1970	1
3.96285225498217	3.79804847637138	1971	1
3.95709000716235	3.75842287663730	1972	1
3.95400220755042	3.73907900364106	1973	1
3.95289684307947	3.75058399564710	1974	1
3.94747903438315	3.75069196217742	1975	1
3.95254529011234	3.76611012897767	1976	1
3.96861288667449	3.80255708381990	1977	1
3.96590581033852	3.77466934335971	1978	1
3.94774657402246	3.72381076357999	1979	1
3.95365921626911	3.74571659553929	1980	1
3.94788690103441	3.74615427595664	1981	1
3.92732464157036	3.69984139081763	1982	1
3.92138681800382	3.64830771356558	1983	1
3.91800592152775	3.62300291795490	1984	1
3.91357346976884	3.62911272178748	1985	1
3.92350326491058	3.65428803629715	1986	1
3.92783060142097	3.68990084685161	1987	1
3.94298698671287	3.73668120057721	1988	1
3.93164369906954	3.71763132023568	1989	1
3.93577492496743	3.70302163387723	1990	1
3.95824458261427	3.76169962761415	1991	1
3.96406432798096	3.76439009761401	1992	1
3.94613594023229	3.73926377621424	1993	1
3.95602827961721	3.72974854342525	1994	1
3.93386343018453	3.68646544321736	1995	1
3.92951110860138	3.67293597167202	1996	1
3.91629664593730	3.66483402894257	1997	1
3.92184331329455	3.69526107056887	1998	1
3.93764800220777	3.71976177241403	1999	1
3.92972252971730	3.67742188125792	2000	1
[truncated: 23,000 more rows]
