# Supplementary material for: Reversibility and Viscoelastic Properties of Micropillar Supported and Oriented Magnesium Bundled F-Actin
Source: PLoS One. 2015 Aug 31;10(8):e0136432. doi: 10.1371/journal.pone.0136432 (PMC4556452; doi:10.1371/journal.pone.0136432)
Supplement: S1 Data — See the Readme.txt file within. (ZIP) [file pone.0136432.s004.zip › Rheology-raw-data/120416 10mM/fov2012noDD/fov2012noDD.txt]

3.80548444547883	3.76869921955802	1	1
3.80103478465083	3.78974146438358	2	1
3.80504069338664	3.82114244528175	3	1
3.80283789980454	3.79896333881323	4	1
3.80710059228347	3.81139537900929	5	1
3.78700197267482	3.76512101858904	6	1
3.77115135900820	3.75527714311667	7	1
3.78662566668676	3.76514279273781	8	1
3.79504600844038	3.77455097709603	9	1
3.81025732730477	3.77955759927834	10	1
3.79207273114252	3.76686740319663	11	1
3.79283374128313	3.76277760387172	12	1
3.79911054831464	3.76681047353334	13	1
3.79629026361503	3.74843808801071	14	1
3.78605330378486	3.75811298444320	15	1
3.77925295428059	3.74418500619974	16	1
3.79875534469236	3.74534882237634	17	1
3.79185411736495	3.76319094283804	18	1
3.77468730215342	3.69384212919968	19	1
3.79184907248679	3.73451707720561	20	1
3.78795464952955	3.72786098885429	21	1
3.78143613491894	3.72663612549406	22	1
3.78886482700662	3.72935903573161	23	1
3.77691356239300	3.68584216835983	24	1
3.76815223717231	3.68153127141153	25	1
3.76248571489830	3.67500515268970	26	1
3.76083368400412	3.70106388284051	27	1
3.77236790854246	3.66878934231710	28	1
3.79109165770080	3.71777818734443	29	1
3.76712276490967	3.71784364092951	30	1
3.78892182565781	3.72266841191070	31	1
3.77823526193378	3.68765300817421	32	1
3.78935513951870	3.73025677477099	33	1
3.77188227993284	3.68937467371583	34	1
3.77377853776814	3.69677605054394	35	1
3.78693097795876	3.68712709658857	36	1
3.75225259586408	3.65044957332775	37	1
3.76140107282766	3.63664527493911	38	1
3.75154429682992	3.65558117330728	39	1
3.75579652501749	3.67842016495940	40	1
3.76790220015178	3.69521919183520	41	1
3.80086630046802	3.74154846649118	42	1
3.79688763870106	3.78913691329730	43	1
3.79744414201094	3.77932876345062	44	1
3.78649828382354	3.75183242532613	45	1
3.79386925039836	3.76212629243159	46	1
3.79267743606572	3.75644427243842	47	1
3.80306191345267	3.74562028081490	48	1
3.79809845082441	3.74361278754266	49	1
3.79186538505443	3.72007996142620	50	1
3.79505384811130	3.73166905969845	51	1
3.77542766929858	3.71794037799317	52	1
3.77597699052184	3.72149026934353	53	1
3.78779952718420	3.74070288205506	54	1
3.76906610065724	3.72631898372665	55	1
3.79789861152848	3.75343529407286	56	1
3.79554977196548	3.75136321489376	57	1
3.78866263014287	3.73158139666583	58	1
3.79939756744305	3.73999742652006	59	1
3.78501816820637	3.72536894762892	60	1
3.77927219358814	3.72723269294951	61	1
3.79315238388215	3.71804347700657	62	1
3.78607367869245	3.72297360104730	63	1
3.79448416005844	3.70484394062750	64	1
3.78010831220474	3.69649629223267	65	1
3.78438104500420	3.72652255304728	66	1
3.79623914180453	3.73619303634339	67	1
3.79487786040505	3.75219473485231	68	1
3.78654862682914	3.73733354711129	69	1
3.79348808777599	3.74912669883667	70	1
3.77650549548423	3.70169459835958	71	1
3.77319762770680	3.70010132267602	72	1
3.77817916497738	3.71751210803273	73	1
3.78573867984026	3.73378180098194	74	1
3.76622971075502	3.71055814935762	75	1
3.78837007284253	3.73130967566981	76	1
3.81302123443709	3.76904288959920	77	1
3.79620348922756	3.76518417943213	78	1
3.81241221328850	3.77939770622311	79	1
3.81947283307815	3.81472654104204	80	1
3.80436549986542	3.78349404579886	81	1
3.80921630020663	3.79745774050469	82	1
3.80088504755972	3.78519617143733	83	1
3.78550061251830	3.74028394554414	84	1
3.79447153390434	3.75964753956617	85	1
3.79941944082426	3.76997881334316	86	1
3.81056180813693	3.79633550571179	87	1
3.80966718624651	3.80300184526777	88	1
3.79305603198285	3.78302548238762	89	1
3.78935266865056	3.71847866719783	90	1
3.77140855328561	3.73905784800389	91	1
3.78553493229340	3.74171119045898	92	1
3.79332348333166	3.74576027811598	93	1
3.77505248616204	3.73050806859510	94	1
3.79608198467686	3.77174960632520	95	1
3.78875895503797	3.80203595470919	96	1
3.79717181956793	3.75635063461837	97	1
3.78858002555065	3.75517048234008	98	1
3.79683527009188	3.74286467791713	99	1
3.78356079100306	3.73276452470466	100	1
3.78647239062389	3.72317617860773	101	1
3.77660514304928	3.71594040916212	102	1
3.77730997863706	3.73354488662856	103	1
3.78267798681821	3.71097301589524	104	1
3.78092232554136	3.72557496091352	105	1
3.79415947407363	3.75182635144790	106	1
3.80806719121344	3.75115855968793	107	1
3.79662733630236	3.75120240730569	108	1
3.79091161651211	3.73881460506330	109	1
3.79112181855821	3.75231479278706	110	1
3.78144637139251	3.71766730678626	111	1
3.77685093215369	3.77071030635466	112	1
3.82032114801809	3.81049105808671	113	1
3.81001485078645	3.79574439446147	114	1
3.79683041940150	3.78291778339839	115	1
3.79584627183892	3.75566146079327	116	1
3.77725404730075	3.72117776504086	117	1
3.77613942199580	3.69867109317030	118	1
3.77862634517148	3.68759374914229	119	1
3.76927406038544	3.70404110335484	120	1
3.77286157938086	3.70815509100010	121	1
3.77660640112335	3.71916773333663	122	1
3.76518847131976	3.67574447881542	123	1
3.76393464994142	3.67631135058436	124	1
3.75113296885332	3.67756453003422	125	1
3.75319665904584	3.68784705451039	126	1
3.76628030567497	3.67955127897717	127	1
3.77514942794192	3.69584647719764	128	1
3.77197944563140	3.68439926552333	129	1
3.78527588066355	3.71228527921575	130	1
3.78781782426667	3.73089543599063	131	1
3.78244202193538	3.70443037671821	132	1
3.77362495156545	3.66701183217381	133	1
3.77261929361143	3.70291445212125	134	1
3.78074225060019	3.66905597683418	135	1
3.76846398275187	3.70271435452870	136	1
3.78022284982006	3.70320862610785	137	1
3.78725786402470	3.71206575776984	138	1
3.78285251807012	3.74929047277007	139	1
3.78485795666535	3.75468132420439	140	1
3.78955260121459	3.76513130360714	141	1
3.80563700155056	3.79863739408872	142	1
3.79038788435992	3.78422343334796	143	1
3.79212603277156	3.76054576074845	144	1
3.79400132704464	3.75564209404208	145	1
3.77570699199660	3.73438836139985	146	1
3.80031687796601	3.73418838006361	147	1
3.78835174167298	3.70358105396898	148	1
3.77664032008544	3.68299972256192	149	1
3.78041535708322	3.69602389344830	150	1
3.76259592855917	3.68404435875417	151	1
3.77569310096456	3.69298551995607	152	1
3.78141537915773	3.71296101601879	153	1
3.76985813303704	3.71771916815169	154	1
3.78143802547908	3.73782561368033	155	1
3.77851608838660	3.72341073621564	156	1
3.78558515653860	3.73452770412629	157	1
3.76361579837023	3.70038937807430	158	1
3.76215120972773	3.71331327421927	159	1
3.76716814959683	3.69533270134925	160	1
3.78588792160022	3.74741269135475	161	1
3.78507755638186	3.75949498053306	162	1
3.77855592134018	3.72070563601388	163	1
3.78865827669169	3.74958058862596	164	1
3.80353853579267	3.77726695028819	165	1
3.80137235041596	3.77023503967987	166	1
3.80514873043149	3.77637432995224	167	1
3.80398404016268	3.78858095250863	168	1
3.78719677307594	3.79477469722120	169	1
3.80312273302916	3.78998322959916	170	1
3.80406960998622	3.76609893613611	171	1
3.79784875202472	3.75808495241691	172	1
3.79775858376395	3.75795747331042	173	1
3.78705939123297	3.73379993459261	174	1
3.77448803653591	3.71657350719903	175	1
3.78024029066376	3.72215237221043	176	1
3.78177034535676	3.70367222888841	177	1
3.79186986564499	3.71937858601295	178	1
3.78983799814747	3.75789235953996	179	1
3.80126474444682	3.76999824748674	180	1
3.79995983088806	3.80452120213365	181	1
3.79445388584778	3.78766681969151	182	1
3.79212032889532	3.75680507032310	183	1
3.77973398277042	3.76245041098219	184	1
3.79959255193837	3.79248215998874	185	1
3.80283996273620	3.81196515457366	186	1
3.79235801828819	3.76801138990265	187	1
3.78171909712659	3.73829487290876	188	1
3.78771866119363	3.69558570650228	189	1
3.77258378725355	3.68759579694600	190	1
3.76358774548614	3.69044938676807	191	1
3.79675119906699	3.73749754710278	192	1
3.79161837714709	3.79233768055984	193	1
3.78928382309053	3.78371660212505	194	1
3.79318970953978	3.76090405740635	195	1
3.79404334964439	3.76851817314514	196	1
3.78182159882927	3.75252136169909	197	1
3.77245622997586	3.70699079373886	198	1
3.76486550644913	3.66540831115970	199	1
3.78128647155912	3.72820628783753	200	1
3.77701439595341	3.69346362279355	201	1
3.77735663081827	3.70092367613570	202	1
3.78766071762993	3.73034538487059	203	1
3.77004368928553	3.72269933753195	204	1
3.77443315533138	3.74972945546921	205	1
3.76380495213087	3.69615549227974	206	1
3.76126417834014	3.68982815926273	207	1
3.76945875342974	3.71230191759669	208	1
3.77875346525416	3.74132694493238	209	1
3.77765347542144	3.73454165223240	210	1
3.77550967593569	3.71249159777840	211	1
3.76731039165044	3.69416034396235	212	1
3.77586523110253	3.70139865204205	213	1
3.79352172902627	3.78779654608642	214	1
3.79418748868577	3.77875534657652	215	1
3.80468593233762	3.78097655327940	216	1
3.81416443776575	3.79683917883995	217	1
3.79289537493612	3.79457655623421	218	1
3.80331367625410	3.78984855364442	219	1
3.79069313682917	3.79240319653964	220	1
3.80661720534147	3.79052665639787	221	1
3.81001588929834	3.82212695853437	222	1
3.80984133691152	3.82445357139192	223	1
3.79754759239371	3.78386352153452	224	1
3.79835802060541	3.77869068663483	225	1
3.77668390610909	3.73053441948410	226	1
3.77462626280996	3.71096458446819	227	1
3.77507002281265	3.75468775555695	228	1
3.78219111566450	3.73309884954814	229	1
3.79033665161538	3.74620491773576	230	1
3.78852363630415	3.72577665586693	231	1
3.79043574637914	3.75165738268226	232	1
3.78002120783920	3.71804757087953	233	1
3.77266222368890	3.69262388541797	234	1
3.76875839333732	3.69949664926727	235	1
3.78629202839196	3.76271291192309	236	1
3.79916782183986	3.74904782605386	237	1
3.79822210536554	3.76796957594976	238	1
3.78946941431164	3.76132305462059	239	1
3.80410072221135	3.76509973437009	240	1
3.79167693062469	3.74516473722377	241	1
3.78532942989426	3.73026546279355	242	1
3.78426003408730	3.74102452967792	243	1
3.79661252329088	3.75307124354294	244	1
3.80148407072501	3.74432955663161	245	1
3.80024606617471	3.77486899855333	246	1
3.80420734441354	3.77766085703584	247	1
3.77499313261704	3.71250241524241	248	1
3.76852949026825	3.72252568213149	249	1
3.78676267581592	3.76827997206663	250	1
3.78213083946242	3.76398947771757	251	1
3.77190704450844	3.72452744865956	252	1
3.75734654531461	3.71800815532918	253	1
3.76345921549181	3.68809798516180	254	1
3.78690382241845	3.71048693776183	255	1
3.77555462701942	3.70158219585637	256	1
3.78500821661891	3.74927669332439	257	1
3.79704254942612	3.74956618062421	258	1
3.76182691452793	3.73960872119209	259	1
3.79330657524488	3.78900848299465	260	1
3.81651882726555	3.82734830420951	261	1
3.81405552014349	3.82376843772653	262	1
3.79753547699906	3.79569315120121	263	1
3.81567642465306	3.82157956790700	264	1
3.78819875702670	3.77361700007385	265	1
3.81451159793731	3.77731731615234	266	1
3.78187691906467	3.73132112347914	267	1
3.78075032956796	3.71968036230076	268	1
3.76721809512887	3.70167395275025	269	1
3.78995789721232	3.75687228897704	270	1
3.77563811108513	3.76719192366815	271	1
3.79620672304493	3.74274788359753	272	1
3.77387241797774	3.74462707852210	273	1
3.78069050814637	3.72331560319181	274	1
3.77028578350350	3.71422473678031	275	1
3.78279804003477	3.78896116365006	276	1
3.76119819853366	3.72715686420134	277	1
3.77742287423129	3.72555601498713	278	1
3.77562162835936	3.72933107156497	279	1
3.76587773680757	3.68383179562161	280	1
3.78078034708006	3.71434160147564	281	1
3.78133578574130	3.74208539690679	282	1
3.79290621865718	3.76888461924993	283	1
3.79802219957033	3.76873642956152	284	1
3.77082928677737	3.74082329318497	285	1
3.79258251302479	3.75735455534723	286	1
3.79361987633751	3.76905200774015	287	1
3.78571676431389	3.78405930105115	288	1
3.79904252682695	3.77778647143345	289	1
3.78825448741775	3.73002073856607	290	1
3.76726954320214	3.71724532449119	291	1
3.79197629400962	3.72582677722890	292	1
3.80677303765454	3.77185808534439	293	1
3.79650356958965	3.77924287320070	294	1
3.78328971711117	3.76308499275837	295	1
3.78258931435456	3.74591623413618	296	1
3.77279586160830	3.75092895960441	297	1
3.77773821439712	3.78410807293767	298	1
3.79482444739634	3.78455537965777	299	1
3.78645544535087	3.76036045166059	300	1
3.78194452124761	3.76291057745748	301	1
3.78980439696805	3.75766800126429	302	1
3.79830886976338	3.81047435799191	303	1
3.78674258365575	3.80098628730130	304	1
3.79361841190369	3.75185638356721	305	1
3.79294019315031	3.72048065188461	306	1
3.77085293826051	3.70478551775947	307	1
3.77831378846454	3.70776738813343	308	1
3.77686081028180	3.72007074197363	309	1
3.76524626876271	3.73922681193382	310	1
3.77488126664989	3.72626931399608	311	1
3.77173240546617	3.72024192372664	312	1
3.78258296704317	3.74211909647324	313	1
3.78523096529173	3.70247951910008	314	1
3.77503116539967	3.69386589115059	315	1
3.77188329428880	3.70127072880013	316	1
3.77708384735918	3.70500042685674	317	1
3.75794622096531	3.69467933701116	318	1
3.78299306646337	3.72980779984153	319	1
3.76556613049789	3.74578363430871	320	1
3.77402104816823	3.71912755647832	321	1
3.77146075306326	3.72642986460823	322	1
3.77502384884877	3.78566951480020	323	1
3.79330397257166	3.76093288121514	324	1
3.79299426820309	3.73699226426197	325	1
3.78292071623703	3.73631752208298	326	1
3.79262880825405	3.76145427292295	327	1
3.75815018047953	3.74532643055433	328	1
3.75280512914448	3.69129997890835	329	1
3.76270333801902	3.71317906883858	330	1
3.76479118942462	3.71868152489929	331	1
3.77271806439116	3.72916406377572	332	1
3.76205067489313	3.74051455921185	333	1
3.78053694879318	3.71623198688666	334	1
3.77925184228344	3.72060710002831	335	1
3.79399980835833	3.72730233132993	336	1
3.80279850003915	3.75442057529043	337	1
3.80691036559624	3.80554606786787	338	1
3.78992751668394	3.80126676897115	339	1
3.79049987003674	3.77852797120063	340	1
3.79928378620841	3.77834864063877	341	1
3.79691091643886	3.74621625180439	342	1
3.79677089293976	3.76676594627663	343	1
3.78376650457127	3.79751144642037	344	1
3.79521274543104	3.77945868547428	345	1
3.78135414745816	3.75477035204478	346	1
3.79399484416479	3.78871402265279	347	1
3.79011991363248	3.82085766531157	348	1
3.78751129123322	3.75762462289504	349	1
3.78081494462081	3.77236950978584	350	1
3.78309049994661	3.75870761005240	351	1
3.79045720612207	3.74861297029289	352	1
3.78455492101463	3.74173108714121	353	1
3.76930542283199	3.71823845439968	354	1
3.77122692992229	3.72772868696946	355	1
3.78907481919966	3.76617308114353	356	1
3.78520521881933	3.74201784920580	357	1
3.77271134554536	3.70069198438368	358	1
3.76778758536697	3.72648871601765	359	1
3.75420021544639	3.67385991512436	360	1
3.75914790429904	3.67334137913221	361	1
3.77121174987273	3.72683148913139	362	1
3.76623790952177	3.71372935301096	363	1
3.76004519900530	3.72293295271104	364	1
3.79224735821949	3.78644353043226	365	1
3.79261713000143	3.75227177379575	366	1
3.78036239245271	3.72524072192125	367	1
3.75904252676757	3.66674367018675	368	1
3.77440214166260	3.71639244954476	369	1
3.76833676489678	3.68846328560385	370	1
3.77474568706027	3.72121481388502	371	1
3.78680593645569	3.78186950338688	372	1
3.78033352031357	3.76246215708536	373	1
3.77415153841795	3.74718431114415	374	1
3.79065306300008	3.75177895127617	375	1
3.79732608479506	3.73907510061150	376	1
3.79733176734753	3.74354968250844	377	1
3.76635077446345	3.69636093014972	378	1
3.77731354141852	3.72618083708870	379	1
3.77702022509554	3.72387435993699	380	1
3.77727043797769	3.71602485883325	381	1
3.76916195580264	3.71335648424050	382	1
3.75619802363398	3.68990620937217	383	1
3.78381734947988	3.73346103525620	384	1
3.79121858646193	3.77771207816707	385	1
3.79457251654899	3.77774478492833	386	1
3.80005131230420	3.73545795994297	387	1
3.79502909553660	3.76160219267037	388	1
3.80407098290258	3.76850351870632	389	1
3.80716373119155	3.76274665801148	390	1
3.79895000206092	3.80910548227464	391	1
3.81048688559914	3.81168969727228	392	1
3.78026179803020	3.75626882035846	393	1
3.78177543658443	3.75969298784694	394	1
3.79103266472144	3.76014513452667	395	1
3.78852277902338	3.79792485188256	396	1
3.79285155081106	3.76119693876180	397	1
3.77055972126860	3.71647177352355	398	1
3.77728590736750	3.72953430437436	399	1
3.78641035826366	3.76570870204246	400	1
3.78654018042065	3.75435263048924	401	1
3.76337131445424	3.72062431504761	402	1
3.78107425935907	3.74882101133168	403	1
3.78415962381036	3.73548045093456	404	1
3.77974990823068	3.75555640703219	405	1
3.78843340162006	3.77020104206336	406	1
3.78399281730543	3.76467181089611	407	1
3.79522336546389	3.75397933447386	408	1
3.77281485275328	3.72183529981671	409	1
3.77735940774729	3.69981138597358	410	1
3.77171625791447	3.69141496846904	411	1
3.76767422977475	3.70291751174727	412	1
3.78144162177198	3.73119584040812	413	1
3.78997235311675	3.78273906116379	414	1
3.80010987426359	3.79296661866770	415	1
3.80949371454828	3.78638685049043	416	1
3.79254059974021	3.75244849293743	417	1
3.76622274800407	3.75280429697522	418	1
3.78544669646464	3.77149520101067	419	1
3.80462714562554	3.76811449145117	420	1
3.79500410954088	3.77691182705812	421	1
3.79499140460680	3.75628540121389	422	1
3.78812173732694	3.76677513133131	423	1
3.78818213695954	3.76498574626900	424	1
3.78278176866166	3.77131261619724	425	1
3.78967094097267	3.78951542245054	426	1
3.81218892347575	3.82436069175803	427	1
3.80234216871571	3.81817448929497	428	1
3.78399663269128	3.76865604811152	429	1
3.78524532759152	3.74139030449899	430	1
3.78186089200402	3.75450993521215	431	1
3.75953473633184	3.74161284638009	432	1
3.79744891231765	3.76963860994501	433	1
3.79587374763183	3.74303596458476	434	1
3.79250941628858	3.74015327890803	435	1
3.79244150563685	3.75595543241909	436	1
3.78157349403646	3.76124932804083	437	1
3.77865984185388	3.76185607493471	438	1
3.75957249044915	3.71807950584985	439	1
3.76998181314404	3.70716179698113	440	1
3.76410045985588	3.68549464108405	441	1
3.78786113297720	3.74270591530954	442	1
3.77914437224171	3.75061805286681	443	1
3.78299276005257	3.71580434989063	444	1
3.78836311578821	3.75636639681359	445	1
3.79712197153328	3.79680372848383	446	1
3.80199390381026	3.79530298712662	447	1
3.79908549294375	3.76588631819338	448	1
3.79387425125384	3.79245878283565	449	1
3.78350900072443	3.74817995592649	450	1
3.78181393127722	3.75323162646363	451	1
3.79563125192464	3.74278860702293	452	1
3.78033566238981	3.72668007383368	453	1
3.76523160632488	3.73705847725097	454	1
3.77429391873032	3.71847251591498	455	1
3.78303515122489	3.72995334755290	456	1
3.77498437308352	3.71111480949196	457	1
3.76663498108351	3.72187558940486	458	1
3.76877653919520	3.73890892552807	459	1
3.77285237594137	3.70682841758780	460	1
3.74794072809307	3.67516029364199	461	1
3.76910072503392	3.64978901387212	462	1
3.76719362251446	3.68796710234268	463	1
3.76634425681917	3.71886009725856	464	1
3.76397014573003	3.72406395927046	465	1
3.78790555391078	3.75389713402638	466	1
3.80254086850699	3.77696273256801	467	1
3.79733864692386	3.73329476701558	468	1
3.78207448725532	3.74323996647169	469	1
3.79550742170714	3.74529477890844	470	1
3.78776560709625	3.74406638159101	471	1
3.79021279679260	3.75562641922483	472	1
3.78980545654660	3.77784987723605	473	1
3.79696775942906	3.79459743190853	474	1
3.79185801043738	3.76699102539467	475	1
3.79267814103204	3.75397291091262	476	1
3.76213100272116	3.68973644852939	477	1
3.75186548009467	3.69493242852886	478	1
3.76155634560548	3.67797261553463	479	1
3.78763702137688	3.70493648259869	480	1
3.77887740699195	3.70743297393623	481	1
3.77361858797987	3.69912735181962	482	1
3.77110660212441	3.71438661748365	483	1
3.78357351870748	3.73373903532224	484	1
3.79680947057723	3.77637964982736	485	1
3.78856241522589	3.75612343561499	486	1
3.75608596694907	3.68359005071991	487	1
3.76393637431054	3.73936573250212	488	1
3.79561076567420	3.78127261675362	489	1
3.80648534899192	3.78078514971584	490	1
3.79779857557165	3.77105199367160	491	1
3.81839891533589	3.80039447201611	492	1
3.80009042699608	3.80258238601385	493	1
3.79691274655647	3.78091495575496	494	1
3.78232035711315	3.77048544672986	495	1
3.78142089979777	3.76547016471782	496	1
3.77489191913674	3.74759697841485	497	1
3.77302564383102	3.69192559079795	498	1
3.78152937029837	3.73650477268026	499	1
3.77991462735885	3.71953492545881	500	1
3.76830095924283	3.72533914878953	501	1
3.77288863649379	3.73087449452328	502	1
3.78499804122461	3.71196670862414	503	1
3.76976549278168	3.70960639098308	504	1
3.76060253115468	3.69045453185778	505	1
3.76851525586602	3.71825370058976	506	1
3.76874317071743	3.73795476373272	507	1
3.79053375305602	3.75309188167098	508	1
3.78966961933273	3.77511893125244	509	1
3.80640080837796	3.79657725366770	510	1
3.81203967755718	3.80949573732141	511	1
3.78802887350114	3.78407244700194	512	1
3.78391125722257	3.77230512753694	513	1
3.78184651311037	3.75856496213858	514	1
3.78535513993510	3.75438102171428	515	1
3.77769973301627	3.74372853599963	516	1
3.78898497898702	3.75623897762494	517	1
3.79093313273782	3.76615731954962	518	1
3.80036705521780	3.78582772096958	519	1
3.80012242338964	3.76341354516565	520	1
3.78510604937423	3.78747833920998	521	1
3.77968606745874	3.74562860922802	522	1
3.76136196508300	3.70166320379846	523	1
3.76769401991802	3.69543359619404	524	1
3.78129714154032	3.73003071842048	525	1
3.78402944114709	3.75089440513895	526	1
3.78949095100214	3.74300046860685	527	1
3.78868858277393	3.76181459585666	528	1
3.78085391353441	3.71480302960423	529	1
3.78132491513560	3.72244278138247	530	1
3.77537292808495	3.72265114917823	531	1
3.76563384836291	3.70284758064892	532	1
3.77640393369022	3.72943740872543	533	1
3.77134285071814	3.75499051971387	534	1
3.78491105720498	3.76964509456330	535	1
3.79218056876594	3.79982226127472	536	1
3.79711142609665	3.83096339107658	537	1
3.79020554768058	3.79695531434239	538	1
3.77442831617820	3.77327376577309	539	1
3.77396268555503	3.72392956972372	540	1
3.78752378786357	3.71690909996211	541	1
3.78513576691283	3.75721436864450	542	1
3.78322470909456	3.76030559084101	543	1
3.80046783501613	3.75106549528881	544	1
3.79466281970889	3.73124167531254	545	1
3.78447540633585	3.75751141818739	546	1
3.78489343511752	3.74763371105029	547	1
3.80005993172815	3.75155463819798	548	1
3.78619230567096	3.75437018010240	549	1
3.77800167207218	3.76163081693364	550	1
3.77389857385439	3.71323729323580	551	1
3.78659925009003	3.72045605164670	552	1
3.79108323890292	3.78068084779383	553	1
3.80270105932866	3.77122567466148	554	1
3.79420350537324	3.76405399505688	555	1
3.78811546022896	3.76779244270732	556	1
3.79285290824351	3.76709830992898	557	1
3.76804476350038	3.73001338487275	558	1
3.78862098225448	3.72539848610832	559	1
3.80144801574194	3.73821973807003	560	1
3.78952071336298	3.74458744185723	561	1
3.77122804636463	3.71883153618086	562	1
3.78644078477290	3.72448556833608	563	1
3.78172445117817	3.75085428867384	564	1
3.78838110861977	3.74515007427854	565	1
3.76937081576108	3.72717441689406	566	1
3.77823550176571	3.75377860196762	567	1
3.80009405592603	3.77655628152061	568	1
3.79896141175600	3.78035214574840	569	1
3.79953821706306	3.76082519536283	570	1
3.78657160188848	3.76437315774505	571	1
3.78518108280702	3.74169059300897	572	1
3.79428841408723	3.78150560112921	573	1
3.80201912442458	3.79455433116516	574	1
3.79336765282840	3.78428371924727	575	1
3.79682117356035	3.77788359973261	576	1
3.76779920334645	3.74168389941674	577	1
3.77363775097945	3.70912891644183	578	1
3.77319133862817	3.70992398237889	579	1
3.78840534219064	3.72822548997073	580	1
3.77974203327209	3.72401316080764	581	1
3.77541245360115	3.74245819789926	582	1
3.78862740634205	3.75650298836142	583	1
3.77471101713356	3.71793060907158	584	1
3.78123645818718	3.72121047005620	585	1
3.79158340899655	3.77350733503872	586	1
3.77747894997642	3.73179789674630	587	1
3.77362549314668	3.73813783812774	588	1
3.78432154312859	3.74430722611717	589	1
3.80810875331297	3.74905614477997	590	1
3.81739933493163	3.79048910536037	591	1
3.80806175027518	3.80641040281069	592	1
3.79722227839541	3.78252785900678	593	1
3.78348876480428	3.76276711444578	594	1
3.79314130552577	3.76457416078946	595	1
3.78433033201715	3.77424492854287	596	1
3.81352933991951	3.80397998961879	597	1
3.80294990013500	3.78509952934572	598	1
3.79718746878228	3.78461073716691	599	1
3.79273522273030	3.78858366699523	600	1
3.78603535382809	3.76047970211267	601	1
3.77627794871828	3.74537746976081	602	1
3.78082439554915	3.73511914513306	603	1
3.79174131860019	3.77511601542447	604	1
3.78031595001500	3.75312982777220	605	1
3.77316806750076	3.72896305734984	606	1
3.75831052132108	3.69491142390445	607	1
3.76701055877059	3.71118324884361	608	1
3.75781313030076	3.68299331725003	609	1
3.76601647541374	3.72102750086628	610	1
3.79379032387525	3.76885694161766	611	1
3.78798108722197	3.75883875035325	612	1
3.78310944719990	3.76473316862830	613	1
3.78646607879871	3.77469644482444	614	1
3.76761962506978	3.70866836583767	615	1
3.76754837573020	3.71601492243507	616	1
3.77905643295500	3.74828344935534	617	1
3.79677739995488	3.74332715210373	618	1
3.78896769526483	3.76885280715752	619	1
3.76459752463920	3.70699557495067	620	1
3.76226936116692	3.73041834066141	621	1
3.77045459839223	3.73815741276473	622	1
3.76788595595743	3.70491856933806	623	1
3.78537628608980	3.72742565893765	624	1
3.76261514374795	3.71186439713254	625	1
3.77480013602029	3.67511861950022	626	1
3.78825561611792	3.75175195846445	627	1
3.78433837908281	3.79219608035977	628	1
3.80087280125638	3.75793142418114	629	1
3.78664622513871	3.73384951284823	630	1
3.77046565573448	3.70937622328355	631	1
3.77970789332638	3.73052986985652	632	1
3.78565490475427	3.74665237423991	633	1
3.77519570787850	3.72772376550557	634	1
3.75188371624536	3.68716388431943	635	1
3.75069901664739	3.70528904279306	636	1
3.75422336237627	3.70119521153257	637	1
3.75802868076583	3.73319454057235	638	1
3.77535228379778	3.74777658906209	639	1
3.78709403063977	3.74952570093771	640	1
3.77892792003838	3.73238473710354	641	1
3.78826052600657	3.74289366816661	642	1
3.78355343174055	3.75639566399035	643	1
3.77579466497370	3.71698047867226	644	1
3.78078337523943	3.72232545499137	645	1
3.77487507559057	3.72326338494949	646	1
3.77238436611218	3.69182041643864	647	1
3.77394203107532	3.67712328660115	648	1
3.77401804153535	3.67776044061352	649	1
3.77172701476562	3.68049790097206	650	1
3.76157492217168	3.68194064037818	651	1
3.75811570955746	3.66307837144077	652	1
3.75313893714934	3.66442068658029	653	1
3.75949933242441	3.67392016022629	654	1
3.76473289727861	3.70445532694987	655	1
3.77937458496910	3.73947271041037	656	1
3.78482213025173	3.74792339244489	657	1
3.78504317972710	3.75772652153775	658	1
3.78163045464564	3.77115384914056	659	1
3.80478003454756	3.80043744560037	660	1
3.80416376142363	3.77945769679897	661	1
3.79978839541555	3.80953747823404	662	1
3.78804868467187	3.78654255546129	663	1
3.78820680941407	3.75315165557287	664	1
3.79776139807355	3.76347781606702	665	1
3.79581517511696	3.76170685489938	666	1
3.80966505704066	3.81265085459142	667	1
3.78587394525488	3.78723648891552	668	1
3.80514250257189	3.78076237667848	669	1
3.78476086524380	3.76225020974745	670	1
3.76388588643218	3.69431841476872	671	1
3.76262830546473	3.72469907608668	672	1
3.76079354883412	3.69287869795127	673	1
3.76955277662981	3.69556203055693	674	1
3.76110667502410	3.70533249354672	675	1
3.78342224859768	3.75943572264247	676	1
3.77090665307891	3.75198774097994	677	1
3.77480405678437	3.74127434179420	678	1
3.78116787596314	3.74828555798458	679	1
3.78190579384498	3.73632767525766	680	1
3.76254395174526	3.69917258770910	681	1
3.76804165421239	3.71380240119209	682	1
3.79240111055324	3.74973907809784	683	1
3.80073546199442	3.79740891512268	684	1
3.80850875473447	3.81442515746848	685	1
3.80816860388593	3.80509385123541	686	1
3.79072587083454	3.78922395976068	687	1
3.76661956406113	3.74601745030793	688	1
3.76094390582056	3.72414411042521	689	1
3.76552959340886	3.72773204980302	690	1
3.78569345735336	3.73436124914390	691	1
3.78634912684756	3.73363447777457	692	1
3.77142385001850	3.70502503294129	693	1
3.76987978241679	3.70916361091301	694	1
3.78108236264774	3.72481666231609	695	1
3.79207970461061	3.76544054374650	696	1
3.79741444285917	3.77777107539174	697	1
3.78215805503768	3.74560837715691	698	1
3.78462624331923	3.76474447279704	699	1
3.77644792646769	3.71944825645982	700	1
3.77477842303661	3.72251615107837	701	1
3.78325832890965	3.74260180251638	702	1
3.79437673894036	3.80040199988232	703	1
3.80216534566665	3.80579484998834	704	1
3.78285472932204	3.77471091084916	705	1
3.80422782078920	3.77483381921474	706	1
3.78660217747541	3.76534964613476	707	1
3.79731454995094	3.79512060797046	708	1
3.79487162817602	3.78869448124456	709	1
3.79498911400712	3.79061728972063	710	1
3.79702526873565	3.80427063319959	711	1
3.79183102039398	3.78437786595424	712	1
3.77227510453970	3.72376795549275	713	1
3.78888533066900	3.78334490244691	714	1
3.78939217387228	3.77737277772528	715	1
3.76939644593542	3.70015157703308	716	1
3.76150546072198	3.68725147882798	717	1
3.75425927923282	3.67526447201349	718	1
3.76904053515428	3.67485691165635	719	1
3.77658263473981	3.69599709903999	720	1
3.79386132792598	3.78351276062640	721	1
3.80105563238563	3.79375058014306	722	1
3.78961703620815	3.77919255429833	723	1
3.78160034561837	3.77830000032803	724	1
3.78396229009902	3.74779469688290	725	1
3.80527704845013	3.76360982633159	726	1
3.79371182867542	3.74918605998655	727	1
3.79281535776145	3.78297338963027	728	1
3.78315733481992	3.79779230198443	729	1
3.79029177015937	3.76472723369748	730	1
3.77629485120040	3.76103784791947	731	1
3.77467098033964	3.74246734814466	732	1
3.78102275582820	3.73292489121068	733	1
3.77024920704509	3.71430331199540	734	1
3.77033365439992	3.72232946079180	735	1
3.78769512957868	3.73018928362357	736	1
3.79101842703732	3.76613928924030	737	1
3.77150483204423	3.76270396972293	738	1
3.78889173060958	3.75066627849946	739	1
3.78196514795533	3.72576743125152	740	1
3.76827914602283	3.73863097621847	741	1
3.78680415691724	3.75633779505442	742	1
3.77798931328464	3.74404252490473	743	1
3.76811674954443	3.69561371823277	744	1
3.78100050906556	3.73265847455895	745	1
3.79148759613985	3.75668878933626	746	1
3.79837269492959	3.76048807174050	747	1
3.79598564195701	3.80283698088586	748	1
3.79409115708464	3.80540759874343	749	1
3.79246213749686	3.78343618251079	750	1
3.80489946929604	3.77743361960107	751	1
3.80219446254615	3.76305515395274	752	1
3.77385654710595	3.76289105333495	753	1
3.76231671770125	3.75958586370301	754	1
3.76420395886687	3.70406827477891	755	1
3.77529017223809	3.70406552794857	756	1
3.78231625283318	3.70566210466388	757	1
3.77269812898529	3.66444475905588	758	1
3.76449320067870	3.69035609284389	759	1
3.76048152252403	3.69764621405947	760	1
3.75870406161035	3.66762021136226	761	1
3.77395806437405	3.72633828552868	762	1
3.76667740363412	3.72649561084347	763	1
3.76167903025694	3.71289966884222	764	1
3.77304293913758	3.74824862267206	765	1
3.76714855595144	3.73580585665961	766	1
3.79017147820014	3.75855054809240	767	1
3.79042682787312	3.80296000387075	768	1
3.78297875278240	3.80866166931464	769	1
3.80106376933616	3.84091484543735	770	1
3.79566685869656	3.83183789575060	771	1
3.79354120995292	3.79177441234840	772	1
3.79896876468199	3.82483169689922	773	1
3.78618109462291	3.77969277047676	774	1
3.77684134239987	3.76735997110545	775	1
3.77370412792530	3.76168815515082	776	1
3.78611696893297	3.81174066923355	777	1
3.78733578045498	3.79710567065264	778	1
3.79224829132648	3.77717746490444	779	1
3.79641429102825	3.75396588997528	780	1
3.76715427194015	3.74836185338564	781	1
3.77339203477216	3.74371707776929	782	1
3.77155838492890	3.73802344608998	783	1
3.77010406876351	3.75516321964396	784	1
3.79426359706817	3.80285463520036	785	1
3.81683982012208	3.77807109718284	786	1
3.80700516002065	3.77652856035268	787	1
3.78971321414528	3.75009455837441	788	1
3.79642741649647	3.78164461174269	789	1
3.78447009023453	3.76064630856738	790	1
3.77242869888571	3.76290808064082	791	1
3.76702391581570	3.73458069797891	792	1
3.77101278342958	3.72299384842879	793	1
3.79400784689143	3.76125561225056	794	1
3.78428988781522	3.77596884099665	795	1
3.78744318922800	3.74528608165245	796	1
3.78031762104390	3.74237366858919	797	1
3.79723393800272	3.74652149179224	798	1
3.79953613150506	3.77244638722939	799	1
3.77815313305312	3.74249014974415	800	1
3.77727137704716	3.74555164162166	801	1
3.76268891125000	3.72440431632029	802	1
3.77939248425129	3.74754429232833	803	1
3.79027793776728	3.77104661601034	804	1
3.79699957140338	3.81561067802924	805	1
3.80171019940114	3.82460054635250	806	1
3.80485214049025	3.80414136398583	807	1
3.82110811910128	3.82047921337535	808	1
3.78444629419884	3.76778032789372	809	1
3.79598555179050	3.78013831333404	810	1
3.79326888723005	3.74890616133118	811	1
3.78221371451523	3.75713244599970	812	1
3.76735708601497	3.76686411310974	813	1
3.77777336935184	3.72505994652142	814	1
3.77503475881433	3.75069842827040	815	1
3.76588666104747	3.74196282638016	816	1
3.78879590180560	3.74348826759944	817	1
3.78109552586733	3.73222545463922	818	1
3.76533961276873	3.71173208094294	819	1
3.77815356844582	3.73609928080049	820	1
3.78268837483756	3.75658374424349	821	1
3.78630736916710	3.76359524019860	822	1
3.78918646788170	3.75795849780222	823	1
3.78097621196029	3.73619012877516	824	1
3.78751021497581	3.73690160353067	825	1
3.78027625710033	3.70579514796597	826	1
3.78281278588428	3.70993038408308	827	1
3.77661963984403	3.72108498946648	828	1
3.78046499061191	3.71162231647038	829	1
3.78940664405544	3.76258444881660	830	1
3.81521958671146	3.82835452990763	831	1
3.81608544541842	3.80145447881845	832	1
3.80138755009392	3.80704863900117	833	1
3.80559093708475	3.79636118870746	834	1
3.77771193627375	3.78950605758580	835	1
3.79622443985454	3.79475785994678	836	1
3.79732502476478	3.77493914847292	837	1
3.79769508411004	3.78515676634631	838	1
3.79587650231406	3.77408362620115	839	1
3.79376266558732	3.77610319455476	840	1
3.78776866275641	3.78087308661719	841	1
3.78761015779103	3.75501928698940	842	1
3.76027857361815	3.70235559679789	843	1
3.76708854032750	3.70116172173033	844	1
3.77103047348267	3.71202046642268	845	1
3.77920436046337	3.74088009530493	846	1
3.77989531257439	3.72415982931853	847	1
3.78243377459868	3.73647183046998	848	1
3.77577530416401	3.71815580232594	849	1
3.77502607138998	3.69231844789406	850	1
3.77321139889314	3.71180760957484	851	1
3.76730711808794	3.70348678336539	852	1
3.78116963615334	3.72733792526044	853	1
3.76547165746510	3.73625057014800	854	1
3.78877510558698	3.76644771982595	855	1
3.77624482851146	3.74550856454984	856	1
3.78640200265247	3.76348992866565	857	1
3.78292101246925	3.74010535123910	858	1
3.76214327163649	3.70672555598729	859	1
3.76992059204668	3.73192189543230	860	1
3.78380425907439	3.81463766383123	861	1
3.78662148917757	3.77701565360612	862	1
3.79454490945556	3.78736467303149	863	1
3.79585445211178	3.77409702775115	864	1
3.77657353876060	3.76313313917156	865	1
3.77279944384447	3.74455875076582	866	1
3.78564517401781	3.74325096398550	867	1
3.78952553574626	3.73266359959375	868	1
3.78911851665862	3.74755703796332	869	1
3.78499449793967	3.73909151292786	870	1
3.77167758953619	3.72826134240166	871	1
3.77216155718578	3.75640147312615	872	1
3.77926952371097	3.74858899283898	873	1
3.78104940341032	3.77086821507057	874	1
3.79388972811202	3.75484157946298	875	1
3.78180575374146	3.78714206814605	876	1
3.77452745011690	3.74383338384751	877	1
3.78736397178529	3.74130500918449	878	1
3.79485230269615	3.76597286865090	879	1
3.79204290738183	3.77767753103406	880	1
3.79291216896358	3.77423502453081	881	1
3.77547345708290	3.73516334351182	882	1
3.77365442591138	3.71767701598238	883	1
3.78094231023237	3.77307263282522	884	1
3.79568620438842	3.80302326327174	885	1
3.79301541314602	3.81677547455567	886	1
3.80275372169567	3.81137177075273	887	1
3.78983923322827	3.78276921514602	888	1
3.80378280558102	3.80633706364526	889	1
3.78659060806356	3.76679710054007	890	1
3.80109472776265	3.76400671719121	891	1
3.80208870613178	3.78144604553218	892	1
3.78063723924861	3.73406715168148	893	1
3.77569723202553	3.73696235798522	894	1
3.77592749540652	3.77456188171854	895	1
3.77314862408966	3.76770671561353	896	1
3.78134175466736	3.78982479541321	897	1
3.78301019045743	3.78716255727375	898	1
3.79475420467836	3.79407367174715	899	1
3.79252282212886	3.79140062906292	900	1
3.78180849343268	3.76906908449882	901	1
3.77830541571172	3.75932416014000	902	1
3.76984367118578	3.73343897575526	903	1
3.76067089699676	3.72510271519133	904	1
3.77466222919157	3.74117944304226	905	1
3.80998596123926	3.80004902775025	906	1
3.77584624541752	3.75860828011178	907	1
3.75942050118010	3.70819298874561	908	1
3.77500176375936	3.74133766086064	909	1
3.77019521969235	3.73124711435198	910	1
3.77124546388219	3.71598569288317	911	1
3.76904569088621	3.71683179476211	912	1
3.76312229489640	3.74112563402336	913	1
3.77121346807843	3.75644686002273	914	1
3.77831023359038	3.73856185228910	915	1
3.77163849214938	3.74384612830262	916	1
3.78311092157932	3.78041035947203	917	1
3.80215137863609	3.81791370404228	918	1
3.78935195330532	3.81357243390440	919	1
3.80359460503093	3.80661728716648	920	1
3.78960447663183	3.80742601555013	921	1
3.77613688536346	3.77534972661831	922	1
3.76313682828898	3.72468451142736	923	1
3.75980273308836	3.68777589314922	924	1
3.75755672386047	3.67301587027710	925	1
3.76661733329384	3.71499119997416	926	1
3.76226296227709	3.72434896816703	927	1
3.75167329948110	3.73281512767551	928	1
3.75133386250574	3.71246430661813	929	1
3.77523210146790	3.75095696021272	930	1
3.79584959543369	3.78111499650543	931	1
3.79149658408364	3.76984093566643	932	1
3.77861542523784	3.75964598338719	933	1
3.76103808025961	3.71103803176944	934	1
3.77319115204824	3.71324317723286	935	1
3.76352614693870	3.72735450949932	936	1
3.76719583361071	3.69731724948642	937	1
3.77880843367916	3.72672519048103	938	1
3.77912688651409	3.79411847130585	939	1
3.79450831010833	3.79368368965580	940	1
3.78252631800350	3.74547947582451	941	1
3.78984534214759	3.73961121847895	942	1
3.77927430708791	3.75244929606787	943	1
3.79372436633165	3.76263204424511	944	1
3.79909480944279	3.78297961839900	945	1
3.78630057123787	3.76896076604431	946	1
3.80282491016354	3.74659996277487	947	1
3.77416804370902	3.74096898160813	948	1
3.78033556852946	3.72723125565271	949	1
3.79204003105868	3.73994201405039	950	1
3.77646363244285	3.76100395835037	951	1
3.78293299037686	3.78937049361846	952	1
3.78440287440650	3.72919316699995	953	1
3.77784834437044	3.73402795084579	954	1
3.78045997461833	3.75517321277726	955	1
3.77489823336195	3.75865929910587	956	1
3.77084473941404	3.74181376034025	957	1
3.76353416362472	3.70678924563158	958	1
3.76433233724108	3.70413948593448	959	1
3.76467798103751	3.72513954719965	960	1
3.76230309674731	3.72117430202668	961	1
3.77484145162051	3.76105260713311	962	1
3.77496496555240	3.75486030186708	963	1
3.77684645725476	3.75683106518908	964	1
3.76963808055194	3.75502570052765	965	1
3.77855878289235	3.76153527092984	966	1
3.77345576357108	3.71863216596380	967	1
3.76066688453284	3.71541715951289	968	1
3.77492202368990	3.69579866017606	969	1
3.76611828074006	3.69476815980619	970	1
3.76822841311934	3.71978283420243	971	1
3.75431157818651	3.68853060722062	972	1
3.75925281452067	3.70958422809133	973	1
3.77634731640004	3.73906147758387	974	1
3.80427303704526	3.81785625154283	975	1
3.79870136992169	3.80668675385446	976	1
3.78581365769157	3.75558683196783	977	1
3.77965520244688	3.75000122680413	978	1
3.77088023174255	3.77815227504517	979	1
3.77427125449131	3.76906503684311	980	1
3.78127444375671	3.77965498631822	981	1
3.77988193377874	3.75784954520285	982	1
3.77168380515046	3.73587868480304	983	1
3.77270218967977	3.72248237586687	984	1
3.75569622503341	3.70715746750870	985	1
3.75203622693471	3.66534861100222	986	1
3.74468291052574	3.68677106002888	987	1
3.76293369953333	3.72615996012471	988	1
3.77772744261937	3.72975950333619	989	1
3.77048678731094	3.73846324380234	990	1
3.78924728975026	3.76090734836316	991	1
3.77589217258867	3.74771226408373	992	1
3.77930920727209	3.72159897265276	993	1
3.77028552644461	3.71008259898039	994	1
3.76712552135776	3.71776826443195	995	1
3.76799852718741	3.71977554389518	996	1
3.76457291607078	3.70358102995972	997	1
3.75612699250837	3.70113972948782	998	1
3.76259457020364	3.69490493572742	999	1
3.77692161146891	3.73587036015396	1000	1
3.78314506025900	3.75015523123187	1001	1
3.77273636841079	3.71664738684895	1002	1
3.76833561990331	3.76125670306798	1003	1
3.77066882023558	3.71033297702314	1004	1
3.76335332980162	3.73046365970215	1005	1
3.77395068604542	3.75617659666451	1006	1
3.78169633280713	3.76248621727591	1007	1
3.79690493030849	3.79532385133567	1008	1
3.79424412051592	3.78803693752723	1009	1
3.80139016543846	3.81118310304493	1010	1
3.78908888273648	3.79106159439704	1011	1
3.77269985519798	3.71944077899811	1012	1
3.77254902537137	3.70655616489933	1013	1
3.77858485817155	3.73264288321041	1014	1
3.76865921468509	3.74595149079130	1015	1
3.76530955763849	3.73072591665537	1016	1
3.74862274374557	3.68084031346929	1017	1
3.75255798313390	3.66685647479057	1018	1
3.76917289727056	3.67917903075154	1019	1
3.75925495149260	3.69133109134359	1020	1
3.75938335226035	3.72179702301497	1021	1
3.77171719588759	3.73101379773750	1022	1
3.78598860391015	3.76302583830309	1023	1
3.77095631657525	3.76654764524978	1024	1
3.77105035527083	3.73847764659492	1025	1
3.77416369248235	3.74853461258589	1026	1
3.78691230405882	3.77235677735255	1027	1
3.77876240461675	3.77003603505277	1028	1
3.78267122339245	3.74537874492020	1029	1
3.76666219869152	3.73633640689191	1030	1
3.77199344333183	3.73042566685868	1031	1
3.75541244416726	3.71451308629851	1032	1
3.78192332125363	3.75906330045858	1033	1
3.77938106042588	3.73188067400577	1034	1
3.77078161103100	3.73966719051175	1035	1
3.75100952742528	3.70134843593118	1036	1
3.74408609697557	3.68490727542055	1037	1
3.76754333918087	3.72248503788384	1038	1
3.75286649434478	3.70341116181503	1039	1
3.76876940353145	3.73495692927034	1040	1
3.76917714480912	3.72108792845988	1041	1
3.76876391940027	3.73313036038259	1042	1
3.76655340868246	3.71792379862522	1043	1
3.76594187227486	3.73079649420463	1044	1
3.77081164726036	3.77512849590446	1045	1
3.76675284197160	3.75685717139143	1046	1
3.76975645922165	3.73547927236186	1047	1
3.74486444069888	3.72643291343899	1048	1
3.77515168773699	3.71516970916896	1049	1
3.76540660979408	3.71624502470599	1050	1
3.76838281573592	3.71385120839100	1051	1
3.75741085999808	3.71146468366514	1052	1
3.76483946964403	3.70879446825235	1053	1
3.76069586960194	3.69834266426611	1054	1
3.74407326953128	3.67066094460287	1055	1
3.74859872549594	3.68073521386057	1056	1
3.74765684313252	3.69298759764087	1057	1
3.77137215552141	3.73076020060627	1058	1
3.77025567735440	3.69371593925556	1059	1
3.77523518803988	3.72179618268228	1060	1
3.79692682078418	3.74479036616576	1061	1
3.79070218387827	3.78455338222546	1062	1
3.79176275580233	3.82017269237157	1063	1
3.79158586579281	3.79047760809257	1064	1
3.78639997213322	3.76395476855475	1065	1
3.76132801747193	3.73354659894416	1066	1
3.77566571611882	3.72842020871484	1067	1
3.75665751836512	3.73442038111049	1068	1
3.76649116892848	3.73086450127288	1069	1
3.75217330814452	3.75391975997271	1070	1
3.76503433872399	3.74543724734281	1071	1
3.74773294438448	3.69774607651426	1072	1
3.77673462049451	3.73175005613108	1073	1
3.77488399016100	3.74838666837016	1074	1
3.77135428114440	3.72705650330611	1075	1
3.77865622154421	3.73413263700041	1076	1
3.78991360734912	3.76960928885193	1077	1
3.78778850019009	3.77719705682472	1078	1
3.80305828946179	3.78250824980783	1079	1
3.78810615469817	3.78029013021872	1080	1
3.78402858650547	3.80960735743587	1081	1
3.77237741530608	3.78166304978337	1082	1
3.78976077040036	3.74559087962540	1083	1
3.75953774792069	3.71113473287738	1084	1
3.74581051506215	3.66446970086793	1085	1
3.76918084282032	3.71512254294962	1086	1
3.76793014228874	3.71449641282973	1087	1
3.77969068030464	3.71992386433850	1088	1
3.78694927401690	3.74126776246809	1089	1
3.77390913196304	3.72943885902834	1090	1
3.78299084213028	3.72716255138290	1091	1
3.77300101055604	3.72352215520135	1092	1
3.76960959143069	3.74476130644052	1093	1
3.78321356404341	3.74189622126032	1094	1
3.77381012691616	3.73848845601320	1095	1
3.77985297750193	3.76422682362919	1096	1
3.77537803444740	3.71702387872033	1097	1
3.76906920793239	3.71569268085733	1098	1
3.77923637698694	3.72352108952783	1099	1
3.77596210628281	3.76836372774630	1100	1
3.79299527854006	3.78523788217019	1101	1
3.78052783585103	3.80776755566309	1102	1
3.77604318630766	3.73016308600167	1103	1
3.78069272661743	3.76593365549755	1104	1
3.78580613615782	3.76527841526764	1105	1
3.77315945478410	3.76050994323422	1106	1
3.76847445147120	3.75359829136293	1107	1
3.78641243297800	3.74961294226206	1108	1
3.78417299702467	3.76052570990040	1109	1
3.79366502040876	3.76132619036473	1110	1
3.78584631112085	3.77752732756179	1111	1
3.79135683282977	3.75468794686909	1112	1
3.79182888382696	3.75558737395963	1113	1
3.76600353476728	3.73658014378700	1114	1
3.76496879526516	3.69767912062944	1115	1
3.75943131456964	3.69511507326164	1116	1
3.75217100586858	3.69488882920964	1117	1
3.76128507107166	3.70972990962387	1118	1
3.77409730701330	3.75200476326945	1119	1
3.76970603490475	3.75039627907465	1120	1
3.79817523748748	3.80566525786853	1121	1
3.78407989764149	3.79427332755813	1122	1
3.79461677668288	3.81241829655232	1123	1
3.78065991525383	3.76456009094538	1124	1
3.78549795497059	3.76204235063456	1125	1
3.79004143397046	3.78171385109424	1126	1
3.79111163594148	3.77632131978779	1127	1
3.79676674508610	3.78752515443423	1128	1
3.77815918112592	3.77608602141239	1129	1
3.75694081912259	3.73154161588892	1130	1
3.76737035874299	3.73640704048571	1131	1
3.77971055705301	3.77870910307620	1132	1
3.78756294821608	3.79358219574190	1133	1
3.78644272283992	3.77292403759264	1134	1
3.78980619112982	3.75742863911061	1135	1
3.78694094218688	3.76814541478322	1136	1
3.78887381467269	3.79023898669733	1137	1
3.80006236789168	3.82327984204197	1138	1
3.78259120047673	3.76097524519896	1139	1
3.75766139033942	3.69892488736300	1140	1
3.76311154962134	3.74804386822310	1141	1
3.75293320573726	3.76261172197185	1142	1
3.76646804371396	3.72898794467599	1143	1
3.77936168614694	3.77395051631808	1144	1
3.79018302845372	3.78797114240879	1145	1
3.79200938391679	3.75699573662486	1146	1
3.78040504785451	3.74950183893426	1147	1
3.78391032876897	3.74598530540500	1148	1
3.79683032455277	3.77038530989554	1149	1
3.78997249706670	3.79941440281445	1150	1
3.78709059486382	3.78185365759527	1151	1
3.76866311054560	3.74284133517172	1152	1
3.76516829860546	3.74112323559082	1153	1
3.78486624558675	3.77937964689262	1154	1
3.77015667977140	3.75370577816821	1155	1
3.77994523049437	3.74420367084695	1156	1
3.78922498147024	3.76816145241278	1157	1
3.80188832343798	3.76827453014895	1158	1
3.77872456885268	3.74341142869718	1159	1
3.77641307897799	3.72323459668061	1160	1
3.77148574867146	3.74516758463767	1161	1
3.75795707495823	3.70035590292496	1162	1
3.77800379516009	3.73836166404994	1163	1
3.76891246501366	3.75544707424647	1164	1
3.77764212849742	3.76887407070820	1165	1
3.78421381094055	3.74640639292566	1166	1
3.79117818381386	3.77737186763757	1167	1
3.78818710175241	3.78913376436950	1168	1
3.80207397188292	3.78171270348986	1169	1
3.78013011387362	3.77127056577552	1170	1
3.77885790307324	3.73372110730491	1171	1
3.77587142640622	3.76546791738262	1172	1
3.77788185160284	3.79243465675487	1173	1
3.78908908739562	3.80143956992623	1174	1
3.77409941594206	3.77854726322266	1175	1
3.78035012903791	3.75821074813244	1176	1
3.79232963425458	3.78248494768636	1177	1
3.78011280057553	3.77436348584509	1178	1
3.79068550618446	3.80311697265664	1179	1
3.78241965817680	3.71955404728068	1180	1
3.76881759002279	3.67519993559948	1181	1
3.74329900589241	3.68946350144277	1182	1
3.74661256987748	3.68963569676130	1183	1
3.75465733982571	3.67447813117641	1184	1
3.75106986937644	3.63797966041939	1185	1
3.77486442228504	3.70178155517356	1186	1
3.79498569782877	3.74295075000898	1187	1
3.78150659367893	3.74862091252263	1188	1
3.78162972823369	3.72351061875294	1189	1
3.77928365967022	3.73421895453975	1190	1
3.75669900280579	3.70667872431769	1191	1
3.76388979764099	3.72748020913898	1192	1
3.76876282666311	3.72484541524850	1193	1
3.77935034615996	3.72111574389194	1194	1
3.76112388042512	3.71669441361474	1195	1
3.77057647174951	3.72477498826800	1196	1
3.77804288689221	3.70902695240464	1197	1
3.76568837384931	3.69819388980914	1198	1
3.75206098095148	3.70210471363539	1199	1
3.75321408145569	3.70285812814381	1200	1
3.75379930094711	3.71886898948996	1201	1
3.78868222580746	3.75204212636921	1202	1
3.79284338275448	3.80018334640978	1203	1
3.77639407739488	3.72767432752998	1204	1
3.75557131926500	3.70467672860790	1205	1
3.76167653167115	3.72161112478732	1206	1
3.77378093675480	3.74753966123881	1207	1
3.77251190324940	3.72948138034755	1208	1
3.76837220240892	3.72194374950206	1209	1
3.74616870069078	3.67049496824678	1210	1
3.76664601202347	3.71403014712908	1211	1
3.78760445552196	3.75089806493457	1212	1
3.76583307916442	3.70003371525976	1213	1
3.75565123991087	3.70896507839740	1214	1
3.78209756850411	3.76011548527296	1215	1
3.78942562706572	3.76310269713235	1216	1
3.78832785016891	3.78561334541592	1217	1
3.78882505562349	3.73817817396033	1218	1
3.77640963080413	3.75744486928879	1219	1
3.77503947106342	3.73103039613856	1220	1
3.79772084315419	3.76680373791853	1221	1
3.79423352723124	3.76876286600117	1222	1
3.77317837659989	3.75182172063109	1223	1
3.78336301594693	3.75940223303482	1224	1
3.79164738472677	3.79477433871972	1225	1
3.78893572227766	3.82563982716196	1226	1
3.78018427920244	3.78683301882687	1227	1
3.79278683883122	3.81133432229553	1228	1
3.79712734823245	3.79907873753450	1229	1
3.78895715485658	3.82948633352074	1230	1
3.79693809844503	3.78643866125240	1231	1
3.79328261237250	3.78499471353178	1232	1
3.78827664709791	3.81073850362367	1233	1
3.76983773573014	3.75181024442069	1234	1
3.75723100660335	3.70997705971701	1235	1
3.77243101683602	3.72042425634262	1236	1
3.76608887069116	3.72871973317530	1237	1
3.77804473755002	3.77150037914344	1238	1
3.78088801285998	3.76370831230470	1239	1
3.78492372105525	3.74202543023755	1240	1
3.78550543640622	3.72489736014936	1241	1
3.78685341377391	3.75808378052966	1242	1
3.77160002218011	3.74968109470591	1243	1
3.77248920558421	3.74936035884410	1244	1
3.78047480701486	3.73938362637050	1245	1
3.76313988572048	3.70652654163884	1246	1
3.77792517268041	3.75030514494168	1247	1
3.77502625144187	3.73088061092935	1248	1
3.76614136012591	3.70334127873779	1249	1
3.76245854556915	3.69722223586783	1250	1
3.75626780917922	3.66401089091172	1251	1
3.73774949211604	3.67159995288332	1252	1
3.74984052861679	3.67794412171473	1253	1
3.73692692646490	3.69570260119076	1254	1
3.73476350651917	3.69600405306968	1255	1
3.76071032098420	3.75690835951711	1256	1
3.78378632809925	3.78136200228586	1257	1
3.76539865012527	3.74103492014567	1258	1
3.76299116779652	3.71210665041589	1259	1
3.75387286663182	3.67441841117913	1260	1
3.76589186227028	3.65733562690507	1261	1
3.77976295759016	3.71230906618407	1262	1
3.76337786734918	3.74418542046194	1263	1
3.77583035502537	3.75498834051783	1264	1
3.78414015784500	3.78924824980893	1265	1
3.78578790121880	3.74606856803886	1266	1
3.77786869696503	3.75581717206521	1267	1
3.78665273952317	3.75112257547727	1268	1
3.78667857224246	3.74437640141801	1269	1
3.78672949123070	3.77168553934911	1270	1
3.77118469141762	3.74392015788009	1271	1
3.79462752920441	3.75245255438939	1272	1
3.77543009957546	3.76865657928880	1273	1
3.79022847425484	3.80327039279959	1274	1
3.77988415432145	3.78537003252990	1275	1
3.78122778693698	3.74458118341193	1276	1
3.77103554620433	3.73472532426665	1277	1
3.76675296866895	3.72460958822584	1278	1
3.75725078092268	3.74549679078175	1279	1
3.76311894035335	3.75932531305142	1280	1
3.78352301619232	3.80933683613907	1281	1
3.80280222264441	3.82777335692354	1282	1
3.78135675336532	3.77703039120138	1283	1
3.78482502838912	3.79475935516845	1284	1
3.79585865444058	3.80679433267400	1285	1
3.76012161030703	3.73911705530286	1286	1
3.77810077620961	3.74655557650569	1287	1
3.78919971559790	3.79856139183027	1288	1
3.78917344025198	3.79398639432095	1289	1
3.77043565429345	3.75835509083149	1290	1
3.79005252279849	3.76467420959321	1291	1
3.78155096145095	3.79038818196909	1292	1
3.78484279091592	3.77958887090109	1293	1
3.77044479723227	3.72584200604965	1294	1
3.76389586511522	3.70847641879125	1295	1
3.76414251259216	3.70304326965246	1296	1
3.75859638126341	3.72898395176078	1297	1
3.77881212505344	3.71682110259974	1298	1
3.77882920810508	3.74449303706841	1299	1
3.77719142690286	3.75287554823133	1300	1
3.77132534023989	3.77379294306412	1301	1
3.79198923414756	3.78794699566850	1302	1
3.79432936796091	3.75740827034085	1303	1
3.79356977134183	3.76182065179593	1304	1
3.77389030216868	3.75544437235186	1305	1
3.77786767093021	3.74405239049883	1306	1
3.78282997325891	3.72767511589471	1307	1
3.77488235114233	3.76767651940555	1308	1
3.79573150057259	3.80384308637348	1309	1
3.80180976743154	3.79413369978496	1310	1
3.78472738583396	3.76506990301150	1311	1
3.77086625371669	3.73710870857853	1312	1
3.77035398943572	3.73244135786319	1313	1
3.76171151757533	3.71802072676058	1314	1
3.76319849296791	3.70884265232794	1315	1
3.75656928545850	3.72214123450560	1316	1
3.76570829390129	3.72182455346475	1317	1
3.77829390499225	3.74598886796849	1318	1
3.78622452280394	3.72883552030343	1319	1
3.77878366433446	3.74405487577912	1320	1
3.77453879792723	3.76982180568889	1321	1
3.78582292666362	3.77474802337844	1322	1
3.79921186483102	3.80731390131644	1323	1
3.80043617138031	3.81004721851277	1324	1
3.78953969334912	3.82848755259861	1325	1
3.78623570891290	3.83473520520479	1326	1
3.78813902674826	3.81530512119927	1327	1
3.78229371121284	3.77673370545570	1328	1
3.77619109004180	3.77827621265174	1329	1
3.78037501442927	3.76558158327991	1330	1
3.79070702838746	3.73940692493403	1331	1
3.77215628047801	3.73879140041509	1332	1
3.77761890540340	3.72726817293583	1333	1
3.76417955339923	3.69898646876743	1334	1
3.76665057783257	3.74360761814277	1335	1
3.75795193278534	3.67163988515239	1336	1
3.75671007586077	3.67793456701092	1337	1
3.76785258794598	3.72214292808679	1338	1
3.76470307707585	3.69397840742500	1339	1
3.76275241436267	3.70199419754924	1340	1
3.76830562881994	3.72889565675881	1341	1
3.77748387744132	3.76280994259340	1342	1
3.76658023250906	3.73382866372193	1343	1
3.76359021830187	3.73086199947397	1344	1
3.77887606620136	3.74826340662346	1345	1
3.77953187772028	3.74010581720796	1346	1
3.77852040743344	3.75729957160729	1347	1
3.78580314761812	3.77999971461661	1348	1
3.77275241110207	3.77102990912666	1349	1
3.74826141873415	3.73622462405805	1350	1
3.76703291069346	3.70987975435778	1351	1
3.75064024327373	3.72052001453945	1352	1
3.76716158748976	3.72857817202396	1353	1
3.77005714256135	3.72637718560711	1354	1
3.76120918859367	3.72201463566635	1355	1
3.78317924206591	3.73540024292464	1356	1
3.78710713885033	3.77776886909714	1357	1
3.75577248275480	3.73206164300536	1358	1
3.75551365015404	3.71348451299085	1359	1
3.76116309699648	3.71688394372080	1360	1
3.75579808716764	3.72784512352116	1361	1
3.76980358663716	3.75493507081558	1362	1
3.76938312017096	3.74273869544078	1363	1
3.77255748692234	3.75106468999918	1364	1
3.77771553236089	3.74375230225531	1365	1
3.77348257586114	3.74994487978709	1366	1
3.77667330752016	3.74270444034820	1367	1
3.77912613631282	3.71067776111658	1368	1
3.75661213846863	3.69661822500051	1369	1
3.75171631717150	3.69546564900478	1370	1
3.76435532631559	3.70067340360859	1371	1
3.76545458259713	3.73116192760997	1372	1
3.77643359241019	3.75964114863194	1373	1
3.77046398173121	3.76196340105259	1374	1
3.76340090402437	3.68824385292702	1375	1
3.77045610077204	3.74620189012217	1376	1
3.77165249943988	3.75021580793559	1377	1
3.77474353283335	3.75483034580191	1378	1
3.78429779008785	3.77680860463275	1379	1
3.77224406820770	3.75320320481142	1380	1
3.77321535880410	3.73929296134364	1381	1
3.74641882016976	3.73350791812724	1382	1
3.75364602506133	3.70234546460522	1383	1
3.76006277757375	3.72452375199665	1384	1
3.76721730111206	3.70027449043093	1385	1
3.76740958982059	3.69433180502839	1386	1
3.75963563807072	3.70082743616971	1387	1
3.76891588284277	3.73018919727401	1388	1
3.78082359892142	3.74737325066557	1389	1
3.76986207354389	3.73203768473335	1390	1
3.77687732438552	3.74832019281651	1391	1
3.79328552727959	3.75178807719512	1392	1
3.79029079548367	3.76054821808383	1393	1
3.75663116508578	3.72589108827162	1394	1
3.76011256374498	3.73769949741577	1395	1
3.77004379255818	3.74704163444531	1396	1
3.77991813413293	3.74805129100680	1397	1
3.75199484308604	3.72889021373179	1398	1
3.76012561048355	3.75291306706682	1399	1
3.76314111303414	3.75156417197967	1400	1
3.77170498655248	3.73542593023912	1401	1
3.77048877761422	3.73569054716844	1402	1
3.76011785941925	3.72680959219871	1403	1
3.76321757629154	3.73543891439800	1404	1
3.75948063249529	3.73988424332500	1405	1
3.76521550168890	3.75377580473298	1406	1
3.76595183961259	3.70957834470941	1407	1
3.76286790897329	3.68529446676603	1408	1
3.76781728210480	3.74419778971971	1409	1
3.77521878780210	3.74340357909689	1410	1
3.77079772532509	3.78142446011506	1411	1
3.79075377257461	3.77632406620303	1412	1
3.77661527187661	3.77669889736742	1413	1
3.78351130327827	3.80069690695041	1414	1
3.78068383897589	3.80026180699651	1415	1
3.76342463631603	3.76679339045049	1416	1
3.75719673757249	3.73172177152429	1417	1
3.76627337519129	3.73736762731663	1418	1
3.76357198085286	3.72181036011564	1419	1
3.77376904094540	3.73960252017505	1420	1
3.75312822060394	3.74478990993212	1421	1
3.76638588874540	3.73509964231843	1422	1
3.76203492528506	3.72476042868876	1423	1
3.74477794067530	3.69442024081376	1424	1
3.75598126641214	3.70316285052638	1425	1
3.74535118033107	3.65476813417345	1426	1
3.74944165536709	3.67942192909162	1427	1
3.76416016393002	3.70771840656624	1428	1
3.77533970326850	3.70839036536648	1429	1
3.75976105410228	3.69925187312803	1430	1
3.74633325569747	3.72189276583375	1431	1
3.77972974989900	3.73504569426657	1432	1
3.77142567814179	3.74928701810537	1433	1
3.77084900849764	3.73538450167495	1434	1
3.77308664348023	3.72475715988095	1435	1
3.75829441170451	3.70978964232908	1436	1
3.75485940053981	3.71060612912435	1437	1
3.75496745155324	3.70695550311706	1438	1
3.75597792189483	3.71563203556303	1439	1
3.76227883244524	3.71084413636904	1440	1
3.76262543586035	3.72318903270798	1441	1
3.74092615090287	3.69310141192823	1442	1
3.75867979966948	3.68470170741237	1443	1
3.77647780228246	3.72006711951985	1444	1
3.77083619362475	3.73567623706632	1445	1
3.77415268990019	3.72819984184042	1446	1
3.77549322330591	3.71776144237074	1447	1
3.76248793624420	3.69688891856870	1448	1
3.75488968485225	3.68522186773735	1449	1
3.76564086066855	3.71856015246769	1450	1
3.76455444101349	3.73335907833750	1451	1
3.76156002038836	3.75073972928559	1452	1
3.75488813051704	3.72669743471338	1453	1
3.76661795459379	3.71947044565185	1454	1
3.76091659552238	3.69758508500928	1455	1
3.77429663886559	3.72565825095674	1456	1
3.78642196026625	3.74307176128973	1457	1
3.75704502213183	3.71624522771860	1458	1
3.77950863987563	3.73479971871302	1459	1
3.78053566151672	3.72982213094388	1460	1
3.77595153159103	3.73753319226485	1461	1
3.75923164150667	3.73055125844790	1462	1
3.75166841118357	3.68475484886115	1463	1
3.74651257018941	3.69288495451757	1464	1
3.75862164010197	3.68403076835857	1465	1
3.75924253982331	3.67609483038365	1466	1
3.75540696179197	3.68645721879964	1467	1
3.74861306866522	3.71858350612145	1468	1
3.76537019193595	3.73394393477870	1469	1
3.77398250771422	3.72916726722512	1470	1
3.78009685690935	3.75597753808166	1471	1
3.77916051814355	3.75006665520606	1472	1
3.76680855310334	3.70741889540675	1473	1
3.76493641057292	3.75859466982220	1474	1
3.77682332653298	3.78379136492624	1475	1
3.78202236039783	3.76280741786446	1476	1
3.77562009083529	3.73463935308974	1477	1
3.76553353663116	3.73512143762512	1478	1
3.77173537719259	3.74950061532949	1479	1
3.77115936572229	3.74652938484301	1480	1
3.76664277708758	3.74192410419537	1481	1
3.75453407589753	3.69393210362962	1482	1
3.77632923494489	3.70846685301391	1483	1
3.75591212773978	3.70284500392510	1484	1
3.76173277881635	3.72453631165811	1485	1
3.75536250220679	3.73456186114191	1486	1
3.76291295965411	3.73310145142103	1487	1
3.77560220057414	3.74807738929174	1488	1
3.77499124103583	3.75073771468089	1489	1
3.76171783132128	3.71302228362323	1490	1
3.78280646884492	3.71017116544146	1491	1
3.76235933526514	3.72500539838901	1492	1
3.76674335032015	3.72259448329431	1493	1
3.76281094264192	3.72236009925279	1494	1
3.77601343360871	3.76026787279655	1495	1
3.79085181792671	3.75183778429732	1496	1
3.78392806163428	3.76983248677898	1497	1
3.79798780182078	3.79057698274873	1498	1
3.78652954118905	3.79029750989599	1499	1
3.80894042571516	3.82199912395581	1500	1
3.79490844318940	3.79645610098019	1501	1
3.77063295536682	3.76036958011288	1502	1
3.77389052024759	3.76457871878409	1503	1
3.79370924265375	3.77513622300212	1504	1
3.77600252806809	3.74140410832561	1505	1
3.76981812070234	3.71705545847197	1506	1
3.75458853190477	3.67699380215793	1507	1
3.74709210268780	3.72065311204138	1508	1
3.76408264167775	3.73672556917484	1509	1
3.76155210319503	3.72016436197020	1510	1
3.76636011699098	3.68409995553128	1511	1
3.77107247076925	3.74635455157023	1512	1
3.77842627931285	3.77538495456643	1513	1
3.75729424177557	3.79155554153428	1514	1
3.76890111555774	3.75875844797347	1515	1
3.77767692137410	3.78296860345228	1516	1
3.77203161285248	3.77042850239146	1517	1
3.77633404027256	3.77709838050672	1518	1
3.77794258528078	3.75605283992357	1519	1
3.78026504157968	3.74572984103710	1520	1
3.79290636352802	3.78769642934150	1521	1
3.79638485922192	3.76675253629258	1522	1
3.77565611538704	3.75104960833600	1523	1
3.77761724273208	3.75117750951070	1524	1
3.79256146711632	3.75046238146379	1525	1
3.78095167707504	3.74825877790218	1526	1
3.75049459427872	3.72273759632343	1527	1
3.74548380064828	3.70771929086555	1528	1
3.75814547536052	3.67782726267992	1529	1
3.75714591189487	3.68570485428326	1530	1
3.77620323753489	3.74188980168871	1531	1
3.75637031240252	3.71647307580956	1532	1
3.75375914271937	3.71829554424140	1533	1
3.74967135125019	3.68869612160508	1534	1
3.74743160755732	3.68124343246900	1535	1
3.75624231470172	3.72610254736196	1536	1
3.75536795857673	3.70606065105035	1537	1
3.75608943608852	3.71477000194082	1538	1
3.74672650230790	3.70812865524824	1539	1
3.75228269487023	3.72696455637944	1540	1
3.75940344420945	3.72999213201712	1541	1
3.77435897025768	3.75937357847096	1542	1
3.76494904824978	3.74301891129556	1543	1
3.77624067675670	3.71976904973872	1544	1
3.76532446297804	3.70077836624790	1545	1
3.75640126548048	3.68578346964658	1546	1
3.75568708551945	3.66103334062312	1547	1
3.75925375887524	3.72807916606173	1548	1
3.74742850708605	3.71817912752484	1549	1
3.75583600671319	3.70577096473633	1550	1
3.76792362504158	3.68996034133488	1551	1
3.77321912272364	3.70138739746418	1552	1
3.77591060337213	3.73805551315173	1553	1
3.76198539430813	3.73216367605692	1554	1
3.76017294586045	3.70963119224359	1555	1
3.76162778447349	3.71009348065525	1556	1
3.75629979804413	3.72487256598638	1557	1
3.77798895477173	3.73893873709773	1558	1
3.75875294785702	3.70346492954314	1559	1
3.77815192723115	3.73019517675433	1560	1
3.77573689921903	3.74208697688504	1561	1
3.76580105883896	3.73302336422929	1562	1
3.77878207465806	3.73910703448412	1563	1
3.76795809185933	3.74862257530621	1564	1
3.77084148701042	3.70546691946073	1565	1
3.77799560883043	3.72976465646291	1566	1
3.75437051144769	3.70484913543294	1567	1
3.76085983808036	3.72824153997632	1568	1
3.76057417642814	3.75010960994820	1569	1
3.77816778666140	3.78887800563710	1570	1
3.78282639799327	3.78679621156764	1571	1
3.76888304633434	3.76695240939149	1572	1
3.77666067955464	3.76147474466853	1573	1
3.78414072657497	3.80106182427695	1574	1
3.77740742247034	3.80421908915903	1575	1
3.79094609197757	3.80091665895271	1576	1
3.79213135347334	3.80008375080374	1577	1
3.77836589102849	3.81089962769705	1578	1
3.78411247713343	3.79498219637442	1579	1
3.76064620852593	3.76148535226768	1580	1
3.77595460106214	3.76944486200098	1581	1
3.77456305300126	3.77738057149584	1582	1
3.78533631256579	3.75213002028721	1583	1
3.78556902144066	3.78944719960758	1584	1
3.77040904427216	3.76757350199062	1585	1
3.76912931877063	3.75131805494173	1586	1
3.77639524383238	3.77733186606696	1587	1
3.77552758031983	3.78111721974621	1588	1
3.79060730509701	3.81895880294781	1589	1
3.78626634765807	3.83752363438156	1590	1
3.78668185222979	3.84072519623060	1591	1
3.80287642689112	3.83299192541442	1592	1
3.78352283992096	3.80123048045263	1593	1
3.78360564003185	3.76433220268468	1594	1
3.78967647226673	3.76679173395605	1595	1
3.77805474802390	3.77816849139133	1596	1
3.77451122269290	3.75452056952161	1597	1
3.77310964340342	3.74287837949674	1598	1
3.76856814464059	3.73131987412531	1599	1
3.76440131039818	3.76194930578801	1600	1
3.76613755703345	3.72776180594508	1601	1
3.76108319746909	3.74857068584033	1602	1
3.77528408185769	3.74038151733985	1603	1
3.76026604693078	3.72583610476203	1604	1
3.77651139657559	3.73463960489423	1605	1
3.77300589733942	3.77326038127198	1606	1
3.77638797142759	3.77027055067361	1607	1
3.79543179875575	3.80529288386049	1608	1
3.80050796620057	3.80747910479802	1609	1
3.78617467314880	3.79056993671189	1610	1
3.76454051318639	3.76734621786568	1611	1
3.75711555905955	3.74042764177076	1612	1
3.74753598207542	3.71920652103161	1613	1
3.76133859899960	3.74733153553450	1614	1
3.76777011495930	3.77769509050812	1615	1
3.76948103532158	3.78969870796481	1616	1
3.76891073484730	3.76009360101521	1617	1
3.75658999965757	3.75343986337886	1618	1
3.74899919755934	3.72423148357554	1619	1
3.76242970735204	3.70002750603450	1620	1
3.76938239678550	3.74259151547332	1621	1
3.76764103314304	3.71706162590757	1622	1
3.77583274130558	3.75252213860275	1623	1
3.78003473583738	3.77312468830516	1624	1
3.77127175840114	3.76686581884292	1625	1
3.79349000330208	3.81422231842983	1626	1
3.79176657587374	3.79871149642133	1627	1
3.77265823954234	3.74510670876809	1628	1
3.78079025616859	3.73539298065561	1629	1
3.74559697045453	3.67300059430120	1630	1
3.76717260750053	3.72973877648313	1631	1
3.76046786308246	3.71238179402999	1632	1
3.75405419401514	3.68114150889334	1633	1
3.74386218255786	3.70103030134741	1634	1
3.75347379392704	3.71228802288583	1635	1
3.76280182430274	3.72585369300270	1636	1
3.75850593834896	3.73005839796369	1637	1
3.75865164620506	3.72640669080443	1638	1
3.75722331751191	3.71591939157854	1639	1
3.76800684480880	3.69988592540864	1640	1
3.75321784714204	3.70222304646210	1641	1
3.76854387291946	3.71703759169926	1642	1
3.75179871333954	3.68329549678168	1643	1
3.75599739662341	3.73012814241252	1644	1
3.76667460652817	3.72937169017366	1645	1
3.77371308605186	3.71859443444106	1646	1
3.76671097819487	3.72257361982101	1647	1
3.75455517870813	3.71195939998395	1648	1
3.77079999545061	3.70183316699599	1649	1
3.75536499794803	3.68636924345489	1650	1
3.76818220561534	3.69674753172459	1651	1
3.77518005905323	3.69570502882417	1652	1
3.76222599125798	3.76387585273805	1653	1
3.76256296660227	3.76261207496720	1654	1
3.77519559873225	3.80801036602624	1655	1
3.79005056463888	3.81716642443538	1656	1
3.78529004547373	3.79984327338127	1657	1
3.77955346377997	3.75530204907318	1658	1
3.77358278676436	3.71992154309978	1659	1
3.75011967453375	3.71076749985617	1660	1
3.77613832498237	3.75131616445559	1661	1
3.76649177359579	3.76087261289614	1662	1
3.78954182200074	3.79186031808186	1663	1
3.77490017823539	3.76878475895193	1664	1
3.76388546882476	3.75531727410554	1665	1
3.75818725428448	3.74679685988203	1666	1
3.78101291969528	3.76233914058103	1667	1
3.78076691544757	3.77963881348525	1668	1
3.76496841063132	3.77263772588311	1669	1
3.77048935006702	3.78794851503833	1670	1
3.76997061484522	3.76517270955920	1671	1
3.74931373711710	3.73188450522700	1672	1
3.75763114242500	3.72049572188248	1673	1
3.76111093427458	3.76871730017839	1674	1
3.76878779437382	3.74576946480143	1675	1
3.78611372194426	3.77205178290450	1676	1
3.77369199631417	3.75375105194452	1677	1
3.76973880731909	3.74237677666206	1678	1
3.76908561308320	3.72004382085612	1679	1
3.74662865178343	3.72665278538250	1680	1
3.77017736066262	3.74785107296140	1681	1
3.76563544080024	3.71367996179168	1682	1
3.76744851160665	3.72858285124556	1683	1
3.77623835222628	3.75673681712884	1684	1
3.77852349142683	3.78711822213108	1685	1
3.78957906688753	3.79693929442575	1686	1
3.78434532241389	3.80292706241953	1687	1
3.77516930994094	3.74844143950429	1688	1
3.78850395419066	3.75225511270792	1689	1
3.76551550791497	3.77294510847842	1690	1
3.77116721153020	3.76269554921327	1691	1
3.79706389587901	3.81238141421803	1692	1
3.80248354559149	3.82263025691164	1693	1
3.78705773749732	3.82422675445527	1694	1
3.78556265034889	3.80160093676039	1695	1
3.79683913216347	3.76842050057660	1696	1
3.77995487994705	3.74220925879682	1697	1
3.76767296532614	3.73961206372296	1698	1
3.76933707486399	3.72546717210108	1699	1
3.75325394480406	3.69355825529606	1700	1
3.74553978322356	3.66121599642169	1701	1
3.75519203434650	3.70704988054116	1702	1
3.75923940156121	3.72456949243851	1703	1
3.74855186140794	3.69166122084160	1704	1
3.76306394805442	3.71556214316881	1705	1
3.76948013185077	3.70528540729626	1706	1
3.76466547714386	3.74014811442806	1707	1
3.77365322614486	3.73055564713510	1708	1
3.76703713368942	3.71862186066555	1709	1
3.78002252857872	3.79562077573799	1710	1
3.77779735509313	3.80193390966314	1711	1
3.76276072040452	3.73577211501133	1712	1
3.76929233160850	3.73372079119957	1713	1
3.75551953409307	3.70162847966214	1714	1
3.75752241024532	3.71859726030949	1715	1
3.75393825666977	3.69509632155735	1716	1
3.74984313666975	3.69468668580618	1717	1
3.75581918567484	3.66857098990058	1718	1
3.74061787325833	3.69325855615173	1719	1
3.75144178707113	3.68447841101394	1720	1
3.76798522890420	3.70558107904217	1721	1
3.76384626534928	3.72711544651929	1722	1
3.74551441895788	3.65012888839140	1723	1
3.75174117355312	3.69175115255570	1724	1
3.75500515102670	3.66316918719974	1725	1
3.76909782071246	3.69797809232766	1726	1
3.75504607099575	3.72266707275751	1727	1
3.74753725404500	3.68834990244438	1728	1
3.75716810158172	3.71075210315906	1729	1
3.74839729151426	3.71104695902689	1730	1
3.75025912997530	3.67997461877723	1731	1
3.71514177290760	3.62077559402065	1732	1
3.73526364106326	3.66182276140499	1733	1
3.74465423139902	3.69780673665089	1734	1
3.74997711584863	3.70312991813700	1735	1
3.76360390765136	3.76987296468858	1736	1
3.79406004595347	3.80080181913109	1737	1
3.79976581711061	3.78716562208873	1738	1
3.77587879919569	3.77088121286532	1739	1
3.76404129057067	3.81622767128344	1740	1
3.76054453900029	3.77730829220308	1741	1
3.78950435074519	3.79020777519890	1742	1
3.79818956156552	3.80499333270365	1743	1
3.78043651536535	3.78211253598942	1744	1
3.76950432120885	3.74518087541496	1745	1
3.77007785656991	3.73468864789064	1746	1
3.76086994537969	3.71614482429194	1747	1
3.79045576986742	3.79460714621656	1748	1
3.78843388930869	3.76846160296453	1749	1
3.76391753880437	3.76307497789984	1750	1
3.76549260132820	3.74841433508811	1751	1
3.76575562502461	3.74790744154715	1752	1
3.76950030081159	3.73974445674111	1753	1
3.76068063078775	3.72966609999088	1754	1
3.77062262490829	3.75644621366723	1755	1
3.76505636391789	3.76937462947680	1756	1
3.77795797391770	3.77284221038265	1757	1
3.77736192069470	3.75279097939168	1758	1
3.75411786861690	3.70304417398660	1759	1
3.75333664436259	3.72450341495199	1760	1
3.76126170942008	3.72947288553042	1761	1
3.78060689660237	3.75632671343026	1762	1
3.78380746026964	3.78347146102895	1763	1
3.77370079335901	3.74778599712834	1764	1
3.77372262305342	3.74929657378444	1765	1
3.77518599059841	3.75268828189901	1766	1
3.77221999830661	3.72636207749767	1767	1
3.76639991256637	3.73500175050893	1768	1
3.75130152076106	3.71357194549368	1769	1
3.75795877254670	3.74920878567032	1770	1
3.77586757984728	3.79080468256438	1771	1
3.77393463085646	3.78703508253921	1772	1
3.77913030310068	3.77272964021796	1773	1
3.77663655249140	3.76873964057747	1774	1
3.76468175228221	3.74347985364825	1775	1
3.77170294162984	3.74786295837889	1776	1
3.77889754753344	3.75729173942766	1777	1
3.76728004741061	3.76319203864658	1778	1
3.76762951926891	3.75930421577928	1779	1
3.75423917898546	3.73854706898049	1780	1
3.78818537207186	3.79295027668483	1781	1
3.77291800601788	3.76853019872836	1782	1
3.78041903992999	3.76651549283855	1783	1
3.78869060954427	3.79885264445379	1784	1
3.79216872041874	3.81199155189661	1785	1
3.78545600609059	3.80762640559016	1786	1
3.78149150103488	3.75396213040516	1787	1
3.75849530979290	3.73173459157543	1788	1
3.75372873171377	3.69913864537669	1789	1
3.75700085243851	3.72155064861920	1790	1
3.75236444803042	3.69691223244477	1791	1
3.73413094152542	3.63662942920930	1792	1
3.74025059014116	3.64121720546736	1793	1
3.74046779260631	3.63451173189210	1794	1
3.72392911464528	3.62452345858274	1795	1
3.73389734319430	3.67336636842333	1796	1
3.74056198502280	3.67482836490206	1797	1
3.72572134595123	3.64231171124132	1798	1
3.75368671752876	3.63749081801759	1799	1
3.75423419323208	3.68423811734328	1800	1
3.75482418719062	3.71804932496143	1801	1
3.75543892823884	3.71636664518959	1802	1
3.77028708437870	3.73478686825555	1803	1
3.76140414305537	3.72043888188648	1804	1
3.78264364963043	3.72720593754340	1805	1
3.76251401482967	3.71830185012838	1806	1
3.74886132914016	3.70086335255330	1807	1
3.72344020484372	3.65465574470893	1808	1
3.73939044910895	3.69126894153262	1809	1
3.73982634537517	3.68322257707335	1810	1
3.74929444965751	3.67588696171775	1811	1
3.74570046590001	3.67759649888232	1812	1
3.74622110376016	3.69842926149883	1813	1
3.76099856503066	3.72917341377530	1814	1
3.75957135235015	3.73640062482954	1815	1
3.77619972993930	3.79663883450591	1816	1
3.79934355110782	3.82026102601738	1817	1
3.79007090450102	3.80353363830877	1818	1
3.79600066258397	3.83159910561628	1819	1
3.78047400521476	3.79447702985470	1820	1
3.77877869030673	3.76436599912481	1821	1
3.76553295368056	3.74218290171904	1822	1
3.77144065032479	3.75236469841025	1823	1
3.78435511134565	3.82534537718669	1824	1
3.78162501894849	3.81762488987078	1825	1
3.75651762486331	3.76704375312539	1826	1
3.76609055804951	3.75467520959811	1827	1
3.78672869070573	3.82808003399368	1828	1
3.79115017205830	3.81812590218963	1829	1
3.77340189658997	3.76727395462620	1830	1
3.78341678929921	3.81271489685480	1831	1
3.79996708458117	3.79594739010859	1832	1
3.78272502998793	3.74856109889978	1833	1
3.75415520655310	3.72362898236486	1834	1
3.74703184161910	3.72465393932820	1835	1
3.76287912668746	3.71670251546398	1836	1
3.78371454091403	3.73156811727795	1837	1
3.78352275234200	3.74771859704246	1838	1
3.77442809923108	3.72545483845619	1839	1
3.77450786074553	3.74214833162593	1840	1
3.77143650044726	3.79552749790038	1841	1
3.77714697038548	3.75702793879770	1842	1
3.76101654160609	3.72343322110768	1843	1
3.75165209143194	3.68453508757057	1844	1
3.75443632519632	3.70585859379862	1845	1
3.77243743663317	3.75414793537320	1846	1
3.78225525809520	3.77148900782736	1847	1
3.78014405741730	3.76838746859216	1848	1
3.77376044766725	3.76692131747339	1849	1
3.77246660206928	3.75207488563139	1850	1
3.76614393812768	3.74181139547051	1851	1
3.76443329043540	3.75177346400192	1852	1
3.75729691679249	3.77415352978386	1853	1
3.75179002687141	3.75885134204330	1854	1
3.76599837364057	3.75799632636748	1855	1
3.76350552680952	3.70218831590838	1856	1
3.74897170832399	3.69477566878341	1857	1
3.72953516126493	3.68301852930929	1858	1
3.74406122713205	3.71069944746650	1859	1
3.77575291076057	3.78796887894877	1860	1
3.79007818437435	3.77375421122771	1861	1
3.79358523373944	3.79024726799935	1862	1
3.77409487938579	3.80048379118494	1863	1
3.77270461346085	3.82357237712263	1864	1
3.78198460180071	3.79810642786754	1865	1
3.76342518400172	3.78112567254805	1866	1
3.78497718130741	3.75450842785699	1867	1
3.77454457886390	3.75256600886488	1868	1
3.78090870860660	3.75270588445609	1869	1
3.78704209602177	3.73662032972573	1870	1
3.76771911557417	3.71995833369906	1871	1
3.76655551157690	3.72958368846778	1872	1
3.77647580251226	3.77860338190800	1873	1
3.77589796988489	3.77854428285866	1874	1
3.78761574564007	3.77868631281668	1875	1
3.77002562667846	3.77966738175016	1876	1
3.76415037027656	3.75512182243591	1877	1
3.75371411479987	3.76749466796029	1878	1
3.77176503906103	3.71958075298486	1879	1
3.79110257847437	3.75891710184138	1880	1
3.76687546191770	3.73169825579720	1881	1
3.76202888356012	3.69337870658758	1882	1
3.75784676658507	3.70273637091352	1883	1
3.76075211013075	3.73530593443002	1884	1
3.76163496432470	3.76426450624981	1885	1
3.77279816147196	3.73047320713316	1886	1
3.76842683496714	3.77543056572632	1887	1
3.75826941820423	3.73462132356206	1888	1
3.75280501129358	3.69594357710326	1889	1
3.75452526631129	3.69557530512935	1890	1
3.76547659834161	3.74396755924519	1891	1
3.76804080512883	3.75360514792836	1892	1
3.75788529584406	3.71388801626800	1893	1
3.77592971000225	3.74605125147955	1894	1
3.76591364437534	3.74112376916145	1895	1
3.76704554030027	3.76363189910730	1896	1
3.77691303092389	3.75495025590336	1897	1
3.77311573867932	3.75601115186706	1898	1
3.76507426729315	3.75220374343281	1899	1
3.74400649067126	3.71802494624441	1900	1
3.75031757544561	3.70240673935403	1901	1
3.75916388299171	3.73792093121685	1902	1
3.75689635446886	3.75138079366617	1903	1
3.76455935658418	3.72497636116253	1904	1
3.76581924350821	3.73561545399181	1905	1
3.76795209838805	3.69872666041905	1906	1
3.75899120296922	3.70885255811254	1907	1
3.77952579243366	3.77825737802387	1908	1
3.77307506264943	3.77097669458264	1909	1
3.77788625105636	3.78818258667770	1910	1
3.77417633502828	3.79150774849706	1911	1
3.76105146887613	3.76449760650189	1912	1
3.74775223626825	3.69047411444354	1913	1
3.75800460094498	3.70110713899191	1914	1
3.76297163977502	3.70160801692342	1915	1
3.74891428707799	3.70827824345262	1916	1
3.73968002258677	3.66635001117015	1917	1
3.75393876513746	3.71237332015333	1918	1
3.76268831006341	3.72886793226335	1919	1
3.77117029220509	3.73318666412582	1920	1
3.78386094795662	3.76375502200193	1921	1
3.77337326515360	3.75060828354279	1922	1
3.77503318789371	3.75176213480352	1923	1
3.77422936406159	3.75248925353233	1924	1
3.76287138457392	3.70988890847174	1925	1
3.76254133303789	3.72816264475985	1926	1
3.76415499233929	3.72787302029541	1927	1
3.74948225316082	3.68539481885188	1928	1
3.74585329564244	3.70357166311671	1929	1
3.74219349361973	3.68080951734101	1930	1
3.73199537900480	3.66656860349262	1931	1
3.74273065241325	3.70980177095228	1932	1
3.75119629546137	3.73731001179707	1933	1
3.78054032649784	3.76268619560226	1934	1
3.75662860240568	3.72334644965397	1935	1
3.76176440407216	3.72609887515225	1936	1
3.75789432041884	3.71255561390482	1937	1
3.76469769092726	3.72634629525200	1938	1
3.77377741322957	3.77560954589366	1939	1
3.76875069556835	3.79178223611773	1940	1
3.78433322886530	3.76508063483171	1941	1
3.77464548556070	3.75146193798584	1942	1
3.77377790706749	3.75147137370202	1943	1
3.77820918078859	3.74790539529229	1944	1
3.76700565011415	3.76043382307925	1945	1
3.78087551378862	3.75915317656493	1946	1
3.78738776072772	3.78040282713412	1947	1
3.79353118879969	3.76052555615080	1948	1
3.77447581982463	3.75479524181389	1949	1
3.75294629616641	3.73028253155191	1950	1
3.75949472707545	3.71447492845182	1951	1
3.76140547113274	3.77535214966966	1952	1
3.75559734549364	3.74380454956007	1953	1
3.78749825231628	3.76910957948562	1954	1
3.77431484753627	3.73950487296126	1955	1
3.76464955727188	3.73138322691454	1956	1
3.76038614948413	3.73102190225223	1957	1
3.76900012992243	3.74565632865606	1958	1
3.76644601424094	3.77927120847295	1959	1
3.77621788475136	3.75926623937054	1960	1
3.75155193625786	3.69732062587211	1961	1
3.77850072914047	3.72534895039684	1962	1
3.75627582174462	3.70534752295627	1963	1
3.75417780798330	3.72725274724065	1964	1
3.76201121572650	3.73073059304007	1965	1
3.74736535114008	3.74028846261027	1966	1
3.74909795824601	3.71991522132376	1967	1
3.74138477686220	3.73090181416553	1968	1
3.75548718278578	3.75349534431813	1969	1
3.73488845184113	3.69838748126941	1970	1
3.76365730329710	3.74238377817638	1971	1
3.76669802274491	3.74515412708537	1972	1
3.75803933732080	3.74668494980646	1973	1
3.75514823819828	3.71512193350328	1974	1
3.75999611882225	3.71527985217239	1975	1
3.74611727318940	3.69539269148284	1976	1
3.75504669719750	3.69716340339247	1977	1
3.76205950744261	3.73257757148932	1978	1
3.76045304733590	3.71982221572368	1979	1
3.76346405341983	3.72330169006331	1980	1
3.77475089963911	3.74976585914790	1981	1
3.76749826912802	3.78149136392387	1982	1
3.75337609329906	3.75778760668026	1983	1
3.75999984794174	3.72745659482908	1984	1
3.74957690028535	3.71697186451094	1985	1
3.76092311714824	3.73119538487257	1986	1
3.76542077576824	3.73802660817645	1987	1
3.74898706614217	3.72304719543863	1988	1
3.75526831276280	3.71629422078843	1989	1
3.75162147996906	3.70445813685454	1990	1
3.74785211167865	3.70903948491217	1991	1
3.76899182489129	3.73789157427184	1992	1
3.76979021913429	3.77621153509683	1993	1
3.78975653764487	3.76782983821524	1994	1
3.74839009002182	3.70761266706917	1995	1
3.77529839889739	3.74745689462330	1996	1
3.75821073522341	3.72906962146972	1997	1
3.76013935342062	3.76968256404894	1998	1
3.76094012173600	3.76066944182214	1999	1
3.76412938179864	3.78206822058049	2000	1
[truncated: 23,000 more rows]
