# Supplementary material for: Reversibility and Viscoelastic Properties of Micropillar Supported and Oriented Magnesium Bundled F-Actin
Source: PLoS One. 2015 Aug 31;10(8):e0136432. doi: 10.1371/journal.pone.0136432 (PMC4556452; doi:10.1371/journal.pone.0136432)
Supplement: S1 Data — See the Readme.txt file within. (ZIP) [file pone.0136432.s004.zip › Rheology-raw-data/120416 10mM/fov2021noDD/fov2021noDD.txt]

4.06959719638757	3.84245856420673	1	1
4.07019863400752	3.84487384374053	2	1
4.07815459248680	3.87162026776421	3	1
4.06100600805437	3.82811677606268	4	1
4.06625097370597	3.84695670714009	5	1
4.07021441841206	3.84165908672986	6	1
4.06771833472519	3.84796204156128	7	1
4.05934585196880	3.83256496162668	8	1
4.07289144999534	3.85461114452388	9	1
4.07724626532415	3.86088404963197	10	1
4.07375628633861	3.85654400239579	11	1
4.07165489977323	3.85002849839916	12	1
4.06582270232267	3.84395516080837	13	1
4.06561505642707	3.84433676739067	14	1
4.07510549207524	3.85608945363013	15	1
4.07623730073774	3.85540179377930	16	1
4.06959776412777	3.84321362817443	17	1
4.07906838746412	3.87102065270204	18	1
4.08406512616279	3.87530330431327	19	1
4.07028235190555	3.85849880335199	20	1
4.05956205933243	3.81996505148003	21	1
4.05994913677371	3.81847387755583	22	1
4.06916047015245	3.84289541749815	23	1
4.07530459572281	3.85743339794928	24	1
4.06787838016704	3.83993150930732	25	1
4.07071996520032	3.85561583377929	26	1
4.07739372735792	3.86290948165755	27	1
4.07890423311385	3.87646003183519	28	1
4.06914266512244	3.85511452479492	29	1
4.06654004151058	3.84284298962517	30	1
4.07179549229409	3.85943081833139	31	1
4.06886490721804	3.84311434966058	32	1
4.06788121919404	3.83571059103335	33	1
4.06269719879396	3.83531027064933	34	1
4.05154996175681	3.80549191855283	35	1
4.05793418807930	3.81611603509432	36	1
4.06515113394627	3.83747377786448	37	1
4.06631764405197	3.84817374338632	38	1
4.06778639791368	3.84641682953628	39	1
4.06985959683772	3.85131239399745	40	1
4.07620338255138	3.85902860400940	41	1
4.07365341655784	3.85903076119268	42	1
4.07660105763461	3.85938783730049	43	1
4.06520154889043	3.83167261355984	44	1
4.06702037751353	3.83673946405485	45	1
4.06666264606529	3.83722621397021	46	1
4.06959687029894	3.84649759254603	47	1
4.06479393204370	3.83869610255230	48	1
4.06378040363820	3.84092759168364	49	1
4.05724885786924	3.82133227560032	50	1
4.07429604575173	3.85930286215184	51	1
4.07090742216440	3.86113749462711	52	1
4.07997817657061	3.87292862054516	53	1
4.07468035071099	3.86721782478173	54	1
4.05563065429293	3.82804320640167	55	1
4.05511086780417	3.81646480114707	56	1
4.06821416341649	3.85220630039123	57	1
4.06894321231347	3.85568213053548	58	1
4.06423050046825	3.84661528967735	59	1
4.07463725311318	3.85995750839451	60	1
4.07077918544193	3.86412584203828	61	1
4.08040001445988	3.86729168377966	62	1
4.07184968532404	3.85506078183059	63	1
4.07089765677854	3.85592343216934	64	1
4.05357613111974	3.82425614506023	65	1
4.05836728539738	3.82899525196170	66	1
4.07031381092575	3.84783258496711	67	1
4.07594797975614	3.85978783261240	68	1
4.07215032631413	3.86334439113445	69	1
4.06720927413384	3.84443011597068	70	1
4.07593957528875	3.86847589344833	71	1
4.06903053826651	3.84688010107664	72	1
4.06266167809015	3.84091745494154	73	1
4.06919485579029	3.84791933880177	74	1
4.06649695817038	3.85271482472802	75	1
4.06819522051525	3.84427672158565	76	1
4.06617997212997	3.84324694949308	77	1
4.06951142958678	3.84579710247683	78	1
4.07483955020760	3.85407344585730	79	1
4.06525664711247	3.84700070379133	80	1
4.06427468810170	3.83717435811284	81	1
4.05736247098628	3.82453244080293	82	1
4.06219606710393	3.83910385523996	83	1
4.06253165552653	3.83937310010871	84	1
4.06245193396010	3.84362402114631	85	1
4.06367408786205	3.83169724017533	86	1
4.06344556912805	3.83228276593238	87	1
4.06397401334242	3.83489777277734	88	1
4.07191038330679	3.85916976561566	89	1
4.07360515446603	3.85047887456735	90	1
4.07853426899207	3.86070959254410	91	1
4.07467530523312	3.85556336821706	92	1
4.07821025528357	3.86448811391257	93	1
4.07916250358412	3.87252830779284	94	1
4.07392508984419	3.86304798079924	95	1
4.07909261435624	3.86947682327754	96	1
4.07982558877408	3.86737393164568	97	1
4.07872746478312	3.87256303830571	98	1
4.08011045655293	3.87556675401262	99	1
4.06022503853176	3.83533264651974	100	1
4.05216278394361	3.81853076277711	101	1
4.06530322734372	3.83626078819359	102	1
4.05093562669278	3.80483263245249	103	1
4.05940482378706	3.82336204260293	104	1
4.05781225083184	3.82159786187102	105	1
4.05225992318259	3.81435042229245	106	1
4.06533499643636	3.84167299224762	107	1
4.05838056121418	3.82224147882747	108	1
4.06490758664922	3.84176482948534	109	1
4.06536063303556	3.83923779531259	110	1
4.06291756396685	3.83471560555159	111	1
4.06493317756907	3.85531150785799	112	1
4.06968068597331	3.85486616047591	113	1
4.05944176684189	3.82084109203589	114	1
4.07126620978078	3.84415299450747	115	1
4.05631639585661	3.81091236483526	116	1
4.06513700828909	3.83486838427425	117	1
4.06443526818009	3.84005526032598	118	1
4.06623972084570	3.83146502986255	119	1
4.06424053489311	3.83570862991562	120	1
4.06229503922341	3.82928161518204	121	1
4.07256559317391	3.86154579007466	122	1
4.06907077480077	3.85023284357440	123	1
4.06644729581371	3.85653027127826	124	1
4.05897555371936	3.81677123160858	125	1
4.07025361809748	3.84300682727717	126	1
4.07171524423345	3.84736230270512	127	1
4.06518675503335	3.84837579136057	128	1
4.06738479491386	3.85062306596092	129	1
4.07356529441412	3.85886961362409	130	1
4.05953247045394	3.83921498423125	131	1
4.06378057582290	3.85095816911500	132	1
4.06025089951711	3.82179669722988	133	1
4.06665635756353	3.84099779108359	134	1
4.07567585935334	3.86870033014403	135	1
4.07798286574675	3.87479848524354	136	1
4.06717448949165	3.85017057610981	137	1
4.06759892569354	3.84503590292433	138	1
4.06340971069663	3.84533732093563	139	1
4.05643551334920	3.82404158823989	140	1
4.06016973883793	3.83253928945244	141	1
4.07150056044498	3.84792402800016	142	1
4.06045607075900	3.81522843177300	143	1
4.05136159651094	3.81085701042112	144	1
4.07019749081195	3.85251992445322	145	1
4.07247235226153	3.85415593853228	146	1
4.07159801992873	3.85401817545720	147	1
4.07413113604512	3.85496181637176	148	1
4.06193363686437	3.83986890217658	149	1
4.07467310613057	3.85540944124703	150	1
4.06948433345787	3.83758586557991	151	1
4.06799349383693	3.84613971871316	152	1
4.05952181348443	3.83056457430033	153	1
4.06594373766481	3.84579205145790	154	1
4.07382238342730	3.86487270910662	155	1
4.06929531760848	3.85422416592751	156	1
4.07747631315223	3.86230544011073	157	1
4.06842898718450	3.84944744721701	158	1
4.05761870635299	3.82925398890289	159	1
4.07346995652736	3.85885188856336	160	1
4.07596552427338	3.86543368782431	161	1
4.08255975879492	3.87134656869084	162	1
4.08408232261033	3.87984532499510	163	1
4.07656358730552	3.86222121181578	164	1
4.07849432486265	3.86655209134278	165	1
4.07858669866418	3.86816377707578	166	1
4.07489490561428	3.84467504176954	167	1
4.07895309411078	3.86380412567781	168	1
4.07800957495236	3.87179722608910	169	1
4.07990587795507	3.87484496568693	170	1
4.08386333035021	3.89082097096092	171	1
4.06548278987834	3.84479894469017	172	1
4.06229807978785	3.84574169232947	173	1
4.07021304464402	3.87252218415795	174	1
4.07376958173165	3.86449542529505	175	1
4.07709919951776	3.86177835092866	176	1
4.07373321216995	3.85811249382149	177	1
4.07077521800860	3.85597855194612	178	1
4.06989348178461	3.86117427040264	179	1
4.05848691237576	3.82605008833246	180	1
4.06590933466014	3.84686890459798	181	1
4.07191361666182	3.85458392506112	182	1
4.06412160992817	3.83920187855466	183	1
4.06716547186040	3.85474768492410	184	1
4.07302636519425	3.86279406150215	185	1
4.07122146693366	3.86165421422215	186	1
4.07423539424068	3.86946377546569	187	1
4.07315308529221	3.85948596589871	188	1
4.08619431888791	3.88404814836725	189	1
4.07167533323467	3.86685450758639	190	1
4.06353832811800	3.84450652460045	191	1
4.07121850568580	3.86211795313760	192	1
4.06255435794050	3.83938411823384	193	1
4.06829239879767	3.85645802694879	194	1
4.07029052644199	3.85466528052368	195	1
4.06392810364632	3.82656812626164	196	1
4.07369573362008	3.86813312370201	197	1
4.08433472674973	3.87420803620590	198	1
4.07546432197308	3.86301556122107	199	1
4.07193201292542	3.85892617543916	200	1
4.07920523258236	3.87170205434584	201	1
4.08139980125849	3.87562618554552	202	1
4.07093250584849	3.85517101080237	203	1
4.06630892728864	3.85027358396847	204	1
4.05651377661863	3.83193115410044	205	1
4.04682436880989	3.79609289605492	206	1
4.04853624521225	3.80226383403282	207	1
4.07285682702994	3.85639112098891	208	1
4.07505413594675	3.85605690671550	209	1
4.07679383619301	3.85080667993431	210	1
4.06349423018233	3.83079370539816	211	1
4.07522702795104	3.86072900221623	212	1
4.07764425283702	3.85566475803190	213	1
4.07259775534639	3.85029140117320	214	1
4.06555038725409	3.83837156776099	215	1
4.06968494094522	3.84266237177943	216	1
4.06157992001492	3.81918432991018	217	1
4.06298790539721	3.82791408907224	218	1
4.06477351796998	3.82982158770566	219	1
4.05989188685280	3.81994429330173	220	1
4.05475021886943	3.81856368088255	221	1
4.05465867178063	3.82764992042639	222	1
4.05283077292335	3.82525922264206	223	1
4.06525726064417	3.83589014067571	224	1
4.07280630624105	3.84865455680853	225	1
4.07151486871110	3.85358704749938	226	1
4.05747991666698	3.82556678717175	227	1
4.05802428344875	3.82261709481571	228	1
4.07052609569157	3.85403117462606	229	1
4.07204723854757	3.86271018708018	230	1
4.06575474518808	3.83176214083158	231	1
4.06237550990940	3.84643088738002	232	1
4.07254691000361	3.86220511900596	233	1
4.07090327466916	3.85549665221441	234	1
4.06521821406775	3.83907437588573	235	1
4.07680338430620	3.85907807395461	236	1
4.08434467136055	3.87728429729646	237	1
4.07412217136482	3.86660971185324	238	1
4.07512931261392	3.86249802441448	239	1
4.06730460899033	3.85678669174763	240	1
4.06521429161118	3.83454495514621	241	1
4.06633116859044	3.83622358173274	242	1
4.05595610119341	3.82188478635659	243	1
4.06290122482645	3.83995169860802	244	1
4.06650699561975	3.84889193412669	245	1
4.05837261993845	3.82806666843064	246	1
4.06726181753948	3.84755493331056	247	1
4.06996755144071	3.85330805907316	248	1
4.06204022087390	3.83834959127723	249	1
4.06640061630450	3.85226730132104	250	1
4.06506812262665	3.83512440593618	251	1
4.07458645308291	3.85203487003409	252	1
4.07498213276917	3.85912836576126	253	1
4.07447472014438	3.86389194908861	254	1
4.05665023727439	3.82765155386014	255	1
4.06570368756137	3.84823872737227	256	1
4.07074386686578	3.85008160938655	257	1
4.06622182041856	3.83835174408872	258	1
4.05548454498578	3.83030953007170	259	1
4.05876291251200	3.82215856427419	260	1
4.07434437556250	3.85882367660340	261	1
4.07011357493135	3.84897218364264	262	1
4.07073732949801	3.85941882316059	263	1
4.06671276058608	3.83675985843492	264	1
4.07698267393651	3.86395102989300	265	1
4.08033045070671	3.87778327752415	266	1
4.05999641366962	3.83362115175845	267	1
4.06057807160746	3.83950392937345	268	1
4.07155064263202	3.82918202827561	269	1
4.06923414375827	3.85316400401146	270	1
4.08085353244562	3.87463858894367	271	1
4.07189813796709	3.85083561272290	272	1
4.07018979068095	3.86076419067841	273	1
4.07435467212824	3.87219459728164	274	1
4.07347864769764	3.86562113611413	275	1
4.07670638280285	3.86140318286292	276	1
4.05935525468604	3.83126805431691	277	1
4.05563334192046	3.83387734485490	278	1
4.07437184452836	3.86803262904292	279	1
4.08321231522887	3.87659854372083	280	1
4.07798300717062	3.86335144978291	281	1
4.07825680020629	3.87601585138780	282	1
4.06829655462135	3.84488130795993	283	1
4.05401418054495	3.82284240723056	284	1
4.07418095364833	3.86887738816897	285	1
4.07551690815172	3.86590355708833	286	1
4.07167167316624	3.84789171054266	287	1
4.08198481573999	3.87731712037917	288	1
4.07879302914911	3.87940418820170	289	1
4.06824818812185	3.84528134939897	290	1
4.05612331269409	3.81567770824889	291	1
4.05355854305766	3.80608393103578	292	1
4.05458672794449	3.81043206328219	293	1
4.05886789415484	3.84357222682441	294	1
4.07617006251948	3.87376037050689	295	1
4.07383132882221	3.86970396783535	296	1
4.06863679847668	3.85774360940461	297	1
4.07179418809425	3.86342401498720	298	1
4.06961956050198	3.84371059749029	299	1
4.06848171677729	3.84912068342620	300	1
4.06551533557623	3.84242947409596	301	1
4.06802761168349	3.84140780311745	302	1
4.06449341067300	3.84724119419435	303	1
4.05801264048121	3.83944461053307	304	1
4.06546083781851	3.85093840505667	305	1
4.07052640847230	3.85471300359480	306	1
4.07021811182387	3.84792435603800	307	1
4.07318490206236	3.86506060433650	308	1
4.06800792473477	3.84390557203728	309	1
4.05720726763038	3.82412396885474	310	1
4.05535221356571	3.81778870435919	311	1
4.07390843899220	3.86009043845139	312	1
4.07125279650244	3.86100376022469	313	1
4.07410467639663	3.86168418666357	314	1
4.06518441936593	3.84998908457575	315	1
4.06313692721308	3.84334566255807	316	1
4.06524336063523	3.83456008464156	317	1
4.06758076497177	3.85146231436078	318	1
4.07239845427796	3.85427999286377	319	1
4.07095610142666	3.85033877938163	320	1
4.07201451186419	3.85699716105308	321	1
4.06124790325290	3.82794855071220	322	1
4.06067742017429	3.82833464233186	323	1
4.07090709251469	3.86463164851551	324	1
4.07163649316044	3.86395185316810	325	1
4.05897131593208	3.82983748028423	326	1
4.05634555605625	3.81743937062862	327	1
4.06924474663762	3.84632606864171	328	1
4.07022919991585	3.84603201900203	329	1
4.07394286051654	3.86056109201026	330	1
4.07799773972038	3.86264419543904	331	1
4.07428864406386	3.86369898582065	332	1
4.06655436183253	3.85050139256777	333	1
4.08039632199391	3.86956981573699	334	1
4.06497861775142	3.83689026031048	335	1
4.05741684617088	3.82109887429770	336	1
4.07329337688472	3.85907534730391	337	1
4.05702917258224	3.83562713008970	338	1
4.06535208403046	3.84075208608421	339	1
4.08276046609646	3.87461705046100	340	1
4.07846834361886	3.87253013566185	341	1
4.06851274889396	3.85294765338106	342	1
4.07452458162669	3.86894554800464	343	1
4.06985583328460	3.84990006148150	344	1
4.07305736586973	3.86773227759836	345	1
4.07403065132970	3.87382335468260	346	1
4.06643748422045	3.84431219597519	347	1
4.07706567804963	3.86924232215880	348	1
4.06139056324242	3.83850957072223	349	1
4.07861384733338	3.87211536303406	350	1
4.07908725298056	3.86868428466682	351	1
4.05980174287732	3.82233992232843	352	1
4.06586216397630	3.84314068564510	353	1
4.07904942781755	3.87226960970037	354	1
4.06402646606878	3.84025042333541	355	1
4.06646685107967	3.83788543114467	356	1
4.06733402164423	3.84563036177358	357	1
4.06251825260767	3.84036524440248	358	1
4.07089332238892	3.85351986514239	359	1
4.07472823116448	3.86543548703097	360	1
4.07462350634032	3.86501905347239	361	1
4.06526210162518	3.84245719056041	362	1
4.07032976513646	3.84746198473824	363	1
4.07237350516070	3.85911156469080	364	1
4.06102921437864	3.83784945502121	365	1
4.07385764771226	3.86381774127859	366	1
4.08036116260571	3.86924907096819	367	1
4.06419225126628	3.82954437375731	368	1
4.06050621415990	3.84423686424319	369	1
4.06057206583910	3.82646289973835	370	1
4.06198594240834	3.83151009135511	371	1
4.06155771573812	3.83224328503324	372	1
4.06455662044846	3.83776658151003	373	1
4.06205269054182	3.83305643632108	374	1
4.06772947664629	3.84043628630970	375	1
4.07478054047091	3.86341484841406	376	1
4.07358006776154	3.86378884465071	377	1
4.07231918626357	3.85429097330809	378	1
4.07241976771219	3.85324616772917	379	1
4.07219499498055	3.85997510837858	380	1
4.07081813449578	3.85461174261765	381	1
4.06640697553167	3.83607379859987	382	1
4.05666972430962	3.83081532449771	383	1
4.04665569975772	3.79794628228619	384	1
4.04730713110492	3.80496877807908	385	1
4.05210893405291	3.81382879970260	386	1
4.07177807863707	3.85155400307805	387	1
4.06370892988536	3.83551453567031	388	1
4.06739760133566	3.85786231907031	389	1
4.05476450821190	3.82429254834757	390	1
4.04775429289504	3.81126429803924	391	1
4.06019278753840	3.82227954938353	392	1
4.07196688901930	3.84933666275677	393	1
4.06959372454407	3.85180135129058	394	1
4.07245730416400	3.85393170034439	395	1
4.07843705943654	3.86412458205127	396	1
4.08158083600918	3.87633543792877	397	1
4.06812389433716	3.85739726623798	398	1
4.05403924243157	3.82145499625023	399	1
4.06289551160960	3.83777999207039	400	1
4.05520374839750	3.83114872260968	401	1
4.06529083742220	3.82471024489227	402	1
4.08016546314057	3.86223925916074	403	1
4.06807632069011	3.84377211537326	404	1
4.07591612685828	3.85828845977258	405	1
4.07532664914844	3.85814375584195	406	1
4.07165693383083	3.85379673806402	407	1
4.06412729950205	3.83448164416069	408	1
4.06812644413822	3.83936650796393	409	1
4.06515317687091	3.84121779887004	410	1
4.06447859999101	3.83859007853636	411	1
4.06648701511485	3.84723594697231	412	1
4.06014301354014	3.84042801262948	413	1
4.06340338996329	3.83138661613049	414	1
4.06759581206550	3.84529922489399	415	1
4.07990896158508	3.87178281547589	416	1
4.06849806722740	3.85278886388803	417	1
4.05800507721177	3.82787711603093	418	1
4.06290288565399	3.84289344135344	419	1
4.06976629254347	3.84638195068203	420	1
4.07708676923294	3.85610832606526	421	1
4.06305527519814	3.82863368064409	422	1
4.06140334548475	3.82683951831292	423	1
4.06982877246206	3.85295195556283	424	1
4.06263190093669	3.82966075600080	425	1
4.06134297239023	3.82741618422822	426	1
4.06270423879737	3.83462976261066	427	1
4.06908730563274	3.85716070258431	428	1
4.06518201904414	3.84486988337933	429	1
4.05228166688048	3.81573634026602	430	1
4.05842742652510	3.83160691097544	431	1
4.06245451253951	3.83171930045595	432	1
4.07105540284622	3.85160806026291	433	1
4.06101588410020	3.83709099809809	434	1
4.05798851704406	3.82700241608990	435	1
4.07160617035457	3.85899438440852	436	1
4.06941463113174	3.85166572009030	437	1
4.07015797333929	3.85705259569215	438	1
4.06621901539182	3.83546576862252	439	1
4.06156031114572	3.82421239657222	440	1
4.06487023850119	3.84246599082466	441	1
4.07304236017079	3.85592518705296	442	1
4.07400423323730	3.86729927588830	443	1
4.06771023829557	3.85808816961227	444	1
4.05502728805134	3.82776576700563	445	1
4.06588435822845	3.84424108601100	446	1
4.07121791406014	3.85910640730937	447	1
4.07251986326715	3.86643453463827	448	1
4.07434628388053	3.85276190690829	449	1
4.07073970206904	3.85465547486757	450	1
4.07602894802396	3.85872132258923	451	1
4.07334389594037	3.85751105749126	452	1
4.07212456817126	3.85570310938065	453	1
4.06322745161239	3.83493568768622	454	1
4.06704693331872	3.85557652111034	455	1
4.07198757472554	3.86448947082041	456	1
4.07530166787695	3.86196335203589	457	1
4.06625344222675	3.85501815931712	458	1
4.07268818255929	3.85680693498645	459	1
4.06698836111858	3.84626089945486	460	1
4.05607355857258	3.83174799995797	461	1
4.07668298671975	3.86724629754077	462	1
4.06728635078918	3.85032950731162	463	1
4.06631635731262	3.84756473881036	464	1
4.05594298143506	3.81992054550290	465	1
4.05547161704458	3.81969322181165	466	1
4.06970115489686	3.85554332469769	467	1
4.06996679293612	3.85775913008870	468	1
4.06706129747360	3.83866482298923	469	1
4.06093214367386	3.81381424683346	470	1
4.07270482475103	3.86229193491208	471	1
4.07244401939396	3.85831227208667	472	1
4.07792932082815	3.86438217130679	473	1
4.07030840982615	3.85849066980524	474	1
4.07382403659188	3.86467874862050	475	1
4.07121586284558	3.85733724261506	476	1
4.07567616565280	3.86194332218445	477	1
4.07338889060238	3.85494042984984	478	1
4.06617825089590	3.84916829923756	479	1
4.06909183340041	3.86812873351103	480	1
4.06253522743091	3.83909492625599	481	1
4.05654033060062	3.82799087487514	482	1
4.06215662735611	3.82388286368691	483	1
4.06844457241275	3.84797592915020	484	1
4.08017582072604	3.87300132573482	485	1
4.06898691505508	3.85371045528479	486	1
4.06724747754229	3.84738590667428	487	1
4.07931074076252	3.87029295568450	488	1
4.06515350218161	3.84588958139704	489	1
4.05774886044064	3.82126315439135	490	1
4.04883200182056	3.81329578283448	491	1
4.06922124971497	3.85223279556100	492	1
4.06943287193225	3.85291658162738	493	1
4.06781853138878	3.84797405728378	494	1
4.07208316705999	3.85942905782722	495	1
4.05922066818043	3.82908093495975	496	1
4.06345386778720	3.83813765096767	497	1
4.06136149536026	3.84407862549939	498	1
4.07453324289437	3.87684310198427	499	1
4.08634163015053	3.89270739356150	500	1
4.07385753912743	3.86698388142305	501	1
4.06502979750530	3.85357673655843	502	1
4.05824426177425	3.82658133515012	503	1
4.05891885055665	3.82128509868547	504	1
4.05911189129390	3.83434102061046	505	1
4.06407032000861	3.83737013110216	506	1
4.06257736454664	3.82982797635728	507	1
4.06396850595015	3.82937167387427	508	1
4.06568535525980	3.83836146850388	509	1
4.07653057239872	3.86420657392307	510	1
4.07689093139662	3.86774213935021	511	1
4.06355407971497	3.85257994220124	512	1
4.06900090179016	3.85227179055070	513	1
4.07593125041962	3.86753776647657	514	1
4.06804284203674	3.85313868220669	515	1
4.07923078882736	3.87073604254142	516	1
4.06497186587100	3.85575146879347	517	1
4.07092327667826	3.85200156920202	518	1
4.06532661030560	3.84809267625081	519	1
4.06163758272543	3.82871560762156	520	1
4.06974040663756	3.85903890910942	521	1
4.06253901097816	3.83379233076396	522	1
4.07409014975067	3.86106580761110	523	1
4.07664486329722	3.86661571114837	524	1
4.07550752861980	3.85723443837452	525	1
4.07246777288337	3.85998256100495	526	1
4.06596458925852	3.83649215207292	527	1
4.06015208837863	3.82785667240782	528	1
4.05712072464748	3.82889355125039	529	1
4.07232494729290	3.85746060123120	530	1
4.07257069761485	3.84896691512468	531	1
4.07719647542806	3.88159277150726	532	1
4.06556856237056	3.84059368369728	533	1
4.06078211577440	3.82485779016716	534	1
4.06646146072638	3.83669688083370	535	1
4.06391336704030	3.83583485110907	536	1
4.07634463627561	3.86575636007892	537	1
4.08330791174832	3.87535262224749	538	1
4.08048403342614	3.87315342628365	539	1
4.07513200317093	3.86928497383109	540	1
4.07161345737617	3.85872723042285	541	1
4.06548126609044	3.84312787217795	542	1
4.07268310671911	3.86059559973619	543	1
4.07114175100401	3.86208398948842	544	1
4.07492816303877	3.87390467532982	545	1
4.08082391801662	3.87411537663462	546	1
4.06622327571104	3.84142572169365	547	1
4.06532025038314	3.84815616072513	548	1
4.06983627353221	3.85858474646534	549	1
4.07732217434432	3.86792014856967	550	1
4.07144054794851	3.85625064084630	551	1
4.07198055587592	3.86153944804009	552	1
4.07007212003980	3.85743401622906	553	1
4.06464215309854	3.83672675755244	554	1
4.06976834990276	3.85801672568259	555	1
4.07378108876817	3.86125628944435	556	1
4.07183412563779	3.85846234079314	557	1
4.07362724202860	3.85650723418276	558	1
4.06632801491124	3.84257571951017	559	1
4.07713827014792	3.87093135983732	560	1
4.07056447258487	3.85344175349833	561	1
4.06636114073251	3.83861579091615	562	1
4.07628504024306	3.86465325944110	563	1
4.06205689933431	3.84308341963408	564	1
4.06611544089319	3.84551681010847	565	1
4.07592205790963	3.86939962847513	566	1
4.07028902029711	3.85440450325339	567	1
4.04871515320605	3.80863090823714	568	1
4.04436455312458	3.80820399082155	569	1
4.04999790333050	3.81167366785767	570	1
4.06775226285368	3.83689238312043	571	1
4.05358553047200	3.81544415569763	572	1
4.05465682878033	3.81551536253215	573	1
4.06232129185301	3.83025565252589	574	1
4.07562330439192	3.86095137912414	575	1
4.07517304588223	3.86142291303062	576	1
4.07889462041899	3.86809283506114	577	1
4.07165583185116	3.86023599380091	578	1
4.07140362999414	3.86059045590508	579	1
4.08214958468217	3.88032547646521	580	1
4.08293207780570	3.87752997622990	581	1
4.08113815526314	3.87182349388263	582	1
4.07376905884023	3.86337267178753	583	1
4.05680764120409	3.83680941186562	584	1
4.05645287692409	3.82799049989968	585	1
4.06925386980879	3.84000328508420	586	1
4.06890401797094	3.85813623021289	587	1
4.07068570837464	3.84407567446643	588	1
4.06497855900630	3.84621677647641	589	1
4.06730799567460	3.85448162124846	590	1
4.07319333141346	3.86246497930379	591	1
4.07299226071046	3.85911134075854	592	1
4.07165025765999	3.85205849889097	593	1
4.06552031724825	3.84521779686228	594	1
4.06423462434824	3.84663840081702	595	1
4.07968578233696	3.86759162183378	596	1
4.08183040239365	3.86929789505737	597	1
4.06878715960418	3.85541004306484	598	1
4.07394872194472	3.85128770423782	599	1
4.07390994680427	3.85740288853059	600	1
4.07782978946582	3.85327537672821	601	1
4.06829668561575	3.84206084064410	602	1
4.06821832705267	3.84983782072447	603	1
4.06162153453287	3.83401573563211	604	1
4.04472101790344	3.79924121631632	605	1
4.06763839203080	3.83536930020524	606	1
4.06894281404566	3.84564317304743	607	1
4.07839899475815	3.87236057325603	608	1
4.07881381843123	3.88717899392071	609	1
4.06783964565070	3.85893432511056	610	1
4.06357035348223	3.84331667030745	611	1
4.05589354393537	3.81885268038666	612	1
4.06303395728220	3.83485755546834	613	1
4.07727309429268	3.86028214520742	614	1
4.07367557594986	3.84969254223944	615	1
4.06247907280663	3.81877990736995	616	1
4.05718260405292	3.81501280858333	617	1
4.07702949661610	3.87003378720287	618	1
4.06281418967211	3.84056848772710	619	1
4.06383461025633	3.84421109643744	620	1
4.06830845535776	3.85439268253248	621	1
4.07110277660856	3.85118291370859	622	1
4.08174115924249	3.86661627731910	623	1
4.07256251944453	3.86292012381355	624	1
4.07449676072126	3.86421796296566	625	1
4.07411817491312	3.86538918216717	626	1
4.06953255190393	3.84347091045899	627	1
4.07224559383720	3.85925417483440	628	1
4.08518939728013	3.88875821851214	629	1
4.07412368707258	3.85951825707176	630	1
4.06371871454371	3.83664801196581	631	1
4.06755579643071	3.83992732045949	632	1
4.06226145788606	3.83964792861614	633	1
4.07053761874424	3.85881473611557	634	1
4.06389924845580	3.82809508347778	635	1
4.06933150047023	3.83766304633781	636	1
4.06972354153564	3.84673870501286	637	1
4.07679646906387	3.85509513102396	638	1
4.07048910116091	3.85078790641222	639	1
4.06677722148334	3.83451892984690	640	1
4.05874631172607	3.82638549945213	641	1
4.05660223428326	3.82262053445924	642	1
4.06456429098265	3.84451923263755	643	1
4.06363218656741	3.83825657815336	644	1
4.07819513911342	3.86107461966629	645	1
4.08175681765098	3.86521506091836	646	1
4.07507422277459	3.84699673916878	647	1
4.07409373343113	3.86123622813100	648	1
4.06881333672226	3.85580707116975	649	1
4.07450741234476	3.85788529907340	650	1
4.06758242621444	3.84074018977600	651	1
4.07399868627485	3.85835681934539	652	1
4.07589391843832	3.86687364520499	653	1
4.08355007665429	3.87737065418400	654	1
4.08371233188967	3.88948876314626	655	1
4.08582439588135	3.88364221608200	656	1
4.07545612015284	3.86236381306736	657	1
4.07302054677129	3.85266607394770	658	1
4.07650505139324	3.85940623915628	659	1
4.08210573191660	3.87245424472879	660	1
4.06338287433252	3.84029391223377	661	1
4.08394528778235	3.89685288817688	662	1
4.07910502971881	3.87644626365605	663	1
4.06994107776395	3.84260958630543	664	1
4.07177237055251	3.86252038780124	665	1
4.06238889756344	3.83709003711042	666	1
4.06430413260599	3.84002364786702	667	1
4.07588596465310	3.86227946760783	668	1
4.06644175152412	3.83386764055231	669	1
4.07184191810856	3.85421581413933	670	1
4.06717997537678	3.84547419151330	671	1
4.06685908230491	3.84413822939274	672	1
4.07775083163524	3.86599309527289	673	1
4.06970639330604	3.85153397439706	674	1
4.06709488828491	3.84299007080388	675	1
4.06964681749026	3.85433263533973	676	1
4.07185846382608	3.85354279891856	677	1
4.07752015071913	3.86442482061157	678	1
4.07179781187521	3.84569909577079	679	1
4.07418917833469	3.85924340947629	680	1
4.06913819657337	3.85434288191746	681	1
4.06285362623336	3.84160181170399	682	1
4.07493266101757	3.86528696308094	683	1
4.06766576935150	3.85250148686133	684	1
4.07839252773114	3.86285693848999	685	1
4.06357179467750	3.83625192502710	686	1
4.07138597820395	3.85212512465713	687	1
4.07380461997201	3.85635116189286	688	1
4.06832067061428	3.84345689200917	689	1
4.07292781130035	3.85624647164994	690	1
4.06680852872281	3.83860353750970	691	1
4.07212781268085	3.85722369078625	692	1
4.06925606792995	3.84965151948225	693	1
4.07607385791004	3.85720535568311	694	1
4.06375771095194	3.84284436440859	695	1
4.07364157667783	3.85110794896656	696	1
4.07841991440732	3.85927570884280	697	1
4.06901196907867	3.83673358823605	698	1
4.06114842851727	3.82398914192815	699	1
4.06554584779000	3.82557538105185	700	1
4.06161090468985	3.82841019495765	701	1
4.05855455177756	3.82584347313755	702	1
4.06441614553585	3.83141504357526	703	1
4.05270630787886	3.82165562225716	704	1
4.06857973530750	3.85582450053412	705	1
4.07740982328322	3.85832692583496	706	1
4.07122060227772	3.86112019382146	707	1
4.06403925794916	3.85136517222713	708	1
4.06861858058656	3.85113020477039	709	1
4.07370150704666	3.86478502138614	710	1
4.07283678039618	3.86035740211752	711	1
4.07929617495227	3.87964301348721	712	1
4.07571038655792	3.86170980076690	713	1
4.07410682458139	3.86286434796536	714	1
4.06668367682459	3.85190892138773	715	1
4.07650917511378	3.86976776209250	716	1
4.06846506852258	3.85508355017972	717	1
4.06180161966926	3.84046143806215	718	1
4.05060361533808	3.81263719331407	719	1
4.05488971422822	3.82238730714984	720	1
4.05803325279805	3.82742062328365	721	1
4.06135339561160	3.83120087056679	722	1
4.06685212951213	3.85116632440388	723	1
4.06442357938984	3.83073429738094	724	1
4.07011258318134	3.84086432678460	725	1
4.06482867270979	3.84137554949288	726	1
4.06385494251955	3.84893228864885	727	1
4.05995390195982	3.84167514981729	728	1
4.06469442247971	3.84634958862270	729	1
4.05808428964535	3.83018536028653	730	1
4.06734568227953	3.84254357665798	731	1
4.06302574616668	3.83420706018101	732	1
4.06087761538817	3.84858245936822	733	1
4.06679307636949	3.84075127111375	734	1
4.06734983077858	3.84294532948793	735	1
4.07130747948180	3.85978544139148	736	1
4.06971914355806	3.83756808021696	737	1
4.05904818607344	3.81673629319108	738	1
4.05925101980976	3.82161517172697	739	1
4.07577677886542	3.86398566149335	740	1
4.07152956348995	3.85003458390554	741	1
4.06973191613127	3.85385201299627	742	1
4.06577027982578	3.84111388464467	743	1
4.06109198207857	3.83679718505022	744	1
4.06316545902966	3.83769958113132	745	1
4.07661639042572	3.86279713211375	746	1
4.07305483295246	3.86230432622120	747	1
4.07024336981532	3.85572968061194	748	1
4.05331899539971	3.81322452302629	749	1
4.05143796321352	3.81608045585779	750	1
4.06912789535403	3.85377669113334	751	1
4.07661424822419	3.86071266868572	752	1
4.06061679743371	3.82985347851536	753	1
4.06263281312782	3.82928330052285	754	1
4.07354438070045	3.86070446422349	755	1
4.07972526661863	3.86927492577755	756	1
4.08879941471907	3.88970167071090	757	1
4.08171677799904	3.87698737073067	758	1
4.05970247773695	3.82470093397488	759	1
4.06678318342324	3.84361880528005	760	1
4.07111509875776	3.84941735240886	761	1
4.07947963649427	3.87816714335597	762	1
4.07679765605364	3.86653999499196	763	1
4.06770009565222	3.84581317370028	764	1
4.07541507349965	3.87590532653612	765	1
4.08196771086092	3.86436315468756	766	1
4.08196656828122	3.87741109289779	767	1
4.07371540277933	3.85307670774492	768	1
4.06917825844739	3.85810298104630	769	1
4.05995447602275	3.82816153109679	770	1
4.06730826472478	3.83988115404967	771	1
4.06996798112025	3.84716701718924	772	1
4.06015591316068	3.83089897394987	773	1
4.07357109005101	3.86916847310480	774	1
4.07068085746212	3.86147489901846	775	1
4.05705960924703	3.82493349303326	776	1
4.06985707687972	3.85456129788165	777	1
4.06938578582763	3.84981070834537	778	1
4.06603336727817	3.84613754200794	779	1
4.07196565499204	3.84686245987253	780	1
4.06844285909188	3.84522876945377	781	1
4.06143819964284	3.82041429654017	782	1
4.07355318774503	3.85262326527364	783	1
4.06892200359601	3.84031619329618	784	1
4.06442669350631	3.83783115286024	785	1
4.06807549784696	3.84837601961266	786	1
4.06616571821902	3.86298674463880	787	1
4.06369680576180	3.84432752914959	788	1
4.07232155919641	3.84793174742413	789	1
4.05964660876732	3.83177498786132	790	1
4.07541828241034	3.86319659409295	791	1
4.06528784562748	3.83000009291746	792	1
4.06870591609909	3.85506279067581	793	1
4.06832042191482	3.84622864245637	794	1
4.07503213900619	3.85917904827144	795	1
4.07779476163310	3.86089163500782	796	1
4.06740415340876	3.84646719747375	797	1
4.06444078099134	3.83883144942565	798	1
4.06884541882628	3.85396905988637	799	1
4.07853262080000	3.86355569252529	800	1
4.06617287703111	3.84528232147265	801	1
4.06690479718994	3.83574537554457	802	1
4.06589157248697	3.83343418432426	803	1
4.06692216820903	3.84293151490221	804	1
4.08129796149560	3.86566577872120	805	1
4.05613781985850	3.81912517126245	806	1
4.05971657279848	3.82804419331693	807	1
4.06995596547655	3.85509690286135	808	1
4.05690386198944	3.82433731105506	809	1
4.07866599246151	3.86668214390713	810	1
4.07320969479944	3.86025210892393	811	1
4.07695797698713	3.86011889001963	812	1
4.08138683838570	3.87464246839208	813	1
4.06580340224002	3.83668466383443	814	1
4.05691196842293	3.81492428890804	815	1
4.06173532989075	3.82457421318333	816	1
4.07881457730787	3.85894290678927	817	1
4.06862402054481	3.84954841488675	818	1
4.05806720488353	3.83449214710760	819	1
4.05994685761519	3.83480203357995	820	1
4.06959461778643	3.85702485324909	821	1
4.07829593529752	3.87425062598455	822	1
4.07521343791907	3.87518079339395	823	1
4.07097228208492	3.86432518889295	824	1
4.06231903299810	3.83803728844857	825	1
4.05497741697445	3.83343639262387	826	1
4.07262359776960	3.85800791943666	827	1
4.06687127032118	3.84701359123521	828	1
4.06884697462438	3.86040707267197	829	1
4.05860210922222	3.83271175401409	830	1
4.05916929498039	3.82609568044133	831	1
4.06941461276571	3.85876205403563	832	1
4.06483094520057	3.83778785398917	833	1
4.06662754511644	3.84321914627319	834	1
4.06769777581247	3.83386711248893	835	1
4.06652253164502	3.83173724552736	836	1
4.06392370425148	3.83244161189582	837	1
4.06608939618910	3.85334742468204	838	1
4.06004900468028	3.82785673575616	839	1
4.05579306098428	3.81683428992572	840	1
4.05551176732507	3.81847548041263	841	1
4.06604237408388	3.84232055413769	842	1
4.07363585563951	3.85958270268162	843	1
4.07458716623996	3.86770663459084	844	1
4.06672527387165	3.85269389757276	845	1
4.06190835130659	3.82402214031762	846	1
4.06812564948384	3.84598100629950	847	1
4.06672950605160	3.84005434822675	848	1
4.06976980835564	3.85278049704913	849	1
4.06529921953679	3.83873530444555	850	1
4.07225093743227	3.85983224397517	851	1
4.06544463263556	3.84476845086283	852	1
4.07579711286919	3.86634655891496	853	1
4.06209327492225	3.83504008918226	854	1
4.06192692276691	3.82502090762398	855	1
4.06672611094639	3.84127449925737	856	1
4.07954237249545	3.88140078190165	857	1
4.07716893301579	3.87280277921822	858	1
4.07843599236633	3.88800868675447	859	1
4.06745110763621	3.84999308026865	860	1
4.07554196288482	3.86913649036167	861	1
4.07572161703844	3.86619353313879	862	1
4.06247253253712	3.84024960823588	863	1
4.06827092677228	3.85875253991016	864	1
4.08707526804342	3.88611145296741	865	1
4.08488368125715	3.87649341762423	866	1
4.07095446829989	3.86627692082481	867	1
4.07511134342225	3.86189781344858	868	1
4.06902983502280	3.85829036786290	869	1
4.06095409037181	3.82905470649462	870	1
4.04978867346501	3.80507670216974	871	1
4.06052661366215	3.82705451036656	872	1
4.05394789045530	3.81212228680686	873	1
4.05916137362717	3.82670192400490	874	1
4.07065601493402	3.84924243546096	875	1
4.06120118107380	3.81561784373295	876	1
4.06735766653726	3.84751196399272	877	1
4.06183321663164	3.83288675480112	878	1
4.05474358868344	3.81353558049057	879	1
4.06959265784793	3.84711227967848	880	1
4.07340053901151	3.86530715037710	881	1
4.06950020374522	3.85646752627412	882	1
4.07313855602404	3.85475898694566	883	1
4.07303035649769	3.85499731868384	884	1
4.06213000982473	3.83690470407054	885	1
4.06256502350006	3.83761216553727	886	1
4.06122552161747	3.83789607986544	887	1
4.07085347198124	3.84819462252738	888	1
4.07348911320808	3.86441539279049	889	1
4.06069906726451	3.84178040485319	890	1
4.07350658219644	3.87219600763658	891	1
4.06505885202629	3.85094470211209	892	1
4.06269988939572	3.84200926356984	893	1
4.06465366984721	3.83395579853485	894	1
4.08418683666436	3.88964278587674	895	1
4.07651701266359	3.85680289940387	896	1
4.07641716521410	3.85950006125709	897	1
4.08009946290635	3.87150578874888	898	1
4.05982773420841	3.83761157529941	899	1
4.06847051034728	3.85153983386269	900	1
4.06676674194280	3.85114265925455	901	1
4.07216076578968	3.85251427353843	902	1
4.07312959754478	3.85583087538845	903	1
4.06983462498939	3.85264835885476	904	1
4.06161550901070	3.83182587075702	905	1
4.05967034889280	3.82624524579417	906	1
4.05942888709802	3.82526627813265	907	1
4.05472703135117	3.82166842564340	908	1
4.06198551912044	3.84000243703315	909	1
4.06866438295721	3.85224956668643	910	1
4.06927579652216	3.84690640582406	911	1
4.05989709529190	3.82746455874663	912	1
4.06771639548677	3.84176610553905	913	1
4.07757941927801	3.86442872099287	914	1
4.07272788791220	3.85196400044137	915	1
4.07427847902831	3.86681949826021	916	1
4.06981145784469	3.85318580942370	917	1
4.07701026212350	3.87095982590048	918	1
4.07056813389180	3.84603713462171	919	1
4.06950467932064	3.85607960500791	920	1
4.06898126651208	3.85036100220478	921	1
4.06344359534339	3.84078966622879	922	1
4.05617264293199	3.82910958782524	923	1
4.05286465719236	3.80757270993325	924	1
4.06817269425996	3.84070856174403	925	1
4.07174156160236	3.85044592302149	926	1
4.05984724527637	3.82946613307555	927	1
4.06203919879619	3.84323587826063	928	1
4.05935157039584	3.83049884213082	929	1
4.06752391168020	3.83694242099847	930	1
4.07207781653753	3.85181588857460	931	1
4.05311243226022	3.82675752566793	932	1
4.06320685241573	3.84739946369529	933	1
4.06489592914193	3.83158139626669	934	1
4.06504612180958	3.84265478286936	935	1
4.06794066659614	3.85237551076915	936	1
4.06981818312131	3.85157680134911	937	1
4.05176043400026	3.81640806812023	938	1
4.06644888916537	3.83744038902210	939	1
4.07632119731751	3.87298780995875	940	1
4.08081983555371	3.86734174187675	941	1
4.07605617149213	3.87323277804569	942	1
4.07320594688791	3.86663969523547	943	1
4.07075495917229	3.85226173843603	944	1
4.07311462350529	3.86362570372827	945	1
4.07505908209087	3.86730386393744	946	1
4.06725567793001	3.85059315481127	947	1
4.06866494154208	3.83671608541804	948	1
4.08493904929733	3.87090433276396	949	1
4.06883588295439	3.84154203497739	950	1
4.05098328038299	3.81701289504846	951	1
4.06363520837685	3.83910768901324	952	1
4.06959238931550	3.84608919311733	953	1
4.07205796491697	3.85870856299039	954	1
4.06276226314383	3.84209337318042	955	1
4.06423304297613	3.84306010090027	956	1
4.06865449917422	3.84246458751167	957	1
4.07740530396073	3.87116432927309	958	1
4.07058203025251	3.86426130371589	959	1
4.06255576056820	3.83799193349607	960	1
4.06569623626513	3.84374007286832	961	1
4.06745429971771	3.85614635850584	962	1
4.06032487889905	3.83062330778721	963	1
4.05431808228430	3.80723290648238	964	1
4.05514824979385	3.82144895500407	965	1
4.07727427993072	3.86860745773140	966	1
4.08265172663283	3.88328561949481	967	1
4.07411617289418	3.87146378558018	968	1
4.06909824908831	3.85401736683242	969	1
4.07198519246777	3.85311192325057	970	1
4.06614764994434	3.84758485597952	971	1
4.06724048267277	3.84668775731559	972	1
4.06499889483841	3.84329419481468	973	1
4.06706515991195	3.85366642113117	974	1
4.06436251807558	3.83082190578292	975	1
4.07153128539728	3.84520586754882	976	1
4.07891044130000	3.87118580078818	977	1
4.07938386648231	3.86327884001077	978	1
4.07317660832430	3.85566131504434	979	1
4.07462593179656	3.86999401910876	980	1
4.06951776194416	3.85961625613465	981	1
4.07245966065808	3.86617116943802	982	1
4.06923456615514	3.86402082382986	983	1
4.06727342161291	3.84313496873366	984	1
4.06270411283058	3.84168635522850	985	1
4.06164754458789	3.84321268725781	986	1
4.06166700968664	3.83793925803034	987	1
4.06557112388412	3.84815672232272	988	1
4.06869821689233	3.85028310163978	989	1
4.06886071225837	3.85118050214444	990	1
4.07408103125532	3.86196812568402	991	1
4.07679439629526	3.87211210394033	992	1
4.06889786199787	3.85711213897340	993	1
4.07349348927565	3.85857582074440	994	1
4.06892039524292	3.85197281618222	995	1
4.07694990658664	3.86931765149372	996	1
4.06923301043879	3.84226498265649	997	1
4.07149648480916	3.84862034833254	998	1
4.06212528894277	3.82457728316840	999	1
4.06543633813618	3.83984829351681	1000	1
4.06663472426771	3.83821373906600	1001	1
4.06492690759928	3.84177921988204	1002	1
4.06787680355914	3.85204751179612	1003	1
4.06591550736552	3.85591310818121	1004	1
4.06658808169450	3.84430303320374	1005	1
4.06329506537603	3.82580773529008	1006	1
4.06941575851618	3.84728423263915	1007	1
4.06799267066270	3.84685394130856	1008	1
4.07015873593239	3.85638116450284	1009	1
4.08034433062335	3.87785611530346	1010	1
4.06184837824035	3.82964692886998	1011	1
4.06469935731385	3.84320190829595	1012	1
4.05699752537073	3.81698167344040	1013	1
4.06668652690959	3.84669901654955	1014	1
4.07455027254553	3.85962992654362	1015	1
4.07633127884188	3.86398866610027	1016	1
4.07198737143981	3.85753988822293	1017	1
4.06541755396175	3.85357549302194	1018	1
4.06938541316974	3.84248931258251	1019	1
4.06797183966764	3.84453656460348	1020	1
4.06146568306627	3.82981957021629	1021	1
4.07526434550168	3.85763758017801	1022	1
4.06370293880145	3.83611358407628	1023	1
4.06517309669365	3.82991439030482	1024	1
4.06574441818858	3.85764707963703	1025	1
4.04320380618840	3.79908421080520	1026	1
4.05452741908277	3.81906743782633	1027	1
4.07282786397854	3.86193419986292	1028	1
4.07827807043602	3.87924630171667	1029	1
4.07698228851755	3.87187959165659	1030	1
4.06899338032466	3.85321185479225	1031	1
4.06647702646187	3.85422652558313	1032	1
4.05570777837634	3.82551008566930	1033	1
4.06096368560536	3.82532766361638	1034	1
4.06248747477569	3.83897773287958	1035	1
4.06506769958861	3.82999979360125	1036	1
4.06556129705305	3.84097413620184	1037	1
4.08047401614292	3.86568308858467	1038	1
4.07665154172456	3.86902940992604	1039	1
4.07364331334321	3.85235530910708	1040	1
4.06771976037032	3.86002561434466	1041	1
4.06669441468860	3.85377812903075	1042	1
4.07366527327420	3.86126537280355	1043	1
4.06810992427158	3.84703686280991	1044	1
4.07089845351966	3.85736765525885	1045	1
4.07420111110633	3.86511753987229	1046	1
4.07079936860646	3.85079917790206	1047	1
4.07381248126278	3.86106061454228	1048	1
4.07173491361710	3.86301669171068	1049	1
4.06480404882571	3.83756855202653	1050	1
4.07376505304723	3.85292477290600	1051	1
4.07025699582875	3.85257164492774	1052	1
4.06261434080170	3.83028754376159	1053	1
4.06711706761257	3.84038857490286	1054	1
4.05181684814490	3.81555560813332	1055	1
4.06250428211352	3.83401167387387	1056	1
4.06506694454440	3.84717085361835	1057	1
4.07024792762072	3.85853401027446	1058	1
4.06548243743220	3.84460769028510	1059	1
4.06995385993720	3.86122799319826	1060	1
4.07467865957286	3.86176710350501	1061	1
4.06467129972866	3.83526712118993	1062	1
4.06407481768525	3.84883469795221	1063	1
4.07765276311624	3.87599706945861	1064	1
4.07355839814631	3.85860330737706	1065	1
4.07327524855600	3.85038658637458	1066	1
4.06983100678320	3.84544823480751	1067	1
4.07430956052111	3.87198622148913	1068	1
4.05594322875540	3.82454420019595	1069	1
4.06991751487772	3.84746925954369	1070	1
4.06605955184196	3.84680759865183	1071	1
4.06906212890317	3.84961304176601	1072	1
4.06120991768104	3.82661059233428	1073	1
4.06393329065993	3.83911109254496	1074	1
4.08060048544513	3.88786455981192	1075	1
4.07956417316305	3.87255878644912	1076	1
4.07287375079676	3.86167653604945	1077	1
4.05554227740563	3.82257091503822	1078	1
4.06402830032885	3.83733933986860	1079	1
4.07588039610628	3.86917743847971	1080	1
4.08065441870061	3.88418568141393	1081	1
4.08162151041646	3.88148509121090	1082	1
4.07286568276148	3.86507701290970	1083	1
4.06209132308486	3.83526948561549	1084	1
4.06594269576348	3.84069100054695	1085	1
4.07471107931400	3.85946002322890	1086	1
4.07246308005091	3.85361538404168	1087	1
4.06411695098958	3.83242209383773	1088	1
4.05965388184355	3.82419265020200	1089	1
4.07378218318805	3.86823961348615	1090	1
4.07075075457863	3.85338405957812	1091	1
4.06563113531458	3.83284294630921	1092	1
4.05877902146093	3.82840548669019	1093	1
4.05578598267981	3.83030878865461	1094	1
4.06671714265854	3.83410263841785	1095	1
4.06585695971657	3.84183884290481	1096	1
4.06643669713973	3.84069995936442	1097	1
4.06854618207650	3.84373295789368	1098	1
4.06818854270851	3.84739936198886	1099	1
4.05910603139780	3.83534682353039	1100	1
4.06160046265600	3.82564741991502	1101	1
4.04615766939685	3.80288251424220	1102	1
4.06342986998333	3.83446026592513	1103	1
4.07221768825141	3.85526509299907	1104	1
4.07669519750167	3.86845003928172	1105	1
4.06897377166977	3.84891281174534	1106	1
4.07154017165048	3.85623172061524	1107	1
4.08363109708488	3.87715791072045	1108	1
4.07539780306237	3.85980246669386	1109	1
4.06781638740955	3.84303284929687	1110	1
4.06238377482065	3.81884058108511	1111	1
4.06419390037716	3.83402368337881	1112	1
4.06645326438392	3.83984612986265	1113	1
4.07043268967210	3.86247540694827	1114	1
4.06951053563022	3.84981438739178	1115	1
4.06536739006869	3.84245522336709	1116	1
4.06590199773540	3.84092601834434	1117	1
4.06744767551491	3.84684864516264	1118	1
4.07437317569972	3.85910057366596	1119	1
4.07825803225698	3.87053707198421	1120	1
4.07723002400568	3.86304638952387	1121	1
4.06996851457234	3.84105460785521	1122	1
4.06065581694543	3.84421752651202	1123	1
4.06596818545085	3.84398134183412	1124	1
4.06036160049572	3.82651159237610	1125	1
4.06315991835121	3.83542670028217	1126	1
4.05910485332084	3.82890402230401	1127	1
4.07768289303668	3.86076755733344	1128	1
4.06837151826448	3.85794954902820	1129	1
4.07505047918094	3.85591845346409	1130	1
4.07541727438264	3.85540086567837	1131	1
4.07853967450150	3.86840646318843	1132	1
4.06916651254549	3.84884167974390	1133	1
4.06280217679970	3.84465814233714	1134	1
4.06708776604624	3.85108427890557	1135	1
4.06297728459591	3.83126820154790	1136	1
4.07213646576597	3.85137399358886	1137	1
4.06513861399898	3.83881027343653	1138	1
4.06518824030125	3.84062825146697	1139	1
4.07049084046832	3.84823460197286	1140	1
4.06868941846914	3.85534333970755	1141	1
4.08075670965939	3.88243940185948	1142	1
4.07969152258198	3.87252093702487	1143	1
4.05580787404198	3.80376338000757	1144	1
4.06627609492112	3.84675342068365	1145	1
4.07243304434588	3.85536265133571	1146	1
4.07633790940437	3.85869696711058	1147	1
4.07571006619703	3.85736117629641	1148	1
4.07313724206789	3.85486293770457	1149	1
4.07811251685763	3.87647502903807	1150	1
4.07401090019977	3.85893550174510	1151	1
4.06345710313165	3.83816649046466	1152	1
4.05721301538569	3.83011671374655	1153	1
4.06565826413073	3.83384384535033	1154	1
4.06663663576792	3.84867049023179	1155	1
4.06921131557292	3.85158495424743	1156	1
4.06570483431962	3.83889173823729	1157	1
4.07407520824713	3.85830027440111	1158	1
4.07000433016334	3.85192266175426	1159	1
4.06867311870441	3.85543103499295	1160	1
4.06699842247456	3.85154932270643	1161	1
4.06335830676664	3.83689990064571	1162	1
4.06466973802667	3.83672547484576	1163	1
4.06796104615113	3.85425126037311	1164	1
4.08100778573096	3.87695021001203	1165	1
4.07178737067280	3.85912336171846	1166	1
4.07283865308119	3.87020940431204	1167	1
4.08156887129796	3.88296453765602	1168	1
4.08484871013431	3.89317438406459	1169	1
4.07348231919295	3.85872952787684	1170	1
4.06511270303621	3.84245172445784	1171	1
4.06863236358699	3.85670493830197	1172	1
4.05991255971705	3.82657621695437	1173	1
4.06931783517274	3.85980362564799	1174	1
4.06796036276599	3.84302379772753	1175	1
4.06083217574462	3.83025517095818	1176	1
4.07189551383530	3.86206686315436	1177	1
4.07044887825428	3.85509654929160	1178	1
4.06888651214940	3.84197105145213	1179	1
4.05914726469490	3.83236483250113	1180	1
4.06552115355256	3.84812780706428	1181	1
4.06868769925758	3.85220460422121	1182	1
4.07543313731221	3.87078868040211	1183	1
4.07635252817581	3.86794567322615	1184	1
4.07805608319293	3.87377784320169	1185	1
4.06824825984535	3.85108790997967	1186	1
4.06919139273454	3.85622771831377	1187	1
4.06455707532022	3.83669953035387	1188	1
4.06758040181298	3.83510637276175	1189	1
4.06604349434075	3.85074517067300	1190	1
4.05666362063184	3.82618935120858	1191	1
4.06592840774152	3.84419329996355	1192	1
4.06139453211541	3.83699002504287	1193	1
4.07293314520760	3.85098477002177	1194	1
4.06675764570611	3.86023065986415	1195	1
4.07264338797244	3.86525528200983	1196	1
4.07691398130624	3.86363791185435	1197	1
4.05921989875338	3.82297607307659	1198	1
4.07436201764583	3.85280369580620	1199	1
4.08128340928068	3.88782465138230	1200	1
4.07977724653152	3.87624481839752	1201	1
4.06546672994135	3.84433899607704	1202	1
4.05311323885850	3.82693507360555	1203	1
4.05145788733363	3.82288861433476	1204	1
4.04820132382486	3.81002320160246	1205	1
4.05396911452085	3.83498316582470	1206	1
4.06344550136478	3.83571048558882	1207	1
4.06376563022318	3.84006210960612	1208	1
4.06630197674560	3.84248112092511	1209	1
4.06999637734550	3.86270260241601	1210	1
4.07264132012061	3.86407534656700	1211	1
4.07508515041151	3.87350090019051	1212	1
4.07043013864561	3.85781490306132	1213	1
4.06401817037615	3.84586430564047	1214	1
4.06382939767798	3.84286178458056	1215	1
4.06837110394376	3.84793195200234	1216	1
4.07305916968185	3.86213511891113	1217	1
4.07087901780832	3.85455835839086	1218	1
4.06924213612878	3.85467412689450	1219	1
4.06794321079864	3.85268796363887	1220	1
4.07283109538068	3.86629290170177	1221	1
4.07189899967488	3.86352740483722	1222	1
4.06594917526354	3.84123957049684	1223	1
4.06811745993470	3.85066321417855	1224	1
4.06938923252773	3.85868277292679	1225	1
4.07669786804739	3.86666858344312	1226	1
4.07330300334055	3.87068933711421	1227	1
4.06410646972157	3.84452859505809	1228	1
4.08735368098370	3.89581636698051	1229	1
4.07360658021542	3.86402183906444	1230	1
4.06262382755748	3.84317237195755	1231	1
4.06154456203960	3.82721013300213	1232	1
4.06952844231742	3.85416857558899	1233	1
4.07685888161931	3.87387679830117	1234	1
4.06738946129055	3.85566103884051	1235	1
4.06770424052926	3.84913269012375	1236	1
4.06261452928574	3.84602460584877	1237	1
4.07010558334239	3.85795245825343	1238	1
4.07021481899583	3.86480463172946	1239	1
4.07381483938254	3.86840109572914	1240	1
4.07184482231156	3.86201291862431	1241	1
4.06656744089457	3.83903805562884	1242	1
4.07100871065281	3.84748219844573	1243	1
4.06478482816611	3.83556821780092	1244	1
4.06339588336091	3.84433675278990	1245	1
4.07377703713696	3.86301197167164	1246	1
4.07019176726538	3.84628849907010	1247	1
4.08003333248726	3.86860033708638	1248	1
4.07030282897412	3.86097006765211	1249	1
4.08222988583997	3.88764351270120	1250	1
4.07772337083261	3.87766981716211	1251	1
4.06714117363314	3.86415472566048	1252	1
4.06434170794352	3.84231631693288	1253	1
4.06844360617658	3.85450258731872	1254	1
4.07899624701446	3.86165239120404	1255	1
4.07229083609599	3.86026778425496	1256	1
4.08460215307656	3.88693152859022	1257	1
4.08008825600920	3.87993061968950	1258	1
4.07626010474284	3.86125608811352	1259	1
4.06538977489767	3.84590547367470	1260	1
4.06394458720220	3.84165393363604	1261	1
4.06116766899862	3.83236328569156	1262	1
4.06997200732503	3.84459969378403	1263	1
4.06538194010145	3.83656787968212	1264	1
4.07143833968040	3.84757364669871	1265	1
4.07093252271996	3.85481153868843	1266	1
4.07478313974133	3.85563889313143	1267	1
4.07672245341771	3.87060730882739	1268	1
4.07151353985309	3.86780633883114	1269	1
4.06164382650426	3.84526056238618	1270	1
4.06587178394115	3.84577316180622	1271	1
4.05732078638240	3.82506996188783	1272	1
4.06631631030485	3.84193730471268	1273	1
4.07170565739360	3.85157095608147	1274	1
4.06903551240975	3.86166743590025	1275	1
4.07806103548889	3.86434816273953	1276	1
4.06882580823246	3.85772048668965	1277	1
4.07945788892222	3.87583680785477	1278	1
4.07678567113969	3.87017832594119	1279	1
4.06604523906924	3.84850292104921	1280	1
4.06320223528523	3.83654352721843	1281	1
4.06632641927097	3.85174743096831	1282	1
4.07761753515988	3.86333628289780	1283	1
4.07590677279800	3.86926414827490	1284	1
4.07088980958952	3.85663017208036	1285	1
4.07897272914302	3.87079021482501	1286	1
4.06721969631989	3.84842420048190	1287	1
4.05309149868526	3.81763456162214	1288	1
4.06312217349376	3.83646456139754	1289	1
4.07751177652554	3.87181154949047	1290	1
4.06927253504727	3.85905448006713	1291	1
4.05670925955261	3.82808556455824	1292	1
4.06837952332352	3.85058742653487	1293	1
4.06528268610529	3.85082709854109	1294	1
4.06749963787667	3.84569582242204	1295	1
4.07382352111259	3.86674559663201	1296	1
4.07425275719413	3.86725483626467	1297	1
4.06901556135658	3.85340500288226	1298	1
4.08040749311169	3.87564477311986	1299	1
4.06982723100861	3.84732964058951	1300	1
4.07368832641701	3.85998068683605	1301	1
4.06760313713413	3.84948830689662	1302	1
4.06630819334928	3.84311923368879	1303	1
4.07159368698479	3.85355703873444	1304	1
4.08752620477012	3.88620595072198	1305	1
4.07666966439130	3.86592455922519	1306	1
4.06405592726289	3.84996701106642	1307	1
4.06862160685796	3.85708404285725	1308	1
4.05998898630551	3.84805501816902	1309	1
4.05537956570104	3.83881527550515	1310	1
4.07529049161667	3.87389493502685	1311	1
4.07019916824566	3.85789363464164	1312	1
4.06594237945044	3.85055998634986	1313	1
4.06815092370695	3.84718905866463	1314	1
4.06968592060486	3.86280834900106	1315	1
4.06587654272245	3.85691302449450	1316	1
4.06556796168453	3.84511839167222	1317	1
4.06775619906030	3.85461433741165	1318	1
4.05510858971370	3.82964695397603	1319	1
4.05100472921712	3.81140028060989	1320	1
4.07166739635140	3.85225550565617	1321	1
4.07575711775168	3.86506876270620	1322	1
4.07035296180644	3.87004303856358	1323	1
4.06968909886430	3.84761756834829	1324	1
4.07567084428901	3.86993722611343	1325	1
4.07151833067405	3.86486527924128	1326	1
4.06814615673989	3.84399253101983	1327	1
4.05962883820523	3.83076760038106	1328	1
4.06544968382724	3.84153555667016	1329	1
4.06679374234233	3.84995864095094	1330	1
4.06781258921216	3.86183654697887	1331	1
4.07378028562707	3.85486907847799	1332	1
4.07939587830790	3.87096011685516	1333	1
4.07373073267999	3.86414218300309	1334	1
4.07882552999349	3.88477452263240	1335	1
4.06000427887511	3.83473310101677	1336	1
4.06521779961837	3.84740327109758	1337	1
4.06154047610049	3.83662411572834	1338	1
4.05379980589171	3.81753640838764	1339	1
4.05550259112042	3.83664275249578	1340	1
4.06492413818687	3.85478502364290	1341	1
4.06391607495635	3.84603278961964	1342	1
4.05873013206473	3.82048767306913	1343	1
4.06444712490506	3.85092200955454	1344	1
4.07932393399095	3.87459733465407	1345	1
4.08574545710579	3.88615009418138	1346	1
4.08058183055421	3.87136769751834	1347	1
4.06957943982124	3.85349411460730	1348	1
4.08686701862321	3.89627572633300	1349	1
4.07519720567594	3.86466955407157	1350	1
4.08073969767961	3.87757202598443	1351	1
4.08046640368576	3.87591215739361	1352	1
4.07321556487977	3.85624906231044	1353	1
4.06558311256745	3.85887306703687	1354	1
4.06980388639183	3.85918064251196	1355	1
4.06955972116023	3.86281475503251	1356	1
4.07119905836964	3.86298993815944	1357	1
4.07131794849473	3.86384235213365	1358	1
4.07234694302852	3.85763718871233	1359	1
4.07353368408072	3.86020892057454	1360	1
4.07169927614905	3.85739396653210	1361	1
4.07115908107850	3.85574388997675	1362	1
4.07455501753203	3.87785713338414	1363	1
4.07280299756314	3.85282246168061	1364	1
4.06950254188942	3.84685406509392	1365	1
4.06478080551542	3.84983590952149	1366	1
4.07006360189405	3.85116078173236	1367	1
4.06924393773942	3.86513985277514	1368	1
4.07121466361917	3.85350423432803	1369	1
4.06761056404469	3.84823629318585	1370	1
4.07028437359380	3.85100587979477	1371	1
4.05931171024390	3.83980461000548	1372	1
4.06719937197789	3.85382259058818	1373	1
4.06722979306354	3.83590785549516	1374	1
4.06646023111931	3.84984504852542	1375	1
4.06122035447929	3.84278821372276	1376	1
4.07086026293206	3.85382697986857	1377	1
4.07325473394345	3.86356321865513	1378	1
4.06722719018148	3.84399460153862	1379	1
4.06500926720649	3.85337153408574	1380	1
4.07695487002793	3.87307975345572	1381	1
4.06701841762542	3.84802302288154	1382	1
4.07211214737648	3.85327713482329	1383	1
4.06048668377111	3.83795369761126	1384	1
4.07124889378861	3.86588605199643	1385	1
4.07777170221595	3.87926728449967	1386	1
4.05501856323896	3.82747056847239	1387	1
4.05417505494491	3.82437425379581	1388	1
4.06772543936274	3.84551383479993	1389	1
4.06909015910727	3.85008349697328	1390	1
4.07487581517526	3.86869587861830	1391	1
4.07783063737435	3.86700538527651	1392	1
4.07163188025322	3.85290053331331	1393	1
4.07800577135434	3.86802869739743	1394	1
4.06457050890087	3.84389077961817	1395	1
4.07840776919072	3.87395119317250	1396	1
4.07403690429087	3.87106930479493	1397	1
4.06434025302904	3.84301993995675	1398	1
4.06766826293730	3.84509248204959	1399	1
4.07081310497292	3.84655444472784	1400	1
4.06322670578180	3.85187404686192	1401	1
4.06538590286890	3.84452742448613	1402	1
4.07238112708026	3.86093016980401	1403	1
4.07367781223172	3.86266991168541	1404	1
4.08752313281669	3.89297665207734	1405	1
4.08040084343018	3.87153199347000	1406	1
4.07358167640990	3.86417056051173	1407	1
4.06971848861709	3.85256740454785	1408	1
4.06932593327506	3.84002717835744	1409	1
4.08243437390707	3.88133842610053	1410	1
4.06603849124495	3.84989546204828	1411	1
4.07380068112812	3.86359230069601	1412	1
4.06940402619738	3.84725980917140	1413	1
4.05910032788901	3.83152821899912	1414	1
4.06908294128164	3.84323782654950	1415	1
4.07046471264262	3.85989460636753	1416	1
4.07174432303866	3.86514266795522	1417	1
4.05261295819579	3.81570995050739	1418	1
4.04293815818630	3.78740340183549	1419	1
4.05203612831341	3.81384346532680	1420	1
4.05681590031860	3.82578382082173	1421	1
4.07136767921491	3.85526419271979	1422	1
4.06915690058418	3.85502214590151	1423	1
4.07492355589593	3.86742336998246	1424	1
4.07037856796379	3.85280944026312	1425	1
4.07159514243272	3.85688503831920	1426	1
4.07169835274042	3.86373547865216	1427	1
4.08157469886515	3.88174423870900	1428	1
4.08143959496763	3.88782292683421	1429	1
4.07626301337492	3.87324066019989	1430	1
4.06857748608762	3.86195659582258	1431	1
4.07567693660022	3.87399221272898	1432	1
4.07302302029168	3.86610853004287	1433	1
4.06377636559646	3.85062837164224	1434	1
4.06673385974784	3.84652368687060	1435	1
4.06722796413761	3.84385455565380	1436	1
4.07711428777716	3.86523308908401	1437	1
4.06226330180187	3.83772479185599	1438	1
4.05441614280119	3.82467893900854	1439	1
4.07520666262797	3.86377758901862	1440	1
4.06602632887735	3.85365163773257	1441	1
4.06827180953747	3.85189613124972	1442	1
4.07511244453294	3.86314279615928	1443	1
4.07407872217257	3.85124746740259	1444	1
4.07840016769169	3.88215784181396	1445	1
4.07877761973384	3.86346375663989	1446	1
4.07566391202980	3.86420592822535	1447	1
4.08108025876876	3.87643267592336	1448	1
4.07605925948690	3.87011818328008	1449	1
4.06574926068311	3.84618397836161	1450	1
4.06185542424119	3.83181611781599	1451	1
4.07156345369578	3.85306981141375	1452	1
4.07149516445339	3.84950781929353	1453	1
4.06390133157418	3.83914179363650	1454	1
4.06104751737360	3.83146228371347	1455	1
4.05947350317162	3.83219225986118	1456	1
4.06082357475569	3.83222399328454	1457	1
4.06008641209232	3.82955514954753	1458	1
4.05802456326707	3.83176881406477	1459	1
4.06283061938036	3.83402350019745	1460	1
4.06950246982347	3.85864419336429	1461	1
4.07194838359035	3.84942896734337	1462	1
4.06159762061421	3.83467158022276	1463	1
4.07111857971136	3.86780916340570	1464	1
4.07209250000148	3.84452036984968	1465	1
4.06611373247802	3.84765475419393	1466	1
4.07695096153521	3.86980278742074	1467	1
4.06291650765201	3.84298636615878	1468	1
4.07022920763772	3.83838345497665	1469	1
4.07290954582810	3.85018207511704	1470	1
4.06647497954300	3.83082807378366	1471	1
4.06435820879627	3.82938898220396	1472	1
4.08546665806202	3.86926408690204	1473	1
4.07945742325834	3.86927428815494	1474	1
4.05998230670623	3.82649315970549	1475	1
4.06251788902667	3.84132038228062	1476	1
4.06003588428108	3.83853373740397	1477	1
4.06600522508074	3.85200822376809	1478	1
4.07080962722876	3.85645023108034	1479	1
4.07027406156623	3.85260686900965	1480	1
4.06217977071925	3.82811345386636	1481	1
4.06532669894627	3.85516722902467	1482	1
4.07886593825694	3.87810815425979	1483	1
4.07069155585862	3.87251845463090	1484	1
4.06940657028657	3.86029385243805	1485	1
4.07247335598113	3.85777886403092	1486	1
4.05786893375179	3.82804962206296	1487	1
4.05917021799040	3.83082998542424	1488	1
4.05360304960381	3.81286542532737	1489	1
4.05311808907445	3.82967017386480	1490	1
4.06668344890648	3.84884846302192	1491	1
4.06534745113329	3.84237319464368	1492	1
4.05985664052592	3.84072572014971	1493	1
4.06396936477236	3.84876638617804	1494	1
4.07567025771643	3.86337099022398	1495	1
4.06893682537592	3.85367302705122	1496	1
4.07721881709967	3.86605559083848	1497	1
4.06712195859640	3.85620287134667	1498	1
4.07584718374495	3.86099724061128	1499	1
4.06715341463957	3.84905839832090	1500	1
4.06472046882224	3.84334300241883	1501	1
4.07687920476694	3.86926252898539	1502	1
4.07540004434312	3.87251349459622	1503	1
4.07638562408170	3.86417945453120	1504	1
4.07892714188998	3.87539077960870	1505	1
4.06512426715647	3.84755016072669	1506	1
4.06620961475761	3.85536599458391	1507	1
4.07351817099304	3.86578534471999	1508	1
4.06476717270842	3.85467896903082	1509	1
4.06120089323592	3.83399449904866	1510	1
4.05433620546023	3.81654039862865	1511	1
4.05574298394789	3.83956938753056	1512	1
4.07356954352130	3.85807641982091	1513	1
4.07198652377992	3.86808048839345	1514	1
4.06620476731537	3.85134968109708	1515	1
4.07209348808510	3.86901632740943	1516	1
4.07142989872959	3.85968972704672	1517	1
4.06830913967589	3.84834316404930	1518	1
4.06139566964157	3.82797231529546	1519	1
4.06210416435677	3.84063198386593	1520	1
4.06747824558634	3.85339979992821	1521	1
4.06439836146713	3.84504186206365	1522	1
4.06853593973138	3.84739960620202	1523	1
4.07284968632845	3.85869947926939	1524	1
4.06372502458409	3.83859501750983	1525	1
4.05531298811577	3.82327212459596	1526	1
4.07964343029379	3.87122594620649	1527	1
4.07282469098059	3.85644966055603	1528	1
4.08099076140060	3.88039388358718	1529	1
4.07844364883556	3.86724873258452	1530	1
4.06926297069618	3.85271013929443	1531	1
4.06945481260337	3.84812951896834	1532	1
4.07408847532452	3.85790306405753	1533	1
4.07222951392038	3.85370136747621	1534	1
4.07530298355396	3.86126864986977	1535	1
4.07865144753604	3.86736661339403	1536	1
4.05955081928504	3.82166084546082	1537	1
4.07513535757706	3.87719564714482	1538	1
4.07888265868379	3.87277373075041	1539	1
4.07409960174027	3.86171840986087	1540	1
4.06141411732023	3.83522704900838	1541	1
4.06119474836931	3.84438334546707	1542	1
4.06535718065233	3.83807096311809	1543	1
4.07048973827879	3.85307198602968	1544	1
4.05606930906651	3.81849563744551	1545	1
4.06619155989044	3.84258769477284	1546	1
4.05845505758207	3.82161204127565	1547	1
4.06562536837436	3.84114245445846	1548	1
4.06400421840516	3.84034719570209	1549	1
4.06657504941829	3.84208584342954	1550	1
4.07370569274692	3.86340330909201	1551	1
4.07851582320137	3.87623952200971	1552	1
4.07897094534203	3.86289159888199	1553	1
4.06991329132379	3.85551070134643	1554	1
4.07049196910592	3.85859872483946	1555	1
4.06684803979346	3.85184844063144	1556	1
4.07230687438543	3.85285806245249	1557	1
4.07930482147390	3.86889384601205	1558	1
4.08058453020764	3.87463897866163	1559	1
4.07223777112470	3.85391599926071	1560	1
4.06095539650437	3.83532191866060	1561	1
4.06044023034718	3.82504883123185	1562	1
4.06711474019603	3.84287941648321	1563	1
4.06168071363282	3.83096672294182	1564	1
4.07172891339971	3.85829629623311	1565	1
4.06812147562650	3.84018599591618	1566	1
4.06612786295177	3.84817909028051	1567	1
4.08083738653926	3.87441027213464	1568	1
4.08396619231628	3.88166501276865	1569	1
4.07769530215056	3.86401597706378	1570	1
4.07887088230342	3.86889258072175	1571	1
4.07900696560342	3.87171150193070	1572	1
4.07487581291642	3.86140018105916	1573	1
4.06207547802445	3.83001241054250	1574	1
4.06521802871825	3.84618506881949	1575	1
4.07679333699773	3.86213099951483	1576	1
4.07539997589313	3.85824613707816	1577	1
4.07115001666063	3.86870101925809	1578	1
4.06998927531765	3.85878282442403	1579	1
4.07649079150302	3.85836488346754	1580	1
4.06563485749964	3.84963349943652	1581	1
4.06428202331390	3.84655929272941	1582	1
4.07469807325673	3.86257244159358	1583	1
4.06473941800026	3.83354021917177	1584	1
4.06959544873884	3.85339256629916	1585	1
4.07187695676590	3.84954226177132	1586	1
4.05846929584588	3.82350842280426	1587	1
4.06774569578457	3.84271578586802	1588	1
4.06433726295959	3.84186358310819	1589	1
4.06285580663402	3.84798796171582	1590	1
4.06178166711210	3.84450722767367	1591	1
4.06320317983030	3.83994053218760	1592	1
4.06794360697084	3.84870134902221	1593	1
4.06606317770003	3.83058883274715	1594	1
4.06405170938807	3.84183558971343	1595	1
4.07944525271504	3.87371768242831	1596	1
4.07523772011942	3.85364178998085	1597	1
4.06622656851894	3.85210320935759	1598	1
4.07070735389908	3.85153108225811	1599	1
4.05788465210627	3.82594067826768	1600	1
4.06541695635590	3.84627258617595	1601	1
4.06531709352296	3.85028767756622	1602	1
4.07140285971613	3.86010773807051	1603	1
4.06149766478951	3.84346947622217	1604	1
4.06151894978152	3.83381870392621	1605	1
4.08065582920434	3.86455641891860	1606	1
4.08524664022473	3.87674217855117	1607	1
4.07361687686331	3.85837759055116	1608	1
4.06866011037957	3.84258161219634	1609	1
4.05175749914992	3.80887940336666	1610	1
4.05955286441442	3.82530447467767	1611	1
4.06256145608404	3.83766796389364	1612	1
4.05298730307880	3.82255134777435	1613	1
4.06278132703393	3.84104146406615	1614	1
4.05993091485105	3.83694658811942	1615	1
4.05644365520300	3.82380673172303	1616	1
4.05438843127136	3.81903085859409	1617	1
4.05665320124810	3.82298013649096	1618	1
4.05448835986327	3.83053400770895	1619	1
4.05809521001717	3.82625541854433	1620	1
4.05968010974061	3.82661630522274	1621	1
4.06554003304661	3.83322508089743	1622	1
4.07596670502753	3.86447418712973	1623	1
4.06247568662675	3.83683266146552	1624	1
4.06661473596923	3.84937217402132	1625	1
4.07104882251036	3.86121158835981	1626	1
4.08511912241279	3.88563754406685	1627	1
4.07554994071186	3.85998315112567	1628	1
4.07195412759980	3.85374662045901	1629	1
4.07606437702360	3.86079474001153	1630	1
4.06716793651520	3.84500743225255	1631	1
4.06670926992806	3.83399039644751	1632	1
4.05840493784272	3.82632126103754	1633	1
4.06834433694477	3.84296065336076	1634	1
4.06083058173166	3.82214699812920	1635	1
4.06223808876484	3.84290086754562	1636	1
4.05673519142717	3.82544142557034	1637	1
4.06473810731800	3.85040866807114	1638	1
4.06084263295622	3.84028214814630	1639	1
4.07075012039174	3.85825353727541	1640	1
4.08321072699398	3.89198139534832	1641	1
4.07294910581708	3.86233375012856	1642	1
4.06808345111957	3.84977014344904	1643	1
4.06887986546309	3.85191686402168	1644	1
4.06486879296945	3.84770588069257	1645	1
4.06536047518882	3.83724259605414	1646	1
4.06858316949415	3.84886350553494	1647	1
4.06706223264503	3.84991054265879	1648	1
4.07418288887854	3.86377604538032	1649	1
4.05986598429471	3.83124652391673	1650	1
4.06452349825132	3.85022243633337	1651	1
4.07431207313307	3.86928776787221	1652	1
4.07685107274608	3.87610453881172	1653	1
4.07892948307250	3.86979728836371	1654	1
4.07700585863077	3.87224868050290	1655	1
4.07219591674638	3.85490998773728	1656	1
4.05961942215316	3.82724373775338	1657	1
4.07973701546095	3.87521890862371	1658	1
4.07459192928003	3.86195470789253	1659	1
4.07342461423382	3.85575372187492	1660	1
4.05667642312696	3.82461305334930	1661	1
4.05863131498582	3.82518391884943	1662	1
4.06278501193542	3.84264706321561	1663	1
4.06729808689593	3.85738665883784	1664	1
4.06228662554538	3.83434790782424	1665	1
4.06540854849711	3.84362486321025	1666	1
4.08330480284300	3.89088205173599	1667	1
4.06877344326150	3.84975892652203	1668	1
4.06250530685694	3.83524980765440	1669	1
4.06819100639575	3.86292087230496	1670	1
4.06982493937556	3.85850948750590	1671	1
4.06067057364830	3.83681229386626	1672	1
4.07144611626660	3.86077899772779	1673	1
4.06929944698043	3.85244759151181	1674	1
4.06203360446451	3.84028456693841	1675	1
4.06215059645320	3.83322213160339	1676	1
4.06414759648992	3.83921220452842	1677	1
4.05058398658284	3.82029292978325	1678	1
4.06562013106316	3.84246313957336	1679	1
4.06610894955416	3.84345370508683	1680	1
4.07179439516989	3.85846379945161	1681	1
4.06655664434905	3.84186448065495	1682	1
4.06985377664618	3.85101079476744	1683	1
4.06768114016936	3.84449797328579	1684	1
4.07466819725759	3.86319551820861	1685	1
4.06682724737190	3.84878764460443	1686	1
4.06123918981744	3.83515062730691	1687	1
4.07083836218822	3.85040409279081	1688	1
4.08244906597844	3.88024085643003	1689	1
4.06837936909045	3.85815524042213	1690	1
4.06181226180219	3.83860467791822	1691	1
4.06186536880584	3.83839102307818	1692	1
4.08600407206042	3.89180365452284	1693	1
4.07408349724545	3.87113809472481	1694	1
4.07775652167926	3.86565283732442	1695	1
4.07501350426501	3.87461797794568	1696	1
4.05570219774589	3.82434361205173	1697	1
4.06599620851408	3.84540472095851	1698	1
4.06391237216063	3.84568311847022	1699	1
4.05573885721011	3.81453809943571	1700	1
4.06916312711779	3.85362352271690	1701	1
4.05385171811693	3.81841553719110	1702	1
4.07000739765003	3.86319425543160	1703	1
4.07450691236572	3.86832917560672	1704	1
4.08168796971713	3.88024989329212	1705	1
4.07240119886983	3.86578888942856	1706	1
4.06809219768863	3.85187366650061	1707	1
4.07145965973740	3.84812621258107	1708	1
4.06997342939805	3.85518572654255	1709	1
4.07411496816334	3.86766080528334	1710	1
4.07190966534671	3.85372163082695	1711	1
4.07587390991449	3.85717461088103	1712	1
4.06941667415863	3.84840697794910	1713	1
4.05176633186659	3.81989872300824	1714	1
4.05190955235120	3.81009094206105	1715	1
4.06874275772266	3.85137814258764	1716	1
4.08558237945108	3.87733788710887	1717	1
4.07844764136994	3.86017029679790	1718	1
4.05657840910701	3.82802440399801	1719	1
4.06475537323395	3.84052489146237	1720	1
4.06828942422532	3.85731530756497	1721	1
4.06802036498149	3.84736455936041	1722	1
4.06976950392176	3.85416945432139	1723	1
4.07149731418225	3.84883532834459	1724	1
4.07452524683045	3.86372356897196	1725	1
4.07200388880189	3.86845254502124	1726	1
4.07193835760190	3.85973592084143	1727	1
4.06142158415258	3.84853528990620	1728	1
4.06084827399933	3.82814781730276	1729	1
4.06459658861729	3.83661012658602	1730	1
4.05015995345669	3.81780326005929	1731	1
4.06271868783530	3.84435498486493	1732	1
4.06482138230520	3.83791956736815	1733	1
4.06934179221065	3.85006494636727	1734	1
4.06257683149778	3.84473744785593	1735	1
4.06849804332920	3.84618514914290	1736	1
4.07154938676854	3.86065942402559	1737	1
4.08425377681966	3.88889404152395	1738	1
4.07539345503073	3.86802271578590	1739	1
4.06756891323564	3.84997296544648	1740	1
4.07284111386184	3.84878997189312	1741	1
4.06569377978196	3.84111051895400	1742	1
4.06080760791461	3.82711630859944	1743	1
4.04854959031774	3.80726461392830	1744	1
4.04005456684403	3.79627891079142	1745	1
4.04618517554777	3.79655819719159	1746	1
4.05734896639064	3.82048332695027	1747	1
4.05847762702654	3.83715844701136	1748	1
4.05778154577560	3.82911731945538	1749	1
4.06199014977494	3.82649404229245	1750	1
4.06523068104830	3.84197600161884	1751	1
4.06928358862115	3.84979789050977	1752	1
4.05952676106682	3.82380562634075	1753	1
4.06364129203286	3.83689278282600	1754	1
4.06514813619447	3.83610269706180	1755	1
4.07873741570351	3.87612024630274	1756	1
4.06520213614507	3.84756578005282	1757	1
4.07320251779238	3.87269100743267	1758	1
4.07043722138316	3.85538162241655	1759	1
4.07573347060290	3.85354472555265	1760	1
4.07657247109076	3.86329916929290	1761	1
4.07616123433147	3.86757858915805	1762	1
4.08016169071741	3.86041463620683	1763	1
4.06919065513249	3.85391509471318	1764	1
4.07747658456500	3.88876095779622	1765	1
4.05597130514744	3.82332530033286	1766	1
4.06269521631313	3.83005971557570	1767	1
4.06763721387478	3.85088409192868	1768	1
4.06012503719386	3.83800065393529	1769	1
4.07337192768301	3.86251151195174	1770	1
4.07550498275709	3.85839255235143	1771	1
4.07230275957906	3.86689591679203	1772	1
4.06896863417298	3.84839110427674	1773	1
4.05598603591033	3.83412884062123	1774	1
4.07075068349050	3.86425121048057	1775	1
4.06481249720353	3.84088499153474	1776	1
4.05759902702347	3.82650485390072	1777	1
4.05699103900366	3.81803950866583	1778	1
4.05533807626905	3.82641688734103	1779	1
4.06537583912349	3.83767704286102	1780	1
4.07306804052538	3.84385168844117	1781	1
4.07426719594180	3.86389555567592	1782	1
4.06650059864116	3.85488418049960	1783	1
4.07114561044955	3.86170000571273	1784	1
4.06585596816066	3.85647888303151	1785	1
4.06687923530702	3.85260108103231	1786	1
4.07477406650237	3.87035105990987	1787	1
4.06536313504854	3.84126200691729	1788	1
4.06540333284517	3.84811310787527	1789	1
4.05947091237617	3.82943010764586	1790	1
4.06823481170378	3.85065994470943	1791	1
4.07384692206231	3.85586838864383	1792	1
4.06993019103176	3.86470341013609	1793	1
4.06471951184561	3.85362889497304	1794	1
4.07267627058274	3.86261889584305	1795	1
4.07603431847969	3.86657868045506	1796	1
4.07342180625855	3.86854497877443	1797	1
4.07122940671188	3.85480174799184	1798	1
4.05941830890275	3.82567431223157	1799	1
4.06773058299852	3.85047933157012	1800	1
4.06484463081607	3.84237871082444	1801	1
4.05858475900561	3.82845710729005	1802	1
4.07521768243835	3.85838007237438	1803	1
4.06067845024297	3.82456893601970	1804	1
4.05732873035021	3.81880992228662	1805	1
4.05976050806313	3.81436152036326	1806	1
4.07075901674970	3.84804343843839	1807	1
4.06603444127710	3.84235485159175	1808	1
4.05835497412640	3.83272795719883	1809	1
4.06887040561262	3.85398439033881	1810	1
4.06700623935437	3.85372860486599	1811	1
4.07289332717157	3.84872963824833	1812	1
4.07058964158795	3.85662026794353	1813	1
4.06541240105892	3.84582303547041	1814	1
4.05046188963805	3.81437833036024	1815	1
4.05411441865235	3.82087670789546	1816	1
4.07225969651837	3.86474544062723	1817	1
4.07088280301366	3.86409113813482	1818	1
4.06849987998122	3.84664158112689	1819	1
4.06455807005866	3.83684476282670	1820	1
4.06192327515525	3.84337461413003	1821	1
4.06378352986150	3.84379508325162	1822	1
4.06800708359591	3.84804220854860	1823	1
4.06355227310917	3.84399535518330	1824	1
4.07024706680122	3.84414957937845	1825	1
4.06573260201271	3.84072268490060	1826	1
4.07758422370317	3.86904179604942	1827	1
4.07333099780530	3.85578703612156	1828	1
4.06595163627512	3.83881079260403	1829	1
4.06856830713608	3.84287042638399	1830	1
4.07056153922181	3.85396732080085	1831	1
4.07076743636484	3.84842072215798	1832	1
4.06639299602384	3.84382862572574	1833	1
4.06429980545264	3.83696950537033	1834	1
4.07459922051716	3.85305188088058	1835	1
4.06676890883522	3.85834891426115	1836	1
4.07292723797994	3.86400628727908	1837	1
4.06516984724132	3.84465154071165	1838	1
4.07075633648743	3.86445638520610	1839	1
4.06754630927739	3.85412656039186	1840	1
4.07162164696008	3.85995577657201	1841	1
4.08268102462635	3.87681400295315	1842	1
4.07355503360207	3.86048138404346	1843	1
4.07237965748346	3.85159610045861	1844	1
4.06278589671661	3.83589138538907	1845	1
4.06646269366235	3.84655368372862	1846	1
4.05777113437458	3.82979326094522	1847	1
4.05961607716889	3.83483306796853	1848	1
4.06718072801686	3.84904599771074	1849	1
4.06983587496776	3.85967411885503	1850	1
4.06274625122429	3.83717377204225	1851	1
4.07439820938529	3.86147691474496	1852	1
4.06734335664289	3.84664544759411	1853	1
4.05346912085983	3.81636585025788	1854	1
4.06562920398426	3.84874021096654	1855	1
4.06655131228243	3.84569946207461	1856	1
4.07113752549920	3.84959977317516	1857	1
4.06413414399176	3.84175537213104	1858	1
4.06997014395230	3.86241024384055	1859	1
4.06660102691609	3.85129832429526	1860	1
4.06707318269837	3.83713978739994	1861	1
4.06084707996536	3.83397518070312	1862	1
4.07233734948505	3.85806765208272	1863	1
4.08632878319045	3.89658099049995	1864	1
4.07568972231616	3.87666871853519	1865	1
4.06343527842469	3.83905236566763	1866	1
4.07349305486282	3.86085277811961	1867	1
4.07155972791297	3.85664641805091	1868	1
4.06400425718497	3.85140069805555	1869	1
4.07369869325516	3.86466645237034	1870	1
4.06216465028263	3.83428375514452	1871	1
4.05845429697061	3.82526216199052	1872	1
4.05217598784578	3.82222802034350	1873	1
4.05692818089229	3.82882904788227	1874	1
4.07120099701815	3.86186464119141	1875	1
4.06456045227088	3.83703964221464	1876	1
4.05116348149428	3.81247910013754	1877	1
4.04904147772079	3.81494344323398	1878	1
4.05973001171399	3.83370782282063	1879	1
4.07198728472985	3.84848035407603	1880	1
4.06291889828871	3.83949039712956	1881	1
4.07526148837265	3.85772982042855	1882	1
4.07499252039298	3.85531499096278	1883	1
4.08983077656493	3.89234065881872	1884	1
4.06909202895933	3.85004583644473	1885	1
4.06431759039036	3.82898452897381	1886	1
4.05858934491889	3.81939381725373	1887	1
4.06634830505897	3.84459320454373	1888	1
4.06478623931516	3.84859730011142	1889	1
4.05262506856486	3.82471880155473	1890	1
4.05800479198797	3.83272494783108	1891	1
4.07000739066420	3.85894329899088	1892	1
4.06916005292223	3.85793742791567	1893	1
4.06561070102586	3.84203557656979	1894	1
4.06663842989419	3.85098722076706	1895	1
4.08017439011475	3.87632807356200	1896	1
4.06661975896613	3.83775174791545	1897	1
4.05999570251322	3.82274911119731	1898	1
4.06261346525395	3.84058465390648	1899	1
4.05971768390968	3.82333656901544	1900	1
4.06620368447140	3.84645875460503	1901	1
4.08067377651913	3.89560795105237	1902	1
4.08040974373590	3.88175558285887	1903	1
4.08179882141827	3.88091644668769	1904	1
4.07414229211827	3.86482749149883	1905	1
4.07074290707589	3.85760720592541	1906	1
4.06712740529850	3.85440856903027	1907	1
4.06401858584259	3.84306695311819	1908	1
4.06165340390924	3.84478660042410	1909	1
4.05517623442385	3.81968325652583	1910	1
4.06380177324025	3.83332968150983	1911	1
4.06217130257787	3.83324741069420	1912	1
4.06567301588342	3.84019593711565	1913	1
4.06323142268203	3.83795718715284	1914	1
4.06498322684206	3.84309552137920	1915	1
4.06813924805876	3.85248490830118	1916	1
4.06267012438596	3.82873899266737	1917	1
4.07520849878077	3.86027564639462	1918	1
4.06460023399931	3.83529511272381	1919	1
4.07094661887204	3.85100001038031	1920	1
4.07141055010280	3.84946162594430	1921	1
4.07312968744947	3.85995064808026	1922	1
4.06135304198106	3.84142093684866	1923	1
4.07164564259855	3.86049247059446	1924	1
4.06279123582615	3.83797012078612	1925	1
4.07500488137850	3.86149484243339	1926	1
4.06456943087540	3.84231171455939	1927	1
4.06328732712239	3.83193282559583	1928	1
4.06314100260831	3.83099295407045	1929	1
4.06752408856380	3.85283289758965	1930	1
4.07500436940748	3.86027545009719	1931	1
4.06697516780517	3.83574648753574	1932	1
4.05818585142278	3.82578024877145	1933	1
4.06266910255280	3.83768498311934	1934	1
4.07508524075677	3.84976191821616	1935	1
4.05992979751843	3.82121796480735	1936	1
4.06984189519279	3.85712573880624	1937	1
4.07613870218644	3.86830859235563	1938	1
4.07148107108474	3.85720326505117	1939	1
4.06356435602522	3.84052262582403	1940	1
4.06430392186165	3.84081555054158	1941	1
4.06579035959479	3.84818251258286	1942	1
4.06828497975888	3.85211016312892	1943	1
4.07330127258806	3.84955870050293	1944	1
4.08133521636078	3.89243148108094	1945	1
4.07707698025545	3.87504512238255	1946	1
4.07563142093969	3.86788417348068	1947	1
4.06793245711230	3.84831998862528	1948	1
4.06892743422445	3.84961630786431	1949	1
4.07148117735866	3.85153980274443	1950	1
4.06483455355535	3.84171735910667	1951	1
4.05860725278004	3.83110568233467	1952	1
4.07521545236244	3.86172942457585	1953	1
4.06995504957822	3.86045850471511	1954	1
4.06554206715218	3.84951018251235	1955	1
4.06695045180229	3.84517943462763	1956	1
4.07681074278657	3.86322486706097	1957	1
4.08016860005580	3.87245348147067	1958	1
4.07269647978533	3.86226509374522	1959	1
4.07038068555750	3.84790195852521	1960	1
4.07220869856199	3.85525637900554	1961	1
4.07196526461750	3.85077370464085	1962	1
4.07060988233393	3.84912408068848	1963	1
4.06859650712598	3.84476383145132	1964	1
4.05193613857450	3.81723988172795	1965	1
4.05865458998506	3.83538050881593	1966	1
4.06760876161370	3.85539301811783	1967	1
4.05491152039095	3.83513620905752	1968	1
4.05979592002628	3.83165728477834	1969	1
4.06328733074089	3.83951382116498	1970	1
4.06824946382324	3.84831903695285	1971	1
4.06201424359642	3.83588295982746	1972	1
4.06284593777470	3.84720763111477	1973	1
4.08096776994081	3.87092089755564	1974	1
4.06646664586195	3.84754834952936	1975	1
4.06327667462724	3.83330604713375	1976	1
4.06849681160783	3.86273232836807	1977	1
4.06679614550142	3.85713973699772	1978	1
4.06221977933125	3.83300065470662	1979	1
4.06654279759680	3.84598415823488	1980	1
4.05691250573369	3.82619488630382	1981	1
4.06823956730316	3.83910350379410	1982	1
4.06116092942712	3.83596067064733	1983	1
4.06678332967227	3.84383222021676	1984	1
4.06431086335668	3.84203125474986	1985	1
4.05779954636266	3.82570895494272	1986	1
4.06426162699681	3.85042327708682	1987	1
4.05850126836090	3.82928931792768	1988	1
4.06757160504528	3.84600574267647	1989	1
4.06796335082361	3.84833099304372	1990	1
4.06444024440672	3.84008618362545	1991	1
4.07810428883607	3.86252670310545	1992	1
4.06897098834531	3.86274061133441	1993	1
4.08525980629469	3.89408311864821	1994	1
4.08943041284466	3.90675544706190	1995	1
4.07443733212249	3.85675920076355	1996	1
4.06020277531409	3.82512600297535	1997	1
4.06462263875139	3.83648950865231	1998	1
4.06564944328916	3.85001559260090	1999	1
4.06404303405803	3.84661282187767	2000	1
[truncated: 23,000 more rows]
