# Supplementary material for: Reversibility and Viscoelastic Properties of Micropillar Supported and Oriented Magnesium Bundled F-Actin
Source: PLoS One. 2015 Aug 31;10(8):e0136432. doi: 10.1371/journal.pone.0136432 (PMC4556452; doi:10.1371/journal.pone.0136432)
Supplement: S1 Data — See the Readme.txt file within. (ZIP) [file pone.0136432.s004.zip › Rheology-raw-data/120416 10mM/fov2022noDD/fov2022noDD.txt]

3.59703470567747	3.81883598172657	1	1
3.59388865033042	3.82468456695598	2	1
3.59948481350901	3.77147609270485	3	1
3.59584053464451	3.76664834042034	4	1
3.58164108150620	3.73374270182676	5	1
3.57335168930223	3.72755004025680	6	1
3.58334288650861	3.74986255596220	7	1
3.59068890230490	3.78479073836164	8	1
3.61257030297576	3.82889214781415	9	1
3.60637267204892	3.82810100899907	10	1
3.60666197445776	3.84480156194004	11	1
3.60881000485712	3.86361333188347	12	1
3.60244793299086	3.82039847620405	13	1
3.60857212364316	3.83719896629418	14	1
3.60509973277796	3.80972733898789	15	1
3.60867225369783	3.80652618430215	16	1
3.60336670351716	3.80189798309233	17	1
3.60240451773398	3.79811937307189	18	1
3.60997989829101	3.80517341435725	19	1
3.61986477190188	3.81229290886973	20	1
3.60215936705160	3.79734626589045	21	1
3.60820635004508	3.80951640002787	22	1
3.60785780198808	3.83706102245917	23	1
3.62767378344850	3.87225745767146	24	1
3.61999069017532	3.85095732252895	25	1
3.60141760727125	3.80282421104520	26	1
3.59382743860973	3.80523833430547	27	1
3.60939371109303	3.84862158550734	28	1
3.60733213682964	3.82173325091665	29	1
3.60588868266842	3.81366055355387	30	1
3.60829151994241	3.83130809360835	31	1
3.61041859230563	3.84739737444217	32	1
3.60533902471796	3.81567412824848	33	1
3.59251222801875	3.81742516216071	34	1
3.60111431663979	3.82727871950018	35	1
3.60314291909981	3.82138001912502	36	1
3.62167717582308	3.83593085823559	37	1
3.59861375428643	3.79690233609821	38	1
3.58717609369355	3.80909450152896	39	1
3.60441129739123	3.80235592948264	40	1
3.60421921487263	3.84357579583507	41	1
3.60778592211669	3.86973603509868	42	1
3.60060141839918	3.83977976180742	43	1
3.60722487834038	3.86085670699692	44	1
3.60465569444787	3.83430758765000	45	1
3.60808031503502	3.82799987970255	46	1
3.60940705610454	3.85480111798700	47	1
3.61969687718179	3.83730902209938	48	1
3.60607382501055	3.82478046626146	49	1
3.60791311990461	3.83564209774147	50	1
3.62540648395864	3.88743804121589	51	1
3.61673370052045	3.86380154291064	52	1
3.62002577073507	3.88374233122174	53	1
3.61798162565581	3.87418106831657	54	1
3.61233418682464	3.83252909153323	55	1
3.61312603877958	3.82767605848861	56	1
3.58987536292996	3.82651484716919	57	1
3.59701332890666	3.81831442079387	58	1
3.59311227626867	3.79221925323286	59	1
3.59387727773519	3.82240166249092	60	1
3.59452224682092	3.84130871440284	61	1
3.59991558105835	3.84052593363741	62	1
3.60041498818031	3.84533995493184	63	1
3.60487316508782	3.84721167551288	64	1
3.60774371580282	3.85076912181914	65	1
3.60663908348349	3.82015198223345	66	1
3.58815453724436	3.81971040722285	67	1
3.59959587733867	3.83438034282566	68	1
3.60609683877013	3.84893646047770	69	1
3.61322746804872	3.85529190837707	70	1
3.60992165647893	3.85297707890338	71	1
3.60653416127960	3.84987900691837	72	1
3.59071143985741	3.80736261123521	73	1
3.59726934702424	3.82579868394867	74	1
3.61681599539592	3.85388420205052	75	1
3.59720105913056	3.79030185620599	76	1
3.60151447912181	3.76641771607211	77	1
3.59983833889963	3.77157889598549	78	1
3.59882238194875	3.76995112348999	79	1
3.60703640132122	3.83440187513180	80	1
3.61599671954563	3.85740141193684	81	1
3.61095838698886	3.82137258135957	82	1
3.60384936855486	3.81866914302089	83	1
3.59546287867310	3.80513283576333	84	1
3.59562454481172	3.76976021261086	85	1
3.58327748161556	3.73438304294203	86	1
3.59272595946000	3.77637501458019	87	1
3.59415608877079	3.77972583533261	88	1
3.59577191578382	3.78021739485367	89	1
3.60118527219384	3.80032997769458	90	1
3.59944323602317	3.81389413442017	91	1
3.60832507954198	3.85655816672696	92	1
3.61076832141611	3.85184171354582	93	1
3.60163065681830	3.81693988380627	94	1
3.60720582301957	3.79391136171862	95	1
3.59636155422590	3.80011192207885	96	1
3.59535445638228	3.80414490305100	97	1
3.60058737273925	3.81666768470735	98	1
3.61240074246649	3.80630551391850	99	1
3.60958382039135	3.82498087890092	100	1
3.61814713466077	3.83807070929146	101	1
3.61516191806326	3.85249451975050	102	1
3.62582186453470	3.87305623849530	103	1
3.62390888263081	3.89735558469800	104	1
3.61611892456726	3.87048303251514	105	1
3.62274327185559	3.83270080262938	106	1
3.61154402584875	3.82233734263379	107	1
3.62148069579297	3.85451349779051	108	1
3.61901514553732	3.86351716375635	109	1
3.61110977969163	3.85905620959121	110	1
3.60002893491560	3.80013331089376	111	1
3.59394068159198	3.79990941425638	112	1
3.59899573483933	3.82128778958520	113	1
3.61037870378831	3.84345809320685	114	1
3.61211288602304	3.83573485301189	115	1
3.60281849830899	3.82440160252600	116	1
3.60124010568822	3.83091298106227	117	1
3.60837126697665	3.86034039411684	118	1
3.59836386354063	3.81764130193581	119	1
3.59284775107423	3.83740890989839	120	1
3.60127740897893	3.82126526591704	121	1
3.60705566347936	3.82285263734709	122	1
3.61196212877435	3.83807015595062	123	1
3.61369213719766	3.82351595827467	124	1
3.60541951980315	3.83349281905398	125	1
3.60986411325672	3.83381521938862	126	1
3.60163190925745	3.83103841554633	127	1
3.60332516994716	3.80682900229742	128	1
3.61568598549094	3.82692381488666	129	1
3.61735513602333	3.84133042221896	130	1
3.60448399918164	3.80829049080285	131	1
3.59733787262285	3.79432984055530	132	1
3.60203440532710	3.79379087334121	133	1
3.59833959121324	3.82069815781438	134	1
3.60691904820487	3.83539435029012	135	1
3.60389207978436	3.83249585595083	136	1
3.60030096015541	3.83365767950356	137	1
3.59745466278036	3.81238844809808	138	1
3.59180868901980	3.78562376154947	139	1
3.58226878810466	3.79435741234537	140	1
3.58175412403176	3.78927412642611	141	1
3.58790155664543	3.76067313428683	142	1
3.58860873150439	3.79610263978590	143	1
3.58708954108156	3.79044768550379	144	1
3.60176500038314	3.81407269310817	145	1
3.60999717314299	3.80604305664798	146	1
3.60458873418069	3.83459225299769	147	1
3.59867240091113	3.83978859966257	148	1
3.61858654672489	3.85140305305251	149	1
3.59954523381432	3.83481365889189	150	1
3.60280149607984	3.82700248823383	151	1
3.60630681110894	3.81686297762549	152	1
3.60615968698703	3.80369571876532	153	1
3.59594903825412	3.80730100611776	154	1
3.59340988096069	3.79867218258827	155	1
3.59979155835614	3.82254275140613	156	1
3.60514027991446	3.83677384566616	157	1
3.59828169763447	3.83027522391599	158	1
3.58932056547132	3.80845453512915	159	1
3.59706862265890	3.79854806741058	160	1
3.59141561136330	3.79661569675384	161	1
3.60419986034726	3.83971548505967	162	1
3.59154276385111	3.81082552032651	163	1
3.60368075754086	3.82800876362688	164	1
3.61292975702325	3.86165491422580	165	1
3.61973321827458	3.86315027311766	166	1
3.61594169139649	3.83288456827425	167	1
3.62166814286533	3.85893942174070	168	1
3.61255539191461	3.81547292352072	169	1
3.59457631423913	3.81221451279448	170	1
3.60780989305383	3.83626860043116	171	1
3.62477046539217	3.86800455293447	172	1
3.60662267026009	3.81944553784768	173	1
3.60415436295443	3.83418813300293	174	1
3.61437415964257	3.85118429513675	175	1
3.60009591232744	3.84427033233720	176	1
3.60917983896119	3.88636598561489	177	1
3.61390879380766	3.87628777319823	178	1
3.61629096566294	3.83576468648797	179	1
3.59893427591615	3.82983082832215	180	1
3.60300362941189	3.85181692236192	181	1
3.60590174455965	3.80997410380837	182	1
3.61595042587836	3.81129980144309	183	1
3.60195554084442	3.81658846886791	184	1
3.60746835502502	3.83704556967146	185	1
3.60533809681518	3.83240601715456	186	1
3.61909081494930	3.86179862981295	187	1
3.60883834987709	3.85370040723188	188	1
3.62506873437329	3.88599397145077	189	1
3.62478436622736	3.88260507567530	190	1
3.62399188147927	3.86438658513988	191	1
3.59630975466778	3.82603718758130	192	1
3.61199635600655	3.86897490524890	193	1
3.62260629008672	3.87127992871838	194	1
3.60289619112904	3.84142813126129	195	1
3.60324281530173	3.84625779715406	196	1
3.59349465361847	3.80115827079735	197	1
3.58209381237327	3.77571378322265	198	1
3.59216084646443	3.78310749028502	199	1
3.60833776805115	3.82745841258690	200	1
3.60839413363584	3.84381497523300	201	1
3.61777834559355	3.84036793142611	202	1
3.61618445083596	3.82868421976909	203	1
3.60637311135163	3.84307677060278	204	1
3.62172176097440	3.87921655611282	205	1
3.61191001818579	3.86493526148338	206	1
3.60018751512809	3.86778236902902	207	1
3.60566103048168	3.88923219513328	208	1
3.61023877869242	3.86578803938624	209	1
3.62081470362386	3.88188920255504	210	1
3.60505760488546	3.84949601508788	211	1
3.60627929697627	3.84058416145098	212	1
3.59504377066206	3.81419593112037	213	1
3.58496071382873	3.82120926117482	214	1
3.60091209538608	3.81718584582247	215	1
3.59414994877495	3.81120193936883	216	1
3.60427614855413	3.82058688184553	217	1
3.61519006623639	3.84233103328580	218	1
3.59856381507291	3.79871998709322	219	1
3.58796026090278	3.78503771349394	220	1
3.59254328126391	3.79075725129623	221	1
3.58382622671437	3.79860875172699	222	1
3.59122655289931	3.77073911608199	223	1
3.60143142279649	3.79991555539721	224	1
3.60017479772079	3.81809143185600	225	1
3.59224614170465	3.77538622382513	226	1
3.60554204088872	3.79301368513373	227	1
3.59880796090579	3.76700886554777	228	1
3.59258888057492	3.77801842929980	229	1
3.58793294024750	3.79063703792539	230	1
3.59611582314309	3.84153302272513	231	1
3.60410236936464	3.82461251804500	232	1
3.61882980958973	3.83246263404336	233	1
3.61078502030419	3.83323247619951	234	1
3.61480397544489	3.87905930842581	235	1
3.62638761799642	3.91941565937633	236	1
3.62136136188501	3.90718504999510	237	1
3.61494557385238	3.86340364340284	238	1
3.61500286634096	3.90362671057628	239	1
3.62053897519541	3.87344581377892	240	1
3.61347050775396	3.88448871861413	241	1
3.59564384949320	3.85220599598652	242	1
3.59442372553021	3.81233196338463	243	1
3.58807232983320	3.82213705821124	244	1
3.59980181868859	3.82777112365120	245	1
3.60130415299226	3.83798515386986	246	1
3.61417763257700	3.86386013268039	247	1
3.60811403547892	3.84202247811808	248	1
3.59398135352946	3.79874054922212	249	1
3.59088690389847	3.79782148145209	250	1
3.61070638627202	3.83761359564468	251	1
3.61700508577032	3.87382372080993	252	1
3.60803429432891	3.85126336003634	253	1
3.60669373005257	3.82759610222578	254	1
3.60932273292117	3.81537720624952	255	1
3.61820831616798	3.83512519718853	256	1
3.62026444175175	3.86326350845358	257	1
3.62329348774751	3.85321910862930	258	1
3.59711376305518	3.83569130879668	259	1
3.60387727283114	3.82466265315615	260	1
3.61828882910141	3.86348860232519	261	1
3.61424175838430	3.85672182898028	262	1
3.61043153755651	3.84110015079893	263	1
3.60529161490847	3.84483005080869	264	1
3.61865946303010	3.86796709277239	265	1
3.61507768007154	3.84401667430990	266	1
3.59889122498968	3.83892162728094	267	1
3.59765923034168	3.83698239488159	268	1
3.58816011433251	3.78686269002597	269	1
3.60152542765806	3.79891171986521	270	1
3.60388100853636	3.85813941283885	271	1
3.61904828540839	3.88663890587110	272	1
3.61414203065940	3.86432162991039	273	1
3.60688806505236	3.86464158411920	274	1
3.59260301673194	3.80956979916544	275	1
3.58829341017347	3.79908598699110	276	1
3.59693336193344	3.80109015779921	277	1
3.60324477368947	3.79988658883251	278	1
3.59957252798585	3.82926061806491	279	1
3.59781271598286	3.82523571998841	280	1
3.59702575532614	3.82344234249485	281	1
3.60145346627824	3.78617743933925	282	1
3.58816470324333	3.76794825660543	283	1
3.59088372784740	3.77713959849794	284	1
3.58205089062263	3.78451931155415	285	1
3.58681899778513	3.80193500090258	286	1
3.60737055462694	3.84051374640793	287	1
3.60987061844306	3.86875629383847	288	1
3.62543354530778	3.86692399398802	289	1
3.60548447110762	3.79765237335581	290	1
3.60371060897714	3.82291357499474	291	1
3.60885066131361	3.85178974774357	292	1
3.60163109106292	3.85077276250386	293	1
3.58450824032933	3.82363519647822	294	1
3.58169451092408	3.80592077053953	295	1
3.60006650596141	3.83657833479543	296	1
3.60549028139429	3.83950802226052	297	1
3.59596315662488	3.80347327625358	298	1
3.59959540649936	3.81134675678482	299	1
3.60891082946707	3.80805384357360	300	1
3.61270317410022	3.84472254213754	301	1
3.61735057434077	3.85086390926815	302	1
3.60888687333191	3.85725584309919	303	1
3.60686842865777	3.86574853562495	304	1
3.60205215650472	3.83060042670235	305	1
3.61151169087144	3.84645360472916	306	1
3.60866306544460	3.84004544088371	307	1
3.60581146812422	3.85792341134673	308	1
3.61051887037089	3.87426815150038	309	1
3.61289914964738	3.86697963424827	310	1
3.62058542094795	3.88052452276711	311	1
3.61529223559606	3.86274674605395	312	1
3.61171748434914	3.85626759607180	313	1
3.62117918854465	3.83682457171145	314	1
3.60095297560172	3.83248699870276	315	1
3.59649345703835	3.81826716938882	316	1
3.58886129793592	3.79774143250747	317	1
3.60172653234622	3.81761851018878	318	1
3.60325269645064	3.80954507141947	319	1
3.60165554243809	3.80877603892090	320	1
3.61093761532720	3.83576335567197	321	1
3.61404957581178	3.84092284246147	322	1
3.60688042558594	3.85550908367662	323	1
3.60174761701881	3.82951639295020	324	1
3.58854444625059	3.79643988837674	325	1
3.59612223925911	3.78106960487435	326	1
3.59554543924790	3.80129179663108	327	1
3.61046890998863	3.80692648757309	328	1
3.59680845549980	3.81510314771811	329	1
3.59393564007764	3.86329680006332	330	1
3.62028065632919	3.84656304100542	331	1
3.61159524023225	3.81625802368837	332	1
3.59777398201995	3.83588322354541	333	1
3.60432282658827	3.87282127558260	334	1
3.60030803539349	3.84478102378781	335	1
3.60047437625981	3.81620012139506	336	1
3.59949614826822	3.78217537123161	337	1
3.58685078883759	3.77144732992796	338	1
3.58936100575881	3.79018690424746	339	1
3.58348559426233	3.79168947431499	340	1
3.60303177120011	3.81482589470538	341	1
3.60651689209084	3.82109101918510	342	1
3.60556811706114	3.81494720303735	343	1
3.59628641641994	3.79531458073975	344	1
3.58588870779454	3.79918663291782	345	1
3.61157774064653	3.82455239634303	346	1
3.59906350717160	3.80503148298514	347	1
3.60330999813434	3.80710622038565	348	1
3.58892464075102	3.80219534418551	349	1
3.58839821227730	3.78057884312273	350	1
3.59963255447185	3.78897001557869	351	1
3.61082166094321	3.80761586495684	352	1
3.61321178421092	3.86834918703197	353	1
3.59832137656975	3.82293355405252	354	1
3.58073977812488	3.78348820346326	355	1
3.59059742215392	3.79277417035079	356	1
3.60342245373828	3.81288484599394	357	1
3.60348556359244	3.82935173010319	358	1
3.60324176120756	3.82584631713785	359	1
3.59633794955051	3.81480915433464	360	1
3.59028397112788	3.79853460962581	361	1
3.59491234405769	3.84246620477763	362	1
3.59436156753887	3.79504570834124	363	1
3.59506841277877	3.80528122956183	364	1
3.59965775015201	3.82082289444453	365	1
3.59885139474657	3.84760094151734	366	1
3.61054051467675	3.82768149044686	367	1
3.60575173325550	3.77410427542964	368	1
3.58834701413509	3.82956346581769	369	1
3.61031745940642	3.83444521387954	370	1
3.60227922553887	3.83335262116597	371	1
3.59664913008617	3.83466722388476	372	1
3.60863427258945	3.85743658998162	373	1
3.59150257038455	3.82632043662414	374	1
3.59641230857163	3.82356372715575	375	1
3.60024734892696	3.83610583069501	376	1
3.59150182849117	3.81626163358814	377	1
3.57661242562488	3.76500349622179	378	1
3.57326641552270	3.74813671042431	379	1
3.59190791113280	3.78372998678214	380	1
3.60279425486740	3.82687652022360	381	1
3.59702151387279	3.79821292061079	382	1
3.58861563355539	3.80648494507729	383	1
3.59081105981320	3.81847017578755	384	1
3.59509351198670	3.79871179856212	385	1
3.59902025334381	3.80462797254370	386	1
3.58900888372483	3.78570985586419	387	1
3.59171424582353	3.80588509923428	388	1
3.59144211970676	3.78153327181275	389	1
3.60451756069448	3.83226234742559	390	1
3.60531821248019	3.84142290638858	391	1
3.61309256939801	3.88801881154088	392	1
3.62040240768620	3.87748670607608	393	1
3.60653648541278	3.86166614749660	394	1
3.60831283369967	3.81042366615875	395	1
3.58808898590313	3.77907836212817	396	1
3.58794189313560	3.81144266071820	397	1
3.59930422417279	3.81614586998555	398	1
3.60024098254656	3.82413924815876	399	1
3.60829142922786	3.85136204475542	400	1
3.61314404614626	3.83310111181053	401	1
3.59006309378156	3.81832336610329	402	1
3.57619215595168	3.75586501130592	403	1
3.57162272079245	3.76149016492423	404	1
3.57689827095143	3.74019343152907	405	1
3.57344159668630	3.76626190775874	406	1
3.59769365581129	3.80344211465373	407	1
3.59790492791324	3.79133263427546	408	1
3.61009553740938	3.82893683903057	409	1
3.60098846363607	3.80529854050231	410	1
3.59694130632145	3.79411436640059	411	1
3.58859605633970	3.79430993076006	412	1
3.60098485691198	3.79978876139997	413	1
3.60509567013892	3.79784432749392	414	1
3.60440621231970	3.82720338102539	415	1
3.59657387799083	3.84443860941841	416	1
3.60010420574576	3.81774000655608	417	1
3.60211106168247	3.79512805272739	418	1
3.59172402367000	3.77047099890360	419	1
3.58070041206614	3.75652658237665	420	1
3.57473645736147	3.78240289042888	421	1
3.59855629250193	3.80247453779837	422	1
3.60327641258482	3.80659186009137	423	1
3.59427762186187	3.79590588603757	424	1
3.60098310456893	3.76675154614485	425	1
3.61030865635282	3.80164179546633	426	1
3.60406798978840	3.81187131210438	427	1
3.60215171747496	3.79618790739058	428	1
3.59641654056661	3.80469006777274	429	1
3.58974286427686	3.80429274776151	430	1
3.60742152315111	3.79889596881035	431	1
3.59620770207882	3.82485033568043	432	1
3.60454744258212	3.82404427604031	433	1
3.58213451826589	3.76490439700688	434	1
3.59666385572742	3.80405602346070	435	1
3.60637318502745	3.82969129849908	436	1
3.60047180422510	3.83434541114508	437	1
3.60800301067708	3.84077487084663	438	1
3.60430890898874	3.85178275228008	439	1
3.61304233175007	3.84557836976683	440	1
3.59441499903694	3.80809273280224	441	1
3.59456915121124	3.79980562333355	442	1
3.61498471001496	3.83756211454089	443	1
3.59405186296549	3.81357802405958	444	1
3.60277953397656	3.80144941220174	445	1
3.58639089447989	3.79678168752006	446	1
3.60455344384786	3.82139632804965	447	1
3.59469765564457	3.80806742879970	448	1
3.60401372204358	3.80245580734376	449	1
3.60668879841376	3.85471764481281	450	1
3.60336154046525	3.87449041084281	451	1
3.61484257780851	3.88972559481837	452	1
3.60595381392224	3.88292515200431	453	1
3.60873666645118	3.86033143860589	454	1
3.60576827691979	3.83847489219621	455	1
3.60123378733393	3.81050445712626	456	1
3.59840174308698	3.80838195599303	457	1
3.58334458090775	3.77935300426572	458	1
3.60672367011018	3.82260221059413	459	1
3.61591127370638	3.89589853341580	460	1
3.62512725727804	3.88264772751345	461	1
3.60871829943042	3.84270884076840	462	1
3.60553065721950	3.79897315458382	463	1
3.60913989251918	3.83105363742690	464	1
3.60373758381977	3.83157600032727	465	1
3.59791017344518	3.85717347957536	466	1
3.62440265317044	3.90018036893140	467	1
3.60487620995628	3.86788857329566	468	1
3.60110827205953	3.84976610249276	469	1
3.62242571352497	3.85735541980840	470	1
3.60975532540456	3.83403635810730	471	1
3.61864731697796	3.86149609447729	472	1
3.60201154666475	3.83966487796184	473	1
3.59717473138750	3.83807310878914	474	1
3.60040863720475	3.81109694520176	475	1
3.60537758414662	3.81673953258024	476	1
3.61108033762613	3.81723983522611	477	1
3.60640688266427	3.78848532011087	478	1
3.61158412011274	3.86562649539480	479	1
3.61779476201927	3.84163851451882	480	1
3.60871585189049	3.84489567901357	481	1
3.61000207494907	3.86212651341548	482	1
3.61970334750138	3.84595488839153	483	1
3.60996093567902	3.84593001482739	484	1
3.60371870077187	3.82141956831903	485	1
3.60934026104242	3.82682371564576	486	1
3.61096709274156	3.81290374293909	487	1
3.60869542399246	3.81098436932061	488	1
3.59756444986409	3.79654146637541	489	1
3.58139664611939	3.77722546911749	490	1
3.58792348702787	3.77023557913022	491	1
3.58136255115895	3.78560965196400	492	1
3.59528902730530	3.80524360376443	493	1
3.59600168248439	3.80596275824103	494	1
3.59236738458620	3.79373167862869	495	1
3.59797857152071	3.79882490387799	496	1
3.58999349417272	3.78801422710263	497	1
3.57836331845748	3.77746117603637	498	1
3.59252424562210	3.80917366275470	499	1
3.61194767828781	3.83259538680636	500	1
3.58929956729446	3.78858288656124	501	1
3.58749713466625	3.80880955636479	502	1
3.60532287459993	3.83745101838125	503	1
3.61440732556663	3.85856294660103	504	1
3.59721912711322	3.80443288349977	505	1
3.58522386024031	3.79489047418696	506	1
3.59393888514017	3.82366743818654	507	1
3.61659988424184	3.83776826753419	508	1
3.61291904593685	3.84795944769151	509	1
3.60646765668238	3.85425820408843	510	1
3.60857195408196	3.84207318961149	511	1
3.58517736189433	3.83253161025970	512	1
3.59880652099872	3.82544854330540	513	1
3.58611793278223	3.81702017096486	514	1
3.60811973957043	3.84197318542237	515	1
3.59423652574307	3.80807193621947	516	1
3.61016645524255	3.83311800752621	517	1
3.59427040310628	3.81588723405268	518	1
3.60731176022432	3.82722417532509	519	1
3.60560330243716	3.86521305022073	520	1
3.61550135876148	3.85599001438830	521	1
3.60892049544072	3.82939957690030	522	1
3.60404535007709	3.85019176086644	523	1
3.60423595791517	3.83972940551657	524	1
3.59567846090672	3.83157490094561	525	1
3.58217308787937	3.77977926074997	526	1
3.58643971537264	3.76697617168809	527	1
3.58510249281986	3.77052700685285	528	1
3.57078400244397	3.77229174401498	529	1
3.58095891716689	3.79760767722885	530	1
3.58917698851261	3.78175217582890	531	1
3.58496330468464	3.77750007988828	532	1
3.58908446118140	3.77386248274209	533	1
3.58154489699843	3.76783104104164	534	1
3.57132827980855	3.75702983940340	535	1
3.57198753052440	3.74889090105888	536	1
3.57921076489660	3.76107027569662	537	1
3.58553609774213	3.76201382346159	538	1
3.58356473022863	3.77001113714607	539	1
3.59378824385566	3.80722729378112	540	1
3.60066204935626	3.80220104655803	541	1
3.59851915562424	3.82152193424387	542	1
3.60160987399196	3.83463789827564	543	1
3.60365491180816	3.85598444177968	544	1
3.61163913827878	3.84192629625422	545	1
3.60203898892918	3.84328338203493	546	1
3.60807066442256	3.84613025953539	547	1
3.60139496201099	3.82436445160973	548	1
3.59875438011056	3.82368958937076	549	1
3.60333530329305	3.83912431979478	550	1
3.60769302842115	3.83997967167150	551	1
3.59356867940335	3.79846315670797	552	1
3.58857748102445	3.80486008800362	553	1
3.60169745508466	3.84484365682270	554	1
3.59680672339767	3.82079998975578	555	1
3.60615492625121	3.82414269781645	556	1
3.59802681500537	3.84234027646929	557	1
3.60603978377848	3.85843383461073	558	1
3.60584056984104	3.85358836298995	559	1
3.61067939260578	3.84257739525106	560	1
3.58371128317702	3.82262123372507	561	1
3.60325878249659	3.84994672769342	562	1
3.60631015394904	3.84799317774760	563	1
3.60081274440377	3.81893472931126	564	1
3.60505236313207	3.82828883903856	565	1
3.60970746799683	3.83726681109025	566	1
3.61568965157857	3.87347042395747	567	1
3.61308022897039	3.89845973383676	568	1
3.62753736212264	3.88065595996008	569	1
3.62051082065682	3.86309608992312	570	1
3.60526940478925	3.83480065099508	571	1
3.59404923120758	3.82508098910460	572	1
3.59800582089587	3.84018347950061	573	1
3.59663913464175	3.80685173288586	574	1
3.59224973404901	3.78736309810212	575	1
3.60380915288331	3.81181471277857	576	1
3.61157411480422	3.84284714102262	577	1
3.60867642759515	3.85093505375819	578	1
3.60543784574292	3.82696479626224	579	1
3.59709553311781	3.79726954902685	580	1
3.59909183864651	3.82456625056645	581	1
3.59503250814513	3.82435098870450	582	1
3.59171088728914	3.78591722068174	583	1
3.58983643173923	3.80247964500299	584	1
3.59050690235352	3.80561208230933	585	1
3.60514775925004	3.81181738274956	586	1
3.59615856613803	3.79910724486412	587	1
3.60596997741591	3.79347041491905	588	1
3.59304781559759	3.80972295779773	589	1
3.58964965846425	3.76569447278708	590	1
3.61170888577607	3.80962328242540	591	1
3.60386849174630	3.82397421816578	592	1
3.59888179229074	3.79010090428720	593	1
3.58557620796686	3.78411590366211	594	1
3.58770735715318	3.80678358285037	595	1
3.57231576252364	3.78231864708765	596	1
3.58755706155608	3.80263463399191	597	1
3.60046600409391	3.80021426205382	598	1
3.59905334258294	3.78995012467313	599	1
3.59954127970054	3.81321124870087	600	1
3.58946395307784	3.79197530730293	601	1
3.59243510967937	3.77916038956612	602	1
3.59280687377253	3.81142776530679	603	1
3.59417722601438	3.78658145083611	604	1
3.59810570259874	3.75729394745796	605	1
3.59915572796752	3.78946463510773	606	1
3.59032404846167	3.81980944182635	607	1
3.59600057978103	3.82222581272866	608	1
3.58854819502645	3.82301091722798	609	1
3.59677196804360	3.83142465814980	610	1
3.58533179586304	3.79249143087386	611	1
3.59486715334275	3.80235299609731	612	1
3.60490088459549	3.81723628986881	613	1
3.61570270376855	3.85109159007021	614	1
3.61272208644366	3.88651357943181	615	1
3.62332792061841	3.86681443984896	616	1
3.60143202011624	3.86825194487810	617	1
3.60886528298592	3.84659799418887	618	1
3.59614706510399	3.85712206942992	619	1
3.57415565767607	3.78996468678930	620	1
3.59056008412450	3.78763527378272	621	1
3.58390428538050	3.80045189403484	622	1
3.58917225892323	3.82182579847376	623	1
3.59490503319300	3.80162120132424	624	1
3.60476394594231	3.83570888935294	625	1
3.61108968614393	3.86308720714442	626	1
3.60269805686401	3.85813100216474	627	1
3.59768191585060	3.85147191228697	628	1
3.61367690356372	3.84609510533425	629	1
3.61681916803298	3.86132813800096	630	1
3.61482599965326	3.84222808970964	631	1
3.60413751816979	3.81297170122444	632	1
3.60075980083712	3.83133486896998	633	1
3.60702101172592	3.83928160778162	634	1
3.61332511660680	3.84422206188055	635	1
3.60330593068045	3.82820789916568	636	1
3.59929788356140	3.86484029543597	637	1
3.60715975424854	3.86988426560056	638	1
3.60968124321601	3.87103590922146	639	1
3.61930628494296	3.85948181280852	640	1
3.61028905755436	3.84731844126494	641	1
3.59544604323788	3.82772758637922	642	1
3.59301561555229	3.81123938225597	643	1
3.61308299433079	3.83350250076843	644	1
3.59702729514900	3.83046103954498	645	1
3.61021350354900	3.84638218272165	646	1
3.61224835557811	3.83357815152922	647	1
3.61282524312258	3.86531497873671	648	1
3.63447116794389	3.88348949084223	649	1
3.61639772222360	3.87261265225429	650	1
3.63087396111876	3.88515853882851	651	1
3.61906141997144	3.85687984884942	652	1
3.61278344308302	3.84452798356148	653	1
3.60105082422167	3.85926338265580	654	1
3.59664884465314	3.85930079143924	655	1
3.59749212891025	3.81358498438111	656	1
3.60063377138032	3.83701374308234	657	1
3.60394478954513	3.83115132746517	658	1
3.59343452904897	3.80581969290294	659	1
3.59395468772980	3.79208966145859	660	1
3.59843976642413	3.78880959076006	661	1
3.60196586827119	3.80325619493489	662	1
3.59863264726079	3.81286371622960	663	1
3.60192701366009	3.81477838183954	664	1
3.60333615430761	3.82776812686318	665	1
3.60196384413029	3.80528136205707	666	1
3.60445264426151	3.84592382747427	667	1
3.60016294863930	3.83811252670753	668	1
3.59955168491159	3.83150389402307	669	1
3.61471526820860	3.83449531460925	670	1
3.60255493302939	3.85158307274344	671	1
3.60118606658360	3.83227539511185	672	1
3.60387686811817	3.83100407565353	673	1
3.59618466496820	3.82608619932712	674	1
3.59061767284143	3.79292231285315	675	1
3.58814008941863	3.79372972125027	676	1
3.59222060050470	3.81205944819306	677	1
3.59871276724698	3.83172976985436	678	1
3.60037452313945	3.81480282840848	679	1
3.60329630107014	3.85733557215303	680	1
3.61347234572846	3.84246947240744	681	1
3.60313614060995	3.83213914892771	682	1
3.59487835877478	3.83392251487977	683	1
3.60751115652399	3.84636095445000	684	1
3.59459396977564	3.81514758115401	685	1
3.60888336001972	3.85026052391633	686	1
3.60019900312448	3.83524698032678	687	1
3.61538528865287	3.83738417002380	688	1
3.60092915881504	3.82790910490729	689	1
3.59641128155491	3.81139763156464	690	1
3.60313006133628	3.78664879083518	691	1
3.59111503111281	3.81134294033254	692	1
3.60201914486793	3.82758636952919	693	1
3.59228959223591	3.82284751707420	694	1
3.60537199846171	3.82094904766583	695	1
3.59851407011777	3.81397954765069	696	1
3.59690024792634	3.80534348561953	697	1
3.60183369972909	3.84915898064976	698	1
3.59738265172487	3.83949717370052	699	1
3.59559616839164	3.82407496025150	700	1
3.60486149175829	3.80212957501509	701	1
3.59181910492124	3.79836300113576	702	1
3.59751956665805	3.81238786935425	703	1
3.60374616081411	3.84465788404246	704	1
3.62073034464636	3.84268828118100	705	1
3.60696856804282	3.83943782141846	706	1
3.59404736248320	3.78615327265019	707	1
3.57721024250349	3.76396446266903	708	1
3.58782947845627	3.79476161336798	709	1
3.59361209011900	3.79027101191270	710	1
3.60828624866514	3.85113924351838	711	1
3.60396220694210	3.86259293881538	712	1
3.61209430144046	3.85038081614010	713	1
3.60519951978585	3.85990167050452	714	1
3.61607236977653	3.87719188246539	715	1
3.61169125538871	3.87717372132383	716	1
3.61306910163548	3.86238046256678	717	1
3.60340707598474	3.85016193433785	718	1
3.60841517049336	3.84787296061039	719	1
3.60972926001249	3.85189006192745	720	1
3.59582226114643	3.82412787051083	721	1
3.59604726098231	3.80333247133567	722	1
3.60173480490123	3.82140812105758	723	1
3.59812549727843	3.81191661397020	724	1
3.59817309310139	3.80441366260052	725	1
3.59395465584850	3.77303886653029	726	1
3.60683726448612	3.81360877281314	727	1
3.59493321092053	3.80414671848556	728	1
3.59704897799321	3.80557732687700	729	1
3.59843568292671	3.79423058556590	730	1
3.59754771818039	3.80681496919066	731	1
3.58791045918316	3.83384569007031	732	1
3.60533272552558	3.82269635418993	733	1
3.60279783658919	3.85409371877436	734	1
3.59889849297017	3.80342837476944	735	1
3.59418794481468	3.80398348475062	736	1
3.59777001297752	3.81401973516181	737	1
3.59759186220907	3.82209224354362	738	1
3.60058578708888	3.84250134099958	739	1
3.61166164550487	3.85705423583173	740	1
3.59911531624751	3.84784549352193	741	1
3.60401151945414	3.82313846304438	742	1
3.59308273208865	3.77391444054380	743	1
3.60111782510607	3.80561323973630	744	1
3.60006634070520	3.79049255279080	745	1
3.60496473745342	3.78369433101706	746	1
3.59239438743299	3.82566312360006	747	1
3.60298222230296	3.81841674499745	748	1
3.59587223315217	3.81112614106110	749	1
3.59039048593099	3.82312191951789	750	1
3.61173086960733	3.87292914522315	751	1
3.59865407829549	3.83490840247279	752	1
3.59878979003457	3.80989194097250	753	1
3.58411314854951	3.79872011778586	754	1
3.59580268124041	3.81018876965898	755	1
3.60473615938076	3.81264273015464	756	1
3.57721543123987	3.78434790495335	757	1
3.58400217433425	3.77361827333927	758	1
3.58428347504707	3.78229330618083	759	1
3.58933783906435	3.80261316351951	760	1
3.58593008751201	3.75129470447848	761	1
3.59869140558412	3.79891654060134	762	1
3.59528766236988	3.79783446763841	763	1
3.58793635155258	3.80107006281473	764	1
3.58721742615844	3.80411854426318	765	1
3.59181551068608	3.77790955223359	766	1
3.60204358403192	3.81186194123903	767	1
3.59699275616149	3.82135275531216	768	1
3.60742549749419	3.83753324859748	769	1
3.60255174611221	3.84548770811324	770	1
3.58797516031657	3.79279037268135	771	1
3.59869104967416	3.82084663986496	772	1
3.59667514394741	3.80711050989736	773	1
3.60623866646179	3.83747854509761	774	1
3.59257466782048	3.80752596788566	775	1
3.60092461451006	3.82820684499270	776	1
3.61191299845952	3.84762111706570	777	1
3.60118782105608	3.81043405240177	778	1
3.59786712541798	3.82428846339110	779	1
3.60602751511128	3.85581987729390	780	1
3.60660116483106	3.84127240242540	781	1
3.60264706649336	3.82712627060419	782	1
3.61368217436807	3.85948117857709	783	1
3.60988646914657	3.85144029572554	784	1
3.61784260504489	3.84387407381452	785	1
3.62092847327097	3.85781751868484	786	1
3.61491201284370	3.84279102154951	787	1
3.59995354152660	3.81548436095619	788	1
3.59970168427732	3.84018700354956	789	1
3.59265991716597	3.83008636035415	790	1
3.59539512658944	3.86816473347763	791	1
3.60889537113373	3.87354323143043	792	1
3.60343427536687	3.85284881483208	793	1
3.59381925912250	3.81182979792163	794	1
3.60096515918786	3.82196935626908	795	1
3.58854772380694	3.81039609153688	796	1
3.59070619316115	3.78164993758744	797	1
3.60413456588997	3.81367764886855	798	1
3.60911302932002	3.82714159304161	799	1
3.58982699337897	3.79062626639931	800	1
3.60041205789415	3.78692049061264	801	1
3.59069238213260	3.74193505059533	802	1
3.58355976692969	3.76940921831709	803	1
3.59135456318940	3.80377486680354	804	1
3.57989225211213	3.78685474414136	805	1
3.57952448325336	3.77312622474024	806	1
3.57983215649688	3.75711236781114	807	1
3.58940311473849	3.76651516443819	808	1
3.60203054696008	3.82864442387910	809	1
3.60142296772736	3.80762902034229	810	1
3.59407003296756	3.79743851673054	811	1
3.58573356456243	3.76641542559603	812	1
3.59973299449833	3.79435209924175	813	1
3.60736157279808	3.83711176526190	814	1
3.59575646661562	3.82898558998644	815	1
3.60140037731061	3.84831768972419	816	1
3.60248982303747	3.83417058363980	817	1
3.60411722966947	3.82549419561021	818	1
3.60470838505795	3.80669696799154	819	1
3.60164425952797	3.83371982344260	820	1
3.59897516733308	3.82328157076442	821	1
3.59544840550618	3.79073534752610	822	1
3.59149705686064	3.80863741987730	823	1
3.59370529872573	3.79050765667629	824	1
3.58926868234198	3.79350428211638	825	1
3.59311077495269	3.78719802281076	826	1
3.59735013911690	3.81727657306101	827	1
3.60398987736424	3.84946132189865	828	1
3.60241128984484	3.84891207385862	829	1
3.60579315922756	3.82623981124819	830	1
3.60522076913327	3.83648439550273	831	1
3.59969966304575	3.85752981521757	832	1
3.60225286778230	3.82779132354764	833	1
3.59201865735146	3.81830515388515	834	1
3.58465442886652	3.79240225039256	835	1
3.58929409166583	3.79450355426182	836	1
3.59874787447557	3.80696250045006	837	1
3.59151641260490	3.79781463839313	838	1
3.59040992164920	3.82127875068056	839	1
3.59856562784209	3.79555776952894	840	1
3.60960566992390	3.82922853303515	841	1
3.59535410655535	3.82021349802029	842	1
3.59951120534796	3.82574936486954	843	1
3.59396545235911	3.84414340115543	844	1
3.60020131945563	3.83055507368481	845	1
3.60053596717009	3.81868822796347	846	1
3.58937212076847	3.81864113203446	847	1
3.59819407341814	3.80861799986849	848	1
3.59884820160945	3.84105915882933	849	1
3.60965229781797	3.82949804605373	850	1
3.61646116363030	3.84832053516931	851	1
3.59221495614944	3.78648154260888	852	1
3.58996871510746	3.78851554684065	853	1
3.60562470431162	3.83883983195644	854	1
3.61097051709391	3.81631225263529	855	1
3.60789094311756	3.80519612934260	856	1
3.59463108088292	3.80008655510094	857	1
3.58536651076711	3.77707330903533	858	1
3.59206816373307	3.79972928772637	859	1
3.61006708144411	3.83935242048738	860	1
3.61625908634392	3.82921242456929	861	1
3.62224968778604	3.88181234081249	862	1
3.59241591817873	3.83784272771360	863	1
3.58278003005077	3.80069210123492	864	1
3.60507207022705	3.81886473502513	865	1
3.59435265317056	3.76903537498040	866	1
3.56895323737534	3.72722750310827	867	1
3.57545210887064	3.72454143090211	868	1
3.58608863428870	3.78788890476861	869	1
3.60112229281706	3.78761827114276	870	1
3.59715753806066	3.79537070134305	871	1
3.61661363994217	3.84242878069353	872	1
3.61817144392329	3.84860139574506	873	1
3.62027964420655	3.85972877105213	874	1
3.62166911142111	3.86247142604715	875	1
3.60461100437358	3.85770227678931	876	1
3.61298809661622	3.83908268051560	877	1
3.61372671373524	3.81921322191431	878	1
3.60516165136895	3.83198859463239	879	1
3.60816212816736	3.82384086250434	880	1
3.59266128298040	3.80126758091891	881	1
3.60878314842996	3.81763487509304	882	1
3.60848934537040	3.85359096363242	883	1
3.62724944353920	3.89617624063661	884	1
3.61480407103333	3.86747664271247	885	1
3.60466586733591	3.85545407186919	886	1
3.60499585654457	3.86108081954814	887	1
3.61552493229900	3.85805531969318	888	1
3.61596503481186	3.87553655084360	889	1
3.61041960942348	3.86311601635807	890	1
3.60384865704965	3.83835162771524	891	1
3.60911546528843	3.87043960009815	892	1
3.61280837412492	3.85278790537628	893	1
3.61115565595445	3.86003781720723	894	1
3.61813898619782	3.85445276233586	895	1
3.61734353315774	3.84671403287687	896	1
3.59386380751990	3.81510103698893	897	1
3.59226628481112	3.82186872170370	898	1
3.62294835980485	3.85168490267674	899	1
3.61087620221021	3.85927128098062	900	1
3.60591353525420	3.83306274476292	901	1
3.60799377417911	3.84892200866882	902	1
3.59779891219179	3.83231631912839	903	1
3.59254840640302	3.81194252864828	904	1
3.59561467786019	3.80143262272782	905	1
3.60518527175671	3.86077048498189	906	1
3.60797202898862	3.88636111824745	907	1
3.61152762099014	3.82827766178597	908	1
3.60234082295061	3.81839828814179	909	1
3.59460344494945	3.80724639099439	910	1
3.60288838516520	3.81284541262193	911	1
3.60528605624795	3.83885367271092	912	1
3.60096029923420	3.84268852293090	913	1
3.60365747411118	3.80061277457870	914	1
3.61295595033024	3.79811299808763	915	1
3.59687029720454	3.81757821136307	916	1
3.59364073773553	3.81860399359122	917	1
3.59107493581938	3.82969488519584	918	1
3.59336791259559	3.81323591233988	919	1
3.59792136605534	3.81012790836861	920	1
3.60197303807026	3.80444094384749	921	1
3.59567642535710	3.80921063463568	922	1
3.59267792747775	3.78838547818205	923	1
3.58626150665491	3.78571020258719	924	1
3.58884702051953	3.78902665752428	925	1
3.59307439160633	3.80763587433754	926	1
3.60278222056817	3.83191312332664	927	1
3.61065569389232	3.83098334908859	928	1
3.61558796780932	3.85250766704711	929	1
3.60901978491503	3.86021049858043	930	1
3.60237514657410	3.81687942636478	931	1
3.61234998880325	3.80385967724986	932	1
3.59436551569292	3.77860234711375	933	1
3.58372171525932	3.75431210458198	934	1
3.59162527060497	3.81544114002612	935	1
3.60557966153231	3.86341063916875	936	1
3.60433184241589	3.82531201299024	937	1
3.60265171443829	3.81690291867517	938	1
3.60155151181876	3.80258220591747	939	1
3.60852680383081	3.83767047518582	940	1
3.61555422422982	3.85028226305878	941	1
3.61017145849612	3.86592020916654	942	1
3.61331503851057	3.83525215919859	943	1
3.60003340809592	3.81947320923512	944	1
3.59031087510079	3.79472519533776	945	1
3.61122019419996	3.81849465257221	946	1
3.60355945299620	3.82409927772020	947	1
3.59187676493631	3.79215565835129	948	1
3.60289518418437	3.79574565937125	949	1
3.60912707318665	3.79852783259731	950	1
3.60928063530617	3.83487784006456	951	1
3.59630627724901	3.83554055169283	952	1
3.60707650101752	3.80038930465025	953	1
3.60356180076044	3.82888900050089	954	1
3.61207822652165	3.84087701771353	955	1
3.61612980914677	3.87264226421615	956	1
3.61114749062848	3.85469367954343	957	1
3.61199695234509	3.83841480652297	958	1
3.60757958091180	3.81758175727113	959	1
3.60532187847210	3.85239671395943	960	1
3.62858270680647	3.85771140696836	961	1
3.61800251762063	3.87831857633790	962	1
3.61082419096350	3.85072971647319	963	1
3.59801366353764	3.78186933661809	964	1
3.59759071992617	3.80265229086373	965	1
3.61017692870915	3.83781709046420	966	1
3.60116215304110	3.85133097892695	967	1
3.61801175368321	3.89152902742921	968	1
3.62370250044051	3.89597945464823	969	1
3.61295411169305	3.88169743347626	970	1
3.60551425290782	3.85424800888632	971	1
3.59959962357347	3.81626255304037	972	1
3.61642792299651	3.83378404043284	973	1
3.60020450144145	3.82391932205374	974	1
3.60966479037859	3.81098030116767	975	1
3.61195563088714	3.84578911568104	976	1
3.60637876189295	3.83337620998124	977	1
3.60251952054146	3.83637345068925	978	1
3.60674532973374	3.81284693398039	979	1
3.60153005792752	3.83934315041148	980	1
3.60781023315218	3.82095501296391	981	1
3.60602115194097	3.82115430338533	982	1
3.60106495802779	3.81211374930460	983	1
3.61500313612087	3.84420368796719	984	1
3.61503403556275	3.83788695332916	985	1
3.59679513958807	3.81877932285054	986	1
3.60052353000099	3.79246510013252	987	1
3.60432996646482	3.77765998671156	988	1
3.60021162950825	3.80079803059846	989	1
3.60484517841252	3.81312311630609	990	1
3.60269079616901	3.83439203696858	991	1
3.60249861468954	3.80419741009303	992	1
3.58921365596927	3.80288075395064	993	1
3.58942100969723	3.79661794453375	994	1
3.59522066089130	3.79865763892744	995	1
3.62005157037035	3.87272633430697	996	1
3.61949738983828	3.88594193678224	997	1
3.61208482439443	3.83118630447498	998	1
3.60387311801079	3.84171072275246	999	1
3.60092806218359	3.82110591566735	1000	1
3.59911804550080	3.82332481035755	1001	1
3.59719365107818	3.80220305860674	1002	1
3.60226379556319	3.80417839675872	1003	1
3.60869956567238	3.81698500994056	1004	1
3.61552625903483	3.85101516185478	1005	1
3.62578109672648	3.84509405928015	1006	1
3.61115219397328	3.82064245411263	1007	1
3.60713146526257	3.84298424202839	1008	1
3.61218564258205	3.82985399967070	1009	1
3.60606282191542	3.83887123515059	1010	1
3.60142049858073	3.84942273116374	1011	1
3.60654252412114	3.82916909470511	1012	1
3.61203741101958	3.81788633435068	1013	1
3.60283309724683	3.81315705564085	1014	1
3.59738932162162	3.81868595873762	1015	1
3.60153390853232	3.82015761428034	1016	1
3.59933990005159	3.83785885252437	1017	1
3.61378663462806	3.83871779840771	1018	1
3.60421000434953	3.83593650387713	1019	1
3.60011551367084	3.79194996495188	1020	1
3.61231289192341	3.79544107171502	1021	1
3.61997098380458	3.84946168421732	1022	1
3.60997294002567	3.85916270979100	1023	1
3.60152472589268	3.84172445927799	1024	1
3.59957313212625	3.82406281407388	1025	1
3.60108457832738	3.81525983598299	1026	1
3.61124007179287	3.83154200569658	1027	1
3.59475104163563	3.80664113713937	1028	1
3.59556300892096	3.82273575133123	1029	1
3.59565287516807	3.78941262292952	1030	1
3.60188312113381	3.84338860397998	1031	1
3.60627692172511	3.83728511403270	1032	1
3.59933232846875	3.83539169340454	1033	1
3.60319732609476	3.81757969473817	1034	1
3.60450257002014	3.81865425588779	1035	1
3.59875517468506	3.79345890885220	1036	1
3.60006764751189	3.83628920915347	1037	1
3.60409266170115	3.84867794976198	1038	1
3.60159984461622	3.80864006673802	1039	1
3.58123688314244	3.76057960361034	1040	1
3.57567821778070	3.75333415694506	1041	1
3.58744780059704	3.78362727887797	1042	1
3.59818129560240	3.82041534541365	1043	1
3.60880825321078	3.80901663687967	1044	1
3.59601260950118	3.80354631121015	1045	1
3.61242285764127	3.85652492767590	1046	1
3.61200617191570	3.86831266751081	1047	1
3.61752935954586	3.86569874652776	1048	1
3.59896453281821	3.80830126234102	1049	1
3.60107251105414	3.80027143987685	1050	1
3.60993489016995	3.80764789834310	1051	1
3.59962420185276	3.78250202114069	1052	1
3.59691957128341	3.80267095514312	1053	1
3.59601603701425	3.82834149425701	1054	1
3.60663337690564	3.81749698617181	1055	1
3.60569790143726	3.80135422111588	1056	1
3.59136923723908	3.82128843996091	1057	1
3.60386074071182	3.84307457684952	1058	1
3.62628680605953	3.88441577077670	1059	1
3.63761427407092	3.90253340658512	1060	1
3.62430989322151	3.87907742850555	1061	1
3.61219717932942	3.84735817735743	1062	1
3.60321124254007	3.84120295245049	1063	1
3.61915256156908	3.84527882430703	1064	1
3.61423687132080	3.85957587907337	1065	1
3.60820180118933	3.84472688809746	1066	1
3.60833998648290	3.82875848204908	1067	1
3.61435359651436	3.83310887098295	1068	1
3.60426991502079	3.81573708996169	1069	1
3.61004307024313	3.83813622306724	1070	1
3.60560517049249	3.84158656637259	1071	1
3.58960518143175	3.79652021192714	1072	1
3.59403202965448	3.77384636972477	1073	1
3.60231831695034	3.81117092708343	1074	1
3.59920036078751	3.82206312308135	1075	1
3.60144185796632	3.81185888934886	1076	1
3.60822186561155	3.81663357805206	1077	1
3.59596686343476	3.80135098419069	1078	1
3.61431559589603	3.82813313765229	1079	1
3.61438950622293	3.86834156329493	1080	1
3.60775537950514	3.85893456166233	1081	1
3.60760761328907	3.84199322245380	1082	1
3.59555072875444	3.83426668480964	1083	1
3.60584405952502	3.82471187061201	1084	1
3.58197931682400	3.79331347504102	1085	1
3.59831334801752	3.80695313093431	1086	1
3.60423692365623	3.81350255961489	1087	1
3.59266152799501	3.80758146441964	1088	1
3.60226123606561	3.85000278038708	1089	1
3.60809393410724	3.85622615230858	1090	1
3.60379928804707	3.82719634293541	1091	1
3.61231651259323	3.85734199812453	1092	1
3.60406567726602	3.83718586107532	1093	1
3.61835965218058	3.84684701050485	1094	1
3.60449007091345	3.83402357352807	1095	1
3.60448889014872	3.83615897966769	1096	1
3.61508434170958	3.84764422696780	1097	1
3.62148052887264	3.84581076265852	1098	1
3.61093845616664	3.82108756317592	1099	1
3.59728419456808	3.82450794279568	1100	1
3.58247126437609	3.78834541761176	1101	1
3.59043909621650	3.77975365897086	1102	1
3.59309609610476	3.82059531525984	1103	1
3.59019521897348	3.77135611749932	1104	1
3.59770430397151	3.78300236505291	1105	1
3.60447150328118	3.78679276076246	1106	1
3.60698535630083	3.82261613618896	1107	1
3.61066274757845	3.83678373166034	1108	1
3.61039654154961	3.86236487789633	1109	1
3.60308594035435	3.81743357170576	1110	1
3.61396509637620	3.85671341877927	1111	1
3.61207627722797	3.86095387457719	1112	1
3.61548013211541	3.84074523171388	1113	1
3.60772079708686	3.85511336793160	1114	1
3.60575698850028	3.85528413464630	1115	1
3.60606989346507	3.85245371133111	1116	1
3.60401115164673	3.83034827381144	1117	1
3.60133006271257	3.80204211375190	1118	1
3.60035217989504	3.80686907662688	1119	1
3.59519183206688	3.80388539095852	1120	1
3.60486346439085	3.81453836159017	1121	1
3.60693867108884	3.85910027562075	1122	1
3.60153220003038	3.84664319145980	1123	1
3.60667320311192	3.82894883477493	1124	1
3.62811730715502	3.86386147386222	1125	1
3.62758996932818	3.87543926592743	1126	1
3.62553805057825	3.85688458688445	1127	1
3.61575134375470	3.82906012500718	1128	1
3.60202741021606	3.79591909872703	1129	1
3.59414612640385	3.79527003842780	1130	1
3.59634092358822	3.79096637607133	1131	1
3.59484999530145	3.83744051382307	1132	1
3.61826320523126	3.87519877705893	1133	1
3.61760012205462	3.87561904573761	1134	1
3.60898676109444	3.87844608127113	1135	1
3.60401066759257	3.84562807193245	1136	1
3.61168673198915	3.83443622524828	1137	1
3.62066640938749	3.82839375040017	1138	1
3.61354753697900	3.82032240018610	1139	1
3.60574299222859	3.82685963999299	1140	1
3.60638205008147	3.82495828358507	1141	1
3.60692074577734	3.80782966885952	1142	1
3.60632390246740	3.79542927138656	1143	1
3.59383995627699	3.78264767685289	1144	1
3.59622598066407	3.81397611318514	1145	1
3.59620634273265	3.81086504327195	1146	1
3.59843854923297	3.80076612800989	1147	1
3.60526425301505	3.80299169480155	1148	1
3.60759673604761	3.82212844294547	1149	1
3.58603274865745	3.78467139568044	1150	1
3.59005512090929	3.79399413893555	1151	1
3.59334416827560	3.80164376654071	1152	1
3.60984886557397	3.82404222838408	1153	1
3.61611986262824	3.84561781227974	1154	1
3.62249855930260	3.85824747940986	1155	1
3.62172967691108	3.83296826328300	1156	1
3.61247257605656	3.83329580487525	1157	1
3.59721079591650	3.82331060134584	1158	1
3.61165447029095	3.84563231752781	1159	1
3.60813990177079	3.87482340546784	1160	1
3.61877838377475	3.88822806893063	1161	1
3.62104533512225	3.86069074510823	1162	1
3.62850433288867	3.84705095354985	1163	1
3.61117970016196	3.81709849708760	1164	1
3.60902261827389	3.82683578664290	1165	1
3.59587805085489	3.81695778391973	1166	1
3.60358604506298	3.80634169530970	1167	1
3.59668234957484	3.81758466636520	1168	1
3.60940778987222	3.82785730365397	1169	1
3.62553649162342	3.86573411293800	1170	1
3.59954973312247	3.83648252690359	1171	1
3.61215244529187	3.84761096923815	1172	1
3.60758936011540	3.79835561899828	1173	1
3.60399866349236	3.80666292945753	1174	1
3.62472503467141	3.85405968455650	1175	1
3.61094728634414	3.85696444245170	1176	1
3.60063999635327	3.83708330100754	1177	1
3.59691468489936	3.82049529803876	1178	1
3.61149728064825	3.85956424728417	1179	1
3.60411675403832	3.81650295064025	1180	1
3.59459942589332	3.80833096311450	1181	1
3.57957567488110	3.74946197124641	1182	1
3.59033031419782	3.76112425678898	1183	1
3.58545320788316	3.74928830285551	1184	1
3.59489694372598	3.74543672834158	1185	1
3.58244138073962	3.76123382631667	1186	1
3.59735440713133	3.77842467464118	1187	1
3.60002644706137	3.80355222580699	1188	1
3.60079898387959	3.82594581330067	1189	1
3.59436160442809	3.77889303574195	1190	1
3.59015063085483	3.74865652690325	1191	1
3.59763451930829	3.76776008380068	1192	1
3.58758278344742	3.80554291165184	1193	1
3.60159579814263	3.81454621240148	1194	1
3.59829381034478	3.81233137483683	1195	1
3.60041745463884	3.80685463054718	1196	1
3.60491510780594	3.83186670679702	1197	1
3.60844558824920	3.82438910762365	1198	1
3.59687997875448	3.78082645730516	1199	1
3.59469955395883	3.81463529979709	1200	1
3.61634429076374	3.85655516604049	1201	1
3.61549134713220	3.86210577717521	1202	1
3.61740653102237	3.85638141963734	1203	1
3.62504432562344	3.83383570441234	1204	1
3.62658710987591	3.87102182532983	1205	1
3.60486439414232	3.88503676478142	1206	1
3.62168342130401	3.87197037957247	1207	1
3.60370493639165	3.83892696104490	1208	1
3.59414231796531	3.80407504180426	1209	1
3.58857729499546	3.80201979682347	1210	1
3.60712989315017	3.81790899534008	1211	1
3.60299242108830	3.83255942785983	1212	1
3.60173372723901	3.80675542981255	1213	1
3.59911249791128	3.84260346776691	1214	1
3.59562393333981	3.83326393853784	1215	1
3.60048698604201	3.78570798439145	1216	1
3.59362023111140	3.78747990516440	1217	1
3.60364250908258	3.80510535481177	1218	1
3.59596791533219	3.82554180723963	1219	1
3.60191439999101	3.82836306705061	1220	1
3.60709930649331	3.82963858120296	1221	1
3.59818404311296	3.79634339557323	1222	1
3.58348526068030	3.74155329558796	1223	1
3.59165202224842	3.76742767952402	1224	1
3.59255152507687	3.77401769851985	1225	1
3.59915710952976	3.78939594062845	1226	1
3.60078215439029	3.84106328658501	1227	1
3.60343592774027	3.79318256875043	1228	1
3.59004227984912	3.80866818172495	1229	1
3.59348785165049	3.78889396694786	1230	1
3.59414075266436	3.78149837478928	1231	1
3.59505050335084	3.78445322694572	1232	1
3.60207219737040	3.80471137824952	1233	1
3.61242058050134	3.85352567475629	1234	1
3.61324265836119	3.87321706992912	1235	1
3.61211602495123	3.85171345902101	1236	1
3.59616689025251	3.84518260214686	1237	1
3.61055856142281	3.89343390020472	1238	1
3.61356001581128	3.91730583040195	1239	1
3.61331004228057	3.87385862925488	1240	1
3.60696214208330	3.83439302765653	1241	1
3.60243903175077	3.82984261724824	1242	1
3.60505179936999	3.82323398073020	1243	1
3.58902022676440	3.79195213641910	1244	1
3.60131222351236	3.80613764433063	1245	1
3.60318232538469	3.80679571739686	1246	1
3.59460124706591	3.80864888191551	1247	1
3.58884677214745	3.81526796158097	1248	1
3.59518905570759	3.81842275879033	1249	1
3.59644913354117	3.81394941036226	1250	1
3.59958771736301	3.84162341307687	1251	1
3.61517947083038	3.85762841597114	1252	1
3.61445363380699	3.82910171387322	1253	1
3.60994056958202	3.81191270380429	1254	1
3.60667945277111	3.83293757915324	1255	1
3.59665318443607	3.79641035647285	1256	1
3.59745426120317	3.82295552655864	1257	1
3.59303444206605	3.81225982025230	1258	1
3.59212492053220	3.79335782609548	1259	1
3.60412104110652	3.79675866600927	1260	1
3.60257545789823	3.79707862576042	1261	1
3.59581247441381	3.77423042359517	1262	1
3.59364532839336	3.75849234989159	1263	1
3.58937488836602	3.75311018885304	1264	1
3.58472443055959	3.75164366158572	1265	1
3.58722212331355	3.74461304079578	1266	1
3.58396184446002	3.77217571609593	1267	1
3.60926291405917	3.79877518650809	1268	1
3.62197789860459	3.86752813907287	1269	1
3.61399907560382	3.86120309094507	1270	1
3.62126339177804	3.86906164123326	1271	1
3.60495034130161	3.83784335544343	1272	1
3.59816666567157	3.85985657620817	1273	1
3.59481068053928	3.82481673369979	1274	1
3.61015558266584	3.80017004061884	1275	1
3.60654344023487	3.82613080823432	1276	1
3.60396782977880	3.79583610530095	1277	1
3.59330014454409	3.78881183123275	1278	1
3.60746225482261	3.84927314817693	1279	1
3.60016453746353	3.83806755169624	1280	1
3.59587741192248	3.84261593172184	1281	1
3.60021778930685	3.85370772760124	1282	1
3.62008358406457	3.87024492213085	1283	1
3.59778466403192	3.81455411651448	1284	1
3.59974129198611	3.81383714056794	1285	1
3.60877306428271	3.84242816936376	1286	1
3.61272783834335	3.86284861147507	1287	1
3.60428449479050	3.85327150696957	1288	1
3.60540343701431	3.83582773291032	1289	1
3.61475631552006	3.85625834395323	1290	1
3.59645892859437	3.81075709506116	1291	1
3.61820070169764	3.85091249218687	1292	1
3.60388917257227	3.83087972357672	1293	1
3.58852700918420	3.77664837344439	1294	1
3.61178468894267	3.82948489777168	1295	1
3.60157550324573	3.79207559171148	1296	1
3.60408801713330	3.80552490626117	1297	1
3.60130358654135	3.79972880189418	1298	1
3.60716709934809	3.82554837213100	1299	1
3.61593124880816	3.83360015071287	1300	1
3.59967658015145	3.82194085690388	1301	1
3.60543247618296	3.80697734888731	1302	1
3.60479639165114	3.81893363328507	1303	1
3.61778288693158	3.84287330022187	1304	1
3.61078868767626	3.83700970031469	1305	1
3.60481611716897	3.84948784059665	1306	1
3.60610538189163	3.85402683994837	1307	1
3.60423718539042	3.83520869594444	1308	1
3.60376364066822	3.83451666588086	1309	1
3.62196187798135	3.85441767087631	1310	1
3.62205581614270	3.87678347302815	1311	1
3.61879312220762	3.85540693815118	1312	1
3.59760502055427	3.83266933335816	1313	1
3.59889025561769	3.82049577334233	1314	1
3.59043822989753	3.80763589959586	1315	1
3.59083444881172	3.77647280160662	1316	1
3.59715130233532	3.79099343162103	1317	1
3.61004046571268	3.84522194790542	1318	1
3.61387693358364	3.83860843004449	1319	1
3.61037228796815	3.83258725887028	1320	1
3.60019403104255	3.81372087567764	1321	1
3.59126139038826	3.79375241502849	1322	1
3.59879174428609	3.82493431118930	1323	1
3.61257928003643	3.83699970676351	1324	1
3.59991150320749	3.80399824837504	1325	1
3.59249112769073	3.78565624794490	1326	1
3.58867929226336	3.79364704829708	1327	1
3.60486724779576	3.82451774347291	1328	1
3.60787831334180	3.85379190042455	1329	1
3.61208293249843	3.85262982986667	1330	1
3.60771896701333	3.83423009811825	1331	1
3.58870998274198	3.79372166749105	1332	1
3.59677993810543	3.82368667857806	1333	1
3.60924469532949	3.85613672036113	1334	1
3.60609635385413	3.83484872455763	1335	1
3.60127012028950	3.81300181901707	1336	1
3.60129715095630	3.84608590962021	1337	1
3.60325401789120	3.86973590002384	1338	1
3.61489424445969	3.82863695245347	1339	1
3.60956080935327	3.84934628606811	1340	1
3.62162951823575	3.86153216264070	1341	1
3.61000925118478	3.83520700508521	1342	1
3.59133493309165	3.80756779196646	1343	1
3.61115235256101	3.81708839553668	1344	1
3.61043361137153	3.82682189740030	1345	1
3.60457459572970	3.84032968354872	1346	1
3.62115024149356	3.84533327147551	1347	1
3.61664674426527	3.83027333641268	1348	1
3.61428471174208	3.87322752305839	1349	1
3.62295118374244	3.90056696746133	1350	1
3.62760550899226	3.88532974549329	1351	1
3.61883994232655	3.87400429716624	1352	1
3.60317216981708	3.83525417731887	1353	1
3.60866431697202	3.84009439616530	1354	1
3.60897283257591	3.82490544179745	1355	1
3.60965161540870	3.82954629491563	1356	1
3.60020871551476	3.80782193463425	1357	1
3.60798955415283	3.82495306215895	1358	1
3.60988950078577	3.83220246045351	1359	1
3.59146902606127	3.80533661523431	1360	1
3.60420997261272	3.82551290295862	1361	1
3.60023451486458	3.80358565221411	1362	1
3.60054104752512	3.82957875625853	1363	1
3.60151613320022	3.82940373096300	1364	1
3.60046781277895	3.82773725301584	1365	1
3.60339365401253	3.79560937145163	1366	1
3.61129835258989	3.82742279238146	1367	1
3.61958758227890	3.85633810300344	1368	1
3.61328314283783	3.81886901325880	1369	1
3.60076840169676	3.81577780797966	1370	1
3.59815386939088	3.82295589585757	1371	1
3.60846992528496	3.82689630877386	1372	1
3.61524045973222	3.83970270427761	1373	1
3.60313201949628	3.84638111240959	1374	1
3.60695100139326	3.82726838687774	1375	1
3.59441904768817	3.82165966331763	1376	1
3.61934330181096	3.85908075472635	1377	1
3.60879313870278	3.82526811334433	1378	1
3.60671314983896	3.83483105848822	1379	1
3.59347731021123	3.81245126275649	1380	1
3.59014315834496	3.76743059608960	1381	1
3.58700043197842	3.78565411050788	1382	1
3.60680605229682	3.82625171420489	1383	1
3.61604575334051	3.84075291029520	1384	1
3.61962467994477	3.85036026038614	1385	1
3.62281592869875	3.87434709461289	1386	1
3.60403008941141	3.83640583602333	1387	1
3.58443820088212	3.75761908592709	1388	1
3.58706203902039	3.75890156090926	1389	1
3.59977999500673	3.80585973529111	1390	1
3.60532525510834	3.83093876065594	1391	1
3.59189359606777	3.81005078243776	1392	1
3.59180107729365	3.80924638186093	1393	1
3.60756416913203	3.82386912605361	1394	1
3.58649024976657	3.78037002815995	1395	1
3.59818878669683	3.77528181550667	1396	1
3.59608122435733	3.72840533247676	1397	1
3.58076567456624	3.76060586078957	1398	1
3.58286775690727	3.79362259558813	1399	1
3.59580179822743	3.78507426743395	1400	1
3.59883357184548	3.82020208676554	1401	1
3.60198640189736	3.83014754788732	1402	1
3.59808529598936	3.85193821578870	1403	1
3.60096371608869	3.84698407336972	1404	1
3.60690248495548	3.87125119247530	1405	1
3.61492246639823	3.86063847928619	1406	1
3.60537016084302	3.86557323122671	1407	1
3.60091255898370	3.84395047391088	1408	1
3.60861965647835	3.84569030556711	1409	1
3.60342674622441	3.82167245701374	1410	1
3.60218931277485	3.82457543945856	1411	1
3.60514989749280	3.80814283065304	1412	1
3.59734603388326	3.82888662794315	1413	1
3.59265517358254	3.79360529279439	1414	1
3.59507144455098	3.79157341319871	1415	1
3.59379329908363	3.80654197697812	1416	1
3.60124006055941	3.81821504094258	1417	1
3.60367419454994	3.83279631336790	1418	1
3.61399467856596	3.86239753375571	1419	1
3.62094027488783	3.87744650570150	1420	1
3.61608797475736	3.89645738258310	1421	1
3.61856120751719	3.85325675767015	1422	1
3.62125724101925	3.85799475503167	1423	1
3.62562865995681	3.84752251522004	1424	1
3.60870095542649	3.83901058021131	1425	1
3.60151452068032	3.80751303638662	1426	1
3.61195182153834	3.85354458470514	1427	1
3.60936194216316	3.84179717076057	1428	1
3.60362505266387	3.81891723468212	1429	1
3.61634185121005	3.87073477740737	1430	1
3.62088026944059	3.89350714858512	1431	1
3.61799533174647	3.85342183695836	1432	1
3.60979247592791	3.84062975532985	1433	1
3.61078421842948	3.83414067251650	1434	1
3.61034662709320	3.84590677842571	1435	1
3.60669346947203	3.82314217006159	1436	1
3.60367930552033	3.82000615522353	1437	1
3.60324392570255	3.84794783134122	1438	1
3.60464950069407	3.87561069699320	1439	1
3.60683914016255	3.86650337680044	1440	1
3.60475875967018	3.85297084213980	1441	1
3.62784213938519	3.88695452249274	1442	1
3.62468312730200	3.86328836792549	1443	1
3.60399256611142	3.83294008952908	1444	1
3.61162372609872	3.85930789187612	1445	1
3.61210900262481	3.84207491281648	1446	1
3.60943371883463	3.80418955311625	1447	1
3.60612603724779	3.77635979123254	1448	1
3.60067104493306	3.78495921825753	1449	1
3.59564843936134	3.76716121634428	1450	1
3.59204611967808	3.79591600247920	1451	1
3.60056620052189	3.79630697311812	1452	1
3.60520682715088	3.83299857130346	1453	1
3.60630151407051	3.85660575590001	1454	1
3.60824331900813	3.83910380060639	1455	1
3.60962434081960	3.83001021247509	1456	1
3.59650196188008	3.81300673100514	1457	1
3.61449531893457	3.85429843595894	1458	1
3.62182681483172	3.86751738153172	1459	1
3.62473606189625	3.86976221155457	1460	1
3.61756079368035	3.85550344941268	1461	1
3.62385826895107	3.84883481043392	1462	1
3.61839310924563	3.83845389176823	1463	1
3.59353301734429	3.80175027607377	1464	1
3.60970325763602	3.82771504144859	1465	1
3.61005459747453	3.83318319695860	1466	1
3.60723518875066	3.84729917775898	1467	1
3.60941664858490	3.83294703658415	1468	1
3.61427703866056	3.84309789842414	1469	1
3.61124088412182	3.85749787515260	1470	1
3.60105403915385	3.85266521821166	1471	1
3.60803892771085	3.85095578469165	1472	1
3.61039484333561	3.84445423628813	1473	1
3.60834352386257	3.84105886479189	1474	1
3.61435880758918	3.82813658799899	1475	1
3.60345403834795	3.83987784366034	1476	1
3.59962037397108	3.81467370217376	1477	1
3.61606862750105	3.81711408607710	1478	1
3.60424177268645	3.81379928076376	1479	1
3.60973426495441	3.84084930938548	1480	1
3.60981662659894	3.85638922088292	1481	1
3.62384436338070	3.85973614056041	1482	1
3.61459958775552	3.87311044065040	1483	1
3.62097158742356	3.84952788972951	1484	1
3.61547903626685	3.82536145694297	1485	1
3.60772237076422	3.82733820870762	1486	1
3.61358232968093	3.85569094062711	1487	1
3.61291035237931	3.84719716957479	1488	1
3.60181673012788	3.82042436445417	1489	1
3.60207202092432	3.81450236970126	1490	1
3.61750526711886	3.83722294393850	1491	1
3.61371672668858	3.86055934500748	1492	1
3.61624287962992	3.86463467362832	1493	1
3.61268295569383	3.85813824279153	1494	1
3.59829249512277	3.83419488387897	1495	1
3.61075855210671	3.85571329183731	1496	1
3.61100282290119	3.86347960919458	1497	1
3.60239753799792	3.82867292910189	1498	1
3.61398316304919	3.84035333313732	1499	1
3.60967707401315	3.85267028944713	1500	1
3.61438034289146	3.85642675010985	1501	1
3.60178613613423	3.83288917429441	1502	1
3.60409345873010	3.82565396263754	1503	1
3.59534566772616	3.76230521847333	1504	1
3.60074110740957	3.76876243863549	1505	1
3.58695417324974	3.75670643311636	1506	1
3.56897346531938	3.75048120667498	1507	1
3.56691577543536	3.75517459950034	1508	1
3.57035601965073	3.76827354680534	1509	1
3.58333862346538	3.78467738674960	1510	1
3.59692385746704	3.80389728222004	1511	1
3.60296060580168	3.83367401048402	1512	1
3.60819665570559	3.85301978741131	1513	1
3.61364120637937	3.83696738937191	1514	1
3.60901412594027	3.82564213861584	1515	1
3.60912713503132	3.82106948772292	1516	1
3.59891586166137	3.81117296807421	1517	1
3.60679190498264	3.88498000229053	1518	1
3.60563021362735	3.85625171474665	1519	1
3.59877053389586	3.83220772449072	1520	1
3.60715642978588	3.85182839064413	1521	1
3.60537675774735	3.84188195937536	1522	1
3.61565904283261	3.85457335058719	1523	1
3.61074639457061	3.89472179176057	1524	1
3.60566181165407	3.87474204116243	1525	1
3.59957812061607	3.87045115871245	1526	1
3.60478293846997	3.87049266989325	1527	1
3.61255112401657	3.84362140385738	1528	1
3.60864415367323	3.83281787844009	1529	1
3.60475748450978	3.80274042817280	1530	1
3.58422933068279	3.78053262110087	1531	1
3.58917325040604	3.78242102400230	1532	1
3.59565844925880	3.80982951643433	1533	1
3.60481231204471	3.84063893543389	1534	1
3.61440392474980	3.84708073523747	1535	1
3.61613068016140	3.85893793682303	1536	1
3.62601998776728	3.87041861993549	1537	1
3.59958966918676	3.86074757346311	1538	1
3.60614900348984	3.86868936874322	1539	1
3.60636771138914	3.87250399370248	1540	1
3.60970373860445	3.86417408135971	1541	1
3.61215729213111	3.83617203147635	1542	1
3.60591789434820	3.79854332021903	1543	1
3.61283436208939	3.83564727261415	1544	1
3.61505219702508	3.83083141957745	1545	1
3.60527220386719	3.81125582109181	1546	1
3.60862431298361	3.80866731962045	1547	1
3.60385970415089	3.80605724185620	1548	1
3.61062999154444	3.84169884228712	1549	1
3.61252737569791	3.85366734170103	1550	1
3.61038064482374	3.86061973510961	1551	1
3.61994028891437	3.85435125137866	1552	1
3.59949012154722	3.80888212051468	1553	1
3.60535991102743	3.81762209272931	1554	1
3.60868039215021	3.84226745022954	1555	1
3.60300007879701	3.80551913374673	1556	1
3.59980053531473	3.81469140986501	1557	1
3.61193728001762	3.84477069951894	1558	1
3.62466842822099	3.86220878587268	1559	1
3.61339414999655	3.84993783042996	1560	1
3.60951763494766	3.85757803407364	1561	1
3.60170790114475	3.82756632284700	1562	1
3.59962760866891	3.81863310381187	1563	1
3.61213273944744	3.81809028774631	1564	1
3.59977722291868	3.79105479245589	1565	1
3.60595694782796	3.83183558239082	1566	1
3.61353974166172	3.83261541267276	1567	1
3.60710569886533	3.86247316725607	1568	1
3.61165647538023	3.83904659449715	1569	1
3.61296804294339	3.82083975285439	1570	1
3.60596043779084	3.84071618736103	1571	1
3.59881862615932	3.83324086046039	1572	1
3.59537937143331	3.81767441719976	1573	1
3.60989337349317	3.83263473888261	1574	1
3.60813888288360	3.81674656359986	1575	1
3.61813587254510	3.86192548816692	1576	1
3.62121522491732	3.85418610110475	1577	1
3.63166986066440	3.90173539603521	1578	1
3.61650439685291	3.88478713315961	1579	1
3.61381293748570	3.84446640997129	1580	1
3.61462461109539	3.82810669537029	1581	1
3.61448505671630	3.85641163927925	1582	1
3.61320580481033	3.87308695500126	1583	1
3.62005137812833	3.90580079169946	1584	1
3.62165145965948	3.86633251047745	1585	1
3.60725578852957	3.85945190195551	1586	1
3.61314448674301	3.87285241392560	1587	1
3.60698184934463	3.85339190906329	1588	1
3.61141954634597	3.81504820981923	1589	1
3.59942470192984	3.83773554427459	1590	1
3.60899550337779	3.85003271252743	1591	1
3.62124193799486	3.86333224953296	1592	1
3.61064062508464	3.83546706594781	1593	1
3.61083870230729	3.83908883505037	1594	1
3.60324319694006	3.80044102299657	1595	1
3.60844183080164	3.80861211391689	1596	1
3.60196579770946	3.82323628889618	1597	1
3.58789224779540	3.81365041574892	1598	1
3.59269316170205	3.80057080955322	1599	1
3.59475201863152	3.80162287314411	1600	1
3.58513520266123	3.78536755534701	1601	1
3.59666831209053	3.79765222021656	1602	1
3.61456493468217	3.81219489999174	1603	1
3.60458413238647	3.82785409568764	1604	1
3.60776487616788	3.81346869341729	1605	1
3.60982747430918	3.81573695589769	1606	1
3.59928618356014	3.81404555132743	1607	1
3.59242829579606	3.77798046123344	1608	1
3.59268865997362	3.73428369428739	1609	1
3.59071358956446	3.73401782264899	1610	1
3.57571845228122	3.74427736931226	1611	1
3.60616325006705	3.79171038608734	1612	1
3.61646511104566	3.82970504980872	1613	1
3.61791074143882	3.85235203578367	1614	1
3.61728578369352	3.81258029419338	1615	1
3.61617289011446	3.82402869814659	1616	1
3.61810636265894	3.85088544049054	1617	1
3.61415444993899	3.86556660307062	1618	1
3.59494054524486	3.78686935132695	1619	1
3.61553099051385	3.81851119095698	1620	1
3.61348976967545	3.85029797814849	1621	1
3.62490027601418	3.84745105426791	1622	1
3.60895008103079	3.84298138969749	1623	1
3.60265292111126	3.83493194551679	1624	1
3.59935296995569	3.82726922793711	1625	1
3.60506613071981	3.82379430688301	1626	1
3.59887174749412	3.85573044068107	1627	1
3.61373197064329	3.84416762622877	1628	1
3.61802450058603	3.84968695428853	1629	1
3.61194028744157	3.84009122523663	1630	1
3.59932539459740	3.82655876591906	1631	1
3.60725959890520	3.82829953403298	1632	1
3.60150253712631	3.81894274512349	1633	1
3.61269974183458	3.84502166700714	1634	1
3.62155166076620	3.83665456950317	1635	1
3.60987636362506	3.82428804486373	1636	1
3.62046427982386	3.86625992810468	1637	1
3.62581507881679	3.85448353962207	1638	1
3.60942798052401	3.82204843559128	1639	1
3.60055780946384	3.81753138567479	1640	1
3.59758519135742	3.83450620267991	1641	1
3.61359894597412	3.85558858907947	1642	1
3.61427781453197	3.83976957934508	1643	1
3.60347468136200	3.85144199198625	1644	1
3.60350485854895	3.85524545160720	1645	1
3.60357170256703	3.82860533114859	1646	1
3.58759338044315	3.81255880247527	1647	1
3.60336755777178	3.80496937441873	1648	1
3.59996702745132	3.78621441100278	1649	1
3.60538388409146	3.81431342598119	1650	1
3.59144450083428	3.80722967516148	1651	1
3.58348734945879	3.78722298361408	1652	1
3.58638307280833	3.77501131585210	1653	1
3.59197694893806	3.79590449184286	1654	1
3.60212383773123	3.84753455258714	1655	1
3.61415729206032	3.82868140534505	1656	1
3.60603406367237	3.83673760589975	1657	1
3.61097070918609	3.83468794462033	1658	1
3.62029528098718	3.85567855272441	1659	1
3.60870400171746	3.86530359932014	1660	1
3.60895412224354	3.86352767002571	1661	1
3.60796262220496	3.82988223767438	1662	1
3.62177903908519	3.84590523586676	1663	1
3.61871016455019	3.85814034361685	1664	1
3.62143108077073	3.88119956195914	1665	1
3.61129233589474	3.87050263320698	1666	1
3.60238840565642	3.82393646562283	1667	1
3.61266260974533	3.85341111723795	1668	1
3.62538908439164	3.86105511402115	1669	1
3.61971693682053	3.85663615237525	1670	1
3.61052177836874	3.87193187558580	1671	1
3.61488536806857	3.86767150851140	1672	1
3.61974005534096	3.87575419019453	1673	1
3.62477256021595	3.87720226090915	1674	1
3.61704907126459	3.85983703215886	1675	1
3.61752885671969	3.86151862385551	1676	1
3.60244841613617	3.82273999255431	1677	1
3.59642477029475	3.80343046956149	1678	1
3.59463480669397	3.80279959058690	1679	1
3.61567767922568	3.85345943598216	1680	1
3.61606751428037	3.88131912812908	1681	1
3.60519556941981	3.80758477339341	1682	1
3.58434717210850	3.82047261474135	1683	1
3.59585055623709	3.83121028345416	1684	1
3.59788301625451	3.80258692931537	1685	1
3.59536550062057	3.78714653535749	1686	1
3.59037053721979	3.84247041953821	1687	1
3.60924732034479	3.82482089862188	1688	1
3.60233718657383	3.81946237343581	1689	1
3.59238955659332	3.79735223685769	1690	1
3.58764486946203	3.81235173097661	1691	1
3.58929928104200	3.82750159228878	1692	1
3.58539121054110	3.81623067743577	1693	1
3.59140940224751	3.79163590535616	1694	1
3.58596138018683	3.73943568642944	1695	1
3.58541930837110	3.76466359398310	1696	1
3.58320436045651	3.76888931839852	1697	1
3.58653202944224	3.78260348455016	1698	1
3.58346215336536	3.76763881810102	1699	1
3.59348400930232	3.77692335811090	1700	1
3.59411430026592	3.78744001870245	1701	1
3.59762153550920	3.81838942659935	1702	1
3.59847440736017	3.78464482930287	1703	1
3.58022334130437	3.75865620772447	1704	1
3.59059384964980	3.76298048482080	1705	1
3.59560378365252	3.78831262536609	1706	1
3.60180841377348	3.76414566711056	1707	1
3.58794973992560	3.76855984723259	1708	1
3.60895428446749	3.83359010519925	1709	1
3.61823944475613	3.84343735647937	1710	1
3.60348683327142	3.84746112294829	1711	1
3.61209376254834	3.86663155299603	1712	1
3.61055446015310	3.86460124397567	1713	1
3.61801362915001	3.86985792693409	1714	1
3.60074087853432	3.84511742903659	1715	1
3.60845056231897	3.85186336084249	1716	1
3.60782124790147	3.83989874738071	1717	1
3.62194551488884	3.83783588023564	1718	1
3.62556578259934	3.83374703754980	1719	1
3.60956430368942	3.82416893899585	1720	1
3.61747464991594	3.82957519600376	1721	1
3.60068214907821	3.85760934722929	1722	1
3.60324210987409	3.86465647827192	1723	1
3.60718829739526	3.82938869212681	1724	1
3.60631497897461	3.81306749292276	1725	1
3.60626969368201	3.81260039483282	1726	1
3.59332966180336	3.79342995576250	1727	1
3.60286346578353	3.81733727592799	1728	1
3.59599354286066	3.79945105329244	1729	1
3.60265149305519	3.81242297968703	1730	1
3.59879568929052	3.81623720530695	1731	1
3.60147041338414	3.81868960046210	1732	1
3.61026305382960	3.81292162197506	1733	1
3.61234976631798	3.84602295875558	1734	1
3.61886677444565	3.87413206627856	1735	1
3.60436497396342	3.84591018306358	1736	1
3.60475276049335	3.86782787846241	1737	1
3.61400707451426	3.84442184598032	1738	1
3.60842250544991	3.85974734504706	1739	1
3.61157781561705	3.84687393544116	1740	1
3.61647872412745	3.86911257528116	1741	1
3.61841523443165	3.85922184741901	1742	1
3.61994660651277	3.86733516623238	1743	1
3.63065556047045	3.88474627715350	1744	1
3.62474209337710	3.88944162906082	1745	1
3.61981368418186	3.86912443523271	1746	1
3.60278859744375	3.82003031089033	1747	1
3.59330850985113	3.80345547652516	1748	1
3.61513010023281	3.81047507940580	1749	1
3.60957390728645	3.81778000265131	1750	1
3.59973946247104	3.81307995545071	1751	1
3.60028944820421	3.82685803945464	1752	1
3.59786933429081	3.82520415168193	1753	1
3.60105725478149	3.79356953366272	1754	1
3.60193008549062	3.84429610466648	1755	1
3.62476113397771	3.85926742081970	1756	1
3.61619317679913	3.82787796385757	1757	1
3.60960923564918	3.83098472597317	1758	1
3.60315961157150	3.83414003858168	1759	1
3.60482092368718	3.82327468669767	1760	1
3.60397663625572	3.79280313967416	1761	1
3.61544054246865	3.83831072483613	1762	1
3.62160579128933	3.86376822929159	1763	1
3.60239686486482	3.85497689041579	1764	1
3.61644667298836	3.84986452890841	1765	1
3.61027929529831	3.82348236136705	1766	1
3.58452813833069	3.77717800338658	1767	1
3.58632950694694	3.76321373897705	1768	1
3.59756169907965	3.78758458158497	1769	1
3.58406203847488	3.78420457783640	1770	1
3.58687459941799	3.79325477196296	1771	1
3.59820712706791	3.78321373123963	1772	1
3.59155963131238	3.80370112227735	1773	1
3.60696595755466	3.84530294415354	1774	1
3.59902058402629	3.85463291207267	1775	1
3.61486443682848	3.87739911486427	1776	1
3.60740627750890	3.85774120305539	1777	1
3.60639206984112	3.84095246487903	1778	1
3.60977004992091	3.83035292747877	1779	1
3.61274618987812	3.81598442116904	1780	1
3.60417379130795	3.80805460034429	1781	1
3.60342310445399	3.79351737917501	1782	1
3.60867369780166	3.82033501548532	1783	1
3.60719194104506	3.81928561287547	1784	1
3.59906856237876	3.83945960590477	1785	1
3.60451979747059	3.84863332676148	1786	1
3.62904125426010	3.85966374060685	1787	1
3.59388102862658	3.83672845036087	1788	1
3.58973523006592	3.79679431899187	1789	1
3.58532208994189	3.75898355186956	1790	1
3.59591617154116	3.80503133629487	1791	1
3.61134534063692	3.84692607509753	1792	1
3.60661095984188	3.85730323041723	1793	1
3.60507033591275	3.80103220449734	1794	1
3.60523000876722	3.82251558108332	1795	1
3.60593186749348	3.81605013031688	1796	1
3.61148545177671	3.84600409167035	1797	1
3.60716870294379	3.83047632354967	1798	1
3.61207830063039	3.84424163002776	1799	1
3.59393475185403	3.81766625715099	1800	1
3.60906418724259	3.83729082682702	1801	1
3.61046371321132	3.83985208618984	1802	1
3.61662006118220	3.81871948916589	1803	1
3.62546071116457	3.84252840103964	1804	1
3.61765098642677	3.84562574262272	1805	1
3.62141232195010	3.86666142348859	1806	1
3.63067711506348	3.86215015676049	1807	1
3.62327911429398	3.88661421581517	1808	1
3.62121374106847	3.87658091681400	1809	1
3.63393880895923	3.90300514593613	1810	1
3.64154460299632	3.91836754075285	1811	1
3.62242656620004	3.90097206635870	1812	1
3.61755331647913	3.88551307033897	1813	1
3.60648488048297	3.86249489256913	1814	1
3.60207954207192	3.82463598244377	1815	1
3.61111577026465	3.84674704045513	1816	1
3.60720251926052	3.85028212092537	1817	1
3.60866103719504	3.84509545263595	1818	1
3.61085476949905	3.85522019429150	1819	1
3.60268282163807	3.83606321264037	1820	1
3.60721476924037	3.84829205464066	1821	1
3.61402983532850	3.81922494358212	1822	1
3.61061652547895	3.81176440896606	1823	1
3.60525910814643	3.82060571343590	1824	1
3.61737598032653	3.84661888154342	1825	1
3.59442814216878	3.82825100728586	1826	1
3.59580285604723	3.82691533293849	1827	1
3.61407055651030	3.85025214449383	1828	1
3.61590400135369	3.85908542806452	1829	1
3.61660722546731	3.89208747923587	1830	1
3.63459938523475	3.88777754463952	1831	1
3.60979283611993	3.84145699699825	1832	1
3.60858177486571	3.84175944949013	1833	1
3.60340924545462	3.83669249574192	1834	1
3.61763562257589	3.84692573671118	1835	1
3.59950827246439	3.82802565693460	1836	1
3.58375323199634	3.77824013818612	1837	1
3.59356568338220	3.83065062174341	1838	1
3.60998686005512	3.82800694434792	1839	1
3.60628163381515	3.81230412571609	1840	1
3.60467357606094	3.81422803044997	1841	1
3.60216960715132	3.82391114056846	1842	1
3.59562693154063	3.81055345061221	1843	1
3.59778750969919	3.80607409122210	1844	1
3.60505215012849	3.80261005857205	1845	1
3.61037376303201	3.82827318930724	1846	1
3.59900105006624	3.82448649016163	1847	1
3.58574779289744	3.80879391025309	1848	1
3.58600747225591	3.81529742011407	1849	1
3.60842223085837	3.84364608822644	1850	1
3.61142271844488	3.85869714632260	1851	1
3.61386041681992	3.85669795804536	1852	1
3.60485131770067	3.82966753186816	1853	1
3.59252572049849	3.79792380768572	1854	1
3.60351704546288	3.81411470941435	1855	1
3.60049845878139	3.83098643845640	1856	1
3.59931953874546	3.82587691931625	1857	1
3.61685562670671	3.86306965827279	1858	1
3.61443926856473	3.84221831381205	1859	1
3.62095851527592	3.87610455394111	1860	1
3.61203381226429	3.84595761602354	1861	1
3.59291751592652	3.81518535730182	1862	1
3.59982963201507	3.84194188222183	1863	1
3.60222563533225	3.82826585296889	1864	1
3.61068162851645	3.83462555358094	1865	1
3.60328802216100	3.84433329132590	1866	1
3.61973247318665	3.81712238926261	1867	1
3.60920156315456	3.80588942690316	1868	1
3.61110400412371	3.80589837164006	1869	1
3.60608029604715	3.80494809883189	1870	1
3.60164576571816	3.77551767281837	1871	1
3.60240449553791	3.79104993276080	1872	1
3.59105657257998	3.77823131714357	1873	1
3.60256563465557	3.78938191770664	1874	1
3.60443711454806	3.77608108979731	1875	1
3.60001680239020	3.78951246227931	1876	1
3.60800152866022	3.80302043010805	1877	1
3.61074916697419	3.81961853833070	1878	1
3.58753675998980	3.79588737281175	1879	1
3.58036337661847	3.77275919177222	1880	1
3.58738170396137	3.78697518968012	1881	1
3.59101247454120	3.79126335681371	1882	1
3.62127568713237	3.82255255658242	1883	1
3.62315979619830	3.86408566609599	1884	1
3.62177658886057	3.88212881927330	1885	1
3.61930218596737	3.86441829614410	1886	1
3.64076022558060	3.87067608246821	1887	1
3.61300763859713	3.84052028221968	1888	1
3.62674092250482	3.84244436000921	1889	1
3.61482518756817	3.86294312807170	1890	1
3.60642352829078	3.84389290501990	1891	1
3.62047023788152	3.85840964478338	1892	1
3.60977943592424	3.84952105343556	1893	1
3.60673075068371	3.84616820084069	1894	1
3.61565902041644	3.89249056128724	1895	1
3.59844162198570	3.83943007720151	1896	1
3.61102637746655	3.83898703817174	1897	1
3.60204118329308	3.77389862094956	1898	1
3.59959210947320	3.80536408697592	1899	1
3.59911608676836	3.81345755737940	1900	1
3.60361613377305	3.81509980907619	1901	1
3.60591535275188	3.81264491453233	1902	1
3.58571605646222	3.78083789213640	1903	1
3.59318658821603	3.83023920301679	1904	1
3.60815431170101	3.87941101818720	1905	1
3.62444238950928	3.83460163826451	1906	1
3.61876346000791	3.86437777078701	1907	1
3.62002661971361	3.85899749228946	1908	1
3.61036700541546	3.80527851385219	1909	1
3.59630766129225	3.77357365569207	1910	1
3.59287263596024	3.78270171966856	1911	1
3.59133445614374	3.81196750792943	1912	1
3.59288078094365	3.83395795716530	1913	1
3.60345653376584	3.82205161389438	1914	1
3.58548538603140	3.78289082526297	1915	1
3.60085313885238	3.81013144603368	1916	1
3.61993192187173	3.83928292234713	1917	1
3.61269480259146	3.86242875115997	1918	1
3.61489160095214	3.86618658182990	1919	1
3.61678923440534	3.84948151790890	1920	1
3.60639234274046	3.86320577972261	1921	1
3.58808008471360	3.81282098033046	1922	1
3.60242157786271	3.80894266306185	1923	1
3.60782863492513	3.81274018678522	1924	1
3.61010291230134	3.81926681802114	1925	1
3.60033710699789	3.83231665333591	1926	1
3.60365880805160	3.82775796539544	1927	1
3.60309651691239	3.84731858996024	1928	1
3.60709183695600	3.84346009463361	1929	1
3.61907424042004	3.84029075980815	1930	1
3.60402805571461	3.78513866258894	1931	1
3.60370313925231	3.81861387133582	1932	1
3.60406007559912	3.83118285550195	1933	1
3.59667432294188	3.82002790823337	1934	1
3.61203543938871	3.85858958905116	1935	1
3.61088865754791	3.83265869505546	1936	1
3.60099549760102	3.82539307914490	1937	1
3.59473159779378	3.81322450367868	1938	1
3.59964305924563	3.79948667012676	1939	1
3.59858374845988	3.82726566678125	1940	1
3.58435948808578	3.79713746937647	1941	1
3.59294720436908	3.81356594692343	1942	1
3.58997500832862	3.79916129449354	1943	1
3.58533335108961	3.77792265749861	1944	1
3.61126772944809	3.82113727229168	1945	1
3.60257129435542	3.85574561471605	1946	1
3.61567434228444	3.85517738046457	1947	1
3.61953423520705	3.86635190584589	1948	1
3.62013138281773	3.88172287297578	1949	1
3.61691139895042	3.87977734724910	1950	1
3.63408628384548	3.91523805423754	1951	1
3.62725658313376	3.89405926841599	1952	1
3.61686790499643	3.88026665424209	1953	1
3.60882173942442	3.85742880455516	1954	1
3.60072041099150	3.81757935027220	1955	1
3.60689974953599	3.83525510274628	1956	1
3.61202462848939	3.82850559205913	1957	1
3.60296893481888	3.81884558503970	1958	1
3.61060709899587	3.80404660306894	1959	1
3.58947041056139	3.80737676060465	1960	1
3.58691169918303	3.79382000495387	1961	1
3.59412205661087	3.79608785378068	1962	1
3.59705598690472	3.80432400328654	1963	1
3.60480356049814	3.82065720058059	1964	1
3.58892306971975	3.79616882674061	1965	1
3.59851642007521	3.80297413106293	1966	1
3.60219521545542	3.82122861598624	1967	1
3.60517131260658	3.79661337563144	1968	1
3.59515799712560	3.78975511516706	1969	1
3.59766298913966	3.77047954125624	1970	1
3.59280157982642	3.79012612741629	1971	1
3.60331386525725	3.82794622748301	1972	1
3.59893144482885	3.83247257379832	1973	1
3.59948109424261	3.81467068959226	1974	1
3.60424531846214	3.83090932164502	1975	1
3.60385125724304	3.83522920418303	1976	1
3.61653283676787	3.84632033016372	1977	1
3.61686828133539	3.84233282299009	1978	1
3.59859707069636	3.77716627613672	1979	1
3.59551019799409	3.79695076346027	1980	1
3.60828950777087	3.83073801552753	1981	1
3.60259183833082	3.82550500413623	1982	1
3.59131336224244	3.80407624338142	1983	1
3.60349791320935	3.81634444001225	1984	1
3.59170428282278	3.78416920833187	1985	1
3.59408721827918	3.77898310629809	1986	1
3.60651563621180	3.77728374608296	1987	1
3.61364234795538	3.83356552935129	1988	1
3.61622271554156	3.82596448467852	1989	1
3.61506062252048	3.83348327718834	1990	1
3.61187351262399	3.82377292971878	1991	1
3.61773743399252	3.79264785825654	1992	1
3.61214560264187	3.82865141734553	1993	1
3.59943428078624	3.80991658636605	1994	1
3.59467909380733	3.80875186937095	1995	1
3.60414874113201	3.81176669055205	1996	1
3.60934153566020	3.78462691706042	1997	1
3.61289150223129	3.82579290777570	1998	1
3.61895585820376	3.84783107775581	1999	1
3.61124737901216	3.82153395519569	2000	1
[truncated: 23,000 more rows]
