# Supplementary material for: Reversibility and Viscoelastic Properties of Micropillar Supported and Oriented Magnesium Bundled F-Actin
Source: PLoS One. 2015 Aug 31;10(8):e0136432. doi: 10.1371/journal.pone.0136432 (PMC4556452; doi:10.1371/journal.pone.0136432)
Supplement: S1 Data — See the Readme.txt file within. (ZIP) [file pone.0136432.s004.zip › Rheology-raw-data/120416 10mM/fov2031noDD/fov2031noDD.txt]

3.66022712150859	3.43083798013559	1	1
3.66685384649043	3.45555037113277	2	1
3.67450355748097	3.46427027749757	3	1
3.66515375075603	3.45633543696154	4	1
3.66724607483001	3.44768659875225	5	1
3.66986689880723	3.45687324236420	6	1
3.66975289000509	3.45420804130324	7	1
3.66370120192054	3.44267806265900	8	1
3.66007814847939	3.43899307687053	9	1
3.66451463060651	3.45290868733777	10	1
3.66480208665459	3.44684767527238	11	1
3.66521076499229	3.44466173568150	12	1
3.65783276199544	3.43188490239982	13	1
3.66277101757096	3.44454483010372	14	1
3.66085405560580	3.43886505502409	15	1
3.65709122998472	3.42798197432515	16	1
3.65650785264303	3.42482502569957	17	1
3.65971817686255	3.43952748707310	18	1
3.66783365167801	3.45819053499852	19	1
3.66000136548444	3.44741704084832	20	1
3.66131195870003	3.44324209389155	21	1
3.66548156481013	3.46182777004673	22	1
3.67387984247328	3.46850136494573	23	1
3.66845080464725	3.46826083828120	24	1
3.66134832910383	3.44155062866477	25	1
3.66814824906036	3.45937835604751	26	1
3.67140212164785	3.46645851719592	27	1
3.65800060510150	3.44125928389858	28	1
3.66093784193273	3.45535290982883	29	1
3.66915085486928	3.46724264956751	30	1
3.67109055891651	3.47127746206048	31	1
3.66590560246144	3.46329320813390	32	1
3.66661209821190	3.46013070353910	33	1
3.66654604655168	3.46157431385372	34	1
3.65916844324130	3.44993011181036	35	1
3.66024469758930	3.44681886514046	36	1
3.66396654200433	3.44860449981192	37	1
3.65666466033699	3.44080878797348	38	1
3.66006957678613	3.44598964755655	39	1
3.66456011460730	3.44216134171424	40	1
3.66542442980824	3.44870151095763	41	1
3.66281967360497	3.44351034053092	42	1
3.66533776714372	3.44590003571646	43	1
3.66514899628379	3.45089846056356	44	1
3.66799166687534	3.45469120617717	45	1
3.66839373823161	3.45909154089885	46	1
3.66617055764245	3.45363965895895	47	1
3.67049348709780	3.46240994814466	48	1
3.66650238971664	3.44731190198210	49	1
3.66483484753632	3.45485665450613	50	1
3.66561253646715	3.45692728484388	51	1
3.66372844261812	3.45444430662737	52	1
3.66430623916066	3.45728053246194	53	1
3.66610602584361	3.46202377689102	54	1
3.67136393051087	3.46446250920275	55	1
3.66666158184750	3.45887994227180	56	1
3.66141266339035	3.44424905601269	57	1
3.67043226011865	3.46248965314151	58	1
3.66674789617939	3.45759390967630	59	1
3.66279568457235	3.44692549617027	60	1
3.66507341278089	3.44713266414478	61	1
3.66006913464756	3.44263923765255	62	1
3.66671003954689	3.45850996249842	63	1
3.66511495127098	3.45725690794662	64	1
3.66323181796278	3.43882738198985	65	1
3.65963573555536	3.44480602124174	66	1
3.66484310423416	3.45295266316613	67	1
3.65894304773577	3.44372201655367	68	1
3.66845517204932	3.47749823931094	69	1
3.67077122899497	3.46795841956007	70	1
3.66285345462193	3.45435025828133	71	1
3.66472784803185	3.44605003474325	72	1
3.66341084235809	3.44500353854168	73	1
3.67352111018955	3.47824742867240	74	1
3.65110132743406	3.42587366594091	75	1
3.65848703146716	3.43900016841828	76	1
3.66622566147464	3.45058939386198	77	1
3.66474680932797	3.45159526959568	78	1
3.66307632485696	3.44656756260169	79	1
3.66568594918729	3.45950378415989	80	1
3.66538176386364	3.45175248406743	81	1
3.66525320138841	3.45200025461917	82	1
3.66747643068070	3.45349412433495	83	1
3.66753297467450	3.46454765853939	84	1
3.66962175744427	3.46962998911403	85	1
3.66516687296354	3.45568838144562	86	1
3.66069794491231	3.43537818380484	87	1
3.66638235779665	3.45328774963799	88	1
3.66422141729595	3.45185208194864	89	1
3.65983768234851	3.44440229025892	90	1
3.65299007365614	3.43394107243829	91	1
3.66166120414253	3.44354618248599	92	1
3.66948165295367	3.46368160114053	93	1
3.65848234768950	3.43747725067190	94	1
3.65875236787200	3.44775572108643	95	1
3.66276186964343	3.44897506692805	96	1
3.67316358985931	3.46667726539527	97	1
3.66753204680758	3.45652057423413	98	1
3.66349574784569	3.44868011736115	99	1
3.66818563647080	3.46090750548690	100	1
3.66724386847707	3.46943243315873	101	1
3.67558908608283	3.48358773520889	102	1
3.66837289376085	3.46270889602529	103	1
3.66214201655524	3.44442542696116	104	1
3.66331280279361	3.44787574981788	105	1
3.66803895482968	3.45903655717544	106	1
3.65890308604564	3.45132622720275	107	1
3.66411505804088	3.45804046286804	108	1
3.66522090088308	3.45479441349908	109	1
3.66526689140667	3.45083481602406	110	1
3.66558108250884	3.46256996983723	111	1
3.66841240282053	3.46866361035631	112	1
3.66255651594895	3.44076294937255	113	1
3.66021515905198	3.43809500869527	114	1
3.66724511754892	3.46631576278986	115	1
3.66613048400000	3.46515281307196	116	1
3.67801594878264	3.48095067100834	117	1
3.66981962180777	3.46586022489109	118	1
3.66005588641904	3.44142013984662	119	1
3.66355675897106	3.44432959901431	120	1
3.67478022009182	3.47172832059298	121	1
3.66798446079214	3.45257367199437	122	1
3.66621370268582	3.45657109831710	123	1
3.66228584772405	3.44186127841955	124	1
3.66881084094544	3.46178018145098	125	1
3.66603885547254	3.45137344731814	126	1
3.67021123362329	3.46553312779880	127	1
3.67119363068845	3.46407259241172	128	1
3.66912018818015	3.46473658434274	129	1
3.66701955167246	3.45327631159272	130	1
3.66139688428256	3.44565851036240	131	1
3.66542114678958	3.46356232296012	132	1
3.66278178781013	3.44973939894922	133	1
3.66534336074557	3.45526985852370	134	1
3.67910528679778	3.47508042643059	135	1
3.67007085945253	3.45708128117077	136	1
3.66894938893979	3.45907199596032	137	1
3.67564105099920	3.47365914620057	138	1
3.66433261932743	3.45579508022925	139	1
3.66819401940329	3.45240363579483	140	1
3.66563700038831	3.45808746442910	141	1
3.67083908072603	3.46620046442532	142	1
3.65926284708083	3.42790349626037	143	1
3.65546816428106	3.42795069833616	144	1
3.66372241228326	3.44700457039265	145	1
3.66952213834298	3.45608486792780	146	1
3.66852613302797	3.46533943783064	147	1
3.66579989340191	3.46413787030677	148	1
3.65781062420335	3.43983529416560	149	1
3.66250577057300	3.44898728903320	150	1
3.65914314187483	3.43652050622494	151	1
3.66533897946281	3.44913010800714	152	1
3.65865556173631	3.43985964343259	153	1
3.65636163682586	3.42450594806467	154	1
3.66173666925948	3.43715581030677	155	1
3.65622774488531	3.42615601874934	156	1
3.65571896434420	3.43330454522442	157	1
3.66742248305310	3.46250709317874	158	1
3.65880638969088	3.44097254971743	159	1
3.66981945107718	3.46000180044371	160	1
3.66087314674558	3.44345692722936	161	1
3.66611018261957	3.45900646596913	162	1
3.66702507737388	3.45889800788467	163	1
3.66217760095485	3.44990537312138	164	1
3.66866511645077	3.46471325026132	165	1
3.66986978826197	3.46223413191113	166	1
3.66510641552389	3.45540468250226	167	1
3.67143996462693	3.46373954725612	168	1
3.66512831750460	3.46326749310165	169	1
3.65898590595732	3.44290108554142	170	1
3.66841332204120	3.46185771615544	171	1
3.66795296211361	3.45626420753953	172	1
3.67461679381252	3.46619648585982	173	1
3.65714095027805	3.43562199446163	174	1
3.67128691411734	3.46148977500685	175	1
3.66430245045999	3.44779323055585	176	1
3.66985814763006	3.45588674109733	177	1
3.66141758573245	3.44933769432532	178	1
3.67061743841452	3.45740917002651	179	1
3.66828362086682	3.45623021362899	180	1
3.66191396599752	3.44525563590180	181	1
3.66155847585868	3.45012168161412	182	1
3.67061312531399	3.46855028746095	183	1
3.66655770014895	3.45787094311949	184	1
3.66487561479246	3.44966887006585	185	1
3.67018151266142	3.46669964991412	186	1
3.67413204885664	3.47482405004095	187	1
3.66998290497441	3.46352973366662	188	1
3.66135737713171	3.43447883393868	189	1
3.65835942911894	3.43913943507885	190	1
3.66570178700149	3.45242069352343	191	1
3.67131300197378	3.46965375485450	192	1
3.67098573165538	3.46936520961807	193	1
3.67064747946271	3.46488705681259	194	1
3.66582719811998	3.45376189109551	195	1
3.66677159845392	3.45890125138615	196	1
3.66807389974505	3.46872764418577	197	1
3.66623252945587	3.46003977033124	198	1
3.66539879932077	3.45481679032604	199	1
3.66346459692011	3.44552112867543	200	1
3.66304896591656	3.44681946582079	201	1
3.65520075469297	3.43302581622567	202	1
3.66480036086330	3.44903203951128	203	1
3.66281239223751	3.44682858710950	204	1
3.66075999644466	3.43523896252529	205	1
3.66546244805186	3.45382751534991	206	1
3.66624452565989	3.45167794610367	207	1
3.66247025404652	3.44197066287522	208	1
3.66040704777898	3.43746133385367	209	1
3.66841401301345	3.46022503362509	210	1
3.67104614997809	3.46734224908946	211	1
3.66431283487381	3.44835850114525	212	1
3.66794964723335	3.45482670394258	213	1
3.66744285972391	3.46114205548991	214	1
3.66364761617325	3.45497238898169	215	1
3.66560499714472	3.46099181990891	216	1
3.66848270216510	3.45649865626341	217	1
3.66991885107191	3.46375825970582	218	1
3.67461577053154	3.47684493229809	219	1
3.67027742679031	3.47418838093721	220	1
3.66886276924338	3.46784706780767	221	1
3.66555708089092	3.45930065105241	222	1
3.66597287887545	3.44959293655836	223	1
3.66457364708326	3.44894843261220	224	1
3.67049001151183	3.45950073856129	225	1
3.67020643151495	3.46248988340658	226	1
3.66731025202895	3.45569128159168	227	1
3.66984901032485	3.46611121295078	228	1
3.66251690027417	3.45012016199769	229	1
3.66839769429587	3.45593852324679	230	1
3.66704439855163	3.46102211584486	231	1
3.66892045046161	3.47017498596740	232	1
3.66584737961930	3.45785693074509	233	1
3.65839636168286	3.43497918730262	234	1
3.66509361800184	3.45032529850828	235	1
3.66495414476824	3.45806164770674	236	1
3.66510398241305	3.45896404660039	237	1
3.66169228810503	3.44418651848509	238	1
3.66251157883722	3.45341863040635	239	1
3.66695380918158	3.47011576255275	240	1
3.66482755772850	3.46111588638450	241	1
3.66312976966751	3.44960471394836	242	1
3.66660845683770	3.45243201087146	243	1
3.66334949799298	3.45336195280933	244	1
3.66315110279884	3.45676604294428	245	1
3.66623241254425	3.45864890670646	246	1
3.66398642949820	3.45569243592034	247	1
3.66456960059274	3.44970136391966	248	1
3.66448120574448	3.46140576355549	249	1
3.66485262054840	3.46003125049730	250	1
3.66699349096484	3.46316675702972	251	1
3.65988236474847	3.44772468176527	252	1
3.66316388582875	3.45980833180316	253	1
3.66273105296067	3.45351533425788	254	1
3.66261482618777	3.45855241329250	255	1
3.67170573828021	3.47260236161434	256	1
3.66500345851419	3.46068706947242	257	1
3.66737726248438	3.46412370591958	258	1
3.66726567478881	3.45320057240847	259	1
3.66207127564930	3.45549192022973	260	1
3.66313606208578	3.45627456887532	261	1
3.66788400842279	3.47223187051063	262	1
3.67207401641060	3.47536223920185	263	1
3.67474818033389	3.46720897569115	264	1
3.65951029105898	3.45504213159406	265	1
3.65250658389374	3.43002933980081	266	1
3.66744109968015	3.46410859385336	267	1
3.67101597792784	3.47317982857308	268	1
3.66781712616683	3.45912572479009	269	1
3.66684744134823	3.46742865602484	270	1
3.67394442581215	3.47961068566543	271	1
3.67085107928362	3.47117798869028	272	1
3.66757846605357	3.46581546409063	273	1
3.66791171242454	3.46509307763083	274	1
3.66311818478636	3.45063791820835	275	1
3.66157193483196	3.45660387236984	276	1
3.65943365215819	3.44830737618755	277	1
3.66234986128525	3.44624217142302	278	1
3.66769989375682	3.46574354964720	279	1
3.66876734612691	3.46202526983492	280	1
3.67086690309812	3.45903853250394	281	1
3.67337712732174	3.46791779310645	282	1
3.66401327966671	3.44622125901005	283	1
3.66660699622129	3.45882667588680	284	1
3.66047184487276	3.44806812920976	285	1
3.67045154739819	3.46833827462810	286	1
3.66527274499618	3.45481954119395	287	1
3.66470819268352	3.45588477885485	288	1
3.66444971293877	3.44944836493593	289	1
3.66215181167962	3.44478947740659	290	1
3.65343199584303	3.43224589837352	291	1
3.66527033821941	3.45149088791296	292	1
3.66978327153563	3.46308348024806	293	1
3.66364920049311	3.45138485830448	294	1
3.66728276086165	3.45724804056821	295	1
3.65613520827714	3.43784769769122	296	1
3.66214008062151	3.44113661141865	297	1
3.67150714091243	3.46551462927688	298	1
3.65785910439126	3.43167818996458	299	1
3.66306296716008	3.45223027524063	300	1
3.66243203659028	3.44600358810565	301	1
3.65741406894898	3.44742957314531	302	1
3.66072079386591	3.43368827670948	303	1
3.66508201669501	3.45997684062811	304	1
3.66513084246501	3.45746923328308	305	1
3.66180316191142	3.44304795092642	306	1
3.66482549609702	3.45355272319213	307	1
3.66281149589342	3.43820958002588	308	1
3.66291340109026	3.45381965140497	309	1
3.66382234883888	3.45625380225159	310	1
3.65906991162266	3.43356979561549	311	1
3.66446643836186	3.44622153810948	312	1
3.67070323294669	3.46870312632505	313	1
3.66000201452581	3.44641749055420	314	1
3.66288587836189	3.45022910375668	315	1
3.66094635013769	3.44321093313827	316	1
3.67009341936448	3.46379503365622	317	1
3.65520520740064	3.44074066693216	318	1
3.66891402125630	3.46703432422162	319	1
3.66638630876271	3.46913152325194	320	1
3.66070760906035	3.45157521441626	321	1
3.65758418094942	3.44288890081747	322	1
3.67241328762263	3.45885300492894	323	1
3.66349212664649	3.44421134870085	324	1
3.66424754827207	3.45427751374222	325	1
3.67448516464354	3.47204949594564	326	1
3.67333728858598	3.47003157745786	327	1
3.66990420917469	3.46846544841453	328	1
3.65788465700839	3.43150996993538	329	1
3.66084694986887	3.45009129335170	330	1
3.66260623040731	3.45600806808764	331	1
3.66117369654389	3.45767358137325	332	1
3.67349008288868	3.46696160795023	333	1
3.66006332627017	3.43528985865034	334	1
3.66549340027992	3.45630004016019	335	1
3.67205539118816	3.46942393953964	336	1
3.67039547290693	3.46194339427763	337	1
3.66611788552824	3.45882296816156	338	1
3.67942014235446	3.48862492900901	339	1
3.67316429603600	3.47891771656076	340	1
3.66389291640922	3.45423690866349	341	1
3.67167238818570	3.46598546419447	342	1
3.67092240649703	3.45775746848118	343	1
3.66662151273867	3.45789190985853	344	1
3.67136889172784	3.46866206163751	345	1
3.66725434880252	3.46105567293943	346	1
3.66447107087936	3.46142147837294	347	1
3.66316981519326	3.45021701993679	348	1
3.66703612462864	3.45965986668674	349	1
3.66456288075154	3.45083873362593	350	1
3.65595461321223	3.43246207323210	351	1
3.66772216551189	3.46118963592018	352	1
3.67050167631568	3.46210948452811	353	1
3.66016573886786	3.44919470690533	354	1
3.67202483895972	3.47773203859437	355	1
3.66682792092070	3.46875295899478	356	1
3.65963754256661	3.43834446995124	357	1
3.66080240801537	3.44294987586694	358	1
3.67429684206953	3.47062993322158	359	1
3.67482058181593	3.47787925382051	360	1
3.66609248384712	3.45279212285844	361	1
3.66275944016751	3.44333470552246	362	1
3.66625382903390	3.44861185518570	363	1
3.66662236926115	3.45404519861051	364	1
3.66627501539096	3.46553342323459	365	1
3.66578519801970	3.45758990472839	366	1
3.67103332648585	3.46498983740262	367	1
3.66978750832871	3.45899882436231	368	1
3.65388264773991	3.43601337327597	369	1
3.65856977792497	3.44023336384601	370	1
3.66939515010066	3.46879758813737	371	1
3.66733912893402	3.44850322440382	372	1
3.67392861259731	3.46600096588189	373	1
3.66616014160154	3.45694042129871	374	1
3.66080085799279	3.44293558764382	375	1
3.66359242322940	3.45072090738900	376	1
3.66190590419686	3.44173204272691	377	1
3.66889754440588	3.45268696933899	378	1
3.66860781201302	3.45927348073650	379	1
3.67088668333049	3.47429897336487	380	1
3.66156934715214	3.45037282069971	381	1
3.66298630220183	3.45352091622700	382	1
3.66071037626795	3.44719770213371	383	1
3.66214006147751	3.45307634370982	384	1
3.66292040243596	3.45826855319982	385	1
3.65878195795610	3.44243871687541	386	1
3.66490978150699	3.45144049221504	387	1
3.66459868451713	3.45667833221469	388	1
3.65637630399052	3.43729676827547	389	1
3.66767183937839	3.45820387134050	390	1
3.66675080277841	3.46226988780038	391	1
3.66040271779315	3.43888977980594	392	1
3.66806783919149	3.45952431632454	393	1
3.66078657158578	3.43761922240243	394	1
3.65679908793944	3.43236930432332	395	1
3.66778916567380	3.45326302983989	396	1
3.67263119817935	3.46662675488903	397	1
3.66903594608149	3.46590716736847	398	1
3.66570856608669	3.45609037263603	399	1
3.66434319728893	3.44394331523067	400	1
3.66553435611209	3.44880387468318	401	1
3.66061761468229	3.44285616453108	402	1
3.67028117987815	3.45946604244078	403	1
3.66661836976381	3.44620367487381	404	1
3.66845541055606	3.45790356529242	405	1
3.66458406013763	3.44713473688421	406	1
3.65312320883358	3.41578532000271	407	1
3.66242548858809	3.44261536808419	408	1
3.66326780250502	3.45128132828778	409	1
3.66336248826774	3.45028082480308	410	1
3.66245834096603	3.44090350735362	411	1
3.66304136912920	3.43947922622390	412	1
3.66533913973247	3.46379161753237	413	1
3.66110686648475	3.45471553682861	414	1
3.65577070424716	3.43321878898035	415	1
3.66505199355451	3.45466659298495	416	1
3.66300794411888	3.45308140448011	417	1
3.65859708713225	3.43044766218933	418	1
3.66075403083512	3.44607506679963	419	1
3.66678431062435	3.46323170217389	420	1
3.66607647175311	3.46309444498563	421	1
3.66416779223983	3.45243778368481	422	1
3.66505392095130	3.45671190491534	423	1
3.67044220398964	3.46739550928743	424	1
3.66536090158778	3.45163567580419	425	1
3.67072731871136	3.47472997059723	426	1
3.66694212205862	3.45388002715272	427	1
3.66661637206255	3.44831293322933	428	1
3.66459317072473	3.45022138518297	429	1
3.66931797551882	3.46354554130941	430	1
3.67615170295667	3.48076750422149	431	1
3.67052259529160	3.45878753164668	432	1
3.67224102986518	3.47238299289067	433	1
3.66313799462867	3.44827396356798	434	1
3.66508584972695	3.45682169967855	435	1
3.66743338509519	3.46259332521386	436	1
3.66648090766582	3.44929560712609	437	1
3.66718831391418	3.45952559215218	438	1
3.66631568276192	3.45801247503660	439	1
3.66664251837734	3.45585884079500	440	1
3.66330874358415	3.44484166210144	441	1
3.66176788596140	3.43828116695563	442	1
3.66493899348701	3.44998208391665	443	1
3.65791119429408	3.43831181824548	444	1
3.66588638032279	3.45403499592050	445	1
3.65886311061382	3.44936298485374	446	1
3.65689878882440	3.43281375610709	447	1
3.65686177873610	3.42901724566989	448	1
3.66675042328487	3.45047680122279	449	1
3.66893706341709	3.46123371757727	450	1
3.66678468193224	3.45265835060399	451	1
3.66339929236257	3.44648441157817	452	1
3.67043366077090	3.46125977020667	453	1
3.66878612566927	3.46438698290743	454	1
3.66876585249202	3.46773934058059	455	1
3.66776893036879	3.46696236173633	456	1
3.66848704433071	3.46366073707494	457	1
3.65914144920924	3.44111939227604	458	1
3.66172802885310	3.43430519768051	459	1
3.66379995414238	3.45642288706018	460	1
3.65669376356479	3.43276759935187	461	1
3.66082092348039	3.44088248810524	462	1
3.66730665043916	3.46118875703310	463	1
3.66932425289524	3.46117658244894	464	1
3.66954848555845	3.46788743605435	465	1
3.66277403842997	3.44180383364966	466	1
3.67255925282010	3.46726320338072	467	1
3.66595473474590	3.45675186169032	468	1
3.66665804492405	3.45366949052318	469	1
3.65895550240687	3.43105618575845	470	1
3.66282458003852	3.44297923418109	471	1
3.66829494575013	3.44790881721272	472	1
3.66710883457934	3.45454069268378	473	1
3.66650782191733	3.45027637941250	474	1
3.66847456355761	3.45635922094938	475	1
3.66669156931687	3.46125342274068	476	1
3.66008711895441	3.44556092718125	477	1
3.66070595798402	3.43200431342425	478	1
3.66041760450150	3.44178349550310	479	1
3.66495968186864	3.45262149080321	480	1
3.66957217263834	3.46939467527173	481	1
3.67505944917210	3.47556591730925	482	1
3.66497693949746	3.44446726057895	483	1
3.66640640579805	3.45570948348234	484	1
3.66665738521453	3.46069387540173	485	1
3.67563602363748	3.48084924774425	486	1
3.67818377409384	3.48620900054114	487	1
3.66657505313434	3.45643430774934	488	1
3.66278192454186	3.44918701866825	489	1
3.66602848133209	3.44497248350780	490	1
3.66355350267888	3.45202639070919	491	1
3.65861115754782	3.43559605797382	492	1
3.65935341471436	3.43180934533932	493	1
3.66503248120910	3.45003900529068	494	1
3.66176905156401	3.44288573948705	495	1
3.66642913440826	3.45834090768448	496	1
3.67203092962606	3.47017970901039	497	1
3.66996259256478	3.46249533067433	498	1
3.66135595710877	3.44420793450260	499	1
3.66502079919382	3.46011067602944	500	1
3.66438861091068	3.44891343985338	501	1
3.66340310615812	3.45212139580122	502	1
3.66604915565614	3.45131121571034	503	1
3.66281440915128	3.45446179705032	504	1
3.66788770061652	3.45090118690008	505	1
3.66749602995332	3.45805701261860	506	1
3.66215368025098	3.44211836177891	507	1
3.66553017334544	3.45262437897018	508	1
3.66689672532130	3.45548405551541	509	1
3.65962009941271	3.43971868324654	510	1
3.65854441298742	3.43805341246121	511	1
3.66478278475749	3.44220889842711	512	1
3.66220357943500	3.44533583454017	513	1
3.66050984988399	3.44456927942971	514	1
3.66498067338692	3.45203485179949	515	1
3.66244843080364	3.44405381236445	516	1
3.66954772933604	3.46472178296945	517	1
3.66290797836571	3.45149477906931	518	1
3.67128977224306	3.46550894651947	519	1
3.66101612169297	3.44615888148928	520	1
3.66752534520700	3.45153007787531	521	1
3.66811791382271	3.46283688007338	522	1
3.67471371642436	3.47645103905771	523	1
3.66807446832096	3.45992316899508	524	1
3.66227407656305	3.44980270490021	525	1
3.66936617157269	3.46503907539540	526	1
3.66884844532907	3.45645282364263	527	1
3.67410721077074	3.47855417008892	528	1
3.67048098431854	3.46263443782112	529	1
3.66714389395736	3.45058875726307	530	1
3.66026378382361	3.43701516949592	531	1
3.66415445689035	3.44939853781454	532	1
3.67318341716925	3.46889714031460	533	1
3.66457744696562	3.45436644494906	534	1
3.66101164973672	3.44458676446055	535	1
3.65912245545764	3.43658209120844	536	1
3.66345415027840	3.44956275937126	537	1
3.66424486449001	3.44794724951313	538	1
3.67600041318963	3.47688638912099	539	1
3.66425892793742	3.45307535178898	540	1
3.66357916251273	3.45034754615010	541	1
3.65930458342694	3.42697410663224	542	1
3.66183161878023	3.44411847286263	543	1
3.66583617013981	3.45629585142876	544	1
3.66737788225933	3.46576334393431	545	1
3.66907657373090	3.45999042421585	546	1
3.66626255200498	3.45773234366921	547	1
3.66610451301082	3.44931107497622	548	1
3.66238130094104	3.44982099281608	549	1
3.65901244162699	3.43598145739689	550	1
3.65801280734387	3.43905606817411	551	1
3.66609205989466	3.45331071539065	552	1
3.66177111679808	3.44517056975934	553	1
3.66590224563617	3.44367775026774	554	1
3.67279880251312	3.46343116189652	555	1
3.66268084143341	3.44516696291718	556	1
3.66274134530280	3.45159092814270	557	1
3.67099548883837	3.46317523273853	558	1
3.67246450354859	3.46914589087725	559	1
3.66891677898786	3.45766725271308	560	1
3.66814838880226	3.44830557264318	561	1
3.66706186580455	3.45619885247720	562	1
3.67235179145816	3.47018818475415	563	1
3.67375382691985	3.47407086447014	564	1
3.67325525609694	3.46966741954211	565	1
3.67082544024716	3.46828107970521	566	1
3.66050125902332	3.44050033357944	567	1
3.66434573788929	3.45300885461426	568	1
3.67761206188880	3.48052254484162	569	1
3.66610510870215	3.45548346680695	570	1
3.65806416217168	3.42821004600431	571	1
3.66350802212896	3.44692141424763	572	1
3.66528018638027	3.45198280931700	573	1
3.66289512570969	3.44883387614650	574	1
3.66866845791476	3.45479457045126	575	1
3.66065790685429	3.44560536490842	576	1
3.66030067893119	3.44209386930120	577	1
3.66035038586505	3.44816828552131	578	1
3.66214224616685	3.44101669447987	579	1
3.66753575548995	3.45752384613810	580	1
3.66290333829509	3.44678630777670	581	1
3.66455126175390	3.44727212310822	582	1
3.67188711032281	3.46745752569377	583	1
3.66577041238631	3.45694303536080	584	1
3.66713194848070	3.45415652507217	585	1
3.66415487907281	3.45686834641896	586	1
3.67006834787399	3.46198322768584	587	1
3.67106793985337	3.45907810011417	588	1
3.66775500867718	3.45918560927474	589	1
3.66871873133180	3.46491300847313	590	1
3.66945262304454	3.46344496446994	591	1
3.66535793970071	3.45622381016884	592	1
3.66276061662786	3.44207668121383	593	1
3.66850095090987	3.45600955510370	594	1
3.66678321002566	3.45130309904262	595	1
3.66855172161566	3.46912241353571	596	1
3.66582693965796	3.46144496386571	597	1
3.66219484552220	3.44467946597748	598	1
3.66854669114812	3.46272973177188	599	1
3.66388651050591	3.45550306692292	600	1
3.65785644461011	3.44559973366961	601	1
3.66156401650009	3.44739274886758	602	1
3.67831937259327	3.48771292633052	603	1
3.66248571814040	3.45203801937050	604	1
3.66186851275323	3.44084632935596	605	1
3.66731870511129	3.45583979415939	606	1
3.66810580901917	3.45505544301742	607	1
3.66685259246945	3.46138945082072	608	1
3.66762677275313	3.45858220706556	609	1
3.66573060885675	3.44722064543398	610	1
3.65897947814813	3.43914622401752	611	1
3.66939882957099	3.46861411148380	612	1
3.67412497674586	3.47502538217427	613	1
3.66840632538425	3.46045422655091	614	1
3.66506253237355	3.43834875840919	615	1
3.66607385708929	3.46029315699432	616	1
3.66597978909332	3.46032213089528	617	1
3.66403583864887	3.44889913787166	618	1
3.66959204534160	3.46543499282001	619	1
3.65754242602659	3.43673055315173	620	1
3.66914895842267	3.46023554166178	621	1
3.66518768401942	3.45773749342889	622	1
3.66980740083106	3.46990275750989	623	1
3.66887378766201	3.46347435578123	624	1
3.66889373072326	3.46247977738203	625	1
3.66213938617362	3.44399132932307	626	1
3.66940081427055	3.46447185201732	627	1
3.66965417729377	3.46453809913571	628	1
3.65907524475526	3.44150665767485	629	1
3.65456838241059	3.42570790988339	630	1
3.66044966961476	3.44740090814172	631	1
3.66642135955462	3.45630335968979	632	1
3.66328093684809	3.44988433761832	633	1
3.65827832249989	3.42920832546522	634	1
3.66411226936261	3.45073278609141	635	1
3.66305276952921	3.45048984568240	636	1
3.66664084510410	3.46203045425674	637	1
3.66955813706176	3.46475718530271	638	1
3.67067675444737	3.46843227056744	639	1
3.67022379425649	3.46690356922651	640	1
3.66076811254224	3.43991480150760	641	1
3.66825330946507	3.46137934757415	642	1
3.67599282231653	3.47864199379524	643	1
3.67031654409502	3.47432183219523	644	1
3.66396662041192	3.44935652157904	645	1
3.66790990869919	3.45850543712777	646	1
3.67332198226366	3.47162401531213	647	1
3.67156577408527	3.45805297592327	648	1
3.66709814838929	3.46338608161776	649	1
3.66206492391016	3.45853159674166	650	1
3.66199121794744	3.44582009398298	651	1
3.66097634156002	3.43937642173780	652	1
3.66447730199964	3.44254061807137	653	1
3.67178738639365	3.46192712616776	654	1
3.66739740991171	3.45593729954391	655	1
3.66246280214673	3.44537145171494	656	1
3.66247457500405	3.45571942145664	657	1
3.66112142507298	3.44384371444762	658	1
3.66518521690959	3.45481542390517	659	1
3.67336330945988	3.47148413349235	660	1
3.67141653093582	3.46710292880933	661	1
3.66465551006594	3.44603998020080	662	1
3.67197928399963	3.45726948356253	663	1
3.66768427255287	3.45345002781596	664	1
3.67738468882878	3.48057106017709	665	1
3.66613047780600	3.45075112110323	666	1
3.67340516995072	3.45391994429122	667	1
3.66708675581534	3.45901975667597	668	1
3.66759038276685	3.45083363192836	669	1
3.66011436612877	3.43380805943813	670	1
3.66763033474252	3.45139713505109	671	1
3.66244871346054	3.44634458274424	672	1
3.65824880158136	3.43818773790635	673	1
3.66608556233094	3.44945289895935	674	1
3.66664838751600	3.45078087489051	675	1
3.67105439940616	3.46369800941848	676	1
3.67222134338925	3.45452739955985	677	1
3.66184953540095	3.43751053562607	678	1
3.66270088554921	3.43837011879227	679	1
3.67530908354284	3.46625176698989	680	1
3.66941242394863	3.45977056166221	681	1
3.67031949280655	3.45723509616918	682	1
3.67756353045169	3.46463640403136	683	1
3.67004664482212	3.46544547113127	684	1
3.66632964933094	3.44293263382151	685	1
3.67475728977364	3.46767533701301	686	1
3.66532343382496	3.44719467657560	687	1
3.66843020715136	3.45745163070155	688	1
3.66523495934984	3.46176031076228	689	1
3.66918599496174	3.45641093612633	690	1
3.66519298091250	3.44759845327103	691	1
3.66016070120387	3.43219281264582	692	1
3.66379845650126	3.44312304787291	693	1
3.66435287859473	3.44557588987724	694	1
3.66136560594990	3.44087853862495	695	1
3.66558983490251	3.44304063058733	696	1
3.66395635851794	3.44694623744856	697	1
3.66788514805968	3.45555648910051	698	1
3.66786150445557	3.45165311675403	699	1
3.66880368490947	3.45380641231311	700	1
3.65896123331738	3.42455543033984	701	1
3.65427644171403	3.42845530113795	702	1
3.65378352050959	3.42945232407266	703	1
3.66967461896579	3.45529770276808	704	1
3.67119550952891	3.45938035615869	705	1
3.67129313267751	3.46380970659290	706	1
3.66819505856863	3.44755008335640	707	1
3.66332445539427	3.44718262461662	708	1
3.65706935178567	3.42881403414442	709	1
3.67003242374968	3.46328302916924	710	1
3.66728895549131	3.45779592619287	711	1
3.66426665390727	3.45540861394259	712	1
3.66818209381502	3.46054790212989	713	1
3.67284613882391	3.46403101833396	714	1
3.66764555198439	3.44866624037012	715	1
3.66463174552693	3.46000200329688	716	1
3.66234648486545	3.44745138068644	717	1
3.66433705399492	3.45109608364977	718	1
3.66798429839165	3.46755336495807	719	1
3.66729848637173	3.45970411256103	720	1
3.66756810553786	3.46316247447178	721	1
3.66271802578520	3.44781719461224	722	1
3.66264662211084	3.45248728575961	723	1
3.67128647815905	3.46959917138073	724	1
3.66919714068809	3.46731916528884	725	1
3.66428856956846	3.46193182594602	726	1
3.66465799844030	3.45042764396278	727	1
3.66079753460259	3.44040141143981	728	1
3.65663923193322	3.43377340769860	729	1
3.65912969214077	3.44136074868242	730	1
3.66291405571761	3.45146984043001	731	1
3.66486475748232	3.45328786606970	732	1
3.66256239340791	3.45159552254897	733	1
3.67049856592376	3.46901867980438	734	1
3.66034391599544	3.44386172739917	735	1
3.66552459977943	3.45405230681801	736	1
3.66228694198982	3.45092709882620	737	1
3.66307899913988	3.46010919052575	738	1
3.66744126481372	3.45706382078270	739	1
3.66207033486575	3.44440111303097	740	1
3.66188702115542	3.44795418190032	741	1
3.66320619403064	3.45016340649956	742	1
3.66759989479938	3.45558879361866	743	1
3.66604174094852	3.45246974857209	744	1
3.66954044772110	3.46452941829666	745	1
3.66862779520051	3.46160857252739	746	1
3.66590250478610	3.46047578297605	747	1
3.66607881628045	3.46108981210516	748	1
3.66307280784078	3.45484150328203	749	1
3.66282447480916	3.45621069591324	750	1
3.66573608668737	3.45457166177120	751	1
3.66609233929113	3.45054855837515	752	1
3.66396028890786	3.45589234594805	753	1
3.65519793595435	3.43209891439412	754	1
3.65825870772671	3.43672568426515	755	1
3.65423897427818	3.43032154493744	756	1
3.66213093342479	3.44050018315320	757	1
3.66872542820159	3.46300897535749	758	1
3.66627499999015	3.46502937284701	759	1
3.66550798226714	3.45332861839747	760	1
3.66461583860514	3.44888809701237	761	1
3.65232433098680	3.42327061746129	762	1
3.65093774499071	3.43074984365408	763	1
3.66546203204670	3.45961930052459	764	1
3.67191075727803	3.47192268480024	765	1
3.65993258130120	3.44362790970276	766	1
3.66204076627896	3.44971417370325	767	1
3.66506961996239	3.45176150382210	768	1
3.65772121876896	3.44002615242820	769	1
3.65683696982478	3.43419535174277	770	1
3.66551419557672	3.46281659180935	771	1
3.66435885582946	3.46508234497152	772	1
3.66119274041621	3.45006966836031	773	1
3.66676583954089	3.46409878328688	774	1
3.65238925834472	3.43260559996215	775	1
3.65708420784237	3.43822035376360	776	1
3.66492710377474	3.46236026528616	777	1
3.66159230526651	3.44739620903785	778	1
3.65778194597977	3.44290833934259	779	1
3.66129654264053	3.45289809431440	780	1
3.66032499277181	3.44738073533306	781	1
3.66428609363931	3.45075026729812	782	1
3.65867376857290	3.44492118744017	783	1
3.65581286666938	3.44458529754796	784	1
3.66332588403276	3.45423065667399	785	1
3.66256652040601	3.45666843636204	786	1
3.66479367543074	3.45667044961907	787	1
3.66379765301984	3.46362062034006	788	1
3.66003844348036	3.44852592419585	789	1
3.66361546986717	3.46315230003700	790	1
3.67645463147510	3.48580739194494	791	1
3.66213247508040	3.45849365389516	792	1
3.65582205873739	3.44139814795266	793	1
3.66753777151610	3.46215933223617	794	1
3.66529507857557	3.45969132164795	795	1
3.66032033565823	3.44933742174101	796	1
3.66181963122037	3.44955827023823	797	1
3.65662637525153	3.45023907354866	798	1
3.66172407586768	3.45373366520808	799	1
3.66091325687982	3.45766162029037	800	1
3.67336133168866	3.47927837257885	801	1
3.67084758211065	3.48358515236889	802	1
3.66413542973650	3.45685074868484	803	1
3.66268928041664	3.46617031067647	804	1
3.66475422418200	3.45790740304190	805	1
3.66763996786358	3.46495092361861	806	1
3.67135017264291	3.47491813205928	807	1
3.66501106144915	3.46096194539102	808	1
3.65780453744983	3.44624407721152	809	1
3.65675669163700	3.45134514784804	810	1
3.66080636237522	3.45596640391667	811	1
3.66093129132209	3.44750771141360	812	1
3.66206147172088	3.45379887031079	813	1
3.66814138941993	3.47273928861768	814	1
3.67057101285887	3.47920409234495	815	1
3.65854006300800	3.44685766402556	816	1
3.65905470479620	3.44547652753879	817	1
3.65367806426423	3.43367943126485	818	1
3.66975920757077	3.47947870933574	819	1
3.65870582456967	3.44860111391015	820	1
3.66015516457310	3.44809023291811	821	1
3.67262094083552	3.47018763689147	822	1
3.66721234852581	3.46554680329507	823	1
3.66284607999926	3.45851630613467	824	1
3.66500699237898	3.46162954762222	825	1
3.67004183937000	3.47515412315417	826	1
3.66559386685836	3.46749684453212	827	1
3.66991916933600	3.47451271180353	828	1
3.66022669222455	3.45303570678440	829	1
3.65134072053419	3.43481315411607	830	1
3.65885089417632	3.45107401081481	831	1
3.66288364459733	3.45007300530079	832	1
3.66434774099802	3.46442880485867	833	1
3.65673485735847	3.45041957918436	834	1
3.65643380534965	3.44418935952364	835	1
3.66220542015191	3.46432849126739	836	1
3.66632524609111	3.46500906150269	837	1
3.66200578181386	3.44592506358369	838	1
3.65867927445234	3.44675925835118	839	1
3.66084433899029	3.45138960904494	840	1
3.66149374104574	3.44858114210943	841	1
3.66103197104252	3.45582192792778	842	1
3.65414267161295	3.44260739989509	843	1
3.65878625151096	3.45151973307854	844	1
3.66337570916243	3.45375159772327	845	1
3.65719334421267	3.45467745791468	846	1
3.66158832535325	3.45727743703846	847	1
3.65688069201522	3.45014340079038	848	1
3.65293396231451	3.44445872156743	849	1
3.66597408274053	3.46395041037003	850	1
3.67145942064818	3.48609522689425	851	1
3.65592766296147	3.44225374934763	852	1
3.65390079868330	3.44146928354170	853	1
3.66015142443488	3.44713838940382	854	1
3.65427571580221	3.43905921932369	855	1
3.65755177841255	3.44274566981755	856	1
3.65596234166112	3.44106501440012	857	1
3.66448212709067	3.45500074069159	858	1
3.66739013459869	3.46954929457547	859	1
3.67151873417499	3.47631749268142	860	1
3.68218630990510	3.50522008669827	861	1
3.68461722449007	3.51469926677829	862	1
3.67565849789741	3.49466030661549	863	1
3.67097811682310	3.46959240924711	864	1
3.67332941049830	3.48060620204909	865	1
3.68284427773360	3.50316970536216	866	1
3.66941837828817	3.46670969717299	867	1
3.67425168313438	3.48291938240601	868	1
3.68004379574181	3.49218873108655	869	1
3.68400725123214	3.51881426919995	870	1
3.67096676928018	3.47597877847943	871	1
3.67143633731649	3.47933675151080	872	1
3.67739030780515	3.49276973143751	873	1
3.67771425248539	3.48849239944402	874	1
3.67088536389797	3.47472755678260	875	1
3.66632197542239	3.46957133031029	876	1
3.67979008751256	3.48895511834772	877	1
3.67301138973013	3.48210614422361	878	1
3.67806794101536	3.49409138990512	879	1
3.67851468366417	3.49328841252487	880	1
3.67641564158598	3.48739238647495	881	1
3.67069004107993	3.47346412269099	882	1
3.67622726254868	3.49081820764689	883	1
3.68858482589578	3.52298088441104	884	1
3.68970016769970	3.52658555851710	885	1
3.68003450686292	3.50635247442389	886	1
3.67860156388307	3.50056437195549	887	1
3.67992411354268	3.50021123607197	888	1
3.67761138252457	3.49022790830599	889	1
3.66353902219888	3.46083700970158	890	1
3.66640062376943	3.46480106715041	891	1
3.67545456575569	3.47666179530534	892	1
3.67336135940562	3.48155418440656	893	1
3.67144005628530	3.48612249400264	894	1
3.68817556447033	3.51273652660499	895	1
3.69005024322844	3.52387016350335	896	1
3.68506234170719	3.50121182695910	897	1
3.67466801381890	3.49176489869541	898	1
3.67590060289410	3.48985495123480	899	1
3.67754083126341	3.49192110563588	900	1
3.68083745436807	3.49810905155181	901	1
3.67513177608987	3.49008055738980	902	1
3.66337058353827	3.45990005903128	903	1
3.67480586116422	3.48615296121617	904	1
3.67520178872604	3.48764800445573	905	1
3.67544182474515	3.48382092632310	906	1
3.67708661803285	3.49190085366429	907	1
3.68188747180357	3.49811662891697	908	1
3.67531712521081	3.49911151039438	909	1
3.67152179550294	3.46972460089312	910	1
3.67863840591509	3.49346408987394	911	1
3.66954663206815	3.48116624761303	912	1
3.66725416139638	3.46737271431540	913	1
3.68238903599939	3.49261514284283	914	1
3.68580127061735	3.50884214696953	915	1
3.68441432636755	3.50775218417143	916	1
3.68928211318590	3.52253179125486	917	1
3.67823642883157	3.49749318184484	918	1
3.67610602784150	3.49056875712963	919	1
3.67883750404612	3.49107053560659	920	1
3.68245147989083	3.50615149512671	921	1
3.68240155820936	3.50276763364383	922	1
3.67913737342105	3.49727290998879	923	1
3.67520237554305	3.48650867959720	924	1
3.67183521778630	3.47603762933111	925	1
3.67486477115424	3.49482656746788	926	1
3.67966325731960	3.50377153435608	927	1
3.68001433451781	3.49637454218266	928	1
3.66980195916027	3.47728704961147	929	1
3.67131978423731	3.47304099554989	930	1
3.67403281199064	3.48414867357236	931	1
3.66169811511741	3.45389647989542	932	1
3.67652309524272	3.48838093134816	933	1
3.67993639866405	3.49637443311728	934	1
3.68255231363954	3.50516440805983	935	1
3.67356394088640	3.49294484839971	936	1
3.67219993618137	3.48096095028594	937	1
3.68012007589356	3.48958467730882	938	1
3.68092948370095	3.49705827292564	939	1
3.68465155495167	3.50958540155603	940	1
3.67986798480613	3.49779068526640	941	1
3.67520193169711	3.49232921720428	942	1
3.67598460510110	3.48388494773404	943	1
3.67240197058566	3.48050284113274	944	1
3.65916828190343	3.46199781636765	945	1
3.68398105901180	3.51866409211041	946	1
3.67645267948614	3.48296093812594	947	1
3.67697055854956	3.48821320295713	948	1
3.67459132022940	3.48576917314621	949	1
3.67771829519265	3.49539001363391	950	1
3.66584691802730	3.46574973380113	951	1
3.67259303267445	3.48565769342052	952	1
3.67648687278852	3.49201144975201	953	1
3.67547615066363	3.48248390602869	954	1
3.67881265925048	3.49260708942824	955	1
3.67716215899248	3.49246263609908	956	1
3.67440288593171	3.49508517082675	957	1
3.67628953899607	3.49079051151609	958	1
3.68091489512899	3.50417636274052	959	1
3.68479124350666	3.51196698165408	960	1
3.67242247242341	3.48431382431409	961	1
3.66576035358090	3.45417377442971	962	1
3.67239971140131	3.47522323376412	963	1
3.66077266434234	3.46307717667322	964	1
3.67707623342123	3.49297224121498	965	1
3.68036965576987	3.50091924639316	966	1
3.67280608519290	3.47861850616568	967	1
3.66819519768222	3.46674785870877	968	1
3.67652258492243	3.48878459699811	969	1
3.68270073652767	3.50726474223456	970	1
3.67497485580522	3.48833419131287	971	1
3.67626332783744	3.49075457390099	972	1
3.68694336560214	3.52341162521562	973	1
3.67784309438363	3.49189838951543	974	1
3.68546774039315	3.51225292300118	975	1
3.68012598315831	3.50778899265266	976	1
3.67894521258832	3.48954206122825	977	1
3.66794123765309	3.47092998088393	978	1
3.67624909330164	3.48452290652196	979	1
3.67777936839062	3.49319864623064	980	1
3.67802409167171	3.49191751650394	981	1
3.67667529061308	3.48732397529015	982	1
3.67545702014236	3.47787946498541	983	1
3.67457780794891	3.48948969622737	984	1
3.68250795382944	3.50897884417774	985	1
3.67988701990282	3.50295695282471	986	1
3.68718245200813	3.52090623205147	987	1
3.68086196739199	3.50623809890424	988	1
3.67575789239600	3.49015646684570	989	1
3.67558915689646	3.48658915365377	990	1
3.67494890821749	3.47848343125580	991	1
3.66782175002248	3.46962915266528	992	1
3.67427261248256	3.48176701836882	993	1
3.67606720482874	3.48485226263141	994	1
3.68211821241249	3.50223648128704	995	1
3.67786745423926	3.49574723828918	996	1
3.68150032705990	3.48877745686924	997	1
3.67118654035949	3.48332036155644	998	1
3.67417634157907	3.47955112372091	999	1
3.67518290513845	3.48339639428103	1000	1
3.68064137703906	3.49211685153912	1001	1
3.66839975212693	3.46218197240013	1002	1
3.67652969089997	3.48153663840454	1003	1
3.68300829202643	3.50759755168689	1004	1
3.67624048363283	3.48644706612841	1005	1
3.68503446245648	3.51335723786190	1006	1
3.67849247294052	3.49039061922499	1007	1
3.67930665441496	3.49537991115393	1008	1
3.68051137065146	3.50060316884050	1009	1
3.67577196615420	3.49402484669966	1010	1
3.67767328171348	3.49173009452294	1011	1
3.67218306051640	3.48413844678749	1012	1
3.67544029863491	3.49136658369153	1013	1
3.67317650929036	3.49063538985365	1014	1
3.66538090583914	3.46968410288010	1015	1
3.67206345700315	3.47490115911800	1016	1
3.67076869860190	3.48222483125504	1017	1
3.66834368515961	3.47585467318849	1018	1
3.66917216018275	3.48121193088630	1019	1
3.66785217866359	3.46662479727737	1020	1
3.66858271468506	3.47295250577519	1021	1
3.66582294505527	3.46484532414692	1022	1
3.67376304514773	3.48612381228638	1023	1
3.68380910815002	3.51437458021680	1024	1
3.66728124670592	3.46478593774160	1025	1
3.67626199551382	3.48922550447760	1026	1
3.67597040916559	3.48351091876852	1027	1
3.67287260360520	3.48346891175242	1028	1
3.67999782136071	3.49648384529524	1029	1
3.68171047696353	3.49292694665962	1030	1
3.68985175431726	3.51279365416028	1031	1
3.67416524695641	3.47783865667316	1032	1
3.67636172694535	3.49321566300878	1033	1
3.68210151856118	3.49779312563406	1034	1
3.68112233681327	3.50702008113950	1035	1
3.66957488441955	3.47769092174474	1036	1
3.68231120626238	3.50000602341640	1037	1
3.67302848518503	3.48158546166121	1038	1
3.66988646101093	3.47937010853506	1039	1
3.67833984257600	3.48539884647506	1040	1
3.67593850106016	3.48458209268000	1041	1
3.68086916667559	3.50723467077218	1042	1
3.67576716286244	3.49556105769980	1043	1
3.68002364282132	3.50422522444062	1044	1
3.68326737690898	3.50806658348202	1045	1
3.68395942581854	3.50133249823051	1046	1
3.67036902057599	3.47427671820509	1047	1
3.68419869624592	3.50871798634126	1048	1
3.67847661955954	3.49675414459787	1049	1
3.67690299762152	3.49545463666659	1050	1
3.66825921762715	3.47305952107004	1051	1
3.67823850565734	3.49462899335224	1052	1
3.68361417734584	3.50567184280652	1053	1
3.66882773042769	3.47294695747266	1054	1
3.67292470769902	3.47915036922163	1055	1
3.67462948128210	3.47857401739040	1056	1
3.68115418078315	3.49974407231754	1057	1
3.67909135167558	3.49305290538624	1058	1
3.67796425739226	3.48558017417609	1059	1
3.67094137727375	3.48301862462528	1060	1
3.68054574030003	3.50312733910647	1061	1
3.67578712918848	3.50020008619145	1062	1
3.69319947434805	3.54431973532676	1063	1
3.68162796226013	3.50729906975120	1064	1
3.68481950006415	3.51325637031975	1065	1
3.67847301536961	3.50439254153435	1066	1
3.67587121634127	3.48891378421307	1067	1
3.68415790419319	3.50750901865171	1068	1
3.68155922828597	3.50099594557815	1069	1
3.66497677085496	3.47128125061473	1070	1
3.67683962453869	3.48959019591187	1071	1
3.67487172019483	3.48627869709161	1072	1
3.68163581150795	3.50272896226862	1073	1
3.67621079176402	3.49284622882974	1074	1
3.68123238154626	3.51316664656602	1075	1
3.67325612847943	3.49084642180018	1076	1
3.68267576765811	3.49535880369638	1077	1
3.67370556371518	3.48369486801316	1078	1
3.67289302594735	3.48161461219213	1079	1
3.68503949836504	3.50262039552046	1080	1
3.67943391705170	3.49811177956438	1081	1
3.67080636620349	3.48141479883653	1082	1
3.67810325295181	3.49255583775769	1083	1
3.67817607623552	3.49639755874249	1084	1
3.67553960714976	3.48013060786809	1085	1
3.68271112596373	3.49545490629056	1086	1
3.66890117150997	3.47121074779639	1087	1
3.66951084157935	3.48562355070714	1088	1
3.68225903862771	3.50461154669209	1089	1
3.68030499007698	3.49842517949728	1090	1
3.68820622451123	3.51683289753726	1091	1
3.66934710704243	3.47615703680595	1092	1
3.67885950754043	3.49919971378343	1093	1
3.67438780246277	3.48370809434849	1094	1
3.68061594169653	3.49544064374480	1095	1
3.67286929630860	3.48365888177971	1096	1
3.68191885619111	3.50975528170575	1097	1
3.67933758572640	3.50249107788340	1098	1
3.68104280064532	3.50342096548867	1099	1
3.68126765462046	3.50499380724700	1100	1
3.68012782114742	3.50603837583199	1101	1
3.67924854917100	3.50747773249189	1102	1
3.68256481924161	3.50156521399918	1103	1
3.67532770392075	3.48628370172666	1104	1
3.68136916608160	3.50601160898554	1105	1
3.67776285032460	3.49684064161809	1106	1
3.67061481917862	3.47541473767059	1107	1
3.67071757155960	3.47479199105927	1108	1
3.66638250131919	3.47225144918306	1109	1
3.66838586959602	3.47692633033249	1110	1
3.66856131554631	3.48265976838811	1111	1
3.67344749583982	3.48453183233074	1112	1
3.67785625726860	3.49444051934948	1113	1
3.67503833323210	3.49276518877493	1114	1
3.67802164538299	3.49899097114172	1115	1
3.67789505426670	3.49119263482786	1116	1
3.67531629984634	3.48459053716731	1117	1
3.67757618760970	3.50034859381451	1118	1
3.66991833590165	3.48137788116566	1119	1
3.66139159518986	3.46599008525557	1120	1
3.67277517719539	3.49515316461557	1121	1
3.68066305580137	3.50508234613867	1122	1
3.67239351463771	3.48194577047195	1123	1
3.67577498223471	3.49974177226347	1124	1
3.67094079093814	3.47951709713211	1125	1
3.68132335790435	3.50218810755190	1126	1
3.67420045238747	3.48962139689688	1127	1
3.67302806799355	3.48762323943287	1128	1
3.67264383693916	3.48112476626298	1129	1
3.67706256744325	3.49511210008805	1130	1
3.67843379673851	3.49843806908880	1131	1
3.67714303726737	3.50210864168395	1132	1
3.66398269598044	3.46877394378788	1133	1
3.65983675072420	3.45909984556624	1134	1
3.67162296232473	3.47889830987526	1135	1
3.68086191869520	3.50597061780412	1136	1
3.68438873977020	3.51092076841981	1137	1
3.67704637362728	3.49303210622295	1138	1
3.67827482032577	3.50728806618384	1139	1
3.67824502928647	3.49492373208757	1140	1
3.67398966209229	3.48506980170907	1141	1
3.67276026987087	3.48562389320876	1142	1
3.66475843743921	3.46527608944909	1143	1
3.67307284934910	3.48403768517091	1144	1
3.68081721323162	3.50136405500440	1145	1
3.66941593742665	3.47776385213146	1146	1
3.67007506010037	3.48369482387405	1147	1
3.67775368974649	3.50621188340757	1148	1
3.66806486203138	3.47307214682997	1149	1
3.67071855336520	3.48565343950621	1150	1
3.67207063268441	3.48599224725265	1151	1
3.67411651178852	3.49778699279162	1152	1
3.67265933108748	3.49255975885835	1153	1
3.67748651519755	3.49766090216939	1154	1
3.67416975891843	3.48913937166481	1155	1
3.67167208865391	3.48699093263505	1156	1
3.67061059898515	3.48851429732204	1157	1
3.67212335137795	3.48896639277031	1158	1
3.67623532474234	3.50170466408164	1159	1
3.67535402994005	3.49855168804388	1160	1
3.67512092404468	3.49046142078711	1161	1
3.67481603345402	3.48951882470640	1162	1
3.67243831365173	3.49951242090378	1163	1
3.68182102942703	3.51760869141749	1164	1
3.67766214410527	3.50374523216556	1165	1
3.67440292410471	3.50130355251412	1166	1
3.67541626008758	3.50363162926926	1167	1
3.66956633881784	3.48021353307141	1168	1
3.66926223972862	3.47817659673388	1169	1
3.68033202889071	3.51470965235110	1170	1
3.68206644480468	3.49714168703801	1171	1
3.67516144481441	3.49167592698915	1172	1
3.67815751373970	3.49619745411557	1173	1
3.66234058782990	3.46614114409942	1174	1
3.67053017571219	3.48690640088133	1175	1
3.67429361632690	3.48759473710215	1176	1
3.67215519299593	3.48185925204827	1177	1
3.67163338356974	3.48732371253050	1178	1
3.67672743763240	3.49324522259296	1179	1
3.66815722536667	3.47944290498141	1180	1
3.67689981145770	3.49764976775374	1181	1
3.68611957957118	3.52202231330443	1182	1
3.68503589759921	3.52489292861462	1183	1
3.67635448287162	3.51253661993490	1184	1
3.66554767191227	3.48206475184567	1185	1
3.67928044513766	3.50745481645884	1186	1
3.67775786610468	3.50109506772298	1187	1
3.66490993546732	3.47835228288089	1188	1
3.68665499578278	3.52337632438190	1189	1
3.68307419151855	3.51367441924557	1190	1
3.67060420607245	3.48684999753378	1191	1
3.67788731476656	3.50006581231949	1192	1
3.67384056744803	3.49389462859747	1193	1
3.66935279176263	3.48140210326061	1194	1
3.67275567535470	3.49122238390462	1195	1
3.68074035382961	3.50973344426011	1196	1
3.68839317181067	3.53433116855059	1197	1
3.68106550345104	3.51199977390609	1198	1
3.68075723026515	3.51109983759607	1199	1
3.67418052814285	3.49274134087323	1200	1
3.67096232796373	3.48651206215560	1201	1
3.68326994465247	3.51020541807540	1202	1
3.67429834665584	3.48689339970171	1203	1
3.66240934040804	3.46794415658310	1204	1
3.66342456339591	3.47176177249689	1205	1
3.67114599725155	3.48361461450877	1206	1
3.67353215526758	3.49962357299006	1207	1
3.67919585621279	3.51381278740186	1208	1
3.66954645498352	3.49070036270849	1209	1
3.67483309163773	3.49808024275086	1210	1
3.66998441027618	3.48378651378353	1211	1
3.66464796052365	3.47508022271155	1212	1
3.66705727536303	3.48074957165135	1213	1
3.67833820121555	3.50244952291114	1214	1
3.68012923894713	3.50783442066123	1215	1
3.67871997419290	3.50940437544795	1216	1
3.67175286452625	3.47465196735619	1217	1
3.66931514197664	3.47502655955355	1218	1
3.67255287640227	3.48375939059941	1219	1
3.67237104473211	3.48255508641185	1220	1
3.65771824578549	3.45461923198800	1221	1
3.67280656000887	3.49625326985796	1222	1
3.67128909284551	3.48762088780738	1223	1
3.68147009997949	3.51568219943360	1224	1
3.68186403618473	3.51633674833061	1225	1
3.67121271527677	3.49815282503055	1226	1
3.66559089513831	3.48857630399138	1227	1
3.67996758285317	3.50400992290046	1228	1
3.67364569715533	3.49079908970960	1229	1
3.67286665680245	3.49321962398297	1230	1
3.67752837065055	3.48838422855517	1231	1
3.67472835934860	3.49404697374698	1232	1
3.66552056283982	3.47383035096479	1233	1
3.67838906167372	3.50228813065177	1234	1
3.67391546178204	3.49416590199605	1235	1
3.67634472084962	3.50625528316394	1236	1
3.67747487056179	3.51219620989823	1237	1
3.67696629660893	3.51092080199594	1238	1
3.68311230526444	3.51417497068432	1239	1
3.67405515267553	3.49534032812841	1240	1
3.67368747738954	3.48610772544642	1241	1
3.67000796117759	3.48830493740933	1242	1
3.67574032573824	3.49559362219697	1243	1
3.68104646338644	3.50631465738593	1244	1
3.67162036744166	3.48898312305093	1245	1
3.66917931747183	3.48301508553854	1246	1
3.66053252421396	3.47359946068322	1247	1
3.67053957341983	3.48255920195112	1248	1
3.67065373817996	3.48795390121783	1249	1
3.68733122693618	3.52970407310090	1250	1
3.67964860358868	3.50716467948751	1251	1
3.67469414495528	3.50329801913977	1252	1
3.68136239662656	3.51357992547784	1253	1
3.67608059915400	3.50002217106199	1254	1
3.66355440863994	3.46882745593735	1255	1
3.66607593558550	3.48471510744646	1256	1
3.67263672039692	3.49214086049561	1257	1
3.67695734118984	3.50996525707386	1258	1
3.67094497034707	3.48337395870352	1259	1
3.67170177047439	3.49195345125959	1260	1
3.67406395577054	3.49354941274455	1261	1
3.67567343363517	3.49111760182014	1262	1
3.66397698111778	3.47618664519639	1263	1
3.67776027772456	3.50136460251483	1264	1
3.68811236819932	3.52821955436569	1265	1
3.67937254974642	3.50975390892310	1266	1
3.68270475315986	3.51212577102868	1267	1
3.67952782339346	3.50667118360933	1268	1
3.68084708210969	3.51411790636951	1269	1
3.68734862553471	3.53103306895885	1270	1
3.68725462298387	3.53022891398528	1271	1
3.68061417599151	3.50078189335049	1272	1
3.67782244084229	3.50231879560871	1273	1
3.67433235781431	3.49379172608270	1274	1
3.67489682882806	3.49018341232848	1275	1
3.67256328579801	3.48810035175542	1276	1
3.67377863470618	3.48859018847451	1277	1
3.67826890907592	3.50619967757394	1278	1
3.66445789197684	3.47501961210399	1279	1
3.66675550271288	3.47987410892130	1280	1
3.67159636222050	3.49068286660297	1281	1
3.67110409637976	3.49771913411816	1282	1
3.66337689087794	3.45905607577382	1283	1
3.66931377442059	3.48206603391655	1284	1
3.66467425590638	3.46976926630133	1285	1
3.66543540934295	3.48056044533808	1286	1
3.66512949196131	3.47657215636912	1287	1
3.67296762844076	3.48558991057343	1288	1
3.67268538577415	3.48938783654192	1289	1
3.67188537926709	3.49427177193315	1290	1
3.67669663803089	3.51047554052941	1291	1
3.66446349742347	3.47814605973277	1292	1
3.67197168141112	3.49395575579175	1293	1
3.67117612180048	3.48495681135163	1294	1
3.66829972606508	3.47807305157392	1295	1
3.67484754858083	3.49983918291870	1296	1
3.67000362663604	3.48033351196305	1297	1
3.66785887658758	3.47931389314802	1298	1
3.67966583573621	3.50965624286594	1299	1
3.67778824700762	3.50495988438057	1300	1
3.67373229965851	3.48604156761452	1301	1
3.68497288158420	3.51999222471914	1302	1
3.67786719583536	3.50058486699224	1303	1
3.67586615588677	3.50607213122346	1304	1
3.67290304462917	3.49185182799839	1305	1
3.67611097090032	3.50210963348972	1306	1
3.67434029545372	3.49182797798107	1307	1
3.67123725462507	3.47674453313968	1308	1
3.67758756290049	3.49673250999926	1309	1
3.67257492598848	3.49465693047098	1310	1
3.66718148148755	3.48199360052284	1311	1
3.66625716373268	3.48276282559399	1312	1
3.67726408920249	3.49476076156599	1313	1
3.66750921501714	3.47905049141444	1314	1
3.66889363405296	3.48039689201822	1315	1
3.67369357813572	3.49028696700824	1316	1
3.68408377082596	3.51958200903985	1317	1
3.67591562210541	3.50011584705213	1318	1
3.68162365696507	3.51142048446882	1319	1
3.68775454127722	3.52582547436573	1320	1
3.67089472014409	3.48004467247059	1321	1
3.66298455823850	3.46758275812126	1322	1
3.66300918587527	3.47523654723876	1323	1
3.66919112235961	3.47310797631851	1324	1
3.66290757141128	3.46995410659293	1325	1
3.67443724093963	3.49283610808414	1326	1
3.66825430662737	3.48607810979474	1327	1
3.67071503741560	3.48585324501336	1328	1
3.67976515984054	3.50346803431033	1329	1
3.67491312235459	3.48647816378188	1330	1
3.67839165902504	3.50297281839450	1331	1
3.67515186653242	3.48925926696017	1332	1
3.67090780807442	3.48928770924886	1333	1
3.68001221037269	3.50791880307258	1334	1
3.67587766568540	3.49702414366687	1335	1
3.67593488311708	3.50339862214185	1336	1
3.67734154485734	3.50219791005941	1337	1
3.68258295725936	3.51405182946256	1338	1
3.68040975344701	3.51008971010118	1339	1
3.66510389167707	3.47414692612484	1340	1
3.66509066286822	3.47419617821121	1341	1
3.67415263764756	3.49312202194103	1342	1
3.67438165277211	3.50048151037400	1343	1
3.68238082581968	3.51286880636820	1344	1
3.67137952571169	3.47867333036651	1345	1
3.67306201766245	3.48724135296145	1346	1
3.67502194140328	3.49086355363993	1347	1
3.67774566874421	3.50858344839410	1348	1
3.67482491369113	3.49072628198177	1349	1
3.66536702378517	3.46260304351518	1350	1
3.67236572830727	3.48449463265137	1351	1
3.67582997181328	3.48478427262185	1352	1
3.67929416634933	3.50336475052971	1353	1
3.68409529548678	3.50765444375057	1354	1
3.67003131831530	3.48707679423018	1355	1
3.66594539987666	3.47729420744042	1356	1
3.67315554900776	3.48899458560168	1357	1
3.67511794834141	3.50319785007358	1358	1
3.67908749912099	3.51711834860493	1359	1
3.67620817714457	3.48915791471044	1360	1
3.68336442998292	3.51070642606032	1361	1
3.67121965205108	3.49352833143786	1362	1
3.66812770851783	3.48035662923203	1363	1
3.67033514597539	3.48115792291206	1364	1
3.67209665867555	3.49972279543981	1365	1
3.66831984666378	3.48534175104650	1366	1
3.67046758095961	3.49020091693774	1367	1
3.67612099988414	3.49589360377755	1368	1
3.67175505820228	3.48324951424437	1369	1
3.67578624960291	3.49322868414585	1370	1
3.67058001142611	3.48139561844666	1371	1
3.67952472411428	3.49976781844545	1372	1
3.66946810838225	3.47946205984662	1373	1
3.67248394863332	3.48605107708555	1374	1
3.67607694928381	3.49864873573303	1375	1
3.67927182259575	3.51103318665892	1376	1
3.68134555892834	3.51481658929809	1377	1
3.67773289837807	3.50181434821947	1378	1
3.66997121003214	3.48354114439987	1379	1
3.66633122917003	3.48215973772644	1380	1
3.67198414599420	3.49236012938861	1381	1
3.66407651297421	3.47087511472669	1382	1
3.66518724546477	3.46793145876992	1383	1
3.67064206372298	3.48654498800899	1384	1
3.66688993852509	3.48653828200367	1385	1
3.67279407423071	3.49164343360738	1386	1
3.67345134083032	3.48009751284977	1387	1
3.68295837714341	3.50559200477660	1388	1
3.67909347093421	3.50146610752205	1389	1
3.67474647140257	3.49798024296493	1390	1
3.67640268610659	3.49558351295777	1391	1
3.66695302074743	3.46955423085202	1392	1
3.68193124575824	3.50600768299416	1393	1
3.67699866408244	3.50277059740162	1394	1
3.66833689302643	3.48650650122710	1395	1
3.68692779098419	3.52241227768025	1396	1
3.68116475271196	3.50393824562283	1397	1
3.68088961984435	3.50042714197975	1398	1
3.68104751056524	3.50105402863441	1399	1
3.67660785699102	3.48786729505126	1400	1
3.66618665528853	3.47505342592965	1401	1
3.66863843152174	3.48111986314781	1402	1
3.67435957600302	3.48919421280481	1403	1
3.66767643768810	3.47350538801486	1404	1
3.66928885710834	3.48167291378708	1405	1
3.66465872522342	3.47068833311059	1406	1
3.67492299861615	3.48866978683974	1407	1
3.67694350659537	3.50223670866260	1408	1
3.67645866595298	3.49793731118926	1409	1
3.66632094161445	3.47299340116509	1410	1
3.66871059085814	3.47498195632632	1411	1
3.67407474573293	3.48391311212348	1412	1
3.66917108115660	3.47682457054435	1413	1
3.67272462936414	3.49285086347479	1414	1
3.67387358214684	3.48833210225496	1415	1
3.67511208457016	3.50267497335694	1416	1
3.67788057316136	3.51491216884996	1417	1
3.67642880572284	3.50701230400182	1418	1
3.67362469899090	3.49219036829714	1419	1
3.67285530776168	3.49064565709848	1420	1
3.66994283881274	3.47698305584425	1421	1
3.66874137582422	3.47877196460527	1422	1
3.67031816768808	3.48208079834969	1423	1
3.66820019557676	3.47898496726885	1424	1
3.67287914148559	3.48944843926120	1425	1
3.67004956072143	3.48459541719604	1426	1
3.67189561327396	3.48272817497816	1427	1
3.68174702596806	3.51600759274303	1428	1
3.68172840420995	3.51654121077533	1429	1
3.67918796190153	3.50584546081863	1430	1
3.67238581534491	3.49239618244348	1431	1
3.67583145681926	3.48866159287512	1432	1
3.68240460804271	3.50473328243752	1433	1
3.67333237053496	3.48736918453757	1434	1
3.67603067066018	3.47889025623893	1435	1
3.66819199830318	3.47390772847024	1436	1
3.67625002601610	3.49050110236295	1437	1
3.67507507263572	3.49200405795133	1438	1
3.67786436440927	3.49833051845953	1439	1
3.66680140548565	3.47628839947265	1440	1
3.66540765518872	3.47268596557978	1441	1
3.66659567216809	3.47623167571557	1442	1
3.66307460721836	3.47120547949534	1443	1
3.67455591785009	3.48746747284218	1444	1
3.68462767311683	3.51487747786493	1445	1
3.67555013281249	3.49091872668820	1446	1
3.66916228149577	3.48157934056921	1447	1
3.67070155032026	3.48425585727834	1448	1
3.66658084804412	3.46688750135931	1449	1
3.66331996746987	3.46049294074125	1450	1
3.66952016151251	3.47526382914171	1451	1
3.67950347850178	3.50515936472743	1452	1
3.66955718927194	3.47700334741486	1453	1
3.67103129296066	3.47772029780743	1454	1
3.67599775644431	3.48915482475234	1455	1
3.67325294462414	3.48248029951630	1456	1
3.67390892740105	3.48582214328696	1457	1
3.67977463188357	3.51096296706174	1458	1
3.67168889291015	3.47920115390409	1459	1
3.68021638164311	3.50545153680828	1460	1
3.68700130292990	3.52636765367682	1461	1
3.67925269911850	3.49312127298616	1462	1
3.67726753573102	3.49601274732020	1463	1
3.67965180619159	3.50147894171175	1464	1
3.67388346696835	3.49225610822330	1465	1
3.66706688813020	3.46755301723537	1466	1
3.66046735529232	3.46060394029644	1467	1
3.67755759639906	3.49610347834917	1468	1
3.67766670361229	3.48982204845748	1469	1
3.66608726904593	3.46261403635448	1470	1
3.67390355796087	3.48578130906139	1471	1
3.67333675491575	3.48592403886350	1472	1
3.67201683321694	3.49075358430337	1473	1
3.67062102297630	3.48452137943864	1474	1
3.67845584148759	3.51224972299177	1475	1
3.67346021349767	3.49808432233648	1476	1
3.67432181523923	3.48969198357907	1477	1
3.67569673342936	3.48899086271617	1478	1
3.67300328125119	3.48294497481266	1479	1
3.67299610106590	3.48614171121487	1480	1
3.67021022137746	3.48634222051429	1481	1
3.67381514277138	3.49131960288048	1482	1
3.66319441725476	3.45816992523221	1483	1
3.67384284914413	3.49313619421129	1484	1
3.66486041671909	3.46486807563687	1485	1
3.67472506004295	3.49003912377166	1486	1
3.68061245128597	3.50733797740393	1487	1
3.68161120946570	3.50402668659833	1488	1
3.66453941379277	3.47775382984602	1489	1
3.68141118769687	3.50079576290178	1490	1
3.67264530150942	3.49052402625446	1491	1
3.66783499814038	3.48338510026962	1492	1
3.67737258465794	3.50235490425303	1493	1
3.67858808504011	3.49932741625117	1494	1
3.66834606647055	3.48237788802821	1495	1
3.65979490583086	3.45405743468622	1496	1
3.67417141112029	3.49023793527743	1497	1
3.67785177591272	3.49609922864730	1498	1
3.67571976924658	3.50478446284487	1499	1
3.67585316733117	3.49080512062290	1500	1
3.67617201781125	3.49430025364636	1501	1
3.68293402157389	3.51717640804701	1502	1
3.67103563169994	3.49261254607723	1503	1
3.66419931852541	3.46388427590078	1504	1
3.65981331202199	3.45839162316529	1505	1
3.66593367991396	3.46892105643834	1506	1
3.66552360950842	3.47814419806477	1507	1
3.66439567658770	3.46991248347772	1508	1
3.67448892640273	3.50334662020781	1509	1
3.66664360326589	3.47225362056910	1510	1
3.67311022872611	3.49262744106035	1511	1
3.67911809527003	3.51078365653271	1512	1
3.66594240009705	3.48288547028089	1513	1
3.67486690290104	3.49341315619063	1514	1
3.66663108638243	3.47301507231922	1515	1
3.66272098796382	3.45612011617484	1516	1
3.66738185290001	3.47771902196591	1517	1
3.66234327081573	3.46626981545525	1518	1
3.66793559517777	3.47774283801469	1519	1
3.66117773394639	3.46282889177526	1520	1
3.67938453325572	3.50215645336849	1521	1
3.66131328917808	3.46853038243674	1522	1
3.66678849720255	3.47676262358734	1523	1
3.67179776281232	3.48596810869234	1524	1
3.67689367911734	3.49509442836010	1525	1
3.67675607671617	3.49569790998973	1526	1
3.66857011275118	3.47964014934851	1527	1
3.66185996844964	3.46856855486969	1528	1
3.66873690582027	3.47439230422489	1529	1
3.66035796970903	3.46268599394074	1530	1
3.66362291153862	3.46357718807782	1531	1
3.67511276356555	3.49951271378728	1532	1
3.67484265822955	3.49203683986887	1533	1
3.68266930617096	3.51214822927875	1534	1
3.66855373355468	3.48340836704880	1535	1
3.66633034749527	3.46783635511564	1536	1
3.66655620306304	3.47178538236127	1537	1
3.67723473787533	3.49488898333326	1538	1
3.67387019721764	3.49485751351669	1539	1
3.66751119259581	3.47465074398732	1540	1
3.67894270051215	3.50434563667117	1541	1
3.67438524543506	3.49960345570591	1542	1
3.66556930659164	3.47680181355999	1543	1
3.67197266383314	3.49372110653191	1544	1
3.67150776216737	3.48913178171927	1545	1
3.66935062820838	3.49006185506728	1546	1
3.68156335645853	3.51881429599098	1547	1
3.67226410617037	3.49772117566397	1548	1
3.67326113947945	3.49150694009976	1549	1
3.67166524411477	3.49694907179528	1550	1
3.67202577567925	3.49016638329818	1551	1
3.67614812519312	3.50946849188358	1552	1
3.66429745241636	3.47473888155355	1553	1
3.67008594582237	3.49330983945548	1554	1
3.67118995391218	3.48346566875694	1555	1
3.66653695042828	3.48139195953906	1556	1
3.67117635154472	3.49331804561155	1557	1
3.67414041430245	3.50549082625026	1558	1
3.67074091183642	3.48995494116596	1559	1
3.66613861656418	3.47746538559124	1560	1
3.66746417065316	3.48287369726639	1561	1
3.65796029735423	3.46106362620629	1562	1
3.67283692298860	3.49559007251507	1563	1
3.66880026575524	3.48710168085292	1564	1
3.67645142574911	3.50053844919811	1565	1
3.67302525118259	3.49101761327352	1566	1
3.66413718750952	3.47664480015000	1567	1
3.65676856343316	3.45523025939008	1568	1
3.66365080639609	3.46578106479761	1569	1
3.67040747496133	3.49209706557771	1570	1
3.67519596151609	3.49354722049530	1571	1
3.66460675205345	3.46665655300555	1572	1
3.66502660652354	3.47387298898669	1573	1
3.67797169119557	3.50555600887359	1574	1
3.67416734857740	3.49218490451310	1575	1
3.67042719141699	3.49557249860727	1576	1
3.66912307037370	3.48847197452038	1577	1
3.67158420340541	3.49078873505067	1578	1
3.66623910093594	3.47503024932726	1579	1
3.66986012789002	3.48426410300610	1580	1
3.67000736274043	3.47904713905977	1581	1
3.66686838145798	3.47907226323184	1582	1
3.66373662225354	3.47077859796633	1583	1
3.67541945712664	3.50112221854786	1584	1
3.67751719378763	3.50600541726747	1585	1
3.66465158539703	3.47757114462548	1586	1
3.66594808074453	3.48035557208130	1587	1
3.67135588009953	3.48794519856130	1588	1
3.66830523974924	3.47755328166501	1589	1
3.66584138507678	3.46662096795902	1590	1
3.65807536177010	3.45501355855182	1591	1
3.66136964827448	3.47507952996991	1592	1
3.66787915863069	3.48872868306418	1593	1
3.66836120847203	3.47593045246943	1594	1
3.67376197537732	3.51060673565383	1595	1
3.67337845925570	3.49189647934356	1596	1
3.66853453733759	3.47748889019013	1597	1
3.66893462198355	3.48051350294804	1598	1
3.66945408690595	3.48453099432943	1599	1
3.66630102723005	3.47846976196004	1600	1
3.67093027034383	3.49484951756766	1601	1
3.67233788680550	3.49293161117926	1602	1
3.66880077023824	3.48863329712063	1603	1
3.67022427805711	3.50013220839911	1604	1
3.67333717722620	3.49406928829409	1605	1
3.67318663419347	3.48595450378547	1606	1
3.66491584690971	3.48113871755306	1607	1
3.67374550370951	3.50195742053600	1608	1
3.67853339413939	3.51873695253504	1609	1
3.66484854637174	3.48367640761919	1610	1
3.66048889821254	3.45364756211892	1611	1
3.66996207000528	3.48475270537559	1612	1
3.67329424395686	3.49206363078002	1613	1
3.65969581007542	3.46086186208853	1614	1
3.67341329226564	3.48510058662155	1615	1
3.67698858110494	3.50910621596837	1616	1
3.66802504796170	3.47285592245375	1617	1
3.67370262246484	3.49853903425742	1618	1
3.67376374355804	3.49202385682924	1619	1
3.68438564284922	3.52059460330979	1620	1
3.67316732994522	3.49640229156241	1621	1
3.66934880153713	3.47115315593770	1622	1
3.66071171833049	3.46871699428076	1623	1
3.66831119310007	3.47861646894071	1624	1
3.66657916544764	3.49059575862982	1625	1
3.68258788287708	3.51550170653186	1626	1
3.67378218035616	3.49664644666383	1627	1
3.67282192295607	3.48760136560707	1628	1
3.67915589599357	3.52395576182631	1629	1
3.66976894084300	3.49750895880312	1630	1
3.66584505930642	3.48648022137016	1631	1
3.67685107070829	3.49706800479834	1632	1
3.66694476267457	3.48272136033387	1633	1
3.67587451803690	3.49643021079545	1634	1
3.66639546813095	3.48141272945741	1635	1
3.65889653259717	3.44891142630151	1636	1
3.67429363364267	3.49228066729781	1637	1
3.67878465456150	3.50021189282121	1638	1
3.65545206066999	3.45603157753258	1639	1
3.66646289304458	3.47538929526366	1640	1
3.66236346094558	3.47346760731751	1641	1
3.67006838446336	3.48883789610270	1642	1
3.67437075437121	3.50375784525315	1643	1
3.67530617396269	3.49943978225762	1644	1
3.67131077204929	3.49323743670095	1645	1
3.67099079857587	3.49616857131051	1646	1
3.67562074444360	3.51378740500961	1647	1
3.68444902003439	3.52902640962742	1648	1
3.67894926661650	3.51602996483397	1649	1
3.67614894987890	3.50124106787969	1650	1
3.68117730601703	3.51439484717220	1651	1
3.66638549131525	3.48652090719445	1652	1
3.67395140033255	3.49921783687064	1653	1
3.67528395410560	3.50188167501838	1654	1
3.65771005812803	3.47437449691307	1655	1
3.66321643776514	3.46961076064809	1656	1
3.66835465622058	3.47698842347142	1657	1
3.67658361434818	3.50246055176863	1658	1
3.67197459706541	3.48568909238067	1659	1
3.67067890966015	3.48357947441155	1660	1
3.66797616015934	3.48703696782824	1661	1
3.66862800479811	3.49051912103707	1662	1
3.67474604703947	3.50865141382924	1663	1
3.65817439718536	3.46637041101921	1664	1
3.67174608896860	3.48204171120679	1665	1
3.67271596157509	3.49655334477250	1666	1
3.66902157749917	3.48989988463601	1667	1
3.66771457268174	3.48475758896961	1668	1
3.68425207461348	3.52977419615303	1669	1
3.67040144806283	3.49226565694987	1670	1
3.66671743134116	3.48231630677374	1671	1
3.67368743384586	3.50276978328228	1672	1
3.66493624305770	3.48172005525988	1673	1
3.67517969668512	3.50279741554423	1674	1
3.67860849327157	3.50473946282154	1675	1
3.68392043532521	3.51824266368122	1676	1
3.67920279146361	3.50586135081931	1677	1
3.67423174034468	3.49162008641403	1678	1
3.66116839391801	3.46646567924942	1679	1
3.67241938268904	3.49668833376597	1680	1
3.66435460050532	3.47934898897084	1681	1
3.67294985569253	3.48875138683794	1682	1
3.67947197908308	3.51195501831524	1683	1
3.67568650557830	3.51245233423944	1684	1
3.67169196401845	3.49957873445595	1685	1
3.66224155878058	3.46545813676972	1686	1
3.67279130869977	3.49139485600631	1687	1
3.66950061236998	3.48001075059262	1688	1
3.68070160989501	3.51914031204263	1689	1
3.67611152115583	3.50523765419226	1690	1
3.67396201141344	3.48810656078203	1691	1
3.67209164422194	3.49362772715455	1692	1
3.67039650495389	3.49206294634825	1693	1
3.67304679890258	3.49145611344608	1694	1
3.67066799596197	3.48851412238367	1695	1
3.66259026992269	3.47180286412659	1696	1
3.68407518207337	3.52951831019184	1697	1
3.67592865030514	3.50305804270547	1698	1
3.66739548616773	3.47252142870615	1699	1
3.67503176168373	3.49230463779647	1700	1
3.65950297984833	3.45841836302955	1701	1
3.66943379410519	3.49263672581462	1702	1
3.68232682010769	3.50735521319800	1703	1
3.67868236473292	3.51549316336127	1704	1
3.67768570034470	3.50270825202409	1705	1
3.67208537758977	3.48900655954572	1706	1
3.67401653888701	3.49730586449739	1707	1
3.67384994189604	3.49128181781728	1708	1
3.67414618162788	3.49567580512507	1709	1
3.66758858439622	3.48400395726871	1710	1
3.66578367737009	3.48575420986161	1711	1
3.66625620671014	3.48400603376107	1712	1
3.67203888426685	3.49027368222486	1713	1
3.66415666842050	3.47093469502284	1714	1
3.67097473159012	3.47760108159720	1715	1
3.67262654337008	3.49461932148247	1716	1
3.66671842190118	3.48149001389328	1717	1
3.66539672443017	3.47375199010597	1718	1
3.67595424354893	3.50459630731771	1719	1
3.67609957497172	3.49672378728739	1720	1
3.67135622102546	3.48377039331685	1721	1
3.67596310957819	3.49706886932339	1722	1
3.67537665435779	3.49545379032352	1723	1
3.67560241585840	3.51121499332176	1724	1
3.67489836356398	3.50324685955656	1725	1
3.67553192555023	3.50005473858987	1726	1
3.68268825729914	3.50883363790363	1727	1
3.67858559262873	3.50496641095913	1728	1
3.68314622243491	3.51610805971183	1729	1
3.68158472978036	3.51901882980245	1730	1
3.67322262110364	3.48609441339931	1731	1
3.68107699831612	3.51168962040255	1732	1
3.67421560589147	3.49536143297615	1733	1
3.67416915672684	3.48871380090923	1734	1
3.66527876017272	3.47949742311624	1735	1
3.65813987030215	3.46266067448577	1736	1
3.66875468241016	3.49183476709030	1737	1
3.67307675807862	3.49471700323307	1738	1
3.66091397721532	3.46300388291645	1739	1
3.66842423535002	3.48417252318497	1740	1
3.67587714367936	3.49297796968746	1741	1
3.67360418001333	3.49245955193144	1742	1
3.68572972661832	3.52931857610446	1743	1
3.67445173857663	3.49606962461420	1744	1
3.66813049821177	3.48446364520858	1745	1
3.67296811508130	3.49162528460419	1746	1
3.67557077165026	3.50463566100240	1747	1
3.67161899285334	3.49438845170374	1748	1
3.67875962235405	3.51530205206921	1749	1
3.68590872885065	3.52343643292665	1750	1
3.67447348006897	3.50039415703926	1751	1
3.67799642132999	3.50613674042361	1752	1
3.67140338265770	3.49339737292829	1753	1
3.66685080691258	3.48533569673163	1754	1
3.66497261627385	3.46702561208464	1755	1
3.66128662603611	3.46613912275508	1756	1
3.66304446295570	3.46977557045000	1757	1
3.67490521531912	3.50859633331780	1758	1
3.67159638631691	3.49914353757494	1759	1
3.66948740293449	3.49741633305093	1760	1
3.66681901057969	3.48708310600631	1761	1
3.66915966531731	3.49541084674984	1762	1
3.66882355136107	3.49118260622833	1763	1
3.66663874789063	3.47744806718205	1764	1
3.67096263658476	3.49669060992931	1765	1
3.67638887507847	3.49690052625333	1766	1
3.67341343848867	3.49279498722283	1767	1
3.66301003880399	3.46333876668072	1768	1
3.67544195733332	3.49534747314645	1769	1
3.66729651592625	3.48473372876632	1770	1
3.66786758631309	3.47531081567438	1771	1
3.66413094364770	3.47412182707398	1772	1
3.66545699915701	3.48130510926562	1773	1
3.67426289995403	3.50144581801079	1774	1
3.67846648262844	3.51469630130372	1775	1
3.68165281011086	3.51670016254436	1776	1
3.66402716965987	3.47950138932588	1777	1
3.66232063903933	3.46644605773885	1778	1
3.67567009630040	3.50145328237959	1779	1
3.67562677557484	3.50003829562383	1780	1
3.65822056316195	3.46727298111153	1781	1
3.66966827634001	3.48418943306124	1782	1
3.66680145381271	3.49008338345894	1783	1
3.67387423945944	3.48944357238132	1784	1
3.67290209517928	3.49175872855000	1785	1
3.67183131450659	3.49768068482684	1786	1
3.67311449007368	3.50136477095397	1787	1
3.67790389181074	3.51508061003971	1788	1
3.66693072298044	3.47908197147253	1789	1
3.67359479028120	3.49580505490267	1790	1
3.67238108832272	3.49235522863621	1791	1
3.66156909666345	3.47093319869739	1792	1
3.67008282082933	3.48539908774102	1793	1
3.66576252861096	3.48544214012079	1794	1
3.66725617510324	3.48886382900129	1795	1
3.66855722743593	3.48239118235611	1796	1
3.67069240838994	3.49289759509040	1797	1
3.66994446310985	3.50029009836505	1798	1
3.67527029719809	3.49817313188656	1799	1
3.67380652890276	3.50886715104679	1800	1
3.66161385489714	3.46771934728531	1801	1
3.66460609688647	3.48011724978079	1802	1
3.67127428329993	3.48628784562412	1803	1
3.66568702234610	3.47577081806792	1804	1
3.66529888974637	3.48803519359529	1805	1
3.67104091933182	3.49314507792008	1806	1
3.66097908409534	3.46409492287799	1807	1
3.66693039836658	3.48316946365218	1808	1
3.66880385673321	3.48793694808637	1809	1
3.67500102765787	3.50506491762678	1810	1
3.67334336667309	3.50056676028192	1811	1
3.67085127238080	3.48654254038436	1812	1
3.67439797916495	3.50169334874162	1813	1
3.67025469532920	3.48994784161332	1814	1
3.66062921906950	3.46834044972606	1815	1
3.65748556730094	3.46325979715747	1816	1
3.66574691898129	3.48964356456584	1817	1
3.66810487835275	3.48561313351433	1818	1
3.67369936690982	3.50244315304919	1819	1
3.67529729673948	3.50279826791751	1820	1
3.66566337060571	3.48312034610448	1821	1
3.67287473294115	3.49795318349366	1822	1
3.67826648454860	3.50838078070085	1823	1
3.66955320361140	3.49676878701173	1824	1
3.66671487533555	3.48107776042768	1825	1
3.67274371488987	3.49208866528167	1826	1
3.67117940611450	3.50086220326668	1827	1
3.67198887627510	3.50509163087793	1828	1
3.67055933251446	3.50366056919010	1829	1
3.67243626949576	3.50307953608382	1830	1
3.67815185799956	3.50863486672108	1831	1
3.67688461007465	3.51796565215218	1832	1
3.66927335828372	3.49581482371839	1833	1
3.66869158027513	3.49277664032441	1834	1
3.67376935779135	3.50436191380061	1835	1
3.66893373696886	3.48848177825531	1836	1
3.66643016593237	3.47818159270830	1837	1
3.66630908672008	3.48534033474541	1838	1
3.67747672327137	3.51317201396612	1839	1
3.67748501717928	3.49964554956185	1840	1
3.65605943062308	3.45986356411233	1841	1
3.66782190881667	3.48798927148242	1842	1
3.66989967063513	3.48327554626463	1843	1
3.66604126758770	3.47798589030520	1844	1
3.67684545533309	3.51053161710089	1845	1
3.66994629045533	3.48726736570623	1846	1
3.66557628517409	3.48764793115627	1847	1
3.66758027454512	3.48724649572737	1848	1
3.66152776860247	3.46652602736193	1849	1
3.66550777139883	3.47566744390850	1850	1
3.67572736917306	3.49360072176472	1851	1
3.66626704465421	3.47396587030381	1852	1
3.66454255449030	3.47735251997288	1853	1
3.67199717340783	3.49080043472798	1854	1
3.66811074259025	3.48225517705704	1855	1
3.66778390798999	3.47216419554357	1856	1
3.66666358490407	3.48660370728227	1857	1
3.67315028248850	3.49012945048672	1858	1
3.67212216784084	3.49213390606999	1859	1
3.66674756064988	3.48473917219564	1860	1
3.67078652032101	3.49032050306843	1861	1
3.67329932085565	3.48874676559525	1862	1
3.66335700596717	3.46618681772149	1863	1
3.65901429449786	3.45790359357272	1864	1
3.66835094188209	3.46868921413756	1865	1
3.67290472667834	3.48882258415666	1866	1
3.66875426661563	3.48329832069151	1867	1
3.65998425933007	3.46160878101528	1868	1
3.67118399529702	3.49036718995783	1869	1
3.66846217453551	3.48222302331448	1870	1
3.67595494505188	3.49848106307218	1871	1
3.67650949788913	3.51156697946874	1872	1
3.68210812739911	3.51706723202315	1873	1
3.68376973297237	3.52037467287024	1874	1
3.67895211112449	3.50619719715627	1875	1
3.67174759053384	3.47778932115837	1876	1
3.67832351209982	3.50619121476825	1877	1
3.66855526756304	3.48359605529398	1878	1
3.66489994817298	3.46694612284400	1879	1
3.66614524148888	3.46909951428395	1880	1
3.66638821612117	3.46340792587580	1881	1
3.67332334508730	3.48440624843684	1882	1
3.67609353144091	3.49827347470941	1883	1
3.67611318871990	3.50638950829840	1884	1
3.65793850921078	3.45311100272607	1885	1
3.67176993315168	3.49802043395533	1886	1
3.67661856101888	3.50161455026902	1887	1
3.66973574755893	3.48611055430571	1888	1
3.67171003772885	3.48391229435566	1889	1
3.67463552844474	3.49649173214228	1890	1
3.67336936214023	3.49357636708587	1891	1
3.66998802864861	3.48344771674709	1892	1
3.66627399339254	3.48249891735814	1893	1
3.67478168216543	3.49877038097609	1894	1
3.68285427863996	3.51328973267346	1895	1
3.67404033701847	3.49885867931770	1896	1
3.67126130022148	3.49121738700427	1897	1
3.65948340073998	3.45674138976486	1898	1
3.66922387381202	3.47800385547036	1899	1
3.67451597914413	3.49263448481169	1900	1
3.67103087322343	3.47696117042000	1901	1
3.67388344882491	3.49216416664275	1902	1
3.67870489629668	3.49921856978736	1903	1
3.67650340568516	3.49548864353916	1904	1
3.66975211151606	3.48489322963028	1905	1
3.67043166235421	3.48200965566193	1906	1
3.67716038290843	3.49853247011537	1907	1
3.67160481353605	3.48598336418759	1908	1
3.67729789231940	3.49786678993090	1909	1
3.67240153362124	3.48490431938637	1910	1
3.66898233387606	3.48039147320572	1911	1
3.67279441882407	3.49686245969951	1912	1
3.66800490288044	3.48309328092503	1913	1
3.67105653638471	3.48679426908951	1914	1
3.67207712369484	3.48851763976900	1915	1
3.67708039257084	3.50343357376588	1916	1
3.67568734730493	3.50130214217082	1917	1
3.67649305934875	3.51023183925960	1918	1
3.68362209325161	3.51761673367711	1919	1
3.67599728572833	3.49784536834810	1920	1
3.67460546287119	3.48817647360337	1921	1
3.67689115612426	3.50650434891978	1922	1
3.67287136519249	3.48991854639684	1923	1
3.67388181155734	3.49639907854688	1924	1
3.67743698467645	3.49999306874225	1925	1
3.67189117021634	3.48862830706565	1926	1
3.66826266279401	3.47792317116755	1927	1
3.66249238068915	3.47249882837332	1928	1
3.66141922231966	3.47092322607370	1929	1
3.66823915470320	3.47943390092118	1930	1
3.66808696590458	3.47843879731184	1931	1
3.67074363506380	3.48024661791480	1932	1
3.66564607222867	3.46998490261556	1933	1
3.66624793267834	3.47226543002343	1934	1
3.66475752709128	3.47019849535224	1935	1
3.66899759912040	3.48467526293266	1936	1
3.66933257757740	3.48591764180682	1937	1
3.67041462884384	3.47584780036542	1938	1
3.66997212872650	3.48044698864447	1939	1
3.68287608323585	3.50998184526154	1940	1
3.67494002623208	3.49660468908842	1941	1
3.66935913924166	3.48650651141161	1942	1
3.66976141149502	3.48918645807001	1943	1
3.67106153669350	3.49001296445736	1944	1
3.66560615660319	3.48309545786258	1945	1
3.66909428296860	3.48199705609150	1946	1
3.67338405390297	3.48993893059274	1947	1
3.67231982869075	3.48041348071740	1948	1
3.66760626187273	3.48420653115308	1949	1
3.67089836696911	3.48358409692455	1950	1
3.67283346815754	3.48357188041388	1951	1
3.67474673178893	3.49993086166565	1952	1
3.67891919005082	3.50566942012106	1953	1
3.67601737611829	3.49994002292943	1954	1
3.68480608605565	3.52333819090977	1955	1
3.67924812476225	3.50795675195843	1956	1
3.67688018170498	3.50275460142416	1957	1
3.67196388971791	3.48445413083586	1958	1
3.66921923169326	3.48546229799408	1959	1
3.66828860209569	3.47114807411393	1960	1
3.67048760135044	3.47983444612109	1961	1
3.67396902275340	3.48967831341333	1962	1
3.67006483171596	3.48443593940905	1963	1
3.67497659738147	3.49807613864840	1964	1
3.67274373479412	3.49195585903878	1965	1
3.67482571444135	3.49880636118584	1966	1
3.67946865697393	3.50549427006178	1967	1
3.66021635899859	3.47309235323509	1968	1
3.67274717214693	3.48655388800926	1969	1
3.67482922861258	3.49317382014264	1970	1
3.67432852220508	3.49475131010775	1971	1
3.67632339528958	3.49451904504034	1972	1
3.67831197710474	3.50086172912945	1973	1
3.66119097401531	3.46362507724712	1974	1
3.66620757735921	3.46885370893770	1975	1
3.68090125321985	3.51044442148087	1976	1
3.67656445804805	3.48923580818238	1977	1
3.67183355246070	3.49170858527542	1978	1
3.68261106100259	3.50942552889155	1979	1
3.67533795361152	3.49858138956092	1980	1
3.67843766073216	3.49349684268859	1981	1
3.67461103573740	3.48949101544701	1982	1
3.66605230536523	3.47865061566443	1983	1
3.67053713766977	3.48568615012321	1984	1
3.68080530158924	3.51023799797879	1985	1
3.66887114979366	3.47935218887408	1986	1
3.67480189413416	3.49119317187577	1987	1
3.67213270053377	3.49058157111657	1988	1
3.67622127929004	3.50055833037103	1989	1
3.67923572474520	3.51016157995688	1990	1
3.66164462032059	3.47249644008043	1991	1
3.66546103015009	3.47481050346483	1992	1
3.67538479169907	3.48810800005081	1993	1
3.67159281400776	3.48755809797634	1994	1
3.67158942769609	3.48055135140862	1995	1
3.67874878614165	3.51232899438896	1996	1
3.65962850483671	3.45610619257842	1997	1
3.66461898420705	3.46828645937414	1998	1
3.66646266856540	3.47639720604624	1999	1
3.67409104634967	3.50574802711700	2000	1
[truncated: 23,000 more rows]
