# Supplementary material for: Reversibility and Viscoelastic Properties of Micropillar Supported and Oriented Magnesium Bundled F-Actin
Source: PLoS One. 2015 Aug 31;10(8):e0136432. doi: 10.1371/journal.pone.0136432 (PMC4556452; doi:10.1371/journal.pone.0136432)
Supplement: S1 Data — See the Readme.txt file within. (ZIP) [file pone.0136432.s004.zip › Rheology-raw-data/120416 10mM/fov2032noDD/fov2032noDD.txt]

3.07240379873072	3.72937214467539	1	1
3.07298646644127	3.72261229680595	2	1
3.07094590156995	3.71774859870977	3	1
3.07148165137929	3.71828170761065	4	1
3.07216039127763	3.71482684570583	5	1
3.08607760698804	3.73182317828567	6	1
3.07573663453249	3.73924349176536	7	1
3.07782840148283	3.72895092128028	8	1
3.05916191816282	3.71054483907713	9	1
3.07223551146452	3.71128442545643	10	1
3.07438525312195	3.72678584590936	11	1
3.05647682879180	3.68011407516307	12	1
3.05227063425347	3.69048978114481	13	1
3.05260520936223	3.69928554011316	14	1
3.05572792908823	3.71699722551950	15	1
3.06814839942743	3.71985116075538	16	1
3.07344144477852	3.72953387195839	17	1
3.05311717259497	3.70990364247047	18	1
3.05259339343570	3.70087207247715	19	1
3.04469886846698	3.68030514272284	20	1
3.04021456677048	3.65690495429147	21	1
3.05705842698535	3.69509913862565	22	1
3.05295960869907	3.68896231390890	23	1
3.05696914913907	3.69027237112294	24	1
3.05221784374380	3.68493688433751	25	1
3.04365103199073	3.66605650281422	26	1
3.05184625003108	3.69753111718964	27	1
3.07257082596008	3.74897637169274	28	1
3.07123998446688	3.74596872163959	29	1
3.06779798361823	3.72277502958613	30	1
3.06026577849559	3.70131899316072	31	1
3.06067191765942	3.67414294817865	32	1
3.06646560020486	3.72512885771954	33	1
3.07614901638124	3.74788873377814	34	1
3.06146580061179	3.71948203850996	35	1
3.06526057628261	3.73789868612239	36	1
3.04848182637914	3.67390026152339	37	1
3.05179903806190	3.71166348225371	38	1
3.06369845166887	3.70619520030003	39	1
3.06157849418292	3.68410280651316	40	1
3.06824446399161	3.73949775948101	41	1
3.06170123187158	3.73545113229543	42	1
3.06226057430958	3.70801472705597	43	1
3.06873107571029	3.71529301187393	44	1
3.06068902932999	3.72764802862572	45	1
3.05265746233432	3.70524194811464	46	1
3.04444600712137	3.67737849342903	47	1
3.05360217239960	3.67417650158105	48	1
3.04785513070172	3.68338683395358	49	1
3.06892482402147	3.71707429575389	50	1
3.05631334336205	3.72248117967212	51	1
3.05041861286905	3.70081033006792	52	1
3.05877926274385	3.70952249092861	53	1
3.06202567563563	3.71760351110924	54	1
3.07396484977151	3.75818082490022	55	1
3.06749170356483	3.70771460636608	56	1
3.04328984792996	3.68783937400434	57	1
3.04943543330417	3.69920933937827	58	1
3.05752515509886	3.69399192521960	59	1
3.05287811953163	3.69042660169047	60	1
3.05149077901408	3.68611860485424	61	1
3.07064596049994	3.72704932770225	62	1
3.07597071470402	3.73460093120469	63	1
3.06906445822848	3.70550103653209	64	1
3.05316748131296	3.67526396097904	65	1
3.05332791776282	3.68545744879967	66	1
3.06147241498578	3.70027107881767	67	1
3.04697170281318	3.68343865115561	68	1
3.05349200899927	3.70292723160589	69	1
3.03657665341847	3.66295636229263	70	1
3.05110924418044	3.68987284774425	71	1
3.06955637135118	3.71068626495725	72	1
3.07059321327734	3.72055201729901	73	1
3.07639025257744	3.72120137723623	74	1
3.06258142390308	3.70346930597578	75	1
3.08073177920307	3.72690312078653	76	1
3.07422699082144	3.71733943312110	77	1
3.07134783930056	3.72257859302086	78	1
3.06446987225778	3.72384213563499	79	1
3.07474296352671	3.74410012406425	80	1
3.06152776264335	3.70825855175553	81	1
3.06820019253809	3.73110535750690	82	1
3.07494871694775	3.73844517210202	83	1
3.08158148109026	3.73809720259444	84	1
3.07733280485338	3.74269264426442	85	1
3.06968837196615	3.72296526614891	86	1
3.06884427152649	3.73661761934081	87	1
3.06399726529322	3.69617131300154	88	1
3.05060415853522	3.69029961586990	89	1
3.05436630009523	3.68566664611687	90	1
3.04524742535455	3.66833570858877	91	1
3.04252359657713	3.66334825046533	92	1
3.05982496170396	3.68735384279290	93	1
3.05011857402626	3.66207354089571	94	1
3.03411465036565	3.66140266715391	95	1
3.05762568836363	3.69497441139902	96	1
3.07490036116835	3.74671071851975	97	1
3.06751273096398	3.70217047939781	98	1
3.06660616674158	3.70920880903361	99	1
3.05362942920581	3.68917190502939	100	1
3.05411908166444	3.70191292411372	101	1
3.05107079438675	3.69780101765800	102	1
3.04585760372156	3.68404215114142	103	1
3.05644596493902	3.70171270006295	104	1
3.06418425129101	3.72126718867327	105	1
3.05913276079501	3.70341734229908	106	1
3.05081062794523	3.68549712812744	107	1
3.05345959743184	3.69658600768389	108	1
3.06457861924662	3.73308410724149	109	1
3.06576225678160	3.71704345574779	110	1
3.08166780009338	3.74557021342975	111	1
3.06234221048359	3.71089424428022	112	1
3.05861712333796	3.67982747856616	113	1
3.06277269530195	3.68937921052838	114	1
3.04615816962209	3.67011011463746	115	1
3.04172116223662	3.65979860729679	116	1
3.04930469999742	3.69370109311689	117	1
3.06477443477326	3.70611733844133	118	1
3.08158428823748	3.73757833512986	119	1
3.08780361220184	3.75086908030727	120	1
3.07426210058897	3.73141372705872	121	1
3.05087897170096	3.68725093352218	122	1
3.06166322110838	3.71537740902545	123	1
3.07038631209222	3.72999358867524	124	1
3.06385235341089	3.72494891040588	125	1
3.06896623642198	3.71777832864182	126	1
3.06228530386145	3.72334925432061	127	1
3.05153688719015	3.69921238525408	128	1
3.05035725689379	3.70974769563049	129	1
3.06523526817388	3.70720067456660	130	1
3.06159674183050	3.68273910322220	131	1
3.06563758736607	3.70275265162487	132	1
3.05335136612485	3.68387747776984	133	1
3.05221351245468	3.69006055622226	134	1
3.05120882741663	3.70667094217461	135	1
3.05867642349272	3.72265341221591	136	1
3.06083229479660	3.71840132684703	137	1
3.06900281529342	3.70461375495999	138	1
3.06297299680808	3.70860899923249	139	1
3.05516946381760	3.69387472548002	140	1
3.06369462812599	3.71008074370469	141	1
3.06922102786777	3.70479170068970	142	1
3.06776529313262	3.71928532271439	143	1
3.06030360413271	3.72328159168222	144	1
3.07912340415937	3.73938019288047	145	1
3.07820061632695	3.72661792359085	146	1
3.05030634959101	3.70515153394700	147	1
3.05544881420894	3.69663621499052	148	1
3.05753105723721	3.70452997150207	149	1
3.06218350151003	3.70037631600473	150	1
3.05048950711896	3.66929739650286	151	1
3.04013635881651	3.66733520769141	152	1
3.04202086273671	3.68189456896678	153	1
3.05427997186472	3.69807989503422	154	1
3.06459741937743	3.69354886790263	155	1
3.05479534881547	3.68147662192782	156	1
3.05632104701379	3.68911880862792	157	1
3.05673079817882	3.69878392577317	158	1
3.04906017571471	3.70306996344986	159	1
3.07818512134730	3.74263020694651	160	1
3.08398445073012	3.74025673609582	161	1
3.08863161359848	3.74892407472461	162	1
3.08016271676663	3.76139612635788	163	1
3.07285274599651	3.76164365568211	164	1
3.05566846621602	3.73579955549649	165	1
3.05376162655153	3.71606831138402	166	1
3.06484702722091	3.71945387040329	167	1
3.07046855634227	3.72977401663699	168	1
3.05249763987427	3.71392089554465	169	1
3.06111232065981	3.71189347536237	170	1
3.06693628130058	3.73335277747976	171	1
3.04699651071903	3.68137415132589	172	1
3.05552102255308	3.70255291858748	173	1
3.06480059119006	3.74225517058797	174	1
3.06569578841595	3.71759295010613	175	1
3.07699371630373	3.75440804136312	176	1
3.07440508503719	3.73540377026766	177	1
3.06293937527958	3.69188435674623	178	1
3.05330964932880	3.69223293075757	179	1
3.05402623924185	3.70769076660997	180	1
3.05837361656063	3.70807527983213	181	1
3.05914520861137	3.69075668535253	182	1
3.05782126704980	3.71491970251905	183	1
3.05216225669260	3.68323083882562	184	1
3.03823733696037	3.67712756851417	185	1
3.06109121548581	3.71529022562210	186	1
3.07383735603061	3.72699752707889	187	1
3.07373073737507	3.73484348734735	188	1
3.06429480291780	3.69519579707895	189	1
3.06609395419622	3.71712436412384	190	1
3.06740526996270	3.70767605386479	191	1
3.05052344893530	3.68208525161126	192	1
3.05788687887103	3.67955102249552	193	1
3.06322902634602	3.70584075358101	194	1
3.06061010065786	3.71865111677833	195	1
3.07092443121745	3.73531745574768	196	1
3.08480434776468	3.73174528849092	197	1
3.06425590997259	3.72053209644162	198	1
3.06978487375232	3.73387838999220	199	1
3.07159681186799	3.73524418112646	200	1
3.07746577227747	3.76397869123384	201	1
3.07122339615310	3.73182945342737	202	1
3.05134760955722	3.70849784723994	203	1
3.05778763446336	3.69877444570536	204	1
3.06144159931714	3.71140559279401	205	1
3.04812177587232	3.70547304858574	206	1
3.06662230919708	3.70005911964571	207	1
3.04410340542797	3.70421584709090	208	1
3.04252324138918	3.66002571012635	209	1
3.04528379527826	3.67505774322636	210	1
3.03800375270749	3.64973312619853	211	1
3.03092650074362	3.61692884739917	212	1
3.05766553792352	3.66642725504090	213	1
3.04935098982479	3.69284847380378	214	1
3.05905258606941	3.69991345899074	215	1
3.04430783188331	3.67944465197622	216	1
3.06564204355184	3.71526727366093	217	1
3.05807350196227	3.71243592303124	218	1
3.05568325461639	3.68662735473056	219	1
3.05141318320632	3.69161946373407	220	1
3.05571867449109	3.71687928708032	221	1
3.08664584389071	3.78550153521537	222	1
3.07139986289638	3.73443356369313	223	1
3.07346400120574	3.74754270265340	224	1
3.05297581110682	3.72499738501028	225	1
3.08186447687240	3.75383467666909	226	1
3.07877560161742	3.77801543013431	227	1
3.07554291339478	3.75448940490590	228	1
3.05639034048469	3.72655560167794	229	1
3.06493396032984	3.73605709470190	230	1
3.05751434249239	3.71854222619001	231	1
3.06346117401874	3.69730647242600	232	1
3.06175490326846	3.68823940574799	233	1
3.05041596749299	3.69541249643856	234	1
3.06894821959947	3.73365585511092	235	1
3.07403403200091	3.75382715050008	236	1
3.07313446494452	3.72827096264300	237	1
3.07656871839405	3.73616756936519	238	1
3.07323742225603	3.73381358442828	239	1
3.08196752847670	3.73301304167589	240	1
3.08724697449227	3.76948284087754	241	1
3.08283613207050	3.74757310350581	242	1
3.07285153351366	3.72635854111049	243	1
3.05015128320514	3.70019343659785	244	1
3.04575630060733	3.68559191363005	245	1
3.04506181646551	3.68101463476038	246	1
3.06112258594388	3.72185813968384	247	1
3.06512807511302	3.71452514495525	248	1
3.06353530820095	3.73375970421569	249	1
3.06227073643631	3.73504828227068	250	1
3.05659511639695	3.71452927286476	251	1
3.08798119067238	3.76899155069943	252	1
3.08189672040582	3.74475610208266	253	1
3.07013200739446	3.75893417661529	254	1
3.07387027998416	3.74502746488705	255	1
3.06396024363834	3.71926117554759	256	1
3.07415934599064	3.73268511362147	257	1
3.06228292692777	3.71943069564018	258	1
3.06626401278756	3.68581836792947	259	1
3.05199760978459	3.69108975907444	260	1
3.05496711642437	3.69145787707296	261	1
3.03614022757463	3.66878394540966	262	1
3.03939475309017	3.66353102324159	263	1
3.03913015945463	3.68151438091756	264	1
3.03988521832582	3.69114184431916	265	1
3.03966397736669	3.67383695211691	266	1
3.03208877333111	3.65971011858697	267	1
3.04999679671805	3.70383849957830	268	1
3.07560789813885	3.73901307446243	269	1
3.07551660617290	3.74424544953995	270	1
3.06423619763309	3.73203703772149	271	1
3.07528572323959	3.74349291636366	272	1
3.06398958585475	3.73448759925342	273	1
3.05833848087150	3.74949125354813	274	1
3.06146868674119	3.74655002191940	275	1
3.06032411066459	3.72712275891496	276	1
3.07662133312195	3.75522973405317	277	1
3.07637749278017	3.73418371975316	278	1
3.06950997445435	3.74363772005201	279	1
3.06876221465083	3.72328172529194	280	1
3.05716593361277	3.68970961766301	281	1
3.05086931755033	3.69279391958861	282	1
3.05331513695445	3.68179046201594	283	1
3.04805447529940	3.67334153894179	284	1
3.05187285415071	3.68294484640788	285	1
3.05034676732311	3.67938244709682	286	1
3.04870976962403	3.66888450084497	287	1
3.06015659413166	3.69063584734116	288	1
3.04992216648918	3.68349366646622	289	1
3.05224429526734	3.71332694638770	290	1
3.05821834322656	3.69213824401167	291	1
3.05451449728854	3.68141574664664	292	1
3.05107459668221	3.67647961800476	293	1
3.06203219803829	3.71372186602299	294	1
3.07016591609328	3.73244341688909	295	1
3.07279272321956	3.72010585608020	296	1
3.05870293618318	3.70774838704842	297	1
3.04765301265197	3.66949086664873	298	1
3.03953866028982	3.65965675384716	299	1
3.05402280567420	3.71586396287215	300	1
3.05681992531835	3.71377701886608	301	1
3.05695432375631	3.71123336545904	302	1
3.05496857814278	3.70170913003735	303	1
3.06149574825998	3.70667168948494	304	1
3.06043124348213	3.70786005453329	305	1
3.03914311074128	3.67417876197149	306	1
3.05413991631873	3.69467616570855	307	1
3.07714215123106	3.74695982634115	308	1
3.07634816245838	3.73445292294529	309	1
3.07464461471212	3.74407025866107	310	1
3.06665932775997	3.71713595567319	311	1
3.08172319991156	3.72346328305576	312	1
3.09097539543703	3.75680534559141	313	1
3.09105100760522	3.75587284801652	314	1
3.06478901488211	3.74263804728845	315	1
3.07056439687223	3.74496117249900	316	1
3.07421898752438	3.72653875779366	317	1
3.06442776455644	3.69060305390331	318	1
3.05612856676348	3.68110322057910	319	1
3.07072514975134	3.74887543373578	320	1
3.05984532027919	3.73661992031780	321	1
3.07410071469602	3.74691954088410	322	1
3.08327685677052	3.75971655492124	323	1
3.07520321466720	3.74419208649469	324	1
3.08421401323800	3.75590291410406	325	1
3.07281647782623	3.72582273295081	326	1
3.06696594238390	3.74461064402544	327	1
3.08256308930970	3.78430850954750	328	1
3.07830828984358	3.74859881544574	329	1
3.07997177036290	3.76227934518715	330	1
3.08913128818981	3.76479935501213	331	1
3.07023042740895	3.73806296387591	332	1
3.05928304086403	3.72246654432411	333	1
3.05427945435171	3.72207429429754	334	1
3.07659748675336	3.73770777401025	335	1
3.07205971843069	3.74054454387771	336	1
3.06767174164614	3.73970092284796	337	1
3.07890905233770	3.74079248005184	338	1
3.06444013834862	3.73111185544458	339	1
3.05260380323152	3.72117666253007	340	1
3.05213574494106	3.69617268022805	341	1
3.04785652030112	3.67512825494408	342	1
3.04897437430626	3.67569285679117	343	1
3.04768713082157	3.67492532154499	344	1
3.05893236075538	3.68447257464238	345	1
3.05265230150759	3.68050420811338	346	1
3.05552745961134	3.67566587364170	347	1
3.05893065450923	3.70203174953686	348	1
3.05327658830446	3.66933138368044	349	1
3.04546132159236	3.65101935209115	350	1
3.04314664502851	3.66593888206401	351	1
3.05973344660210	3.69381899296053	352	1
3.05922400869993	3.71072191251998	353	1
3.06095725110716	3.70691357684673	354	1
3.05874740601078	3.68354756469825	355	1
3.04377686678409	3.68348720822483	356	1
3.04476440861962	3.69808523050139	357	1
3.04948080487696	3.68827871945745	358	1
3.05408182289826	3.71027641674856	359	1
3.05175175526885	3.70116366125305	360	1
3.04123042320668	3.68685614817813	361	1
3.05070705457753	3.68518396791022	362	1
3.06417182745991	3.72182485435306	363	1
3.06931127486882	3.74110798479507	364	1
3.06109240326010	3.73301818490488	365	1
3.06068854088640	3.71159409163967	366	1
3.04318221764064	3.68267793711627	367	1
3.05514478407595	3.70493638384857	368	1
3.05310775092874	3.69801610092029	369	1
3.06012247018652	3.70109054623310	370	1
3.05676482130592	3.70203903113313	371	1
3.06958026527102	3.72435419254695	372	1
3.04841092879885	3.67326691821219	373	1
3.05497773002617	3.68967204642843	374	1
3.06910472909264	3.72171937433507	375	1
3.05583902795048	3.70928442924272	376	1
3.05766829227595	3.72345654864417	377	1
3.06913915030084	3.70578408483806	378	1
3.05949199791174	3.70308413680837	379	1
3.06318160515939	3.71148048310005	380	1
3.05623816262363	3.69229790750432	381	1
3.05842792530048	3.69593760589788	382	1
3.05707607336222	3.71793392584246	383	1
3.05497407481386	3.67248022655710	384	1
3.04970626094565	3.66797624963529	385	1
3.04929073481849	3.66622380300116	386	1
3.05244804177207	3.68390561414500	387	1
3.05848053633623	3.68461504926554	388	1
3.04520007977119	3.67689380901324	389	1
3.03554880179696	3.67749376792381	390	1
3.05480096424841	3.70470919834656	391	1
3.05490496514364	3.69551136385531	392	1
3.04852795249873	3.71679055704989	393	1
3.06329115960715	3.70557360190258	394	1
3.05877373633610	3.70999376038030	395	1
3.05539860848831	3.70897516680921	396	1
3.04338019870009	3.68450265451797	397	1
3.05092936919854	3.68775786446592	398	1
3.06773777662438	3.71063232009721	399	1
3.06774835528061	3.71349813788165	400	1
3.06678282414790	3.71671756331524	401	1
3.07360669809853	3.73236958928611	402	1
3.06189772549254	3.73700342248946	403	1
3.05896070141349	3.70926665009182	404	1
3.05405446418200	3.70492482672383	405	1
3.06798027375614	3.71560202595984	406	1
3.06962477225909	3.73490426245202	407	1
3.06030648880473	3.71889912367489	408	1
3.06221984995323	3.68241361881518	409	1
3.05248516128996	3.70041356952008	410	1
3.05952571513745	3.71547885788590	411	1
3.05708650075267	3.68968942625448	412	1
3.05367408308088	3.71447908260158	413	1
3.06800619767091	3.75417625472495	414	1
3.08556260831841	3.77129897320781	415	1
3.07521960632865	3.72971206223847	416	1
3.05925617144151	3.69919138605844	417	1
3.05315004463514	3.69850924320414	418	1
3.05728262950930	3.72452389924753	419	1
3.07397681274120	3.72212094494503	420	1
3.06904631136809	3.73223270814552	421	1
3.05446932137138	3.71782566782625	422	1
3.05013519827158	3.66645331997947	423	1
3.04571957982484	3.66908867865364	424	1
3.03441971000024	3.64116764090812	425	1
3.04426178238828	3.68493305553792	426	1
3.05581706941770	3.68863178403767	427	1
3.07438785228484	3.72492934176988	428	1
3.05868903446200	3.70921114228436	429	1
3.07516610419913	3.72383246275463	430	1
3.05988960373520	3.70827007196040	431	1
3.06681841124151	3.73985488069779	432	1
3.08467162024095	3.74931036555790	433	1
3.07762915712063	3.75705569878067	434	1
3.08356812246745	3.76815884666337	435	1
3.06391902370386	3.72931838957467	436	1
3.06898039074469	3.71708943653057	437	1
3.05797445105857	3.69013563888969	438	1
3.05560346714885	3.71882109518237	439	1
3.05865292592956	3.69681938180757	440	1
3.06100310114753	3.70604291371207	441	1
3.06023388304933	3.71452646880459	442	1
3.06897401626858	3.74522281371684	443	1
3.06684777993253	3.73135977948655	444	1
3.06179558761570	3.71135995048684	445	1
3.06262817982266	3.72570027548838	446	1
3.07643951593315	3.75222624827842	447	1
3.09118612219269	3.77544345905083	448	1
3.10133337036096	3.80128354772049	449	1
3.09791066471922	3.78813929904686	450	1
3.08941984313570	3.78154903373044	451	1
3.07825695526932	3.75510059516003	452	1
3.06478265154479	3.71927163210521	453	1
3.07469319021876	3.74552560891503	454	1
3.06341345770534	3.72506472611585	455	1
3.06123802664800	3.73266006830420	456	1
3.07827431715679	3.74624308940231	457	1
3.08125574696402	3.74275241095725	458	1
3.07710433859438	3.74307666170101	459	1
3.07584641487243	3.76161328611527	460	1
3.07333756317377	3.73418697590553	461	1
3.07450448210917	3.73657071669135	462	1
3.07051210618923	3.72036700693368	463	1
3.06263634669919	3.70272783273415	464	1
3.05611002538911	3.69714315457446	465	1
3.06029792351935	3.69259755121264	466	1
3.07368352934107	3.70206398149073	467	1
3.04007230055865	3.68839118961378	468	1
3.06637104986394	3.70165439546370	469	1
3.06179060155274	3.70986994823751	470	1
3.05745749382626	3.69730681962983	471	1
3.06270221537131	3.70459196949162	472	1
3.06958938350284	3.73703991664093	473	1
3.06278382942047	3.71978042169816	474	1
3.06392248204376	3.70929377985754	475	1
3.08204921387559	3.74127381639527	476	1
3.07371879318166	3.72596080863715	477	1
3.06736397169218	3.73986665667812	478	1
3.05708382718704	3.72039406159745	479	1
3.07411944876696	3.71513707695377	480	1
3.07062636179318	3.71435936190506	481	1
3.04906794733573	3.67979351836769	482	1
3.05547293849443	3.70594594075309	483	1
3.06636334488162	3.73667569215972	484	1
3.07381624485432	3.73152267483226	485	1
3.06828158504951	3.73919312249319	486	1
3.07525570365695	3.74369450164855	487	1
3.06603818468652	3.73408514142235	488	1
3.08227879419945	3.74882224027432	489	1
3.06989889157652	3.72825661057660	490	1
3.04791059390633	3.67257918109873	491	1
3.04996776227565	3.68546302684176	492	1
3.06521447139169	3.73020580683574	493	1
3.06407175493432	3.72429867078058	494	1
3.08104454072594	3.75739315615031	495	1
3.09535771283352	3.79258191418192	496	1
3.09279443680009	3.80518766083645	497	1
3.06034697154964	3.72324314490057	498	1
3.06009042376854	3.69600731138672	499	1
3.06416068674425	3.69197898735041	500	1
3.08423161720572	3.75454443400551	501	1
3.08139654666967	3.74656403000602	502	1
3.07507343471929	3.75071592089326	503	1
3.06770185707035	3.74187142988672	504	1
3.05213918209758	3.71810748594979	505	1
3.05610984890980	3.67557684159373	506	1
3.05200736903716	3.67846635318637	507	1
3.05760221763045	3.70437654268488	508	1
3.04530333770624	3.66912635281818	509	1
3.03823432267831	3.67611722213615	510	1
3.04719849128377	3.68195692929675	511	1
3.05448278361444	3.69518034261446	512	1
3.04994730605874	3.69837137038049	513	1
3.04938139465595	3.67847713829894	514	1
3.05931039506577	3.71008655141382	515	1
3.06864523256710	3.72796633592983	516	1
3.06570891520076	3.72073633579963	517	1
3.06029257967722	3.70581510954653	518	1
3.06268355426220	3.69035817444558	519	1
3.04710677282439	3.68142695692057	520	1
3.05923785314010	3.71063344139677	521	1
3.05490309500253	3.69489971576109	522	1
3.03310381149365	3.65944507819879	523	1
3.03704617917289	3.66217204670873	524	1
3.04433957404431	3.67913358613960	525	1
3.04062521976859	3.67980056388447	526	1
3.04603134223305	3.68793959718153	527	1
3.04361634479981	3.69114075160318	528	1
3.05022449862329	3.68000272955412	529	1
3.05122186333859	3.70152938896847	530	1
3.03674341996446	3.69935980376539	531	1
3.04730941461473	3.68093542131244	532	1
3.05776472473929	3.71117726146892	533	1
3.03766343464961	3.68215843456249	534	1
3.03302797424325	3.63832055634988	535	1
3.02292261158217	3.62880712334400	536	1
3.03245174972738	3.62921903441083	537	1
3.03837823184402	3.67002002612381	538	1
3.04518369567437	3.67945310920403	539	1
3.05827153051447	3.70220430772026	540	1
3.06657457831777	3.73044353664867	541	1
3.04129966344677	3.66520227106487	542	1
3.05403611041116	3.68580019678986	543	1
3.05974183845793	3.72045727544563	544	1
3.08056114859732	3.74662061968617	545	1
3.06334256092427	3.71747848107294	546	1
3.05808626156544	3.70659895982520	547	1
3.04760932147925	3.68036813284667	548	1
3.05108202858409	3.70595096450288	549	1
3.06128371469921	3.69713761305993	550	1
3.07158629477880	3.72639712530584	551	1
3.06240876365215	3.70590276348459	552	1
3.06608185318928	3.71579361511027	553	1
3.05095470002668	3.69937051526563	554	1
3.05919063369762	3.71562011958425	555	1
3.05920363521722	3.72702210496273	556	1
3.06836382923145	3.72496310815109	557	1
3.06828037925915	3.73664788074355	558	1
3.07524632836172	3.74085715175436	559	1
3.06597304470929	3.74443102848076	560	1
3.07689180447480	3.74957317649018	561	1
3.06270486386829	3.72074508864577	562	1
3.06682065367999	3.73095351431643	563	1
3.06083994545135	3.73081372236333	564	1
3.05283928149727	3.70922579262503	565	1
3.05216454775700	3.69135663963878	566	1
3.05819737218625	3.71352699639232	567	1
3.06289891764350	3.69835394541902	568	1
3.05165964547728	3.66734065542976	569	1
3.03938633657698	3.64747633391677	570	1
3.06610760538011	3.70520003768058	571	1
3.05726432395638	3.69899490818770	572	1
3.05291234769568	3.71044881595309	573	1
3.06396600630519	3.70481000390157	574	1
3.06644825570112	3.68972843843605	575	1
3.07270812625302	3.73118770786901	576	1
3.07241772751612	3.72245071877262	577	1
3.06996127172671	3.70660695446371	578	1
3.06973731874069	3.74007108762193	579	1
3.06252222881625	3.69874616792069	580	1
3.06912053959633	3.71994524092846	581	1
3.06388646302121	3.71717263054025	582	1
3.06330694566618	3.73076382638741	583	1
3.06023663208686	3.70948164649866	584	1
3.05970191912374	3.69134404493169	585	1
3.05412407405358	3.69070632169126	586	1
3.04481939341336	3.68139385347173	587	1
3.04942257268490	3.70252894492188	588	1
3.04805745632422	3.69359062017544	589	1
3.04040491292043	3.66612348126122	590	1
3.05643575610150	3.70673140083314	591	1
3.07088413631793	3.72764016649568	592	1
3.06558482450530	3.72913869209697	593	1
3.05989198501559	3.72399760161230	594	1
3.04540560620840	3.70295798680987	595	1
3.05087704617992	3.69854958783853	596	1
3.04016737644469	3.68672058563313	597	1
3.06304174293953	3.71871193038743	598	1
3.06112912876669	3.73794569836424	599	1
3.05343080741624	3.71413673815698	600	1
3.04319212970352	3.69800221582415	601	1
3.05048413438869	3.69603200665362	602	1
3.04887990922781	3.69408479558166	603	1
3.06298849236478	3.71518453111312	604	1
3.05932928305344	3.70314529896419	605	1
3.05030388174812	3.69548447392332	606	1
3.04024193881797	3.66689972759711	607	1
3.04282994797925	3.67469823840930	608	1
3.05324525113018	3.70429668203608	609	1
3.05836490933254	3.70487273530631	610	1
3.04143713842128	3.68346069510526	611	1
3.03812888525179	3.64472574492849	612	1
3.03668628536965	3.67377708745238	613	1
3.05507055272242	3.72278191258417	614	1
3.07764514528430	3.75718052105195	615	1
3.07670240731159	3.78403567190155	616	1
3.09272326268284	3.78628621861683	617	1
3.06230293999365	3.71150988734120	618	1
3.05408551658518	3.70381483009047	619	1
3.05682408107816	3.69261020783357	620	1
3.06883308764982	3.72116955500945	621	1
3.06822784770221	3.71247648814011	622	1
3.06525037619806	3.71570333816648	623	1
3.06902324622195	3.71587775450916	624	1
3.06035888318198	3.71803151266609	625	1
3.06535674215740	3.72782769033807	626	1
3.05959061863564	3.70376521696438	627	1
3.05165450679373	3.72691532663681	628	1
3.06720162677084	3.72663262546564	629	1
3.06074352518516	3.71714749106319	630	1
3.06016945982139	3.71219445565119	631	1
3.06591173429183	3.73102629447662	632	1
3.08365417244150	3.76056698547236	633	1
3.07297290279342	3.73282972056530	634	1
3.04075516135894	3.67034886512551	635	1
3.04024303166696	3.63906516189048	636	1
3.03194494336178	3.63239771405207	637	1
3.03208472596442	3.64547614541083	638	1
3.04327714562389	3.66973495743742	639	1
3.06084055622834	3.69863563216754	640	1
3.07106384926844	3.71535214268709	641	1
3.07311958115762	3.71391906617607	642	1
3.06480996649309	3.68075498938127	643	1
3.05726398034324	3.70448220148870	644	1
3.06701302903857	3.71448837730028	645	1
3.05829218265643	3.70252896495700	646	1
3.05539304205280	3.69573496205571	647	1
3.05385992662003	3.67829343102723	648	1
3.04704668493977	3.66727303694231	649	1
3.04189153487778	3.66823341181560	650	1
3.04010939120780	3.66059445993931	651	1
3.06580734486225	3.73071816074400	652	1
3.07592139457436	3.71665745799024	653	1
3.05009324401837	3.70585554792257	654	1
3.03700995268668	3.67202629105396	655	1
3.04404836288702	3.66637738323215	656	1
3.04965016624738	3.67457987536162	657	1
3.05659201442248	3.69334905000130	658	1
3.05883988951626	3.70135235204549	659	1
3.06884367289771	3.73738584788758	660	1
3.06144513766820	3.71611830295525	661	1
3.05522563022815	3.70454305177179	662	1
3.07208548179179	3.71597868948798	663	1
3.07613724326794	3.71138006899807	664	1
3.07446431090976	3.69541735409018	665	1
3.07257217725734	3.71287924576072	666	1
3.07036288406652	3.73574443764827	667	1
3.05885795923062	3.70114214515765	668	1
3.06951160522644	3.72050022304381	669	1
3.06405763759443	3.71007835908141	670	1
3.05288250162123	3.70880523382211	671	1
3.07188551788197	3.74036847207234	672	1
3.07965853325579	3.75483750152121	673	1
3.07226558679582	3.75073931553935	674	1
3.07177365942757	3.72933216386665	675	1
3.06088008644411	3.71790422843579	676	1
3.06864327022920	3.72885140065650	677	1
3.06222887810064	3.70627465019052	678	1
3.08412881208103	3.74297809501538	679	1
3.07277114119220	3.72962157655077	680	1
3.06614510751443	3.70438826029882	681	1
3.05631989113503	3.69849509657664	682	1
3.04760449551464	3.69734267186774	683	1
3.04810216184340	3.67926282304979	684	1
3.04404589484981	3.67658560085534	685	1
3.05864524720388	3.68747490262199	686	1
3.05300978963803	3.65983069013522	687	1
3.05870005488600	3.67129493425645	688	1
3.04110722870164	3.68512100490408	689	1
3.03552550297659	3.65190963781844	690	1
3.04901509718483	3.68685207157737	691	1
3.04574946864781	3.66310048418427	692	1
3.05217477403779	3.69709938129888	693	1
3.05897872643024	3.69774232722467	694	1
3.06185070003244	3.69820786546441	695	1
3.05274639913748	3.71615893777574	696	1
3.04815111402778	3.68772508527292	697	1
3.05293870290438	3.69047027220381	698	1
3.05912747388821	3.68674255596123	699	1
3.05435943092448	3.68654204397973	700	1
3.05575164643137	3.67513195554409	701	1
3.06593799728666	3.72800832345418	702	1
3.07271198578707	3.71730126923646	703	1
3.07993827521864	3.73516922051382	704	1
3.06873621291920	3.70089178915710	705	1
3.06610281597913	3.71900859300604	706	1
3.06007343570743	3.70099115172741	707	1
3.03941404539025	3.66247187485169	708	1
3.04362435409276	3.65932934141499	709	1
3.05002811276148	3.67391103187904	710	1
3.05078445851794	3.69789674480108	711	1
3.06303883908533	3.69844564807398	712	1
3.05000474779621	3.68379590924047	713	1
3.06221456741741	3.72081274808169	714	1
3.06765007615805	3.71173649256533	715	1
3.06718880465963	3.72920611481434	716	1
3.06067731165523	3.72530298158632	717	1
3.04977486308444	3.68037285976916	718	1
3.04573063628881	3.71519158143725	719	1
3.04763535189165	3.70632123183275	720	1
3.04706960355228	3.67163134992068	721	1
3.04819753989439	3.69223675458264	722	1
3.06394452446560	3.73056283906117	723	1
3.06584473808780	3.71729811564292	724	1
3.06511465288889	3.72576228838642	725	1
3.05239152346420	3.70623345608402	726	1
3.06105619699878	3.69438231598790	727	1
3.08426007990036	3.74505339566093	728	1
3.06933345316769	3.74492855609046	729	1
3.07601911352905	3.74135212887477	730	1
3.07496150996098	3.72213636574322	731	1
3.06106516577735	3.70359844708868	732	1
3.05676443201340	3.72028437911869	733	1
3.06721683296333	3.73460460639805	734	1
3.06560110554057	3.74388846223943	735	1
3.07253720936019	3.72273539074959	736	1
3.05732572249194	3.72974375877914	737	1
3.05164364870770	3.69663177009083	738	1
3.04674779198528	3.67402395725409	739	1
3.05004854275609	3.68950175002161	740	1
3.06318676972836	3.71943690200798	741	1
3.07089693600450	3.73266917817726	742	1
3.06951806074399	3.73268434491353	743	1
3.06353077780298	3.74282999354834	744	1
3.05555026005777	3.70923549793017	745	1
3.05381068220380	3.68284181379492	746	1
3.05079056872240	3.68082763752598	747	1
3.04668023081549	3.68938185677307	748	1
3.04748963591243	3.71059217710803	749	1
3.04919991261872	3.70692476123621	750	1
3.05572384331788	3.70540886942493	751	1
3.06644706654423	3.74026183683402	752	1
3.07583636494358	3.73888780591337	753	1
3.07768889327762	3.74956272487596	754	1
3.06160938892712	3.72093008894229	755	1
3.05216024728749	3.69728344885582	756	1
3.07547447559074	3.74568314285494	757	1
3.08269965232381	3.74654433040973	758	1
3.07586849058433	3.73523888965331	759	1
3.07675967762769	3.73175419063340	760	1
3.06502189478937	3.71703002210513	761	1
3.07164755317337	3.70584560171351	762	1
3.04934898738504	3.72057942769044	763	1
3.06329957428574	3.70987699839715	764	1
3.02516667112164	3.66112178582373	765	1
3.03149194820208	3.65152794847888	766	1
3.02742126195119	3.64278517279945	767	1
3.02790385087007	3.64998712398955	768	1
3.04991424680802	3.71310121399968	769	1
3.06290932616849	3.71248728318129	770	1
3.06658961626316	3.70950719267961	771	1
3.05917672699753	3.72222635640131	772	1
3.05490014228124	3.72547840597202	773	1
3.06569882588307	3.72434991502074	774	1
3.05846063493646	3.74463548956010	775	1
3.06885359950321	3.76420614030025	776	1
3.08592607102468	3.75441081692458	777	1
3.06645738110441	3.73024889475717	778	1
3.05609945813821	3.71588263428645	779	1
3.06068582029310	3.73284598091769	780	1
3.06921803950215	3.75425239965847	781	1
3.05309987564904	3.70135487731092	782	1
3.05210142977039	3.69395653866269	783	1
3.06650875670898	3.72230869508973	784	1
3.05466012270255	3.70814693495221	785	1
3.04756568117302	3.72370137086087	786	1
3.04347797098251	3.70006037811803	787	1
3.04434368690525	3.68268372490167	788	1
3.04818044087525	3.68602243748576	789	1
3.05778586729214	3.69520415720882	790	1
3.05248417726831	3.69201186455098	791	1
3.04952491232773	3.67982251636375	792	1
3.05029254094834	3.68076712080832	793	1
3.04479988283174	3.68100155617688	794	1
3.06028886868688	3.69846525531600	795	1
3.05577454930367	3.70712412615245	796	1
3.05840493382814	3.73220531352989	797	1
3.05915461370548	3.70638229877529	798	1
3.07550661880993	3.73521468866003	799	1
3.06241242599704	3.74167264636989	800	1
3.06258641263178	3.71179641135090	801	1
3.04093829110602	3.67414327377908	802	1
3.04423753935657	3.70105179243151	803	1
3.05376485505281	3.69699829632771	804	1
3.05756199960145	3.73509828825199	805	1
3.04756372258456	3.67025903878527	806	1
3.03368288584481	3.66700893012526	807	1
3.03796485199637	3.66483990351089	808	1
3.05035574803373	3.68761355726102	809	1
3.03458531532319	3.66161420946689	810	1
3.04622194409496	3.69708364878107	811	1
3.05454789029745	3.71639819302463	812	1
3.04108353985547	3.66592788072368	813	1
3.03981381590111	3.66447203705116	814	1
3.04093023927247	3.66906432839195	815	1
3.04210609738940	3.67344424851483	816	1
3.04753009054779	3.67769203550795	817	1
3.05918884347897	3.71293880153774	818	1
3.06300261729609	3.73908088939417	819	1
3.07146947488559	3.74339598626861	820	1
3.06563662299740	3.73111069795561	821	1
3.05973314756805	3.72192003801902	822	1
3.06476303608556	3.72755955764298	823	1
3.05130830194874	3.70634135165458	824	1
3.04451616146432	3.67325174944738	825	1
3.03262674262589	3.63377743387137	826	1
3.03703068845236	3.64284217256104	827	1
3.03225564133079	3.65815161908398	828	1
3.04826150473776	3.68677845199305	829	1
3.05449179842118	3.69574293869609	830	1
3.05796346074904	3.71081174659601	831	1
3.05370338804936	3.70249406080840	832	1
3.05292553189586	3.71118006656741	833	1
3.05827934272020	3.72655838846138	834	1
3.04932850485259	3.70045565397891	835	1
3.04321161792724	3.69538811207935	836	1
3.04948192119244	3.69658175376834	837	1
3.04996080160871	3.69197328925917	838	1
3.04904609406461	3.70496068621064	839	1
3.06672039257856	3.73065005368502	840	1
3.06722517850258	3.74427509010776	841	1
3.07035675946664	3.72272403709015	842	1
3.05681500771416	3.71295713866579	843	1
3.04366274961206	3.69990218695330	844	1
3.04468857100476	3.69928804634289	845	1
3.05075726586061	3.71627247027150	846	1
3.06599343625099	3.72609256552462	847	1
3.05163614487232	3.71554965593306	848	1
3.05573452250567	3.72298167067860	849	1
3.03795450768324	3.67231625034635	850	1
3.03139155833754	3.64996018431127	851	1
3.03117232830638	3.63938214820772	852	1
3.03137637176891	3.65259518648958	853	1
3.03532422327381	3.65850917868755	854	1
3.03843410695415	3.66548155372821	855	1
3.02613461182402	3.63900009866179	856	1
3.03414306974918	3.66166827912706	857	1
3.05651748594994	3.68603136181388	858	1
3.05818986212513	3.71749919765674	859	1
3.06062545094940	3.72559719760091	860	1
3.05325393199523	3.70197445205688	861	1
3.04873375723956	3.70331551511807	862	1
3.05052110955230	3.70415750757164	863	1
3.04653424010800	3.68378047727443	864	1
3.04444613847337	3.67937928747659	865	1
3.04892720372466	3.71521516066508	866	1
3.05338167537110	3.71679910258604	867	1
3.06793503036985	3.74553457038513	868	1
3.07770944130496	3.76188497719617	869	1
3.07328609190910	3.74212029387871	870	1
3.06465068803902	3.73092805266444	871	1
3.05302395353006	3.70625085946592	872	1
3.04146914295047	3.67943579590562	873	1
3.03755848117622	3.65546040670591	874	1
3.04854303556969	3.69991676595372	875	1
3.06006271409885	3.71595566033581	876	1
3.05073464191808	3.72140586003067	877	1
3.04982722583988	3.70986655678101	878	1
3.07049779702434	3.73616490545958	879	1
3.06038315827883	3.71318728582021	880	1
3.05331482831097	3.69806389171231	881	1
3.04030190374611	3.67607992657249	882	1
3.05456326103830	3.71385171345428	883	1
3.05485662903329	3.70765895992294	884	1
3.05204144342977	3.67913288376925	885	1
3.04326301428430	3.68166938356952	886	1
3.03602019591171	3.66040721847733	887	1
3.03641586534287	3.64045551185953	888	1
3.05172371230083	3.67481506032261	889	1
3.04964560135243	3.66164889999826	890	1
3.06069667537507	3.68178258641466	891	1
3.05349078392020	3.70207724937727	892	1
3.06399486686180	3.72170771438976	893	1
3.06948270480319	3.70561620084431	894	1
3.03980268267678	3.65801616880404	895	1
3.03456559552728	3.66411348816123	896	1
3.03404712184940	3.67976570595206	897	1
3.04916149799270	3.69191375373251	898	1
3.05034697211367	3.71428093991118	899	1
3.05770438260567	3.71258657413893	900	1
3.04413922719905	3.68041027318408	901	1
3.04376133402530	3.67411772543398	902	1
3.04185856630080	3.67361534923913	903	1
3.05823184581905	3.70106595920216	904	1
3.04933800295699	3.69398698243980	905	1
3.04840097092493	3.67989066837806	906	1
3.06165172723853	3.71930317339912	907	1
3.06050414569674	3.70035347473177	908	1
3.06799815693484	3.71853764117230	909	1
3.06357634228071	3.72079147495007	910	1
3.04470883559746	3.68756549458010	911	1
3.04611416461085	3.66353665710748	912	1
3.07564232360845	3.74402139287151	913	1
3.06763680230918	3.73587615271208	914	1
3.05847583196265	3.72502563957129	915	1
3.05975570188258	3.69782461989460	916	1
3.05234282437228	3.69323139365731	917	1
3.05254791404695	3.70079478613660	918	1
3.05929736850090	3.71688560613557	919	1
3.06593074017882	3.72344905520690	920	1
3.04342749646106	3.69354071644482	921	1
3.05572161535815	3.70869022697994	922	1
3.04968737471119	3.71489608695728	923	1
3.05391325764472	3.69465204409034	924	1
3.04180292005532	3.67847121407546	925	1
3.03198628281076	3.66299583878053	926	1
3.05134649522668	3.70643214485176	927	1
3.05723092729123	3.70821132047940	928	1
3.05039421768883	3.68707170289352	929	1
3.03845270832895	3.65971644758502	930	1
3.03265384264430	3.68437765038683	931	1
3.04581342764151	3.67802781418089	932	1
3.03134049862902	3.66491403180880	933	1
3.03204895809332	3.67300549697675	934	1
3.05380831335090	3.68897011614624	935	1
3.05113889376536	3.69531777396143	936	1
3.06568253593276	3.73638843533805	937	1
3.07060587469802	3.73260999839043	938	1
3.06812414282782	3.76814997784280	939	1
3.05802098677221	3.69407784358758	940	1
3.05870459244803	3.70631935096839	941	1
3.05650354819040	3.69635891731602	942	1
3.08091298452016	3.76577915661828	943	1
3.07817005103679	3.78188299014709	944	1
3.07302398112368	3.73554987328303	945	1
3.05979510550665	3.72992032394536	946	1
3.05420502656755	3.69952335344571	947	1
3.03775345479597	3.67446216696545	948	1
3.05086131924107	3.73394554222587	949	1
3.05075800302288	3.70184966302097	950	1
3.05241511935210	3.69979882044117	951	1
3.05125223515955	3.69550766065267	952	1
3.06214838433154	3.74208884700359	953	1
3.07075191759958	3.73127754273206	954	1
3.06365229957790	3.72355675595246	955	1
3.06547561399155	3.72060475248568	956	1
3.05370025260910	3.71341126684292	957	1
3.05933229698091	3.73128598705040	958	1
3.07953436098604	3.73695191529341	959	1
3.06540426401939	3.71153290092508	960	1
3.04567704025521	3.69972130090539	961	1
3.04882384407407	3.68272495093123	962	1
3.05301007789921	3.68731881232478	963	1
3.04122680352670	3.67465248453005	964	1
3.04202685753060	3.65924222587284	965	1
3.04060126022193	3.65485162148343	966	1
3.04176097101657	3.68036196870999	967	1
3.05872261473921	3.71747779350575	968	1
3.05214561108063	3.69426246622307	969	1
3.04979049030191	3.71868129942991	970	1
3.06359246842096	3.73273387713582	971	1
3.05599006323289	3.70285169060669	972	1
3.05443048075949	3.70152986283601	973	1
3.04857084007253	3.69341894035749	974	1
3.05166041019707	3.72518827512245	975	1
3.04571532819702	3.67887377359902	976	1
3.03756506085260	3.66030051087731	977	1
3.02965403945964	3.62919214046605	978	1
3.02499936280800	3.64157086449065	979	1
3.03095573238390	3.66299486312741	980	1
3.03017152719918	3.68253407021213	981	1
3.04758927199933	3.69460365437723	982	1
3.04712178660432	3.68012737271057	983	1
3.04969020072494	3.68521535779968	984	1
3.05595967085945	3.69460758147853	985	1
3.05169373963481	3.69826891159494	986	1
3.04831671797462	3.67522755903228	987	1
3.05249806808184	3.70344367949359	988	1
3.04119102081001	3.68100433019914	989	1
3.02686747884535	3.64778155925414	990	1
3.05865775726208	3.70257110792729	991	1
3.06618813627525	3.73264225831905	992	1
3.05392998626676	3.68976415571318	993	1
3.04500855776844	3.67017645821140	994	1
3.04010057836484	3.69782825456555	995	1
3.05253380899595	3.69912716959338	996	1
3.05072122357663	3.71574142221536	997	1
3.05579189518920	3.72912131807979	998	1
3.05061961161026	3.70222367870116	999	1
3.05843502196671	3.71241498590710	1000	1
3.06119945012621	3.73547818681177	1001	1
3.05554807036173	3.71822075335857	1002	1
3.05638054260067	3.70789137463680	1003	1
3.04764754628660	3.71260370557981	1004	1
3.05421946744328	3.70439821741982	1005	1
3.05190529802849	3.69792473353480	1006	1
3.04963156352180	3.68723320299731	1007	1
3.03100899227226	3.62281298574387	1008	1
3.03499125437856	3.64623247551314	1009	1
3.04367643976718	3.68400616472734	1010	1
3.05883596006333	3.71813305201626	1011	1
3.04885997081964	3.71982317483918	1012	1
3.05554099692485	3.70193229016741	1013	1
3.04867886808058	3.70723417460519	1014	1
3.04498098704354	3.69712225140670	1015	1
3.04662675774963	3.69137851443317	1016	1
3.05243479345357	3.69437344535341	1017	1
3.06720210853987	3.72521977114251	1018	1
3.05651081334173	3.71979773295068	1019	1
3.06014212088424	3.71660934183322	1020	1
3.06529499216530	3.71585520115585	1021	1
3.06358458692287	3.70910797604768	1022	1
3.05133532964998	3.70437805898872	1023	1
3.04634722385537	3.68923667619691	1024	1
3.04267002481781	3.69341546106466	1025	1
3.04905638425147	3.68308758205988	1026	1
3.04589219701765	3.68678424089397	1027	1
3.05337917231595	3.68720035883170	1028	1
3.06051155239761	3.70483844646528	1029	1
3.04903863698504	3.70943551907398	1030	1
3.05197022406945	3.71487338550050	1031	1
3.03698326706068	3.66424704063795	1032	1
3.04598036514371	3.66821637059908	1033	1
3.05201557833279	3.68997043533152	1034	1
3.05394404122385	3.70807798523426	1035	1
3.05214902840263	3.70877426850800	1036	1
3.04649844507460	3.68255273527716	1037	1
3.03995363833371	3.67669666690531	1038	1
3.03014831827597	3.66963919704275	1039	1
3.03025460996798	3.65164317036807	1040	1
3.03767162428891	3.64143997252949	1041	1
3.05241291157609	3.69542176030117	1042	1
3.05973775721068	3.72545686267718	1043	1
3.06387271830567	3.72753116689145	1044	1
3.06717631398325	3.73658958819827	1045	1
3.06013133534891	3.73692147728798	1046	1
3.05314957992012	3.71536747005186	1047	1
3.05845330047459	3.71556224920579	1048	1
3.05108076225637	3.70309716201242	1049	1
3.03646935545722	3.66906565434211	1050	1
3.03650540939107	3.66014471658666	1051	1
3.05861951412644	3.70126046955588	1052	1
3.04541710222817	3.71102474253281	1053	1
3.04617136029162	3.67971445851074	1054	1
3.04790230722557	3.68589784074887	1055	1
3.04176280075917	3.70801850333691	1056	1
3.05683946906176	3.71613368031305	1057	1
3.05507895256660	3.74178956687948	1058	1
3.06315239146734	3.73982443921872	1059	1
3.06232688773978	3.72619992618538	1060	1
3.06424999459501	3.73976376282217	1061	1
3.06457256843604	3.72066243273102	1062	1
3.07770550183065	3.76723482087800	1063	1
3.06769658238171	3.74145083587170	1064	1
3.05579751318969	3.70342088853205	1065	1
3.05407380548837	3.71289825376144	1066	1
3.06370265959738	3.73380514901641	1067	1
3.06760281386179	3.71972797311396	1068	1
3.05490194120967	3.71013088065896	1069	1
3.04638647008089	3.68244045982086	1070	1
3.05262700852227	3.71027647536185	1071	1
3.06641973279970	3.72944778702849	1072	1
3.05056462271641	3.68307477401086	1073	1
3.03811022555249	3.65963237906693	1074	1
3.04235326606580	3.66730496426875	1075	1
3.03444654879816	3.66906551447726	1076	1
3.04505776308005	3.66443465644917	1077	1
3.05303220853290	3.68109691378359	1078	1
3.03902896035763	3.65682741032351	1079	1
3.04637277307685	3.67668378938870	1080	1
3.05949986265495	3.73269958195146	1081	1
3.07169490959036	3.76574992008933	1082	1
3.07748971325068	3.79278288424595	1083	1
3.08096941461529	3.77641993371536	1084	1
3.06967229360823	3.76916230357830	1085	1
3.07654472751642	3.74658681531522	1086	1
3.06116546545968	3.70710805871797	1087	1
3.03831322587247	3.67148825555097	1088	1
3.05489902099552	3.69310796483666	1089	1
3.05241451499402	3.68305411965361	1090	1
3.06020956799103	3.70661156304338	1091	1
3.04723001750279	3.68609985938761	1092	1
3.03406902453627	3.67195836369207	1093	1
3.04116827410178	3.65716339376501	1094	1
3.03036937624159	3.64045335401870	1095	1
3.03580142107110	3.63934890573383	1096	1
3.02755508728551	3.66222958655226	1097	1
3.05071413091422	3.68780264027381	1098	1
3.05362060578653	3.70087470965113	1099	1
3.04363289055173	3.67362014112101	1100	1
3.05245196269985	3.69925441844901	1101	1
3.05934700109013	3.72917080630043	1102	1
3.04361147848570	3.68120587465739	1103	1
3.05453398696331	3.72766368021769	1104	1
3.04698951433309	3.69312304859853	1105	1
3.05115882269670	3.69315232284078	1106	1
3.05931782965646	3.71202225947182	1107	1
3.07745289604559	3.72994044061759	1108	1
3.04472502197232	3.68013232523607	1109	1
3.03394594983135	3.66393926353823	1110	1
3.04012402369550	3.65361105595145	1111	1
3.02014652351909	3.63082258477394	1112	1
3.02453736622733	3.62630779853904	1113	1
3.04478406940109	3.66087020883359	1114	1
3.05423636899423	3.67562218037048	1115	1
3.05558074551495	3.71485384504554	1116	1
3.05881534189297	3.73660898505657	1117	1
3.06817387087005	3.73798790924182	1118	1
3.04941876625753	3.71017333018523	1119	1
3.03600348120058	3.69158335815333	1120	1
3.05407262921091	3.69958289014540	1121	1
3.06281577129887	3.73467451029620	1122	1
3.06150936414025	3.74086669715145	1123	1
3.05167424606077	3.68385891659539	1124	1
3.03977945616929	3.67306627874210	1125	1
3.04777113527866	3.69228271049643	1126	1
3.03307722291938	3.66747662316713	1127	1
3.03013615227239	3.63907356708585	1128	1
3.03448102953784	3.66731367341341	1129	1
3.04820261839070	3.69914849282276	1130	1
3.04976228311153	3.69448343564411	1131	1
3.04855945683258	3.69706502390611	1132	1
3.04206493465773	3.67500876749081	1133	1
3.03097620068448	3.67163413444843	1134	1
3.03732415647678	3.68881783298809	1135	1
3.03421372817628	3.68496172513623	1136	1
3.05673036014671	3.71556791015078	1137	1
3.05396118859448	3.71058560560466	1138	1
3.05071116954851	3.71510583949187	1139	1
3.06202738819039	3.71806976408940	1140	1
3.05330232109970	3.73091358083852	1141	1
3.05393830504859	3.71833857265329	1142	1
3.05526052507776	3.72389113726070	1143	1
3.04764563287925	3.68956188774530	1144	1
3.04216182927994	3.67413813991201	1145	1
3.05690257071726	3.68549838367139	1146	1
3.05798064530736	3.72740746131250	1147	1
3.05728497814041	3.72273565453594	1148	1
3.04233827875490	3.71050875903059	1149	1
3.03577319396732	3.68071741183618	1150	1
3.04831259953536	3.70550134142650	1151	1
3.05976323246942	3.71630105690551	1152	1
3.05909414068282	3.71579088753992	1153	1
3.06203523060772	3.72410452073005	1154	1
3.05678763443482	3.74529488217621	1155	1
3.04881331482364	3.72432861526341	1156	1
3.05398490837621	3.71276764791358	1157	1
3.04657592948166	3.69470573953223	1158	1
3.05734710107025	3.70142068857062	1159	1
3.05046696920476	3.70980131173398	1160	1
3.05607856281315	3.71087656828823	1161	1
3.05402748883660	3.70741329180747	1162	1
3.04856241001090	3.70331497993936	1163	1
3.05038107623591	3.70558265314979	1164	1
3.04959307009518	3.69968679443763	1165	1
3.06118209159768	3.73865932764506	1166	1
3.06097110826924	3.72691333412531	1167	1
3.03860224558512	3.69854111615005	1168	1
3.04716860881442	3.69594084961946	1169	1
3.05527826627234	3.72178738621440	1170	1
3.05480031570836	3.75000386236648	1171	1
3.06289131134485	3.77370688236503	1172	1
3.05987897625027	3.73777144398892	1173	1
3.05273205787311	3.69185706434451	1174	1
3.05282854883883	3.72427238193596	1175	1
3.04409444074431	3.70347462767154	1176	1
3.03265824534372	3.65947210146247	1177	1
3.03881291455009	3.67727874121562	1178	1
3.03778147569550	3.65860836703233	1179	1
3.03105364837307	3.66688039667983	1180	1
3.05517059986871	3.71838051607897	1181	1
3.06089813907807	3.71576553728909	1182	1
3.07180762683049	3.73701821902601	1183	1
3.06682657296137	3.75368163634658	1184	1
3.05865679915614	3.72091116517354	1185	1
3.05676156957887	3.72278077803921	1186	1
3.05485083607151	3.71838114562522	1187	1
3.04706240052588	3.69435117117800	1188	1
3.05622220912768	3.69462836167769	1189	1
3.05515352616456	3.73213623845995	1190	1
3.06711707377782	3.74981277410403	1191	1
3.06732829343347	3.75008483351163	1192	1
3.05820840038250	3.70833786581738	1193	1
3.05477038652662	3.71094069397409	1194	1
3.05993102358042	3.70677366223482	1195	1
3.05961570241977	3.75583279115273	1196	1
3.06332010220072	3.75842640690058	1197	1
3.04370543621039	3.73116616657836	1198	1
3.05036369305406	3.72546094777027	1199	1
3.05299434467269	3.74483664134976	1200	1
3.05660356354807	3.74906995992992	1201	1
3.06736550307907	3.72619018343928	1202	1
3.04680228046248	3.69992451278424	1203	1
3.04821605680715	3.71389935409896	1204	1
3.04168247380445	3.71328056453487	1205	1
3.05395887555074	3.73298227563870	1206	1
3.05492437397044	3.71696659683157	1207	1
3.06490728880499	3.74827367211866	1208	1
3.04016393265279	3.68568230018070	1209	1
3.04842449745495	3.69371168504915	1210	1
3.04476557995284	3.70433642407768	1211	1
3.04607473332374	3.69231662903793	1212	1
3.04820040514525	3.70481212395543	1213	1
3.06459721633984	3.74123468366486	1214	1
3.06297462122001	3.73324496874429	1215	1
3.06025670163052	3.73251649044312	1216	1
3.05367972042605	3.72084244248920	1217	1
3.04025175524935	3.70824049596404	1218	1
3.04995168284502	3.70976206668653	1219	1
3.04536526410802	3.70321516259024	1220	1
3.04829389811352	3.71284984637545	1221	1
3.04958325936214	3.70421399330489	1222	1
3.03788808692228	3.69112607560666	1223	1
3.05994846163765	3.71842947455902	1224	1
3.05733602245315	3.73912170363385	1225	1
3.06374654005313	3.75072994530398	1226	1
3.05203867452743	3.70527916657639	1227	1
3.04256223293201	3.67600484340279	1228	1
3.03716648608278	3.68524948059773	1229	1
3.05133303624315	3.71070664429947	1230	1
3.06094597636000	3.71957311843718	1231	1
3.06619817359259	3.71224376547746	1232	1
3.04750145261460	3.70323832213875	1233	1
3.04470728409351	3.69185132791049	1234	1
3.04562736095736	3.70948137813757	1235	1
3.02912433144336	3.67242263810331	1236	1
3.02895838819938	3.64967247544167	1237	1
3.05176882487775	3.68481103691444	1238	1
3.06909780854689	3.73508576324523	1239	1
3.06149449525291	3.71020099309073	1240	1
3.05640126057793	3.70656355596198	1241	1
3.05798783917263	3.74165583590373	1242	1
3.05671266939376	3.71151965548819	1243	1
3.06225437671794	3.73392650005340	1244	1
3.04299848715477	3.71284257728764	1245	1
3.03976870898242	3.70256572621163	1246	1
3.02951616337649	3.68847160384701	1247	1
3.02963067748033	3.67581076591831	1248	1
3.03937164799126	3.68823604053681	1249	1
3.03356491173382	3.67739192659932	1250	1
3.02722233929703	3.65728594866145	1251	1
3.03965197922252	3.68606581221053	1252	1
3.04644956986430	3.69025614371127	1253	1
3.04907813574740	3.67947889063526	1254	1
3.04391237621166	3.67533926280160	1255	1
3.04968105976056	3.70970721045379	1256	1
3.04715860093982	3.72150963850446	1257	1
3.04704053945576	3.72998748820423	1258	1
3.06592284430660	3.75369398652911	1259	1
3.06558798774831	3.72322513829478	1260	1
3.05016446164774	3.72186505114737	1261	1
3.06137295357671	3.73728859247334	1262	1
3.05088522269840	3.69544138398213	1263	1
3.05113815031448	3.71506177123913	1264	1
3.05085431829119	3.71935499053288	1265	1
3.04214126276528	3.69460022961694	1266	1
3.04379203216116	3.67673258664556	1267	1
3.04486833800020	3.68841485866054	1268	1
3.05095424849615	3.70353235331503	1269	1
3.04271914521547	3.69182466778956	1270	1
3.03662973498488	3.66005576888242	1271	1
3.04041310739423	3.65913626073451	1272	1
3.03806662987721	3.65501464566130	1273	1
3.03663314766080	3.67519760367546	1274	1
3.05436717358203	3.69582883349707	1275	1
3.05922489131696	3.72815221304034	1276	1
3.04756218188381	3.69493730101245	1277	1
3.05193766172594	3.71427334838770	1278	1
3.05627301713725	3.71593688048200	1279	1
3.06721885172128	3.72740600055228	1280	1
3.06298733306846	3.70791667646617	1281	1
3.04933395453178	3.71716778372614	1282	1
3.04923521327582	3.69897056505033	1283	1
3.05935293915636	3.69949196464760	1284	1
3.05270400499761	3.72427579892036	1285	1
3.04795271256048	3.70021482401402	1286	1
3.05664016700428	3.71841408741817	1287	1
3.05560799503369	3.72409495771266	1288	1
3.03975015105595	3.69628934996804	1289	1
3.05617681025650	3.70039718053922	1290	1
3.04796250474607	3.71032886770873	1291	1
3.05020796984550	3.71308785409422	1292	1
3.04656594331626	3.71390536410132	1293	1
3.03009783209353	3.68753252843147	1294	1
3.04994928658769	3.70189862797158	1295	1
3.04433834699412	3.69631230967061	1296	1
3.03974498957661	3.66821726745070	1297	1
3.02981030785842	3.66792251110270	1298	1
3.04068805282434	3.67942740376546	1299	1
3.04637513362979	3.70538963825279	1300	1
3.04893464422679	3.71407369052967	1301	1
3.06602059954940	3.76350159209692	1302	1
3.05978845469490	3.72131841365231	1303	1
3.06893549157038	3.73473632493924	1304	1
3.06289809912346	3.72778275442204	1305	1
3.06765292895402	3.73895017218991	1306	1
3.05961794532567	3.74188186946340	1307	1
3.06342790520477	3.73171256525330	1308	1
3.05875190789054	3.72744409153564	1309	1
3.04957649875498	3.70914179816064	1310	1
3.05019790957476	3.72527255775608	1311	1
3.04915797281421	3.71532007599826	1312	1
3.04462198530674	3.69589131181423	1313	1
3.04951819311936	3.69432103873801	1314	1
3.06142372668570	3.73729174066241	1315	1
3.05760572322894	3.73369158180444	1316	1
3.07534451391389	3.76658177859797	1317	1
3.06720960004721	3.73746856720760	1318	1
3.07435487673253	3.75924660136572	1319	1
3.05774379117358	3.72040461728194	1320	1
3.05878673599768	3.72570713626017	1321	1
3.05216433764370	3.68360437224869	1322	1
3.05484632833075	3.72466308773616	1323	1
3.06256280512391	3.73740440374433	1324	1
3.06075653842783	3.72434508181739	1325	1
3.04918073801848	3.69487307313214	1326	1
3.05348515588025	3.71150090122376	1327	1
3.04876074859653	3.69661829426938	1328	1
3.03349424651656	3.65691927251969	1329	1
3.02243354334641	3.64416377488027	1330	1
3.02561006902035	3.65400746340545	1331	1
3.03974638566614	3.67136206120544	1332	1
3.03434052426191	3.66710831619381	1333	1
3.06426688959653	3.69778121438413	1334	1
3.03951644740997	3.68925978299346	1335	1
3.06999712130386	3.71058542670275	1336	1
3.05365214980683	3.68198687432648	1337	1
3.06710497127273	3.71288364472533	1338	1
3.06014113066569	3.72516097258724	1339	1
3.05911541488227	3.72158565029238	1340	1
3.04721200617800	3.73132083349175	1341	1
3.04286944708123	3.69571125450314	1342	1
3.05483905692566	3.70221146527418	1343	1
3.06014839556633	3.71831977632775	1344	1
3.08161137032087	3.78940329951120	1345	1
3.08621173304250	3.76151175107782	1346	1
3.06411278653989	3.73984110377774	1347	1
3.05522742450823	3.68761958844167	1348	1
3.05193270775769	3.69124467437819	1349	1
3.04575628680799	3.68933317767198	1350	1
3.04419684490543	3.67512524862277	1351	1
3.04777733873531	3.69878801062700	1352	1
3.03789622034526	3.70121502033674	1353	1
3.03553578285541	3.65995592052552	1354	1
3.04308939756440	3.68138242634634	1355	1
3.05908385789041	3.71881732594671	1356	1
3.04769964150765	3.72287383166440	1357	1
3.05113311474283	3.71963370322941	1358	1
3.07137411234178	3.73818700291710	1359	1
3.05103880741890	3.72141219399565	1360	1
3.04015920161415	3.68147677496518	1361	1
3.04023993249632	3.67334093443099	1362	1
3.05451709854653	3.69556833776700	1363	1
3.05212488078090	3.70924927724145	1364	1
3.04356559106886	3.68339991559917	1365	1
3.06368547960966	3.72450594183770	1366	1
3.06464073295974	3.71806969831597	1367	1
3.05460992432101	3.70883546348041	1368	1
3.03695318758409	3.68630550437634	1369	1
3.02769405430865	3.65452877293547	1370	1
3.03557977930372	3.67129685546662	1371	1
3.04501253493376	3.70702297363021	1372	1
3.04035624461014	3.69741414390015	1373	1
3.04717713873898	3.68995633738705	1374	1
3.07013330015677	3.74657735354825	1375	1
3.06344433414302	3.74282075825158	1376	1
3.05394192210392	3.70198360875124	1377	1
3.05790309344356	3.72245501203013	1378	1
3.05526393592621	3.73413945402250	1379	1
3.05469630273466	3.73611283825185	1380	1
3.05289399160092	3.71542423257394	1381	1
3.04326479052790	3.68580688158971	1382	1
3.05245729114926	3.69164219187786	1383	1
3.04891757525924	3.70716588736495	1384	1
3.05553235643509	3.70682469078497	1385	1
3.05816608975824	3.71673549471406	1386	1
3.06166567147658	3.70516769991709	1387	1
3.05320775307007	3.69625713479305	1388	1
3.06652592225036	3.76306630363812	1389	1
3.05897690501299	3.71816339039937	1390	1
3.05528689337273	3.70365195074294	1391	1
3.05118830798166	3.70749826077964	1392	1
3.05282631798649	3.69974134941715	1393	1
3.04877041172825	3.69798336898942	1394	1
3.05090787790537	3.70447466414832	1395	1
3.04643300246934	3.68803316952270	1396	1
3.04558336987166	3.68251282203315	1397	1
3.05092026923210	3.69104898973841	1398	1
3.03971281092275	3.69795100623465	1399	1
3.05588505586707	3.70759208341685	1400	1
3.05337214139996	3.66453921579611	1401	1
3.03253980666087	3.65683873541031	1402	1
3.04824460501549	3.68963545204328	1403	1
3.05512771059389	3.74530224850865	1404	1
3.05921377707362	3.73823886965422	1405	1
3.05908351143757	3.72594872070437	1406	1
3.04555579921356	3.67107955276228	1407	1
3.05956233870595	3.70513819959956	1408	1
3.07259796885889	3.74058193724291	1409	1
3.05968389451401	3.72007011158463	1410	1
3.07042369601546	3.71327338551002	1411	1
3.06005935435781	3.70752360533958	1412	1
3.05397765883249	3.69156433589559	1413	1
3.04322034291150	3.67206083813966	1414	1
3.04478846072247	3.67416185464529	1415	1
3.04864169086671	3.70499301879324	1416	1
3.04626843933404	3.69484789623609	1417	1
3.05327037164942	3.69624099639621	1418	1
3.05124006076836	3.70236824198248	1419	1
3.03531444929211	3.67657136052391	1420	1
3.03862908526616	3.67904382597104	1421	1
3.03207412250693	3.66275854519032	1422	1
3.02484336664449	3.66473532218325	1423	1
3.04816215719615	3.67595701799655	1424	1
3.03309073021997	3.66362112542583	1425	1
3.03695877132652	3.67158371735281	1426	1
3.05041550557428	3.69599015619993	1427	1
3.06398731225497	3.72785385110225	1428	1
3.06538730255020	3.72589791441364	1429	1
3.06534606119146	3.72147855360368	1430	1
3.06824267363839	3.74443146642719	1431	1
3.06292094136561	3.74747061593766	1432	1
3.05204048843351	3.71848247634038	1433	1
3.06713043234818	3.73110684214096	1434	1
3.06740309782606	3.70901899715079	1435	1
3.05901282438605	3.71939235917046	1436	1
3.06885593716407	3.73904083609632	1437	1
3.06614333573196	3.75368518892791	1438	1
3.05276513216286	3.70451802143259	1439	1
3.04684551783139	3.69396909544475	1440	1
3.04889434668391	3.68101634892941	1441	1
3.05550964396073	3.70670055102384	1442	1
3.04666990763358	3.70379179482543	1443	1
3.03509990853463	3.67103579128214	1444	1
3.04077374085703	3.69069168224321	1445	1
3.04337252634224	3.66644545514638	1446	1
3.03388800271216	3.65840741387899	1447	1
3.04130130371761	3.68160034969479	1448	1
3.04840414528892	3.71184534796034	1449	1
3.05210640321363	3.69101355459426	1450	1
3.07948069739214	3.75504539561685	1451	1
3.06251644101253	3.71380511286407	1452	1
3.06857430052636	3.72619136027954	1453	1
3.07382724222332	3.75429336126936	1454	1
3.06097157811790	3.72171017391988	1455	1
3.06189075248792	3.74306441375065	1456	1
3.05887846810572	3.71056059860720	1457	1
3.05224209528555	3.71083139260735	1458	1
3.06425925657383	3.71011203841247	1459	1
3.06260461397780	3.72117953916784	1460	1
3.04791588473321	3.71099432732713	1461	1
3.04089787653763	3.71969103019879	1462	1
3.04208986013460	3.68482420895467	1463	1
3.05220977302339	3.69938391758794	1464	1
3.05526010892608	3.72738367825612	1465	1
3.05750754576194	3.69847936725932	1466	1
3.05266104585490	3.69818615759280	1467	1
3.04741164185616	3.69816504503331	1468	1
3.06757856825195	3.75184260551358	1469	1
3.06809970134685	3.74480989751720	1470	1
3.05259827906329	3.70482611953093	1471	1
3.05844867697038	3.70117627943753	1472	1
3.04321480913304	3.69129539555049	1473	1
3.04532901907307	3.67559964652167	1474	1
3.03495476410201	3.66525972819960	1475	1
3.02338279142429	3.65716511905568	1476	1
3.03698452714591	3.69555787043018	1477	1
3.05140368850878	3.70961312900208	1478	1
3.04295750385438	3.68415902569259	1479	1
3.06772164758558	3.72591986597910	1480	1
3.06380610926000	3.73462419889181	1481	1
3.06265189378706	3.74572245357499	1482	1
3.05667346227449	3.71667484252550	1483	1
3.05172046356807	3.72000933914449	1484	1
3.05285467720516	3.73800220795458	1485	1
3.05357781278382	3.69345466620824	1486	1
3.03547095371663	3.67165768451993	1487	1
3.03677930835125	3.68157152036393	1488	1
3.03901018043333	3.67364579508980	1489	1
3.04533676260458	3.68833199225381	1490	1
3.06062260370783	3.72646440478397	1491	1
3.05211803661551	3.71537053524174	1492	1
3.03234046890983	3.68623747745560	1493	1
3.02906513794142	3.63798032131349	1494	1
3.04302136920363	3.67319248174785	1495	1
3.04469196109048	3.71033469222277	1496	1
3.06197526777465	3.73213506800723	1497	1
3.05947403548924	3.69577916821409	1498	1
3.07147400352379	3.76927634812010	1499	1
3.05491653891418	3.72444617522404	1500	1
3.03428433324630	3.68013516894190	1501	1
3.04936530316302	3.69968239659206	1502	1
3.05730818587901	3.72936558028675	1503	1
3.05788129406888	3.72155875397682	1504	1
3.04421051424984	3.68995866011203	1505	1
3.04201413793070	3.69147986650804	1506	1
3.02549175955910	3.65105384221907	1507	1
3.03749608523362	3.68517477620645	1508	1
3.05020814861546	3.70170127550568	1509	1
3.05263130533030	3.70275867074410	1510	1
3.04022413564327	3.69305508261409	1511	1
3.05999066501117	3.71962618267420	1512	1
3.06661262883040	3.74873165658955	1513	1
3.06968147813515	3.74179927671147	1514	1
3.08020198896996	3.75340954434713	1515	1
3.05918651309140	3.73632741740097	1516	1
3.06235808979100	3.75622033832596	1517	1
3.06929497894683	3.75479095037018	1518	1
3.06316785518690	3.72792549292669	1519	1
3.05951803380971	3.71794151258268	1520	1
3.06212710961814	3.75375200297565	1521	1
3.06832507127913	3.77681058621347	1522	1
3.06083139915911	3.70873733185302	1523	1
3.04864229765553	3.67225232173572	1524	1
3.04934583230613	3.69334100701479	1525	1
3.04409902638734	3.70455541253389	1526	1
3.04927585646325	3.70729557958925	1527	1
3.04573082453652	3.68143747763280	1528	1
3.03808253965219	3.66947889382715	1529	1
3.03787925067898	3.68854510033962	1530	1
3.05850647303469	3.73043642007996	1531	1
3.05493497365518	3.73204704841802	1532	1
3.05616229819885	3.73394336561230	1533	1
3.05485237428569	3.69277344169673	1534	1
3.05812542477837	3.72261138581707	1535	1
3.04808756662227	3.71162512853989	1536	1
3.05304572362729	3.72346448738002	1537	1
3.04586711462914	3.69204758309073	1538	1
3.03560550295581	3.69234206408182	1539	1
3.05256160784919	3.71273745417996	1540	1
3.06516412979327	3.74522598093435	1541	1
3.05150781179421	3.70944858103021	1542	1
3.05838217469028	3.74217116204572	1543	1
3.06233922774880	3.74625524433381	1544	1
3.04533851887790	3.72759882783766	1545	1
3.05104055248367	3.71520256690208	1546	1
3.04695737456778	3.70466940113157	1547	1
3.04543046998699	3.68217695997897	1548	1
3.04509976788514	3.67502122509058	1549	1
3.04020414336067	3.68752076124698	1550	1
3.03212674428992	3.67320588965559	1551	1
3.05070205919092	3.72319262100788	1552	1
3.04454070912081	3.71558379571387	1553	1
3.05925021520280	3.74184917130042	1554	1
3.04495861505133	3.72525422633543	1555	1
3.05731280985911	3.73576142708396	1556	1
3.05058461063723	3.71068976771769	1557	1
3.05581306555190	3.74361204355080	1558	1
3.06246194271304	3.72363087644554	1559	1
3.05188439148081	3.72122925158364	1560	1
3.06410518859435	3.74268902308573	1561	1
3.04722507672407	3.71066172990039	1562	1
3.04395334143040	3.69155916338179	1563	1
3.05422297775608	3.67631972446641	1564	1
3.05638040211513	3.70077114375958	1565	1
3.05582239380780	3.71096257307514	1566	1
3.05088798656810	3.71266720148745	1567	1
3.04072634399008	3.70301239470712	1568	1
3.03232753310589	3.67170373503597	1569	1
3.04319047550464	3.67604729694887	1570	1
3.05855445475580	3.71833784459914	1571	1
3.06533653331858	3.73356669491496	1572	1
3.05359275617715	3.72427387401451	1573	1
3.05827090094381	3.72140621034202	1574	1
3.06758216915913	3.72645675235249	1575	1
3.05765642919845	3.73867827579145	1576	1
3.05249346283462	3.72205216355880	1577	1
3.05123217282741	3.71575463851117	1578	1
3.05164724186248	3.70352331537031	1579	1
3.04164584558173	3.68382667800862	1580	1
3.04299456195987	3.68055278807903	1581	1
3.04106341450734	3.68668508856428	1582	1
3.04000969961390	3.67857964113305	1583	1
3.05402855667825	3.70227286942991	1584	1
3.06249441393527	3.71309538828523	1585	1
3.05402679888465	3.71614384156335	1586	1
3.05450588012323	3.72888233330603	1587	1
3.05717707773743	3.72243960741502	1588	1
3.05063522407166	3.72124623349336	1589	1
3.05344886279985	3.68861956287010	1590	1
3.04552531387810	3.68810157811706	1591	1
3.04116394937360	3.68745595637171	1592	1
3.05987767030915	3.70861496916404	1593	1
3.05164280131383	3.70551834784051	1594	1
3.04431099112877	3.70599915024997	1595	1
3.04803671755535	3.69975649168616	1596	1
3.05704651360809	3.73595598014302	1597	1
3.03974278310032	3.69864903251335	1598	1
3.03257950869014	3.68183919815425	1599	1
3.03667986130158	3.66815757022442	1600	1
3.02658272136925	3.67774855066845	1601	1
3.04168733063829	3.68276377355114	1602	1
3.04071685555038	3.69718971883620	1603	1
3.03216763138900	3.67339894563672	1604	1
3.03512931776149	3.67219639026230	1605	1
3.04378319871868	3.67043961158096	1606	1
3.02623629612931	3.65522942314076	1607	1
3.03333119962736	3.69901542099412	1608	1
3.05235390572537	3.73055423139012	1609	1
3.06771156621575	3.73201633060064	1610	1
3.05652108047589	3.73811145974962	1611	1
3.05309113383361	3.73948495815031	1612	1
3.05632290772343	3.72817069762364	1613	1
3.04843996565630	3.71379565830091	1614	1
3.02980488364666	3.69334837367435	1615	1
3.04324726787301	3.67828631627067	1616	1
3.05244605501244	3.70883421399307	1617	1
3.05223676219336	3.74650621182970	1618	1
3.04930041562378	3.73337765688850	1619	1
3.04331570795433	3.70238680012651	1620	1
3.05640134720434	3.72504743717262	1621	1
3.05073429547066	3.69171130525885	1622	1
3.04444029493224	3.68126081769876	1623	1
3.04664882997532	3.72174974227171	1624	1
3.05538149803428	3.74949012448789	1625	1
3.05032504364053	3.73843689255771	1626	1
3.03448787408147	3.68104471452411	1627	1
3.05822566840784	3.71627814530519	1628	1
3.06376216610351	3.76308246240441	1629	1
3.08371908060292	3.78723203443349	1630	1
3.06170331742360	3.72192212551277	1631	1
3.07027475044650	3.75019221238469	1632	1
3.04471648000338	3.71443584998175	1633	1
3.03927784952837	3.68964100437764	1634	1
3.04348108829503	3.69900760817264	1635	1
3.05319865104257	3.70865324467803	1636	1
3.05091827088675	3.71683411223772	1637	1
3.05011113487371	3.70940887032614	1638	1
3.05510812952291	3.70760230084567	1639	1
3.04460955716024	3.70257385682600	1640	1
3.05015532181857	3.71131342836705	1641	1
3.05008257816647	3.69587843615493	1642	1
3.04939898410028	3.70771308394791	1643	1
3.04307151186036	3.71636629988091	1644	1
3.03639262465166	3.69347059844211	1645	1
3.04617319346918	3.69261654358674	1646	1
3.03996100186933	3.68409155877516	1647	1
3.03053321538344	3.65960118876556	1648	1
3.02883891179228	3.67246634137993	1649	1
3.02766899068182	3.67380719799671	1650	1
3.03241667478948	3.64531585538922	1651	1
3.04749741851574	3.69567631827536	1652	1
3.05315177527052	3.72974840409546	1653	1
3.06828808765565	3.76079487177979	1654	1
3.06394462312994	3.76783391042351	1655	1
3.07028195889144	3.76837387373012	1656	1
3.06862497050512	3.75840921887455	1657	1
3.05136379765873	3.73384481346397	1658	1
3.06209790355385	3.73196114528417	1659	1
3.04286776252492	3.68488280927137	1660	1
3.04921864231592	3.70935519300118	1661	1
3.05018649219129	3.72219446651460	1662	1
3.04748665396287	3.72768240812826	1663	1
3.05256751145051	3.70306796334538	1664	1
3.05093686136189	3.72819407031445	1665	1
3.05699109476796	3.74698989539292	1666	1
3.05791260886888	3.73971948922549	1667	1
3.04425652696979	3.69313357490543	1668	1
3.02921887721352	3.66741604181452	1669	1
3.03609512006296	3.68910982236219	1670	1
3.04327183763740	3.67244587316017	1671	1
3.05914945331660	3.71165318266841	1672	1
3.06267005107510	3.75097519415918	1673	1
3.06445005365491	3.75662887187957	1674	1
3.07230654053895	3.73786316603694	1675	1
3.05437449938458	3.72241731340351	1676	1
3.05244768554006	3.71616632893093	1677	1
3.04775319116538	3.71879602605903	1678	1
3.05682171870082	3.71748306701715	1679	1
3.05887172123380	3.71700994488918	1680	1
3.07071645193332	3.75669776536598	1681	1
3.06999635388081	3.74153467863313	1682	1
3.04713512343849	3.71861621515156	1683	1
3.04718953603102	3.70926786089637	1684	1
3.03932773388645	3.70521198480436	1685	1
3.03488652931453	3.68203346926852	1686	1
3.01993408585422	3.64248829217933	1687	1
3.01630021197633	3.62127502981102	1688	1
3.03185362024418	3.64137914385163	1689	1
3.04187030266837	3.70301359347305	1690	1
3.05686092062851	3.72502306834959	1691	1
3.04827533205599	3.70822194726009	1692	1
3.03905533829055	3.69488185204695	1693	1
3.02991178620665	3.65665659315225	1694	1
3.04613002779421	3.68012881430637	1695	1
3.04746665721375	3.70087548192417	1696	1
3.04641200637642	3.69559385100294	1697	1
3.03990563237893	3.68597699605033	1698	1
3.05465327400736	3.71813178155872	1699	1
3.05536967745127	3.72812886318243	1700	1
3.05637546249025	3.72806943690997	1701	1
3.04757024198176	3.70923077309341	1702	1
3.04242125730990	3.69500764939841	1703	1
3.03469852493860	3.66887859079960	1704	1
3.03874313054759	3.68215603306540	1705	1
3.03084965961325	3.68945545369225	1706	1
3.04982079705413	3.68622328382983	1707	1
3.06776911686893	3.74690527313039	1708	1
3.04740693857908	3.69819095613348	1709	1
3.04860638772730	3.67732054644617	1710	1
3.04768083482896	3.68803900400908	1711	1
3.04207628810733	3.67899495109711	1712	1
3.05047349017823	3.71042537047694	1713	1
3.06465585705959	3.74685333117872	1714	1
3.05362104711695	3.71780554963306	1715	1
3.05015594772419	3.72627823846962	1716	1
3.05870074880594	3.71115671782326	1717	1
3.04827229518888	3.70741914687689	1718	1
3.04125844562653	3.68996059977580	1719	1
3.05408181861970	3.70595585145832	1720	1
3.05314279680293	3.71373249879708	1721	1
3.04484196365107	3.72857436228961	1722	1
3.04485090068765	3.68542145601421	1723	1
3.04823476637746	3.67356506700770	1724	1
3.04961918393727	3.69854980923406	1725	1
3.05884708955357	3.72403492884965	1726	1
3.04268865450454	3.69991006247236	1727	1
3.06011744549535	3.71675597289450	1728	1
3.05370549744702	3.70284310459712	1729	1
3.06299094669916	3.71849133650368	1730	1
3.05699048263853	3.72544362940909	1731	1
3.04528945933535	3.69096314220771	1732	1
3.03942056473131	3.69433822237377	1733	1
3.05172766373445	3.69635441354619	1734	1
3.05612637826682	3.69628458289894	1735	1
3.04311008911398	3.70213574653850	1736	1
3.05302712777435	3.68750083475842	1737	1
3.04498650732409	3.68323339797380	1738	1
3.05590639643601	3.71115099666210	1739	1
3.03006444401679	3.67130988294981	1740	1
3.04160344739211	3.66295627283514	1741	1
3.05107294834379	3.69767457696533	1742	1
3.05406420700649	3.73205828824735	1743	1
3.05870338518717	3.74494597851605	1744	1
3.03972469323702	3.70360341759253	1745	1
3.04349765732163	3.68207538911787	1746	1
3.06156246378568	3.70619861515078	1747	1
3.05144711114101	3.72527829004409	1748	1
3.06377690704318	3.75293272267357	1749	1
3.06400020812812	3.73739816600624	1750	1
3.06309467292920	3.73718410525313	1751	1
3.06968241990387	3.75832813467588	1752	1
3.06311913056502	3.74883152569440	1753	1
3.04307048366081	3.72117495900632	1754	1
3.05426548044206	3.72374989028365	1755	1
3.06044290683947	3.74977425348943	1756	1
3.03814506438055	3.70952018305434	1757	1
3.05164998934406	3.70102197467075	1758	1
3.04505914068543	3.67789422896710	1759	1
3.04572803761601	3.67909294298983	1760	1
3.05968541711586	3.72905379178486	1761	1
3.05200753810679	3.67930131876684	1762	1
3.03392613760553	3.67820387121566	1763	1
3.03968528747177	3.68153126176582	1764	1
3.03797115324742	3.65901952655916	1765	1
3.03477311516166	3.69686337107215	1766	1
3.03847479796462	3.69282674771419	1767	1
3.04033394298666	3.70424375444871	1768	1
3.03711392527242	3.69471497352423	1769	1
3.03457291448548	3.69631679273519	1770	1
3.04925078062248	3.69914129039876	1771	1
3.05692765718416	3.70498858958540	1772	1
3.05189606630338	3.70814587936274	1773	1
3.05811740427139	3.73166724813266	1774	1
3.04825642504768	3.71850213349760	1775	1
3.04821346007356	3.71444885126041	1776	1
3.04451968633025	3.70687373224234	1777	1
3.05448483992200	3.70829278388979	1778	1
3.05070887190363	3.71797397516284	1779	1
3.04506216159929	3.69776809631164	1780	1
3.05248736653333	3.74045226159526	1781	1
3.06604536097710	3.75503887725252	1782	1
3.05707549097566	3.73736120399605	1783	1
3.05096634520380	3.72044486188059	1784	1
3.06488070368938	3.73701943708948	1785	1
3.05576912910468	3.71487100097874	1786	1
3.03536050385157	3.68080973244685	1787	1
3.03874779987760	3.67579718153384	1788	1
3.02828821731359	3.65199455281422	1789	1
3.02580172591746	3.64945796803219	1790	1
3.02138988758385	3.67613990953314	1791	1
3.03187291910581	3.67474031925904	1792	1
3.04137684462504	3.69014774023951	1793	1
3.04395025242428	3.70130919658339	1794	1
3.04877104752658	3.70694058353215	1795	1
3.04546130004528	3.70492111297066	1796	1
3.04992972028215	3.69934586671773	1797	1
3.03326793884570	3.70191371796272	1798	1
3.03138295811745	3.67473150631002	1799	1
3.03924345324067	3.69989055147083	1800	1
3.04109820386617	3.69329408460977	1801	1
3.03879374012450	3.68705945123700	1802	1
3.04706972575677	3.68359643045106	1803	1
3.03886152491767	3.69379983772746	1804	1
3.03555536012102	3.68875913817447	1805	1
3.03943637469588	3.68051288240245	1806	1
3.05182764386707	3.71372852336147	1807	1
3.04991539243429	3.72557469893928	1808	1
3.04216420114440	3.68736965336921	1809	1
3.04244683903758	3.69697715061540	1810	1
3.05677245843776	3.73242518182525	1811	1
3.05737520517459	3.76020100014302	1812	1
3.08076978751420	3.80217164761821	1813	1
3.07015092178012	3.77132417301633	1814	1
3.04777335076225	3.73207623617760	1815	1
3.05052195413707	3.72854592068090	1816	1
3.07162193877935	3.74573518936693	1817	1
3.07322636502953	3.75949305364180	1818	1
3.05299326400499	3.69719035594236	1819	1
3.04519111107768	3.70012237852547	1820	1
3.04159108855530	3.69882518960943	1821	1
3.04006625860418	3.69613008259240	1822	1
3.04258365912077	3.67669450778145	1823	1
3.06031759034596	3.72283790539241	1824	1
3.05901037031106	3.71988975133554	1825	1
3.05243885985824	3.71768472198168	1826	1
3.04598211118462	3.70815116204694	1827	1
3.03997929589168	3.68556005506130	1828	1
3.04888088392587	3.70308314746371	1829	1
3.04939267220195	3.71637011041596	1830	1
3.05241906692962	3.70152746510803	1831	1
3.04700368361654	3.70913843772660	1832	1
3.04890472784753	3.70487199154652	1833	1
3.04018281640112	3.69872072759313	1834	1
3.06107047687748	3.73599632998659	1835	1
3.05159060235655	3.72020052511541	1836	1
3.06392025269322	3.74157043753819	1837	1
3.06072090657324	3.73243130678754	1838	1
3.06252741226185	3.74162988886850	1839	1
3.05951562914382	3.72993624098047	1840	1
3.05561556847746	3.73873386972473	1841	1
3.05557991352459	3.72712554110412	1842	1
3.05193105929956	3.71991028448850	1843	1
3.02837938456902	3.68253857432311	1844	1
3.04841854575602	3.71417897395589	1845	1
3.04131846747876	3.72266735214613	1846	1
3.05423497162390	3.71387066539848	1847	1
3.05843964918672	3.73043656835089	1848	1
3.05213337728136	3.69977103395722	1849	1
3.05261735898127	3.69933558594522	1850	1
3.05763567678601	3.70563052207807	1851	1
3.05541209773422	3.70013192595466	1852	1
3.05418434446379	3.71114206573899	1853	1
3.06572303464194	3.76151787414094	1854	1
3.08269169688907	3.77383858701172	1855	1
3.05172749040887	3.72457540146657	1856	1
3.04953780299497	3.69340706793843	1857	1
3.05870209423616	3.73829764362989	1858	1
3.06112402235609	3.74277959123008	1859	1
3.05655763933484	3.69918313068421	1860	1
3.04839273652140	3.68904742700210	1861	1
3.06372725880975	3.74217111490399	1862	1
3.06155733543849	3.74506333679900	1863	1
3.06033748502649	3.71423810007755	1864	1
3.05522889671789	3.69731772580815	1865	1
3.03781988468910	3.67519592768470	1866	1
3.02581093498609	3.67594342382615	1867	1
3.03607683925812	3.70007833565358	1868	1
3.03058046242577	3.69292327496887	1869	1
3.03709271721697	3.68795179209561	1870	1
3.03593292731579	3.69052028111656	1871	1
3.04500851481013	3.67308314740631	1872	1
3.03275051688834	3.68553547711297	1873	1
3.03486331948665	3.66613665027013	1874	1
3.01880345897129	3.65286900122015	1875	1
3.00694547027705	3.63326660701585	1876	1
3.02797256810676	3.66267172615126	1877	1
3.04957032901292	3.70342261090930	1878	1
3.04751882822909	3.70034018699287	1879	1
3.05222061414389	3.69933346879263	1880	1
3.05364387972919	3.72399658270085	1881	1
3.05884797022671	3.73087837887742	1882	1
3.04779426538825	3.70512713464936	1883	1
3.02947614800103	3.67687833494595	1884	1
3.03558561138481	3.67376861215823	1885	1
3.02546549651964	3.66629646088159	1886	1
3.03490308533778	3.66703184486228	1887	1
3.04425108307320	3.68281429787467	1888	1
3.03407306501078	3.64661835261807	1889	1
3.02725446950907	3.65910431635730	1890	1
3.04603465589339	3.67643992814921	1891	1
3.03314700768582	3.68635243760505	1892	1
3.03464457310490	3.68546513829765	1893	1
3.03274793980504	3.67735469398839	1894	1
3.04375237142436	3.70032178515215	1895	1
3.04147614344308	3.69407529400031	1896	1
3.05188705097217	3.68649103203285	1897	1
3.04905943039099	3.70577520415356	1898	1
3.04378090451473	3.70175757908252	1899	1
3.03081222594101	3.65689796688108	1900	1
3.04123527802949	3.67422062564231	1901	1
3.04084485172314	3.70308941871671	1902	1
3.05136198907919	3.71485513564941	1903	1
3.04471564068956	3.70303085056147	1904	1
3.06612196144879	3.73263431710103	1905	1
3.05520484850322	3.72460032346394	1906	1
3.03976520749039	3.69520364334280	1907	1
3.02473937012811	3.69102816868728	1908	1
3.04741249776849	3.70071176831160	1909	1
3.05364686897600	3.71036966532659	1910	1
3.04081974742449	3.71505095120639	1911	1
3.04018844362146	3.69274436893506	1912	1
3.03656453048326	3.67717661467478	1913	1
3.05359011493395	3.70914561227872	1914	1
3.03949523154968	3.68230019553239	1915	1
3.03911142180755	3.67694641053764	1916	1
3.05244872681939	3.68540162438927	1917	1
3.04220494798670	3.69707363508196	1918	1
3.04331892038387	3.68010266424090	1919	1
3.04965469465630	3.69594045104949	1920	1
3.04744224502864	3.71360026094792	1921	1
3.04163810236689	3.70194678633116	1922	1
3.05153832743525	3.74360301271935	1923	1
3.05265934089165	3.73492182433280	1924	1
3.05535679815942	3.69941333582883	1925	1
3.04487049566165	3.70782844009828	1926	1
3.03758268198626	3.68533242603649	1927	1
3.05589280324623	3.71237856350749	1928	1
3.04644022340342	3.70922325297318	1929	1
3.05956942678863	3.70657785454369	1930	1
3.07188729950013	3.75097574391735	1931	1
3.08405019485275	3.77980115186523	1932	1
3.06208413875173	3.75747834402949	1933	1
3.05858050699084	3.73202253822197	1934	1
3.07383081683968	3.74987944778996	1935	1
3.07246034016712	3.75156578044368	1936	1
3.05361029951796	3.72534393188700	1937	1
3.04098539012089	3.67974674751084	1938	1
3.04246128077587	3.70132938019334	1939	1
3.05515186192033	3.70172632545280	1940	1
3.05696362725025	3.72142808211046	1941	1
3.02576146373032	3.65867239621991	1942	1
3.03283271644668	3.64456019306927	1943	1
3.03362915802740	3.64026240102614	1944	1
3.02971543699204	3.66614529795400	1945	1
3.04825363245318	3.70146154740316	1946	1
3.03710116691531	3.70515423609301	1947	1
3.04533246686004	3.71829988118617	1948	1
3.04896613216995	3.70328534747843	1949	1
3.05671840064030	3.71167183208818	1950	1
3.03155145882398	3.67922206360842	1951	1
3.04134445818843	3.68465353710763	1952	1
3.04670346861518	3.68979721501861	1953	1
3.04556447964477	3.68919805044370	1954	1
3.04204449096507	3.69881331330786	1955	1
3.04110890525530	3.69549364184935	1956	1
3.04536425796777	3.69398784463679	1957	1
3.06849663548494	3.73073857701108	1958	1
3.05582375413278	3.73227606166573	1959	1
3.05768916540297	3.70932429817758	1960	1
3.05872013456590	3.72297672672911	1961	1
3.04483936761588	3.67506492920598	1962	1
3.02428876428189	3.64971821907924	1963	1
3.04294740958918	3.67902066420302	1964	1
3.03726179358654	3.67169713919493	1965	1
3.02916887853312	3.65256542665240	1966	1
3.05745241630902	3.72613460284581	1967	1
3.04724968619139	3.71068254144537	1968	1
3.05514673211838	3.73860575072127	1969	1
3.05512329165215	3.72087127661101	1970	1
3.07099643137783	3.76668529098169	1971	1
3.05613337801172	3.72509160885277	1972	1
3.05587673731455	3.73289497373343	1973	1
3.05572172118443	3.72014087654475	1974	1
3.05355517111365	3.71943132494026	1975	1
3.05290083308837	3.74030841196799	1976	1
3.03641305990736	3.67235988265202	1977	1
3.04515181670913	3.70846797906067	1978	1
3.04833925289449	3.72375086324379	1979	1
3.05675318125984	3.70770406754660	1980	1
3.04251808373461	3.71681757295986	1981	1
3.03673483285551	3.70648420721970	1982	1
3.03708056866618	3.71054505539328	1983	1
3.03375744672881	3.69160057376456	1984	1
3.04965788804313	3.71937467393327	1985	1
3.05039225896735	3.71569278923822	1986	1
3.06870152822815	3.74371400654567	1987	1
3.06617010359688	3.74963296458815	1988	1
3.06088767174648	3.74304758880949	1989	1
3.05328607794949	3.73922722028030	1990	1
3.05228924527474	3.73810464642640	1991	1
3.05840745698475	3.72349883042099	1992	1
3.06126893417950	3.71838022880216	1993	1
3.05346990293536	3.72963906867032	1994	1
3.05264637228712	3.72726282980305	1995	1
3.05635828835167	3.72855412016997	1996	1
3.04232019806365	3.70166985740748	1997	1
3.05135654357802	3.71163833318602	1998	1
3.06327246969835	3.73369961661222	1999	1
3.05568443827303	3.72182774342549	2000	1
[truncated: 23,000 more rows]
