# Supplementary material for: Reversibility and Viscoelastic Properties of Micropillar Supported and Oriented Magnesium Bundled F-Actin
Source: PLoS One. 2015 Aug 31;10(8):e0136432. doi: 10.1371/journal.pone.0136432 (PMC4556452; doi:10.1371/journal.pone.0136432)
Supplement: S1 Data — See the Readme.txt file within. (ZIP) [file pone.0136432.s004.zip › Rheology-raw-data/120416 10mM/fov1011noDD/fov1011noDD.txt]

3.31972616609201	3.19458288441325	1	1
3.30827612489930	3.16419136249078	2	1
3.29824836901257	3.14476340325084	3	1
3.30166875007759	3.13169908445018	4	1
3.30576602192145	3.12986764641502	5	1
3.30144311305964	3.11782699230744	6	1
3.30042440551334	3.13417218893923	7	1
3.29212739110082	3.10222036239266	8	1
3.29560460078490	3.11493470831539	9	1
3.30417733937665	3.12951393022100	10	1
3.30015589176533	3.13251755063496	11	1
3.29706351328027	3.13063831364300	12	1
3.29323010084595	3.11913837539365	13	1
3.28417480631175	3.08610398744745	14	1
3.28332137879783	3.08567220440353	15	1
3.28392662961909	3.12018774493477	16	1
3.29224501570683	3.09289267747397	17	1
3.31010264152415	3.14578492572838	18	1
3.30976594426344	3.14440827753333	19	1
3.30782514975293	3.15107622080525	20	1
3.30984651930948	3.18089534246311	21	1
3.30919692713578	3.15256386230163	22	1
3.31136013007163	3.16558401987614	23	1
3.31129502260639	3.16109079443278	24	1
3.31662390169980	3.15950470069704	25	1
3.30463752124574	3.12300053631833	26	1
3.30636566872726	3.15336217734876	27	1
3.30775754119573	3.14939456460600	28	1
3.31359272869369	3.19882578073193	29	1
3.30697225077891	3.14058999696727	30	1
3.29752974308158	3.10386770145523	31	1
3.30331189430558	3.14116069684972	32	1
3.31880362069731	3.19781975330884	33	1
3.32267082337928	3.19731732456011	34	1
3.30812722709436	3.13021696437383	35	1
3.29154991686817	3.09736341507588	36	1
3.29334086546623	3.08852052509420	37	1
3.30021098955119	3.13192350205767	38	1
3.31754100649052	3.20915660031487	39	1
3.31057873933391	3.17376937262144	40	1
3.28706209573339	3.10132244833986	41	1
3.29503195567241	3.10479217367196	42	1
3.28787921912815	3.10966079711471	43	1
3.29647178417872	3.12540146648504	44	1
3.29656429548632	3.14197293732567	45	1
3.30460994799928	3.18743787232954	46	1
3.30766616631313	3.16652908454310	47	1
3.29449072870190	3.11659246424158	48	1
3.28551563594981	3.08776591095071	49	1
3.30356797575993	3.15592315459918	50	1
3.32158031635574	3.19494155877439	51	1
3.31621951876058	3.19627502916590	52	1
3.30442368165432	3.16124479787780	53	1
3.30396208568562	3.14477585673297	54	1
3.30271330640444	3.16838179040841	55	1
3.29848019865860	3.14358952080778	56	1
3.29157021282092	3.14751672135576	57	1
3.29951004347175	3.15165150577670	58	1
3.29234677715561	3.13859686068708	59	1
3.30874390895732	3.16864470316623	60	1
3.31430975878300	3.17125434170438	61	1
3.29637841963206	3.12279375574018	62	1
3.29393598493051	3.09561886569930	63	1
3.29060525105301	3.09932491623538	64	1
3.28569148297426	3.08365272908916	65	1
3.29170393053110	3.09126882271899	66	1
3.30586689505557	3.14720729006581	67	1
3.30368107557444	3.15597380405202	68	1
3.31513238496779	3.20649934634404	69	1
3.30242097331452	3.16026974551585	70	1
3.31072028545612	3.16882492645905	71	1
3.29994574585980	3.16142559936755	72	1
3.30308490416564	3.13512760116242	73	1
3.29542471092331	3.09670452991275	74	1
3.29582977623290	3.13738955708348	75	1
3.30990497171612	3.13885313819766	76	1
3.29998604494401	3.12870045866246	77	1
3.29607645842638	3.12312103975296	78	1
3.29096771148617	3.10011283400662	79	1
3.29267856478452	3.10136427390825	80	1
3.29389702011686	3.08060286504020	81	1
3.28168456129540	3.05265980874294	82	1
3.28782249781065	3.08736345526103	83	1
3.29911136731181	3.11909887256288	84	1
3.30613356086601	3.16118405330824	85	1
3.29994075146535	3.15403527102877	86	1
3.31074104966203	3.14295248601234	87	1
3.30365236132787	3.12844388693070	88	1
3.28892208923999	3.09320301066780	89	1
3.28786026681210	3.09802835604530	90	1
3.27956665584397	3.08609531162229	91	1
3.30396416160430	3.15312769121572	92	1
3.30793800316228	3.16188019841384	93	1
3.30520027816679	3.15583115371255	94	1
3.31181407163814	3.15474452004276	95	1
3.30082546719655	3.14236092046651	96	1
3.30332620963331	3.15195725164252	97	1
3.31348656009866	3.18319431153922	98	1
3.30138980605693	3.16415470556055	99	1
3.28747008331427	3.10706496468388	100	1
3.29316298779787	3.10801737654117	101	1
3.29852469054030	3.12522160127843	102	1
3.29480816756784	3.11327027843767	103	1
3.29579751611316	3.12433361636230	104	1
3.28962253049756	3.10188622062331	105	1
3.29182222737912	3.11858810452269	106	1
3.31732296387027	3.18835057733327	107	1
3.31740882931674	3.19241012660467	108	1
3.31663168008349	3.18708501360661	109	1
3.30171377309302	3.13954419442639	110	1
3.30567168146084	3.11909933162375	111	1
3.29326135247297	3.11179417525893	112	1
3.29609113437686	3.12519153224986	113	1
3.28016015807097	3.06829559501512	114	1
3.29975311319494	3.11515494950886	115	1
3.30608219905826	3.15042963856533	116	1
3.31347085856871	3.16889120273812	117	1
3.29189558458840	3.10987411787636	118	1
3.28308161983691	3.07427677134077	119	1
3.29111068937582	3.11625575585696	120	1
3.28442088063140	3.11604806539406	121	1
3.29160486028676	3.10068796076421	122	1
3.29119844286622	3.08856302132200	123	1
3.29818047631107	3.11259383038180	124	1
3.30374168655259	3.14501811311529	125	1
3.29496601617880	3.11655687427798	126	1
3.29101785247068	3.08523475066141	127	1
3.28582743413682	3.08404830567532	128	1
3.28389339925684	3.09362053078601	129	1
3.28940522935057	3.09905560196594	130	1
3.28745486448307	3.07995426494774	131	1
3.28309509812159	3.10353386921288	132	1
3.29033964157791	3.09401253401644	133	1
3.29658805830499	3.12425727469483	134	1
3.29665233073002	3.14102853683743	135	1
3.30104434978602	3.14277894135678	136	1
3.29366134515887	3.10832728281964	137	1
3.29349029688698	3.09637498367682	138	1
3.29526361898173	3.12866528532033	139	1
3.29267232533272	3.12041965984878	140	1
3.29395060166688	3.08892085348725	141	1
3.28498796168107	3.07293660411402	142	1
3.28094924591757	3.08143009890271	143	1
3.28040943302540	3.07078890466617	144	1
3.28136076332646	3.06612426633371	145	1
3.28490165091515	3.10296186061974	146	1
3.29147698623697	3.10569973843308	147	1
3.29180001248742	3.08595537257742	148	1
3.28494808437658	3.08827922812784	149	1
3.28635174680039	3.08428860237519	150	1
3.29137741331636	3.11269722365472	151	1
3.30589844853716	3.14859853294063	152	1
3.29825281331601	3.11615987206347	153	1
3.29701827351477	3.11840137709577	154	1
3.28240128564814	3.09970390447287	155	1
3.29576793120210	3.10649811638575	156	1
3.29152710164655	3.13009774734095	157	1
3.29368422122330	3.12163360450672	158	1
3.28820253547488	3.09902587656894	159	1
3.29319047380510	3.12437311110681	160	1
3.30606565157497	3.14306319495241	161	1
3.30566621226803	3.16119160587043	162	1
3.30020654586619	3.14610043753464	163	1
3.31266518186177	3.18859080070811	164	1
3.30753746085572	3.19163005792216	165	1
3.30553199780361	3.16992880797052	166	1
3.30191648013811	3.18544526177820	167	1
3.29581484851221	3.16577589878197	168	1
3.29360483769834	3.12872622617772	169	1
3.29442776217811	3.12004752589473	170	1
3.28525531434297	3.04743285912559	171	1
3.29696053909383	3.07141313329278	172	1
3.30291197833036	3.09086610276318	173	1
3.29254780125358	3.09458927669780	174	1
3.29662546243593	3.14517787723510	175	1
3.30061374252063	3.15239066116582	176	1
3.30211071904065	3.12850709327160	177	1
3.28953984567291	3.08188887428639	178	1
3.29683161310214	3.14341014905041	179	1
3.30428573401242	3.16680262806335	180	1
3.29512131455066	3.14599368310206	181	1
3.29650103904250	3.12716497794974	182	1
3.29810183762223	3.11651839693060	183	1
3.30289192667309	3.16980570761754	184	1
3.30050029492727	3.12856000438754	185	1
3.28764687892682	3.06409730201681	186	1
3.28641848529937	3.07102877518845	187	1
3.29039170097672	3.07954796034005	188	1
3.28237439692610	3.08463359938164	189	1
3.28476566792622	3.07628169347767	190	1
3.29202030827515	3.10301640723496	191	1
3.28941756854815	3.11605645771311	192	1
3.29623182442135	3.13513538589152	193	1
3.30128314333232	3.14144745981173	194	1
3.30516280352787	3.13903046247478	195	1
3.29914370736975	3.11228077970196	196	1
3.30657926452269	3.15828124819247	197	1
3.30600751077662	3.14079995346026	198	1
3.29099230255916	3.11748308480948	199	1
3.28428554275356	3.09102762590933	200	1
3.28600481465506	3.10037152007444	201	1
3.28687707241487	3.12018184798388	202	1
3.28619281411386	3.07856301299186	203	1
3.28748357402409	3.07142354359586	204	1
3.28756448118391	3.11806827569861	205	1
3.29517850656792	3.11084270728589	206	1
3.28658272110938	3.12366846726164	207	1
3.30646254031910	3.15917385242883	208	1
3.29430240213459	3.13825056259237	209	1
3.31005293100401	3.17830272539147	210	1
3.31235296673291	3.17451406643086	211	1
3.28364242176358	3.11264236252099	212	1
3.28401911957465	3.09319565006225	213	1
3.29926737800032	3.16687180461500	214	1
3.31324124560098	3.17479756755697	215	1
3.30141393058169	3.16213156683602	216	1
3.29727087035572	3.12402872942582	217	1
3.29427173444576	3.11913565074223	218	1
3.29345441143815	3.12404232518944	219	1
3.30031966291482	3.14805112441362	220	1
3.29487134494195	3.13460072571791	221	1
3.29383100005395	3.11153065914620	222	1
3.30236500622315	3.11856903267073	223	1
3.30059574995824	3.14519946899600	224	1
3.30174858034636	3.12474772912960	225	1
3.30407422646435	3.15333757423812	226	1
3.32540479304239	3.23199112696138	227	1
3.30352750614673	3.16514659645204	228	1
3.29844199937182	3.13394132714605	229	1
3.29919119684729	3.13359793151389	230	1
3.30178661217785	3.12516096163192	231	1
3.30391012422489	3.13088608722838	232	1
3.31014830417981	3.15028378071198	233	1
3.31868148161208	3.15673801598832	234	1
3.29478209812312	3.11704429926749	235	1
3.29621375987609	3.13178834837332	236	1
3.28550463099578	3.10556268836805	237	1
3.29382564994583	3.12487242910475	238	1
3.30983520123703	3.17463614188480	239	1
3.31038733050429	3.16022435673899	240	1
3.30389054654963	3.17203588655660	241	1
3.30081640615076	3.16727794273605	242	1
3.30179696106360	3.14860384051142	243	1
3.29095411788356	3.10511612213736	244	1
3.30077576713380	3.11962260985867	245	1
3.28828393218849	3.08185118216247	246	1
3.29256076081595	3.10019650221698	247	1
3.29568651458524	3.13696436905054	248	1
3.29804548639364	3.12546852033604	249	1
3.30135059132284	3.13067737837536	250	1
3.30450190058767	3.13885093140803	251	1
3.30259840938891	3.15078055732538	252	1
3.29758138861135	3.14990664780228	253	1
3.29205158734960	3.12854322561627	254	1
3.30759653772798	3.15252351917807	255	1
3.31168961922757	3.16220968923940	256	1
3.30396981996895	3.15330096475342	257	1
3.32015319815984	3.18471819156979	258	1
3.31449198058951	3.19296609385063	259	1
3.30127133492172	3.12784853475924	260	1
3.28950763987892	3.10107952320060	261	1
3.30012114924506	3.14689561033758	262	1
3.31394469897897	3.16690265343858	263	1
3.29156550168921	3.15110381213348	264	1
3.30285511719352	3.14767983517242	265	1
3.30482931486588	3.13882965600334	266	1
3.30459022093022	3.15473467022071	267	1
3.31317568743667	3.14906375526315	268	1
3.30746937820489	3.12857669207465	269	1
3.29607999360213	3.10043075747514	270	1
3.29005197908527	3.08493120813486	271	1
3.29246288711308	3.12142449362517	272	1
3.28550687477155	3.11241015257986	273	1
3.28825162596784	3.13374391734410	274	1
3.30609052935727	3.13182942537763	275	1
3.29408113554008	3.13641427215821	276	1
3.29079715012518	3.12704366598021	277	1
3.29761528107600	3.13660053652051	278	1
3.29974811144004	3.14438490023275	279	1
3.29920136232149	3.13537425257546	280	1
3.31135089943192	3.18118906405454	281	1
3.32101016508539	3.20512805407977	282	1
3.30414185220194	3.16944687479517	283	1
3.29853252967421	3.15987906951109	284	1
3.30828945474665	3.18186537324634	285	1
3.31239425097259	3.17742182288877	286	1
3.31775410566953	3.19385743734539	287	1
3.31145523020669	3.16822385380960	288	1
3.29570420220272	3.12130982163226	289	1
3.30233101738817	3.15377705691153	290	1
3.29625053791046	3.12895773360332	291	1
3.29100716454057	3.10863055161863	292	1
3.30394618113825	3.15419961906117	293	1
3.30416093397812	3.16137419955671	294	1
3.30778797107273	3.15845541106787	295	1
3.29337059124260	3.12392907372332	296	1
3.29138243069507	3.12135097930066	297	1
3.29322616018382	3.11891863810761	298	1
3.30170546394486	3.13190013735277	299	1
3.30458325374912	3.15095228207128	300	1
3.29232119719474	3.11987513992518	301	1
3.29070136400565	3.11403972184036	302	1
3.30532229001603	3.11998423946864	303	1
3.29609047814696	3.13168191426290	304	1
3.28069902922220	3.10764636360622	305	1
3.29110701129298	3.09543596611234	306	1
3.29211053604037	3.12215461006254	307	1
3.29908829591168	3.15018236196433	308	1
3.30795610684038	3.15447846033711	309	1
3.30580093157609	3.15552659230927	310	1
3.30935641507039	3.16293693382370	311	1
3.30107954659200	3.13267990750862	312	1
3.28483535069289	3.08281234206253	313	1
3.28322871215345	3.07133052773296	314	1
3.29600928781033	3.10771104733703	315	1
3.29047996621846	3.11860007184123	316	1
3.29188010249851	3.09349486565304	317	1
3.29521166020776	3.12808915318424	318	1
3.30759441929972	3.15020746522186	319	1
3.29916229416447	3.17158096731061	320	1
3.32189220873277	3.17399686823462	321	1
3.29657573299256	3.14621163337883	322	1
3.29484846991236	3.11506118489175	323	1
3.28496643304376	3.11081738943715	324	1
3.29646715003689	3.11205709073470	325	1
3.29265023196496	3.11313234989669	326	1
3.30186003854896	3.12518775233881	327	1
3.28791249011588	3.09506745576686	328	1
3.29747140958691	3.11418476679209	329	1
3.30735483878108	3.13325427564950	330	1
3.29661299470031	3.14306325655934	331	1
3.29232801465300	3.09326764214527	332	1
3.30404969747524	3.12370854451957	333	1
3.30710565653462	3.13606420977769	334	1
3.28632085890005	3.07140182732969	335	1
3.28204380447442	3.08020015606287	336	1
3.30348483808223	3.16065068385967	337	1
3.30036110354715	3.16503344058073	338	1
3.30037364645234	3.15206088333704	339	1
3.30085731094760	3.14018347472956	340	1
3.29433609041701	3.13841625656677	341	1
3.29543351577336	3.14762259183720	342	1
3.30920912960095	3.17148828644732	343	1
3.30188568556480	3.17996092415205	344	1
3.29645859420497	3.14605194613470	345	1
3.29850468033244	3.12656567526342	346	1
3.30142225342833	3.15174761702526	347	1
3.29882239247015	3.15956928125218	348	1
3.29298965364041	3.13384267066066	349	1
3.28515719346889	3.09200786243002	350	1
3.30277175073960	3.13708228847630	351	1
3.30495437852652	3.15039669265211	352	1
3.31578799753357	3.16130325148145	353	1
3.31292266057161	3.16580532715816	354	1
3.29298481152720	3.13485154159218	355	1
3.28050684800210	3.09055599716535	356	1
3.29331140523466	3.10823440958508	357	1
3.29419453033741	3.09987550547729	358	1
3.29115061116252	3.11335488505043	359	1
3.30740952283778	3.13674196467145	360	1
3.29776183665090	3.13277280133684	361	1
3.30287023164727	3.13540506828814	362	1
3.29276953181192	3.11498680884641	363	1
3.31128962303106	3.17774983036216	364	1
3.29803648256821	3.14417746905323	365	1
3.30405701397346	3.13172218349203	366	1
3.29532754342026	3.11046580415076	367	1
3.30694439945418	3.13242215746357	368	1
3.30226382038075	3.15170725134151	369	1
3.29186853489310	3.12170964519727	370	1
3.28132478017407	3.07979515606456	371	1
3.28134457287655	3.07617261279357	372	1
3.29081347509843	3.11404617164142	373	1
3.28755111345387	3.09917894230787	374	1
3.29073997795290	3.09514704850934	375	1
3.29349400928884	3.12899021327380	376	1
3.29609893098777	3.14605219702434	377	1
3.29743384103343	3.11809777530492	378	1
3.28595783535835	3.08938273932392	379	1
3.29498922263037	3.12607470643757	380	1
3.28862182594731	3.08894708291161	381	1
3.29985341756384	3.12284989580529	382	1
3.30002363293405	3.11297460447194	383	1
3.29642500734294	3.14196062348055	384	1
3.30385799512668	3.13375113042164	385	1
3.29942502482588	3.15905192156734	386	1
3.29283429834465	3.11779212991024	387	1
3.29278528759969	3.12104381558121	388	1
3.30211051378803	3.13136243497744	389	1
3.29046867443601	3.10513832829333	390	1
3.30713856682642	3.16289557344056	391	1
3.30577644746497	3.15752902657935	392	1
3.28416353537866	3.08366683149337	393	1
3.28279582497551	3.08302926197523	394	1
3.29342977189018	3.10760067001979	395	1
3.29637162854090	3.13291671609217	396	1
3.29862689819819	3.12679117092509	397	1
3.30374766104560	3.13677802323593	398	1
3.29593109077392	3.12341175959666	399	1
3.29048131751590	3.12254123151225	400	1
3.29073916559543	3.11467881311529	401	1
3.30081563377810	3.12081565614415	402	1
3.30526578458271	3.14074683327213	403	1
3.29522733850716	3.10409077433682	404	1
3.29714206078017	3.11791212305574	405	1
3.29396166091381	3.12004383290139	406	1
3.28556798948481	3.10334341660617	407	1
3.30099701256228	3.14790732979710	408	1
3.29133642543783	3.13024978718738	409	1
3.28247222247318	3.11043666388703	410	1
3.28898723822270	3.12616219030926	411	1
3.30189496810579	3.16551304755674	412	1
3.30277167771710	3.14763047304435	413	1
3.28801484354735	3.10449848095613	414	1
3.28154937229799	3.07747856213056	415	1
3.30543978148306	3.16454370144583	416	1
3.32075816830756	3.22128881914526	417	1
3.31151455728330	3.18117086303876	418	1
3.30711764002983	3.16430979931897	419	1
3.30725554467402	3.16509487119329	420	1
3.31150959117539	3.18530989743253	421	1
3.30917820974578	3.18206961266243	422	1
3.30767027101603	3.15641379452863	423	1
3.30952165266947	3.16094206288364	424	1
3.31101587349849	3.17735830963566	425	1
3.29500031777266	3.10944673953943	426	1
3.29932913615809	3.13816474823771	427	1
3.30592970381541	3.15663015164169	428	1
3.29722085696913	3.14083971057870	429	1
3.30078130915205	3.15293950764044	430	1
3.29843222505130	3.13374882976083	431	1
3.29320353175676	3.11570242101425	432	1
3.28363160031263	3.09193425448837	433	1
3.30144330251184	3.14407824948957	434	1
3.31463533481091	3.19162792093967	435	1
3.30867338641861	3.18129307153585	436	1
3.29582540555693	3.15938089850520	437	1
3.29818744476241	3.14440369692539	438	1
3.29550517246480	3.12635093796477	439	1
3.27810489238252	3.06240380582860	440	1
3.28595952853505	3.09188495409211	441	1
3.29792572592992	3.11909252883843	442	1
3.30536931348334	3.15534993273584	443	1
3.30843858252186	3.15152430572107	444	1
3.32183369987701	3.19327887386645	445	1
3.30457119322505	3.15655594167915	446	1
3.29445470214995	3.13121255656686	447	1
3.29208922184891	3.11701292513929	448	1
3.28886927023370	3.10429880935217	449	1
3.29098615527754	3.10744058688642	450	1
3.28788907333017	3.10318301336900	451	1
3.29261649484891	3.11534049974832	452	1
3.28858157936567	3.12929444371686	453	1
3.29186703564915	3.09990964639080	454	1
3.29626865828154	3.11056945420750	455	1
3.28574440804687	3.12287394879637	456	1
3.29538336502235	3.13214337866618	457	1
3.30469159148723	3.15352758231319	458	1
3.30330188508042	3.15472035734480	459	1
3.31663317160238	3.18766894027101	460	1
3.30653366242045	3.16506492068027	461	1
3.30215001280682	3.15373381021438	462	1
3.30095155553829	3.15566270777741	463	1
3.29163256130282	3.10879243602919	464	1
3.29074570415195	3.10768777310584	465	1
3.28552508586555	3.10671426126536	466	1
3.27777453443619	3.08869674480557	467	1
3.28475510657912	3.09144310315551	468	1
3.28604280179891	3.08515014839841	469	1
3.29746372812649	3.12627290455963	470	1
3.28372958009504	3.11081271349272	471	1
3.29042434036609	3.12913988494792	472	1
3.29558428856881	3.13146248243043	473	1
3.29356584161112	3.11021220505246	474	1
3.29955566716786	3.13405734839058	475	1
3.30640319848610	3.16487801421455	476	1
3.30289743660704	3.16249661214102	477	1
3.29045954236960	3.12212742198559	478	1
3.29431825808749	3.13648186518027	479	1
3.29805969949996	3.13855884854486	480	1
3.31117674120431	3.15229955508033	481	1
3.30717046223274	3.15260589238201	482	1
3.28332472802437	3.11416613113605	483	1
3.29415417285528	3.13699641539829	484	1
3.29090290100682	3.10142022657758	485	1
3.29784270361248	3.12694322449164	486	1
3.29332895423649	3.08405234051265	487	1
3.29987491198246	3.12225603652374	488	1
3.30372263785601	3.14730271803125	489	1
3.29385290798478	3.13413598093334	490	1
3.28874015775834	3.11986013911818	491	1
3.29460263628124	3.13843224283701	492	1
3.29900716401415	3.13282532845782	493	1
3.29684003329851	3.14883394774065	494	1
3.29170446056566	3.13994389238160	495	1
3.30408386453941	3.15552266501891	496	1
3.28993506392942	3.10731045277718	497	1
3.29137366873060	3.11092084704334	498	1
3.28981281978512	3.10037792874187	499	1
3.29597060316338	3.12863005312413	500	1
3.30457932716311	3.15686116436609	501	1
3.30717734389194	3.14723522107769	502	1
3.28956868724721	3.05522200138438	503	1
3.28791021266963	3.09204638523073	504	1
3.28393284409369	3.06972725085751	505	1
3.28021675489671	3.06185776317518	506	1
3.28512873144339	3.09275562869207	507	1
3.29326622527384	3.09624174972170	508	1
3.29178266647944	3.11903355675874	509	1
3.27703560118834	3.08666491556043	510	1
3.27677431581305	3.05938303037234	511	1
3.27348960945643	3.05775058789191	512	1
3.28544306441285	3.10591907779136	513	1
3.29241518840968	3.11022299319610	514	1
3.30110216415870	3.13257636551964	515	1
3.29941046329671	3.12920088584879	516	1
3.30981202538182	3.15533888074397	517	1
3.29872336243472	3.15951262474996	518	1
3.30377575667633	3.15536942924624	519	1
3.27568128019121	3.08896089203839	520	1
3.28462021100195	3.09859431763648	521	1
3.28092589057989	3.09215356191093	522	1
3.28682479108466	3.08914937644501	523	1
3.28623769271579	3.09845134333624	524	1
3.29256441571679	3.12098696101143	525	1
3.28909000463111	3.12183621544433	526	1
3.29859674091958	3.14715975209106	527	1
3.29255187294302	3.12927790676075	528	1
3.30009156713688	3.12963362597063	529	1
3.29548692205021	3.12834175331552	530	1
3.29048511890160	3.13711325304380	531	1
3.29989360521219	3.16208264775183	532	1
3.29925783184229	3.16446119385685	533	1
3.28652625294333	3.11382629948446	534	1
3.29296611040356	3.13722018732938	535	1
3.30004842901397	3.15679962246843	536	1
3.30612242868895	3.16373652454495	537	1
3.30056162511485	3.13022969149849	538	1
3.29413755441189	3.12853173116783	539	1
3.30309604259874	3.15320325590485	540	1
3.30524890058890	3.15289296435367	541	1
3.30176554308404	3.16592392570052	542	1
3.30323927746160	3.17327152239346	543	1
3.31390345213894	3.16660552386204	544	1
3.30058358950691	3.11589831223620	545	1
3.30863853189056	3.16936304483513	546	1
3.29749896253935	3.13612699612324	547	1
3.30676426483919	3.12103884897892	548	1
3.30017903609103	3.13889673216622	549	1
3.28247008477706	3.09912784640889	550	1
3.28943217126067	3.09269636093365	551	1
3.29294746253164	3.11911398538443	552	1
3.30114062684313	3.13687481140520	553	1
3.28931414061190	3.10122082359748	554	1
3.28694568104361	3.10012151119324	555	1
3.28819026958249	3.10056933876198	556	1
3.27963809364393	3.06153637347672	557	1
3.28025300356850	3.07857204945262	558	1
3.30913855351189	3.13880486632850	559	1
3.30971885352701	3.15457717287617	560	1
3.30678874089775	3.15700527140369	561	1
3.30492718748371	3.17345842717112	562	1
3.29385085499633	3.16195927622533	563	1
3.30494729781252	3.15860720667144	564	1
3.30169248701067	3.15696927156583	565	1
3.30957171344317	3.17962461356616	566	1
3.30055421332344	3.16478868072738	567	1
3.30527279809446	3.17583474949216	568	1
3.30841410136051	3.18945938483662	569	1
3.30790391095660	3.17755149265477	570	1
3.30315987074722	3.17118472372060	571	1
3.30853923326981	3.19086738212377	572	1
3.32014662720492	3.20963686277776	573	1
3.29803110269352	3.14050334547044	574	1
3.29417865120883	3.12808946892869	575	1
3.28872684000786	3.06259658639266	576	1
3.29671035204993	3.11224142151036	577	1
3.28976045014813	3.09810805501448	578	1
3.28957099266467	3.10298697302010	579	1
3.30039706553795	3.13596181725608	580	1
3.28693325875067	3.08926266084728	581	1
3.28384610749135	3.09641926310130	582	1
3.29187003642818	3.11530752388690	583	1
3.30179352545989	3.14796229639079	584	1
3.30608964053162	3.16073136645907	585	1
3.30978217915551	3.16165406566102	586	1
3.31814944052913	3.20019501221969	587	1
3.31355139068595	3.18422197558155	588	1
3.29108546646378	3.11892721512555	589	1
3.28349933662884	3.09984375511344	590	1
3.28635475668513	3.09265860184006	591	1
3.30030358040523	3.15632342819789	592	1
3.30084184878330	3.15419563406810	593	1
3.29525407096686	3.12011995281172	594	1
3.29656450653666	3.12455672741734	595	1
3.29312838509329	3.13062208860526	596	1
3.29967352319929	3.14279158458605	597	1
3.28832474772996	3.10883561870398	598	1
3.28664931443544	3.09456155157241	599	1
3.28345264721914	3.07942367641469	600	1
3.29034040808087	3.10528489515102	601	1
3.28208531985084	3.08272176901444	602	1
3.30328698920333	3.15256156637496	603	1
3.28323251169362	3.09824954828235	604	1
3.28228959526444	3.06653084947159	605	1
3.29880358438222	3.11144532672742	606	1
3.29627922600465	3.11782471598092	607	1
3.28274411618429	3.11861247264383	608	1
3.28448074403598	3.09640475157629	609	1
3.28183474574477	3.07451821347295	610	1
3.29820355729349	3.12511019966466	611	1
3.30095285467748	3.14080266516636	612	1
3.30138997432681	3.16448665942812	613	1
3.31258848966063	3.16275272972678	614	1
3.28671601840365	3.12224516335045	615	1
3.28123249538867	3.08215389400827	616	1
3.28221707100728	3.07213314739876	617	1
3.29178830911979	3.10869734812452	618	1
3.29601024248204	3.12886495141319	619	1
3.29266032922709	3.13635605275760	620	1
3.29510192482219	3.15854809034651	621	1
3.29560008390430	3.13677878359826	622	1
3.28903370702997	3.12810354352388	623	1
3.29109804822949	3.13350988176175	624	1
3.28967380884002	3.13618676454360	625	1
3.29969937900038	3.15487224336838	626	1
3.29730246578916	3.13137502770587	627	1
3.28526005857890	3.08670700499325	628	1
3.28816068565218	3.09201097402376	629	1
3.28473005943045	3.05935436562092	630	1
3.29173554250957	3.11146242723742	631	1
3.29710323281607	3.13326881238595	632	1
3.29760552023592	3.13112168793479	633	1
3.30197826015845	3.14979476202561	634	1
3.30052842219178	3.15518922616711	635	1
3.28874272752319	3.11796892838668	636	1
3.29361626355985	3.12690162058888	637	1
3.29370120937267	3.11287605112086	638	1
3.28955704843451	3.11901408774001	639	1
3.29735766904485	3.16111327377647	640	1
3.31053408010995	3.18048127069665	641	1
3.28678121294207	3.09948795879166	642	1
3.29614113311861	3.14522464657086	643	1
3.30396181720179	3.17320629504018	644	1
3.30437992264594	3.15663155027684	645	1
3.29286857465585	3.13414318261690	646	1
3.28860258665012	3.12497031996984	647	1
3.28685714959756	3.11691334316316	648	1
3.27758697148332	3.07674610734488	649	1
3.27885063476668	3.07160554062354	650	1
3.28489931625540	3.11239179904257	651	1
3.29625019569697	3.16008616423312	652	1
3.29796422299054	3.17135826896516	653	1
3.31169467753219	3.21562460486124	654	1
3.30997658803293	3.17642844717641	655	1
3.28854732358298	3.12964151415128	656	1
3.28052292799083	3.09159901914532	657	1
3.28895434343642	3.11195706110588	658	1
3.28741287449949	3.10453232574319	659	1
3.29435324415411	3.10889865476885	660	1
3.29436444768486	3.13192920022709	661	1
3.31381822111562	3.18574755988786	662	1
3.31135944846180	3.18223834032677	663	1
3.30810760158173	3.19411108409495	664	1
3.31385579462396	3.19240829871435	665	1
3.29689759547943	3.14035196101360	666	1
3.30270815668199	3.15830249396184	667	1
3.30755224861203	3.15354934630216	668	1
3.30680195014433	3.12031560458147	669	1
3.30763402471916	3.14757741289412	670	1
3.31095760197442	3.17196797993869	671	1
3.31414503812402	3.17684285248664	672	1
3.28850764501344	3.09645879581166	673	1
3.28396325559225	3.06670562351171	674	1
3.28895701190423	3.08841996299073	675	1
3.29285958395469	3.11966821855599	676	1
3.28842755192952	3.12848656075239	677	1
3.28838790971653	3.11348498030807	678	1
3.30189410709602	3.13545288921663	679	1
3.30608665513099	3.16209114032880	680	1
3.29886383750255	3.13445045261390	681	1
3.28749069789119	3.11167595319418	682	1
3.29836083811583	3.14710094814651	683	1
3.29224765266570	3.13694642927529	684	1
3.29334464928927	3.13450296907444	685	1
3.28540323451964	3.11312752532264	686	1
3.29175398546091	3.11463272116977	687	1
3.28602989414720	3.09485771502460	688	1
3.28505498283701	3.12181052231743	689	1
3.27923248200412	3.09727257764138	690	1
3.29158354429894	3.10999654653552	691	1
3.29538107628209	3.11282353696176	692	1
3.29268282793775	3.12286332872985	693	1
3.29014367579447	3.09033744989847	694	1
3.29660346786046	3.09893411176557	695	1
3.30646915852081	3.14580797880316	696	1
3.31161899849880	3.16455743733957	697	1
3.30275060706838	3.16916337912383	698	1
3.28730344046912	3.10198947956588	699	1
3.28043990733831	3.06597580067198	700	1
3.29096758862187	3.10286349472562	701	1
3.29587794890445	3.14940156362581	702	1
3.29642236801882	3.13829039157771	703	1
3.28362893577728	3.10502712403372	704	1
3.29720863926055	3.15373640115232	705	1
3.29358172537315	3.12800528109570	706	1
3.31076560496952	3.17479935780169	707	1
3.31628650676261	3.20861920474220	708	1
3.30938194887363	3.17738388474007	709	1
3.29545375882843	3.14071835016963	710	1
3.28696122596536	3.10529692918730	711	1
3.28701308109116	3.09620816649892	712	1
3.28387882178023	3.08450264719249	713	1
3.28558960278826	3.09622174888395	714	1
3.29268018684108	3.13305613773373	715	1
3.29388225789205	3.14596783740804	716	1
3.29506217412325	3.14475290836796	717	1
3.28908366730417	3.10850376368896	718	1
3.29571439462679	3.14521501007711	719	1
3.29631190791697	3.15220825662943	720	1
3.29177972808854	3.15917021427376	721	1
3.29377369094360	3.13207404370422	722	1
3.29026522817584	3.12114368459906	723	1
3.29718500437340	3.13616572857619	724	1
3.30074648198319	3.13547514692492	725	1
3.31578122634658	3.17805615476392	726	1
3.31198240951698	3.18557232323816	727	1
3.31130595850182	3.18232598137365	728	1
3.29086350242175	3.14591362050021	729	1
3.29968308708369	3.14106946621869	730	1
3.30650579388102	3.18402473385210	731	1
3.30643196830314	3.17694323179210	732	1
3.30657865017258	3.16675820373354	733	1
3.29179236802132	3.10565374648757	734	1
3.28525971619968	3.10624354786267	735	1
3.29417575996564	3.11967798656481	736	1
3.30059965320985	3.15212180001644	737	1
3.29915829892902	3.16793721241968	738	1
3.28672473393420	3.11709482228153	739	1
3.28866167119151	3.12595512495114	740	1
3.30529789547702	3.17699523612455	741	1
3.31510705795672	3.21105343238370	742	1
3.31277131234619	3.17593826526999	743	1
3.29603732169746	3.13530127973175	744	1
3.30526507037738	3.16635776085306	745	1
3.30688072308386	3.18820815803836	746	1
3.29299497778187	3.13304338350977	747	1
3.30066692200066	3.14905340301970	748	1
3.29593456755508	3.13375782862893	749	1
3.29721347993628	3.12907367186299	750	1
3.28766933344552	3.09332793190616	751	1
3.28052230916026	3.07854387151307	752	1
3.29062716944590	3.09296502834196	753	1
3.29920567689072	3.13625731878661	754	1
3.30666507335691	3.14485394636130	755	1
3.30082532492588	3.14453230727019	756	1
3.29333381261130	3.12630872837832	757	1
3.31049470163054	3.15124911799361	758	1
3.29632335489779	3.11426375992998	759	1
3.28669349104504	3.11288213099264	760	1
3.29528005910679	3.12347890707640	761	1
3.29165025967512	3.13314664217829	762	1
3.28474579169256	3.11893159962404	763	1
3.28929637972682	3.11787349668252	764	1
3.28459925123989	3.11111037683625	765	1
3.28464993711779	3.10068749323596	766	1
3.29601550775588	3.14609704126515	767	1
3.30238560002619	3.18517027874638	768	1
3.31883870231548	3.19610573392676	769	1
3.29847229723020	3.14709316025877	770	1
3.27786676209233	3.07394483966015	771	1
3.28333769649094	3.07845000091091	772	1
3.29011554677884	3.13060808302752	773	1
3.28992621545185	3.11500950386131	774	1
3.28204175862729	3.07324168391217	775	1
3.29230481361545	3.08792920733107	776	1
3.29025380331325	3.11203903270622	777	1
3.29272694264155	3.11808695189033	778	1
3.29114023590606	3.10569532922254	779	1
3.28191482002729	3.05048212875543	780	1
3.27581026933773	3.06076574456656	781	1
3.27736479413910	3.05966010628581	782	1
3.28881054662501	3.11063958759869	783	1
3.30031142801001	3.15327938184945	784	1
3.28508429886690	3.12091771054848	785	1
3.29040726391750	3.12814023248270	786	1
3.30407598461965	3.15992010729370	787	1
3.29458968348914	3.16365299538301	788	1
3.29658292423171	3.14592854048200	789	1
3.30315003362431	3.16808407556028	790	1
3.30473663658205	3.19632123218756	791	1
3.31894273063762	3.20907606535931	792	1
3.30925064962534	3.17666577511980	793	1
3.29799602137444	3.15532778377352	794	1
3.30101375907118	3.17373485136053	795	1
3.29924001769558	3.14296653839503	796	1
3.29186277720985	3.10569885445092	797	1
3.29305098090266	3.10851225116728	798	1
3.30808065348578	3.15047696275344	799	1
3.31200741394690	3.16258866506274	800	1
3.30673169179250	3.16085341413589	801	1
3.30922393798195	3.18043360824226	802	1
3.29574978582069	3.13369780809850	803	1
3.29742615940259	3.14434717150453	804	1
3.28084093866850	3.10104187063210	805	1
3.28741756451783	3.08715500731373	806	1
3.29453547247266	3.12469878668448	807	1
3.29040904509333	3.09700393164546	808	1
3.28385543322117	3.11165044928794	809	1
3.28142209492556	3.10704779084233	810	1
3.28522739856706	3.10259159035043	811	1
3.27187897695540	3.07283905034478	812	1
3.27225510381538	3.07772475473170	813	1
3.28157344111013	3.10219702082041	814	1
3.28697039077883	3.09238685447431	815	1
3.30361795028351	3.14745158680646	816	1
3.29503637098818	3.12812461413867	817	1
3.29364877588432	3.10161205858564	818	1
3.29432677150157	3.11337161530094	819	1
3.29487622491846	3.10224555348513	820	1
3.28563647886008	3.09853901782341	821	1
3.28621402922635	3.11563356702368	822	1
3.29414762209056	3.12690817554112	823	1
3.29872431853616	3.12958180874324	824	1
3.30593546010158	3.12349529537602	825	1
3.30670559641417	3.16558039718031	826	1
3.29560590917655	3.13792100116488	827	1
3.27499120078277	3.10187739959443	828	1
3.27551766759772	3.09784222555976	829	1
3.30435709207889	3.15767507879242	830	1
3.29647896307465	3.12199346705896	831	1
3.31051278243650	3.16357663482006	832	1
3.29794077296449	3.13145608316598	833	1
3.29274131537723	3.13044676314273	834	1
3.29128422979384	3.13779260326256	835	1
3.28659588344237	3.10702633695820	836	1
3.29620973482766	3.14416097270667	837	1
3.29108642573945	3.12586809835392	838	1
3.30257767198084	3.12477513476967	839	1
3.29239541118991	3.12668797215007	840	1
3.29437852683239	3.09586177946292	841	1
3.29348462580197	3.10492614951813	842	1
3.30195648326942	3.14361199793391	843	1
3.29452343743423	3.12206479130710	844	1
3.29722016824521	3.12038438932858	845	1
3.29032585885848	3.11082035216623	846	1
3.28057059035156	3.07441046460561	847	1
3.28893599180748	3.09633100469746	848	1
3.29716676039814	3.13569675780514	849	1
3.30270836196524	3.15703247459422	850	1
3.28772792709784	3.08397660977089	851	1
3.27551910294473	3.05528625897985	852	1
3.29314583027371	3.11576490653336	853	1
3.27340185245277	3.05750954987058	854	1
3.28971220392451	3.10318660560284	855	1
3.29026325786619	3.09133660388283	856	1
3.28510968282741	3.09788488099016	857	1
3.28012914646621	3.09425848694627	858	1
3.28689455103124	3.09717270560073	859	1
3.27266697198995	3.04494558092942	860	1
3.28639076633184	3.11050134018895	861	1
3.30043332259002	3.13173221598565	862	1
3.30478287579018	3.17075415805619	863	1
3.30998654807244	3.17510662014891	864	1
3.31514120025747	3.17827155870868	865	1
3.31703246951830	3.19469846945128	866	1
3.30378446698555	3.15049431188759	867	1
3.31112509646483	3.15514524349703	868	1
3.29745086876712	3.09829199595900	869	1
3.29006598576363	3.11950173275073	870	1
3.28945629715622	3.11212914683317	871	1
3.29483998488807	3.10106330362214	872	1
3.29381347797843	3.11207353056476	873	1
3.29166502034471	3.10340976853934	874	1
3.29850554369582	3.12368227679754	875	1
3.30497938817269	3.14087821514501	876	1
3.28465001163523	3.07857513625899	877	1
3.28451112287916	3.06894899015476	878	1
3.27953714915190	3.04595206865629	879	1
3.28528702926769	3.06145332452212	880	1
3.28821394198744	3.07411286431154	881	1
3.28827740389270	3.09150812200229	882	1
3.29989247771822	3.13588472626914	883	1
3.29386542727490	3.12291285391602	884	1
3.29416647638305	3.10449957386095	885	1
3.30058996825825	3.13205472395808	886	1
3.30006291428565	3.13256537561960	887	1
3.30062770254752	3.13281593931945	888	1
3.30370017662740	3.15534516358129	889	1
3.29127287230165	3.14061155707192	890	1
3.30071607325463	3.15190990585807	891	1
3.29946634444055	3.13998454998636	892	1
3.29180573182174	3.11211345332974	893	1
3.28438439695780	3.09282112160343	894	1
3.28984390785974	3.11778646661905	895	1
3.28151853244956	3.09310439708208	896	1
3.28198221685302	3.07378902235496	897	1
3.28265117933546	3.07709103374798	898	1
3.28264645076331	3.08206160074540	899	1
3.27929747098339	3.08154379145608	900	1
3.29200104880575	3.14576541195261	901	1
3.29553188316171	3.13780679891185	902	1
3.29683280428057	3.13327935980935	903	1
3.29823910461557	3.13995318934053	904	1
3.30017331327375	3.13591679041129	905	1
3.28606900710539	3.10332022613565	906	1
3.29591418221189	3.12186346342431	907	1
3.28815550210884	3.10261528233624	908	1
3.28939343551951	3.10116190554022	909	1
3.28540522313047	3.10501761044068	910	1
3.28066368720965	3.08559532046235	911	1
3.28402965662908	3.10148328408778	912	1
3.27690212453728	3.06707921535629	913	1
3.27848109957415	3.09847235475458	914	1
3.27219708713595	3.06465328155827	915	1
3.28536323310696	3.10991003428383	916	1
3.28625353697616	3.13458634260488	917	1
3.28820014029555	3.09208073278946	918	1
3.29159010033211	3.11614347334868	919	1
3.28326310043156	3.07482092772757	920	1
3.28883145209693	3.08264365136134	921	1
3.29101407902198	3.05894447848392	922	1
3.29388580524738	3.10119298642597	923	1
3.29433500434042	3.11650742001595	924	1
3.28640912674469	3.10663788235011	925	1
3.29321054150505	3.11589630019635	926	1
3.28949648522755	3.09901272433767	927	1
3.30303056238563	3.13421156099838	928	1
3.30898489329686	3.18397414323209	929	1
3.29820806311337	3.13270443516116	930	1
3.28786598847246	3.12133365060697	931	1
3.28799050383774	3.13559164754508	932	1
3.29425299881816	3.13943837090364	933	1
3.28948375967273	3.12866981324667	934	1
3.32013467817123	3.20132740142953	935	1
3.31934586183191	3.19978859584987	936	1
3.31681282768108	3.19542926340018	937	1
3.30449187999869	3.18281115070026	938	1
3.30955140544275	3.17979313455897	939	1
3.30907184504705	3.17772887957155	940	1
3.32282733252034	3.21246580338699	941	1
3.29226735878096	3.12968855669185	942	1
3.27906469587119	3.07456689418382	943	1
3.28461757485676	3.10037314938678	944	1
3.29226209904780	3.13409045116409	945	1
3.28165518274796	3.09917876658968	946	1
3.28683641456148	3.08731663439141	947	1
3.28748817338330	3.12864257950833	948	1
3.28706496915307	3.09533394092615	949	1
3.30049734425697	3.14102136581534	950	1
3.30078171722007	3.14709308222051	951	1
3.28997930636430	3.12440702923641	952	1
3.29955407294774	3.15014527493517	953	1
3.29425386466940	3.12786575974567	954	1
3.29811462475613	3.15747481620608	955	1
3.28216184673978	3.09966674925972	956	1
3.28023516682164	3.06400539032534	957	1
3.28527930291130	3.08149813702359	958	1
3.28554533632804	3.10439151165309	959	1
3.29326754394579	3.13233529655301	960	1
3.29001538335045	3.11030864626016	961	1
3.29418734931932	3.13058408082945	962	1
3.27715532879629	3.08620207939390	963	1
3.27672735456814	3.08746415163844	964	1
3.28994641537371	3.10657350370993	965	1
3.29027509473677	3.16881501195325	966	1
3.30764906152712	3.19022636187536	967	1
3.31054122451941	3.20046589186196	968	1
3.30346657613934	3.19685343107176	969	1
3.30726804494185	3.17684102239392	970	1
3.28512738947352	3.11056728740459	971	1
3.28606872972626	3.08412429287533	972	1
3.30478038425124	3.14792203267448	973	1
3.29967277653090	3.15152641098221	974	1
3.30298610545935	3.14025843787369	975	1
3.28719638226654	3.11766960345238	976	1
3.30169030506113	3.13117095539651	977	1
3.29430008629028	3.13055748523012	978	1
3.30696378436444	3.17905412453602	979	1
3.30437519068213	3.15619153602841	980	1
3.30648377052170	3.17225526441806	981	1
3.28786414710931	3.12770566192215	982	1
3.29062949612126	3.11792982365809	983	1
3.28917901110691	3.12447168890188	984	1
3.30021283029020	3.15376261024622	985	1
3.29387699459951	3.11093579942552	986	1
3.29320117452835	3.11250936863006	987	1
3.28151127132495	3.07667331690675	988	1
3.28826675237862	3.10527197102609	989	1
3.30048111864999	3.13699609265336	990	1
3.29283732870078	3.10631587842463	991	1
3.29373264202267	3.10920909119202	992	1
3.27522428527581	3.09951500569265	993	1
3.28098727465194	3.09176662643542	994	1
3.29110900732578	3.13748659955817	995	1
3.28299561911035	3.10171470938184	996	1
3.29306598217025	3.13112523327187	997	1
3.29523890486508	3.12521441788697	998	1
3.29734019760783	3.12274459756374	999	1
3.29221603318189	3.14349682611062	1000	1
3.28669775747008	3.10529324051769	1001	1
3.29073651136941	3.11090766403241	1002	1
3.29272669557549	3.14057021510243	1003	1
3.28435873018520	3.09292976113564	1004	1
3.28427440694118	3.11266776460155	1005	1
3.27861211832413	3.05798216019321	1006	1
3.28378709597514	3.09531849300621	1007	1
3.28177699048741	3.09358766847145	1008	1
3.29189589468761	3.14274413155895	1009	1
3.28903659288668	3.09506302897796	1010	1
3.28436283674016	3.07383467020729	1011	1
3.28113675290517	3.11442341339626	1012	1
3.30077995190772	3.14357125019336	1013	1
3.30718633936225	3.15169495384410	1014	1
3.28869067933015	3.10989756294183	1015	1
3.30063505115973	3.14050405335414	1016	1
3.29531233679653	3.12040654060175	1017	1
3.28224666942387	3.09836751545822	1018	1
3.28703426902850	3.12169944851457	1019	1
3.28229371931186	3.07527296158024	1020	1
3.27904434272871	3.09157936906767	1021	1
3.27490286707566	3.08441390616816	1022	1
3.27116115800537	3.06777459976016	1023	1
3.27691189837962	3.08585999726490	1024	1
3.28658326354507	3.12198885282516	1025	1
3.29862927079804	3.12934303307125	1026	1
3.30753156812780	3.14731306518076	1027	1
3.31056811912643	3.15187579366392	1028	1
3.30456372540230	3.14433793399479	1029	1
3.29973649303266	3.14492234826492	1030	1
3.29833065298491	3.13465262618277	1031	1
3.30051806591117	3.15168443361900	1032	1
3.30220503254793	3.12953600598164	1033	1
3.29580000413351	3.12894914824109	1034	1
3.30733159298280	3.16686367271899	1035	1
3.29152782744871	3.14520321788483	1036	1
3.28941991323277	3.13382646190277	1037	1
3.29043751244767	3.10268488516895	1038	1
3.28794359892424	3.10894880809364	1039	1
3.29419100400152	3.12596166834964	1040	1
3.29323750965197	3.14467073518284	1041	1
3.29671826751328	3.14606679253690	1042	1
3.28765333135190	3.10710658643567	1043	1
3.27786182473317	3.06227156453561	1044	1
3.27479847054165	3.05232169223070	1045	1
3.27457478280400	3.06051268910352	1046	1
3.28025343828724	3.05067888184588	1047	1
3.28324282162402	3.07211705517673	1048	1
3.28415066800730	3.08328968761234	1049	1
3.29531878508909	3.12122045439725	1050	1
3.29514175716306	3.11800654849114	1051	1
3.30404403279936	3.15009168018254	1052	1
3.29954529819066	3.14437574086407	1053	1
3.28663794558635	3.13636172777833	1054	1
3.29401076968643	3.13186196595916	1055	1
3.29714944328062	3.14164395821974	1056	1
3.28778058835585	3.10487541955932	1057	1
3.30315025374593	3.15107486541336	1058	1
3.31724992657996	3.17808472179538	1059	1
3.31208578225475	3.19027833755687	1060	1
3.29819276736620	3.12920937808892	1061	1
3.29889788462364	3.13107965558024	1062	1
3.28924960358898	3.11602499599941	1063	1
3.28262180224801	3.08755902226451	1064	1
3.28451854989738	3.10183983066600	1065	1
3.29248350447336	3.12818647253825	1066	1
3.29708247429162	3.12855826609466	1067	1
3.29017111636937	3.12733498002495	1068	1
3.30909185870422	3.15820339000237	1069	1
3.29198624421535	3.12784669953743	1070	1
3.28014015825900	3.07795110645839	1071	1
3.27288916069648	3.04647380226945	1072	1
3.28119596731978	3.08405537136025	1073	1
3.31027831519873	3.15016049220711	1074	1
3.28612739643404	3.10230841036639	1075	1
3.28730723660931	3.10121151306588	1076	1
3.27536311713830	3.09308368618161	1077	1
3.28011803237426	3.09200393214399	1078	1
3.28154928469487	3.09609634588378	1079	1
3.29278326981694	3.10709126865249	1080	1
3.30289355306849	3.13550222069568	1081	1
3.30006749874578	3.14669068048403	1082	1
3.29246952331646	3.12432099472029	1083	1
3.29521339376897	3.12295166233835	1084	1
3.29779805191084	3.14011300826994	1085	1
3.29399985789852	3.12280012917346	1086	1
3.29308114458848	3.12360372591860	1087	1
3.28632447149474	3.11255370296896	1088	1
3.27962345364644	3.09206477724891	1089	1
3.28608445075846	3.08781183308320	1090	1
3.30216466664632	3.13138389980061	1091	1
3.30602126096858	3.16096857156782	1092	1
3.29553891526300	3.13627159274958	1093	1
3.30369992411696	3.16237405498373	1094	1
3.30491071699876	3.16161166903123	1095	1
3.30171416452289	3.16515734501662	1096	1
3.29568160274310	3.16144127813873	1097	1
3.29990131879938	3.15300736414476	1098	1
3.30341043598549	3.12956903657582	1099	1
3.28797468576905	3.11496416520085	1100	1
3.30092783586884	3.16230013229760	1101	1
3.31120395446488	3.20218335234108	1102	1
3.29557818319369	3.17487359435239	1103	1
3.30032426469593	3.15881285470989	1104	1
3.30851488048724	3.16749457789452	1105	1
3.30414112518431	3.14605447816265	1106	1
3.30616781879064	3.16162659006149	1107	1
3.29333916913277	3.12730097772228	1108	1
3.28266223672021	3.12735216071207	1109	1
3.29148116418008	3.10744567584557	1110	1
3.28408724475275	3.11620060076744	1111	1
3.28923753553165	3.11619098576927	1112	1
3.30009786554356	3.15146219705520	1113	1
3.30082556710330	3.14755070490356	1114	1
3.31357753902737	3.18797507397173	1115	1
3.30605200519572	3.18030693685652	1116	1
3.30375879053575	3.16452287177278	1117	1
3.29656194137252	3.15590745174684	1118	1
3.30055735935455	3.16238341048351	1119	1
3.29741094675429	3.17311366023080	1120	1
3.29923004344051	3.18595606629041	1121	1
3.31115620195859	3.19686733930368	1122	1
3.30688099551834	3.17334753378203	1123	1
3.31384829019647	3.20804218988690	1124	1
3.31996539452737	3.21798448153874	1125	1
3.30666022776667	3.19601748916140	1126	1
3.29603215149815	3.14822949548123	1127	1
3.27670615916810	3.06925756464219	1128	1
3.28632587757885	3.08120793033159	1129	1
3.30176723883864	3.12637214954528	1130	1
3.29258008378971	3.10203998905731	1131	1
3.28840279272749	3.11526272250894	1132	1
3.29339683711837	3.12428828094520	1133	1
3.29859120269613	3.14021442330498	1134	1
3.31401883749119	3.19135846881029	1135	1
3.29841062235258	3.16910574977223	1136	1
3.28924785158894	3.12248970117686	1137	1
3.28423218052757	3.08809129531370	1138	1
3.27956782105523	3.05227263926584	1139	1
3.27735151582572	3.06045556214757	1140	1
3.28620254686193	3.09025869143035	1141	1
3.27882179650823	3.06448241958093	1142	1
3.28412385540703	3.09462450327861	1143	1
3.27911774916638	3.09893307325828	1144	1
3.28526007173474	3.11087455379426	1145	1
3.28594113064528	3.09438709717218	1146	1
3.28067559426633	3.09305469903001	1147	1
3.27917130997333	3.06137292297023	1148	1
3.29086995790132	3.10131562966653	1149	1
3.30100140786752	3.14401549711272	1150	1
3.29256362944110	3.12255823753529	1151	1
3.28740271467019	3.08996748512754	1152	1
3.28560699199433	3.10221878535174	1153	1
3.31169394824627	3.17000065826560	1154	1
3.30511562363885	3.13649490957278	1155	1
3.28939999494236	3.09975008963025	1156	1
3.27514901876843	3.06663028535050	1157	1
3.27227146811195	3.07567288032816	1158	1
3.28863901677770	3.10873624310179	1159	1
3.28928649863616	3.12809016267089	1160	1
3.29271751885372	3.14115287558873	1161	1
3.30437801937620	3.16126101408597	1162	1
3.29488894343068	3.14190462979860	1163	1
3.30215595297569	3.16005225704766	1164	1
3.30608625865276	3.16911204871881	1165	1
3.31365188783043	3.19039823708110	1166	1
3.31290460481346	3.18966158142403	1167	1
3.30496330206319	3.17097931459028	1168	1
3.30440240229933	3.17252914522528	1169	1
3.29217873267378	3.13849731726432	1170	1
3.28240014707840	3.12428043665001	1171	1
3.27974306328791	3.12050770880470	1172	1
3.27967981617246	3.10123080455143	1173	1
3.27716478412595	3.09211444462594	1174	1
3.28927504630312	3.09613201819854	1175	1
3.28715445902216	3.10204238356891	1176	1
3.29269130701231	3.12214975342825	1177	1
3.29959232449093	3.13934773299222	1178	1
3.29133603417985	3.11334124930224	1179	1
3.30136684097175	3.14844328950810	1180	1
3.31317730100582	3.19024982631668	1181	1
3.30361766406917	3.18486787926133	1182	1
3.29894739115020	3.16048131150423	1183	1
3.29040763205706	3.13944489413983	1184	1
3.28121692404591	3.08704232762028	1185	1
3.28135701192825	3.08276452124502	1186	1
3.28343002845374	3.06969752768042	1187	1
3.28463335352236	3.13107766337991	1188	1
3.28605353506207	3.10440023935253	1189	1
3.29349348200933	3.12009749709573	1190	1
3.29989384104420	3.14465747352276	1191	1
3.29576323887012	3.13847652390653	1192	1
3.29763937417650	3.12459124203687	1193	1
3.30074970104669	3.11851500782954	1194	1
3.29246162614504	3.11812933533337	1195	1
3.29550829882941	3.12026995369507	1196	1
3.29112120650853	3.12388382472944	1197	1
3.29946468735578	3.13698125776140	1198	1
3.29678297660351	3.15247075516417	1199	1
3.29934363713408	3.16467020118739	1200	1
3.29369117832554	3.15385707842279	1201	1
3.27562796271528	3.06740163359077	1202	1
3.28656131625294	3.12203751196588	1203	1
3.28759913246044	3.12278080000078	1204	1
3.28736960933495	3.11382278278898	1205	1
3.29932182593833	3.15662924521819	1206	1
3.30243735217128	3.17456108005893	1207	1
3.31449088675231	3.18442522573639	1208	1
3.30016926085182	3.15611582716507	1209	1
3.28409448153043	3.10678157986524	1210	1
3.30276939975231	3.15962739559623	1211	1
3.31123878954953	3.19866269880457	1212	1
3.29298453606041	3.13554860621701	1213	1
3.29586786344881	3.10950102136589	1214	1
3.29310032786045	3.11406438045448	1215	1
3.28035836570961	3.11807889842685	1216	1
3.28233981235450	3.10586150963433	1217	1
3.28944088537498	3.10442997468103	1218	1
3.28419657989044	3.11577326680491	1219	1
3.28694100325132	3.10486462163422	1220	1
3.31088967728780	3.18957105184424	1221	1
3.30591832531693	3.16574468207105	1222	1
3.29944260310508	3.14273741517699	1223	1
3.30675683834308	3.16270227817941	1224	1
3.29080709058954	3.11663005886367	1225	1
3.28181154367595	3.10494815481554	1226	1
3.28115094617304	3.11919775360955	1227	1
3.28744478537738	3.12927969287260	1228	1
3.29948941187483	3.16304180700058	1229	1
3.29075257011903	3.13715122146893	1230	1
3.27860455575227	3.08379783147663	1231	1
3.27663383993898	3.07843628565442	1232	1
3.28278234288062	3.10437352059539	1233	1
3.30357056590725	3.13970330537333	1234	1
3.27998533883942	3.09934438347158	1235	1
3.29799371986312	3.14748144850750	1236	1
3.29115712601019	3.15098584111426	1237	1
3.28753425432807	3.11614376684942	1238	1
3.29193203183325	3.11791332887558	1239	1
3.29296254328087	3.12963189435666	1240	1
3.28338108991620	3.13716927423420	1241	1
3.28038425331787	3.10769787196879	1242	1
3.28771701302252	3.12436013366213	1243	1
3.29555230403535	3.13138859955646	1244	1
3.28138293363546	3.08674480660182	1245	1
3.29020425498825	3.09100186756499	1246	1
3.28610462751902	3.08580869853404	1247	1
3.28425253861937	3.11220631244814	1248	1
3.28667834253786	3.11397590164219	1249	1
3.29628663619371	3.11774889100080	1250	1
3.30582138713888	3.16179053171429	1251	1
3.28157831887916	3.12687891157883	1252	1
3.28646728240746	3.11189598245100	1253	1
3.28910311567159	3.12019102988702	1254	1
3.27819188167660	3.10951460010484	1255	1
3.29589046422622	3.13341917024616	1256	1
3.27513290475809	3.09448334680293	1257	1
3.27382671211953	3.06743864343444	1258	1
3.27887421459679	3.07808595162993	1259	1
3.28420261808815	3.11740070549205	1260	1
3.29302495054820	3.16685412694354	1261	1
3.29664308793031	3.17438057777941	1262	1
3.29507710142702	3.15753232548657	1263	1
3.29174159189055	3.13859755262897	1264	1
3.30324936667835	3.17416400247407	1265	1
3.29807512486211	3.13253226815295	1266	1
3.29089638581605	3.10703186467015	1267	1
3.30114775555760	3.13216433444813	1268	1
3.30664818143582	3.17507104714786	1269	1
3.30307874193298	3.15601838058390	1270	1
3.30161903927795	3.16192523449054	1271	1
3.28868093144287	3.13710725879251	1272	1
3.29697134334636	3.15126414738808	1273	1
3.30809367320966	3.16803078925597	1274	1
3.31249073294600	3.16979812459913	1275	1
3.30716029864624	3.18263983824003	1276	1
3.30178378720514	3.17227718993002	1277	1
3.29010902977021	3.14258551010825	1278	1
3.28967506846886	3.15249216541120	1279	1
3.28523030727920	3.12341505887510	1280	1
3.28880624154883	3.12617677272610	1281	1
3.29064691108413	3.16100694675406	1282	1
3.28847253660330	3.14177786039853	1283	1
3.29887138715647	3.13571071104072	1284	1
3.30279336576042	3.14106411509354	1285	1
3.30102642956200	3.15240222110781	1286	1
3.29589975511595	3.14936289005962	1287	1
3.28855175195108	3.12376985233672	1288	1
3.27769805803807	3.08185036703580	1289	1
3.27612166859282	3.08167330790156	1290	1
3.27727714365159	3.10174044224653	1291	1
3.28793355671046	3.12783891902996	1292	1
3.29410305263618	3.14563409192863	1293	1
3.28911484537916	3.15124092091762	1294	1
3.28308234535481	3.13797274682082	1295	1
3.29135792701198	3.13874045273333	1296	1
3.28590962310921	3.11295572517029	1297	1
3.28872411297904	3.12437121795815	1298	1
3.29565948881589	3.15948297921492	1299	1
3.30959294964960	3.19929671498106	1300	1
3.29537619196854	3.12308697644714	1301	1
3.28765562867226	3.11762534408265	1302	1
3.29339493480714	3.10398301142336	1303	1
3.29479680949587	3.13460801220749	1304	1
3.30793166632783	3.21201163034928	1305	1
3.28904502526297	3.14603237416363	1306	1
3.29249948353561	3.13119282120650	1307	1
3.30115893948113	3.17035775599411	1308	1
3.29563008161680	3.14244163215753	1309	1
3.29894613628790	3.16342196312182	1310	1
3.29300054306922	3.14660444799884	1311	1
3.28713156035452	3.11145225248137	1312	1
3.29987104080854	3.16988571992558	1313	1
3.28086467469172	3.11125601957180	1314	1
3.28375158759946	3.13485632896337	1315	1
3.30504760575988	3.17156198779147	1316	1
3.31444645703637	3.20547696500692	1317	1
3.32635111021001	3.24004091637951	1318	1
3.31526499940241	3.21480742597680	1319	1
3.29533714199367	3.16610514699099	1320	1
3.28323422134546	3.14257364836304	1321	1
3.29977568992840	3.16443781019447	1322	1
3.30371477576848	3.18064313556946	1323	1
3.29999803496555	3.14616988102606	1324	1
3.29460284390703	3.13402375070567	1325	1
3.29436829540507	3.15704781212005	1326	1
3.30264369747456	3.15788389844125	1327	1
3.30229799168771	3.17263974780341	1328	1
3.30096189974677	3.18603415568882	1329	1
3.30081526067240	3.16465827836402	1330	1
3.28306166598022	3.10798971264639	1331	1
3.28575303046711	3.12895304017630	1332	1
3.28990014088264	3.15491142988970	1333	1
3.29943594414190	3.16811930408242	1334	1
3.30562520329365	3.20953862771558	1335	1
3.30989299574005	3.19718469544564	1336	1
3.30774047206821	3.18657459787614	1337	1
3.30816759124671	3.18262474218300	1338	1
3.29694960923028	3.13471906418865	1339	1
3.30039659848100	3.13187107911832	1340	1
3.30503600548631	3.16309144376111	1341	1
3.30093743493062	3.12144111866093	1342	1
3.30193990629047	3.13816401386327	1343	1
3.30653667222899	3.16344030156597	1344	1
3.30232846537076	3.18351355964597	1345	1
3.29888059795092	3.16095819626810	1346	1
3.28941466443961	3.16048114541379	1347	1
3.28728050035957	3.14047018176819	1348	1
3.29027784406199	3.12904811773957	1349	1
3.30253592896525	3.17030475790973	1350	1
3.31211869755583	3.17786145523914	1351	1
3.28875635150256	3.11081206981429	1352	1
3.29796135043427	3.15231903637920	1353	1
3.29553554920863	3.15863295414442	1354	1
3.30442461731304	3.17599386943756	1355	1
3.30457848496877	3.19182717440572	1356	1
3.28613126412372	3.10822197823374	1357	1
3.29329350665416	3.14881743054563	1358	1
3.30499173194539	3.18650172069731	1359	1
3.30516011559823	3.15944816707841	1360	1
3.29550495546058	3.15948116830787	1361	1
3.30259192121960	3.16090119961595	1362	1
3.29296974824086	3.14006934257924	1363	1
3.29174149333847	3.14567097150822	1364	1
3.28343562851606	3.11866888165100	1365	1
3.28727314560882	3.12096155964299	1366	1
3.28654564630393	3.13577058835707	1367	1
3.28871765193391	3.13897655713261	1368	1
3.30786680491325	3.17402670642193	1369	1
3.29024016550710	3.13333346865522	1370	1
3.29690182403622	3.13748888098847	1371	1
3.30494495315767	3.16834117289447	1372	1
3.30211235230928	3.14702854667166	1373	1
3.30272792141256	3.17915609584604	1374	1
3.30241890973495	3.16143033320850	1375	1
3.30516525295393	3.17806786336916	1376	1
3.30269696032324	3.15703284314558	1377	1
3.30349474457716	3.17930281521512	1378	1
3.28991732253506	3.11166292287666	1379	1
3.28122703156625	3.11511723856208	1380	1
3.28132072515364	3.11423923021835	1381	1
3.28736328572294	3.12237590827170	1382	1
3.29712721832384	3.13866594107045	1383	1
3.30121362426510	3.17518075893946	1384	1
3.29002816427906	3.13894066176541	1385	1
3.28849256747578	3.13250334614404	1386	1
3.30427731407975	3.12733727437604	1387	1
3.29540342992674	3.11450426077141	1388	1
3.28633692151554	3.09940383703420	1389	1
3.29400883608675	3.13792439055552	1390	1
3.28997021172342	3.12832729699997	1391	1
3.28347153995449	3.11044099191005	1392	1
3.30260040685349	3.14567581447094	1393	1
3.30145085082294	3.16413063387783	1394	1
3.29969018264121	3.15480924590624	1395	1
3.29345420298842	3.13615161082508	1396	1
3.30546630160335	3.17878370053071	1397	1
3.29043237534200	3.16175668707854	1398	1
3.30279394559450	3.17961936270681	1399	1
3.29453461198684	3.14094002595221	1400	1
3.29525345361575	3.12894609950799	1401	1
3.29470307275894	3.11731908966810	1402	1
3.28814774228785	3.09070172309112	1403	1
3.28532701700582	3.09813556291727	1404	1
3.27718813147584	3.07974200216984	1405	1
3.26702983181869	3.07037723942127	1406	1
3.27182797071971	3.08619262774117	1407	1
3.28953259321032	3.11791961362673	1408	1
3.29784085623685	3.15368345046761	1409	1
3.29902545692893	3.15767545209527	1410	1
3.29205993704679	3.13878457096591	1411	1
3.30885390047204	3.20476549625136	1412	1
3.31048806174471	3.18994039724722	1413	1
3.30411408702105	3.16005457299017	1414	1
3.29704876807972	3.14614870079650	1415	1
3.29925776274315	3.14654446968497	1416	1
3.30084171517040	3.15293694437013	1417	1
3.29667191204539	3.14407288323752	1418	1
3.30528832215409	3.16019077638329	1419	1
3.30747980970213	3.18190417455285	1420	1
3.30227957324630	3.18551671345718	1421	1
3.30456985334090	3.17487678074284	1422	1
3.29174173084947	3.15173483713980	1423	1
3.28753876201327	3.12574435207628	1424	1
3.29828398054604	3.16000495988608	1425	1
3.31581093163422	3.18034868825379	1426	1
3.29218599489243	3.10954212131651	1427	1
3.29805988791644	3.14484413631962	1428	1
3.29345254225159	3.11939464443629	1429	1
3.31136996494957	3.18614047416265	1430	1
3.30156569520712	3.16358352087449	1431	1
3.29175945687763	3.13203935533772	1432	1
3.30989343985272	3.16630331939307	1433	1
3.30845802023682	3.17366840045234	1434	1
3.30293809263732	3.16381194512759	1435	1
3.29236629663247	3.14746906096445	1436	1
3.28657553687483	3.13606756876504	1437	1
3.29520720035384	3.13931960418745	1438	1
3.29092696959999	3.12458475433211	1439	1
3.28728946114127	3.12750231427142	1440	1
3.27474520187271	3.09073028595849	1441	1
3.27694624926979	3.08962066920553	1442	1
3.27095869239456	3.06519348340466	1443	1
3.28632779050369	3.11621498314574	1444	1
3.29998918055244	3.17648594615275	1445	1
3.28780560952151	3.13315530472313	1446	1
3.29527096948940	3.15439904697393	1447	1
3.30903652397843	3.19361220008781	1448	1
3.30840900529738	3.19932508580107	1449	1
3.29723747572848	3.15373442113641	1450	1
3.30436695383093	3.18295826362530	1451	1
3.32378797584513	3.20519997934382	1452	1
3.31653969602439	3.20130825655960	1453	1
3.31550900073617	3.19569582349106	1454	1
3.31511613761388	3.18817582775914	1455	1
3.29083408058139	3.14887456890578	1456	1
3.29144613633846	3.14147807766455	1457	1
3.30340336025930	3.16993157429396	1458	1
3.30318848457174	3.15873394817218	1459	1
3.29315617479134	3.13373417487201	1460	1
3.28127333781723	3.09242762374276	1461	1
3.27980403224879	3.12409564934187	1462	1
3.29360692761524	3.16548340203172	1463	1
3.31082048408688	3.20061941650754	1464	1
3.30070036073407	3.15917223189885	1465	1
3.29806065174161	3.15471443012627	1466	1
3.28730009938798	3.15250789454949	1467	1
3.28654556654288	3.12588965205587	1468	1
3.29432318373678	3.15267497398210	1469	1
3.30316606833510	3.16463376348189	1470	1
3.30888870181418	3.16168258818480	1471	1
3.29616541480488	3.15798333959225	1472	1
3.29805363150838	3.13794290481177	1473	1
3.30230710287128	3.15814519518948	1474	1
3.30263483456256	3.16000294747291	1475	1
3.30279017278311	3.17806743362511	1476	1
3.30735249856305	3.16736703338342	1477	1
3.29765861503318	3.13131434874115	1478	1
3.29098648702221	3.11577082926079	1479	1
3.29988073237296	3.15338481347469	1480	1
3.29325124890960	3.13770283808630	1481	1
3.28952095610305	3.10341945924966	1482	1
3.28822400034488	3.13846777278125	1483	1
3.29217124206872	3.14096011376863	1484	1
3.28862865141981	3.11080014876277	1485	1
3.29033253942545	3.11110836751701	1486	1
3.28255893796990	3.09945513055523	1487	1
3.28896865266678	3.11311001260714	1488	1
3.28140457562344	3.10121266351906	1489	1
3.28231571225485	3.08778465015093	1490	1
3.27823517003674	3.07270815832661	1491	1
3.26494359438627	3.05168273634267	1492	1
3.26772691262181	3.06279577701296	1493	1
3.27775052131625	3.06517578089077	1494	1
3.29221331833887	3.13596457819879	1495	1
3.29702682767056	3.14331489916838	1496	1
3.29548959868375	3.15242583848760	1497	1
3.28301887003692	3.11882284183061	1498	1
3.29071768313646	3.14187091713066	1499	1
3.29631540228021	3.15302975698837	1500	1
3.30045049812741	3.16993825275357	1501	1
3.29570373676541	3.12802835909160	1502	1
3.28788585890805	3.13170719273470	1503	1
3.30712029459242	3.17410238376650	1504	1
3.29337996643817	3.13688826467895	1505	1
3.27669936146584	3.09847062972082	1506	1
3.28432233428222	3.12700343154049	1507	1
3.27332344497763	3.08674746550377	1508	1
3.28030181350423	3.11357269786048	1509	1
3.28365522029337	3.12203519313958	1510	1
3.27326385400504	3.07678292374178	1511	1
3.28682397421240	3.11401133444572	1512	1
3.29266182362515	3.10660189035311	1513	1
3.29371306174460	3.13942017566933	1514	1
3.28421354513124	3.13073708146357	1515	1
3.29399503789295	3.16750916407621	1516	1
3.29102706969223	3.14519039420301	1517	1
3.30029903270223	3.14797742151465	1518	1
3.29735778287051	3.16427821010181	1519	1
3.29755846945488	3.16006913271676	1520	1
3.29906271744009	3.15083285971048	1521	1
3.31205163452397	3.19924754613891	1522	1
3.29031876340779	3.13046765327037	1523	1
3.26834696856490	3.08336645119872	1524	1
3.28253273661359	3.11213663837710	1525	1
3.28716408113186	3.11502128770888	1526	1
3.29256986050787	3.12384636180356	1527	1
3.28334200550056	3.10648290679475	1528	1
3.28313668013816	3.09997059248301	1529	1
3.29613517751695	3.12688264641903	1530	1
3.28638298434400	3.11657369940701	1531	1
3.27899880895589	3.10340813865745	1532	1
3.28852828965919	3.10335071752409	1533	1
3.29796404771529	3.13417776892518	1534	1
3.31105056009711	3.17790346791382	1535	1
3.29354657696293	3.13410514184734	1536	1
3.28798424630614	3.14822017856254	1537	1
3.29428643524748	3.12461255833136	1538	1
3.29205347364961	3.15960121681897	1539	1
3.27417857906709	3.08246872367672	1540	1
3.27548044231390	3.07537797582661	1541	1
3.27797588598787	3.06623877128884	1542	1
3.28340432739473	3.10926598108965	1543	1
3.28546074310092	3.11836777939237	1544	1
3.30242636480880	3.15690369293187	1545	1
3.31323540483848	3.18504081295700	1546	1
3.31375704604307	3.17744023522926	1547	1
3.30564019712695	3.16905667742136	1548	1
3.29971077981031	3.15238527326036	1549	1
3.30522001439712	3.16770922513534	1550	1
3.29981446801432	3.14064876435985	1551	1
3.28725988707923	3.10273284427723	1552	1
3.29651054867691	3.11472987035391	1553	1
3.29203079188195	3.11857302220451	1554	1
3.29371585398958	3.11332578585698	1555	1
3.28378869317835	3.07748345234063	1556	1
3.28524208708908	3.09523804994620	1557	1
3.28791707242156	3.11577302532919	1558	1
3.29897071634179	3.11158925842396	1559	1
3.26838547663364	3.06838642643898	1560	1
3.27626811371607	3.07364741283534	1561	1
3.27521231516383	3.06314478918057	1562	1
3.27906674873266	3.09375081957753	1563	1
3.28477907298076	3.10219546770887	1564	1
3.29819633447152	3.13909541260106	1565	1
3.29670860432497	3.12316895286699	1566	1
3.29198645576496	3.11005803500243	1567	1
3.29326965549060	3.13286804425628	1568	1
3.30226600026829	3.14462209795848	1569	1
3.29539329927580	3.14586114637684	1570	1
3.29823922919370	3.15725131855390	1571	1
3.29194777879050	3.15825272388248	1572	1
3.28593113794692	3.13105938224094	1573	1
3.29291179981070	3.12665524129929	1574	1
3.30330196604633	3.17169878787220	1575	1
3.30494948270645	3.18615313184330	1576	1
3.29468718065738	3.15440176086203	1577	1
3.30302916443166	3.14399396540488	1578	1
3.28329136956951	3.11382247053289	1579	1
3.27726508359032	3.09279935714018	1580	1
3.27861297805884	3.09889358771390	1581	1
3.28841208757521	3.10904217911871	1582	1
3.30318813819398	3.15212405216816	1583	1
3.28996998028530	3.14588429506558	1584	1
3.27965439927901	3.09922393783884	1585	1
3.28278776166634	3.10225601574457	1586	1
3.29738429099124	3.15731759058336	1587	1
3.29964649256891	3.16129197245282	1588	1
3.29406388297999	3.13807136006962	1589	1
3.28752856551642	3.13342651550770	1590	1
3.29827485217349	3.13841640413706	1591	1
3.31065606434872	3.17543144442762	1592	1
3.29883933803521	3.16395144546456	1593	1
3.30210843213296	3.17150207319393	1594	1
3.30165468468417	3.19107655128242	1595	1
3.30333611281816	3.16580789782346	1596	1
3.29262264033407	3.12531275132139	1597	1
3.29987070200605	3.14500584871813	1598	1
3.29228323929654	3.13387716182541	1599	1
3.29381164146219	3.12395341429807	1600	1
3.29348544581404	3.13005605408126	1601	1
3.32210223532310	3.20899342691440	1602	1
3.31366595118149	3.19635666092303	1603	1
3.30242781575367	3.17242976460144	1604	1
3.29259957493897	3.11015960718772	1605	1
3.29333320333429	3.10814042762744	1606	1
3.28821471967400	3.11849848601749	1607	1
3.30007836308355	3.17914704177442	1608	1
3.29526783922535	3.14353866537655	1609	1
3.28497276396369	3.14485873237026	1610	1
3.27787646363683	3.12292856910306	1611	1
3.28987538416604	3.11784052599886	1612	1
3.29390644507418	3.14180352761075	1613	1
3.29951967996488	3.14876764426691	1614	1
3.28889330673384	3.13895978727103	1615	1
3.30285286901350	3.13270074962523	1616	1
3.30243352832715	3.13999832705274	1617	1
3.28557901372179	3.11441310385913	1618	1
3.30736271341563	3.16602439141942	1619	1
3.30589286196414	3.16786646180620	1620	1
3.31983224489244	3.20602239240498	1621	1
3.30010735454025	3.18607834267673	1622	1
3.30480636911665	3.18904907746184	1623	1
3.30354329303055	3.16943708092653	1624	1
3.30148347148713	3.17291984589762	1625	1
3.29876135241619	3.17446372080964	1626	1
3.28528714388035	3.12814534746128	1627	1
3.28112358955610	3.10465348607232	1628	1
3.28818007197699	3.09934985736112	1629	1
3.29304174583221	3.13886934058491	1630	1
3.28721866167831	3.12476805180112	1631	1
3.28539250996337	3.10609956872964	1632	1
3.28735611420883	3.11189364993093	1633	1
3.28852502450715	3.12199409274056	1634	1
3.28808231782772	3.14713363780733	1635	1
3.29278230910602	3.12186433047276	1636	1
3.30424286106238	3.15984924793448	1637	1
3.29846997454762	3.13327454261482	1638	1
3.27641038953503	3.10463205250984	1639	1
3.26712767651680	3.06431509665096	1640	1
3.28415222186355	3.13668204888464	1641	1
3.28855432858600	3.13934090853065	1642	1
3.29720724823316	3.16180311858692	1643	1
3.30848828545369	3.18888183558635	1644	1
3.30660189948226	3.16564260365880	1645	1
3.29861207300853	3.15712346095223	1646	1
3.29891766065225	3.16139443796330	1647	1
3.29192668569435	3.15201869716853	1648	1
3.29809336862569	3.15066594009522	1649	1
3.29646620712999	3.13712710554604	1650	1
3.29438691084080	3.10957283224300	1651	1
3.29899723650271	3.12148385280192	1652	1
3.29519520729521	3.10715916086101	1653	1
3.28020051690177	3.09361898399765	1654	1
3.29272558362046	3.14476022287763	1655	1
3.29141784141713	3.16752305828324	1656	1
3.31153021796791	3.21703887502994	1657	1
3.30971787016200	3.19506399937331	1658	1
3.29898957198173	3.16603700187621	1659	1
3.28297082421245	3.11772840317765	1660	1
3.28005634933232	3.10846437937573	1661	1
3.29618337098502	3.12284606761039	1662	1
3.30021001740464	3.12838175361240	1663	1
3.29411406715216	3.10060391794489	1664	1
3.29944465048303	3.14238507296219	1665	1
3.28061666584986	3.10439698421261	1666	1
3.28665480582128	3.09981474393289	1667	1
3.29312480266781	3.13317255481988	1668	1
3.29075226959820	3.12749010481963	1669	1
3.28511385968206	3.10631765720152	1670	1
3.29127165016714	3.14020922918271	1671	1
3.29106306766411	3.11166468605173	1672	1
3.29040255917461	3.11075673621547	1673	1
3.28906767145190	3.11407226413634	1674	1
3.28662444598914	3.10641260142179	1675	1
3.28459731968960	3.13283436966262	1676	1
3.29797958518095	3.15082927398555	1677	1
3.28572875824752	3.10312530962831	1678	1
3.28822398482072	3.13498039458277	1679	1
3.28039081988860	3.10761962840108	1680	1
3.28145667867182	3.08780003231886	1681	1
3.28425104105912	3.09066025251171	1682	1
3.29019248868454	3.11980651464621	1683	1
3.28020806905242	3.09038008281698	1684	1
3.28696732642507	3.12585313090302	1685	1
3.30411933149685	3.16026034954753	1686	1
3.29222935818937	3.13878107916083	1687	1
3.28978025809296	3.12527070056814	1688	1
3.29589310041996	3.14210970224369	1689	1
3.29443153105247	3.13440799759356	1690	1
3.30042454913956	3.18796961758730	1691	1
3.28446670226376	3.13666317976078	1692	1
3.29696057866018	3.14628187689980	1693	1
3.29806547771988	3.13773787901553	1694	1
3.28828027802172	3.11375339693945	1695	1
3.28170392208127	3.10303203189804	1696	1
3.28405194629974	3.12437479573090	1697	1
3.28792171223869	3.14142600090043	1698	1
3.29368893183517	3.14072758463802	1699	1
3.29141948723901	3.13319695874937	1700	1
3.29825169251042	3.15398191518777	1701	1
3.28558833474775	3.12294179511613	1702	1
3.29405097424153	3.16511894441795	1703	1
3.28728350249360	3.13782938540035	1704	1
3.29555508440206	3.16718618671560	1705	1
3.30816740945765	3.19661148509999	1706	1
3.29360041565473	3.13980750900675	1707	1
3.28020544173540	3.10240906879769	1708	1
3.27474282036486	3.10790768017933	1709	1
3.29411629595831	3.16607976099645	1710	1
3.29507263362427	3.17315601708112	1711	1
3.29346985620529	3.15158593855795	1712	1
3.27837068032964	3.10782100960777	1713	1
3.28888791952071	3.14407627337240	1714	1
3.29991727293300	3.17691718924511	1715	1
3.30509052994666	3.19371747085858	1716	1
3.29699975220929	3.15166421506488	1717	1
3.29137751769491	3.13707532624338	1718	1
3.29117347399100	3.12001893566156	1719	1
3.28743503987966	3.12713419086970	1720	1
3.28153970805450	3.12978729470649	1721	1
3.30454504319092	3.17820383481964	1722	1
3.29139211791236	3.12601433292693	1723	1
3.27658754049799	3.09512228790030	1724	1
3.28339081613319	3.14571141737494	1725	1
3.29183511546929	3.13966105652001	1726	1
3.29364366754905	3.12029500546274	1727	1
3.30685546244902	3.14822873560085	1728	1
3.29706795487317	3.13735354024221	1729	1
3.30699545975208	3.14059503211388	1730	1
3.28663804195020	3.11172131421513	1731	1
3.27973895534895	3.09612144156725	1732	1
3.27913708011523	3.09125342061392	1733	1
3.29834886219591	3.14984597487688	1734	1
3.29671835369579	3.13035892696337	1735	1
3.30227399369400	3.13914426467620	1736	1
3.29879449751441	3.13139303245074	1737	1
3.29033424193089	3.12711409309650	1738	1
3.28522081483621	3.10201663602979	1739	1
3.29220443583763	3.12326144463957	1740	1
3.28728947951886	3.10515183692524	1741	1
3.27098116413358	3.05677032747022	1742	1
3.26956195572011	3.02682614525983	1743	1
3.27278830918366	3.05174441670555	1744	1
3.27375123480081	3.07111884428944	1745	1
3.27451990696266	3.11335375122985	1746	1
3.29468786809714	3.16425979795441	1747	1
3.29118273805301	3.15886057331536	1748	1
3.29634809117168	3.15628011681475	1749	1
3.28769175862679	3.11044449292207	1750	1
3.28481572184872	3.10627933965863	1751	1
3.27957428053095	3.10149831982550	1752	1
3.29934937130669	3.16950100903268	1753	1
3.31145149342190	3.19529264149770	1754	1
3.30407526414869	3.15210502020064	1755	1
3.29230051427684	3.15200142531593	1756	1
3.28744149630490	3.14395852772188	1757	1
3.29867635988673	3.17699295188389	1758	1
3.30314196862823	3.17966935871767	1759	1
3.29528987273604	3.15227408751685	1760	1
3.28647416872298	3.11913548576292	1761	1
3.27251581615967	3.08135621331062	1762	1
3.28632704310735	3.13466406071037	1763	1
3.29111601588125	3.14283588730389	1764	1
3.28875629170840	3.13005840327021	1765	1
3.28544761625806	3.13912183696997	1766	1
3.27510922953425	3.10986168399194	1767	1
3.26973914128821	3.10139451419676	1768	1
3.27174632680492	3.09432616074784	1769	1
3.28399055614979	3.12852037193260	1770	1
3.28920703988210	3.14081337448503	1771	1
3.29052590713728	3.13308952136875	1772	1
3.28629194107953	3.15593486623303	1773	1
3.29225168456207	3.14410122583792	1774	1
3.29474380739349	3.14615337551034	1775	1
3.29314662955738	3.12775715881165	1776	1
3.29027618283979	3.14297623365300	1777	1
3.29887215476730	3.16711451136732	1778	1
3.28932363564093	3.11797184090079	1779	1
3.27195168264022	3.08070962697277	1780	1
3.27915160383199	3.09544091906158	1781	1
3.28522694586063	3.10303944297378	1782	1
3.28225294926095	3.11843773176635	1783	1
3.28924452186128	3.12115132439381	1784	1
3.29014070375874	3.13341353967169	1785	1
3.29081066229498	3.10635242019710	1786	1
3.29812838770853	3.14825371578370	1787	1
3.29822413811626	3.15220138035674	1788	1
3.29408490548519	3.12009059843241	1789	1
3.29936161377384	3.13256593280355	1790	1
3.30114055751499	3.15771502068186	1791	1
3.30589179276267	3.16256912211467	1792	1
3.29887315798012	3.14713947171574	1793	1
3.29807021033477	3.16030597517921	1794	1
3.30720390414916	3.17986421776277	1795	1
3.29264381124601	3.11783105895498	1796	1
3.28904578638693	3.11281299496633	1797	1
3.30078756382990	3.17980632825857	1798	1
3.30427403987338	3.16629165015421	1799	1
3.30906295915105	3.16331718692476	1800	1
3.30320103456776	3.16404682308746	1801	1
3.29860967986230	3.15329646223887	1802	1
3.29079056337279	3.13120542448776	1803	1
3.28831007315267	3.12200969060619	1804	1
3.30224403565574	3.13916070761528	1805	1
3.28478155164801	3.07995053316075	1806	1
3.27232661949673	3.08161341701053	1807	1
3.28568141396787	3.11614996464541	1808	1
3.27874235068783	3.10866149911319	1809	1
3.27848914900643	3.10043166615262	1810	1
3.28879806037234	3.12903942433682	1811	1
3.29839900426190	3.16612296572779	1812	1
3.30665815074081	3.17148332836848	1813	1
3.30866789528697	3.16942096395093	1814	1
3.30090856778855	3.14950752851314	1815	1
3.29165468509605	3.14973544187917	1816	1
3.29191456145430	3.12307989563695	1817	1
3.29194453880878	3.13500479765154	1818	1
3.28999851001382	3.13106650946125	1819	1
3.29844011629417	3.13840309871103	1820	1
3.28888692444650	3.09261818075109	1821	1
3.28335038328071	3.11571023729530	1822	1
3.29085604271256	3.11906525429782	1823	1
3.28724527917353	3.12694957116414	1824	1
3.28843209815776	3.11819778860384	1825	1
3.29362671528147	3.13911959534916	1826	1
3.30810511240789	3.18431327265197	1827	1
3.31756859977072	3.20214848339891	1828	1
3.31228726442020	3.24077357309652	1829	1
3.31180540816673	3.24414665932156	1830	1
3.30113181213544	3.17309446205382	1831	1
3.29172115970257	3.15993967705975	1832	1
3.28300229728564	3.10569690955874	1833	1
3.29137562740479	3.09936101836307	1834	1
3.29682773711788	3.13397313495549	1835	1
3.29277666598449	3.13649084620223	1836	1
3.29268360820065	3.11731231924633	1837	1
3.29234369974387	3.14320390135959	1838	1
3.30422609213423	3.17490248989012	1839	1
3.31085927318389	3.19376100444435	1840	1
3.29298208082183	3.16105924800583	1841	1
3.29364722640946	3.14011828897712	1842	1
3.27804284466401	3.09996502306229	1843	1
3.29563310938787	3.15212101368873	1844	1
3.30217286231442	3.15798225849570	1845	1
3.31315029180535	3.19917312947225	1846	1
3.32033015172045	3.21279408639254	1847	1
3.29754509337834	3.17101599685368	1848	1
3.29652120726623	3.17182532742080	1849	1
3.29956590226366	3.19673484189641	1850	1
3.30846318395903	3.21313262994906	1851	1
3.29633862324405	3.17384984589935	1852	1
3.28629645935658	3.14812959685494	1853	1
3.29885505446925	3.19131901058153	1854	1
3.29348791280676	3.17691396433994	1855	1
3.29637789937240	3.15336966578301	1856	1
3.30027635031412	3.15929387629467	1857	1
3.28836418786378	3.14696262636733	1858	1
3.28929904117578	3.15940872020680	1859	1
3.28155627621489	3.13646660046815	1860	1
3.29457162250369	3.16250381233621	1861	1
3.28683938679475	3.14611508123663	1862	1
3.29965899789044	3.18142713304734	1863	1
3.29102937423801	3.12074510373816	1864	1
3.29671600613078	3.16191844033620	1865	1
3.30051719287588	3.18927006188501	1866	1
3.30193572538997	3.15427553159921	1867	1
3.28128852184415	3.10282632181680	1868	1
3.28267979586317	3.09836706416566	1869	1
3.29262958599436	3.11401855306183	1870	1
3.28646068795677	3.12400402953278	1871	1
3.28498871509563	3.14062353589082	1872	1
3.29691691918575	3.16194584405833	1873	1
3.28223154273032	3.12413371943826	1874	1
3.28581839392666	3.13349772360163	1875	1
3.30320911852426	3.16320461284286	1876	1
3.29826714984252	3.16417804348697	1877	1
3.28924066566445	3.12774618674910	1878	1
3.29410281100370	3.14735064638625	1879	1
3.29569150627089	3.14177365788049	1880	1
3.28905576276222	3.13599918221238	1881	1
3.29299152117005	3.12477475900360	1882	1
3.29389081311537	3.14766081527079	1883	1
3.29386149931809	3.13290654750463	1884	1
3.29043481513645	3.12323212616486	1885	1
3.28886218874486	3.12150441985829	1886	1
3.29159802299355	3.11487049987759	1887	1
3.28134151749701	3.10051677095269	1888	1
3.26963191860382	3.04841261055977	1889	1
3.28613025241882	3.09305748925554	1890	1
3.29155399930995	3.13581166981935	1891	1
3.27202361701224	3.08414510828847	1892	1
3.29072901460232	3.12981302685500	1893	1
3.29881782878983	3.15588285895783	1894	1
3.28693908582140	3.10208879383192	1895	1
3.29559098553195	3.14988797741923	1896	1
3.30437285923824	3.18171782433245	1897	1
3.30527266084987	3.18827276125117	1898	1
3.30173338613078	3.16150111412814	1899	1
3.30549578354026	3.13919699593995	1900	1
3.29174678079164	3.13866329091841	1901	1
3.29073774606530	3.11501942819310	1902	1
3.28536913069197	3.10378614801106	1903	1
3.27926749905409	3.07137307520138	1904	1
3.28779839188579	3.10211246187743	1905	1
3.27883422333994	3.11564659779676	1906	1
3.28029715226275	3.10563752782751	1907	1
3.29763581750138	3.15815943557207	1908	1
3.30603038940963	3.19192162639954	1909	1
3.30217352529713	3.18771554020515	1910	1
3.30330247307120	3.17363286410632	1911	1
3.29215762105273	3.12630969140512	1912	1
3.28768817665592	3.10789044565294	1913	1
3.28702913062197	3.13098887761663	1914	1
3.28410576676413	3.12541601545370	1915	1
3.29875864353997	3.18374181589252	1916	1
3.30125104804001	3.17509046283417	1917	1
3.28863568411932	3.12080627272268	1918	1
3.28548650509288	3.10510462343637	1919	1
3.29452754780581	3.14728242008832	1920	1
3.30054567767464	3.16793325076212	1921	1
3.30076767547566	3.16098680995510	1922	1
3.30583213647248	3.15263332189090	1923	1
3.29339605895482	3.13591761783460	1924	1
3.29995537538060	3.15446347637701	1925	1
3.28523075550422	3.10948620978794	1926	1
3.27652100399000	3.06396342417956	1927	1
3.27790927737968	3.09053872066118	1928	1
3.28165151608043	3.11390434467723	1929	1
3.29663497578101	3.13862060291870	1930	1
3.29739236420719	3.14340237638966	1931	1
3.30563133124937	3.19926858180686	1932	1
3.31038217986903	3.17472172286178	1933	1
3.29491945499797	3.13170435626848	1934	1
3.28850442933317	3.10834636349153	1935	1
3.29957883150890	3.13397061342834	1936	1
3.28298176197567	3.09666750712011	1937	1
3.27867699705916	3.09023381782180	1938	1
3.28775905231674	3.11017467302686	1939	1
3.29815934137236	3.13754102874015	1940	1
3.30415064328863	3.17459695173698	1941	1
3.29793249688985	3.13513487834095	1942	1
3.28208825278906	3.09810898294438	1943	1
3.27096509467137	3.07110561205730	1944	1
3.28208298317173	3.11236964936791	1945	1
3.28261373338270	3.12502305394360	1946	1
3.29222606231762	3.15511055342131	1947	1
3.29447312035756	3.15876513512832	1948	1
3.29693080774296	3.16373242056164	1949	1
3.30005692350939	3.16132122945950	1950	1
3.30331145247453	3.15799614985037	1951	1
3.30357371734729	3.18730885113472	1952	1
3.31553576702627	3.20211852137156	1953	1
3.29981206039163	3.18143243863306	1954	1
3.31304815955925	3.20343340532973	1955	1
3.29589163226071	3.15977119021112	1956	1
3.29205429754529	3.13582930642629	1957	1
3.28910434642243	3.11363959413400	1958	1
3.28295733830357	3.12376327828062	1959	1
3.29120405653447	3.14170976835079	1960	1
3.28876199596113	3.15078280908660	1961	1
3.28409143457425	3.10679256533035	1962	1
3.28462043952596	3.12947992477672	1963	1
3.30288710655538	3.17764046071750	1964	1
3.30772182349485	3.15708511315392	1965	1
3.30863785707020	3.20266815361727	1966	1
3.29843656486847	3.17024369199438	1967	1
3.29902465706398	3.17665673662290	1968	1
3.29852505229947	3.15774906824311	1969	1
3.29323517677304	3.14122957322238	1970	1
3.30392116122058	3.16793627794926	1971	1
3.28002649936051	3.08345967137243	1972	1
3.28795507510894	3.14615811925007	1973	1
3.29738072748670	3.17035248354142	1974	1
3.30923339672336	3.21482346842118	1975	1
3.30998244494408	3.18679556846603	1976	1
3.31183030701867	3.16852651900002	1977	1
3.30146381984262	3.16806790442023	1978	1
3.30730753631854	3.18169327136812	1979	1
3.30550019423342	3.18832383999930	1980	1
3.30515115602541	3.18526764386011	1981	1
3.30457237062049	3.17183939170868	1982	1
3.28577697247681	3.11855952865515	1983	1
3.28221348006729	3.10782115975807	1984	1
3.28382016117463	3.12281175570370	1985	1
3.27152121636602	3.06739125207959	1986	1
3.27810149291277	3.08093794977804	1987	1
3.28235714785041	3.12991121444268	1988	1
3.29552006998500	3.15974218332736	1989	1
3.29977913956905	3.16865425706323	1990	1
3.30224974714993	3.17644704218491	1991	1
3.29761066572749	3.15320569461890	1992	1
3.28671196314560	3.11498376076253	1993	1
3.28372890861955	3.11266562959394	1994	1
3.28805594088168	3.12627407495553	1995	1
3.28606463830783	3.11916624904853	1996	1
3.29042632209406	3.12362606407948	1997	1
3.28335491674323	3.13021915969126	1998	1
3.30030450889602	3.16023642868652	1999	1
3.28509523790361	3.10727750075024	2000	1
[truncated: 23,000 more rows]
