# Supplementary material for: Reversibility and Viscoelastic Properties of Micropillar Supported and Oriented Magnesium Bundled F-Actin
Source: PLoS One. 2015 Aug 31;10(8):e0136432. doi: 10.1371/journal.pone.0136432 (PMC4556452; doi:10.1371/journal.pone.0136432)
Supplement: S1 Data — See the Readme.txt file within. (ZIP) [file pone.0136432.s004.zip › Rheology-raw-data/120416 10mM/fov1021noDD/fov1021noDD.txt]

3.68288901031733	3.69696704478949	1	1
3.67940698658421	3.72057260419570	2	1
3.67999067643099	3.69440367421606	3	1
3.67110627572025	3.68789133343376	4	1
3.67122533546042	3.71037754663016	5	1
3.67038366956283	3.65222787102516	6	1
3.67787453223465	3.64845233906929	7	1
3.67225412159985	3.65244849432250	8	1
3.67630535614833	3.64541936397355	9	1
3.66597655094605	3.64453026352460	10	1
3.67685284047415	3.65999298177826	11	1
3.68171837205735	3.67658178779461	12	1
3.69299426086252	3.67699475707587	13	1
3.69292347415873	3.72101676900254	14	1
3.69243727693478	3.73397286883308	15	1
3.67612392774883	3.69347118644938	16	1
3.65489092169709	3.64936901871558	17	1
3.65907721819881	3.64193401149047	18	1
3.67221288615432	3.65320438441798	19	1
3.68108757112044	3.69438490686230	20	1
3.68317133410932	3.66840316027351	21	1
3.67741973479142	3.65719330910472	22	1
3.68102970439896	3.66043935992217	23	1
3.68482715628078	3.70783541635451	24	1
3.67689854270831	3.67524572832198	25	1
3.66634131156249	3.66304145181707	26	1
3.67211359567966	3.63785294383296	27	1
3.67899051040032	3.67230054938743	28	1
3.68680410016214	3.71367843603545	29	1
3.68644347876161	3.69432449350523	30	1
3.68588348987669	3.70391553328966	31	1
3.66544702377994	3.66950065656503	32	1
3.67083539496433	3.65491741763478	33	1
3.65683200152634	3.64235281792752	34	1
3.66431098961485	3.64604714627016	35	1
3.67242282993156	3.65172676044732	36	1
3.67614046255309	3.66342049450148	37	1
3.68068892218672	3.65470747647384	38	1
3.67261551944359	3.65103281599970	39	1
3.67581462719061	3.67803411148039	40	1
3.66295014428597	3.61905364337961	41	1
3.66634617278475	3.60054909054890	42	1
3.66178128873168	3.61472557144294	43	1
3.64550086367733	3.59599959601920	44	1
3.64794591642273	3.58852346718981	45	1
3.66440097024324	3.64537354148045	46	1
3.68152528443739	3.70429727223114	47	1
3.67662288855840	3.69367819468375	48	1
3.65521626508468	3.62312683334371	49	1
3.66385181377213	3.64964337171997	50	1
3.66298684626570	3.63552119908541	51	1
3.68125845947478	3.68868246350160	52	1
3.68366724598427	3.70630890139061	53	1
3.67614949512650	3.67681451386845	54	1
3.66166857151546	3.66672682944044	55	1
3.65483288192190	3.63384296144071	56	1
3.65038532731636	3.60914811475627	57	1
3.67036826203717	3.64147029967515	58	1
3.68425513381445	3.68906785868693	59	1
3.68817372617788	3.70334582495607	60	1
3.69571706225992	3.76362170461795	61	1
3.67843862949318	3.73078294778814	62	1
3.67572867166841	3.69870591027029	63	1
3.67298911078640	3.68689891749777	64	1
3.67782334773701	3.68895357368650	65	1
3.67858283670009	3.68475946536808	66	1
3.66797143243090	3.65366141443355	67	1
3.66858156520949	3.66554145895584	68	1
3.66630701478934	3.65148266622039	69	1
3.67302402276898	3.68439386225331	70	1
3.68513730062358	3.68361312159834	71	1
3.68006386691389	3.69634459159118	72	1
3.67599146520669	3.67144726972874	73	1
3.67222495822219	3.64639642892188	74	1
3.67238394523027	3.64455240460796	75	1
3.65695054225239	3.60283905339395	76	1
3.64743140176366	3.60589321503791	77	1
3.65517699333380	3.60979574335791	78	1
3.67934676705928	3.66552307269567	79	1
3.69365700225505	3.71798016385783	80	1
3.68966258374811	3.72184496063089	81	1
3.69582258917995	3.72391548244305	82	1
3.69826050979736	3.71297972842110	83	1
3.70157356425486	3.74119152855457	84	1
3.69271042874041	3.72465612874873	85	1
3.66115197991713	3.63553930581970	86	1
3.67707948618002	3.70707645774626	87	1
3.66655312320442	3.66209217707958	88	1
3.66278379533008	3.61986862167763	89	1
3.67328606540223	3.63510486203419	90	1
3.66880286661607	3.65261571793726	91	1
3.67607319822216	3.64805286256198	92	1
3.68155702626332	3.68727903351969	93	1
3.68249841285190	3.72295752400280	94	1
3.69851638340995	3.76423374907969	95	1
3.67637976315794	3.66321238018352	96	1
3.67798057069014	3.66280739804040	97	1
3.67012329129879	3.63967477578068	98	1
3.67887696039360	3.66485638403386	99	1
3.69449756002350	3.71215337164042	100	1
3.68880354380475	3.69376861445030	101	1
3.68681768385380	3.71959060237900	102	1
3.69626367696361	3.73456582161388	103	1
3.70801634523672	3.76388127383742	104	1
3.70341007637604	3.74072764361085	105	1
3.67485034728781	3.67934981262590	106	1
3.67234393344440	3.65360642802683	107	1
3.66515272558232	3.65560363195807	108	1
3.66646369575162	3.66716369785390	109	1
3.65562799721501	3.63754155273218	110	1
3.65737170551610	3.60924046543107	111	1
3.64815995670895	3.57053325114575	112	1
3.66462146944878	3.61488575050849	113	1
3.67481204286672	3.65158720657749	114	1
3.67364478624362	3.65269277195289	115	1
3.68139790925407	3.67974981257035	116	1
3.70775720555854	3.76673437630297	117	1
3.70493671817189	3.76575455425341	118	1
3.69149607258090	3.74621059052458	119	1
3.68402588933459	3.71625540736257	120	1
3.68649683431138	3.73030442937286	121	1
3.68636776677512	3.70826089055056	122	1
3.66138451488044	3.63788393724485	123	1
3.65410565494330	3.63468825352210	124	1
3.65432058354705	3.61085661313158	125	1
3.65453667550936	3.60156159852131	126	1
3.66323129977312	3.61858832479912	127	1
3.65705640325954	3.61819832342944	128	1
3.66677640099421	3.62556336335083	129	1
3.66314750255101	3.60911981183372	130	1
3.65727593452523	3.60513552128646	131	1
3.65943156587598	3.59501250928290	132	1
3.66924536062281	3.62162707749199	133	1
3.67760770139042	3.65618575958960	134	1
3.67853773002792	3.67127473292246	135	1
3.66552994083525	3.65156933846727	136	1
3.66835329730732	3.66939520687515	137	1
3.66796666185776	3.62988978428249	138	1
3.68104323378262	3.64721772273743	139	1
3.66747780726464	3.61961278302089	140	1
3.66086183288988	3.59519640612425	141	1
3.65271100594056	3.58659041776806	142	1
3.66303807018941	3.61934758051331	143	1
3.66987154585209	3.65851077837681	144	1
3.66064436412013	3.65682152945717	145	1
3.66715900057079	3.65274607538560	146	1
3.64837066029558	3.61378722811798	147	1
3.66046825903598	3.60636149269183	148	1
3.68373932653011	3.67069751048631	149	1
3.68736405394361	3.68591920304772	150	1
3.67751791370722	3.67196423929295	151	1
3.66448554461410	3.63706232373438	152	1
3.66723675367332	3.66032991734652	153	1
3.68580052337485	3.70034753823534	154	1
3.68633492831950	3.69817815354735	155	1
3.69213161618574	3.72162078312818	156	1
3.67029767778315	3.68056657161554	157	1
3.67400514480394	3.66809067338522	158	1
3.68122721664140	3.66950461335160	159	1
3.68229263816947	3.70149729481013	160	1
3.67351294626615	3.68531219843035	161	1
3.69039300657245	3.71222580431887	162	1
3.70527567099351	3.79275068233975	163	1
3.69988998901094	3.77537332251024	164	1
3.69860012163929	3.75242179576319	165	1
3.69673175902170	3.75108846370572	166	1
3.68893710107234	3.73837758686726	167	1
3.69072246118310	3.68365768160555	168	1
3.69253617867124	3.71544972316632	169	1
3.67439019666111	3.69671694847019	170	1
3.67268965019996	3.68888124421448	171	1
3.66883835766368	3.66635567921382	172	1
3.66844082348801	3.63826306800528	173	1
3.68133627215193	3.66168594944295	174	1
3.68716709109078	3.70396608472779	175	1
3.67604951431750	3.69521542020092	176	1
3.67099489046907	3.66589201278650	177	1
3.67604572661810	3.69050766043914	178	1
3.68441659376700	3.69319506740546	179	1
3.68586707110046	3.72187395143021	180	1
3.68284035820530	3.68468706934108	181	1
3.68682093963064	3.70443217113466	182	1
3.68943556457949	3.74227554112103	183	1
3.69194406401970	3.73785205112608	184	1
3.67687467704778	3.70023225060510	185	1
3.67854752401505	3.67398930302382	186	1
3.68878883006153	3.69274702875266	187	1
3.67982379114320	3.70585623713408	188	1
3.67455152307757	3.70425639507866	189	1
3.67789289042600	3.68835630107194	190	1
3.69115959032514	3.71032332087118	191	1
3.67874715184267	3.66043741402465	192	1
3.67943983831683	3.64391018740811	193	1
3.67263872956289	3.65817974707937	194	1
3.67934480524687	3.68645201666234	195	1
3.68304576113238	3.67301177154376	196	1
3.67128262509146	3.64160307291510	197	1
3.67415803197945	3.65227756768403	198	1
3.68040027794386	3.68381323584621	199	1
3.68454540728263	3.68545216046709	200	1
3.67205912443488	3.63327807139910	201	1
3.67696215153179	3.64167386889245	202	1
3.69502367825542	3.71554100091118	203	1
3.70272718628689	3.71448099218534	204	1
3.69284498053643	3.71776027508769	205	1
3.67521619927406	3.65621839797824	206	1
3.66934997506556	3.64242087182828	207	1
3.67033972151831	3.66343082298362	208	1
3.67240193372592	3.68950367101021	209	1
3.67863566292049	3.68114066161495	210	1
3.69125052256799	3.72609391391458	211	1
3.69201000578145	3.70945351770914	212	1
3.70656761224468	3.77219573839707	213	1
3.71226501828206	3.78257767588252	214	1
3.69451605631393	3.73690672694689	215	1
3.68935809640098	3.70570388099659	216	1
3.68280465682604	3.66368573630245	217	1
3.68358414829275	3.67723636746401	218	1
3.67108241568278	3.67022133244040	219	1
3.65930726468331	3.60870407681797	220	1
3.65956625075094	3.61764031048280	221	1
3.66017725355906	3.60370793026496	222	1
3.66262059432467	3.61662816554863	223	1
3.65747806813457	3.57887552176961	224	1
3.66167986394000	3.63062314543090	225	1
3.66987257283446	3.64233038782199	226	1
3.67257401840601	3.67480485840630	227	1
3.68726249998327	3.71598769572507	228	1
3.66714925318699	3.63837946984819	229	1
3.67023438511919	3.64553086569941	230	1
3.68444418215422	3.68981345589970	231	1
3.66726814317300	3.65685250884758	232	1
3.66896871560530	3.67660703286895	233	1
3.66239350020848	3.67694748400254	234	1
3.65411568979240	3.62953737901788	235	1
3.66760566827200	3.68138156868890	236	1
3.66790944115900	3.61587159685098	237	1
3.65016976124637	3.57132686733396	238	1
3.66016778320550	3.60541143810882	239	1
3.66385227157122	3.62561275815293	240	1
3.67746704048774	3.66188390137905	241	1
3.67532692359966	3.63659390617931	242	1
3.67845786337424	3.69706216275240	243	1
3.67531925313291	3.68206300820948	244	1
3.68902134703659	3.71788167500647	245	1
3.68558499500365	3.71420375730128	246	1
3.65157797923537	3.63708182125089	247	1
3.66349141217885	3.62385839418058	248	1
3.66489476356423	3.64105529895375	249	1
3.66704187719592	3.62812129437326	250	1
3.66550331771444	3.62175789413254	251	1
3.67931678155911	3.65596050088456	252	1
3.66350251642594	3.64610179184907	253	1
3.68061397879531	3.69298838927328	254	1
3.68222158514905	3.69462374046617	255	1
3.67100074831372	3.68480817293999	256	1
3.69041293147244	3.66930276769097	257	1
3.68386344713176	3.65678218971964	258	1
3.68379820110193	3.68934696426707	259	1
3.68630074323134	3.71453962362754	260	1
3.68312170101075	3.69823009036795	261	1
3.67691253478534	3.64691481815858	262	1
3.67836350061228	3.65295708114705	263	1
3.67652164400212	3.66420542037539	264	1
3.67240678258812	3.63217477915077	265	1
3.67655200942494	3.67813587151862	266	1
3.68233091006609	3.66503741328406	267	1
3.67739071687663	3.67619942174956	268	1
3.68796933930386	3.68943374637214	269	1
3.69233887998632	3.72851540804884	270	1
3.68257546242907	3.67432416197691	271	1
3.67621662089423	3.66928869820536	272	1
3.65733303654363	3.60426168617632	273	1
3.65069487902955	3.59519337389230	274	1
3.66217915829009	3.61315086566186	275	1
3.66583474462835	3.60500415147316	276	1
3.67425406510616	3.65309709963882	277	1
3.68289824979031	3.69326566363253	278	1
3.67666990831224	3.68487696568358	279	1
3.67121086101942	3.64629165140247	280	1
3.67360500771703	3.66679929945959	281	1
3.66710168048992	3.61238077703939	282	1
3.65546227170441	3.57004878033516	283	1
3.66329363739167	3.62003855777324	284	1
3.65846773048796	3.61131934173271	285	1
3.66174323970379	3.62225480283654	286	1
3.65313058765913	3.60392189143841	287	1
3.66956581913385	3.63950775112161	288	1
3.67147964462464	3.62609385520890	289	1
3.67062955198313	3.65051097771363	290	1
3.68216025086340	3.67382671071959	291	1
3.68166028860893	3.67636219151239	292	1
3.66197886111320	3.68001329146796	293	1
3.67475828467531	3.68311416139280	294	1
3.66931211705038	3.68348792008930	295	1
3.67541852471175	3.69059182702459	296	1
3.67945950983478	3.69282901061193	297	1
3.68152955896885	3.70047287364727	298	1
3.67019686896824	3.70313265218790	299	1
3.67502262146391	3.68804791748209	300	1
3.67003682649015	3.70576504363616	301	1
3.67601448430564	3.70086142608944	302	1
3.67918305678645	3.69652141395853	303	1
3.66689540906770	3.66007869651520	304	1
3.66629847444087	3.64389358286329	305	1
3.67262253872409	3.65347394769267	306	1
3.67627384407274	3.67754968870961	307	1
3.66616003960670	3.64311450968558	308	1
3.67065523104224	3.63292207102832	309	1
3.67185821360887	3.64551482525150	310	1
3.68366150125445	3.67462268520777	311	1
3.68963296071798	3.67511472931552	312	1
3.66986354594121	3.65879666639605	313	1
3.66014197275389	3.63775365556310	314	1
3.66954806681121	3.64008042554754	315	1
3.67109794720803	3.65365223544068	316	1
3.68181278512926	3.68415261422052	317	1
3.66890680856471	3.65020169156740	318	1
3.67775553609411	3.68628033827681	319	1
3.65965226454954	3.60823762600898	320	1
3.64509178774033	3.58487752700442	321	1
3.67556012281826	3.67399745027614	322	1
3.68531436654534	3.71192405062430	323	1
3.68466052341227	3.68001737232435	324	1
3.68158240113162	3.69156282495430	325	1
3.68362784753489	3.70024803458120	326	1
3.66947569827972	3.65131902824375	327	1
3.67568417071919	3.71140625653783	328	1
3.67800505204715	3.71087653848499	329	1
3.66093518225596	3.62848824456360	330	1
3.66829851988564	3.66347450973459	331	1
3.67915310367364	3.67908959196032	332	1
3.68769941686158	3.72713981494716	333	1
3.68322318436444	3.71588310640797	334	1
3.69475440723823	3.74626273999701	335	1
3.69493444027184	3.72739679607938	336	1
3.68077439165337	3.70398295650507	337	1
3.67489651211011	3.67887368986741	338	1
3.67196610883091	3.67331004190815	339	1
3.67464590423841	3.64973016977348	340	1
3.67097395922125	3.64627314201282	341	1
3.67176527541967	3.63759001801538	342	1
3.68162377424182	3.68135717610815	343	1
3.67458323066948	3.65825390635699	344	1
3.66297408257316	3.62713385254912	345	1
3.65715266554953	3.61311669940741	346	1
3.67244433957401	3.65959853548902	347	1
3.67164252703003	3.64650891584394	348	1
3.66824754635993	3.64338671675236	349	1
3.66037301285795	3.61834011203674	350	1
3.66946782810265	3.64334325795495	351	1
3.67634243748466	3.66656460070213	352	1
3.67928790871445	3.69385916042771	353	1
3.67627743369993	3.69477703430183	354	1
3.68833675132945	3.72305463684845	355	1
3.68158074702867	3.68099342752784	356	1
3.67731490259455	3.65040738799688	357	1
3.66564219936463	3.64092105423448	358	1
3.67498349826099	3.65540944082661	359	1
3.67292916494443	3.66332837597234	360	1
3.67749573112507	3.68320010372803	361	1
3.67845388372459	3.62749190194671	362	1
3.66832278945660	3.63984860967540	363	1
3.66956897214717	3.63988787316486	364	1
3.67070992555961	3.63678714938066	365	1
3.67658487585371	3.65146967882993	366	1
3.67464172200584	3.64330962640959	367	1
3.67034871664244	3.66931739619534	368	1
3.67570053427712	3.66317148153216	369	1
3.67104180366305	3.65137747953054	370	1
3.70271113745384	3.68671166523549	371	1
3.69274711892858	3.71663967517855	372	1
3.68646750708760	3.71318066957054	373	1
3.69691846491560	3.69653533078650	374	1
3.67631070564202	3.66455976303822	375	1
3.67333445703463	3.66948994107071	376	1
3.68993459439567	3.72677297555251	377	1
3.68392483026925	3.69690689435030	378	1
3.70156708159934	3.74121055447082	379	1
3.68462410353841	3.72890736257865	380	1
3.68435455379661	3.71227690365751	381	1
3.68070064018967	3.69221571410733	382	1
3.69194498313493	3.71249979350787	383	1
3.68164403078396	3.69713718093428	384	1
3.67928984774704	3.66126413947179	385	1
3.68867191108974	3.73056600635583	386	1
3.70238894384880	3.73623143500230	387	1
3.69513119236937	3.72452538820510	388	1
3.68209645239683	3.69560206927820	389	1
3.67074007238121	3.65073990752077	390	1
3.67523319844219	3.64310923283291	391	1
3.68900073113345	3.67500271443918	392	1
3.68270548446285	3.67572440436568	393	1
3.68923722414552	3.69627949227757	394	1
3.70143460703517	3.73983912087920	395	1
3.68919843207480	3.70878763181164	396	1
3.67760563499805	3.67621970729566	397	1
3.67384900759927	3.66315245604117	398	1
3.67826390292857	3.67788555308699	399	1
3.67453916448514	3.67704456371300	400	1
3.67309565403243	3.65026070967878	401	1
3.67434346105860	3.65851911350890	402	1
3.67742786692356	3.68808517688696	403	1
3.66109007642398	3.63038626841880	404	1
3.66464406001553	3.63122189451798	405	1
3.67017065823652	3.64267543786455	406	1
3.67856855237666	3.68792740220988	407	1
3.68431297612841	3.69575314985845	408	1
3.68077458889278	3.65838294913679	409	1
3.66824629185657	3.63120770500455	410	1
3.68203255303439	3.65872053872815	411	1
3.67223848038750	3.68462382146604	412	1
3.66807318890554	3.66827533274183	413	1
3.66670657095841	3.64907865110976	414	1
3.68265441957377	3.68598718527885	415	1
3.66813509153297	3.68151182066067	416	1
3.66243200974110	3.65462251989536	417	1
3.65469601558386	3.61159308940608	418	1
3.65330609456845	3.61366607305025	419	1
3.65613490889929	3.59110188569185	420	1
3.65258542420107	3.61619735745444	421	1
3.66779998003658	3.62513300423054	422	1
3.66580351352583	3.63219549220354	423	1
3.66666369750677	3.67592086199641	424	1
3.65833283082451	3.63713522085623	425	1
3.66212441159749	3.62984410855490	426	1
3.65194606210712	3.62957001973069	427	1
3.65829092499837	3.63093568021712	428	1
3.66591581856325	3.64516452938580	429	1
3.67482306090223	3.64208232838708	430	1
3.66631559256728	3.64334486917777	431	1
3.66806667164669	3.67047973985609	432	1
3.68175978177905	3.68037895100735	433	1
3.67165839791795	3.66501617883815	434	1
3.67223008644181	3.63857364319405	435	1
3.66669499995750	3.64855019923859	436	1
3.66575949978378	3.65397088397805	437	1
3.67973868706358	3.71632734512953	438	1
3.68170950435393	3.71644232276340	439	1
3.67731544568503	3.70832075845077	440	1
3.69026461700719	3.73650091286110	441	1
3.67872942103177	3.72199740158740	442	1
3.67481149499653	3.67783415347459	443	1
3.66446472539513	3.64461882516187	444	1
3.67752430185745	3.67544982458519	445	1
3.67552418607788	3.69909706000399	446	1
3.66846398758020	3.66094481244911	447	1
3.66810400897646	3.65192798268475	448	1
3.64799833616756	3.58235605145897	449	1
3.65556702272468	3.60732490824781	450	1
3.68326263383308	3.68072862026501	451	1
3.67981402408974	3.65815920151847	452	1
3.67647845091988	3.65774701113150	453	1
3.66363493901987	3.64583220046086	454	1
3.67217533727594	3.69293816380844	455	1
3.69406233657801	3.76105740955303	456	1
3.68818519548926	3.72203961506987	457	1
3.67521249420043	3.68165684988991	458	1
3.67701309600830	3.67955006917302	459	1
3.67390172696279	3.66900905701359	460	1
3.67346004468796	3.68476266451943	461	1
3.67916052811265	3.72230945473157	462	1
3.67405543622874	3.67027960837568	463	1
3.68142595395512	3.69381988836679	464	1
3.67443913083391	3.65502949986897	465	1
3.65837933211412	3.61519356643831	466	1
3.67699582903926	3.67218079257585	467	1
3.68169438976532	3.68493827908563	468	1
3.68169547998829	3.69601031737148	469	1
3.68768417307541	3.70972723817048	470	1
3.69229104816688	3.73299051224433	471	1
3.67885767082249	3.68388103177068	472	1
3.66040751821505	3.60397965502427	473	1
3.66392370504237	3.60816832228222	474	1
3.65965982366037	3.63630154853163	475	1
3.66204461719058	3.62301522849414	476	1
3.66804835452273	3.62024318126378	477	1
3.67927248087824	3.68254945344356	478	1
3.68881326666303	3.67097033470483	479	1
3.68280123398860	3.67541097877090	480	1
3.68934379493015	3.68212416567383	481	1
3.68364946020374	3.67031665233141	482	1
3.68306503078364	3.69759801382067	483	1
3.68814021241010	3.70029083726513	484	1
3.66533416430612	3.62051589089252	485	1
3.67365062400770	3.68956941755050	486	1
3.67508375995281	3.70585453632338	487	1
3.66094276908570	3.64739210719995	488	1
3.68805723125707	3.68018619151931	489	1
3.68169335485140	3.70320482625384	490	1
3.68339811218981	3.69931234290207	491	1
3.67205137261915	3.64512977739018	492	1
3.66654223539777	3.63470794611028	493	1
3.68062773095340	3.68431504371447	494	1
3.66593511723848	3.65900614248409	495	1
3.67195051083364	3.63721788606279	496	1
3.67678985375606	3.66033157088659	497	1
3.66588828666670	3.66526118315355	498	1
3.67181176777384	3.66092798995259	499	1
3.66768947036332	3.65936633010784	500	1
3.66258906501668	3.63133111628808	501	1
3.67781850969448	3.67027889715567	502	1
3.68963136359956	3.71504212115796	503	1
3.66987040502832	3.66325950585994	504	1
3.66322325237085	3.64885845161759	505	1
3.65860142064499	3.62432870536094	506	1
3.64905898492189	3.60474717887593	507	1
3.67286836350708	3.64960747650163	508	1
3.67357025153283	3.64562956315852	509	1
3.67902018615332	3.69174927525481	510	1
3.67733827302395	3.69092952083553	511	1
3.68653573005247	3.70018476470090	512	1
3.68473953305382	3.70447235737455	513	1
3.68561608744067	3.71692596214802	514	1
3.67300083460948	3.70148986822303	515	1
3.67020908252824	3.66365582155256	516	1
3.67826679522255	3.68303814208692	517	1
3.68063617801457	3.70696724355263	518	1
3.66862786779328	3.66368224260956	519	1
3.67179055666448	3.65813275529110	520	1
3.66421439302949	3.66350965468544	521	1
3.67130948167345	3.68045902391417	522	1
3.67567297694351	3.66623744513318	523	1
3.66973458800735	3.65501165807133	524	1
3.66930417827997	3.65853741025514	525	1
3.66401354377608	3.65967316310081	526	1
3.66555944782018	3.65418495974983	527	1
3.66649963868157	3.66812353601243	528	1
3.66030564064273	3.63842617730260	529	1
3.66714695522935	3.61965088576711	530	1
3.66638331741595	3.63385443633370	531	1
3.66375984284771	3.61625149719040	532	1
3.66022140466993	3.59490600811584	533	1
3.67469273474643	3.63617020734321	534	1
3.66253290397680	3.64760040204305	535	1
3.67577236430704	3.69444888352685	536	1
3.67315524256433	3.69133608006749	537	1
3.66779962179714	3.67382261946291	538	1
3.67240224917737	3.67269569298580	539	1
3.66813585088026	3.66157613434720	540	1
3.67374107176027	3.65201586519138	541	1
3.66913260041660	3.66560200174610	542	1
3.68924473786208	3.70718364437260	543	1
3.67980454794146	3.71256704874691	544	1
3.66919157151423	3.66773564817333	545	1
3.67214462886733	3.68234714041335	546	1
3.68054546257502	3.70216583861538	547	1
3.68620657083251	3.69131025228288	548	1
3.66529638036676	3.65065063573620	549	1
3.65143400225108	3.61835536916120	550	1
3.65634955656164	3.63637085195237	551	1
3.67263884491077	3.66919452541267	552	1
3.68092167910832	3.67822900108356	553	1
3.67471878972810	3.69049884275522	554	1
3.67272336798438	3.66183139792816	555	1
3.67193812399755	3.64130073307970	556	1
3.67686169162742	3.65689675565480	557	1
3.67874731059455	3.68148452006902	558	1
3.66915697172582	3.65080369747883	559	1
3.66458080801329	3.64388234199799	560	1
3.66487916150936	3.63704269008138	561	1
3.67239007492736	3.66893136554813	562	1
3.67594131052409	3.67405068547808	563	1
3.67387425284970	3.65086713505750	564	1
3.67473218390098	3.68211620911677	565	1
3.67977781287720	3.68106855416912	566	1
3.67394406335794	3.69070470457126	567	1
3.67518090734996	3.67111916905842	568	1
3.67868648864822	3.67970100868252	569	1
3.68176872335514	3.69302866430857	570	1
3.68546136144483	3.68522447374577	571	1
3.67180816863750	3.64882589082933	572	1
3.68014058919922	3.66758179075262	573	1
3.67202217905723	3.66372369461913	574	1
3.66146666333345	3.65333406342389	575	1
3.66837641579009	3.65674498264149	576	1
3.67040976196363	3.64815067046574	577	1
3.66405571807867	3.62464880560301	578	1
3.66705693364074	3.64288496487532	579	1
3.66003053002617	3.61131297582276	580	1
3.67362013027848	3.63737204883568	581	1
3.66089322318511	3.63232261954474	582	1
3.67283232456612	3.63954198758316	583	1
3.66864645235193	3.63800371319771	584	1
3.66582343014473	3.65563439736939	585	1
3.66430391798084	3.63318608592480	586	1
3.66634487108573	3.64288669782509	587	1
3.67418086988577	3.68062859601863	588	1
3.67517502776275	3.70358308806552	589	1
3.65810323936372	3.63376137802723	590	1
3.67575874830506	3.67370758652912	591	1
3.66932996082784	3.66750679550929	592	1
3.66100983315592	3.66451195428042	593	1
3.65866247402982	3.64887355772225	594	1
3.66579647070458	3.65311958987448	595	1
3.68204243762131	3.67358578134401	596	1
3.68494091130562	3.65638804544775	597	1
3.67876173983682	3.66270661182959	598	1
3.69134224858441	3.71603427503773	599	1
3.67818817529486	3.69061960215071	600	1
3.66647015136994	3.66016499624700	601	1
3.67691181095756	3.69477253593733	602	1
3.68654299003459	3.71123859089978	603	1
3.69926086998861	3.74749779150954	604	1
3.66044177889924	3.67574469443599	605	1
3.67033881146251	3.69723863107452	606	1
3.68411058554923	3.71935859667239	607	1
3.68512089196773	3.69878290591495	608	1
3.68907208977962	3.73001974801044	609	1
3.67684915018932	3.70753102057345	610	1
3.67608633688709	3.68478776311752	611	1
3.66915148527102	3.66087665494173	612	1
3.67403428490452	3.65611765837831	613	1
3.68844015400858	3.68206823274388	614	1
3.68392236757977	3.69442976236903	615	1
3.68077460068319	3.65576275230267	616	1
3.66082236954276	3.66599058200050	617	1
3.67201497460211	3.69931839769446	618	1
3.66103487767016	3.63624058530306	619	1
3.65519582619249	3.65979667940644	620	1
3.68199888980427	3.72596003211606	621	1
3.67976799623110	3.72883468811202	622	1
3.69857176587544	3.79022369890379	623	1
3.68399814342316	3.73392686176961	624	1
3.67774318221647	3.68340905432421	625	1
3.68376085038221	3.69026529001313	626	1
3.67915250495265	3.68293597625259	627	1
3.66737945002105	3.64885061265859	628	1
3.67173145673210	3.65119582240907	629	1
3.67217184437040	3.65046428199774	630	1
3.67264760244331	3.65005384845267	631	1
3.66438557625280	3.63456582477094	632	1
3.65885075241668	3.61149777968660	633	1
3.66720666009655	3.64054915524862	634	1
3.67588875980350	3.65559632424594	635	1
3.67429559643312	3.68020996508591	636	1
3.68468376803143	3.70772130389360	637	1
3.67667356561366	3.68192161342061	638	1
3.68827350570216	3.69819850858566	639	1
3.67346229086498	3.65173032315774	640	1
3.66380815481292	3.63009345530973	641	1
3.68324433422565	3.69101255962150	642	1
3.69339897679762	3.72914812998209	643	1
3.68717894249952	3.72816249346560	644	1
3.67402806128348	3.71166351867426	645	1
3.66669901988905	3.69126619634747	646	1
3.66610772182906	3.68637756729293	647	1
3.67318294737937	3.69547285560858	648	1
3.67869737165051	3.68075736517627	649	1
3.68786131808859	3.71739670931944	650	1
3.69067631993181	3.74275730918471	651	1
3.68571257690125	3.71719716764563	652	1
3.68165039999105	3.68886858007390	653	1
3.67725892815808	3.70503907516088	654	1
3.67985333713236	3.68735006234463	655	1
3.67132904161443	3.67191925208185	656	1
3.66939539213700	3.66754861369595	657	1
3.67310352511283	3.67883910014729	658	1
3.66832847899554	3.65010540783371	659	1
3.66301495047564	3.63892840146488	660	1
3.65948379369554	3.64298417910226	661	1
3.66120721572843	3.65561043134449	662	1
3.67065994165578	3.64690151539616	663	1
3.66325379762455	3.61962601149852	664	1
3.66048365426394	3.61329169265825	665	1
3.64752634452376	3.60644052862397	666	1
3.66569901178157	3.66052655593136	667	1
3.67242999777896	3.70351554861969	668	1
3.67864762888819	3.70624651622893	669	1
3.68264245323336	3.69477024303205	670	1
3.67217657254752	3.67425457293636	671	1
3.68816858963663	3.69964679696653	672	1
3.68411795175679	3.70632701082429	673	1
3.67539223320260	3.69088486040931	674	1
3.66829395926404	3.68353426850430	675	1
3.67255939008154	3.72175231909481	676	1
3.67477296685236	3.72064016455080	677	1
3.66870849335354	3.72721443742272	678	1
3.68904820963008	3.74389636664426	679	1
3.69441227548917	3.72241278916765	680	1
3.69490493024715	3.73871721072961	681	1
3.66057981359452	3.62536642738973	682	1
3.65811374618904	3.60120013826828	683	1
3.67529447398881	3.68117016042529	684	1
3.65970615556142	3.62960875298373	685	1
3.66137885444702	3.62379667454246	686	1
3.65095098835839	3.61471532078366	687	1
3.65257582399906	3.63022648518531	688	1
3.66800480347159	3.65692258494428	689	1
3.68140877988811	3.70065686971774	690	1
3.68102185211339	3.69014550656297	691	1
3.67236603220691	3.67244679768104	692	1
3.66207683134750	3.70127599022658	693	1
3.67561353585179	3.67653454027828	694	1
3.67087607168142	3.66241476679102	695	1
3.65613377174621	3.61828223532120	696	1
3.66220015628737	3.64656027911507	697	1
3.66512188933287	3.65019054710025	698	1
3.67605878075794	3.66932463317402	699	1
3.67892502396982	3.70073554890981	700	1
3.68998849292396	3.72915690878623	701	1
3.68759529941844	3.71158315129095	702	1
3.67811707817141	3.68169354918433	703	1
3.66881434804240	3.65386107239040	704	1
3.67223604629568	3.65865393281909	705	1
3.66959444109489	3.66468699959184	706	1
3.67564755051126	3.68780902755929	707	1
3.69160002019107	3.72037062090193	708	1
3.69084385827833	3.76513558477099	709	1
3.67173605933815	3.70528322234503	710	1
3.66944708218131	3.63572132707508	711	1
3.66335046431274	3.67297106155563	712	1
3.66679835834157	3.70560518250952	713	1
3.68273097012414	3.70420070319621	714	1
3.68865037376839	3.69623930263164	715	1
3.68094184202165	3.67570926986815	716	1
3.65874762983638	3.62826725503594	717	1
3.66195924851955	3.64900617407970	718	1
3.67118431963323	3.65200048437720	719	1
3.66694478278731	3.64856591545797	720	1
3.67297510477324	3.68466433631351	721	1
3.66926701911959	3.66824805031638	722	1
3.68236501524562	3.69630265909316	723	1
3.66688267236495	3.67226042727553	724	1
3.65599670813308	3.61374321839465	725	1
3.66143625647421	3.62433292968676	726	1
3.66917612410948	3.66966439504620	727	1
3.67526830748710	3.65613247776293	728	1
3.67638546869545	3.68000588506275	729	1
3.68579230431025	3.69661742973483	730	1
3.67020206662823	3.67299973370033	731	1
3.65628260651071	3.62264027618441	732	1
3.65813139025208	3.61945552536018	733	1
3.66343707703789	3.64342710271132	734	1
3.65176435972192	3.62963490551428	735	1
3.67296819571983	3.71834237081993	736	1
3.68424540063654	3.71828983029479	737	1
3.66653011003648	3.68521350225746	738	1
3.66055836827865	3.63151812811374	739	1
3.67595340136483	3.67186185775023	740	1
3.67728173974600	3.69225694818946	741	1
3.67130079757597	3.64000637698388	742	1
3.66311251437576	3.61848027077238	743	1
3.67332834699352	3.63878538986818	744	1
3.66282417085167	3.63489555441837	745	1
3.66636759622080	3.62337156586183	746	1
3.65596698186194	3.58682307032999	747	1
3.66681894974064	3.62824746829315	748	1
3.67692720839619	3.67691964376328	749	1
3.66029238488020	3.67359037786665	750	1
3.67218143573897	3.69486893429980	751	1
3.68096392656827	3.68233800127377	752	1
3.67283965999596	3.64344463893361	753	1
3.65915733610249	3.62915833977565	754	1
3.66980340760177	3.62742963854801	755	1
3.67533784501572	3.67965149170891	756	1
3.66356848979817	3.66341434504447	757	1
3.66411510138261	3.65263001967959	758	1
3.66549463966712	3.62926266848785	759	1
3.66518521600487	3.64920241314919	760	1
3.66272458644566	3.66406744565664	761	1
3.65044705186208	3.63393106255640	762	1
3.65904857743078	3.64160878634351	763	1
3.66725003312909	3.62302433885602	764	1
3.66506327843803	3.62989225933054	765	1
3.66618443141754	3.65388209980565	766	1
3.65327736072435	3.61072654972290	767	1
3.66161975739112	3.62221368108745	768	1
3.66665606055808	3.64775182712679	769	1
3.66902283271469	3.67764956954757	770	1
3.67496530299403	3.71421680169910	771	1
3.66704177779594	3.69054330272426	772	1
3.67459667301446	3.70479697946662	773	1
3.67622675036746	3.69299168584484	774	1
3.67612442794668	3.69654372308016	775	1
3.67614279706889	3.67253214614868	776	1
3.67261544051086	3.68183027655183	777	1
3.66953314533325	3.70763960657994	778	1
3.68404459777680	3.72046686891197	779	1
3.67542403447508	3.71385187059829	780	1
3.65165219631872	3.63724228784016	781	1
3.64944570588596	3.61048708685417	782	1
3.66724356721869	3.66262238241006	783	1
3.66678202064230	3.66162609226311	784	1
3.66979825482447	3.66164603084928	785	1
3.67259563933103	3.68609792354051	786	1
3.67991908876115	3.71547089450006	787	1
3.67868116005315	3.71091728287061	788	1
3.68783652124883	3.71991504508695	789	1
3.67979700215617	3.72559006444261	790	1
3.68376732652327	3.72965572665213	791	1
3.68617785480658	3.71728975630349	792	1
3.66598321480364	3.66738049549584	793	1
3.65818832944190	3.64546427547826	794	1
3.65009721698575	3.63159603956627	795	1
3.65687970956207	3.62153664001046	796	1
3.66146673721890	3.61303851950441	797	1
3.65818512455789	3.62373245746472	798	1
3.66497692816713	3.65640445206581	799	1
3.67069282403851	3.66384019682272	800	1
3.67741801708930	3.70777188854679	801	1
3.67917022133208	3.72586104769574	802	1
3.66824925015041	3.66331723189260	803	1
3.67262316062116	3.66026518619980	804	1
3.68446368229807	3.67446554255220	805	1
3.68624444415409	3.68896968706314	806	1
3.67323934547757	3.68553823126773	807	1
3.67833661173280	3.68632728467208	808	1
3.66541961908013	3.64445138991498	809	1
3.66177379602769	3.62783951619652	810	1
3.66357496223229	3.65925179363831	811	1
3.65857182419155	3.63984474813027	812	1
3.65713584023463	3.65170210504896	813	1
3.66335874614699	3.64618377172085	814	1
3.66171959368827	3.65600185437549	815	1
3.66597883180755	3.65080642828236	816	1
3.67028869032796	3.66240352493224	817	1
3.69136671926078	3.70479071981475	818	1
3.67368938502937	3.67418994396008	819	1
3.66116880236142	3.64469364569807	820	1
3.66238159627626	3.66180271504895	821	1
3.65945447062402	3.64933384691715	822	1
3.65579303894027	3.62179169113153	823	1
3.66898913914432	3.65014869295721	824	1
3.65503287109240	3.63782538552539	825	1
3.64372834262277	3.59908986529089	826	1
3.63837464886266	3.61127973123373	827	1
3.63571113345395	3.58667590381323	828	1
3.64973512833568	3.57462335615524	829	1
3.64735134129713	3.60768324897414	830	1
3.64403804302942	3.60833976628126	831	1
3.65372786444027	3.61824651710331	832	1
3.66667925090821	3.66510669906943	833	1
3.66827950921168	3.69065801875677	834	1
3.68940906479455	3.72949728976366	835	1
3.68100289947802	3.70154703538512	836	1
3.67532388217870	3.68937606750180	837	1
3.69150321263240	3.72199503894012	838	1
3.68076414417288	3.68710020310423	839	1
3.67864509215297	3.64906380757413	840	1
3.66774421125029	3.63826663356629	841	1
3.67005619725563	3.64941866845743	842	1
3.65636210521939	3.62862013599195	843	1
3.65406772568058	3.61713199509905	844	1
3.67708062488523	3.66656112707980	845	1
3.68489370650587	3.70122761008146	846	1
3.65520750494110	3.65073414819351	847	1
3.67307410276450	3.67491902857441	848	1
3.65941602252162	3.67196943583384	849	1
3.67200336742627	3.68054133705087	850	1
3.67976217501600	3.67708833069121	851	1
3.67165351960527	3.70411755532477	852	1
3.66685886253641	3.68486539249833	853	1
3.67060041833539	3.65838841760177	854	1
3.66458992094086	3.67087490171540	855	1
3.68176210629978	3.70091984713803	856	1
3.65964411161940	3.62441788872589	857	1
3.66421298675031	3.63639652205987	858	1
3.68787242060864	3.69566779668235	859	1
3.67277690217762	3.70458953068926	860	1
3.67763176698215	3.70093276457693	861	1
3.68066176748724	3.68672166239394	862	1
3.68389692242156	3.69821295301474	863	1
3.66956238934827	3.65040974038435	864	1
3.67800615711713	3.69300332044005	865	1
3.67167121125281	3.68649961776189	866	1
3.67143434652127	3.66094780045106	867	1
3.66656773728604	3.69042378006494	868	1
3.65231027004487	3.64660689050188	869	1
3.65244589258042	3.63483305791719	870	1
3.65178834316021	3.61104571972557	871	1
3.65469241214138	3.61519937377184	872	1
3.65475682042948	3.60021715040418	873	1
3.67159833205927	3.66490130948999	874	1
3.66917218121027	3.67429150898554	875	1
3.66295759142073	3.65245105646847	876	1
3.66783442155932	3.64643057779161	877	1
3.66533967767633	3.64252807833631	878	1
3.66369134094484	3.64229017227125	879	1
3.67577119993265	3.66919229091330	880	1
3.66826075217736	3.66350180242813	881	1
3.66549021291919	3.65263165420068	882	1
3.67321230064412	3.66774685597020	883	1
3.64514398875414	3.61746678584914	884	1
3.64831358132383	3.61568201369916	885	1
3.67286279903754	3.64926798100442	886	1
3.66430882085231	3.64391465770813	887	1
3.65485298539462	3.60074767793844	888	1
3.66786892593843	3.64126634151035	889	1
3.67655476615985	3.66974925497148	890	1
3.68070333919323	3.71031557562104	891	1
3.67142146142748	3.69749329520959	892	1
3.67531659811801	3.70829546092617	893	1
3.67479846274922	3.73487120135230	894	1
3.68510839929805	3.72057187125761	895	1
3.68563466633201	3.70153617747808	896	1
3.67739058496982	3.67796838888739	897	1
3.68873004784389	3.71364005467799	898	1
3.68259109563132	3.67616671522033	899	1
3.67002643382413	3.65200849139878	900	1
3.65644891270923	3.63007188765201	901	1
3.66513648029062	3.65679588513152	902	1
3.66473428732336	3.64501880965734	903	1
3.66608285634665	3.66465305721122	904	1
3.65903773934640	3.63691488904976	905	1
3.66920871287561	3.69930224598798	906	1
3.66127761757461	3.60770756987158	907	1
3.65852174856131	3.61332496698082	908	1
3.67500248180478	3.63524966610815	909	1
3.66544442007399	3.64036499420026	910	1
3.66517423185628	3.62359323496271	911	1
3.65923789471460	3.63669529361995	912	1
3.66027572813614	3.64974966258013	913	1
3.68703323765952	3.73012371804056	914	1
3.68838481862164	3.69854190289808	915	1
3.67739554063049	3.70899015265668	916	1
3.67754391060394	3.69242220971545	917	1
3.69021783702223	3.72842229931025	918	1
3.68319043177948	3.70336266462036	919	1
3.68144027293852	3.68948946522604	920	1
3.67279854366767	3.69211670684389	921	1
3.67329139905914	3.68989734160667	922	1
3.66567027920942	3.66696368508499	923	1
3.66652490725604	3.68761714453597	924	1
3.67808287237522	3.71277564499419	925	1
3.67684035728791	3.72311348151670	926	1
3.67399079655427	3.69673745498361	927	1
3.67664256688653	3.69027680388472	928	1
3.66490055528900	3.62638574989793	929	1
3.67554998476201	3.66272359386699	930	1
3.66609207261805	3.66197797498076	931	1
3.67579736845879	3.64877058993429	932	1
3.67660980360123	3.69574801738303	933	1
3.67191336527914	3.69770195158918	934	1
3.65874778577371	3.65317374021284	935	1
3.66995115984586	3.68998394453342	936	1
3.66978839593800	3.71060811889753	937	1
3.67262278342556	3.67997618174395	938	1
3.65892459966400	3.62327268262585	939	1
3.65890671372080	3.63288567379218	940	1
3.65672699013001	3.62983049554166	941	1
3.65722918752494	3.66095076213162	942	1
3.68742520990117	3.71481651843146	943	1
3.69573256331505	3.72568014818162	944	1
3.68662516350412	3.69593451130577	945	1
3.68915548806572	3.70460025172635	946	1
3.67486413789041	3.67167687001669	947	1
3.67413858421789	3.68211376338344	948	1
3.68444120352880	3.69726888926251	949	1
3.67232405340951	3.63608767940376	950	1
3.66545998454628	3.62314785995827	951	1
3.68277934311917	3.66802197383661	952	1
3.67486558641633	3.64930993786155	953	1
3.66120297227722	3.66604220205719	954	1
3.67033895052182	3.66520763129224	955	1
3.67696752056005	3.69235501435775	956	1
3.66894462302839	3.65729124810092	957	1
3.66884653965082	3.64271093188453	958	1
3.67542588498359	3.68652348524565	959	1
3.67864616515912	3.69277132860145	960	1
3.66671775307009	3.66672746073861	961	1
3.67413907593312	3.68080781516487	962	1
3.68227568483752	3.70698405201926	963	1
3.68000696456385	3.70177081635718	964	1
3.66413921294670	3.66696494428184	965	1
3.66713365481682	3.65866352235702	966	1
3.67122995498426	3.65417611735673	967	1
3.67477793002077	3.67056486310816	968	1
3.66728518985930	3.69041764905640	969	1
3.67890903125630	3.69239823694237	970	1
3.68604592323851	3.70711840814935	971	1
3.68075437016014	3.67873471914631	972	1
3.65852482498883	3.61809461105377	973	1
3.66289324024934	3.62561113205322	974	1
3.66064657945516	3.63052739889413	975	1
3.66228740957685	3.62140381902878	976	1
3.66092684849286	3.65251955631787	977	1
3.67496645668242	3.69193965160228	978	1
3.68822077018137	3.71653031463046	979	1
3.70168944257774	3.77479487284840	980	1
3.69656550318553	3.72335388882281	981	1
3.66766662598516	3.65297626351791	982	1
3.65636834389749	3.66292540271076	983	1
3.64150015300495	3.63070803502533	984	1
3.65589659279396	3.66185394709625	985	1
3.66109436321311	3.65103925618066	986	1
3.66877235444564	3.65460514606839	987	1
3.65471675746886	3.65839789125442	988	1
3.65259750943300	3.60604752487586	989	1
3.65445419719228	3.58575471640386	990	1
3.65163896576406	3.59203588418651	991	1
3.65883810043736	3.64560778026233	992	1
3.65954766008312	3.63692262681166	993	1
3.65344075639314	3.62231383790661	994	1
3.66769188669120	3.67058571515167	995	1
3.66550625542423	3.67052425667016	996	1
3.65840328327721	3.64359992139576	997	1
3.66386600502026	3.63396322935300	998	1
3.67307160245773	3.67420407326599	999	1
3.66613552698237	3.68665871150309	1000	1
3.67168457709571	3.69074266947012	1001	1
3.68010720898123	3.69983925290611	1002	1
3.69821785095557	3.75118859138853	1003	1
3.70652824990368	3.75568677284763	1004	1
3.65672647628759	3.65816496848000	1005	1
3.64721565540605	3.62668872502520	1006	1
3.66414646487390	3.65683498474883	1007	1
3.65724560967478	3.60894219416770	1008	1
3.67096046966512	3.66681477079108	1009	1
3.66572753938072	3.67951288734372	1010	1
3.67201545980603	3.64767810106933	1011	1
3.67315220195634	3.65941593917972	1012	1
3.66804858955001	3.66220704811305	1013	1
3.67411113019266	3.69024878085863	1014	1
3.65927755812686	3.64691752193361	1015	1
3.66566056200742	3.64073651294269	1016	1
3.66597106199740	3.63370712377076	1017	1
3.67436476768576	3.66441871268394	1018	1
3.66997237385673	3.71340408736781	1019	1
3.67961774963418	3.71259847104414	1020	1
3.68783860380249	3.73274611670558	1021	1
3.68576141049246	3.71862372588224	1022	1
3.67082850178507	3.67533231508306	1023	1
3.66247666286151	3.63613154056619	1024	1
3.65970945983538	3.64923721734240	1025	1
3.66422736467451	3.67116796566454	1026	1
3.67247323501262	3.66369851470169	1027	1
3.68765492700666	3.69633651229211	1028	1
3.66585217955006	3.63897618410024	1029	1
3.65267362346952	3.61778108839749	1030	1
3.66404762210196	3.67394107088668	1031	1
3.67766650355545	3.69708877153162	1032	1
3.67271120509728	3.67099670812184	1033	1
3.66435428494982	3.64386917151336	1034	1
3.66267187508787	3.66798992121374	1035	1
3.67538801229262	3.68002104866309	1036	1
3.67579723794562	3.69124712525474	1037	1
3.66794448669177	3.67752888397036	1038	1
3.67308051941909	3.68445310658144	1039	1
3.67289310168792	3.67712678057126	1040	1
3.66729182318941	3.67155083712345	1041	1
3.65981858148473	3.66393499154747	1042	1
3.65497012228824	3.63862039618980	1043	1
3.67067434712617	3.65306476648895	1044	1
3.67226373947351	3.65351093955390	1045	1
3.65807063036830	3.63643128585982	1046	1
3.64444418190073	3.63267543850943	1047	1
3.67089091404611	3.68842214047099	1048	1
3.66894037594514	3.66685874965013	1049	1
3.68238170620487	3.71193456267751	1050	1
3.67372034566652	3.67578081238425	1051	1
3.66854348003467	3.65870310589049	1052	1
3.66907429169961	3.66386150734203	1053	1
3.67667638606336	3.67273043806435	1054	1
3.68436689652419	3.70532123573227	1055	1
3.67986850866844	3.70019003488024	1056	1
3.68536899605705	3.70050483255080	1057	1
3.68392483416798	3.72239115129790	1058	1
3.68279737867933	3.70517352586761	1059	1
3.67846586426982	3.67309363047920	1060	1
3.67543702356394	3.68156115232967	1061	1
3.67815940155071	3.65336218053791	1062	1
3.65370527502293	3.61250802035349	1063	1
3.66398369238106	3.64191917973305	1064	1
3.67608727425609	3.66512322883459	1065	1
3.65868389722215	3.63024603427371	1066	1
3.67305274755973	3.67855391583052	1067	1
3.66869482199349	3.65109474018069	1068	1
3.67013584181079	3.66601019732394	1069	1
3.65185180594824	3.60189117328469	1070	1
3.65024188229784	3.61782883007452	1071	1
3.66566283925150	3.65169836113267	1072	1
3.66790910825774	3.66001413350752	1073	1
3.67097368863736	3.66576888402887	1074	1
3.66638096971757	3.65150440001715	1075	1
3.68022812383097	3.67080542396957	1076	1
3.66880627563798	3.65099351152193	1077	1
3.66990362916812	3.67140788071140	1078	1
3.66527852974976	3.64905063865280	1079	1
3.65332527607587	3.64618933324319	1080	1
3.64870995033766	3.62397570052869	1081	1
3.67543309178382	3.66999112296585	1082	1
3.67381333914029	3.65629261642740	1083	1
3.66988607927125	3.68784086384281	1084	1
3.66359058033879	3.67923148531039	1085	1
3.67876068896470	3.73108804167933	1086	1
3.67795194263862	3.75428610273041	1087	1
3.67019197282700	3.70561252294561	1088	1
3.66113974767598	3.64966216405751	1089	1
3.66836344476176	3.68615610210614	1090	1
3.67684960829931	3.69908450591911	1091	1
3.67762944045565	3.71974321445799	1092	1
3.67779323593778	3.66607066818454	1093	1
3.66242678222322	3.62251029100411	1094	1
3.64689947573839	3.60670241277032	1095	1
3.64774389140538	3.60000894525605	1096	1
3.65805663199632	3.63710120135111	1097	1
3.65064207706290	3.62994563265945	1098	1
3.66499211731662	3.63465526125418	1099	1
3.68103770032991	3.66591446092861	1100	1
3.67990553705086	3.66808417801906	1101	1
3.68824006819071	3.72319156659049	1102	1
3.67750081452679	3.72719281939098	1103	1
3.67086700224297	3.71087078340631	1104	1
3.66243972609994	3.65609670908803	1105	1
3.64909230468404	3.64456398713829	1106	1
3.66319436100700	3.62618990242488	1107	1
3.66662098097833	3.63840968483645	1108	1
3.67334847303445	3.65239895133454	1109	1
3.66976577226665	3.64486271181616	1110	1
3.66917370717779	3.67089773569752	1111	1
3.66306947437255	3.64659257173192	1112	1
3.66519794619407	3.63039626739626	1113	1
3.66907637326444	3.68045405227501	1114	1
3.67078122686505	3.67206187051701	1115	1
3.67313963472286	3.68883795514777	1116	1
3.66913632982499	3.66841297692850	1117	1
3.66717146959080	3.65879638165283	1118	1
3.66808663797136	3.63970136619126	1119	1
3.66135496493677	3.63542165908351	1120	1
3.65616507497354	3.66265198184543	1121	1
3.65977477322443	3.64671891566658	1122	1
3.65103121062648	3.62459030640012	1123	1
3.65447779355959	3.65376519377782	1124	1
3.66094995498576	3.63080643113977	1125	1
3.66839905209906	3.64103694426007	1126	1
3.67319064578114	3.66655617094366	1127	1
3.65727401926640	3.65486700950667	1128	1
3.65257083240770	3.65459196036639	1129	1
3.66215501277865	3.67240029592850	1130	1
3.67809828337004	3.67571728655311	1131	1
3.66264298230879	3.64520776985664	1132	1
3.67559165968938	3.68749509007051	1133	1
3.65649578252949	3.63040813975706	1134	1
3.64653222382998	3.59387819844295	1135	1
3.64982766094218	3.61269890755267	1136	1
3.66304516212927	3.64046749973864	1137	1
3.68039044316563	3.71474631895936	1138	1
3.66967399831858	3.72426312593753	1139	1
3.66595492630138	3.66524527568157	1140	1
3.67400761877027	3.67218616672278	1141	1
3.67701624485399	3.69671753744951	1142	1
3.67392108610612	3.71141209727077	1143	1
3.68290731456037	3.72749398995094	1144	1
3.67533508203093	3.68110322591952	1145	1
3.66315094661383	3.66262418466923	1146	1
3.65956049157453	3.67077732520458	1147	1
3.67481713215623	3.69188216993330	1148	1
3.67499808061388	3.68683641765117	1149	1
3.65599102394478	3.67903415041308	1150	1
3.67431682582287	3.67642829424317	1151	1
3.67451866371196	3.69697721579035	1152	1
3.66158589650873	3.67021351870932	1153	1
3.66605698061316	3.65979086871848	1154	1
3.64713248439277	3.65731758709436	1155	1
3.64470136911087	3.60684696500446	1156	1
3.65736302617346	3.61373741684253	1157	1
3.66541515441773	3.61349155002298	1158	1
3.66710994547795	3.67640601266371	1159	1
3.66827948003110	3.66972174977502	1160	1
3.67515047209957	3.68170596014634	1161	1
3.67437132612545	3.67461359738443	1162	1
3.65893347463750	3.64219609852020	1163	1
3.65941801297255	3.61211926679067	1164	1
3.66172870955376	3.64050153644558	1165	1
3.64934658053666	3.59820312919178	1166	1
3.64995473406698	3.62285887540055	1167	1
3.65529759544110	3.62822745072437	1168	1
3.66419824122677	3.63619795292263	1169	1
3.66685167500767	3.64413231601294	1170	1
3.67177166826562	3.68097667982163	1171	1
3.66025251186263	3.64223414674181	1172	1
3.65328323189439	3.63054978523436	1173	1
3.66563480375847	3.64941892673114	1174	1
3.67152914290976	3.68982511588240	1175	1
3.67338990830348	3.70242684785956	1176	1
3.67783708245313	3.72137933969539	1177	1
3.67873412590179	3.68982090267984	1178	1
3.67503922529623	3.69315959859653	1179	1
3.67640284954837	3.67507710705259	1180	1
3.66730573565769	3.66955875506349	1181	1
3.67564474179558	3.67246402226785	1182	1
3.66947628874631	3.66263273509588	1183	1
3.68209392571583	3.68902539209637	1184	1
3.67370174252409	3.68764815894162	1185	1
3.67818438756957	3.67454375342239	1186	1
3.68294133052262	3.68434512344762	1187	1
3.67129456769210	3.69290692171565	1188	1
3.67289251093009	3.71248858955243	1189	1
3.66982781487809	3.68351375175653	1190	1
3.66914946380400	3.62804268601068	1191	1
3.65653655135680	3.61212267119311	1192	1
3.66670931487937	3.66566836490504	1193	1
3.66839825699663	3.66567549868272	1194	1
3.68012396633023	3.71106237518915	1195	1
3.66851714339767	3.70133371041602	1196	1
3.65135770671933	3.63560288902068	1197	1
3.67553951039469	3.69475802121688	1198	1
3.66987168966202	3.66043707537394	1199	1
3.65841136376125	3.66524305692923	1200	1
3.66276421791216	3.67157926763889	1201	1
3.67236169030069	3.65969235144141	1202	1
3.68076710416911	3.72549759708686	1203	1
3.67967789571495	3.69829045040679	1204	1
3.67368561144561	3.71639697667138	1205	1
3.67970003305160	3.71500150140858	1206	1
3.65719747825494	3.63619370898077	1207	1
3.65380576875890	3.64634089332669	1208	1
3.65654774234364	3.65976456757473	1209	1
3.65254228049915	3.64632349079473	1210	1
3.66094708454142	3.63451505804184	1211	1
3.65953973410126	3.64052752448162	1212	1
3.66574510155659	3.66980398404826	1213	1
3.66751377246441	3.65407192766561	1214	1
3.67314839842410	3.63734570796623	1215	1
3.66090717479271	3.63574464769076	1216	1
3.68382640838741	3.69453096477245	1217	1
3.69460533233586	3.74596613666997	1218	1
3.68909728444087	3.73076635801640	1219	1
3.69372940825883	3.73169446288706	1220	1
3.67711735072326	3.69632769956967	1221	1
3.67848550894727	3.68133001544636	1222	1
3.66986035399727	3.65651018426810	1223	1
3.65178124452369	3.60575502137196	1224	1
3.64574979836192	3.59966024646998	1225	1
3.64564268091225	3.63509375079761	1226	1
3.66395339202360	3.65016431548356	1227	1
3.67027030024882	3.66529773408473	1228	1
3.67402256664729	3.67196252039839	1229	1
3.66741588251884	3.67804005023535	1230	1
3.67416696509693	3.66813651886558	1231	1
3.67950340644543	3.68571701489188	1232	1
3.67325035412136	3.69051657541203	1233	1
3.66851609813185	3.67081287699793	1234	1
3.68687184074176	3.71267694007499	1235	1
3.67964328432204	3.68465576410218	1236	1
3.68299827191155	3.72996073717491	1237	1
3.67623621737866	3.69540258679038	1238	1
3.67718893448621	3.67646154150260	1239	1
3.67017032319983	3.67123623320108	1240	1
3.67552640850452	3.67661403710337	1241	1
3.66883933280112	3.68153228681693	1242	1
3.67449615117446	3.67646484059991	1243	1
3.67181507313440	3.66911790490928	1244	1
3.68731729953082	3.76055431067194	1245	1
3.68478033521428	3.75988792713942	1246	1
3.68672613827303	3.74683867070559	1247	1
3.66592827898846	3.68005817835377	1248	1
3.66967641832133	3.68720624059797	1249	1
3.67465765443552	3.67024864993934	1250	1
3.67455140315172	3.66646100438777	1251	1
3.66928495802334	3.68652607213009	1252	1
3.68941223602176	3.72943047410269	1253	1
3.67969286457658	3.70245735677226	1254	1
3.67751060882520	3.66206009338857	1255	1
3.69055937653946	3.71362903282131	1256	1
3.68189796977944	3.69594808272917	1257	1
3.67862663341933	3.69203616977335	1258	1
3.67972670070329	3.71242087027929	1259	1
3.67059958275094	3.69021344274847	1260	1
3.66132157209390	3.65274858770935	1261	1
3.67574639133050	3.70501437729599	1262	1
3.67303465873239	3.69016512918050	1263	1
3.67675030284192	3.71975930837131	1264	1
3.67876626420094	3.71476629731549	1265	1
3.67811209059068	3.68360692386061	1266	1
3.67216567011657	3.70088776904904	1267	1
3.66694844587339	3.66712485676023	1268	1
3.66898646967209	3.64762809350287	1269	1
3.65677697326582	3.61055864768936	1270	1
3.65223464531023	3.62484514943537	1271	1
3.66587742569013	3.66116636250527	1272	1
3.66392245339786	3.66347324728527	1273	1
3.67172332074614	3.69085374791998	1274	1
3.68098019985983	3.71304871553774	1275	1
3.67233892792715	3.71400870944375	1276	1
3.66245816738369	3.68130041008744	1277	1
3.67309832531042	3.68679000600095	1278	1
3.67232465061066	3.70613070291531	1279	1
3.67108575451999	3.67808744374464	1280	1
3.66681732368037	3.66578776756751	1281	1
3.65268039948902	3.62957838328084	1282	1
3.66337622047990	3.64226312288072	1283	1
3.66258272948160	3.63764635806259	1284	1
3.65997083873952	3.61211234340483	1285	1
3.66308305258679	3.63370628255519	1286	1
3.66162355576837	3.64102243829365	1287	1
3.65221896179573	3.62278553842409	1288	1
3.67991705589606	3.69258859076498	1289	1
3.67989169526191	3.68975364280771	1290	1
3.66470557666720	3.66080628135472	1291	1
3.68224300132201	3.71050979992172	1292	1
3.68272888520133	3.73230894926968	1293	1
3.68226918863430	3.71800874904722	1294	1
3.67861954007252	3.70411916648137	1295	1
3.67871341363699	3.69238645979494	1296	1
3.66915111823899	3.67288713437571	1297	1
3.68064755356342	3.67265670528049	1298	1
3.68201883108571	3.69281727794850	1299	1
3.68275847820877	3.68751459322050	1300	1
3.67178767183640	3.66677046757511	1301	1
3.66944226402684	3.67525280585620	1302	1
3.65741202284373	3.64239664461721	1303	1
3.66315665861550	3.64235707559345	1304	1
3.66476156282710	3.65262745562707	1305	1
3.66646515965193	3.63859665197652	1306	1
3.66900308481240	3.65350674016683	1307	1
3.66366669462671	3.66611109226741	1308	1
3.67439507411593	3.67232137765889	1309	1
3.69287654129854	3.69442146511472	1310	1
3.68321747321198	3.67766668071860	1311	1
3.67295529325458	3.69474188974922	1312	1
3.68373178663659	3.69987018370266	1313	1
3.66311332059371	3.65562562402281	1314	1
3.67835426502973	3.68500532885892	1315	1
3.67375284023748	3.65257506099685	1316	1
3.67464433528607	3.67398106589273	1317	1
3.67692494789331	3.71972746610197	1318	1
3.67607858284388	3.68002616232156	1319	1
3.66119805775245	3.64662674455979	1320	1
3.66655042602508	3.67751847976934	1321	1
3.67707232394377	3.69497504337755	1322	1
3.67719398866702	3.70104579516193	1323	1
3.67754258209016	3.67169589854008	1324	1
3.67503369462933	3.66903328897079	1325	1
3.66546581738517	3.66067527172062	1326	1
3.67234537960808	3.67088435689235	1327	1
3.66231870290205	3.65673868216878	1328	1
3.66723863173221	3.66762647032485	1329	1
3.66954235677881	3.67217880828105	1330	1
3.65305109658072	3.61662229824357	1331	1
3.64698175778125	3.61139157774990	1332	1
3.66583699611661	3.64010063784076	1333	1
3.68419295123522	3.71475198886163	1334	1
3.68376424931525	3.70472189371962	1335	1
3.68571333123947	3.73354170371439	1336	1
3.67500493297115	3.72817333383711	1337	1
3.67219436949159	3.69197175241028	1338	1
3.66760064017187	3.64389308715392	1339	1
3.67379274347507	3.66883152849285	1340	1
3.67779070284481	3.68548584073388	1341	1
3.67532617627523	3.71388066874145	1342	1
3.66763810954327	3.65067626988893	1343	1
3.65964564676200	3.64164906910387	1344	1
3.66281061783862	3.65076209036734	1345	1
3.67310469164503	3.69555775020019	1346	1
3.66863538949101	3.67065036466768	1347	1
3.66937877304397	3.69688133193330	1348	1
3.68910493305808	3.72364487948632	1349	1
3.68416978240799	3.73377443567108	1350	1
3.68452102392086	3.71111740596932	1351	1
3.66966523838248	3.68085158075742	1352	1
3.66436818969155	3.62557784267292	1353	1
3.66120995075249	3.61712931946581	1354	1
3.66469754720366	3.63009099867559	1355	1
3.66348111911954	3.64054940136724	1356	1
3.67127724902088	3.65690027091403	1357	1
3.67242116120325	3.66518970883387	1358	1
3.66590593684434	3.63433257215289	1359	1
3.68009634506758	3.65721786328509	1360	1
3.64576498666209	3.58581803463912	1361	1
3.64833083186138	3.59146204911666	1362	1
3.65834536655946	3.61596387181932	1363	1
3.66285013293236	3.65224804855237	1364	1
3.65225205997008	3.64006019898424	1365	1
3.67226985521604	3.68178859782751	1366	1
3.68034375664749	3.68110730620486	1367	1
3.67024158668750	3.67676223784760	1368	1
3.66523676493371	3.67617311338909	1369	1
3.64580832811422	3.59229721268413	1370	1
3.64843371349139	3.59590052260543	1371	1
3.65792947978378	3.62451698686372	1372	1
3.66480786821654	3.64686255928370	1373	1
3.67242858634165	3.67187404750757	1374	1
3.66790726471528	3.63701586373681	1375	1
3.65423344961062	3.62200478346322	1376	1
3.64604045328403	3.62653887812868	1377	1
3.63774531740895	3.59167710582885	1378	1
3.64556012753291	3.56569731615724	1379	1
3.64953690021786	3.60062733727921	1380	1
3.66798258830617	3.65274628508821	1381	1
3.66983905576930	3.65005105737301	1382	1
3.66376611209029	3.65471038388929	1383	1
3.67440004770668	3.66081197497690	1384	1
3.68308665628558	3.70572374712053	1385	1
3.67985610188923	3.70214782800591	1386	1
3.67512705773884	3.71169544358768	1387	1
3.67087935240777	3.68159846754036	1388	1
3.67449660595933	3.71168066656637	1389	1
3.67255140426145	3.67506090295212	1390	1
3.66868997587737	3.64816484006830	1391	1
3.66237671780305	3.64979068898766	1392	1
3.65485621983042	3.65667857414027	1393	1
3.66529015188062	3.65789637097805	1394	1
3.65958032154477	3.62687252309182	1395	1
3.66256952070407	3.63688708786117	1396	1
3.67315612021479	3.67540613182947	1397	1
3.65019534866946	3.63997178591326	1398	1
3.66131166751717	3.65953846746920	1399	1
3.65206766060679	3.61329339187002	1400	1
3.65955170738100	3.63962569843764	1401	1
3.66988175087103	3.65678053722381	1402	1
3.65179681236909	3.61690709691893	1403	1
3.67140227779934	3.67283575594906	1404	1
3.67032001820744	3.68500393186643	1405	1
3.66536658946743	3.64445139886318	1406	1
3.65566786931737	3.62391794807368	1407	1
3.64071971994313	3.59177372980441	1408	1
3.63678111831752	3.58662651394674	1409	1
3.65748719982076	3.61683828568424	1410	1
3.65327782678669	3.60677329836598	1411	1
3.66112978036008	3.62070841086972	1412	1
3.65315463160038	3.60258654869551	1413	1
3.65541327025340	3.63464593927847	1414	1
3.66947247604089	3.67604589875281	1415	1
3.66239384850928	3.64167477012308	1416	1
3.67608090547023	3.66209278264798	1417	1
3.66800199592130	3.67696054967178	1418	1
3.67942259597687	3.69921936054842	1419	1
3.68490413099349	3.69630751936786	1420	1
3.68081080146936	3.68949650918384	1421	1
3.67859390091823	3.70392029717409	1422	1
3.68331395647562	3.73355083371571	1423	1
3.66873009102627	3.68663817084989	1424	1
3.66877955167999	3.66356784281619	1425	1
3.67599249262607	3.66383729995012	1426	1
3.67280570870894	3.67043037174859	1427	1
3.68236764526549	3.67798074289938	1428	1
3.68230454089178	3.66761246069525	1429	1
3.68588930941328	3.69723331816388	1430	1
3.68365069468962	3.69128816418886	1431	1
3.68272888913506	3.70310258572692	1432	1
3.66005743481927	3.65414772008651	1433	1
3.66230907962116	3.64216611529217	1434	1
3.66772036948944	3.65540011770066	1435	1
3.68165626402177	3.67942892480901	1436	1
3.68208673885110	3.71543442586040	1437	1
3.68358059470543	3.72627025151069	1438	1
3.67975698303127	3.69273318828188	1439	1
3.68344484519861	3.66915183894830	1440	1
3.67943705826889	3.68747376157986	1441	1
3.66916647056761	3.67275976838705	1442	1
3.67269379299939	3.69824199341827	1443	1
3.66709159317402	3.65645735679572	1444	1
3.66154994148601	3.65874857544280	1445	1
3.65452807625982	3.65670293065763	1446	1
3.64728840865949	3.58778617909048	1447	1
3.65190570747094	3.61615477880565	1448	1
3.69116112296038	3.72539053224471	1449	1
3.69344128665459	3.71956246167418	1450	1
3.67829319936706	3.65950712100232	1451	1
3.66190611081654	3.67668494026373	1452	1
3.66667103402976	3.68911696547111	1453	1
3.67533871002841	3.68123860802465	1454	1
3.66894324839799	3.68265696547953	1455	1
3.65993044545365	3.66963684889039	1456	1
3.67810207285780	3.68280838463335	1457	1
3.66401124133623	3.65794890513549	1458	1
3.65904823753114	3.63859545308358	1459	1
3.66598291988801	3.66089919514937	1460	1
3.65629956547164	3.61031900695276	1461	1
3.66045355805543	3.61619199644973	1462	1
3.66734113475510	3.67718652615299	1463	1
3.66001628439008	3.66633052803731	1464	1
3.67419634874443	3.71062343208067	1465	1
3.66436169103278	3.68390090215273	1466	1
3.64992521190817	3.65709154005284	1467	1
3.66315371024360	3.65260985414971	1468	1
3.64186240694395	3.61839511724338	1469	1
3.66276188107064	3.66528623659598	1470	1
3.66995471334353	3.69106227751609	1471	1
3.66100177545847	3.67030421139464	1472	1
3.65993784564188	3.65534822732650	1473	1
3.66750185268675	3.69851049879773	1474	1
3.66330380161553	3.65316089927459	1475	1
3.67427308346305	3.67697782789546	1476	1
3.67004389320152	3.68810016259913	1477	1
3.67944045023801	3.69077091731597	1478	1
3.67774802936552	3.70272518169914	1479	1
3.67542896795014	3.72774855952177	1480	1
3.66369077277114	3.68998287587710	1481	1
3.66996510179897	3.68660238382346	1482	1
3.67447772030705	3.69848211789719	1483	1
3.67831108615199	3.70486800068735	1484	1
3.66808062444981	3.66732011327744	1485	1
3.66108032495407	3.65903032248144	1486	1
3.66993143360198	3.69532609325208	1487	1
3.66005516236181	3.67018119133530	1488	1
3.66351489812438	3.63278173860894	1489	1
3.66698246527818	3.64760273467002	1490	1
3.67744457407052	3.68872825175991	1491	1
3.67010842536777	3.65615748732007	1492	1
3.66253437382841	3.66272210950387	1493	1
3.67770737154528	3.66229349160653	1494	1
3.68025452924227	3.65437277661457	1495	1
3.66814096028285	3.63630886083237	1496	1
3.67634547589126	3.68137742852685	1497	1
3.66513599630027	3.67328487115995	1498	1
3.66592251909787	3.65338996040526	1499	1
3.65738383353444	3.63696429117423	1500	1
3.64173712199986	3.57694683586182	1501	1
3.65144433491866	3.59956874630773	1502	1
3.64517527093275	3.61820305708484	1503	1
3.65056671182319	3.60699490640962	1504	1
3.65834248321034	3.63040193014081	1505	1
3.65962086027069	3.61800390781281	1506	1
3.66918645702218	3.65877686672778	1507	1
3.66829363203125	3.65500263296019	1508	1
3.65875422849840	3.64129465067254	1509	1
3.65886535686601	3.61971852807034	1510	1
3.66078198746869	3.61045285940021	1511	1
3.65367673696618	3.61536340291737	1512	1
3.65241557367053	3.63153191125625	1513	1
3.64683651375877	3.61936816407461	1514	1
3.65414174155217	3.63694550941966	1515	1
3.66763014315192	3.63692606320921	1516	1
3.65758528311067	3.62666963660234	1517	1
3.65513220634262	3.64067418867980	1518	1
3.65286859966801	3.63582979109453	1519	1
3.65219501131441	3.61980616408306	1520	1
3.64893082587704	3.59787370773747	1521	1
3.67555541997694	3.66522593287232	1522	1
3.67695782341555	3.70009904057458	1523	1
3.66461870209914	3.67275605117119	1524	1
3.66581755814770	3.66037634495557	1525	1
3.66747654246828	3.68688671964971	1526	1
3.66961848514935	3.67028468601870	1527	1
3.67576808718376	3.69703007646485	1528	1
3.67866882944794	3.71111319545596	1529	1
3.67217177912455	3.68395964287870	1530	1
3.66783298468477	3.66572451030040	1531	1
3.66729591075585	3.65945568516079	1532	1
3.66867362157044	3.67536105291536	1533	1
3.67277481550442	3.66675221922525	1534	1
3.66601032977940	3.66639876275907	1535	1
3.66712053190775	3.67774880551352	1536	1
3.66042549960635	3.66088326606927	1537	1
3.66430061567301	3.64082401743087	1538	1
3.65069971417664	3.62483956338931	1539	1
3.66119247022624	3.66330415353748	1540	1
3.67069281563462	3.65519505917749	1541	1
3.66198025431252	3.64082484079678	1542	1
3.65093034488089	3.62246720197429	1543	1
3.67283345631715	3.64959364697455	1544	1
3.66728871815172	3.65372518685128	1545	1
3.67500752214590	3.67503249030074	1546	1
3.68055244870374	3.68259789434935	1547	1
3.67315242048820	3.69187493254193	1548	1
3.66811513297782	3.69523841970202	1549	1
3.68221284174919	3.70070294920655	1550	1
3.67794897770318	3.64271282537819	1551	1
3.66804550311290	3.63496962162989	1552	1
3.65468250362237	3.65102967243324	1553	1
3.64430993577057	3.62330830927462	1554	1
3.65851147284807	3.64482653946347	1555	1
3.66846109177932	3.69767018818767	1556	1
3.67117138786114	3.70641220191262	1557	1
3.67422157253658	3.66286958235354	1558	1
3.67717294854815	3.68123613310821	1559	1
3.67723361874672	3.70646188640869	1560	1
3.67133782848860	3.65926861681468	1561	1
3.66186554134972	3.64382342708233	1562	1
3.65238013956339	3.61400504673988	1563	1
3.64757025257265	3.61544941291762	1564	1
3.66053021670075	3.64964312348865	1565	1
3.65048994820424	3.63005904840152	1566	1
3.64974284660421	3.61294540954437	1567	1
3.66194607081399	3.64697699753814	1568	1
3.66957987990777	3.70951013005709	1569	1
3.66676608356963	3.69031265464558	1570	1
3.67431037530718	3.71140359607246	1571	1
3.67319610657338	3.70160152570918	1572	1
3.67603029483651	3.68139885144939	1573	1
3.67124548048565	3.67803646444115	1574	1
3.67102759027888	3.64914873529052	1575	1
3.66447301647585	3.63362818786077	1576	1
3.66650563074646	3.62779284531152	1577	1
3.67895503552021	3.64855797863081	1578	1
3.66564522121534	3.64564710519080	1579	1
3.66965678235718	3.66202940081762	1580	1
3.66007139944539	3.65273504475770	1581	1
3.65493287349694	3.64383472186419	1582	1
3.66171486049091	3.64802378167003	1583	1
3.64278538567854	3.60792706704709	1584	1
3.65224294684990	3.60373815753115	1585	1
3.66631420514721	3.64395044706593	1586	1
3.67888429795608	3.69219152737930	1587	1
3.67611988338247	3.67670410993515	1588	1
3.68596105526148	3.71256719933339	1589	1
3.69243089794061	3.74462442177779	1590	1
3.68744044647515	3.72124044627467	1591	1
3.67979603164543	3.68548522567149	1592	1
3.66162127460737	3.66308053647112	1593	1
3.65292668107142	3.63227749116634	1594	1
3.67598228960819	3.68070013596283	1595	1
3.68591619448143	3.71525602255944	1596	1
3.67380447009297	3.68607532866657	1597	1
3.66770242506402	3.71861659370276	1598	1
3.66359501795499	3.65415947402646	1599	1
3.66421342849807	3.66553499428012	1600	1
3.67852353571891	3.72151405836912	1601	1
3.69360490263505	3.76098000082516	1602	1
3.70487762027947	3.75199267588845	1603	1
3.67647863533937	3.70353713139077	1604	1
3.66568658431996	3.67691430652395	1605	1
3.66756227077587	3.67949183305648	1606	1
3.68793092857553	3.73851495985874	1607	1
3.66035689274239	3.69065294121446	1608	1
3.65641406444328	3.62927794369067	1609	1
3.67684950711253	3.67277034347549	1610	1
3.66419938455320	3.65408765368386	1611	1
3.66796093226719	3.68132851390510	1612	1
3.67353426865182	3.68524872683425	1613	1
3.67160909286977	3.68181937173805	1614	1
3.66713808782698	3.66022667755543	1615	1
3.66706678707158	3.67029605934458	1616	1
3.67428867678399	3.71309027882575	1617	1
3.67786582180556	3.68632831365024	1618	1
3.68033176325289	3.71605952792775	1619	1
3.67479201024694	3.68061585956603	1620	1
3.68368662255372	3.71883163927080	1621	1
3.69023131444307	3.70291775417112	1622	1
3.67547825023265	3.70314767715745	1623	1
3.69263167940418	3.72182217744059	1624	1
3.69595405806194	3.73757373020308	1625	1
3.68747383293767	3.74794377809800	1626	1
3.66873036629364	3.68618684195004	1627	1
3.65866905236527	3.64602355931108	1628	1
3.68181477543089	3.70023985235658	1629	1
3.67104360451273	3.70859350849697	1630	1
3.69878315690764	3.76918520605004	1631	1
3.68724299425453	3.72769999519515	1632	1
3.67840091366401	3.70213581794205	1633	1
3.67902452017629	3.67669213971885	1634	1
3.67019636103036	3.66902400441630	1635	1
3.66658927294499	3.64047668395869	1636	1
3.65203467111585	3.59798095836004	1637	1
3.64846237665000	3.60587414946804	1638	1
3.66716805035758	3.61587319318145	1639	1
3.67704737569898	3.64676239068579	1640	1
3.67952966981408	3.68120961811344	1641	1
3.67878367293982	3.69512152792318	1642	1
3.67060396279863	3.67645954516152	1643	1
3.65596918563835	3.63078826120367	1644	1
3.66661917221686	3.66860871945361	1645	1
3.65947886544981	3.63528927706207	1646	1
3.66439790330786	3.64439280301949	1647	1
3.66224265586218	3.62011248506759	1648	1
3.67202163421825	3.69392556875454	1649	1
3.67483190385573	3.68820299910772	1650	1
3.68675967497578	3.70781337700902	1651	1
3.68614071427709	3.69805989445381	1652	1
3.68767839120970	3.71234756745324	1653	1
3.67819914177193	3.67931860080383	1654	1
3.66940601112627	3.67094261849153	1655	1
3.66919258118956	3.64585808165757	1656	1
3.65697338351039	3.61504090709783	1657	1
3.66072235373957	3.64044769974424	1658	1
3.65215028770951	3.61410266820979	1659	1
3.64426172478373	3.60150862299992	1660	1
3.67323235043434	3.68520049728181	1661	1
3.68988932114060	3.71419287814950	1662	1
3.67353004391405	3.67603911343757	1663	1
3.67393260080376	3.66688058416181	1664	1
3.66782527494844	3.63701138173876	1665	1
3.66851201895651	3.65743320723130	1666	1
3.67484100936940	3.68345115830290	1667	1
3.67087268874255	3.68898629786711	1668	1
3.66292335137127	3.64262488792446	1669	1
3.67008231334211	3.69298838153977	1670	1
3.66040266281966	3.68057423727194	1671	1
3.65327999839728	3.63611248003683	1672	1
3.64943510511729	3.62625014873609	1673	1
3.65182657578450	3.59461238253038	1674	1
3.65343297915066	3.61507353082714	1675	1
3.65457223033893	3.63768037494456	1676	1
3.66532424194315	3.65307921892788	1677	1
3.65863598033564	3.62543492414615	1678	1
3.65860479209640	3.62838762602220	1679	1
3.66479452361902	3.63792546421177	1680	1
3.67424986890392	3.68697882033010	1681	1
3.68493885033988	3.73093864129364	1682	1
3.68676920840960	3.76615966094158	1683	1
3.69455166106985	3.77825082304349	1684	1
3.68655538566817	3.73119642273676	1685	1
3.67502241277104	3.67329872006969	1686	1
3.67295221660641	3.67936249846983	1687	1
3.67888437303421	3.69522925774811	1688	1
3.66692075206399	3.67429883724215	1689	1
3.67400675410305	3.67326890638191	1690	1
3.66598177866332	3.65784296387606	1691	1
3.66543104570300	3.65605918562332	1692	1
3.66018728053347	3.65630800020422	1693	1
3.66570004194426	3.66835705152944	1694	1
3.66419923649387	3.65154748016292	1695	1
3.66904476008894	3.68124701100972	1696	1
3.66104124339657	3.70398397816708	1697	1
3.67109430966562	3.71852408339652	1698	1
3.65630548400567	3.63772464934068	1699	1
3.66376609598884	3.62987837916408	1700	1
3.66341808970065	3.61918764372953	1701	1
3.67485616583460	3.66408204754761	1702	1
3.67674260753416	3.65896083889812	1703	1
3.66330343797950	3.65559983761498	1704	1
3.64638206600475	3.61828243422060	1705	1
3.63995617298704	3.56179253136963	1706	1
3.65748835238664	3.63030184557967	1707	1
3.65694039481773	3.65771065022265	1708	1
3.65182576523942	3.64713644239864	1709	1
3.67265593235064	3.71009579824354	1710	1
3.67983663104502	3.72269217037005	1711	1
3.67978373457978	3.71085148996138	1712	1
3.66849367440017	3.70630055222363	1713	1
3.68507042526885	3.72087924626393	1714	1
3.68971969980393	3.72787500130133	1715	1
3.68349841621492	3.70643179627482	1716	1
3.67190816750319	3.68555433708354	1717	1
3.66839062173435	3.67851831003614	1718	1
3.66149755181012	3.67294846178812	1719	1
3.65319657440232	3.67279183201541	1720	1
3.65737107939243	3.66782126527361	1721	1
3.66530468643160	3.67740201400669	1722	1
3.66078227348497	3.68615176203554	1723	1
3.66740541869413	3.69443122267329	1724	1
3.66938169729405	3.66934142168649	1725	1
3.67694442530593	3.66908210524096	1726	1
3.67176721454657	3.65751415800809	1727	1
3.68939763189073	3.71889714901473	1728	1
3.69627372388046	3.73792130390434	1729	1
3.68993028478042	3.71750013931340	1730	1
3.70164599631695	3.75673098192056	1731	1
3.69178181802394	3.71917145124570	1732	1
3.68249850448601	3.70505074940207	1733	1
3.67801850645349	3.72142956796764	1734	1
3.68823942250827	3.71134003390400	1735	1
3.67821078460883	3.68782889782139	1736	1
3.66219925642316	3.64190711402800	1737	1
3.65990446296316	3.64335612709121	1738	1
3.67461927453831	3.71343473268031	1739	1
3.68990315303372	3.73469368946730	1740	1
3.68569870317119	3.68458494375136	1741	1
3.66855411919902	3.64029971665995	1742	1
3.66317016346790	3.64864459171613	1743	1
3.66706513269854	3.66105300621267	1744	1
3.67519095720623	3.66989187793887	1745	1
3.66624172524353	3.62704253092255	1746	1
3.65728730945357	3.60103460532057	1747	1
3.65396210075813	3.61735639253150	1748	1
3.66571175646077	3.65345038208126	1749	1
3.65760163885933	3.65405726849694	1750	1
3.66680541820058	3.69083577121120	1751	1
3.66435125227032	3.68282823764828	1752	1
3.65818683967542	3.63129354051470	1753	1
3.64689729212643	3.62441454372211	1754	1
3.67372778105253	3.67003619102431	1755	1
3.67394521042205	3.69579131105032	1756	1
3.67484895838056	3.66325431453009	1757	1
3.66985961701361	3.64880190652295	1758	1
3.66702855054309	3.65172182402517	1759	1
3.65805511360816	3.66041517168875	1760	1
3.66835974408946	3.68592788918336	1761	1
3.67355232150603	3.70056112923207	1762	1
3.67852689186116	3.71036339021095	1763	1
3.67240728012581	3.71308377425863	1764	1
3.68841812285753	3.73153686760001	1765	1
3.68081130859929	3.68532440193980	1766	1
3.67509828922385	3.68488976074027	1767	1
3.68467413263915	3.71014813482246	1768	1
3.66843478870483	3.72805463127438	1769	1
3.66203509962635	3.67671484623991	1770	1
3.66929952347341	3.65221263714903	1771	1
3.65949535445558	3.63210079760645	1772	1
3.66555696514955	3.66555990300125	1773	1
3.66986982707186	3.64859660067754	1774	1
3.65978196818586	3.63908944930031	1775	1
3.67901975379486	3.67464215266931	1776	1
3.67175683299547	3.65818031443764	1777	1
3.68427173605741	3.70872180808180	1778	1
3.68631526033732	3.70846534884563	1779	1
3.66249127352777	3.67893263862435	1780	1
3.66158646770564	3.65382126380331	1781	1
3.66448334700142	3.64902393635785	1782	1
3.66127280090864	3.64032724239409	1783	1
3.66870421438915	3.65976922016746	1784	1
3.66583310724756	3.63673021782091	1785	1
3.68112874698109	3.67949506913847	1786	1
3.67298067917677	3.66986418480654	1787	1
3.68212331956438	3.68717950862760	1788	1
3.68674285865098	3.69366049217852	1789	1
3.66811045076130	3.63983290642860	1790	1
3.66955040357977	3.67548885116739	1791	1
3.67240907734513	3.68712074169090	1792	1
3.67973288761044	3.71255067956677	1793	1
3.66592951926471	3.65002131824258	1794	1
3.65790276814149	3.62870726739625	1795	1
3.67464848342921	3.68734725702747	1796	1
3.66647936970515	3.64949913904582	1797	1
3.66674064201870	3.67895334686565	1798	1
3.67003806181545	3.68303413636186	1799	1
3.66191715891299	3.64912496150767	1800	1
3.67342475764479	3.68653751241255	1801	1
3.67430991622666	3.67480198153503	1802	1
3.66736552492462	3.69748198965606	1803	1
3.66652703492043	3.70993921392914	1804	1
3.68512378366867	3.67615214406785	1805	1
3.67561561038139	3.67637894830335	1806	1
3.66910853749184	3.64795475182874	1807	1
3.67321827557145	3.68085698288348	1808	1
3.66364762193089	3.65533693519731	1809	1
3.67987523900536	3.69538063732047	1810	1
3.68508076694851	3.70835213829545	1811	1
3.67662025720966	3.69553266569903	1812	1
3.66740161921870	3.64459407167356	1813	1
3.66767056535428	3.63453949243710	1814	1
3.66354686599339	3.62911555109550	1815	1
3.66654654190908	3.64678095531492	1816	1
3.66253376499773	3.63431396440039	1817	1
3.66359073636482	3.64361207387548	1818	1
3.66131879117875	3.66165623027406	1819	1
3.66846425808094	3.67433633168946	1820	1
3.66414133050678	3.64092452268011	1821	1
3.67358205793656	3.69026985132434	1822	1
3.66438042342633	3.65381563993174	1823	1
3.66726014663946	3.63993994210873	1824	1
3.66884313322626	3.65989612349994	1825	1
3.66199771210404	3.64163519962661	1826	1
3.67063226635258	3.66293154014761	1827	1
3.65931790135029	3.65766303184400	1828	1
3.66234121403863	3.67756933661954	1829	1
3.65652967055003	3.63090177623418	1830	1
3.67384641995103	3.67108130646119	1831	1
3.67395512565524	3.66451934703663	1832	1
3.67366902441806	3.70572123882829	1833	1
3.66826607325991	3.69942844697814	1834	1
3.66166584817428	3.64856888124521	1835	1
3.65662296036098	3.60802054367706	1836	1
3.65678104266130	3.61334198166706	1837	1
3.66348361760352	3.64138577582677	1838	1
3.66320819100802	3.65732253517029	1839	1
3.67139262003900	3.69234150590929	1840	1
3.66135797853410	3.63615506852710	1841	1
3.66413962923435	3.63223286822955	1842	1
3.66893182855477	3.67600668429037	1843	1
3.66290171782458	3.66843059960171	1844	1
3.65134668175474	3.65951210688104	1845	1
3.66928466143698	3.68922109181948	1846	1
3.65257989712199	3.62591434774624	1847	1
3.64919254398607	3.61247634477205	1848	1
3.65873814275520	3.62480970919810	1849	1
3.67317155135882	3.68040436745670	1850	1
3.68135176005593	3.70513819498638	1851	1
3.69167484341446	3.71883025086685	1852	1
3.67684452574924	3.70670590202398	1853	1
3.67429065125411	3.68233560005818	1854	1
3.65330355735041	3.61960941719385	1855	1
3.66819712444702	3.63084989116188	1856	1
3.65760675251170	3.63064365118622	1857	1
3.66163144423481	3.64915639250787	1858	1
3.66915958253655	3.66952759693397	1859	1
3.67592895912374	3.69688237380775	1860	1
3.67601923569166	3.72341849597429	1861	1
3.66696411313221	3.65269546025348	1862	1
3.67064686493555	3.68118859973427	1863	1
3.67059566888416	3.67749531080425	1864	1
3.65851176065379	3.62689675971407	1865	1
3.66750937212580	3.63724370179908	1866	1
3.66510795824773	3.65604943669109	1867	1
3.66266039904767	3.65845026424234	1868	1
3.66027826522733	3.63321231563437	1869	1
3.66652007901956	3.64434618412538	1870	1
3.68027366524050	3.67841167972841	1871	1
3.68807607556910	3.72504862342191	1872	1
3.69488527931063	3.74977053076158	1873	1
3.67643742267059	3.70650017481111	1874	1
3.66929754223044	3.67461965838546	1875	1
3.67991811854681	3.69765077999998	1876	1
3.67129531302207	3.70769853693386	1877	1
3.67411934686724	3.67508686571515	1878	1
3.67939470464814	3.67857952231272	1879	1
3.66141202225837	3.65548308940254	1880	1
3.64876546331461	3.61890428350882	1881	1
3.64020364920187	3.62560749578337	1882	1
3.65503672520869	3.63729671346012	1883	1
3.65974925220396	3.61434066353757	1884	1
3.66176291603874	3.62662598114832	1885	1
3.67347917255314	3.69297978757782	1886	1
3.67624948379800	3.71293619258429	1887	1
3.67621498117938	3.68949828424777	1888	1
3.67469785561975	3.68621672753789	1889	1
3.65427835063222	3.63209470946625	1890	1
3.68083486439365	3.68407685671503	1891	1
3.66585890878564	3.67627453501536	1892	1
3.66376872957165	3.65953384538075	1893	1
3.66140086076958	3.65977698473187	1894	1
3.64684235465105	3.62098195363455	1895	1
3.66028721410596	3.66156428838337	1896	1
3.66313549727460	3.65313351459706	1897	1
3.66018074949139	3.64734766802358	1898	1
3.67166663132178	3.66614603565516	1899	1
3.66609289456760	3.64292499434674	1900	1
3.67123812187101	3.67248472022378	1901	1
3.66496974083397	3.64990676513575	1902	1
3.68116266215260	3.71788310946789	1903	1
3.68357777691085	3.70146502568875	1904	1
3.67016805276357	3.67372660206731	1905	1
3.66580285597213	3.66956935360689	1906	1
3.67330127898546	3.66428725643719	1907	1
3.68442792069982	3.69037026749624	1908	1
3.68365901216063	3.67328678700258	1909	1
3.65711404669634	3.59688157357520	1910	1
3.65082989636189	3.59549557256911	1911	1
3.66767726933419	3.62843759871923	1912	1
3.66620721412011	3.67124968315405	1913	1
3.68649378226098	3.75728470876933	1914	1
3.68293744155862	3.74789768433876	1915	1
3.67233054819861	3.67769222096120	1916	1
3.66946794800961	3.66696038189687	1917	1
3.66900212228041	3.63703031813986	1918	1
3.68230590713709	3.68216867275279	1919	1
3.67818047946555	3.70015634617864	1920	1
3.65501780131887	3.65291391498654	1921	1
3.66674372434183	3.66135948989054	1922	1
3.67807285256884	3.69055135801536	1923	1
3.66786662952625	3.67578192464329	1924	1
3.66448773441482	3.66248200325671	1925	1
3.66797583657412	3.70439738528106	1926	1
3.67703464112601	3.71954891060615	1927	1
3.67005597145386	3.68405882492246	1928	1
3.64969440780499	3.61428156141809	1929	1
3.66349123617826	3.65477928939436	1930	1
3.65245378246383	3.61523099380101	1931	1
3.65462919178719	3.60739004224712	1932	1
3.64902239307893	3.61250140648116	1933	1
3.66112907541680	3.65269357807314	1934	1
3.66765764905827	3.69698415216494	1935	1
3.66147287237756	3.65337327926871	1936	1
3.66776656393077	3.69022746530910	1937	1
3.68021164828526	3.70425245871575	1938	1
3.68441458423132	3.71685678740946	1939	1
3.67744721372114	3.67407944207111	1940	1
3.66358667808355	3.63901967245612	1941	1
3.67168733497220	3.69201920686425	1942	1
3.68284363003618	3.71713128970838	1943	1
3.68243241724833	3.71510794542344	1944	1
3.69357362048131	3.74908020331533	1945	1
3.68898357103015	3.72669353693799	1946	1
3.67488629179995	3.67928901406006	1947	1
3.66115880803653	3.61854534994089	1948	1
3.67104011956332	3.62770964966604	1949	1
3.68035506960452	3.67655287551359	1950	1
3.67466010222741	3.66796093762757	1951	1
3.66854762460051	3.66003355716141	1952	1
3.66242435684059	3.66361517549957	1953	1
3.66620662148830	3.66289590926393	1954	1
3.68264665647672	3.72148198365503	1955	1
3.68710700377034	3.70692938574827	1956	1
3.67616313072138	3.66821684690490	1957	1
3.66648010245505	3.64206299318548	1958	1
3.66733138567181	3.67198249592719	1959	1
3.68098573384802	3.71203061050295	1960	1
3.68796553143001	3.72381522021086	1961	1
3.68387746429910	3.69042670601530	1962	1
3.66733255844199	3.62939714394813	1963	1
3.64980979487677	3.60966853798186	1964	1
3.64273434194520	3.58467467916406	1965	1
3.66610696369075	3.63817016642960	1966	1
3.65357406330155	3.60470441232280	1967	1
3.66119879136910	3.63000427848048	1968	1
3.65920632364255	3.63457423707110	1969	1
3.65718753922735	3.63946290259986	1970	1
3.65936047688407	3.66804609931835	1971	1
3.65828636262414	3.66034735978804	1972	1
3.66093861708755	3.67733143712927	1973	1
3.65738764609671	3.64199981233084	1974	1
3.66818295494504	3.67349958117934	1975	1
3.67083534617445	3.70120155052684	1976	1
3.67697777502853	3.72754038373510	1977	1
3.68483148264205	3.72999449724946	1978	1
3.68688170702411	3.72801340015322	1979	1
3.67951154551901	3.69489414793565	1980	1
3.67514498943868	3.66758581929835	1981	1
3.67976849499817	3.69002602210890	1982	1
3.67850241902439	3.70057623256625	1983	1
3.67307349774041	3.67456971190529	1984	1
3.67492489908231	3.68459108546437	1985	1
3.66957687977961	3.67016783174858	1986	1
3.65888510627556	3.65951906629042	1987	1
3.64968126717961	3.65340131778753	1988	1
3.67308272989857	3.70750954011153	1989	1
3.67871146736641	3.70241116574514	1990	1
3.66640911907299	3.66350833664589	1991	1
3.66961807407278	3.67338432983538	1992	1
3.67338170672928	3.68400486474327	1993	1
3.67601191542518	3.69917283268790	1994	1
3.66758398110239	3.64945121906954	1995	1
3.67784421379105	3.66438330122029	1996	1
3.66367095927863	3.66262110586641	1997	1
3.65811108012850	3.62809960522542	1998	1
3.67213243937497	3.67434658145602	1999	1
3.65793858828950	3.61553775006330	2000	1
[truncated: 3,000 more rows]
