# Supplementary material for: Reversibility and Viscoelastic Properties of Micropillar Supported and Oriented Magnesium Bundled F-Actin
Source: PLoS One. 2015 Aug 31;10(8):e0136432. doi: 10.1371/journal.pone.0136432 (PMC4556452; doi:10.1371/journal.pone.0136432)
Supplement: S1 Data — See the Readme.txt file within. (ZIP) [file pone.0136432.s004.zip › Rheology-raw-data/120416 10mM/fov1031noDD/fov1031noDD.txt]

3.53218042694594	3.47722114607695	1	1
3.52808014455239	3.45812260011937	2	1
3.54014368912619	3.51345265001175	3	1
3.54555224723567	3.51856972364254	4	1
3.54395943740377	3.49913664962643	5	1
3.53150671982079	3.45030129941623	6	1
3.52458117522995	3.41458662165940	7	1
3.52830403629643	3.42166724331253	8	1
3.53027793423950	3.42093465276900	9	1
3.52449894032046	3.43117014332288	10	1
3.51210885242308	3.40062921167379	11	1
3.51928764544226	3.43325244660263	12	1
3.51968285632855	3.47940091371807	13	1
3.52403871645010	3.47440185359837	14	1
3.52748511570713	3.46470563489607	15	1
3.50303620465798	3.40909344374715	16	1
3.52368747925388	3.42278104528707	17	1
3.54116197079043	3.49073131910305	18	1
3.52638480224233	3.43467209293829	19	1
3.52032656648273	3.44848158417964	20	1
3.52700844010357	3.48687735185264	21	1
3.54878896785648	3.52646406172051	22	1
3.53523279299967	3.48418365884354	23	1
3.54209338849248	3.47484498137257	24	1
3.54208921536268	3.49424029316632	25	1
3.53551137535013	3.47396980331769	26	1
3.53414910306438	3.46963401459262	27	1
3.53228932353627	3.44535976184066	28	1
3.54508945411880	3.50218731176251	29	1
3.53846888035922	3.49839605300334	30	1
3.53132934035939	3.46634654634841	31	1
3.53142505845272	3.45176553885466	32	1
3.52826420050441	3.45061424052738	33	1
3.53795704733003	3.47899582383692	34	1
3.54242362577034	3.46716387382661	35	1
3.53595105090552	3.45436577138857	36	1
3.54358923610634	3.48113888109157	37	1
3.53063125629479	3.45698028921926	38	1
3.52951821398391	3.43090813544124	39	1
3.52647601940458	3.44785590682801	40	1
3.53618737575913	3.47905991730972	41	1
3.54130271950577	3.49097361925457	42	1
3.55384195434764	3.52057570950953	43	1
3.53626693195973	3.47720223433311	44	1
3.51957731824643	3.46106219704724	45	1
3.53592881458181	3.45652452381219	46	1
3.54408968560590	3.47487261654723	47	1
3.53546246975228	3.46211312997450	48	1
3.52867109663783	3.45053101485262	49	1
3.53174434179190	3.45716436706614	50	1
3.53417982422005	3.45561175362848	51	1
3.51588805314640	3.44353654852730	52	1
3.50783146239345	3.39573526496949	53	1
3.52945937257362	3.44396712858140	54	1
3.53495429085662	3.49000057494363	55	1
3.53988522613099	3.50936136746848	56	1
3.54391050024055	3.48511432213730	57	1
3.52986040608194	3.46745729470194	58	1
3.53197005340354	3.48595799182163	59	1
3.54534280974477	3.49615188825533	60	1
3.53156448292930	3.44213082585023	61	1
3.53282654860552	3.45729178032406	62	1
3.52848914094905	3.46387922430542	63	1
3.52112857070853	3.44397270685399	64	1
3.52092643048608	3.43665925221263	65	1
3.51932094037881	3.44832451927732	66	1
3.50895955799453	3.42381924473294	67	1
3.51838751813498	3.43221203208419	68	1
3.52344042632113	3.43079319920735	69	1
3.52445361753791	3.45005106842108	70	1
3.52748720784297	3.48261980175819	71	1
3.53715693770504	3.47824453453839	72	1
3.53768481071189	3.44730914829636	73	1
3.52537950457133	3.43529677940162	74	1
3.51704778049892	3.40222520232500	75	1
3.50745145637506	3.40548625474506	76	1
3.51191162785785	3.41067291244924	77	1
3.51863102844081	3.42977406820834	78	1
3.52684347384478	3.42690594269239	79	1
3.53641704228846	3.42804677306940	80	1
3.54201951403097	3.44755906873607	81	1
3.53372007484373	3.44447476720889	82	1
3.51477604834558	3.45461557729939	83	1
3.53688776448628	3.49333564279830	84	1
3.53305338997705	3.45522974416156	85	1
3.53640716567698	3.48070231148147	86	1
3.53901913869309	3.48908583324037	87	1
3.54025180533585	3.46085873492707	88	1
3.53550249792340	3.47735347496080	89	1
3.52389710327608	3.42929353707298	90	1
3.51269626707498	3.42325400271495	91	1
3.53081614878405	3.44914571177810	92	1
3.51387262982510	3.41867811913011	93	1
3.52169706461391	3.44113677414864	94	1
3.53013904588321	3.43053660183928	95	1
3.54407198702183	3.44006624527335	96	1
3.53574069502197	3.43791397316646	97	1
3.52398630730436	3.41979013966883	98	1
3.52055589207812	3.39873521811507	99	1
3.52309677111074	3.42230002039674	100	1
3.52019606883621	3.40473450280596	101	1
3.53064666951180	3.41453495208496	102	1
3.54033776777530	3.48190389451883	103	1
3.53767778323993	3.46402144628841	104	1
3.52083811133267	3.41096739481213	105	1
3.52348504354251	3.42857251819577	106	1
3.52012213200587	3.44532660404487	107	1
3.53354077419167	3.46488045892369	108	1
3.52249531492919	3.42565808068636	109	1
3.53465426748883	3.49069103397168	110	1
3.52860462049585	3.46099569626311	111	1
3.52975269636273	3.46959121145850	112	1
3.54421105303633	3.47375904307062	113	1
3.54730329349996	3.50522402327431	114	1
3.53109438826687	3.44084667569127	115	1
3.53100087226856	3.44293997391962	116	1
3.52753039348786	3.44347683060038	117	1
3.53245243234312	3.46697196300224	118	1
3.52466915010888	3.46717996761658	119	1
3.52945906656101	3.46214233253618	120	1
3.53066575041603	3.44126513959482	121	1
3.52698537252900	3.45307934088238	122	1
3.53978335905194	3.45059545907755	123	1
3.54050496833017	3.47192637611688	124	1
3.52751405742992	3.42642569083379	125	1
3.52044100823778	3.43227725619088	126	1
3.52995675982520	3.46957583824037	127	1
3.52191954375815	3.40885013183427	128	1
3.53012480915229	3.46547173757326	129	1
3.53974486445812	3.48351364499471	130	1
3.52917733253309	3.43957361893213	131	1
3.52254093358857	3.42006904640138	132	1
3.53668975617686	3.43731424303971	133	1
3.53368846955984	3.46537705951779	134	1
3.52861564207900	3.44105775668179	135	1
3.52780521759579	3.42453320841363	136	1
3.52199656579974	3.42634498635273	137	1
3.51361623135689	3.40649619349710	138	1
3.51910449111707	3.43762880205936	139	1
3.52730762977481	3.44105752737287	140	1
3.52125737677526	3.45350094517110	141	1
3.52266420453673	3.43162293379164	142	1
3.53162577477588	3.44949698749059	143	1
3.53564513713681	3.48414444977153	144	1
3.54711075700868	3.51890389845259	145	1
3.53402932094892	3.49143106659520	146	1
3.52328712100249	3.47990368051237	147	1
3.50829265247118	3.42971947406721	148	1
3.53616146716453	3.50065681100184	149	1
3.53490250846787	3.52008021190769	150	1
3.53121116100528	3.46239147560294	151	1
3.54136955717716	3.48120698130193	152	1
3.53919818959472	3.47160680838020	153	1
3.54165060683213	3.51157417716237	154	1
3.52135725178566	3.47684440002160	155	1
3.50688391951040	3.41900517147864	156	1
3.52844371687997	3.45346925763617	157	1
3.52754689272775	3.45682768116246	158	1
3.52590431013549	3.44980250361870	159	1
3.52359057401524	3.44958112769013	160	1
3.53992238490517	3.48406531535868	161	1
3.53546549524478	3.47927948533078	162	1
3.53572371882378	3.47663865650543	163	1
3.52537727039478	3.40933563316192	164	1
3.52425136982254	3.44686004782335	165	1
3.53506207080764	3.46895511274452	166	1
3.52592914556062	3.45174534387512	167	1
3.53593355431807	3.47418711677648	168	1
3.53336689895218	3.45650257598016	169	1
3.52043276923197	3.44953845913384	170	1
3.52109790332242	3.41742282016428	171	1
3.52252111062064	3.40214560895268	172	1
3.53661210833601	3.47387345281240	173	1
3.52482453290851	3.42090117043858	174	1
3.52447503246504	3.44459708951308	175	1
3.52729233717565	3.45838738143173	176	1
3.53838189038788	3.46059312316422	177	1
3.53651129401650	3.50134252760382	178	1
3.53244549777356	3.47667783563354	179	1
3.51856518400415	3.41019231751899	180	1
3.52253390546492	3.44080057228652	181	1
3.54344521133056	3.48532590386215	182	1
3.51632436236166	3.42222104954816	183	1
3.50310575854928	3.39606494593068	184	1
3.51167459028720	3.42394299722571	185	1
3.53615258123036	3.45291484117519	186	1
3.54136460433995	3.46816151208987	187	1
3.53323577220183	3.45928788292498	188	1
3.52910015880927	3.46624351763129	189	1
3.53015793735536	3.43231425620841	190	1
3.51406716714461	3.41675731351916	191	1
3.53797648348233	3.45800702643251	192	1
3.52887798285907	3.40280618035351	193	1
3.51854795692014	3.39074978396035	194	1
3.51741236348642	3.41357356267426	195	1
3.53943818271366	3.47638311208768	196	1
3.54907439454159	3.53281234130305	197	1
3.54181642496808	3.54000679079986	198	1
3.53884391724942	3.50348864042967	199	1
3.53940776124956	3.50198805197455	200	1
3.53923709470624	3.51380351667006	201	1
3.53240978079413	3.49295766621005	202	1
3.53646089516569	3.52604559734765	203	1
3.52664685326608	3.48298712969133	204	1
3.53984867191520	3.47428213726757	205	1
3.53391258054782	3.45793140544398	206	1
3.52669476551060	3.45751453408091	207	1
3.52100909972937	3.43225461364474	208	1
3.53191820997257	3.46784235075433	209	1
3.53707710283839	3.49597946237817	210	1
3.52272876902426	3.43732735648851	211	1
3.52367792755292	3.46389343248563	212	1
3.53605755651761	3.48112466669172	213	1
3.51931443014194	3.43675864020652	214	1
3.51108367839245	3.41814975830461	215	1
3.53785240883216	3.49078093070197	216	1
3.54018283044182	3.50981875706404	217	1
3.54001688020358	3.49190701650509	218	1
3.53977540275726	3.47634869330984	219	1
3.53647351966706	3.47402014844673	220	1
3.51689253611880	3.41156997148392	221	1
3.52151363220999	3.41243049936765	222	1
3.52335130030549	3.46481878930964	223	1
3.53120362060716	3.48184946903080	224	1
3.54242156180446	3.48973066866509	225	1
3.53130703159929	3.43703835681456	226	1
3.53005430411120	3.46551072765097	227	1
3.53081965416981	3.49751004207297	228	1
3.54774689524507	3.51893640165268	229	1
3.55491815244762	3.52424340625745	230	1
3.55206096339201	3.53655194467570	231	1
3.53367131912054	3.51231745387576	232	1
3.53785924610391	3.50392869113614	233	1
3.53175260069754	3.46164320944528	234	1
3.52546286688394	3.43647615657756	235	1
3.52724236195857	3.46850578949920	236	1
3.52423096812249	3.43113067110959	237	1
3.52740723607877	3.45221207403036	238	1
3.52055146048985	3.42281119624962	239	1
3.51979369480817	3.43748086326186	240	1
3.52360093727034	3.48159213728598	241	1
3.52966807028896	3.48614838683673	242	1
3.53336288069523	3.48151039864054	243	1
3.53725417444484	3.49959483209437	244	1
3.54021313300002	3.54001609406233	245	1
3.53405710641911	3.48882360201738	246	1
3.51702211794581	3.43270284370433	247	1
3.52561715445460	3.44605300418120	248	1
3.52230759273249	3.42016817392777	249	1
3.53030887556225	3.45557104659656	250	1
3.52951160111338	3.41716678774714	251	1
3.52486543191935	3.42312083825809	252	1
3.52568700340681	3.40897992384367	253	1
3.54910080169510	3.50089086933057	254	1
3.53553231418261	3.49811641639934	255	1
3.53489771239523	3.47408890143837	256	1
3.52006980020985	3.43965095416730	257	1
3.50775171783422	3.40980568308294	258	1
3.50764636726363	3.39366500084678	259	1
3.50191185664602	3.35358651510523	260	1
3.51608686792864	3.41391144559405	261	1
3.53598496815296	3.46715471221917	262	1
3.52690822661321	3.45993543869001	263	1
3.53362694197614	3.49282598820185	264	1
3.53710640043799	3.49308868035840	265	1
3.54161222182641	3.45148638109189	266	1
3.54351164479231	3.48896034737296	267	1
3.54997034240410	3.50039071257181	268	1
3.53011986797568	3.44672128224238	269	1
3.52820967542545	3.44964012513278	270	1
3.53369835015515	3.48128455131314	271	1
3.52269217783207	3.44735438006967	272	1
3.52013110605440	3.43757921944073	273	1
3.52526039246069	3.46867490236677	274	1
3.53758972910784	3.50094737723804	275	1
3.52983885889099	3.47096759577337	276	1
3.52509144256095	3.46326635359873	277	1
3.53917152888778	3.50389628262935	278	1
3.53137418384309	3.45726777691885	279	1
3.52425467545866	3.42761948243356	280	1
3.53074060878853	3.44520818132208	281	1
3.52484199857284	3.44139143567838	282	1
3.51639529285535	3.41426330109911	283	1
3.51347475942368	3.42593118017483	284	1
3.52737901342582	3.42323169768774	285	1
3.53464687482847	3.44502599459490	286	1
3.54722174263962	3.50510554116077	287	1
3.53483025145215	3.47666786988438	288	1
3.51872915224118	3.44721930652483	289	1
3.52100317167426	3.45016476349698	290	1
3.52196663692264	3.43467481708899	291	1
3.53550801604333	3.47699031409642	292	1
3.54174098568814	3.47508191717899	293	1
3.54171170721939	3.46926336594760	294	1
3.54305683319267	3.46147438778970	295	1
3.52949894892014	3.42819571184279	296	1
3.51990591120049	3.39338016018356	297	1
3.52253679698675	3.41151540266321	298	1
3.52459034023706	3.41886699843767	299	1
3.51602660320928	3.42325416603215	300	1
3.50915269791211	3.39434785786268	301	1
3.51831967466795	3.40785886852610	302	1
3.52862812233695	3.46020395167940	303	1
3.50931547616955	3.39927388065789	304	1
3.51404758444218	3.40555744418471	305	1
3.52824875109242	3.44332195011328	306	1
3.53357370898778	3.44220270963999	307	1
3.54141818673996	3.48239804104479	308	1
3.53328588316495	3.44791299421230	309	1
3.54349595304107	3.49257190328924	310	1
3.54127234395036	3.47995776018439	311	1
3.53572161241571	3.46032331948073	312	1
3.53130487178454	3.46282658261301	313	1
3.52470893233432	3.45529372113846	314	1
3.52953322268655	3.43026608087719	315	1
3.52942287953442	3.43256562992768	316	1
3.53896702503533	3.47194299120852	317	1
3.52649615491530	3.41767375321047	318	1
3.52276063605883	3.41154882645501	319	1
3.52365362199912	3.43444239515152	320	1
3.52414055667134	3.41451246359370	321	1
3.52092613226800	3.41852230901865	322	1
3.53984939674222	3.47575886808438	323	1
3.53489194283334	3.48019331722613	324	1
3.55212616375080	3.48570080391295	325	1
3.54450719754999	3.48830327632576	326	1
3.53636322525348	3.48120246937898	327	1
3.51641608014288	3.43803822554029	328	1
3.50551829634511	3.41367901805716	329	1
3.52082374477426	3.43128074158317	330	1
3.51472347619917	3.42434794577488	331	1
3.52852998708088	3.45106408252614	332	1
3.52902888794316	3.47215730891970	333	1
3.52428681107991	3.44023547179284	334	1
3.52894785119392	3.46277747085288	335	1
3.53078499781587	3.43896000302181	336	1
3.54196677283137	3.48646140154863	337	1
3.53588507566908	3.48662117088473	338	1
3.52652882630522	3.44195988136587	339	1
3.52433630359516	3.45513864393814	340	1
3.52329307644076	3.44971156151445	341	1
3.53259373010636	3.50314941605863	342	1
3.53380362968884	3.47703474698944	343	1
3.52719617013794	3.46398468139319	344	1
3.52559655112164	3.44934850001942	345	1
3.53992385868278	3.46665939421679	346	1
3.53961936720777	3.46817334816734	347	1
3.53097320750603	3.45763582019776	348	1
3.53653653947572	3.42412360055559	349	1
3.53999321033303	3.45445736264103	350	1
3.54038381974439	3.48000148394021	351	1
3.51759973712289	3.43440991243875	352	1
3.52304064871517	3.44170716074690	353	1
3.51292457331014	3.40785300147407	354	1
3.52911262268913	3.44615290783979	355	1
3.51778937740015	3.43208886398418	356	1
3.52356294102614	3.44770499117796	357	1
3.52483660895625	3.41973587809720	358	1
3.52849822915911	3.42227795555942	359	1
3.52800467921253	3.43225159609729	360	1
3.53547893558749	3.46474085168771	361	1
3.54738956418270	3.46480108382267	362	1
3.52800242930052	3.42934653491018	363	1
3.52775280503565	3.41488444774861	364	1
3.51554750342875	3.40025349824099	365	1
3.51407339276620	3.40375166887784	366	1
3.52154783837914	3.44560188142662	367	1
3.53391754574853	3.46155362064983	368	1
3.53907806610865	3.46064542924290	369	1
3.52841479451299	3.45922446470014	370	1
3.51024594359580	3.37783284726393	371	1
3.49406431374368	3.33649167772568	372	1
3.49751760213103	3.38062650452960	373	1
3.50984077687462	3.42715154736176	374	1
3.51571243670812	3.43422765908461	375	1
3.50986763202763	3.38644198318029	376	1
3.51132032978094	3.38518835989076	377	1
3.51723074763106	3.40852679632943	378	1
3.51130178226817	3.41954333993024	379	1
3.52249477579565	3.42715131205453	380	1
3.53885251775585	3.45276826733408	381	1
3.53961568147971	3.45770041054888	382	1
3.53326033166719	3.46145675625656	383	1
3.53213461673375	3.42503789835049	384	1
3.53608789872714	3.46199434943047	385	1
3.53334974420298	3.47121622912136	386	1
3.53162539572872	3.49010726869380	387	1
3.52881565844947	3.46709239786707	388	1
3.52794055712735	3.43303814724959	389	1
3.51863640459695	3.44195432814359	390	1
3.52365787135027	3.42235594556008	391	1
3.51337737550309	3.40761783447178	392	1
3.51266338091938	3.39395973159759	393	1
3.51748488228927	3.40889437551953	394	1
3.52947511177855	3.42049678756098	395	1
3.53284487598855	3.43357307984747	396	1
3.53945171768520	3.47728649508650	397	1
3.54406851327571	3.49652508790772	398	1
3.53760633135710	3.48308214865093	399	1
3.53434515503092	3.47114869074260	400	1
3.52480792370783	3.44066680636666	401	1
3.53416869300405	3.46578388003539	402	1
3.52422462592114	3.43481970864495	403	1
3.52926162913652	3.41456447146010	404	1
3.53354185473362	3.44821992499203	405	1
3.53148144383822	3.44380790527178	406	1
3.51837154629484	3.41531745974777	407	1
3.52592776426183	3.46228606109939	408	1
3.53509084947459	3.46676222168577	409	1
3.52975056573159	3.45911994167520	410	1
3.53186720461958	3.49599519601338	411	1
3.52840085672246	3.45141404291087	412	1
3.53333699384547	3.46561821469905	413	1
3.54253339048901	3.47930708529983	414	1
3.53614139200603	3.46755424982937	415	1
3.53641378212120	3.48991474119326	416	1
3.53018846375204	3.43196150128648	417	1
3.52062099171293	3.44591431255248	418	1
3.54389258852116	3.49561218651517	419	1
3.54032707287005	3.49515709001176	420	1
3.53260238477474	3.46444065177892	421	1
3.51832075692139	3.43081586094133	422	1
3.53172041245702	3.44944499067749	423	1
3.52339321985031	3.41186797484098	424	1
3.52765433103872	3.43719931435021	425	1
3.52371494666983	3.46367418093967	426	1
3.52296997106909	3.45003075313145	427	1
3.54341852326659	3.49118877785103	428	1
3.53210930072411	3.44933982903939	429	1
3.53266759411799	3.44187231262224	430	1
3.52616980315222	3.45407492955097	431	1
3.52608321126061	3.47188027110441	432	1
3.52897010230278	3.48750906376274	433	1
3.53045897319269	3.48396695458648	434	1
3.54595730576267	3.48015013932047	435	1
3.53684025739653	3.46832355811267	436	1
3.52834979869254	3.43438730572429	437	1
3.52006101379154	3.43144221510259	438	1
3.54246818606363	3.50144757450512	439	1
3.52342712573861	3.42805763601222	440	1
3.52380813436937	3.40307443793925	441	1
3.51979676269763	3.39871583441522	442	1
3.52514432638901	3.42817036094854	443	1
3.53623065470801	3.49432433800067	444	1
3.52656473486572	3.43328653155901	445	1
3.51461697100428	3.40726790099592	446	1
3.53420654097503	3.46709373616517	447	1
3.54176039987835	3.49239726824677	448	1
3.53792903239734	3.45730907788383	449	1
3.53557451781394	3.44127564122798	450	1
3.53130008096795	3.48349485791088	451	1
3.53863009718836	3.51200391974690	452	1
3.54270706245999	3.48399497992216	453	1
3.53546364606472	3.47991001665033	454	1
3.54988440442502	3.51757227583169	455	1
3.55346886847212	3.53480427269851	456	1
3.55327374737467	3.54178854476775	457	1
3.53782255711735	3.47739749646135	458	1
3.54105800872078	3.48563932150321	459	1
3.54215077295653	3.48818623970601	460	1
3.53489514221290	3.45316141914148	461	1
3.52145496844794	3.42350365651775	462	1
3.53598556642920	3.46424278300947	463	1
3.53644463691924	3.46018438814324	464	1
3.53136172797367	3.44899350270699	465	1
3.53335115602719	3.45853024366146	466	1
3.51654827810695	3.42122844789561	467	1
3.52428039885435	3.42512053861029	468	1
3.50849453632476	3.37349745904699	469	1
3.52340147440088	3.43586389721583	470	1
3.52918951812460	3.44059303333855	471	1
3.53991003713871	3.48583470815315	472	1
3.54465813670392	3.50379352504033	473	1
3.54888870351888	3.50992195798187	474	1
3.53935770358722	3.46608798251876	475	1
3.53012378373370	3.44225122072527	476	1
3.52780730721613	3.43617227022078	477	1
3.54610748785677	3.49268299265785	478	1
3.55252134465723	3.53156974942679	479	1
3.54177128537484	3.50601596563389	480	1
3.55612100222851	3.51318645551656	481	1
3.55665225193562	3.53408372947619	482	1
3.55684861619932	3.51992607686310	483	1
3.54516442171899	3.46164389936608	484	1
3.52881336051293	3.45658045420149	485	1
3.52812656552545	3.44513493583729	486	1
3.54046316681217	3.47830638257781	487	1
3.55676346766374	3.51025485507358	488	1
3.55533681310430	3.53093271204285	489	1
3.54272689131262	3.51114799874144	490	1
3.53293497316455	3.47906215260473	491	1
3.52963016182757	3.47962167843592	492	1
3.52691146356974	3.50295933083734	493	1
3.53594085933598	3.44195007174473	494	1
3.52772811062889	3.42676398631209	495	1
3.52332357665518	3.42950200569163	496	1
3.53087803342214	3.47879828795778	497	1
3.53455075113674	3.46821895631607	498	1
3.53030685718536	3.50250016727632	499	1
3.54191353922251	3.49411826271746	500	1
3.54397961780891	3.49193344205754	501	1
3.53544518299696	3.47093090959634	502	1
3.54842591364795	3.46623943171776	503	1
3.53794814308006	3.44923542612237	504	1
3.54119853305602	3.49112717083209	505	1
3.54362136859853	3.51194816102441	506	1
3.53401956714773	3.48454787333530	507	1
3.53106135009434	3.46032776807916	508	1
3.53085905676336	3.46086794125705	509	1
3.53537888100256	3.44228019795832	510	1
3.52636638851344	3.41889396871615	511	1
3.53253793900383	3.43791802475369	512	1
3.52322745609352	3.43442735734218	513	1
3.52497330938705	3.42181848315492	514	1
3.51005277620289	3.38069327015480	515	1
3.51722561780104	3.40747013086306	516	1
3.51777522554296	3.42757703442587	517	1
3.52243828659255	3.46255281161635	518	1
3.53092243327960	3.47029702237005	519	1
3.53179270319483	3.45752311960461	520	1
3.53082890984588	3.42178057018574	521	1
3.53295929823792	3.42290409945804	522	1
3.52649351556504	3.42568882343118	523	1
3.52827634820710	3.45664488212841	524	1
3.53205409344112	3.47250668176746	525	1
3.53439666212903	3.46316017841240	526	1
3.53928886671359	3.43743879591229	527	1
3.55188655062810	3.47321371893935	528	1
3.52968463686120	3.43668138365389	529	1
3.51988223116917	3.40119235445175	530	1
3.53227774945764	3.45558003383675	531	1
3.53146603029825	3.42683454667893	532	1
3.51002385412810	3.38687044354231	533	1
3.51474491346667	3.39108715393555	534	1
3.52806078312004	3.42451580804172	535	1
3.53400514537736	3.45400879545601	536	1
3.53506636867386	3.45346537332787	537	1
3.54397719541786	3.49109808550935	538	1
3.53500318046601	3.48509280214288	539	1
3.51778771772766	3.43585960355184	540	1
3.50960150537138	3.44501325855174	541	1
3.54927611964349	3.49526086813379	542	1
3.55048599138229	3.51656829788524	543	1
3.54549551987905	3.48644854944483	544	1
3.52424197840517	3.43264952446635	545	1
3.51969823277678	3.40930381053451	546	1
3.52729071863611	3.42221644655102	547	1
3.52201793484578	3.38795032069150	548	1
3.52278179726320	3.39350369424061	549	1
3.51606290076553	3.38198943590113	550	1
3.54073266135721	3.45943444349238	551	1
3.53833624969414	3.46483213793624	552	1
3.53915486285128	3.47491528823790	553	1
3.54644491217554	3.46641256237628	554	1
3.55543380479294	3.50654170263548	555	1
3.54854226330089	3.50962830779670	556	1
3.53862747758774	3.46666267134534	557	1
3.54926532543484	3.49874722950637	558	1
3.55275816049353	3.51955071779095	559	1
3.55186673192107	3.49616161378141	560	1
3.52504450306789	3.43910424353865	561	1
3.53285022295332	3.45166951991234	562	1
3.52952365432922	3.45290634906626	563	1
3.52249063582573	3.43646039377016	564	1
3.52157753600547	3.45355360291326	565	1
3.53319292750573	3.44648571820833	566	1
3.54266216203991	3.47310749525866	567	1
3.54001696840335	3.46906715494412	568	1
3.54213564047072	3.50059610697176	569	1
3.54531509508347	3.50851005578814	570	1
3.53745496342662	3.45600850080345	571	1
3.53334164783374	3.45425549194834	572	1
3.53198726569338	3.47311027026105	573	1
3.53946024144081	3.46525765843206	574	1
3.53169154140796	3.44825472381427	575	1
3.53365675021100	3.44162433270297	576	1
3.53105099169569	3.45572465419243	577	1
3.53605656738332	3.48451644245573	578	1
3.53882954682100	3.49104529075235	579	1
3.55756398117366	3.50159007253521	580	1
3.55723839803079	3.53898503216164	581	1
3.54433078721402	3.49886771622086	582	1
3.54475915100119	3.48993415071241	583	1
3.53780628131556	3.44901222306100	584	1
3.52574078832793	3.43831206127172	585	1
3.54631287709073	3.49535304075944	586	1
3.54370169318856	3.50448444652624	587	1
3.53143525737702	3.43563360048314	588	1
3.53112587700628	3.40340551364168	589	1
3.51687007444904	3.37305096144478	590	1
3.52017077263385	3.39345986325362	591	1
3.51662468954008	3.41795092543778	592	1
3.51681006841419	3.39906242995029	593	1
3.54579195352898	3.49251493140086	594	1
3.54076157889974	3.48331070851089	595	1
3.51449193696982	3.39409167350673	596	1
3.52287267189408	3.41037644513746	597	1
3.51828160697253	3.40144910682544	598	1
3.51097525580409	3.40313721249500	599	1
3.52679351973566	3.44607194414399	600	1
3.51776835653195	3.40451838151551	601	1
3.52753659052103	3.47321339084311	602	1
3.53181688696765	3.48126266917175	603	1
3.53675050906130	3.48676981348812	604	1
3.52642603359144	3.47757830152516	605	1
3.54351281886153	3.48967739234508	606	1
3.54075713122300	3.47546325491749	607	1
3.54655140647092	3.47329825673649	608	1
3.54320128479108	3.46032692830691	609	1
3.53436739561660	3.46286599573214	610	1
3.53533813442769	3.46747979046059	611	1
3.53324411963075	3.44607253324228	612	1
3.54256778756441	3.48384513033814	613	1
3.56551740126686	3.54942943396223	614	1
3.55345126372952	3.51241681945305	615	1
3.53739450502515	3.43482087817872	616	1
3.54264822859649	3.45683308541782	617	1
3.55218212762897	3.49154261991182	618	1
3.53492109232911	3.48902034932643	619	1
3.53054847766040	3.47591591009977	620	1
3.53141917443589	3.46440977090581	621	1
3.52819802196862	3.45260219594710	622	1
3.51447073686160	3.42303062027801	623	1
3.52067667606662	3.45983903735387	624	1
3.51282336186362	3.42147246828129	625	1
3.51516755255395	3.40743940284070	626	1
3.51531265675487	3.42356137150428	627	1
3.52153765841357	3.42307410489573	628	1
3.52660282011833	3.40440045338565	629	1
3.52940914557411	3.45747911508170	630	1
3.53303872986459	3.46750932624270	631	1
3.52644669317468	3.45321000226493	632	1
3.51957186746730	3.41826316601783	633	1
3.51954108706356	3.42320168028214	634	1
3.51780621470375	3.42305328129956	635	1
3.52841833069669	3.43648703829087	636	1
3.52753119693680	3.43794702315689	637	1
3.54294566739311	3.47171616816455	638	1
3.51318310119708	3.43621938437611	639	1
3.52161792315526	3.42811132409421	640	1
3.51436208583850	3.40796169292773	641	1
3.52520235078526	3.44814925341307	642	1
3.52852897555470	3.45296503907800	643	1
3.53578609210276	3.47083403574743	644	1
3.54559687479196	3.48463067883809	645	1
3.54624443236356	3.50802986171313	646	1
3.53959773165772	3.44017806346652	647	1
3.54043201086850	3.45659266398617	648	1
3.53742450933359	3.45151819529609	649	1
3.53088591241064	3.43384351408295	650	1
3.54619409235996	3.48185148922891	651	1
3.54802721826629	3.48612279273465	652	1
3.53996677525570	3.47913934397196	653	1
3.53582824673671	3.45373378544332	654	1
3.53822297657034	3.44489357560107	655	1
3.53690333618395	3.44979116993185	656	1
3.54191661752097	3.44295483419984	657	1
3.53908730263793	3.45963723850671	658	1
3.52553633180117	3.41178453819754	659	1
3.52297792185609	3.42279058857484	660	1
3.52888549975394	3.43970238641446	661	1
3.52040147360030	3.42796339124928	662	1
3.52661058003371	3.42400222563933	663	1
3.51479262454749	3.39866893722968	664	1
3.52263230429379	3.38620007908217	665	1
3.52728573263075	3.41884400971572	666	1
3.53038074336476	3.44536568310999	667	1
3.54700996049255	3.47206181507570	668	1
3.53255147604902	3.44166699704178	669	1
3.53815957238108	3.43929629847347	670	1
3.52913252339294	3.41666405593662	671	1
3.53978587601712	3.47152606633306	672	1
3.53013849946081	3.45988893206436	673	1
3.51825492413690	3.42936549546895	674	1
3.52634999261561	3.45017666992022	675	1
3.53973210343896	3.51401527682423	676	1
3.52845041143984	3.48150919303297	677	1
3.51774526779466	3.44830433018226	678	1
3.52601801607609	3.43934006307851	679	1
3.53281655033440	3.47954072304021	680	1
3.54477205762704	3.50139354314772	681	1
3.53310892706749	3.50089788013177	682	1
3.53770654781695	3.50105703478019	683	1
3.53571660840621	3.49775727910309	684	1
3.52054061716915	3.43962902466053	685	1
3.53005086420654	3.48483378064669	686	1
3.53095201706462	3.45290223245071	687	1
3.53812164489595	3.47331725574428	688	1
3.54543860673550	3.48883911238088	689	1
3.53799286580860	3.46422198635777	690	1
3.55412892886082	3.51150796637038	691	1
3.53627606678612	3.45432231992710	692	1
3.53203918629994	3.42852859125111	693	1
3.52463422485930	3.42151472633792	694	1
3.53229868262825	3.42284177214840	695	1
3.53041810299624	3.42619968515640	696	1
3.51700301244608	3.38489769614392	697	1
3.52091776778879	3.41241722713090	698	1
3.54138650937083	3.48381382464197	699	1
3.54976453648553	3.47538524038820	700	1
3.52963216192336	3.47586244421945	701	1
3.52584237606060	3.43992407755530	702	1
3.53127218829786	3.43717618370198	703	1
3.53460788992518	3.46683903603285	704	1
3.53339970799158	3.45655549257320	705	1
3.52962120402094	3.43697503148533	706	1
3.51786397794261	3.40682997770236	707	1
3.52895372723715	3.43957920748242	708	1
3.52635368217523	3.41509278692664	709	1
3.53255148282922	3.43063920749107	710	1
3.52709801839014	3.44763090424814	711	1
3.53539057587210	3.44576572167346	712	1
3.52899189102231	3.44362974595158	713	1
3.54543398764444	3.46413960212344	714	1
3.56109424502548	3.52550379376888	715	1
3.53679828537981	3.48278693130178	716	1
3.52750294951628	3.44487530510634	717	1
3.53137446606820	3.44979202065805	718	1
3.52213674344276	3.43143929429925	719	1
3.52380768826398	3.44311711743709	720	1
3.52514370469255	3.47855527367977	721	1
3.53011864236028	3.46738917275080	722	1
3.54000656638374	3.48684161144623	723	1
3.53019973527145	3.47592103437151	724	1
3.52964553015810	3.46627032588650	725	1
3.52112779544265	3.43460241135521	726	1
3.52140151932292	3.42400892288249	727	1
3.52444096886920	3.45827130018108	728	1
3.53184483821726	3.48677278199206	729	1
3.53786841764453	3.49674113543805	730	1
3.53115387990691	3.47899552806647	731	1
3.53144110465802	3.47225099543499	732	1
3.52061583572666	3.44197346230774	733	1
3.53099977163582	3.45862234610203	734	1
3.53622873545848	3.47496745002816	735	1
3.54609746606195	3.52273485321450	736	1
3.52855863498405	3.46918315835695	737	1
3.52964857615547	3.45206358157528	738	1
3.53500630775105	3.42221687371771	739	1
3.52267254981168	3.43079439173437	740	1
3.52147690249978	3.42276987602551	741	1
3.52775064212455	3.44873579043143	742	1
3.52548263497354	3.45697623765956	743	1
3.53066015526672	3.42782634753783	744	1
3.53531936583855	3.44944126548273	745	1
3.52454138912127	3.43882787636756	746	1
3.52517507396272	3.43956176395075	747	1
3.52999424429734	3.45852531029682	748	1
3.52602860573071	3.44870249142231	749	1
3.52751568041945	3.44935777416068	750	1
3.52511916611181	3.43486180489392	751	1
3.53780275124481	3.47399629470294	752	1
3.53205606470165	3.47618132188661	753	1
3.54107442727228	3.46796617305003	754	1
3.54481517173100	3.48371289354752	755	1
3.52140616529260	3.41736360793024	756	1
3.52706443150963	3.41763562257589	757	1
3.54212710111979	3.46870247008094	758	1
3.54061103544000	3.44867150389042	759	1
3.55053373048804	3.48455450202102	760	1
3.52841231254755	3.43839532701297	761	1
3.53933564005932	3.47045591870516	762	1
3.52737135266453	3.45598388406720	763	1
3.51499983874588	3.39527961712799	764	1
3.52291655828466	3.40715398344860	765	1
3.52278015391588	3.42527785765388	766	1
3.51975030105675	3.38751789555668	767	1
3.53215804838456	3.44112761726409	768	1
3.53177279158454	3.46177557922512	769	1
3.52321358855599	3.45457693687446	770	1
3.54135816949672	3.47866800423715	771	1
3.55031310579810	3.51409165797143	772	1
3.54502876040620	3.48595176203174	773	1
3.53365702544479	3.46426382019324	774	1
3.52628406992382	3.46407867242410	775	1
3.52873817497028	3.48473566337185	776	1
3.55169117442117	3.51175341036814	777	1
3.54723485186251	3.49857290269499	778	1
3.53529942214129	3.45695602189619	779	1
3.53820308445698	3.44651388151794	780	1
3.52908392309247	3.44487286636093	781	1
3.53420972785910	3.41753341938252	782	1
3.52964928103701	3.38975390094140	783	1
3.53568628281731	3.42407815275047	784	1
3.55012660596058	3.47201897570218	785	1
3.54931682598132	3.48733270426467	786	1
3.54268704392979	3.48124177440882	787	1
3.52714712337523	3.44795694136884	788	1
3.52509242917997	3.41372595623885	789	1
3.51586891475371	3.42138111771886	790	1
3.51380629849936	3.39673208937557	791	1
3.52621272199096	3.40390616949704	792	1
3.52937684110676	3.43099028489305	793	1
3.53982975976085	3.47199413871897	794	1
3.52047086048607	3.46258314911174	795	1
3.52504658058059	3.45806075210726	796	1
3.52986466762705	3.47539275724342	797	1
3.53147471245242	3.47977711061623	798	1
3.54835455907563	3.51417829728467	799	1
3.54743340468391	3.49577952121666	800	1
3.55671829813617	3.50852326396022	801	1
3.56497531943605	3.54177220314761	802	1
3.54153001156866	3.51353038425025	803	1
3.53916714643068	3.48372989539131	804	1
3.52824017257780	3.46090906559860	805	1
3.54717218261415	3.48772916017278	806	1
3.53270319681473	3.45260253646578	807	1
3.53398138885858	3.43762637400175	808	1
3.51659567241363	3.40635397876580	809	1
3.51842888809992	3.38900921787768	810	1
3.52922514556531	3.43280417332380	811	1
3.52266013289530	3.43945995866077	812	1
3.50896334414460	3.41642217911260	813	1
3.50422867136009	3.36082619430898	814	1
3.52925435615009	3.43775419795149	815	1
3.51985632996029	3.43536652279511	816	1
3.52465305823647	3.39355291371373	817	1
3.53373112204394	3.43773013483324	818	1
3.52296091390340	3.44538129786047	819	1
3.54528133062103	3.51389198721099	820	1
3.54377972291519	3.51567749360840	821	1
3.53310707780840	3.47674980434102	822	1
3.52723806077752	3.47237897633074	823	1
3.52270182019952	3.40107836150691	824	1
3.51786631492468	3.38505615693015	825	1
3.51767344522130	3.38987877973119	826	1
3.52406253545343	3.42420239684448	827	1
3.52371042715887	3.43082779690863	828	1
3.51848697679395	3.41444833409746	829	1
3.51597995774152	3.39725583512884	830	1
3.52651773037565	3.42093635339935	831	1
3.53977864473450	3.50015608274728	832	1
3.53663775556052	3.49889573158678	833	1
3.53133518246723	3.46823445591604	834	1
3.53941954049125	3.47316224359369	835	1
3.53145692588166	3.44389684615753	836	1
3.52181708693634	3.43291537373240	837	1
3.53131254556372	3.46249592896512	838	1
3.52460218454635	3.43628084773320	839	1
3.53737838893039	3.46892086001992	840	1
3.52702004843132	3.47098831117326	841	1
3.53404145782024	3.45800262006358	842	1
3.54364332668048	3.49239664355230	843	1
3.52903033920003	3.48018968061083	844	1
3.53240540398415	3.48133574588197	845	1
3.52087694254616	3.44714443327645	846	1
3.53737189309964	3.49078728424774	847	1
3.56139352349242	3.53343709767402	848	1
3.55115119869302	3.48981099720890	849	1
3.54587676199260	3.46784235217756	850	1
3.53760301684324	3.47360782852771	851	1
3.53635920240942	3.46196181845969	852	1
3.52943844857109	3.45217736023242	853	1
3.53802241784011	3.46183714482177	854	1
3.53861378304228	3.45955561554650	855	1
3.53184836633515	3.43420402008872	856	1
3.51438738695616	3.41933583071710	857	1
3.53163817844949	3.41427634065793	858	1
3.54510783745320	3.44961466588808	859	1
3.53160430941247	3.43364812696179	860	1
3.51539874439974	3.39491516068054	861	1
3.51856663807682	3.40670003451894	862	1
3.52716176155444	3.45139075967680	863	1
3.51817472285949	3.41607653807187	864	1
3.54123992052206	3.45397292557761	865	1
3.53618729719530	3.43983069837290	866	1
3.51868418212337	3.43272799020171	867	1
3.52127611710129	3.44475495209360	868	1
3.52872820908862	3.46090726074738	869	1
3.53171388327221	3.48038114164427	870	1
3.53788847717836	3.46825572183497	871	1
3.53609547920428	3.48404541469109	872	1
3.53869536627441	3.49275785942815	873	1
3.53342265056803	3.42734418600225	874	1
3.52913147457082	3.40977550743388	875	1
3.53289227930718	3.44787766001256	876	1
3.52582793548127	3.44190796487024	877	1
3.51286897578056	3.41347983966722	878	1
3.52395881218547	3.44438388765548	879	1
3.52728732234637	3.46371299206557	880	1
3.52868484967059	3.47532893320038	881	1
3.54681505171104	3.48947339280875	882	1
3.53391318780486	3.45238464981404	883	1
3.51862178531338	3.42411592989093	884	1
3.52088540947290	3.42952728329979	885	1
3.51710653511340	3.42846969110676	886	1
3.50945826151436	3.41122084818559	887	1
3.51662014606659	3.43098603534363	888	1
3.52266009185426	3.41553592286078	889	1
3.53018525237776	3.44846228222618	890	1
3.53668331055021	3.48297864376705	891	1
3.53990887978006	3.47068178022340	892	1
3.53723510864509	3.46621958384483	893	1
3.54621676930549	3.50212672100182	894	1
3.53393155764969	3.51537611121463	895	1
3.51836748749266	3.44246250511736	896	1
3.54342017416321	3.48240722397936	897	1
3.52547587776240	3.39915829424517	898	1
3.51825798138095	3.36211685597536	899	1
3.52259703190452	3.38727222479442	900	1
3.53838771608915	3.43682391833635	901	1
3.53925802303781	3.45201511593124	902	1
3.53681568096237	3.44164300529509	903	1
3.54041665881300	3.44861198947427	904	1
3.54562003844224	3.48080047736404	905	1
3.52157460110218	3.44886965234253	906	1
3.51467267582443	3.40607359473950	907	1
3.52830016913094	3.45150687897856	908	1
3.55436789918377	3.49777942857043	909	1
3.55052521217845	3.51360305267537	910	1
3.55061144783922	3.50035936623697	911	1
3.54007405380669	3.43581458392260	912	1
3.51651367690191	3.36896423885045	913	1
3.52339205710872	3.41859296584583	914	1
3.53863873230386	3.45788634636560	915	1
3.53646936638520	3.45757925332332	916	1
3.53066734511481	3.43510001383279	917	1
3.53943093822859	3.46756557823157	918	1
3.53947092548597	3.48274367977801	919	1
3.54291771320500	3.48395714671707	920	1
3.53174868647965	3.42942548813051	921	1
3.53329235930554	3.42501542697696	922	1
3.53517510477918	3.43924993283816	923	1
3.53774444321942	3.44728564026339	924	1
3.54611995032633	3.48238601841014	925	1
3.53996715610145	3.45421009188382	926	1
3.53643161162746	3.45917023020104	927	1
3.52337779852593	3.43999614174515	928	1
3.52256198714584	3.45629676964404	929	1
3.53481145681430	3.45114584616278	930	1
3.52656466154982	3.45731510902453	931	1
3.52776045758542	3.44681282235746	932	1
3.53209662847218	3.46153676996158	933	1
3.52316483391589	3.41572745606522	934	1
3.52137262464347	3.39527852021107	935	1
3.51328958506623	3.39145347238484	936	1
3.50709791098860	3.37894608035957	937	1
3.51360982460285	3.36625425704936	938	1
3.53407137749261	3.44350731342859	939	1
3.54373922765074	3.48092544749265	940	1
3.52896704959983	3.43565581909115	941	1
3.52174037684483	3.44514837886360	942	1
3.52050426086340	3.43323419478776	943	1
3.52156621602907	3.41391005052445	944	1
3.52848625024714	3.44214810145310	945	1
3.53278230548710	3.44703074658947	946	1
3.52299531130575	3.42882052648166	947	1
3.53659553917365	3.46726958151057	948	1
3.53813911726975	3.49016428763357	949	1
3.54240754090022	3.49506368235098	950	1
3.54373226756782	3.48999702863659	951	1
3.55047353615112	3.52132934137886	952	1
3.54773614696561	3.51382329504618	953	1
3.54885305833763	3.50699284852067	954	1
3.54068372607675	3.45963751881556	955	1
3.54194122295350	3.48224483053774	956	1
3.53183104581819	3.46968286133861	957	1
3.55255504133409	3.51632502918989	958	1
3.53796215755858	3.47634980917668	959	1
3.54611193923010	3.49266407893947	960	1
3.54326608671862	3.51463591598999	961	1
3.54374449191832	3.50398255634302	962	1
3.53816604514595	3.45061745620716	963	1
3.52899783664928	3.44886556805801	964	1
3.52917453710995	3.43936127454181	965	1
3.54039866616885	3.46307243558826	966	1
3.53511053219912	3.45653386138509	967	1
3.53377658009051	3.43567003671433	968	1
3.54350857648118	3.47312468982253	969	1
3.54214810890675	3.49134254669181	970	1
3.54298399378256	3.48172647152733	971	1
3.54203713563382	3.50159434469139	972	1
3.52290804026161	3.43396482207816	973	1
3.51894686553119	3.40162505708827	974	1
3.52242299257863	3.40962842918341	975	1
3.52780439282987	3.42405427193910	976	1
3.52788815685401	3.43770741647866	977	1
3.51871275746619	3.41139795505326	978	1
3.53552879688596	3.45137862505276	979	1
3.52273469030948	3.43364090751811	980	1
3.53163753460248	3.44210988234008	981	1
3.53125215278273	3.44159636076193	982	1
3.54266763449394	3.47238400297510	983	1
3.53073791415368	3.43146069417379	984	1
3.51569522938994	3.40613934129652	985	1
3.53189694081088	3.44921504020212	986	1
3.53579700846177	3.45382063837440	987	1
3.54469606169116	3.49525610768944	988	1
3.53236469993551	3.45759274777317	989	1
3.52410073186818	3.45467465910741	990	1
3.52790138183573	3.45567622028684	991	1
3.54438893370079	3.47154996190885	992	1
3.53587466243941	3.50084181131223	993	1
3.53337860238499	3.47547641512837	994	1
3.53913199296712	3.46633569915335	995	1
3.54545235783831	3.47603523468566	996	1
3.53350224864985	3.46207238873844	997	1
3.53145560132839	3.40550871147142	998	1
3.51584902476211	3.39440471967170	999	1
3.51477164646214	3.38718585559712	1000	1
3.51347371253058	3.38709386315199	1001	1
3.52364619870493	3.42500153800911	1002	1
3.53713988207607	3.48472125145201	1003	1
3.54784301761284	3.50638258329105	1004	1
3.54873632323207	3.48230099616647	1005	1
3.54913085102951	3.47924807704139	1006	1
3.52600683175447	3.38638037187841	1007	1
3.52715108753443	3.44615484104526	1008	1
3.53109697458868	3.46075603701851	1009	1
3.53160356572496	3.45853483480237	1010	1
3.54095169304140	3.49210515735976	1011	1
3.55351744830875	3.51415587113775	1012	1
3.54777210855121	3.47626865875261	1013	1
3.53513650671084	3.45188736400444	1014	1
3.54745868419138	3.53565850173823	1015	1
3.54421738052517	3.52525649059628	1016	1
3.54419806060975	3.50878380128159	1017	1
3.54331178744085	3.49686953960148	1018	1
3.54297048936264	3.50877975249760	1019	1
3.54362499815521	3.49093037957576	1020	1
3.53569434922787	3.45323812099823	1021	1
3.53250012508282	3.46858867996610	1022	1
3.52930249214248	3.44460158588636	1023	1
3.52644497351091	3.46491085930170	1024	1
3.52311492582807	3.44305103650577	1025	1
3.50776471609426	3.38458474950588	1026	1
3.52087436170818	3.39883840067808	1027	1
3.52691931250173	3.41343561771086	1028	1
3.53529632973778	3.41249311340978	1029	1
3.53171591743697	3.43622275279552	1030	1
3.52699726086701	3.45123318246798	1031	1
3.51517120221364	3.43850879089996	1032	1
3.52482129320579	3.44401901736487	1033	1
3.53074114390536	3.44204979034111	1034	1
3.53926267133761	3.48719140206238	1035	1
3.54083532805872	3.49855014978609	1036	1
3.55319980236552	3.50396145111149	1037	1
3.53598399822287	3.48112105436117	1038	1
3.53389205406056	3.47695667024530	1039	1
3.53328979837597	3.49885026822781	1040	1
3.52793496763839	3.45003256511235	1041	1
3.54835221456811	3.50456164547216	1042	1
3.53722253624797	3.47241961572660	1043	1
3.52591312395220	3.47105072115702	1044	1
3.53507838491559	3.49227113674157	1045	1
3.54025346264383	3.49311416213944	1046	1
3.53761036227267	3.45704108707052	1047	1
3.53495203716536	3.47648987106643	1048	1
3.53355270274720	3.48035664420255	1049	1
3.52365730497649	3.42101450962394	1050	1
3.52107501169325	3.43321815254658	1051	1
3.52408702785969	3.43855936054324	1052	1
3.53424045838328	3.47214323255162	1053	1
3.53930577592303	3.50651201937976	1054	1
3.52824653830005	3.46317425752901	1055	1
3.53364204372504	3.47677065203745	1056	1
3.54287653257756	3.48022181972757	1057	1
3.53043815966404	3.41630550146823	1058	1
3.53082656705923	3.42083412535324	1059	1
3.54675490425170	3.47138904210197	1060	1
3.54033137584993	3.44621254459333	1061	1
3.54281972050914	3.42302125265553	1062	1
3.52784406029098	3.39997069492637	1063	1
3.52419564199485	3.40221624846026	1064	1
3.51130358305915	3.43088749380259	1065	1
3.53078530545285	3.45909074716943	1066	1
3.52379578469491	3.41477560728396	1067	1
3.52977198417084	3.44634513845030	1068	1
3.54140713148047	3.47444599434951	1069	1
3.53548043383246	3.43582299024171	1070	1
3.53322470084973	3.43966708105654	1071	1
3.52911906473413	3.42439352745908	1072	1
3.52036320552064	3.42297514368921	1073	1
3.53610419594645	3.45694559224930	1074	1
3.55357219429859	3.50613223212792	1075	1
3.53907058703541	3.45376996730052	1076	1
3.54159786832406	3.46854558269132	1077	1
3.55335271529262	3.50104307237780	1078	1
3.54339806963538	3.48134293684492	1079	1
3.54833990560049	3.50306450050589	1080	1
3.53914942088900	3.48817604316195	1081	1
3.55501303445731	3.49627320980062	1082	1
3.55453791758442	3.46904917962842	1083	1
3.54419719760458	3.42296342224455	1084	1
3.51727637943564	3.37847452802835	1085	1
3.50359197280754	3.34805243641855	1086	1
3.51322184616651	3.38529508851902	1087	1
3.52955688713515	3.42684778363505	1088	1
3.53657721347625	3.45179048598456	1089	1
3.54389257548284	3.49047334576592	1090	1
3.52882284562856	3.43173446675751	1091	1
3.52873903672347	3.42288082536467	1092	1
3.52622353177841	3.41463447103127	1093	1
3.52319977380421	3.41101992685752	1094	1
3.52718706387870	3.41729923456064	1095	1
3.53055088372371	3.44056938680891	1096	1
3.52179008537743	3.41504123263349	1097	1
3.51605384314030	3.40453780655619	1098	1
3.53080132932350	3.43716244634103	1099	1
3.51876992677412	3.42095206849224	1100	1
3.53592201545913	3.47150938923367	1101	1
3.53745249566253	3.45932333434464	1102	1
3.54467880296943	3.46558817527243	1103	1
3.54369910524747	3.45299884027710	1104	1
3.53313907436447	3.43154086715594	1105	1
3.53497650007223	3.47573799848197	1106	1
3.55123948940635	3.51286312566709	1107	1
3.54297274532795	3.48213974666649	1108	1
3.53579625967251	3.42915177021223	1109	1
3.52733806361707	3.43412820935962	1110	1
3.53899515612697	3.47699060313073	1111	1
3.55085572176192	3.51235451420379	1112	1
3.53758951794639	3.47042197875772	1113	1
3.53529309075041	3.42769448453013	1114	1
3.52101983805596	3.40574606665599	1115	1
3.53383190150206	3.44712759434711	1116	1
3.53748960596672	3.45270365049354	1117	1
3.52829403801864	3.42961080005692	1118	1
3.53683120244190	3.45740261909510	1119	1
3.52573790599547	3.42200769701116	1120	1
3.53941779033798	3.47307279476947	1121	1
3.53924364241616	3.44623760049533	1122	1
3.54684728511768	3.47964943428429	1123	1
3.55925038920533	3.50140956659565	1124	1
3.54634587429108	3.46825272110456	1125	1
3.52586486154108	3.43463385106737	1126	1
3.52112234187634	3.42190736297788	1127	1
3.51690193299476	3.39026699342649	1128	1
3.51238253191571	3.37835748680009	1129	1
3.51418362526838	3.37879821375112	1130	1
3.52547804415809	3.44139627488220	1131	1
3.53619513165101	3.48462487602701	1132	1
3.54407977127957	3.47966317799259	1133	1
3.53771171147881	3.47792123430918	1134	1
3.54176251018213	3.45567143240917	1135	1
3.54398349733697	3.45464616223452	1136	1
3.53443226031448	3.44127627218793	1137	1
3.53724166813479	3.43968498342051	1138	1
3.54467877245934	3.48436164143836	1139	1
3.53055178973735	3.44258742606038	1140	1
3.53822397532345	3.46649980818963	1141	1
3.53916355899637	3.45217377153118	1142	1
3.53591516289626	3.45429427116759	1143	1
3.52655318829898	3.43510149893340	1144	1
3.51780141309171	3.42555804102139	1145	1
3.52422895666196	3.42247505659394	1146	1
3.51489910967061	3.37486910312764	1147	1
3.52390847732989	3.42775618763411	1148	1
3.54971906649066	3.50175518078133	1149	1
3.52809906732216	3.47018710896679	1150	1
3.52447022472193	3.47810795620256	1151	1
3.52742320090524	3.46223225966761	1152	1
3.54099051699719	3.51306745489373	1153	1
3.51431269137278	3.37766545404383	1154	1
3.50444723973737	3.35722797168582	1155	1
3.51115951740296	3.37556578411139	1156	1
3.53256501847655	3.42508153524022	1157	1
3.53643634222222	3.44224192389665	1158	1
3.52271238912000	3.41423403078397	1159	1
3.53598163476292	3.44302585752829	1160	1
3.54521482832133	3.45111011126898	1161	1
3.55592484969186	3.48337592729775	1162	1
3.56304859439364	3.53019178407263	1163	1
3.53081754489691	3.44272770000458	1164	1
3.52026069842182	3.41243086964971	1165	1
3.53635483465163	3.42922847484763	1166	1
3.52727180913343	3.44572498802873	1167	1
3.54597421812808	3.48428744354253	1168	1
3.55852543611717	3.52371417149646	1169	1
3.54641006604925	3.49219441295210	1170	1
3.55117941170254	3.49971202098932	1171	1
3.56126216629611	3.52559503782885	1172	1
3.55345305874236	3.50475794691030	1173	1
3.55818693526098	3.51157726114313	1174	1
3.54830221669969	3.51596856263011	1175	1
3.55211724592167	3.51749437271780	1176	1
3.53444799471828	3.46129732278981	1177	1
3.55047093800540	3.50410699143659	1178	1
3.56112354152343	3.50937986084341	1179	1
3.54779056465322	3.47580627968394	1180	1
3.53760232993458	3.47036165910680	1181	1
3.54536569330744	3.47849688998667	1182	1
3.52275916770896	3.42053416184493	1183	1
3.52120485303342	3.40565604998401	1184	1
3.52697876546995	3.43613049752799	1185	1
3.52498777192164	3.44312383804513	1186	1
3.52819107132121	3.46361564674619	1187	1
3.53701398361122	3.49067299642698	1188	1
3.55667877775420	3.51253839066080	1189	1
3.55282025388704	3.48637085388734	1190	1
3.53714737044231	3.44866461137467	1191	1
3.53347180485419	3.44303577216119	1192	1
3.53084918600190	3.43341151299567	1193	1
3.52548006537703	3.41837427397685	1194	1
3.52665233122069	3.42850354849278	1195	1
3.52706314012130	3.44634961492991	1196	1
3.52590172781445	3.43689147935605	1197	1
3.53284046921403	3.44273395041211	1198	1
3.53593477840159	3.46685961755315	1199	1
3.54464745604277	3.47786547913060	1200	1
3.53718375259428	3.46255736943741	1201	1
3.53157411977019	3.48731512078498	1202	1
3.52697141010650	3.42617018142435	1203	1
3.52485696465970	3.43200469937134	1204	1
3.53317682976340	3.46676366553770	1205	1
3.53591207654119	3.48679845350128	1206	1
3.54976858943103	3.52837889797547	1207	1
3.55125058607833	3.54187798613204	1208	1
3.55145945826948	3.51739849236558	1209	1
3.54660634439236	3.48194854016692	1210	1
3.54103757186700	3.44682803751592	1211	1
3.53751290743909	3.44616391242502	1212	1
3.53456556157131	3.43090537878008	1213	1
3.52985105386808	3.42750643403446	1214	1
3.53459901438524	3.45966962236828	1215	1
3.53580694224243	3.47682913310671	1216	1
3.53899306938219	3.48128730484180	1217	1
3.54925982323527	3.51392962965659	1218	1
3.54169670586772	3.48468793459753	1219	1
3.54162984439478	3.46858096347702	1220	1
3.54681718739745	3.48263871389992	1221	1
3.55111704423636	3.52967947474512	1222	1
3.53446878019491	3.45267496210564	1223	1
3.53456589836696	3.41330998303358	1224	1
3.52497312580088	3.42489136964527	1225	1
3.52312408193902	3.42148698707255	1226	1
3.52741479101839	3.41508070974205	1227	1
3.52717414700804	3.43495133933060	1228	1
3.54894337385541	3.46833586538045	1229	1
3.53713014741009	3.43661212517550	1230	1
3.54693607685727	3.47597514469215	1231	1
3.52989015369588	3.40461296673307	1232	1
3.52114022055286	3.37949136590424	1233	1
3.52834822364843	3.42076982751061	1234	1
3.52966640600629	3.42563155222690	1235	1
3.53424845339417	3.45237078134020	1236	1
3.53247886056594	3.47856990484086	1237	1
3.51887107355554	3.43732595701995	1238	1
3.52319501653539	3.43952214271673	1239	1
3.54357353943285	3.49541998198856	1240	1
3.54071776258320	3.47153002646642	1241	1
3.53656767158522	3.46320628171957	1242	1
3.53340527343908	3.42326003996950	1243	1
3.52648766101381	3.44199851449864	1244	1
3.51377011440104	3.41779204913637	1245	1
3.51838736305841	3.41366747189528	1246	1
3.52657230105721	3.44580493998016	1247	1
3.52391380443948	3.45485167347279	1248	1
3.53691118618765	3.49079470620064	1249	1
3.52391621435967	3.44101634742291	1250	1
3.51611782365626	3.45464543602100	1251	1
3.53542501676044	3.46039341324973	1252	1
3.53235492012907	3.44592288167505	1253	1
3.53614680680515	3.45478528739367	1254	1
3.52764823280875	3.44682718833057	1255	1
3.52763085608848	3.45656279601263	1256	1
3.55085494178532	3.48784004530214	1257	1
3.53257953165992	3.43753700903908	1258	1
3.52855015364732	3.40396038869327	1259	1
3.53746139903129	3.46823449481012	1260	1
3.52876150593916	3.44086083808086	1261	1
3.52668299254282	3.44835173688587	1262	1
3.52953872045845	3.43141484701421	1263	1
3.54588531306332	3.46800773652911	1264	1
3.55034861158393	3.48710397210309	1265	1
3.53054985483230	3.44515765130800	1266	1
3.53617468401770	3.48142033422094	1267	1
3.55397255795067	3.52030568261411	1268	1
3.57234901786272	3.58711449202015	1269	1
3.54901486131795	3.51087549808176	1270	1
3.54318877814701	3.48458715195937	1271	1
3.54025087555916	3.44533565753718	1272	1
3.54897002388513	3.50688299682647	1273	1
3.53497076972955	3.45659896353493	1274	1
3.51965205314541	3.45474610749504	1275	1
3.52769249599420	3.43114630354045	1276	1
3.54133026573813	3.45750000863331	1277	1
3.53616289130165	3.46617894347689	1278	1
3.54402308652405	3.49552564988557	1279	1
3.54848490322078	3.49883888685692	1280	1
3.55255103486573	3.48718531113585	1281	1
3.54029394404150	3.46719645138760	1282	1
3.55144698339581	3.49201106593048	1283	1
3.54662810009993	3.47386748919922	1284	1
3.54990828835368	3.49190362948054	1285	1
3.53945050986895	3.42782740205505	1286	1
3.54259906555646	3.46016639364886	1287	1
3.54608864914759	3.47939435642844	1288	1
3.54107927089293	3.48030482758783	1289	1
3.52748065831646	3.43172678492573	1290	1
3.52652071533069	3.40595124130826	1291	1
3.53463198573161	3.43601052926751	1292	1
3.53511126324953	3.46114677814851	1293	1
3.53556990165152	3.48391734680567	1294	1
3.52880405619567	3.44538744889677	1295	1
3.53706149631624	3.46747075912562	1296	1
3.53984731654110	3.47303816743030	1297	1
3.54821789419800	3.49004242407629	1298	1
3.54175647503299	3.47134268388908	1299	1
3.53744810900352	3.46717869693651	1300	1
3.53381514200649	3.46132863203724	1301	1
3.53164280895101	3.49396773812094	1302	1
3.54082719602895	3.45977181296415	1303	1
3.54397736492515	3.49028265699308	1304	1
3.52684436607745	3.43761401390065	1305	1
3.51858532638914	3.36157486262523	1306	1
3.52162062637888	3.38945325348014	1307	1
3.51710507604971	3.43125986699940	1308	1
3.52006177958711	3.41953195165525	1309	1
3.51632643035527	3.41271453237383	1310	1
3.51847986576943	3.42792372007246	1311	1
3.51977810751995	3.39329715907008	1312	1
3.53257439485199	3.44337116314878	1313	1
3.54585692712793	3.52200085608576	1314	1
3.53177271158261	3.47624184799428	1315	1
3.52218336910861	3.42707627108017	1316	1
3.53376758316806	3.44792717806593	1317	1
3.55108475866712	3.48906230970221	1318	1
3.54010656752309	3.46260454701511	1319	1
3.54156416977952	3.50005552278842	1320	1
3.53123305384315	3.45861209122053	1321	1
3.52217436260560	3.42881541787555	1322	1
3.53017092819036	3.45603963445154	1323	1
3.53610040453748	3.46691359679321	1324	1
3.54380161619399	3.48872206679782	1325	1
3.53946358574081	3.48441758008790	1326	1
3.54117532347441	3.49817359017583	1327	1
3.55327532379361	3.50322677624825	1328	1
3.53514917734915	3.45086054776795	1329	1
3.53416010757302	3.45258545487837	1330	1
3.54350580135653	3.45087368131512	1331	1
3.55400173807883	3.48928662729316	1332	1
3.54077312210750	3.46733364685454	1333	1
3.54343763599231	3.43756677930167	1334	1
3.54899488938947	3.47153463872607	1335	1
3.56668262881864	3.53484926598079	1336	1
3.55928434165389	3.53747661613220	1337	1
3.53509062765432	3.46688843849429	1338	1
3.53546584614514	3.46571644284457	1339	1
3.52844615409562	3.44612468505817	1340	1
3.54003261080422	3.43772680613691	1341	1
3.55360450120119	3.47515177695299	1342	1
3.54169268203441	3.46559808328179	1343	1
3.53472551235101	3.45039048068206	1344	1
3.52087253687261	3.45009418217952	1345	1
3.53786184696172	3.48166142648390	1346	1
3.54164385239126	3.48117094596980	1347	1
3.54718202062062	3.49885703543660	1348	1
3.53862086077013	3.48872375191042	1349	1
3.54008989184659	3.47252881092585	1350	1
3.53478855516254	3.47053724904633	1351	1
3.53233508384120	3.46824129634144	1352	1
3.54646842581835	3.48864373111149	1353	1
3.54925839233112	3.48969771514193	1354	1
3.53906768413297	3.44939409093625	1355	1
3.52675884174948	3.45162460538791	1356	1
3.53774175505964	3.46620222124401	1357	1
3.54068531511905	3.46832513519885	1358	1
3.51306178442215	3.43672125203611	1359	1
3.52489026278816	3.41798191452282	1360	1
3.52779538804870	3.42622871548474	1361	1
3.53933111356437	3.44347578385014	1362	1
3.51895297478148	3.42862244705064	1363	1
3.51799896957996	3.42020834414726	1364	1
3.53199226846741	3.43905942784361	1365	1
3.54171143109597	3.44574086241074	1366	1
3.54099819167412	3.46453429573050	1367	1
3.54712600909551	3.44952189030767	1368	1
3.54945269192438	3.46204718766433	1369	1
3.53619937515277	3.42558346839606	1370	1
3.52391274478097	3.39653795871757	1371	1
3.54499941286913	3.46975136808734	1372	1
3.54532011558060	3.46452289982939	1373	1
3.55557268923562	3.50328676130003	1374	1
3.54053381794161	3.46660713098009	1375	1
3.53857408087067	3.44608474866992	1376	1
3.54253930798432	3.48344801152432	1377	1
3.54218488940842	3.48524805985197	1378	1
3.53427938113461	3.43417793757770	1379	1
3.54116909464545	3.43659774327776	1380	1
3.51862009347435	3.39818929585719	1381	1
3.53544302072837	3.45828520137772	1382	1
3.53800315020048	3.49025557456342	1383	1
3.53426662255575	3.44274871761690	1384	1
3.53788856752145	3.46126493297348	1385	1
3.52753898113285	3.44167569219734	1386	1
3.51500007452273	3.39862940009305	1387	1
3.52861330560351	3.45962047117557	1388	1
3.54154257518449	3.51161323791523	1389	1
3.54637374812397	3.51834395774992	1390	1
3.55326511977970	3.51746073947735	1391	1
3.56914437581533	3.55696884250375	1392	1
3.58199580406738	3.58278543058551	1393	1
3.56298475213808	3.55021889270357	1394	1
3.55381402256137	3.49724479779003	1395	1
3.55705920115521	3.51762853755161	1396	1
3.55108763723750	3.50759643675222	1397	1
3.54472078055722	3.50337668361257	1398	1
3.53412729524620	3.47195414390611	1399	1
3.53327910455689	3.47754469797629	1400	1
3.54284168458426	3.49092451222302	1401	1
3.53822632509864	3.45992383537351	1402	1
3.53291107388853	3.46473407049632	1403	1
3.53487853138617	3.42695699603362	1404	1
3.52106146707523	3.41182226325259	1405	1
3.52570888648036	3.41656601291958	1406	1
3.52982719398966	3.42077002121006	1407	1
3.53295075984136	3.43601887403237	1408	1
3.53783956623801	3.44890327500161	1409	1
3.54849159257878	3.46152503619135	1410	1
3.53997732491038	3.44837965264946	1411	1
3.51414332581334	3.39958164687213	1412	1
3.51992735914045	3.42249845794930	1413	1
3.53774124994529	3.47318014410532	1414	1
3.53673519918083	3.44825851582700	1415	1
3.53752454264574	3.45264601435520	1416	1
3.55152165985687	3.50870727203303	1417	1
3.55249683836552	3.51090057232552	1418	1
3.54829449638009	3.47222269488962	1419	1
3.54050737969381	3.46127386874582	1420	1
3.53176373390978	3.43214543506065	1421	1
3.52530822593963	3.42238483346800	1422	1
3.53133637944791	3.44110490503161	1423	1
3.54629074684510	3.48337155802519	1424	1
3.54868371711700	3.52562882750532	1425	1
3.56709951769240	3.57246296324159	1426	1
3.54730962413959	3.48394445588633	1427	1
3.53337150714514	3.43400401159658	1428	1
3.53382104322070	3.45400396774369	1429	1
3.54040619641243	3.48332151329571	1430	1
3.54250154273142	3.48836580584773	1431	1
3.51989948992810	3.42393023798417	1432	1
3.52765595203145	3.40782281877051	1433	1
3.51520608931179	3.39727044850796	1434	1
3.51846379341600	3.37145071861591	1435	1
3.52473629550711	3.42470694709838	1436	1
3.53744226152168	3.44166584562852	1437	1
3.54690446491158	3.46523097600002	1438	1
3.54200872003060	3.43396389678316	1439	1
3.54536605164757	3.46794063040437	1440	1
3.53547739865915	3.44946144000128	1441	1
3.52960284057202	3.43349635821186	1442	1
3.52099403601886	3.41892610157805	1443	1
3.53186195681859	3.42476511828133	1444	1
3.53438777045019	3.44316653261593	1445	1
3.53870863942814	3.40573634867041	1446	1
3.54441583011306	3.44046775284577	1447	1
3.55492917905411	3.50192701734436	1448	1
3.55312186836303	3.49702895956620	1449	1
3.54326429798104	3.45008008537247	1450	1
3.54000732004765	3.43263818556331	1451	1
3.54478103044771	3.46237717499316	1452	1
3.53247030276049	3.44947456784943	1453	1
3.52559518399125	3.41295149572218	1454	1
3.52448488766824	3.40185843584008	1455	1
3.52784634569868	3.40195620766249	1456	1
3.53862163657051	3.43976782850689	1457	1
3.54277080873352	3.47670639182532	1458	1
3.53542265637459	3.44657863826985	1459	1
3.53958541643848	3.46338042924955	1460	1
3.53584196049126	3.44533326733607	1461	1
3.52547239672808	3.43020868975684	1462	1
3.53000449049823	3.45366379818321	1463	1
3.51371109128391	3.37956513271311	1464	1
3.51155484044325	3.37683815208915	1465	1
3.52501274454703	3.41337760544327	1466	1
3.53404131986696	3.45028314181331	1467	1
3.54173394789807	3.44470995356902	1468	1
3.52934465013479	3.41161614476946	1469	1
3.53378323150825	3.45901944322667	1470	1
3.53396587730891	3.46877235254133	1471	1
3.53247076590459	3.46265318604584	1472	1
3.54008439929876	3.45977328392514	1473	1
3.53417302582892	3.45308405634161	1474	1
3.54445183265887	3.48209931239737	1475	1
3.55051876280261	3.50386839015974	1476	1
3.54376532919709	3.48006935768446	1477	1
3.52635870237539	3.44121101833299	1478	1
3.52931561505122	3.49687259808494	1479	1
3.53033460376703	3.42231572363407	1480	1
3.53130779107061	3.42347593190982	1481	1
3.54766052029864	3.49131260182253	1482	1
3.55108871525581	3.48649492896480	1483	1
3.53081229238478	3.40463898808965	1484	1
3.52755685160836	3.44099539339164	1485	1
3.51954367949615	3.42242944664181	1486	1
3.52351633301525	3.42535257129359	1487	1
3.52680048968076	3.43452514280963	1488	1
3.53380875546950	3.42989371305923	1489	1
3.53170484418532	3.41677467569709	1490	1
3.52751096220934	3.39878458017573	1491	1
3.53169824869195	3.42744819423177	1492	1
3.53937866579866	3.44766815061815	1493	1
3.52275787036924	3.39874391823345	1494	1
3.51254744632925	3.34510239070503	1495	1
3.52779564937529	3.42504611993000	1496	1
3.52966523387813	3.43050933511938	1497	1
3.52064997413258	3.38111674749634	1498	1
3.52443779902008	3.40404486095135	1499	1
3.52264701614265	3.40067650113320	1500	1
3.54438739825999	3.50253026214360	1501	1
3.55169572499857	3.49615039242608	1502	1
3.56692435424352	3.53701325087828	1503	1
3.55028538925745	3.49033268916924	1504	1
3.54261320700403	3.47832689439683	1505	1
3.53398566981081	3.45654687681498	1506	1
3.53740910550103	3.45803538940535	1507	1
3.53220196217649	3.42191216415706	1508	1
3.51709319987798	3.36765312900465	1509	1
3.52843663923344	3.43401246566583	1510	1
3.52945021201117	3.44944385928719	1511	1
3.53207815578619	3.42606089166058	1512	1
3.53443042522960	3.42852782826408	1513	1
3.54265919120723	3.44395358169641	1514	1
3.53856589565240	3.44516113329378	1515	1
3.54638532376280	3.46689574971341	1516	1
3.54467041708528	3.45999149869261	1517	1
3.53959222767301	3.47506695498278	1518	1
3.54700719345151	3.49627683115585	1519	1
3.52787217062551	3.44317293572876	1520	1
3.54882753328195	3.46036280407948	1521	1
3.54808457894842	3.46151095892652	1522	1
3.54051277817580	3.48216192831414	1523	1
3.55304252542551	3.48974397477022	1524	1
3.55000033052990	3.50344206257670	1525	1
3.54150434251498	3.47930455566981	1526	1
3.53095163151196	3.44010079480673	1527	1
3.52494504859747	3.38256995537943	1528	1
3.54105213527662	3.44595615940882	1529	1
3.53161372408628	3.42140448299975	1530	1
3.53571603119752	3.42956491662554	1531	1
3.52590323297772	3.44865895340735	1532	1
3.51960090476973	3.40526320672055	1533	1
3.52601173265757	3.43088107992234	1534	1
3.52213943851654	3.37903067525959	1535	1
3.52298432930826	3.38960083590861	1536	1
3.52228201138978	3.39254447957698	1537	1
3.52256605733710	3.41760394478877	1538	1
3.54331782798308	3.44561785145263	1539	1
3.53046222964648	3.42657030694098	1540	1
3.54047324747842	3.43328577733045	1541	1
3.54063434929292	3.46972253819908	1542	1
3.52891958828404	3.42864640590782	1543	1
3.52727056449792	3.41931467578434	1544	1
3.52477363021880	3.40254485082897	1545	1
3.52350336161143	3.44144290209168	1546	1
3.54812330974006	3.47975044929010	1547	1
3.55313977459755	3.49556316864645	1548	1
3.55670378532220	3.51379902758399	1549	1
3.54632336756959	3.48665632029651	1550	1
3.55248946754179	3.47593512256340	1551	1
3.54323346619097	3.46936918100798	1552	1
3.53067247481757	3.41290815553200	1553	1
3.52467936569928	3.38859013331436	1554	1
3.54006188771928	3.45663890391302	1555	1
3.54493080219559	3.48357838246536	1556	1
3.53546413893729	3.42956101354348	1557	1
3.52942968357272	3.41941813901266	1558	1
3.53626546727604	3.45005691313206	1559	1
3.54098906623437	3.44725930338707	1560	1
3.54586377253150	3.44770389356089	1561	1
3.52666965239449	3.43574270369402	1562	1
3.52184092024089	3.41171298725144	1563	1
3.52470318705958	3.43529569103023	1564	1
3.52974493548412	3.42559320098293	1565	1
3.53103053612271	3.41723467975478	1566	1
3.53762923139953	3.42733864285978	1567	1
3.53449596227111	3.42065160317818	1568	1
3.52682829062850	3.39606182338825	1569	1
3.53760184297290	3.44341830795362	1570	1
3.55381929295724	3.48871388052535	1571	1
3.55113718778473	3.48071883450534	1572	1
3.53723564014967	3.43799866715503	1573	1
3.52953096922661	3.42347184841043	1574	1
3.52342011227221	3.38332421564895	1575	1
3.53983359738850	3.43920899265427	1576	1
3.55365100701156	3.48591772824443	1577	1
3.54830872860282	3.48052293859805	1578	1
3.54203684611363	3.45469541940451	1579	1
3.54795771372491	3.47877225234225	1580	1
3.54713377282121	3.50960997796443	1581	1
3.54224194999995	3.49171060051063	1582	1
3.54766088355571	3.49182510779759	1583	1
3.54855808718280	3.46841421403311	1584	1
3.53756876469908	3.47248159946387	1585	1
3.54500140102282	3.46785326049153	1586	1
3.55027319713749	3.48730696149161	1587	1
3.53832948064247	3.48951090786354	1588	1
3.54368561995050	3.47099732980860	1589	1
3.54987416169932	3.50011561232073	1590	1
3.54797199804137	3.49568147728690	1591	1
3.53842215065418	3.46423942637420	1592	1
3.53522551121493	3.43425434180813	1593	1
3.54339748359174	3.45691759117931	1594	1
3.54703587017050	3.49016819431291	1595	1
3.53921449952573	3.44258934292303	1596	1
3.54422772355249	3.46520328975372	1597	1
3.53803886247773	3.44521684401014	1598	1
3.53546917637831	3.44457027634438	1599	1
3.53028874024077	3.41500669586708	1600	1
3.55275577085694	3.47755169980448	1601	1
3.54970482859956	3.46912947866604	1602	1
3.53800322880962	3.47146844428403	1603	1
3.53204659830759	3.44561164634048	1604	1
3.54716514551973	3.48746455432423	1605	1
3.52536224384973	3.42451560026479	1606	1
3.54003113233792	3.43783278646076	1607	1
3.55136344300977	3.46961755945642	1608	1
3.53797058675464	3.45695824101010	1609	1
3.54469379888147	3.47130068664272	1610	1
3.55008727429328	3.48612222094986	1611	1
3.52652898439458	3.38611292810104	1612	1
3.52552585154708	3.39228564157516	1613	1
3.53957221574372	3.44368171579771	1614	1
3.53147699898789	3.43796998691468	1615	1
3.53293461165258	3.41639924998819	1616	1
3.53245496461462	3.38911809823858	1617	1
3.52750961218901	3.40204969507291	1618	1
3.54608131101613	3.42628597967130	1619	1
3.54174934734042	3.43725895296029	1620	1
3.53365488063941	3.45178900385311	1621	1
3.53425103854384	3.44427170175154	1622	1
3.54432632643383	3.46434445020735	1623	1
3.55035117888944	3.48539395362197	1624	1
3.55127002385992	3.50527843848431	1625	1
3.53453410693710	3.45040404254910	1626	1
3.55183732552506	3.48674429565141	1627	1
3.54919110565114	3.48670632036861	1628	1
3.55078976990635	3.48591006718287	1629	1
3.54248372145247	3.43195060888672	1630	1
3.53862729589409	3.42837755943045	1631	1
3.54848456179418	3.47433080741880	1632	1
3.53926382227478	3.46828987902538	1633	1
3.53192058390364	3.41673800144803	1634	1
3.53378235664747	3.43477514243973	1635	1
3.53930489098387	3.45691866159101	1636	1
3.54011582206619	3.47782466503873	1637	1
3.55696526028722	3.52254620482306	1638	1
3.55226797081747	3.52583556157262	1639	1
3.53706171770618	3.51111156327993	1640	1
3.55505250648440	3.52245690867126	1641	1
3.56240905456952	3.51968089749960	1642	1
3.54471767015764	3.44413827647246	1643	1
3.53512245147057	3.45462627409733	1644	1
3.53198561468897	3.41269560925431	1645	1
3.51148261214278	3.39623290223624	1646	1
3.52444051911436	3.43445659469967	1647	1
3.53508122055120	3.47160254609770	1648	1
3.53586208271884	3.44143917831869	1649	1
3.55525883163519	3.46214753976278	1650	1
3.52978766104075	3.42558809598959	1651	1
3.51336634537837	3.38331746558293	1652	1
3.51659280130977	3.39826132442293	1653	1
3.52042049345209	3.38631629142231	1654	1
3.53612400436144	3.43155937322259	1655	1
3.54157242624980	3.47170179940709	1656	1
3.55537272637073	3.51620402639032	1657	1
3.56782469290643	3.53311992615703	1658	1
3.54582070458647	3.47571453245855	1659	1
3.53493588694432	3.42630319479307	1660	1
3.53499656191748	3.45374576602437	1661	1
3.54460836267474	3.45095814478798	1662	1
3.53644673559182	3.43036545062072	1663	1
3.55362788244309	3.47741979609820	1664	1
3.55411592102343	3.47423569095181	1665	1
3.55891510530491	3.51556895855838	1666	1
3.55659155141875	3.51909406083598	1667	1
3.55868126422526	3.49635623750079	1668	1
3.54745269766620	3.51112790648245	1669	1
3.55826627207456	3.51880852493697	1670	1
3.56167840103390	3.53171781862156	1671	1
3.54550926801747	3.48363027971460	1672	1
3.53637113163219	3.49654719952736	1673	1
3.54704866404885	3.50234108320714	1674	1
3.54818673014481	3.46773475093300	1675	1
3.55413070526735	3.48354971068231	1676	1
3.55696684497463	3.50892424418781	1677	1
3.55080883896169	3.48680222015063	1678	1
3.55161415961975	3.50194832309709	1679	1
3.54056859542909	3.46396291845787	1680	1
3.54149729697991	3.46123572942338	1681	1
3.56492714225143	3.51268936940943	1682	1
3.57319543641200	3.52678492704975	1683	1
3.53881976029092	3.43930398521338	1684	1
3.53966537060106	3.48522937396331	1685	1
3.53963728019468	3.46629838945869	1686	1
3.54238311252084	3.46809845743356	1687	1
3.54243989752833	3.48831994461304	1688	1
3.54778213767415	3.46694060515460	1689	1
3.55140980078427	3.49488408496729	1690	1
3.55314459650894	3.50106616333512	1691	1
3.55503124253460	3.49568787049755	1692	1
3.53120880732662	3.46607431980851	1693	1
3.54464400973559	3.50106617272705	1694	1
3.54965865834981	3.50650699361227	1695	1
3.55164404257467	3.49508063790886	1696	1
3.54241051406268	3.47125368626780	1697	1
3.54921253043161	3.47389320157201	1698	1
3.55377925084294	3.47599421090698	1699	1
3.54398933333220	3.45175960126973	1700	1
3.54884659512460	3.43606396512378	1701	1
3.54839082479570	3.47593838666120	1702	1
3.54110151117023	3.45201038688269	1703	1
3.54830982372296	3.51567449469919	1704	1
3.54466527982481	3.49692102331054	1705	1
3.53858736567917	3.45363243744223	1706	1
3.53429563946598	3.44603501509856	1707	1
3.54084239389699	3.46762177406660	1708	1
3.54928971645920	3.47813045834079	1709	1
3.56540596062925	3.53016173519563	1710	1
3.56417706481998	3.52243077195286	1711	1
3.56380960450885	3.52986929742317	1712	1
3.56588105250948	3.53422852576634	1713	1
3.55590862678505	3.49342987982080	1714	1
3.53459332842742	3.46205321403668	1715	1
3.52152514939831	3.38431350140074	1716	1
3.54327331100903	3.43051299923995	1717	1
3.54831100300560	3.47362479545566	1718	1
3.54579428622228	3.49255632419352	1719	1
3.53852210494941	3.42663906773950	1720	1
3.54023654948422	3.45744691619722	1721	1
3.53110620542072	3.44650921623090	1722	1
3.52474036173025	3.43559335601933	1723	1
3.53764922939171	3.46510213233382	1724	1
3.54890542120950	3.47030894229976	1725	1
3.53739257142647	3.46275939204188	1726	1
3.53836414548017	3.43258311511289	1727	1
3.54135958908344	3.43803356061008	1728	1
3.54788743314273	3.47549863418839	1729	1
3.55639328711497	3.52802322315067	1730	1
3.55687583771395	3.48102371420689	1731	1
3.55442086978445	3.46784501544237	1732	1
3.54051723025135	3.46067994976259	1733	1
3.53188544042502	3.44062680183414	1734	1
3.52714396686733	3.41600280194271	1735	1
3.52351619702179	3.39363071336166	1736	1
3.53687658475527	3.40845645288358	1737	1
3.53474473343156	3.41644874799898	1738	1
3.53102597840249	3.41179297261246	1739	1
3.52613520384960	3.39226032366714	1740	1
3.52286298958715	3.41103145155447	1741	1
3.51987173420979	3.39129818216087	1742	1
3.53760727845288	3.44587477180115	1743	1
3.54773411969529	3.49284403340212	1744	1
3.54997954231661	3.48965616026663	1745	1
3.53918060699798	3.45829016728081	1746	1
3.54503236648635	3.46278589846674	1747	1
3.54177353037000	3.46113115486812	1748	1
3.54328362778971	3.47706542491362	1749	1
3.54040871848770	3.43953899016017	1750	1
3.54346636779094	3.46502308254066	1751	1
3.53911345207779	3.47088279176293	1752	1
3.53429688497231	3.46593187804197	1753	1
3.54058353822451	3.49010615070695	1754	1
3.54386422207142	3.46739780973327	1755	1
3.54027101362870	3.47017389235573	1756	1
3.55004529215352	3.46420510393003	1757	1
3.54279629307221	3.47752467707296	1758	1
3.54733175126950	3.48828507472169	1759	1
3.55245809909113	3.48976109005648	1760	1
3.54670950934634	3.50007341101790	1761	1
3.55686760128307	3.48551017006545	1762	1
3.56797826318317	3.53867648826756	1763	1
3.55497147047063	3.49618004233431	1764	1
3.54271953734726	3.43078179285997	1765	1
3.52382550206052	3.38904104303931	1766	1
3.53593067617970	3.43286222424378	1767	1
3.52995471194497	3.43465291957084	1768	1
3.53834350278924	3.46376949410127	1769	1
3.54242126943890	3.46205050662762	1770	1
3.52859201378677	3.42668744000770	1771	1
3.53311549195532	3.43820362182779	1772	1
3.52698440661786	3.42741646538301	1773	1
3.53704293808372	3.44241770079403	1774	1
3.52568116058853	3.41904657052845	1775	1
3.53301475965806	3.44852958252320	1776	1
3.54751713277514	3.48590401016935	1777	1
3.55049491288926	3.49419448121934	1778	1
3.53932712526148	3.45151825478942	1779	1
3.54275259487364	3.49825261776358	1780	1
3.54917287942953	3.47670901641892	1781	1
3.53434931350294	3.44781353815001	1782	1
3.56630443186942	3.51378804836963	1783	1
3.55959957838965	3.50824547132605	1784	1
3.56029578486367	3.50218164427111	1785	1
3.56350045759128	3.51334182359878	1786	1
3.55599487542393	3.49746525472726	1787	1
3.54013094651224	3.49065104941428	1788	1
3.53904258128018	3.44711574149052	1789	1
3.54753481636297	3.48056358437031	1790	1
3.55070250105426	3.45363664820760	1791	1
3.53479388256266	3.41867264702295	1792	1
3.54399471162138	3.47586228142209	1793	1
3.54996449596973	3.48395357426352	1794	1
3.54865315054182	3.46566941441134	1795	1
3.53573806949992	3.48890995498111	1796	1
3.52188033747654	3.44243340482533	1797	1
3.53442454650625	3.44692673056342	1798	1
3.54661080259433	3.43646615492179	1799	1
3.53601925188593	3.42980445421067	1800	1
3.55376053337745	3.47239361665790	1801	1
3.55260837488798	3.48713400525823	1802	1
3.55183244947960	3.52274829205796	1803	1
3.54811672033375	3.48530467609379	1804	1
3.53970253989196	3.45880487915141	1805	1
3.54032042215393	3.47833510727070	1806	1
3.53703000172289	3.45920511074130	1807	1
3.53061429699319	3.45211547167785	1808	1
3.52952961911985	3.43614319106186	1809	1
3.53202002907858	3.43875373643040	1810	1
3.52532448359782	3.42853353051439	1811	1
3.53096418413636	3.45323749868765	1812	1
3.53551534286432	3.43625152384854	1813	1
3.53890492397644	3.43799624255227	1814	1
3.52969134154474	3.40374867742141	1815	1
3.52518792177954	3.41856519063624	1816	1
3.52472713938408	3.40320177393920	1817	1
3.51905624561421	3.39151404347550	1818	1
3.51995599499698	3.40483965902724	1819	1
3.52400609915754	3.42527544041480	1820	1
3.54882538826937	3.48744318672121	1821	1
3.55219253507653	3.49101800048523	1822	1
3.54283827410141	3.46691617175313	1823	1
3.55567875376466	3.50741322429912	1824	1
3.56375006521198	3.52901371787458	1825	1
3.55005297334506	3.48623274969779	1826	1
3.55163298387661	3.50082453648385	1827	1
3.55276621783794	3.50229459657777	1828	1
3.54715009960788	3.47337666637106	1829	1
3.54955777922201	3.48677611368361	1830	1
3.55366144698862	3.47490497811893	1831	1
3.54730939526303	3.47328024236948	1832	1
3.54679459221189	3.47146004064454	1833	1
3.54288698117199	3.45590099212743	1834	1
3.54639970857271	3.46973318181004	1835	1
3.53821778337036	3.47180110773053	1836	1
3.52997699103417	3.45882200205685	1837	1
3.53669854230684	3.45652618552967	1838	1
3.53457018712325	3.44839117223657	1839	1
3.52142563120872	3.41945976375632	1840	1
3.53035790168736	3.44021299562899	1841	1
3.52607778296098	3.44831907930825	1842	1
3.52842294160161	3.43468661335872	1843	1
3.52825700080049	3.44470249079486	1844	1
3.52827556317663	3.43558986921497	1845	1
3.53140274344498	3.44425138075540	1846	1
3.53749565000933	3.42295281457365	1847	1
3.51636116489050	3.37020701202181	1848	1
3.51938311990372	3.39002928750280	1849	1
3.51814907280286	3.40449159094603	1850	1
3.51205656520816	3.38838939641032	1851	1
3.52500502713800	3.40916213726464	1852	1
3.54510832934303	3.44942851485358	1853	1
3.53773635365985	3.45262005254124	1854	1
3.53376209678825	3.44968895094221	1855	1
3.53471169425480	3.46886902049772	1856	1
3.53582225811458	3.48557140943066	1857	1
3.53853995683586	3.47446146851100	1858	1
3.52681967010583	3.44820898481237	1859	1
3.53195036766332	3.45072261129271	1860	1
3.55121382203427	3.48008130368446	1861	1
3.54472589326414	3.45215467935742	1862	1
3.54263374845328	3.43527945383119	1863	1
3.54440787067348	3.45084004060717	1864	1
3.53337731318110	3.44826744483002	1865	1
3.53804262482411	3.42078460013778	1866	1
3.54472833200989	3.45821870353634	1867	1
3.55118544718158	3.48395985544374	1868	1
3.55259445407179	3.50095325786507	1869	1
3.56116764221274	3.54303436405488	1870	1
3.55641882485317	3.49768337335806	1871	1
3.53987724000920	3.48202720060933	1872	1
3.54400086681083	3.46778232542013	1873	1
3.53837067808607	3.43726007911500	1874	1
3.53373944491650	3.43952005383007	1875	1
3.54564725827245	3.49666388423883	1876	1
3.55496023017751	3.53188806050182	1877	1
3.55835928634200	3.49177306309052	1878	1
3.54618874368913	3.45383813688225	1879	1
3.53841936030810	3.47005768009771	1880	1
3.53750177353023	3.44725298089131	1881	1
3.53009690643548	3.44593357545287	1882	1
3.54073226270333	3.47643410489137	1883	1
3.53615300213338	3.46352868107195	1884	1
3.53486497192047	3.49205633622741	1885	1
3.54507221414827	3.49779950724942	1886	1
3.55569783138612	3.52554487243663	1887	1
3.54416943782368	3.47712433687344	1888	1
3.53930382891351	3.42779682636512	1889	1
3.53989731425941	3.46301531254399	1890	1
3.54187310799713	3.49814926680357	1891	1
3.53734986535413	3.49447838290746	1892	1
3.54741857205212	3.48889301881213	1893	1
3.53829360461759	3.45111693741642	1894	1
3.53980354349044	3.48371042739423	1895	1
3.54383124124820	3.51369348360656	1896	1
3.55544558009847	3.51540731580919	1897	1
3.53196054374685	3.44564835344302	1898	1
3.53923369167809	3.43950802846026	1899	1
3.54836196606697	3.47261617664813	1900	1
3.53413131127682	3.42511106028010	1901	1
3.53237612746131	3.42365238166185	1902	1
3.54338580773647	3.46233348904896	1903	1
3.55378047847209	3.47222148380858	1904	1
3.54867277120137	3.47137269697474	1905	1
3.53577429755304	3.44229482581533	1906	1
3.54230485543173	3.45510482289477	1907	1
3.55734570199535	3.49425976898552	1908	1
3.55038636796695	3.48412373993582	1909	1
3.53530539929788	3.45619566258639	1910	1
3.54225622198853	3.45597227652712	1911	1
3.54294466931477	3.46323474817140	1912	1
3.56717635145083	3.54929525211803	1913	1
3.55954369399138	3.49338474999731	1914	1
3.54791771231459	3.48909790236953	1915	1
3.54818060241481	3.49686969958009	1916	1
3.53397515376218	3.44793964253824	1917	1
3.54243560582756	3.45453190073233	1918	1
3.55004577546019	3.48151783133991	1919	1
3.53522056086351	3.43021464181159	1920	1
3.52476911628872	3.41424176375506	1921	1
3.53092018168832	3.43303784509263	1922	1
3.52380555012341	3.40113928702591	1923	1
3.53055043346935	3.40846884595612	1924	1
3.54704585534794	3.46339484384566	1925	1
3.54220547947002	3.48014954655200	1926	1
3.55283822329426	3.51455265511818	1927	1
3.56901609039642	3.53678276652262	1928	1
3.55064343291599	3.49648698552987	1929	1
3.54852879421358	3.48105173365797	1930	1
3.54983404426622	3.48602366167221	1931	1
3.55912688424826	3.53588538906376	1932	1
3.55017427241036	3.49134806241594	1933	1
3.55237973940854	3.47590156216750	1934	1
3.53530063738687	3.45517928593969	1935	1
3.54202762798075	3.45691685786679	1936	1
3.52803936757393	3.39428687216369	1937	1
3.53175730186650	3.41641163962373	1938	1
3.54811313664244	3.45541831031963	1939	1
3.54417382129729	3.46883342858702	1940	1
3.53423367257322	3.43766168520345	1941	1
3.51944686893901	3.42197614986842	1942	1
3.53073816904285	3.43964073591867	1943	1
3.54733715265298	3.47718484094790	1944	1
3.53291447432893	3.46013767791364	1945	1
3.53437290558664	3.45629572562216	1946	1
3.53737539548470	3.44336476227515	1947	1
3.54477055066672	3.47466857825690	1948	1
3.53528872618558	3.45484820182317	1949	1
3.54072296097080	3.47599839913544	1950	1
3.55180474510887	3.49144989761472	1951	1
3.55612953014294	3.49385550976963	1952	1
3.54350961666147	3.44796703327915	1953	1
3.55761688702037	3.48841087373597	1954	1
3.54227685526890	3.45408341681747	1955	1
3.53772446046986	3.46464004582839	1956	1
3.54550469363620	3.47030546847441	1957	1
3.54412001753602	3.45143105759897	1958	1
3.52595791665525	3.43998657966006	1959	1
3.54280377838443	3.44349928288648	1960	1
3.53153502249946	3.42299373958198	1961	1
3.53306739795680	3.42786516187519	1962	1
3.53705262612381	3.40626143947138	1963	1
3.54353651446357	3.44913362389835	1964	1
3.55110222757878	3.46941061250020	1965	1
3.55610060586222	3.47066507485841	1966	1
3.55001897677519	3.47789243183812	1967	1
3.54511527156605	3.51415618651347	1968	1
3.56138450865039	3.51524990504247	1969	1
3.55123037988131	3.48460111633730	1970	1
3.54260917881486	3.45032293510483	1971	1
3.53242991423791	3.43648390496975	1972	1
3.53977119080309	3.44537397411954	1973	1
3.54278057584857	3.45420878279217	1974	1
3.54800751847753	3.44769654939843	1975	1
3.55260465141113	3.48782506068012	1976	1
3.52829279577977	3.42894763257243	1977	1
3.53587435913772	3.44427440490467	1978	1
3.54767525958663	3.49465067044714	1979	1
3.54407176685590	3.48104404867309	1980	1
3.55722793121835	3.49423768854138	1981	1
3.54437166425937	3.48027326719777	1982	1
3.54731069980190	3.49540937983950	1983	1
3.55750272157551	3.50949190199516	1984	1
3.56172492813426	3.52171191575773	1985	1
3.55710064601451	3.50492347912542	1986	1
3.55182043699147	3.50819238560158	1987	1
3.54229918256825	3.46897528981351	1988	1
3.53948678861266	3.44019339414506	1989	1
3.54646963573388	3.47095921252867	1990	1
3.54967161873799	3.48796566018219	1991	1
3.54525728633496	3.47804885707731	1992	1
3.55683730796065	3.48274967911230	1993	1
3.53970329851544	3.42368081664860	1994	1
3.56140840879990	3.49357060708149	1995	1
3.55451275229380	3.51439208231161	1996	1
3.53250422861774	3.47999693405226	1997	1
3.53762551832652	3.46123891000735	1998	1
3.54588676302961	3.47068752453943	1999	1
3.55408598624097	3.51483151034013	2000	1
[truncated: 3,000 more rows]
