# Supplementary material for: Reversibility and Viscoelastic Properties of Micropillar Supported and Oriented Magnesium Bundled F-Actin
Source: PLoS One. 2015 Aug 31;10(8):e0136432. doi: 10.1371/journal.pone.0136432 (PMC4556452; doi:10.1371/journal.pone.0136432)
Supplement: S1 Data — See the Readme.txt file within. (ZIP) [file pone.0136432.s004.zip › Rheology-raw-data/120416 10mM/fov1041noDD/fov1041noDD.txt]

3.72903777744028	3.51301229238681	1	1
3.73346099906353	3.53197624630050	2	1
3.74703654772810	3.55684594398620	3	1
3.73333586589437	3.53054235089715	4	1
3.75151251874444	3.53279034095804	5	1
3.75105352563521	3.53297091762841	6	1
3.74155415345042	3.53812165181321	7	1
3.75231800503059	3.58055954303237	8	1
3.75696099013495	3.58711244546228	9	1
3.74152578237858	3.57271371271213	10	1
3.72093257915637	3.50724584429544	11	1
3.71316724082489	3.47214316586210	12	1
3.71204255112090	3.47796123633368	13	1
3.71463154657073	3.48563156488581	14	1
3.72711342063034	3.51160058455636	15	1
3.72807341479770	3.49308003722380	16	1
3.72531878808276	3.48993474311633	17	1
3.73876367572777	3.51413234213080	18	1
3.73839480133519	3.50052484516897	19	1
3.73404531696941	3.52837202478435	20	1
3.73252694793339	3.52838219620337	21	1
3.73066300277640	3.50436718661908	22	1
3.71840787781967	3.45722274781612	23	1
3.73125598265741	3.48618169882982	24	1
3.73096392891870	3.49427443878465	25	1
3.72472056689179	3.50705447448849	26	1
3.73601341426459	3.50544969519720	27	1
3.73694950030514	3.51608101286536	28	1
3.73043846857262	3.49616669166173	29	1
3.75001215566505	3.53007512535984	30	1
3.73535783772055	3.52525361035434	31	1
3.73820937066770	3.53115311319236	32	1
3.73605993046223	3.53298083668554	33	1
3.72851114976968	3.51624826829481	34	1
3.73425014499662	3.52456775573391	35	1
3.73725044221037	3.53784583352357	36	1
3.74092901786515	3.54895953763242	37	1
3.74350231779620	3.57213094436779	38	1
3.72805780846069	3.52992533953952	39	1
3.73457763701570	3.52434174220712	40	1
3.72967867582890	3.52746076280260	41	1
3.73490816270395	3.54951914246650	42	1
3.72341888475522	3.51682903121334	43	1
3.73213285954945	3.51943621127394	44	1
3.72796295502499	3.51799133521948	45	1
3.72813623721848	3.47762050674834	46	1
3.73838484017448	3.52156286368275	47	1
3.73930106421590	3.53668335238307	48	1
3.72020846256207	3.50225337485250	49	1
3.72205028210164	3.47361134671004	50	1
3.71404306822193	3.45303458845858	51	1
3.72922961791123	3.50179636122755	52	1
3.73513436485869	3.56435595606933	53	1
3.73081209988646	3.54236568362493	54	1
3.73259409325031	3.54465983579388	55	1
3.73189346888864	3.52237540836183	56	1
3.73231377466356	3.51130046899691	57	1
3.71766101330355	3.48531370602435	58	1
3.72221626370641	3.48433431441933	59	1
3.71305898918529	3.47369759230329	60	1
3.72176491756375	3.46470157437136	61	1
3.74183320983050	3.51722661203566	62	1
3.74470877372672	3.54641676075231	63	1
3.72564484487286	3.48963949445597	64	1
3.72776576711135	3.49867350391498	65	1
3.73158560224745	3.50471687678640	66	1
3.73862579457944	3.51975199435985	67	1
3.73538244445332	3.53119921945499	68	1
3.73561323766523	3.51390066584944	69	1
3.74402979210070	3.55285943240132	70	1
3.73797008101447	3.55748784454966	71	1
3.74099711169720	3.56595224684354	72	1
3.73881421898586	3.52253092309602	73	1
3.73953717244869	3.56816056100320	74	1
3.74306544788756	3.57764547570835	75	1
3.74502516924225	3.57720991126246	76	1
3.73914459695004	3.53088351832009	77	1
3.73713547094356	3.51179769724086	78	1
3.74082323728255	3.52938092693352	79	1
3.74771170856331	3.56815583871399	80	1
3.72914002922386	3.49710011719952	81	1
3.72564586557175	3.47565828155786	82	1
3.72691665522177	3.50701494519745	83	1
3.71263946621958	3.47197368023563	84	1
3.72032347480324	3.49147516200254	85	1
3.72499040310251	3.48849524622910	86	1
3.72083398477491	3.52043553490790	87	1
3.74388776972841	3.59048687188981	88	1
3.74479721035404	3.58141574079004	89	1
3.74374313598439	3.57574690224698	90	1
3.73529115977474	3.52539175520929	91	1
3.75152110672850	3.59561862390318	92	1
3.74404818851125	3.58475809101302	93	1
3.74558786241628	3.57194219116847	94	1
3.74016335552356	3.57386632872500	95	1
3.73613316730120	3.53302318776530	96	1
3.73149119735426	3.52763656719058	97	1
3.74882544504233	3.57147769290713	98	1
3.74444982512035	3.57123742014721	99	1
3.74340107311559	3.54303734800949	100	1
3.74477383455689	3.53451686945025	101	1
3.74421286143257	3.52668161084896	102	1
3.74471635628903	3.53586064376945	103	1
3.73588291015419	3.53173715788142	104	1
3.73187991515287	3.54051510869676	105	1
3.73057743432546	3.51036051790009	106	1
3.72624023554667	3.49830852786193	107	1
3.72282721380272	3.48743110099415	108	1
3.73793517809514	3.53205384080357	109	1
3.73405945049395	3.52744382004272	110	1
3.73020581251125	3.50822561245907	111	1
3.73792665111910	3.51682763205961	112	1
3.72919766301303	3.51143311806283	113	1
3.74015953660202	3.53602635439273	114	1
3.74939837176812	3.54599317882575	115	1
3.74058848534046	3.52691922726949	116	1
3.73510189246280	3.49788089578190	117	1
3.73686918686104	3.49355256688193	118	1
3.74336181136871	3.54048443266233	119	1
3.74163336982355	3.53251566366645	120	1
3.73473655810495	3.49995873846338	121	1
3.73794926238542	3.52604161145906	122	1
3.74479639687993	3.52540353135908	123	1
3.75399105294485	3.56981140038338	124	1
3.74427371938584	3.52842157993731	125	1
3.73298443033776	3.52239783059829	126	1
3.73168181572882	3.52681082153185	127	1
3.73966582566876	3.54114574542960	128	1
3.74409677719018	3.52168482605333	129	1
3.73659888420688	3.53501764135368	130	1
3.73112988476241	3.50364287339816	131	1
3.73463370611541	3.51434070646652	132	1
3.73918956559858	3.53082778779898	133	1
3.74811164405439	3.54057753733709	134	1
3.73371754668899	3.51236589527856	135	1
3.72613002970127	3.49162033877863	136	1
3.73151219974082	3.53867860913670	137	1
3.73163635237163	3.50929797006011	138	1
3.73263759439850	3.51921734671329	139	1
3.73057063054387	3.51283422414976	140	1
3.73956420863177	3.53053898332508	141	1
3.73112743477211	3.51299824591090	142	1
3.74746918672100	3.53298273095203	143	1
3.74945291858214	3.55146448727801	144	1
3.73782788490428	3.53976915067335	145	1
3.73796592014094	3.53095522633324	146	1
3.73543081637596	3.53244116738374	147	1
3.74015344589633	3.56137180146424	148	1
3.72711244366741	3.52382768125315	149	1
3.73158383149304	3.51818575547870	150	1
3.73482246176832	3.53861801261678	151	1
3.72313920963211	3.52666651701852	152	1
3.74012684376607	3.55124815260525	153	1
3.73032019850635	3.52332366156980	154	1
3.74526258690443	3.53333518548046	155	1
3.72861870368097	3.49597131331235	156	1
3.72503565926269	3.48119418348615	157	1
3.71605077080440	3.47577054995166	158	1
3.72431878757394	3.47200741817962	159	1
3.72555226866261	3.49168586447084	160	1
3.74410672747052	3.55736395931148	161	1
3.73035811562618	3.52983592593153	162	1
3.73392132111930	3.50452943170468	163	1
3.71918771394037	3.47759326917506	164	1
3.74649457777557	3.56024429550669	165	1
3.73841825058961	3.53881170903609	166	1
3.74080444472994	3.56413035945477	167	1
3.74600476677045	3.56831778207625	168	1
3.74037402425303	3.54675969470217	169	1
3.73207995517115	3.55400876999960	170	1
3.72908008463281	3.52922700145832	171	1
3.72937549287072	3.52472388181605	172	1
3.73731484867674	3.54039600975328	173	1
3.74719380905197	3.53991657626418	174	1
3.73480998859694	3.53515241124153	175	1
3.74682678542772	3.55325567749562	176	1
3.74155755818149	3.57383626218757	177	1
3.73637465640627	3.56833751078690	178	1
3.73353863643140	3.53471561449620	179	1
3.73162414854819	3.53795394724528	180	1
3.74768867780732	3.57283635087709	181	1
3.74741313236915	3.54757652276037	182	1
3.74092805605624	3.52164722211544	183	1
3.74205479514478	3.55604244531670	184	1
3.74893420773464	3.55039510657971	185	1
3.74066217015178	3.56523755079976	186	1
3.73546296572616	3.55506971174112	187	1
3.74685374006401	3.55733080340823	188	1
3.74840223902762	3.55476828278619	189	1
3.74702971478141	3.56714067241192	190	1
3.73558132195531	3.52383109996285	191	1
3.74094368959421	3.55977082360707	192	1
3.73490038485966	3.57153835909804	193	1
3.74814455000504	3.57810966857677	194	1
3.74970647529358	3.60559058294790	195	1
3.74855259049937	3.60733183126735	196	1
3.74556149246975	3.58246693456898	197	1
3.74470779777943	3.58601789558343	198	1
3.72999199445852	3.53103704580221	199	1
3.73685683963498	3.55582957394300	200	1
3.74937543022569	3.56856257443208	201	1
3.74858201956193	3.54897246493637	202	1
3.74897443629742	3.55744020948258	203	1
3.74352280153063	3.53621592875414	204	1
3.73613837105239	3.54674988586855	205	1
3.72308400729186	3.51208617083379	206	1
3.74394145347563	3.55778026570890	207	1
3.74424575892489	3.55334944861641	208	1
3.74781839305050	3.55303561065681	209	1
3.74164560053548	3.49486437942799	210	1
3.74140876429050	3.50580381357998	211	1
3.74517673847486	3.52762025885045	212	1
3.74687032670755	3.57115709726809	213	1
3.75461837199629	3.60996505695188	214	1
3.75372789072072	3.61008346641360	215	1
3.74099260057704	3.55719803188681	216	1
3.73189474294250	3.52049007570434	217	1
3.74006246427876	3.51485097459697	218	1
3.73387299410878	3.50454575035684	219	1
3.73049796748418	3.49568791425550	220	1
3.71215521702783	3.43401719214986	221	1
3.70972272816251	3.42979450177091	222	1
3.72827707299334	3.48060143307908	223	1
3.72579817590856	3.50586446782949	224	1
3.72791413612314	3.51082101133850	225	1
3.74327239428639	3.52709540946271	226	1
3.74666441228015	3.51229933380811	227	1
3.73782878411941	3.52598155133277	228	1
3.72422581950635	3.48355020100342	229	1
3.72965175375629	3.48265920116508	230	1
3.72744225406463	3.49963450197627	231	1
3.73212863817704	3.51517002393897	232	1
3.74013348515402	3.52497606360376	233	1
3.73311133445223	3.53185606868417	234	1
3.73149251605631	3.53332789778545	235	1
3.72780996486998	3.51355361392807	236	1
3.74947569124574	3.59108491198792	237	1
3.75290116587750	3.61529285003757	238	1
3.73943071138924	3.53854064091213	239	1
3.74414787969007	3.53776524506485	240	1
3.73381139027761	3.51530230347046	241	1
3.74113994579319	3.54260899302616	242	1
3.74573834961033	3.56868424393423	243	1
3.73192678978384	3.51969454683399	244	1
3.74102667978140	3.52730370186371	245	1
3.74461764700400	3.54053817705770	246	1
3.74031142671635	3.52649870293846	247	1
3.74060439215560	3.52985716459358	248	1
3.73298662732521	3.49501631775595	249	1
3.73251218563772	3.50917003915272	250	1
3.74534297774871	3.53719732617468	251	1
3.73797986781855	3.52859777696180	252	1
3.73452483484275	3.52973564603214	253	1
3.73900933908207	3.54427756254521	254	1
3.74357230136980	3.56400163581386	255	1
3.73777860213326	3.55172404851091	256	1
3.74150387370076	3.54415239241434	257	1
3.72618538504092	3.52872163579139	258	1
3.71776207550890	3.52315926387723	259	1
3.71750947687425	3.49467921667872	260	1
3.71695560802210	3.48529414004716	261	1
3.72397618004842	3.48443578478688	262	1
3.72871397013667	3.51700348923209	263	1
3.71520598424911	3.46989069204542	264	1
3.72396312242067	3.51011881684655	265	1
3.73804638521875	3.53866010613061	266	1
3.72453207055292	3.49606253296735	267	1
3.74628853842964	3.55109387586887	268	1
3.74408167601031	3.53856210137026	269	1
3.73835650531881	3.54404207280856	270	1
3.73668759290680	3.51040745113128	271	1
3.73238134064091	3.52338487282847	272	1
3.73324269038762	3.51982142281348	273	1
3.73891408858671	3.55429975600625	274	1
3.74445801699083	3.54640716054385	275	1
3.73618522389746	3.52532052066441	276	1
3.73222730320097	3.51656578481427	277	1
3.73795748018224	3.52461915002353	278	1
3.72919192076169	3.53284655329743	279	1
3.73196727778357	3.51170242384434	280	1
3.73203605345767	3.50093661765419	281	1
3.74017294224398	3.55205025285164	282	1
3.73380168489584	3.54065820584392	283	1
3.72476416654784	3.49908680333450	284	1
3.71562006420092	3.45192156709894	285	1
3.73227026572693	3.51723526678843	286	1
3.73561210121943	3.54546118452486	287	1
3.74078203168968	3.55496910439699	288	1
3.74038889903481	3.53053328104768	289	1
3.72262382572808	3.50996541969411	290	1
3.72065958878768	3.50956677392272	291	1
3.70797327236965	3.46282974142718	292	1
3.71290398871479	3.46624777886282	293	1
3.72792444377269	3.51151295654382	294	1
3.72788177389129	3.52209252803689	295	1
3.73481495645254	3.51099776803726	296	1
3.74571222884899	3.55154814389312	297	1
3.74916561635164	3.55252791254640	298	1
3.74544253909142	3.56676403765086	299	1
3.75160173078960	3.56857877698894	300	1
3.74322430285394	3.55939434490151	301	1
3.73776750763987	3.52500070073998	302	1
3.74628255089760	3.53395559272945	303	1
3.73348078945944	3.53777328167407	304	1
3.73404266746501	3.53954007950217	305	1
3.74311548144183	3.53616288611708	306	1
3.74369253310844	3.54166574798074	307	1
3.73966723299552	3.58049142728614	308	1
3.74060529468692	3.55263085175013	309	1
3.72897810631189	3.50323764031454	310	1
3.73644351135218	3.55956161770052	311	1
3.72400701368503	3.51452959581873	312	1
3.72708144003156	3.50990505278928	313	1
3.73358666453875	3.52092108603698	314	1
3.71997568739990	3.46699525260542	315	1
3.72561784765250	3.46896045361024	316	1
3.72215531728347	3.48107252818394	317	1
3.72073424152922	3.45528317518086	318	1
3.72627980869277	3.48243918420170	319	1
3.72834416175760	3.48345648323217	320	1
3.71810298851080	3.49086018349931	321	1
3.72486395218266	3.48895543656599	322	1
3.73414996050553	3.51235371360797	323	1
3.73484231961802	3.50544190851305	324	1
3.73904350274001	3.52328279835242	325	1
3.72833748160591	3.51598646640902	326	1
3.73791545633597	3.53094066134867	327	1
3.73975500558826	3.50521012839546	328	1
3.73268519498295	3.48338887794683	329	1
3.73028751900014	3.51338964358062	330	1
3.72248923554321	3.47560406640669	331	1
3.72694914330715	3.50725897240039	332	1
3.72426267298335	3.50178239858967	333	1
3.74141641004661	3.50338188337746	334	1
3.72478377041744	3.49619529424718	335	1
3.72449145964297	3.50749023501263	336	1
3.73030976705167	3.51859849776467	337	1
3.71182514021473	3.45538587693999	338	1
3.73213911991872	3.51782851894215	339	1
3.73211031772817	3.48612773078180	340	1
3.72788237085693	3.48763310226367	341	1
3.73191900418297	3.49843272674399	342	1
3.71709004756783	3.47414380456113	343	1
3.71542497081103	3.47049509818428	344	1
3.70533918387455	3.46768523753221	345	1
3.70222519129972	3.45496079522891	346	1
3.72375190551734	3.48464731088703	347	1
3.72303523193564	3.49118003970182	348	1
3.71229083057545	3.46756864314039	349	1
3.72051631759331	3.48014676275758	350	1
3.72367625303695	3.48743443123780	351	1
3.72315565154137	3.46872312866926	352	1
3.72564761600620	3.48423784699455	353	1
3.73997771554465	3.51777632117669	354	1
3.76028871528707	3.57478622225378	355	1
3.73922723486275	3.52805413416022	356	1
3.72801202574366	3.48619219647243	357	1
3.73237859590302	3.49333775592231	358	1
3.73751673314085	3.52088142816698	359	1
3.73870324467477	3.52974477537984	360	1
3.74169769248873	3.54804226639408	361	1
3.74198796454695	3.54559844844537	362	1
3.74166239899617	3.53966094451333	363	1
3.74472447911153	3.53108918979373	364	1
3.75552324844377	3.59119161346386	365	1
3.75189755914794	3.57727833566381	366	1
3.74356343737582	3.56303218028904	367	1
3.74315411521587	3.54310818603922	368	1
3.73233657150482	3.50799272624432	369	1
3.73549456572955	3.51599466039033	370	1
3.75368874053828	3.58954310134499	371	1
3.74605366265188	3.55604530357061	372	1
3.73571975004122	3.52971222778316	373	1
3.75432285793011	3.57011451199469	374	1
3.74207794712291	3.55979289364020	375	1
3.73208524568805	3.52916623639750	376	1
3.72916129681999	3.51342833787823	377	1
3.71566254043969	3.47805694962233	378	1
3.72048120940248	3.49109524818402	379	1
3.72059281665466	3.49610568944738	380	1
3.73679031184604	3.56897177211271	381	1
3.73048375011802	3.52403429980844	382	1
3.73425419177756	3.55337636754948	383	1
3.74129702901499	3.57629505506126	384	1
3.74954895445442	3.55541145388328	385	1
3.74526553453999	3.52870883794877	386	1
3.72971029544911	3.53083255493197	387	1
3.72503612330757	3.48041774502093	388	1
3.72983687736970	3.51372257174079	389	1
3.73259513946127	3.50344597921979	390	1
3.72044727610081	3.49363345311162	391	1
3.71414926402483	3.45787192831775	392	1
3.72682645510798	3.49252394671970	393	1
3.72298541145025	3.48629790851934	394	1
3.73366602467824	3.53563131144407	395	1
3.73452505186795	3.55076513309274	396	1
3.74504848584165	3.56863978154589	397	1
3.73345463841852	3.53286978870672	398	1
3.72945574630807	3.53145882184219	399	1
3.72493902124442	3.52256992270672	400	1
3.73504946646031	3.53213176249118	401	1
3.74336428478815	3.54580427096770	402	1
3.74236615609845	3.53977274108932	403	1
3.74813132801200	3.54040338519786	404	1
3.72708631292543	3.47309302615395	405	1
3.72434324486133	3.49250164062656	406	1
3.72213785571605	3.49788927263819	407	1
3.73861144615157	3.56753971908535	408	1
3.74213673068978	3.56046025238279	409	1
3.73754654131777	3.53306607123984	410	1
3.73284382936322	3.50279494136912	411	1
3.72388604485417	3.48908492766846	412	1
3.73915802907660	3.52050917711972	413	1
3.74799126994447	3.55945919644561	414	1
3.74609756164040	3.55202155711258	415	1
3.74537932975562	3.55230907981524	416	1
3.74799517786729	3.57245349657314	417	1
3.75337008530470	3.58896217013915	418	1
3.74694693681571	3.59550809035429	419	1
3.74908276020823	3.56072137388112	420	1
3.73089371808704	3.49328007932615	421	1
3.73565023156669	3.50770015382818	422	1
3.72321067207735	3.49562686582495	423	1
3.74525085619813	3.54004478062762	424	1
3.74043611548864	3.53609503743960	425	1
3.73590507029411	3.52473968934347	426	1
3.74858550268484	3.54821848538161	427	1
3.74737099395056	3.55480649545394	428	1
3.74781198077239	3.55710606106273	429	1
3.74515568192500	3.54041140050379	430	1
3.74779733312569	3.57268232728603	431	1
3.73832499630171	3.52385285115266	432	1
3.73332889241259	3.50510774974035	433	1
3.73610775791900	3.50456514960622	434	1
3.71999443196123	3.46698879822981	435	1
3.72907142857896	3.47864784021259	436	1
3.72554236962968	3.52029280771341	437	1
3.71820621912229	3.48926366285920	438	1
3.74237703230263	3.53006999528961	439	1
3.74804380169196	3.57939040794887	440	1
3.73564239030241	3.51717985665988	441	1
3.73131050631667	3.50853489273363	442	1
3.75012003513733	3.60044638367520	443	1
3.73001009995053	3.53275976754245	444	1
3.72945263252680	3.52421491665434	445	1
3.73037164791593	3.52088927467497	446	1
3.73299909818986	3.55391630188091	447	1
3.73067232127261	3.53601278282350	448	1
3.74276403139780	3.54215421593617	449	1
3.74680989865671	3.54944501941332	450	1
3.74969008971746	3.57545534915760	451	1
3.74914153606971	3.55894737763331	452	1
3.74532552520482	3.54137472031134	453	1
3.73021883375581	3.48252165302642	454	1
3.72468124585254	3.50973785097342	455	1
3.73285985417226	3.50423337096853	456	1
3.74466924294250	3.55921894352076	457	1
3.72698404633344	3.47299115933232	458	1
3.72110613361799	3.46927257871261	459	1
3.74324963393286	3.54998679415891	460	1
3.74687912931550	3.54864797615761	461	1
3.73096166297810	3.52829012790186	462	1
3.74445766153374	3.53666516512851	463	1
3.73024320964663	3.52581323062823	464	1
3.72981099170528	3.54124704752877	465	1
3.74027375108954	3.56618434553067	466	1
3.74461256113671	3.56271655068814	467	1
3.73015108783993	3.52212428478261	468	1
3.72981886867924	3.49831339951435	469	1
3.73209688471165	3.50631281468653	470	1
3.73564555151722	3.52939409292055	471	1
3.71725388924107	3.48920212522483	472	1
3.72526812565806	3.48001866778823	473	1
3.73745293491832	3.51541214028429	474	1
3.74741351490466	3.54215360556318	475	1
3.72866869901575	3.51861981547909	476	1
3.72606533928508	3.50647848148691	477	1
3.73228052397766	3.52289237530395	478	1
3.72983952789835	3.50219307500160	479	1
3.71268975574071	3.47013692806219	480	1
3.72987645987904	3.53785695316206	481	1
3.72851435809946	3.52936916333052	482	1
3.73582405199146	3.53388628833326	483	1
3.74446071652750	3.56772476794623	484	1
3.73745219098828	3.51774180484095	485	1
3.72490642569654	3.46502059308376	486	1
3.72653167955046	3.47727934350217	487	1
3.72282711266973	3.48239527300716	488	1
3.73071017290880	3.51105028624503	489	1
3.74781967400692	3.53678904932549	490	1
3.71967383500933	3.48848666977321	491	1
3.72102278419078	3.47369621647749	492	1
3.71481883549318	3.44042662264319	493	1
3.71818226899653	3.46078081534722	494	1
3.71677294495480	3.45627143384637	495	1
3.71775165814204	3.44670369567150	496	1
3.71937441756056	3.48509059036769	497	1
3.72591295834993	3.50948473110097	498	1
3.72592936210802	3.52099518104144	499	1
3.72349214170815	3.50215139426829	500	1
3.72796722723658	3.51128261825081	501	1
3.74235326707581	3.53231613732015	502	1
3.73237148287329	3.51377987375650	503	1
3.71630492880881	3.49147984379672	504	1
3.72632344486808	3.51534056821319	505	1
3.72281568731325	3.49504227210916	506	1
3.71946526011830	3.49961211767584	507	1
3.74255197288084	3.52912232319902	508	1
3.73398300990743	3.52513897779174	509	1
3.72252921630629	3.48865847338867	510	1
3.72784744772457	3.49501519070212	511	1
3.72580272523956	3.48217278204939	512	1
3.74708782076883	3.55546923750986	513	1
3.75056376345474	3.58983867779965	514	1
3.75228222980923	3.55377919800635	515	1
3.74082726811273	3.50498275741832	516	1
3.72347197728991	3.48137678372685	517	1
3.74184650281749	3.51955293628328	518	1
3.72860164048119	3.50779837680237	519	1
3.72069230146296	3.50465527605011	520	1
3.72617782436490	3.50623723888004	521	1
3.72020665236985	3.45867177345323	522	1
3.72332143905792	3.47439508844777	523	1
3.74361226965490	3.55080321403169	524	1
3.74684612666966	3.54984624689726	525	1
3.73392801798295	3.54877078820929	526	1
3.73088621701471	3.50688284357777	527	1
3.74065836509067	3.53989727982367	528	1
3.73143450290796	3.53996146084702	529	1
3.73718033440898	3.53879543296527	530	1
3.75049606495132	3.55682548580848	531	1
3.74558873197129	3.56093135356641	532	1
3.73825890858284	3.54774276125776	533	1
3.74329667588449	3.56127080733185	534	1
3.74126863051904	3.55183463485669	535	1
3.74109575592816	3.55331588192817	536	1
3.73184490682677	3.53425685896017	537	1
3.71414144663300	3.51955827803179	538	1
3.72290058682674	3.52132032830339	539	1
3.72920298295691	3.51169942091227	540	1
3.73135093363465	3.52059350132272	541	1
3.72709134502675	3.48056255900469	542	1
3.71575805715916	3.49142862735380	543	1
3.72345377080086	3.48490644374272	544	1
3.73412049083731	3.49565172889607	545	1
3.72794274663764	3.49091169676411	546	1
3.73064752903243	3.48348816534809	547	1
3.72328407091316	3.52442431596304	548	1
3.72205444583830	3.51048110950842	549	1
3.72584281294207	3.50961800752330	550	1
3.74234688252550	3.53081404159910	551	1
3.74381994053657	3.53802005081707	552	1
3.74825406176830	3.52913167041394	553	1
3.74878858510550	3.56167093415195	554	1
3.75772519443091	3.57349567585621	555	1
3.74292824703238	3.53390925218271	556	1
3.73375145177152	3.49311961332350	557	1
3.75134167803396	3.54509997432001	558	1
3.73934137582853	3.54118171317359	559	1
3.73394658004342	3.52336815764686	560	1
3.74027583883789	3.53526830267841	561	1
3.74461246446968	3.55517935071898	562	1
3.75704492695864	3.57747493929059	563	1
3.73997750529984	3.53223040826897	564	1
3.73186625793164	3.52973284296274	565	1
3.72686817267085	3.50424719901913	566	1
3.73623407146130	3.52334404442527	567	1
3.73107635593883	3.51814458660461	568	1
3.72341732913363	3.49644655407364	569	1
3.72155309381185	3.50332574785001	570	1
3.72328955109172	3.49638900073381	571	1
3.71646554076152	3.44583348043107	572	1
3.71736909730648	3.43966725807116	573	1
3.71804359924153	3.44671581115215	574	1
3.72321369688082	3.51634001322852	575	1
3.73373828842359	3.51165744145937	576	1
3.73352711925772	3.53551652238564	577	1
3.73587681015362	3.52606849928951	578	1
3.73010148071199	3.50358594373129	579	1
3.72303412060462	3.50864695807045	580	1
3.72974021090565	3.49740126331906	581	1
3.73649756618699	3.50018957238390	582	1
3.72603536784660	3.49244000065974	583	1
3.72278892843126	3.47908439647958	584	1
3.71312357846644	3.44574106489024	585	1
3.70987799322653	3.43290618493304	586	1
3.71925767401306	3.47477493719102	587	1
3.71732225173115	3.46850436202128	588	1
3.71532488260835	3.46488603274054	589	1
3.73020383282228	3.51566189187141	590	1
3.74384662784668	3.52828093731434	591	1
3.74484005695515	3.53705017425813	592	1
3.75660023288024	3.56425709529847	593	1
3.75419103237459	3.55270582565927	594	1
3.74735066168983	3.54804140761047	595	1
3.74960582074447	3.54717976917902	596	1
3.73624006897211	3.52938495312002	597	1
3.74267686270378	3.52270003481513	598	1
3.74218225849935	3.50636392793661	599	1
3.74629555331574	3.54151813736082	600	1
3.73032803068376	3.51863522436265	601	1
3.72008896129671	3.48256034362836	602	1
3.72989146746963	3.50223041226617	603	1
3.73691632772585	3.50304252897792	604	1
3.73240212548683	3.51322513880573	605	1
3.73083344878233	3.48304774891065	606	1
3.73418748700819	3.50927180856730	607	1
3.74060597762065	3.49821394271854	608	1
3.74224175071649	3.53906562290298	609	1
3.74226176983840	3.52489864291366	610	1
3.73620109584911	3.54406231268312	611	1
3.73190087632939	3.52973219173331	612	1
3.73357742949580	3.53340510699976	613	1
3.73442609729906	3.54002045844806	614	1
3.74004621002489	3.52928306819251	615	1
3.73940140551981	3.54465626884151	616	1
3.75249551185286	3.56615640934260	617	1
3.73656695252381	3.49499912995030	618	1
3.72469919110960	3.48095208654713	619	1
3.72494772751193	3.46975404332819	620	1
3.73074999368889	3.51344338043741	621	1
3.73582729626930	3.54306586134189	622	1
3.74878370456830	3.56476018008384	623	1
3.73859246699448	3.53805699540246	624	1
3.72388171364613	3.49174790258464	625	1
3.72824234301229	3.50812174171119	626	1
3.72044061243906	3.45969423190340	627	1
3.71541787668913	3.47931522564222	628	1
3.72869059231345	3.50306943001483	629	1
3.73892043727049	3.50533923619911	630	1
3.72562375946159	3.47342608137872	631	1
3.74984560254115	3.55132879431523	632	1
3.75633165498359	3.57263054508394	633	1
3.74921291590403	3.58246303503550	634	1
3.73803246029513	3.53546357879553	635	1
3.74310333241933	3.55213878855284	636	1
3.75042888872754	3.56403461788093	637	1
3.74180141793845	3.53700804105136	638	1
3.73362975684275	3.50456986232303	639	1
3.72444040484890	3.47583312000754	640	1
3.73117302530200	3.47045702662362	641	1
3.72983286811940	3.49948956791198	642	1
3.72396782697559	3.50283435015277	643	1
3.73091174210398	3.53559371991751	644	1
3.73502467025282	3.52981185968652	645	1
3.72852367280513	3.51961247803906	646	1
3.72258602300523	3.47383831613868	647	1
3.73237824727464	3.51730408338063	648	1
3.72652510247664	3.51599798288420	649	1
3.74491648599366	3.55931447620194	650	1
3.75188294435193	3.59368599352628	651	1
3.74509340778348	3.59525052613987	652	1
3.74548986735817	3.56685318045060	653	1
3.72996129525824	3.51801400419705	654	1
3.73964852241367	3.53043880177140	655	1
3.73766034014507	3.51819065897611	656	1
3.74475487225871	3.53839470078485	657	1
3.74089281691108	3.53159948797953	658	1
3.73829961317368	3.51021460775421	659	1
3.73440764429605	3.49371898137135	660	1
3.74371300224369	3.55120066921884	661	1
3.74133759538052	3.53422335286946	662	1
3.74291711605892	3.52612764083937	663	1
3.73768178869779	3.52032086299886	664	1
3.73425455389618	3.52619684520404	665	1
3.72396000963221	3.48145808768664	666	1
3.72232026464929	3.49168250133493	667	1
3.74131095446113	3.53852765115274	668	1
3.75564094143629	3.56119824646999	669	1
3.73835045122572	3.55782208439547	670	1
3.75179218308421	3.57463620092964	671	1
3.75586544397204	3.60932917544768	672	1
3.75042691213343	3.61115548271912	673	1
3.76323485340960	3.61925881382742	674	1
3.77162673221494	3.64007568850437	675	1
3.75071527626047	3.61007591560429	676	1
3.72554894212275	3.51238287265696	677	1
3.74342214861504	3.54886219356814	678	1
3.74095843715472	3.57766903609701	679	1
3.73170411923302	3.55863842480956	680	1
3.73595264539631	3.51108175790474	681	1
3.73877037587861	3.51730944579128	682	1
3.73873698885230	3.51078928897791	683	1
3.73573132584242	3.52211139295077	684	1
3.73628946936330	3.53468347508745	685	1
3.74582395312454	3.51601717424279	686	1
3.74064931876542	3.52300250570546	687	1
3.73399484398819	3.52504483838237	688	1
3.74227901898076	3.53473277384019	689	1
3.75475574139897	3.57378214966792	690	1
3.74696034889678	3.54387778192903	691	1
3.73986629876600	3.52693348478236	692	1
3.74828161387672	3.54474738987370	693	1
3.73971707339654	3.56681179139262	694	1
3.73886345124110	3.53173765109972	695	1
3.73081549196546	3.51681168412313	696	1
3.75011194775552	3.53693329904615	697	1
3.74374731529881	3.54375824730110	698	1
3.75118097210105	3.56044111788050	699	1
3.73447967534445	3.54382512559874	700	1
3.74512009471540	3.57131632453158	701	1
3.73687619101114	3.51924969565891	702	1
3.73100218185512	3.50323208696529	703	1
3.74638754291456	3.53235187029094	704	1
3.73708888749034	3.50968580110057	705	1
3.73175937474924	3.50336783293423	706	1
3.73298738581572	3.51212262399201	707	1
3.72654119707378	3.50479684804372	708	1
3.74240514288119	3.55960129354243	709	1
3.74258619747436	3.55154430929587	710	1
3.74307350682999	3.54534631301885	711	1
3.74604233477340	3.52417651654239	712	1
3.74731656598650	3.54197239350259	713	1
3.74620044313417	3.55338094115821	714	1
3.75585417187059	3.59687761051037	715	1
3.75030576985618	3.59280078715625	716	1
3.75181403718725	3.56473607804482	717	1
3.73505250034465	3.53058786757137	718	1
3.73035849694713	3.50846798854042	719	1
3.72224518068409	3.48276830060768	720	1
3.72722354497815	3.50416805228172	721	1
3.72875409441741	3.48817242744049	722	1
3.73678755920162	3.51414168986441	723	1
3.74662101966787	3.53165241404327	724	1
3.72752411006427	3.51196731757232	725	1
3.73816138779906	3.50535164297779	726	1
3.74204322001553	3.55404079146482	727	1
3.73401376616041	3.53770525017376	728	1
3.71468679165857	3.47993143751751	729	1
3.72512596336258	3.51724097251835	730	1
3.73224758954122	3.52079692074338	731	1
3.72408461325378	3.50778814369678	732	1
3.74603126198619	3.57195693429316	733	1
3.74281055791426	3.55099674808003	734	1
3.73981198073265	3.56065979996011	735	1
3.73568300038311	3.51504235323475	736	1
3.73787404153203	3.51666587256673	737	1
3.74277982192008	3.50272762628886	738	1
3.73114663319246	3.49932796190083	739	1
3.72823247678617	3.50494717764055	740	1
3.73943784215128	3.55104162015892	741	1
3.73953078533612	3.52522526566787	742	1
3.72632378297559	3.50661282696791	743	1
3.73797234554472	3.52494631215370	744	1
3.73988596194268	3.51286488954104	745	1
3.74084135071209	3.51553928900461	746	1
3.74672472976208	3.54349259366570	747	1
3.74691058706616	3.52310951470880	748	1
3.72511330019694	3.50528990921221	749	1
3.71831730693538	3.45379999428961	750	1
3.71380211380977	3.44827712284862	751	1
3.72349009350189	3.47993403431983	752	1
3.72206123991657	3.47580811593161	753	1
3.72259629665454	3.46547430041122	754	1
3.72366194492194	3.47552779972923	755	1
3.74316993063404	3.52132549922521	756	1
3.73041317102532	3.49750098197989	757	1
3.72926502054085	3.50881549438071	758	1
3.71774646963792	3.48301854396601	759	1
3.72857724143671	3.51305867455580	760	1
3.73763759536482	3.54864041340690	761	1
3.73121395632210	3.50851214529256	762	1
3.72997941051988	3.51558765688104	763	1
3.74467904539441	3.53317976541407	764	1
3.74950872405608	3.54655604612070	765	1
3.74558678971265	3.50233380604838	766	1
3.72683412064212	3.51433686185713	767	1
3.71759882509350	3.49119574560745	768	1
3.71795841660281	3.51072580603299	769	1
3.73542620834101	3.55680704175917	770	1
3.72636254699563	3.52043503240009	771	1
3.73682107731820	3.53983017003871	772	1
3.74153647788273	3.57127269011575	773	1
3.73743369439771	3.53082426603232	774	1
3.75089329639721	3.58182642703353	775	1
3.75405662814727	3.57844452606138	776	1
3.76651379027160	3.60961232400160	777	1
3.76310991732799	3.60023257158977	778	1
3.75839885427525	3.56172316954447	779	1
3.75450804225198	3.57925857351037	780	1
3.75456757320577	3.56999134496208	781	1
3.75275912860429	3.56473216871219	782	1
3.74955562039654	3.55493910026898	783	1
3.74854504702891	3.54216191884401	784	1
3.74949968695324	3.52942009094467	785	1
3.74823561557277	3.53994304419025	786	1
3.73764097092651	3.48531630484642	787	1
3.73959590075864	3.51598817864133	788	1
3.73298318559321	3.51001803954730	789	1
3.73522773961347	3.53497952370463	790	1
3.72110151184454	3.48463774104616	791	1
3.72937493710642	3.48851348178527	792	1
3.72841526302668	3.49292197535092	793	1
3.73610576020719	3.51085549716487	794	1
3.73248356031382	3.51181311289373	795	1
3.74087456703056	3.53927757177247	796	1
3.72751417427618	3.50776679820418	797	1
3.73100202409988	3.50790998313618	798	1
3.73323678467620	3.51314777213862	799	1
3.74306603111858	3.52539604016251	800	1
3.74411018435915	3.54995545530201	801	1
3.74802000816462	3.52169165778289	802	1
3.74867425505955	3.52729589264071	803	1
3.74647281667098	3.52627582451554	804	1
3.75015869028368	3.54116258454900	805	1
3.74263895203045	3.53633470250792	806	1
3.74750768716463	3.52337045747818	807	1
3.73204136930299	3.49670952227017	808	1
3.74033041258343	3.54940018299868	809	1
3.74671763868593	3.58934841360871	810	1
3.74836164017216	3.58561993733970	811	1
3.74400143357992	3.55749247065393	812	1
3.74950084833727	3.54572654598094	813	1
3.75151744729903	3.56765672587237	814	1
3.76021727829303	3.57289680694997	815	1
3.72828377470984	3.51568768955701	816	1
3.72822706092913	3.48978618157267	817	1
3.71725532721675	3.49899410728977	818	1
3.70516232753661	3.41561017082151	819	1
3.71422289047605	3.45480002267409	820	1
3.72644803936830	3.48723941205761	821	1
3.72391822392299	3.48952976274972	822	1
3.72306701890686	3.48595368992776	823	1
3.71777445650548	3.47865696412011	824	1
3.72872448701931	3.52248166258365	825	1
3.74109187289548	3.54894777183644	826	1
3.73595797044041	3.52509532195137	827	1
3.73560062216064	3.51121876781047	828	1
3.76509253357680	3.56837818485068	829	1
3.75236389704424	3.56359959534372	830	1
3.74480677842230	3.58831903878233	831	1
3.75070599109722	3.58504708498749	832	1
3.75112199936617	3.58324961852637	833	1
3.74177614423738	3.55508002037648	834	1
3.74197455151624	3.52090632501170	835	1
3.74361207185247	3.52114414248582	836	1
3.74551934644699	3.55983195349741	837	1
3.75364129417124	3.57008899616654	838	1
3.74750322439264	3.55126002542445	839	1
3.72061428782587	3.49941790945255	840	1
3.72135347767442	3.49190688612411	841	1
3.72116064384377	3.48652407133492	842	1
3.71291629544889	3.47388610532128	843	1
3.72058235351361	3.48558615634913	844	1
3.73433453257185	3.50106586448203	845	1
3.72518094813359	3.49248132858446	846	1
3.73382446080582	3.51950005437054	847	1
3.72928309476636	3.51368343695451	848	1
3.72415710379515	3.47578759380761	849	1
3.72362113334041	3.49395427198392	850	1
3.72219489879423	3.50618617557882	851	1
3.71876717255511	3.50595377476348	852	1
3.73101084980294	3.50161398916170	853	1
3.72793211948392	3.50580597263908	854	1
3.73750220507752	3.51665781034262	855	1
3.73135360683933	3.54398747365558	856	1
3.73800243407334	3.52471013046091	857	1
3.74823720405982	3.56243065909193	858	1
3.73854217569953	3.52824278048084	859	1
3.73310462376843	3.53635855254170	860	1
3.75395399498717	3.57281669701077	861	1
3.74292335691615	3.55678949051298	862	1
3.73823949474455	3.54914487223214	863	1
3.73469324794547	3.50623286072862	864	1
3.74320041874167	3.55265016422882	865	1
3.76639258100089	3.59940221218971	866	1
3.74556657683342	3.56101172034261	867	1
3.72411589217245	3.50713161715249	868	1
3.72548289803141	3.48110573846960	869	1
3.71639884174557	3.46490606373083	870	1
3.73474481394136	3.50947266875059	871	1
3.73310767479631	3.52730760251027	872	1
3.72145021485351	3.47033623935001	873	1
3.71448555738290	3.46159292062795	874	1
3.71806588054761	3.48567595212450	875	1
3.71851498164873	3.48329505222431	876	1
3.73034261719964	3.52323515591981	877	1
3.74062834322113	3.55398632895288	878	1
3.74256911633871	3.57233532199796	879	1
3.73096368457257	3.53297034365990	880	1
3.71640209984419	3.46622898538143	881	1
3.73680762977154	3.51461519908480	882	1
3.72949698389708	3.54149277767742	883	1
3.71921379017994	3.51022676378697	884	1
3.72342994273862	3.54822897415663	885	1
3.72659122428192	3.53923799921543	886	1
3.71912645340486	3.54633874262980	887	1
3.73392661326811	3.54395555965472	888	1
3.74038459241961	3.55105607070567	889	1
3.74022101768703	3.51617546553809	890	1
3.73085579052770	3.50839741920440	891	1
3.73711179430369	3.52856105558352	892	1
3.74231398556552	3.52388514507015	893	1
3.73474208695446	3.49615669183393	894	1
3.72053364943553	3.45157870615527	895	1
3.72570276904739	3.49189411215493	896	1
3.72371586312541	3.47011335787168	897	1
3.71660765617105	3.46346985558746	898	1
3.72899011958903	3.51489129129811	899	1
3.74189789171217	3.55567817448760	900	1
3.72946357885277	3.54779240826147	901	1
3.72476559632561	3.51963092432248	902	1
3.72703952820858	3.51688739447549	903	1
3.73732926168759	3.52660762486339	904	1
3.73712790982994	3.51837371913425	905	1
3.73555832823924	3.50814861405031	906	1
3.75132662591996	3.52189846621349	907	1
3.74765420987379	3.51489380226832	908	1
3.72321000980467	3.47107155944046	909	1
3.72929536047700	3.49992937792341	910	1
3.74006609278988	3.50803716990903	911	1
3.73533418114926	3.52516822507952	912	1
3.72847364504718	3.49428636712268	913	1
3.72608197413352	3.49840772301106	914	1
3.72314626233999	3.46611518769692	915	1
3.72933101632457	3.48249915996750	916	1
3.72780565982616	3.51062741255032	917	1
3.71807258210622	3.47237756557113	918	1
3.72083730622059	3.50739407307700	919	1
3.71884021563967	3.48246538497019	920	1
3.72459014222976	3.49733449814636	921	1
3.72759394093113	3.50334674000276	922	1
3.74783167286022	3.55844503927749	923	1
3.72969237738486	3.53785366717029	924	1
3.72053335332485	3.49159622189462	925	1
3.72705616487190	3.50261022654013	926	1
3.74058242675178	3.54200160974589	927	1
3.74307792466955	3.53818086160239	928	1
3.74406098070442	3.53875435378099	929	1
3.73330555283825	3.51281357057663	930	1
3.73776318037351	3.54978400738805	931	1
3.73669106680303	3.50984174298969	932	1
3.74211468329854	3.52398580493607	933	1
3.73054540779081	3.52601539782222	934	1
3.73902221545129	3.57767411654151	935	1
3.74201287020986	3.59814651728361	936	1
3.72802447180368	3.55217609262615	937	1
3.73725673107778	3.57564119642782	938	1
3.73455095580786	3.56885931340627	939	1
3.73651352814964	3.55413716820975	940	1
3.73484971350329	3.54487051427320	941	1
3.73340552462796	3.54771639998393	942	1
3.74515083378254	3.57358331726857	943	1
3.72843694568326	3.51641442344146	944	1
3.72293923983403	3.48937758641892	945	1
3.73217897072260	3.48870243025967	946	1
3.73088359425676	3.53351933814640	947	1
3.72983920674339	3.52093320941491	948	1
3.73406621563933	3.51839820888758	949	1
3.72467522487010	3.49860726159440	950	1
3.71538338259798	3.46265674200662	951	1
3.73300301958684	3.51447748609754	952	1
3.73335649990435	3.54565459972829	953	1
3.72201585222133	3.49875053952498	954	1
3.73194357350482	3.51855428349705	955	1
3.74169907715327	3.55246141064601	956	1
3.74381889354088	3.53635233322484	957	1
3.72812134545906	3.51450917061246	958	1
3.73048621422856	3.49943186061571	959	1
3.73698531146164	3.51264874762707	960	1
3.73231982644215	3.50428284398779	961	1
3.73738799717477	3.53401940041216	962	1
3.72758665950192	3.51092322181170	963	1
3.73325186954376	3.54117769142820	964	1
3.75819366261660	3.61315704647056	965	1
3.74619255553461	3.59331413525687	966	1
3.74844742636697	3.58008824237782	967	1
3.74570901987138	3.54009137700002	968	1
3.74107126844507	3.51366032555141	969	1
3.74798005681529	3.57293746001344	970	1
3.74436856818964	3.55850709633676	971	1
3.74664517894478	3.55310952439794	972	1
3.75535973176141	3.55734128554557	973	1
3.75301281554263	3.59551423913841	974	1
3.73706866811546	3.54803825772356	975	1
3.73234874791578	3.49612117546809	976	1
3.73328625759589	3.54854266656609	977	1
3.72826415168491	3.51842589532104	978	1
3.72987593486996	3.53590102943323	979	1
3.74298910510761	3.56733450941889	980	1
3.74707289184898	3.54804821864591	981	1
3.73160610400936	3.52764660605694	982	1
3.72578356576441	3.50919039911816	983	1
3.72634545858286	3.47561679255387	984	1
3.72678980803874	3.49847342370076	985	1
3.74661753183950	3.52686450098420	986	1
3.74382554707179	3.54049416039519	987	1
3.74158357108891	3.53746537191717	988	1
3.75125103988886	3.52645652084996	989	1
3.72612094518016	3.49078840215899	990	1
3.72206583708167	3.48810392979069	991	1
3.73787486615581	3.51664676279632	992	1
3.74438606375457	3.56114327776245	993	1
3.75088133506188	3.55938614392404	994	1
3.74438087014323	3.54237604386110	995	1
3.73909732485994	3.53936256961410	996	1
3.73706163797167	3.52884928112918	997	1
3.72701615109996	3.50420762978089	998	1
3.73980513094843	3.53346984864193	999	1
3.73215361285495	3.51238933939951	1000	1
3.71817114721449	3.48045898334095	1001	1
3.72813855872620	3.52042830290220	1002	1
3.70865582971642	3.47772413958773	1003	1
3.72939149299515	3.50493176050745	1004	1
3.72961825752521	3.51576637428659	1005	1
3.74918490528409	3.55703257427752	1006	1
3.73830551373661	3.55258580908689	1007	1
3.75329056900148	3.60784784140612	1008	1
3.75616313283337	3.56041177854053	1009	1
3.74676350381127	3.53322811530821	1010	1
3.74254678688021	3.52396453340377	1011	1
3.74116536102228	3.49784483779036	1012	1
3.74400239763411	3.51727386315460	1013	1
3.74619482019936	3.55759896076396	1014	1
3.75686520710441	3.59396347958107	1015	1
3.74220331878484	3.53231655485521	1016	1
3.72575829154231	3.50896949830593	1017	1
3.73122594204574	3.52934010744062	1018	1
3.72939185902762	3.51692022278515	1019	1
3.73168241010755	3.52214868631573	1020	1
3.74410727917284	3.53814476216211	1021	1
3.74644691214301	3.54130020529754	1022	1
3.73659919531828	3.54624315366883	1023	1
3.74443371033442	3.54023406035210	1024	1
3.74418352324280	3.55365165945216	1025	1
3.74156008571847	3.55721131238161	1026	1
3.73012802522879	3.50895327475355	1027	1
3.74364806311154	3.54675604070952	1028	1
3.74623308277811	3.55867667175028	1029	1
3.74017851254880	3.54375641435520	1030	1
3.75284098901779	3.59390441143548	1031	1
3.74650397325904	3.56541171542763	1032	1
3.76810971778710	3.61245096936370	1033	1
3.75432269516179	3.60193331613974	1034	1
3.76006472172005	3.60026194726350	1035	1
3.75422335962702	3.60307405897054	1036	1
3.73742790766960	3.55758114299334	1037	1
3.73551113787764	3.53795917444501	1038	1
3.73675753854050	3.57014496879681	1039	1
3.73379040079985	3.53927231554736	1040	1
3.72545114648095	3.48259992515743	1041	1
3.72982747128050	3.50075820952725	1042	1
3.72818699656711	3.49667359740121	1043	1
3.71953157296804	3.49072587703546	1044	1
3.73425462980832	3.50313105257573	1045	1
3.73367212254825	3.51752377538095	1046	1
3.74090575836000	3.53439105191238	1047	1
3.73631229230958	3.52577686667217	1048	1
3.70960290456172	3.45681416749229	1049	1
3.72776121619473	3.49104219914287	1050	1
3.73322515637767	3.53455466954658	1051	1
3.73448051462201	3.50140383811860	1052	1
3.75366350653882	3.58832896854512	1053	1
3.74774105458955	3.55269800167346	1054	1
3.74340690097814	3.55956986122300	1055	1
3.73334917583759	3.52661760702016	1056	1
3.74058393367780	3.52105973484877	1057	1
3.75078987206502	3.57537772693224	1058	1
3.74947288366341	3.60169473148396	1059	1
3.73630245356402	3.52259669478974	1060	1
3.73060018029745	3.51974082186982	1061	1
3.73945319477621	3.53779157990500	1062	1
3.74289938861141	3.53956072257311	1063	1
3.73902926837094	3.53256611025978	1064	1
3.74772698113687	3.55810192975948	1065	1
3.74759692357613	3.57452609609452	1066	1
3.75527338796281	3.60996369337813	1067	1
3.72317129692042	3.50843801724172	1068	1
3.71922022811364	3.48233743263554	1069	1
3.72251324722911	3.52262366814955	1070	1
3.72637970631913	3.53855565441800	1071	1
3.72201642227637	3.51861955311172	1072	1
3.71843978189406	3.50086345039393	1073	1
3.69948214847427	3.44020654955956	1074	1
3.70672893315737	3.46900143107127	1075	1
3.73808462222545	3.53037445334752	1076	1
3.72929642708222	3.50512842323964	1077	1
3.73488609267000	3.50895049071518	1078	1
3.73783686923794	3.53638308083516	1079	1
3.73344140654982	3.55051269617141	1080	1
3.74133519639379	3.51593551911978	1081	1
3.72688118342683	3.47883134857668	1082	1
3.72461691049913	3.47088744861387	1083	1
3.72727378615309	3.49666287484202	1084	1
3.73841960186943	3.51070335691536	1085	1
3.73391238759107	3.51466222480375	1086	1
3.73662938275770	3.53805619305881	1087	1
3.73550545100502	3.52381108632591	1088	1
3.74211838902239	3.53989313152560	1089	1
3.74735784304136	3.54498636754598	1090	1
3.75458104973300	3.59677772850639	1091	1
3.74166732013958	3.53007265884098	1092	1
3.73892368050732	3.55352066568549	1093	1
3.73773195433749	3.52743665537671	1094	1
3.73735985103654	3.52784135221007	1095	1
3.72179511459098	3.49373740892484	1096	1
3.73356379190202	3.50437154336863	1097	1
3.73583209952381	3.52704215408250	1098	1
3.73211175741672	3.52065314503931	1099	1
3.71693319732641	3.48709549715453	1100	1
3.71899372953332	3.48478541829363	1101	1
3.72493426129361	3.49346331452289	1102	1
3.73416880230872	3.50176780605458	1103	1
3.73429405342447	3.50726982253862	1104	1
3.72416836311731	3.51003300057416	1105	1
3.74084115558400	3.53772368216728	1106	1
3.74032113730254	3.54692787090179	1107	1
3.72965653836159	3.53020732005636	1108	1
3.74912097934656	3.55786254406323	1109	1
3.73382141882642	3.50216309355073	1110	1
3.72046751580046	3.45992999898474	1111	1
3.72609525550155	3.46647909020709	1112	1
3.73896888088167	3.48814162952182	1113	1
3.73718952615493	3.52699301226343	1114	1
3.73257627004672	3.49820281207347	1115	1
3.74369834373267	3.52152171883687	1116	1
3.74167389227977	3.54782110365714	1117	1
3.75511801754316	3.55460845954402	1118	1
3.73399489580984	3.55003513781826	1119	1
3.71784863435347	3.50004973084683	1120	1
3.73328129034463	3.52184331864800	1121	1
3.73832727918557	3.52397674736561	1122	1
3.74455157670308	3.55588031239239	1123	1
3.72492553311546	3.51247515482573	1124	1
3.72437981086338	3.53712384236936	1125	1
3.72681266791699	3.50511701740354	1126	1
3.73204462296479	3.55021206771923	1127	1
3.73896282853345	3.53288067961007	1128	1
3.74147869513230	3.55701626590352	1129	1
3.74273138292722	3.53994203015077	1130	1
3.74127678781491	3.57504288863273	1131	1
3.75161720672037	3.59335190566016	1132	1
3.74823977162410	3.55700830649024	1133	1
3.75026371021320	3.53958534420515	1134	1
3.75865793222669	3.56736745003656	1135	1
3.74767011702894	3.54265187065929	1136	1
3.74768363009693	3.52964613615652	1137	1
3.73411256756534	3.49398833366490	1138	1
3.73422213804049	3.49939134606789	1139	1
3.74299128332871	3.56348299986878	1140	1
3.72525572030776	3.48880615826381	1141	1
3.73220537407202	3.50483463081772	1142	1
3.73536702420322	3.51988854355559	1143	1
3.74358103825286	3.53502449880734	1144	1
3.74963609571328	3.53520560138440	1145	1
3.73883647966500	3.51181578203288	1146	1
3.71959138021009	3.47261316461758	1147	1
3.73012332764287	3.48827041650411	1148	1
3.74494968128933	3.52012764605863	1149	1
3.74466950588559	3.57174124155881	1150	1
3.74990587916137	3.55168810227520	1151	1
3.73845816351021	3.51746216011782	1152	1
3.72487442130634	3.47304003628354	1153	1
3.74503435439997	3.54174135735100	1154	1
3.74218632690819	3.52311446868310	1155	1
3.73735450589667	3.52084139438719	1156	1
3.73683527502952	3.52850605648819	1157	1
3.74591511912222	3.59048026281609	1158	1
3.73259131653943	3.54029618242193	1159	1
3.72139989129364	3.49141071228987	1160	1
3.72766958198984	3.50305480327455	1161	1
3.75071394291651	3.54389883820528	1162	1
3.74212423574964	3.52776403409395	1163	1
3.72332083591797	3.48177144391769	1164	1
3.72512231137118	3.49159071332488	1165	1
3.72945196962643	3.50242462753878	1166	1
3.72676971164428	3.52050202175066	1167	1
3.73065739933570	3.51512953032859	1168	1
3.71296645612623	3.45201401855799	1169	1
3.72108761077237	3.47849062672819	1170	1
3.73710643799427	3.50972261991792	1171	1
3.75066264571638	3.54837380901132	1172	1
3.75015432391089	3.55935505475977	1173	1
3.75408263559961	3.55917036746043	1174	1
3.74050403482285	3.53503253125415	1175	1
3.72566347091722	3.47802614418151	1176	1
3.73100414997212	3.48767531076241	1177	1
3.73457842137646	3.49740839852136	1178	1
3.72940214596487	3.49448325566062	1179	1
3.72052081069333	3.47481711121988	1180	1
3.72334981054971	3.48105689013429	1181	1
3.71991101755588	3.46579569508663	1182	1
3.72207849200789	3.48217806845342	1183	1
3.73720166203723	3.53195910942468	1184	1
3.73459546394049	3.51362373053870	1185	1
3.73800287901841	3.53278614753172	1186	1
3.73465688032395	3.52904812345129	1187	1
3.73623422767405	3.50534531165663	1188	1
3.73603193047737	3.54327008967349	1189	1
3.74325617027061	3.56201823816954	1190	1
3.74529477168191	3.52534435216466	1191	1
3.74774522950384	3.55773290820669	1192	1
3.73681361599418	3.53436145723146	1193	1
3.74587156348334	3.53216423842715	1194	1
3.74026042886473	3.53192637349264	1195	1
3.72266993377056	3.47311985261336	1196	1
3.72135403100218	3.45506506626054	1197	1
3.72787894832254	3.49705095180572	1198	1
3.73641200124440	3.52651119542293	1199	1
3.72541239563146	3.50908222253111	1200	1
3.71641579996882	3.49255159682003	1201	1
3.72244361979876	3.51711030800534	1202	1
3.70816872067015	3.48858101208437	1203	1
3.70739830744582	3.45098107547577	1204	1
3.71640951134075	3.47264206498957	1205	1
3.72375355529236	3.47145859805146	1206	1
3.72384495258532	3.47630141909158	1207	1
3.74677504993487	3.51947523472217	1208	1
3.74215149448837	3.55547259748869	1209	1
3.74509626264905	3.55501103903814	1210	1
3.74269253868703	3.53766454870341	1211	1
3.72834152605765	3.50966759580748	1212	1
3.73082328720890	3.46340499106453	1213	1
3.73241133766426	3.47197378425611	1214	1
3.72314555847083	3.48545539286882	1215	1
3.72629262654819	3.48006757481176	1216	1
3.72491494174427	3.47872208694917	1217	1
3.72910418977021	3.49718797031982	1218	1
3.70995973075826	3.46259803368022	1219	1
3.71720736259963	3.47245273430210	1220	1
3.73122127491949	3.53073808687991	1221	1
3.73222809060055	3.52966515679492	1222	1
3.72598321101057	3.50017756994198	1223	1
3.73105057073034	3.52634511038789	1224	1
3.71586443733072	3.49031757319395	1225	1
3.71413738504854	3.53084431855281	1226	1
3.72645212962758	3.52544161500436	1227	1
3.72706438478575	3.53489892510876	1228	1
3.73077187545466	3.53839948948088	1229	1
3.73008392508599	3.50961078384316	1230	1
3.72787084937846	3.48968521695829	1231	1
3.73047793240530	3.49011085960977	1232	1
3.73211678835984	3.49337496964677	1233	1
3.72597668054213	3.46430918973866	1234	1
3.73173012987278	3.49680621327240	1235	1
3.72315405558121	3.48579118301319	1236	1
3.72174911904535	3.49794832760222	1237	1
3.74769504300003	3.53502560349790	1238	1
3.74684628505064	3.55543759633250	1239	1
3.75915400990204	3.57080184517418	1240	1
3.74634168893745	3.55344649681709	1241	1
3.74983091665910	3.57199713804693	1242	1
3.72873563462514	3.52000527716777	1243	1
3.72470926792686	3.49938564777407	1244	1
3.73017597108310	3.52081010837139	1245	1
3.73284201620080	3.51054714912532	1246	1
3.74910488423512	3.54742714650389	1247	1
3.74732361528698	3.53574709766678	1248	1
3.73571560937375	3.50099632233190	1249	1
3.72122402349503	3.46479439175932	1250	1
3.72828548083595	3.48477040285673	1251	1
3.74629523766831	3.53147464676792	1252	1
3.74259218239171	3.53988370152321	1253	1
3.74793018041814	3.56434736768086	1254	1
3.73639204769922	3.52621471575684	1255	1
3.73285691085003	3.50416620580381	1256	1
3.74570077730606	3.53704104084812	1257	1
3.73694468912291	3.50615762699467	1258	1
3.74441570341960	3.51110238292913	1259	1
3.75144424625046	3.53794967860500	1260	1
3.74651578463746	3.52265462029944	1261	1
3.74119822160797	3.54255116117344	1262	1
3.73668426009676	3.51981173820149	1263	1
3.75344690777241	3.57263531858888	1264	1
3.76198071365105	3.57879360303002	1265	1
3.75070225591594	3.53489278800571	1266	1
3.74512508835982	3.53187641649782	1267	1
3.73730236174846	3.50230031190688	1268	1
3.73382546452174	3.49563257985405	1269	1
3.73508596829087	3.51489009388529	1270	1
3.75410494368879	3.59805123502678	1271	1
3.75896159358324	3.59508563336076	1272	1
3.74370020693827	3.55219451256864	1273	1
3.73812683284975	3.54176397066757	1274	1
3.74417384408346	3.56864521980245	1275	1
3.74855434943267	3.55018533965375	1276	1
3.74729010640427	3.56627464442338	1277	1
3.75673874273851	3.57210306653751	1278	1
3.74893978751806	3.53672360088860	1279	1
3.74714250365997	3.56169934531005	1280	1
3.73365597087657	3.50680736312308	1281	1
3.72480447492745	3.50109978515672	1282	1
3.72080346226565	3.48448043782852	1283	1
3.72251303824369	3.47370805738662	1284	1
3.72863700580322	3.51098990782589	1285	1
3.72417740278565	3.49986995966661	1286	1
3.73616499798082	3.55537946649658	1287	1
3.72814749949072	3.48849321701038	1288	1
3.72751589243013	3.48366978659116	1289	1
3.72090554033102	3.47791720823812	1290	1
3.73838471035413	3.51351268714861	1291	1
3.74664281761786	3.55422528997632	1292	1
3.74677280925391	3.53046246526318	1293	1
3.74203195265348	3.56099298756427	1294	1
3.75514765231700	3.54686901289633	1295	1
3.72456594906425	3.49237296919703	1296	1
3.72241747458127	3.50583992789011	1297	1
3.73798130189510	3.53935301310321	1298	1
3.71622051456421	3.48751414852899	1299	1
3.71555091479120	3.44113875523966	1300	1
3.72899605804108	3.49923718449190	1301	1
3.74226127221059	3.54748281419028	1302	1
3.74365074097679	3.55239066193207	1303	1
3.74346383053987	3.52929326892587	1304	1
3.73421291831904	3.51665791799465	1305	1
3.74751126722030	3.54857718050202	1306	1
3.73123883715077	3.49893834520256	1307	1
3.72326868102555	3.48876942802361	1308	1
3.72165636068875	3.48385555920566	1309	1
3.72313707878951	3.44754706592857	1310	1
3.71795001214165	3.48312992002262	1311	1
3.72681902044183	3.50727497844531	1312	1
3.72291900033091	3.50645183142308	1313	1
3.72179541744425	3.49903743611167	1314	1
3.72814693031301	3.49073882468383	1315	1
3.72164040674237	3.48888048701427	1316	1
3.74123967200723	3.54283208452105	1317	1
3.72937459166696	3.51389295114410	1318	1
3.72320217924032	3.48473818475995	1319	1
3.73067624032712	3.51852530749270	1320	1
3.72389002952212	3.48564376614358	1321	1
3.73905793053364	3.53138514249980	1322	1
3.71818885612518	3.48992863255270	1323	1
3.72375739912503	3.49153285206673	1324	1
3.73064184093111	3.50545375210990	1325	1
3.73037147631645	3.48800755200682	1326	1
3.73274122452793	3.51471221361369	1327	1
3.74490737339903	3.55802514857789	1328	1
3.73679859608205	3.56939166329309	1329	1
3.73844421435615	3.54450618714750	1330	1
3.74593144586948	3.53832366413675	1331	1
3.74489793235459	3.55201563587932	1332	1
3.73105531996900	3.54129939917327	1333	1
3.74041264283290	3.56390008015994	1334	1
3.74721953024565	3.56273682224391	1335	1
3.73293105404485	3.51606767742833	1336	1
3.72282821254990	3.49390219240953	1337	1
3.73750087143226	3.54242413385534	1338	1
3.73390577342712	3.53786082444496	1339	1
3.72528816509425	3.51192047339066	1340	1
3.74542100254714	3.54077824597762	1341	1
3.74261598019468	3.57480176505401	1342	1
3.74574139682895	3.53551581870222	1343	1
3.73780453419962	3.52262376470256	1344	1
3.72594361492537	3.50717030687158	1345	1
3.72590895553433	3.50963895718142	1346	1
3.72152586963757	3.49081687225858	1347	1
3.70745327835565	3.46361531660593	1348	1
3.71611745417403	3.46072727679822	1349	1
3.73127583258424	3.51361633444276	1350	1
3.72790258253962	3.49644564243721	1351	1
3.73750236600239	3.52462836903652	1352	1
3.74511106504894	3.55081557319420	1353	1
3.73084803796620	3.52720020777475	1354	1
3.73663305930295	3.53064357686244	1355	1
3.74358605529429	3.54198689182157	1356	1
3.73459119843545	3.49987203974487	1357	1
3.74058119301789	3.52774827474651	1358	1
3.73341641937065	3.54034690245483	1359	1
3.72807906691020	3.52592082725151	1360	1
3.71808332028446	3.49218469610512	1361	1
3.72369104019927	3.52033410656151	1362	1
3.72760838174693	3.51622132890833	1363	1
3.73687480298611	3.51016698484866	1364	1
3.73932284074470	3.52440800077297	1365	1
3.73175578014568	3.54135989002684	1366	1
3.73610032768821	3.50180266468134	1367	1
3.72822532264842	3.50213511659571	1368	1
3.71937572960629	3.46545126370451	1369	1
3.72352772116903	3.48326696654785	1370	1
3.73038455182820	3.52059392797017	1371	1
3.72695569561616	3.49422529716476	1372	1
3.73842220893228	3.49307981291018	1373	1
3.72607746388145	3.49847310188879	1374	1
3.71897810024115	3.45739584924735	1375	1
3.72166915401493	3.46603106089554	1376	1
3.73072452378303	3.52663759961393	1377	1
3.72559005344675	3.49741184435396	1378	1
3.72782096934485	3.47567291273022	1379	1
3.72588030206312	3.50886608136318	1380	1
3.70695089238570	3.46315971949346	1381	1
3.72361954089863	3.49657750572066	1382	1
3.72086875136891	3.48693299814319	1383	1
3.73960175749314	3.53739965204573	1384	1
3.72797981993681	3.51098227072886	1385	1
3.72902490829510	3.49226679963750	1386	1
3.71965323530031	3.47424918440822	1387	1
3.73819972703303	3.51897140414516	1388	1
3.74104147935249	3.50391196519653	1389	1
3.72092054203537	3.48023151361621	1390	1
3.72693990544576	3.47664130887481	1391	1
3.74767263377555	3.54826586665699	1392	1
3.73484799602946	3.51148323367477	1393	1
3.73082204742685	3.52474568957896	1394	1
3.74050993728722	3.54821653480140	1395	1
3.73231313160113	3.49362269856621	1396	1
3.73492636066115	3.51606075625601	1397	1
3.72729158851915	3.50892852709255	1398	1
3.72880404718810	3.51002755571290	1399	1
3.72087269913677	3.49240930706730	1400	1
3.74131518054096	3.53253867400930	1401	1
3.75370459366175	3.58721882590546	1402	1
3.74299726342586	3.55349399759637	1403	1
3.74155206204985	3.58238168871992	1404	1
3.73588548063306	3.52977197065191	1405	1
3.71729698875225	3.45990526937627	1406	1
3.71292548870308	3.44660239236153	1407	1
3.71940720057351	3.44298919487859	1408	1
3.71035250383781	3.46094366465377	1409	1
3.71570980279574	3.46922001635880	1410	1
3.73040877411294	3.47272013055145	1411	1
3.73387827628952	3.49072019468863	1412	1
3.74306573862044	3.52861240927622	1413	1
3.73989151983845	3.55305237132161	1414	1
3.73255171560618	3.52134627841930	1415	1
3.72332248754639	3.49506139933390	1416	1
3.72531802164836	3.47580122847999	1417	1
3.72666328193166	3.49567590935942	1418	1
3.74496802751848	3.54454790602385	1419	1
3.74004623438894	3.51258618946589	1420	1
3.74494872511311	3.52187912259679	1421	1
3.74167391216965	3.53446253122891	1422	1
3.71981366208012	3.49584016479197	1423	1
3.72950783793531	3.52209487972040	1424	1
3.72879175234504	3.53042680540826	1425	1
3.74542573605630	3.54655136444396	1426	1
3.74995721064727	3.52699374002624	1427	1
3.75438715110007	3.54760859385729	1428	1
3.75858075137329	3.55949855448851	1429	1
3.74704914608213	3.52585990896240	1430	1
3.73246917338286	3.48867636874898	1431	1
3.73536582141830	3.50435380718669	1432	1
3.71804328999922	3.45638475351646	1433	1
3.73166092777088	3.47416612295044	1434	1
3.74105788158727	3.54347104383633	1435	1
3.73560459035979	3.51995434695733	1436	1
3.75519251825213	3.54921087092005	1437	1
3.74384342899553	3.56413135359887	1438	1
3.72585004947161	3.49628459778546	1439	1
3.74711699546731	3.55520623079729	1440	1
3.75902738656840	3.59376886979111	1441	1
3.74952534094864	3.57085058802547	1442	1
3.72941889254219	3.51987086381146	1443	1
3.73539910863782	3.54403764804503	1444	1
3.73939103866319	3.54352215537810	1445	1
3.72841833270986	3.52908938337536	1446	1
3.72240650529935	3.51386015330617	1447	1
3.71755677311538	3.47939078774037	1448	1
3.71046708304836	3.47585785081555	1449	1
3.71863562055647	3.49099244181562	1450	1
3.74183145606978	3.52699923671692	1451	1
3.72698576633300	3.50417900351557	1452	1
3.73379465393048	3.51928843019867	1453	1
3.74832209814544	3.53744180990888	1454	1
3.75467128638680	3.52090490754202	1455	1
3.73075889792686	3.50091301260045	1456	1
3.72893774521669	3.52200041837578	1457	1
3.73044731187604	3.49580605216441	1458	1
3.74058890659390	3.54680095997496	1459	1
3.74196907147021	3.54921582316791	1460	1
3.75172309061000	3.55890191983207	1461	1
3.73645679431252	3.54973377533180	1462	1
3.74051274299978	3.52967718424149	1463	1
3.73228596020467	3.51866727948737	1464	1
3.72503237012070	3.48152421184364	1465	1
3.72031159941646	3.47262680813828	1466	1
3.72349037868141	3.48590729641344	1467	1
3.73191245881223	3.51764124833068	1468	1
3.72214385489346	3.46997380987400	1469	1
3.71674884322770	3.48525138438309	1470	1
3.73172272756162	3.50753420564885	1471	1
3.74511323222642	3.53518014545708	1472	1
3.73385724589765	3.51519326973414	1473	1
3.72659033822097	3.50077548143117	1474	1
3.73723872178074	3.54670984541677	1475	1
3.73838900878013	3.50897995944709	1476	1
3.74031250074994	3.50713743058648	1477	1
3.72473442217216	3.50269968312595	1478	1
3.73586430331175	3.54375399566483	1479	1
3.74284312148820	3.56817223748996	1480	1
3.74380640186814	3.51546128756082	1481	1
3.73752399156107	3.52851905110307	1482	1
3.72848014988295	3.50734846808083	1483	1
3.73191063566963	3.50754057586063	1484	1
3.73403624583648	3.53958370388553	1485	1
3.73874830731769	3.51780116834384	1486	1
3.72849722254256	3.48865121890565	1487	1
3.72153315467738	3.46153344423493	1488	1
3.72730975471733	3.50659584392867	1489	1
3.72199806614686	3.48173106074954	1490	1
3.70879610258320	3.45300565173359	1491	1
3.72342506163818	3.48789583099003	1492	1
3.73019257867704	3.48781374654822	1493	1
3.71196691662523	3.46065141457381	1494	1
3.72024457853645	3.47214436954215	1495	1
3.73268059164887	3.49606057308490	1496	1
3.72586181229059	3.49439616507534	1497	1
3.72991685960094	3.51262645021906	1498	1
3.72804252373434	3.53380486341951	1499	1
3.72847094004631	3.54171739610615	1500	1
3.71677131931296	3.47308414237720	1501	1
3.71717952359539	3.45288632369899	1502	1
3.73001064200616	3.49553416841666	1503	1
3.74494215947874	3.55024890531622	1504	1
3.75032154093840	3.55922431769189	1505	1
3.75435467780902	3.56813931735355	1506	1
3.74222189464133	3.53950052837183	1507	1
3.74344556611157	3.56023401232545	1508	1
3.73769711771911	3.52518835528624	1509	1
3.73214433132791	3.52136006174403	1510	1
3.72105324844193	3.47724935999364	1511	1
3.73018567043194	3.49787578612496	1512	1
3.73812560730150	3.53777163073085	1513	1
3.74618597525351	3.58922751596364	1514	1
3.74172319603420	3.51082023205690	1515	1
3.75480171857975	3.55429064607665	1516	1
3.74733167917804	3.53696335147442	1517	1
3.73767877854298	3.54569110651446	1518	1
3.74389337738001	3.54714624484736	1519	1
3.73798016435943	3.51782287114523	1520	1
3.73581909447989	3.50665849655831	1521	1
3.72994862452417	3.50135173412652	1522	1
3.72725588730975	3.50434533538502	1523	1
3.73194605627920	3.51798674668503	1524	1
3.74044605181775	3.54144974106796	1525	1
3.72334770297615	3.51143560551790	1526	1
3.74103378733174	3.52613319030831	1527	1
3.73791736078551	3.53478127604668	1528	1
3.73877548719259	3.52429845713449	1529	1
3.72925972684771	3.52553033241439	1530	1
3.73723249188596	3.53484033622195	1531	1
3.73113248153491	3.50241616005718	1532	1
3.74343806995271	3.54110309113822	1533	1
3.74316006202114	3.56425538135486	1534	1
3.74240137906125	3.55227822763474	1535	1
3.74247808669991	3.54203667269061	1536	1
3.73779252655772	3.52519609899934	1537	1
3.72656647872123	3.50565113464760	1538	1
3.71778804821324	3.48596693790389	1539	1
3.71156104708400	3.46907361118399	1540	1
3.71936616873550	3.48129183420408	1541	1
3.72232695980078	3.49047925943414	1542	1
3.73910165594356	3.49892740442572	1543	1
3.74253166916033	3.51417901197475	1544	1
3.73777384571545	3.49642038236495	1545	1
3.72622673000367	3.50181765010771	1546	1
3.72392802801656	3.51718120297653	1547	1
3.74185169527157	3.54899691135075	1548	1
3.73624515058610	3.52907622663098	1549	1
3.73983794691464	3.53269038994205	1550	1
3.73242046364705	3.54291496281528	1551	1
3.73549352563459	3.53984833188506	1552	1
3.71872023514686	3.48892658448133	1553	1
3.71761911333141	3.50036043732838	1554	1
3.71717869325470	3.50379403450898	1555	1
3.73212753589775	3.51005645592304	1556	1
3.73158220724015	3.51903936871486	1557	1
3.73248853353710	3.51028007601358	1558	1
3.72806289923941	3.52650370147657	1559	1
3.72495841192844	3.50949098705777	1560	1
3.71383807697141	3.48438258496529	1561	1
3.74479955234148	3.55495034193158	1562	1
3.73274000236559	3.52841580812218	1563	1
3.73451030947901	3.52072246778905	1564	1
3.71830629282450	3.49768572827322	1565	1
3.72211765075009	3.47575022874862	1566	1
3.72820531228099	3.50229190154791	1567	1
3.73287935245640	3.50207760699834	1568	1
3.73414123762957	3.52204187171545	1569	1
3.73525479439894	3.51794070198351	1570	1
3.74453605803346	3.51851857587232	1571	1
3.73791012668044	3.51845482610558	1572	1
3.70963113888706	3.42131696576749	1573	1
3.72069747021912	3.47559959838258	1574	1
3.74634453561930	3.54611264471198	1575	1
3.72450216386267	3.47636628907968	1576	1
3.72098336184402	3.45571376800025	1577	1
3.71945574107208	3.45178199894290	1578	1
3.71833251483054	3.43554216262708	1579	1
3.73515602728472	3.44886370828107	1580	1
3.71232542302689	3.41211756816829	1581	1
3.71137752550649	3.43122895938676	1582	1
3.72067775003894	3.45901891483798	1583	1
3.71358563604694	3.46119996434524	1584	1
3.72236297246473	3.50308669022386	1585	1
3.73429754924362	3.54410229085435	1586	1
3.73511828378894	3.55755515004623	1587	1
3.71790748187069	3.50716863297121	1588	1
3.70723434350082	3.49060262223874	1589	1
3.70476472547070	3.44007326616800	1590	1
3.70364689506039	3.42904848077487	1591	1
3.71041800991173	3.44559333916922	1592	1
3.72075175096749	3.48471493303129	1593	1
3.71782160575885	3.46914080068304	1594	1
3.71866394500750	3.49021653403151	1595	1
3.72862467077201	3.50508089362684	1596	1
3.72818502024395	3.52494589645307	1597	1
3.73455368899350	3.54343171154964	1598	1
3.75061331126818	3.56824321600411	1599	1
3.74778785063889	3.59069605024045	1600	1
3.74733173810258	3.55270654504309	1601	1
3.74186782344521	3.54650623315292	1602	1
3.73837262374911	3.53352965733651	1603	1
3.73948693691525	3.55045358033557	1604	1
3.73656869007395	3.54078903536034	1605	1
3.73774073555467	3.53758821070106	1606	1
3.74384929002898	3.57554181815171	1607	1
3.75388291601405	3.57285898656205	1608	1
3.74207689459961	3.52577403654272	1609	1
3.74672891960550	3.53761332994770	1610	1
3.74530351499615	3.52246095933102	1611	1
3.74368377134344	3.52506445710160	1612	1
3.73439698885990	3.50983808800817	1613	1
3.72397767741516	3.50544317148755	1614	1
3.73003699176295	3.53052275585520	1615	1
3.73061333700055	3.51756061068505	1616	1
3.74768196071805	3.58681141460602	1617	1
3.74817832127563	3.54181549642368	1618	1
3.75177483300127	3.54208226072248	1619	1
3.73479606254620	3.53255386680715	1620	1
3.74402498217695	3.56651811583317	1621	1
3.72999436797119	3.50839358010533	1622	1
3.72119130618933	3.46762716298570	1623	1
3.72049109345671	3.47041852571538	1624	1
3.75756802940485	3.57598999265912	1625	1
3.75055945446309	3.56153958171875	1626	1
3.73295883010008	3.51166545888055	1627	1
3.73550046884992	3.53495273926579	1628	1
3.74287845057027	3.53529195278526	1629	1
3.73134501791166	3.51767115656859	1630	1
3.73504855178427	3.50566181929688	1631	1
3.74284915937852	3.56514142523696	1632	1
3.73661784954500	3.55330593256339	1633	1
3.75142300057362	3.57695801239471	1634	1
3.73270139043195	3.50291815283534	1635	1
3.72415567468414	3.50103916828837	1636	1
3.72242483612105	3.49476996289422	1637	1
3.72960679581944	3.49207812564836	1638	1
3.73177575891845	3.48641092887513	1639	1
3.72180978264927	3.49070496551351	1640	1
3.73632279842080	3.50399314023393	1641	1
3.73122346741000	3.50933134449510	1642	1
3.72997312727499	3.51607531300088	1643	1
3.74588612808332	3.52972334474505	1644	1
3.75244101201463	3.56170876687380	1645	1
3.74414660308939	3.55505861785313	1646	1
3.74101754946919	3.53914344326969	1647	1
3.74160946583790	3.55253602460599	1648	1
3.72819339989012	3.52028607431624	1649	1
3.71549931500508	3.45645562823488	1650	1
3.73760776420376	3.51699632084412	1651	1
3.73710306860166	3.53788397009599	1652	1
3.73418098271369	3.52743915158036	1653	1
3.73271634588309	3.51235558725151	1654	1
3.74231809506395	3.54827093884302	1655	1
3.74261661660329	3.57112427195946	1656	1
3.74823147085807	3.58003068401656	1657	1
3.73413442348177	3.53528826323682	1658	1
3.73492740122337	3.49753701188513	1659	1
3.73695416229496	3.50659082245804	1660	1
3.73287275183023	3.51121916302012	1661	1
3.72139804687439	3.48307455520617	1662	1
3.74557753358342	3.52780038354600	1663	1
3.75119444773045	3.57307054556673	1664	1
3.74254820826033	3.55836141652915	1665	1
3.74109159634196	3.52042727805977	1666	1
3.72581327134181	3.47864971618555	1667	1
3.73156428245901	3.50810367399045	1668	1
3.74086439269617	3.51046541539579	1669	1
3.72907211568807	3.51139190311155	1670	1
3.72688206855744	3.47276374783146	1671	1
3.72185346558809	3.47355695776759	1672	1
3.72356284829545	3.48225477881953	1673	1
3.73712567926734	3.53802229146504	1674	1
3.74212479520726	3.55242330276541	1675	1
3.74691929207813	3.54865148842432	1676	1
3.72903914086358	3.49588260151464	1677	1
3.72349103619064	3.51232749020032	1678	1
3.74287347936390	3.52001646725480	1679	1
3.73877807171881	3.50240986882995	1680	1
3.73623417841637	3.52911288681988	1681	1
3.73394250088069	3.50919836394247	1682	1
3.73692931489953	3.52314420422618	1683	1
3.73093169835478	3.52500697041321	1684	1
3.74431904454154	3.53990627259285	1685	1
3.74008062515597	3.53023052643633	1686	1
3.73625284343236	3.52404218894145	1687	1
3.74316769439158	3.52778628604887	1688	1
3.71766705079589	3.50041178649421	1689	1
3.72049265010710	3.47426654684695	1690	1
3.71852339362971	3.48436238017328	1691	1
3.73085597818627	3.49805454941339	1692	1
3.73153626779159	3.51600209396224	1693	1
3.72657479090936	3.47368970793404	1694	1
3.72671940250410	3.47964086413259	1695	1
3.73312138379583	3.49803617255302	1696	1
3.72717295281918	3.52494272956437	1697	1
3.73724580171268	3.54911528342354	1698	1
3.75028546471867	3.62894877140432	1699	1
3.73714867515011	3.56297430803964	1700	1
3.74138017483482	3.53273199576078	1701	1
3.71447766565320	3.45584774220330	1702	1
3.71873578575408	3.50512659436541	1703	1
3.74573433292798	3.55195075363335	1704	1
3.74666435924776	3.57282231636962	1705	1
3.73627010612412	3.54522626509828	1706	1
3.72809422902093	3.49191399044271	1707	1
3.73185272525609	3.50918953225702	1708	1
3.72903630221130	3.46013224654931	1709	1
3.72855836996599	3.47908253464122	1710	1
3.74173119880539	3.52469336613880	1711	1
3.73062840818093	3.53158226509295	1712	1
3.72838365368378	3.53383835351534	1713	1
3.73446842231719	3.50694308122784	1714	1
3.73482187738157	3.51041029886590	1715	1
3.73739415083680	3.54132871778829	1716	1
3.72246513454867	3.46970578527618	1717	1
3.72258416080556	3.48335072619386	1718	1
3.74072388591320	3.56718853287476	1719	1
3.73642765375030	3.55398566396194	1720	1
3.72553399963086	3.50242169996203	1721	1
3.72333251948991	3.50860507139522	1722	1
3.72659524063294	3.51979523367959	1723	1
3.72424798115458	3.49943358285942	1724	1
3.74266276693229	3.52506219590305	1725	1
3.72593250163905	3.47971088339003	1726	1
3.73194244496528	3.51440626316525	1727	1
3.75198339330775	3.55806525448793	1728	1
3.75088538495004	3.59698603202995	1729	1
3.73004522060637	3.52760785622209	1730	1
3.73276435271787	3.52944049604937	1731	1
3.72158369304868	3.51355684072140	1732	1
3.71921863591543	3.47791706760241	1733	1
3.72203612353748	3.50547404986672	1734	1
3.71507691331702	3.47117141020018	1735	1
3.71724634275723	3.48595705177512	1736	1
3.72975087886233	3.50584136462536	1737	1
3.74906715965605	3.55752053743074	1738	1
3.75259386303116	3.56995645009803	1739	1
3.75703740665094	3.57345560244293	1740	1
3.75746989019792	3.60737732639240	1741	1
3.75410169535393	3.56338241184054	1742	1
3.74094252644946	3.57425680132906	1743	1
3.74074129146027	3.55946589357053	1744	1
3.73744442495136	3.52901798593666	1745	1
3.73408386434792	3.51625147730708	1746	1
3.74437542282255	3.55932778320258	1747	1
3.74664442742105	3.54892219432456	1748	1
3.73933632969736	3.54295983513455	1749	1
3.74211792930579	3.54915067835649	1750	1
3.73969880387282	3.54968011939137	1751	1
3.72751783720837	3.47417215968053	1752	1
3.70503031673153	3.41266064686584	1753	1
3.70598482830727	3.43142834282311	1754	1
3.72661256000543	3.47617157068077	1755	1
3.74732338346377	3.54850940523641	1756	1
3.74684252296129	3.55103970407428	1757	1
3.73315835280917	3.53258375692517	1758	1
3.75100037514047	3.55559328209832	1759	1
3.74532474104458	3.53875738809505	1760	1
3.73918735576574	3.50667367727032	1761	1
3.74598552487430	3.54049467418518	1762	1
3.73172362525287	3.49469258176469	1763	1
3.73225759733448	3.50139113294851	1764	1
3.72262539106015	3.48825716192527	1765	1
3.73258397460389	3.49841289354077	1766	1
3.70844279118056	3.43051745933734	1767	1
3.71167956708984	3.44784122735913	1768	1
3.73254914267291	3.48258160627495	1769	1
3.74582596916618	3.53245658220455	1770	1
3.71402825923946	3.44880203985192	1771	1
3.70717558752574	3.43044041026750	1772	1
3.69976705896778	3.42357298092371	1773	1
3.70645696656909	3.43837018515416	1774	1
3.71429698794246	3.47118991478337	1775	1
3.71829728048669	3.47590820253378	1776	1
3.72651198202980	3.47978871480333	1777	1
3.72233637722694	3.45139938262655	1778	1
3.73231597772001	3.48634703612685	1779	1
3.73432950388385	3.50970606865666	1780	1
3.73399857062568	3.50881770069101	1781	1
3.71569158084944	3.48765755409532	1782	1
3.72746663622092	3.50286959797139	1783	1
3.73677658841283	3.52959344023741	1784	1
3.72231093896518	3.50304294756446	1785	1
3.72531512858964	3.50371074436090	1786	1
3.72870790541831	3.50763547174292	1787	1
3.71736931138747	3.48661423512309	1788	1
3.72899713257376	3.49380631417563	1789	1
3.74787555886030	3.54852782928454	1790	1
3.74646701951632	3.58915933843058	1791	1
3.74808722126421	3.54107812285125	1792	1
3.74762105176806	3.52920165892699	1793	1
3.73873572888860	3.53017814608365	1794	1
3.73923870794878	3.52244341046685	1795	1
3.73764977284773	3.50189729177740	1796	1
3.72112210159353	3.47500360713469	1797	1
3.72475950928608	3.48600161022866	1798	1
3.72690868811286	3.48013758441916	1799	1
3.71766857411140	3.47944787926696	1800	1
3.72133344999750	3.48719615007732	1801	1
3.73378266318459	3.49631518408963	1802	1
3.71595091029077	3.44695424932773	1803	1
3.71177950415481	3.46880522521486	1804	1
3.73136683759938	3.54540681908309	1805	1
3.73437410488634	3.54369472488397	1806	1
3.73518935354130	3.52325583710311	1807	1
3.72755231764477	3.52493537646200	1808	1
3.73191785923205	3.51384377078723	1809	1
3.71231586262239	3.45691691227271	1810	1
3.72042555536163	3.44137386746179	1811	1
3.73449231857742	3.51130190020628	1812	1
3.75386263890328	3.56039869806027	1813	1
3.73959126114223	3.52967119296647	1814	1
3.74464197781448	3.54835622938469	1815	1
3.73413723458339	3.53795814264539	1816	1
3.71956848467460	3.46773240746348	1817	1
3.71780485191240	3.47432366155533	1818	1
3.71784933296898	3.46064794710639	1819	1
3.73941357636073	3.51339534429855	1820	1
3.71958056248267	3.49405149270940	1821	1
3.72179244965858	3.47753610702010	1822	1
3.72582613291716	3.48977060677729	1823	1
3.73739770642827	3.54078218072580	1824	1
3.71729430112537	3.48164668308268	1825	1
3.72484730855273	3.49553770658188	1826	1
3.72162687171107	3.46822880452229	1827	1
3.72655115715023	3.48915443224392	1828	1
3.72554025684447	3.50350167733701	1829	1
3.72104432081310	3.48287789531831	1830	1
3.72838090887111	3.51817044350473	1831	1
3.71817047479889	3.50661433599342	1832	1
3.72811314586453	3.52069738893208	1833	1
3.75208545157476	3.60316952353309	1834	1
3.74625312446247	3.60026681574115	1835	1
3.75835238614446	3.60257335103727	1836	1
3.74796198002717	3.59320384050783	1837	1
3.75106213648558	3.59089634581716	1838	1
3.74238342589353	3.56526718330593	1839	1
3.74202535923840	3.56650323194400	1840	1
3.75221945378236	3.60129869108378	1841	1
3.75570785684288	3.60474083738116	1842	1
3.73899800944440	3.53739388678201	1843	1
3.72351885012047	3.49955109788491	1844	1
3.72972006496285	3.50889987551413	1845	1
3.73237702894589	3.50365412897326	1846	1
3.73679945104982	3.52064217915438	1847	1
3.74711107152300	3.54830953507127	1848	1
3.73347460362795	3.51562677030306	1849	1
3.73642181029231	3.52612139976070	1850	1
3.72437977657449	3.47875822024999	1851	1
3.73363928635284	3.50615336596888	1852	1
3.71754579815673	3.48978872575869	1853	1
3.72349533414281	3.49864826467567	1854	1
3.73911391161445	3.52689110440846	1855	1
3.73024041635223	3.53037579912327	1856	1
3.72677439487721	3.53433554134119	1857	1
3.73817264897602	3.55678426508497	1858	1
3.75009002041181	3.56168794222655	1859	1
3.75778738842846	3.58102369933810	1860	1
3.74925792747922	3.58183714163920	1861	1
3.75805627953481	3.58879453019288	1862	1
3.74497228545222	3.54409625591897	1863	1
3.73675430154818	3.55365597510476	1864	1
3.74159013016182	3.53119755556602	1865	1
3.74201322749513	3.53212503403658	1866	1
3.73454544381601	3.54546122639956	1867	1
3.74375875471791	3.55767505943287	1868	1
3.73944414827654	3.52909338070338	1869	1
3.72457208253327	3.51152673598059	1870	1
3.73091456127140	3.52585715921547	1871	1
3.74092629815968	3.54124255468366	1872	1
3.73774841388472	3.55675558485997	1873	1
3.74289249944972	3.54547323618470	1874	1
3.74081669798498	3.50620153739909	1875	1
3.74202201682568	3.52477291608169	1876	1
3.72580142895833	3.49785000021371	1877	1
3.72704863525648	3.51178242480512	1878	1
3.74280010418645	3.51143441649432	1879	1
3.74015294185274	3.52914219713090	1880	1
3.73069263534723	3.51047017501804	1881	1
3.74456199742396	3.53522089914399	1882	1
3.74359557739667	3.57701485575429	1883	1
3.74232256169386	3.55803753324798	1884	1
3.71572721347805	3.49578266092820	1885	1
3.71701722588017	3.48359822562188	1886	1
3.72390703797230	3.50039963957666	1887	1
3.72660481066605	3.46657107160775	1888	1
3.72663277658241	3.45605871231496	1889	1
3.74067616584789	3.51894919615271	1890	1
3.74051362593364	3.52890985565613	1891	1
3.73086473627048	3.51141711597498	1892	1
3.73232592939356	3.50767646611610	1893	1
3.73144248290050	3.54008377188814	1894	1
3.72437608411897	3.48904383123512	1895	1
3.72745799580835	3.48554726263289	1896	1
3.71559705916319	3.47926040317216	1897	1
3.72031378494446	3.49674159803279	1898	1
3.72212996552982	3.50254253351904	1899	1
3.72160814505814	3.49141160649620	1900	1
3.71817970089291	3.49378789780493	1901	1
3.72421704845715	3.50330786890320	1902	1
3.70217026050174	3.44601169320343	1903	1
3.72622109610706	3.46292257549816	1904	1
3.73904686271040	3.51149239218645	1905	1
3.73529218173045	3.51133064485356	1906	1
3.73552239041325	3.51963890276817	1907	1
3.72780142046929	3.52520462280228	1908	1
3.72480670083174	3.49348744024080	1909	1
3.73187356742508	3.52034869448993	1910	1
3.71091944441639	3.46343438949164	1911	1
3.71859124868259	3.46507616497505	1912	1
3.73163506843298	3.51528786464700	1913	1
3.73163150465909	3.48586457782995	1914	1
3.72899134544998	3.49148429482823	1915	1
3.72235171317747	3.47649208904329	1916	1
3.73046171789476	3.47252008261583	1917	1
3.72693612191286	3.47964088220915	1918	1
3.71716069131743	3.46058268873719	1919	1
3.73494570285999	3.50402801256323	1920	1
3.73590925894375	3.52070612121163	1921	1
3.73112268452860	3.53793043644006	1922	1
3.72865954563401	3.50600022560274	1923	1
3.73694822158565	3.53282473224652	1924	1
3.72175694879280	3.51030359123799	1925	1
3.71825728902505	3.50738893176555	1926	1
3.73713553733238	3.51728427755330	1927	1
3.74102510632755	3.52705682995341	1928	1
3.74809424107130	3.53765982073860	1929	1
3.73988015750178	3.53294127968851	1930	1
3.72917419881924	3.51606146797323	1931	1
3.73139768666442	3.51136430772321	1932	1
3.73051247011445	3.49197682817976	1933	1
3.71968766376449	3.49688842327908	1934	1
3.72020683313783	3.49019346305187	1935	1
3.71902774224942	3.47792111255521	1936	1
3.72501047386162	3.50570849574591	1937	1
3.73732525820222	3.52899713372763	1938	1
3.73289800894039	3.49364098283142	1939	1
3.72359560558680	3.49237334339821	1940	1
3.73090275360718	3.54114816729640	1941	1
3.74307499656906	3.57089971174811	1942	1
3.73562643488707	3.53338692365049	1943	1
3.72525682220727	3.52208519622597	1944	1
3.73517074072692	3.54060119675815	1945	1
3.72966121234315	3.51237684039292	1946	1
3.74224310005712	3.56901502409125	1947	1
3.74730807566459	3.58757590231002	1948	1
3.74377684013982	3.56957753028578	1949	1
3.73081686851947	3.50844393774167	1950	1
3.73591450368253	3.51744349753821	1951	1
3.73868516269232	3.52829958866638	1952	1
3.72079149854308	3.49864877036097	1953	1
3.73238816478522	3.51435566843876	1954	1
3.72313039245309	3.51294788656722	1955	1
3.72000513748342	3.48155612254287	1956	1
3.72460365729620	3.48586156713230	1957	1
3.73761446625925	3.51196463289718	1958	1
3.74243420258410	3.50693754746147	1959	1
3.72993376525805	3.48820098687983	1960	1
3.71815164580113	3.47529301056383	1961	1
3.73562549816198	3.51494872458848	1962	1
3.73280833121927	3.51106842964940	1963	1
3.74142615851111	3.52345360647442	1964	1
3.72782790631619	3.51931943394464	1965	1
3.73681135029317	3.52579660610710	1966	1
3.72475074602983	3.50638826366940	1967	1
3.72827826453219	3.50428582265204	1968	1
3.70529416495312	3.47451942588610	1969	1
3.71564736394390	3.47894386732681	1970	1
3.73040916464125	3.50560873177341	1971	1
3.72656290373606	3.49646511122132	1972	1
3.74656435766402	3.52329080873338	1973	1
3.73097456388732	3.49933818509768	1974	1
3.72561197998569	3.46559521966612	1975	1
3.73158190373957	3.46754050009628	1976	1
3.72966337711493	3.48695308939695	1977	1
3.72036075590280	3.48464187923215	1978	1
3.73305414265855	3.55354456933025	1979	1
3.73431458096913	3.54007343813230	1980	1
3.73169646348995	3.52325455202379	1981	1
3.74590508795632	3.53043094833345	1982	1
3.73941615281973	3.51814914714169	1983	1
3.74325856299271	3.53299838943946	1984	1
3.74388700377631	3.52717865196347	1985	1
3.74238865021653	3.50320738468389	1986	1
3.74296058905011	3.52369177810258	1987	1
3.73980812330410	3.52487135577373	1988	1
3.72620123563655	3.51652644572064	1989	1
3.75066137699448	3.56199907314097	1990	1
3.75242972099516	3.56043584110347	1991	1
3.73360391346402	3.49959474543214	1992	1
3.74310436005256	3.54310369164928	1993	1
3.73387752823631	3.50316418529466	1994	1
3.74361851745979	3.51695621096560	1995	1
3.74558004658486	3.57049820345064	1996	1
3.74646800241081	3.57462480648432	1997	1
3.73964022476285	3.52457256437826	1998	1
3.72926298104466	3.48087156168224	1999	1
3.73163367658328	3.52218559692127	2000	1
[truncated: 3,000 more rows]
