# Supplementary material for: Reversibility and Viscoelastic Properties of Micropillar Supported and Oriented Magnesium Bundled F-Actin
Source: PLoS One. 2015 Aug 31;10(8):e0136432. doi: 10.1371/journal.pone.0136432 (PMC4556452; doi:10.1371/journal.pone.0136432)
Supplement: S1 Data — See the Readme.txt file within. (ZIP) [file pone.0136432.s004.zip › Rheology-raw-data/120416 10mM/fov1051noDD/fov1051noDD.txt]

3.44109526221534	3.44645765532769	1	1
3.44066489663034	3.44665383747637	2	1
3.45442345299634	3.48096751783423	3	1
3.44485801850394	3.43597978227736	4	1
3.45228860443190	3.49674248149829	5	1
3.44355983219876	3.44547217711244	6	1
3.43773800489055	3.43196546318048	7	1
3.44412676417616	3.44104828290679	8	1
3.43894791118778	3.40821978154265	9	1
3.42635650645337	3.37440786249246	10	1
3.43338615907920	3.39091631146164	11	1
3.44936390696210	3.45255525074066	12	1
3.44283976595512	3.45528165240890	13	1
3.45206765502674	3.45695108724100	14	1
3.45313100941516	3.47011331928035	15	1
3.44750876313516	3.43929731257348	16	1
3.44564833988277	3.43062119294200	17	1
3.44618584806898	3.41515444461470	18	1
3.46121152439931	3.47689570834435	19	1
3.45576300021100	3.47663183987553	20	1
3.43919125430631	3.43155455834377	21	1
3.44407393311029	3.45417387929223	22	1
3.45126162464869	3.48888175973033	23	1
3.44616097954939	3.47121639534218	24	1
3.44423108910727	3.44493873076886	25	1
3.43557244499259	3.42382833635727	26	1
3.44793246757030	3.44003207579672	27	1
3.44849588473280	3.44461542552355	28	1
3.43412983824911	3.41155640203579	29	1
3.43044019197251	3.39084534613409	30	1
3.43037779687181	3.37857847064026	31	1
3.42636955974662	3.39699680008643	32	1
3.43126262313729	3.41163159202465	33	1
3.42662734165070	3.39255372098773	34	1
3.42937807882778	3.40896982348710	35	1
3.42842598038179	3.39083215439661	36	1
3.42141221411662	3.36812652345284	37	1
3.43920264332109	3.44142610528167	38	1
3.44832891427267	3.45729452192420	39	1
3.45651723667543	3.46952387335188	40	1
3.43421974444597	3.43034798364552	41	1
3.43744871737744	3.42313835422822	42	1
3.44575661668427	3.43218859791997	43	1
3.45077674940708	3.44958344078911	44	1
3.45800445673975	3.45842763053737	45	1
3.45343487681420	3.46470684180284	46	1
3.44657296988777	3.43228150132913	47	1
3.44562347259140	3.45052742758470	48	1
3.44409804810244	3.43384923221510	49	1
3.44055085912196	3.42202349738315	50	1
3.42542285190855	3.36214714549292	51	1
3.43289064086446	3.38059287603031	52	1
3.43505050080440	3.41702861311495	53	1
3.42625103453645	3.37382235917719	54	1
3.42411386060580	3.37637565080001	55	1
3.42773876238579	3.42592045929485	56	1
3.43537140515420	3.42929415219535	57	1
3.43239499636480	3.42374116604495	58	1
3.43583713735122	3.43982424037210	59	1
3.41951723174413	3.38619177269205	60	1
3.42514570907830	3.37687194463713	61	1
3.43319751583712	3.39663722179740	62	1
3.42661838111289	3.40391888917459	63	1
3.44483733992465	3.45631845852387	64	1
3.44403653837372	3.47132679008518	65	1
3.45098501827430	3.46976403590626	66	1
3.45135320041769	3.47118665975414	67	1
3.44688047491777	3.44836650615135	68	1
3.44397261606124	3.43426875561575	69	1
3.45083901559322	3.44456734156983	70	1
3.45565887720891	3.46135143025975	71	1
3.45611033826008	3.50292190339877	72	1
3.45332604382287	3.45442648669194	73	1
3.43950979648106	3.42681608675754	74	1
3.45001164839974	3.43977214061195	75	1
3.43415602465674	3.43496024068156	76	1
3.44800068318290	3.47797168302827	77	1
3.43974605948395	3.44091195838558	78	1
3.43835549059756	3.43134102452082	79	1
3.44331392276875	3.41324648611442	80	1
3.44884158198459	3.41820431253122	81	1
3.45041413182526	3.46437904670429	82	1
3.45257741891311	3.44918849717695	83	1
3.45625353779704	3.44899577956342	84	1
3.44309519074130	3.41806341090973	85	1
3.44396065975772	3.44891439064691	86	1
3.44495682135045	3.42167214268463	87	1
3.43974905710857	3.41605440516962	88	1
3.43941594669440	3.43666958569541	89	1
3.44692036347877	3.48113664896286	90	1
3.45190905537299	3.47304363211538	91	1
3.45328607754057	3.48921206103615	92	1
3.44192519476272	3.44204707217353	93	1
3.44047065030452	3.42630242912060	94	1
3.44233996131700	3.44736991901602	95	1
3.42795804475269	3.40278449306371	96	1
3.42571157247538	3.37218930436306	97	1
3.42262009554739	3.37277935838281	98	1
3.42178126265230	3.37921698890132	99	1
3.43065061472269	3.39575325426053	100	1
3.43381806426001	3.38221049927629	101	1
3.44069362336078	3.42507714540411	102	1
3.45038211264578	3.44033169105667	103	1
3.44982876049269	3.44716046093845	104	1
3.43854396377118	3.43594985910347	105	1
3.45044416487476	3.47003044825418	106	1
3.44558869181183	3.44558052927151	107	1
3.45029101907375	3.45846404862716	108	1
3.44830676930578	3.45082760103785	109	1
3.45864009007014	3.48734232370240	110	1
3.43957499942780	3.42232343319295	111	1
3.44820477981504	3.44008801825247	112	1
3.45328962181664	3.47678367526752	113	1
3.44679000325122	3.48124542827212	114	1
3.43858302312678	3.43961638122100	115	1
3.43759815510796	3.42810175124486	116	1
3.43367158807239	3.41447856136358	117	1
3.41689103982833	3.38533346011087	118	1
3.42395004490899	3.37575083968365	119	1
3.43771106552058	3.42347601032021	120	1
3.43087746711655	3.41918707157936	121	1
3.43878960893386	3.43197880363340	122	1
3.43312836253330	3.43341827532377	123	1
3.43150920626706	3.41218041948703	124	1
3.43708751623926	3.42217008826286	125	1
3.43471897402643	3.41922971496284	126	1
3.43057487370108	3.40725466043905	127	1
3.43188489659240	3.42421760950031	128	1
3.43740775654255	3.41543616086334	129	1
3.42962049372800	3.40726667291957	130	1
3.43848118019792	3.40438354343425	131	1
3.43256245332275	3.37469960244907	132	1
3.44349248702710	3.42739400711356	133	1
3.44835203266212	3.44468567621320	134	1
3.45149996014460	3.45818216407774	135	1
3.45530481248803	3.45935260352217	136	1
3.44982119396282	3.44878501080634	137	1
3.45624328092516	3.45855713116658	138	1
3.44489405202875	3.43910917639519	139	1
3.44506601062242	3.46414128515793	140	1
3.45088329487346	3.44769823533266	141	1
3.43507923914997	3.41695464396792	142	1
3.42378786372836	3.38375396797388	143	1
3.41749100186362	3.36079760716525	144	1
3.43693229086205	3.42308006319570	145	1
3.44300770217014	3.43046630121490	146	1
3.43828193742856	3.42471197681552	147	1
3.44107829627872	3.44327344712552	148	1
3.44372852277125	3.45435955554752	149	1
3.44344445683105	3.44289121687892	150	1
3.44620595416747	3.44598865984213	151	1
3.46034487051003	3.48900997873688	152	1
3.45856381106279	3.47632668878641	153	1
3.45142752460645	3.46938243013638	154	1
3.45657939940358	3.48905936539273	155	1
3.45718681208611	3.47120904729224	156	1
3.45690298632380	3.48119337619718	157	1
3.45668821158010	3.46979111032341	158	1
3.45740761306796	3.46637539637426	159	1
3.43525207791577	3.40681867392689	160	1
3.43389008992974	3.40738699044439	161	1
3.44583515182822	3.42819258039087	162	1
3.44662031463797	3.44601205873872	163	1
3.44203191089940	3.44850489068475	164	1
3.45012683132841	3.46037643385287	165	1
3.44812881455466	3.44883109980195	166	1
3.45083983560083	3.44133967303147	167	1
3.42571018974174	3.40595476763718	168	1
3.43076793564099	3.39942669175293	169	1
3.45179890806714	3.45429251424356	170	1
3.44379096252484	3.44471649380199	171	1
3.44879223693231	3.45615128058647	172	1
3.44136421698681	3.45390194067058	173	1
3.43654520188701	3.39165991628117	174	1
3.41665129066510	3.36131101236880	175	1
3.42274637212158	3.38841216910502	176	1
3.43148719576919	3.38887539866324	177	1
3.42958448700099	3.37872652035309	178	1
3.43891338247659	3.42009736054166	179	1
3.44432703689356	3.42999711187118	180	1
3.44245835983676	3.43061331970217	181	1
3.44238299920524	3.42693734225615	182	1
3.45418158536283	3.46983622157910	183	1
3.44407907355231	3.44481764329733	184	1
3.43382627035167	3.41745231271821	185	1
3.43866550294811	3.42200698904054	186	1
3.44323275213466	3.43501680729501	187	1
3.43119846965580	3.36675689939454	188	1
3.43068304786654	3.39039326347281	189	1
3.43302801858708	3.40103338462727	190	1
3.45182691905534	3.45861195381527	191	1
3.44313162866923	3.43846306838175	192	1
3.44555371407605	3.43105762853828	193	1
3.44843729838035	3.43788981942345	194	1
3.45199246706063	3.42965545631503	195	1
3.42534059142835	3.39889431957611	196	1
3.43499126945853	3.40561690140749	197	1
3.44412924771746	3.42887749746828	198	1
3.45051613823761	3.42916908002303	199	1
3.44670341714978	3.44492714886371	200	1
3.45188178047752	3.45987792204760	201	1
3.44280857042352	3.43455632995534	202	1
3.43424626592491	3.39511319555299	203	1
3.42666144275791	3.39791621330926	204	1
3.42660624786776	3.39221659089813	205	1
3.41562159639887	3.35324751879808	206	1
3.41927419287286	3.35764875191730	207	1
3.41534488134723	3.34648506808805	208	1
3.41530637443965	3.32230664544447	209	1
3.42495351352754	3.37140059129901	210	1
3.43004483572593	3.36771266218100	211	1
3.42947884089243	3.38677341643687	212	1
3.42035392242726	3.37230754035400	213	1
3.42980371977202	3.38790656678063	214	1
3.43970998296464	3.44736489233552	215	1
3.43471820427314	3.43412944562947	216	1
3.43679231404311	3.43482609991611	217	1
3.44429780685810	3.41741777067890	218	1
3.45939954781504	3.50506996463731	219	1
3.46999196015048	3.51626394397562	220	1
3.46076590769341	3.48820079514046	221	1
3.46268741986749	3.49716641105700	222	1
3.44989475647476	3.46632867844357	223	1
3.44706255981762	3.44337023504124	224	1
3.45362103891806	3.46783025720370	225	1
3.44996335129741	3.46446953099984	226	1
3.45034213577887	3.46899961249859	227	1
3.44087816930892	3.43889863973523	228	1
3.43805227596135	3.42068385328960	229	1
3.43441527679684	3.41074398682699	230	1
3.44591338989495	3.42574134233727	231	1
3.43578236714857	3.41226626496924	232	1
3.43804718374896	3.43017433071008	233	1
3.44513863197774	3.44505235948397	234	1
3.44390417546386	3.46331396574189	235	1
3.45445868236926	3.46746747735042	236	1
3.46082660362554	3.51236997453085	237	1
3.44363181123341	3.47091063798294	238	1
3.43721212538940	3.43982880906434	239	1
3.43705431728603	3.40178507831232	240	1
3.41557338047568	3.34994576371015	241	1
3.41906790011376	3.35190024501833	242	1
3.44453371349274	3.40923943669807	243	1
3.43801356189850	3.41674842242589	244	1
3.44485940024311	3.44758229051787	245	1
3.43553687043674	3.43468579255114	246	1
3.43493543642017	3.38177565104458	247	1
3.44480947219234	3.45370181252154	248	1
3.43951205851555	3.44823190926648	249	1
3.43674161014344	3.40578907274558	250	1
3.43636546054103	3.43335329590336	251	1
3.44052001779202	3.46836471700277	252	1
3.43136972411756	3.43365507626985	253	1
3.45101292655592	3.46001901261470	254	1
3.44079012196916	3.43791284675022	255	1
3.43005290293423	3.36877045523493	256	1
3.41707525004634	3.35586232505373	257	1
3.42648956481506	3.36181373097030	258	1
3.43373900036145	3.39265904697220	259	1
3.43872756013578	3.43382617255228	260	1
3.41330770586963	3.33762685147863	261	1
3.44278788466607	3.41200408380993	262	1
3.45322928074537	3.46486638028512	263	1
3.44324125780464	3.43684548270575	264	1
3.46848722631346	3.49457978624443	265	1
3.45976309490066	3.48068750288470	266	1
3.44223922992282	3.40964234060843	267	1
3.43168043031710	3.40312727871570	268	1
3.43962035949526	3.43497350973880	269	1
3.44043024341943	3.43158859259673	270	1
3.45572706538591	3.45573269407951	271	1
3.44558852260505	3.42382838194132	272	1
3.44366043191510	3.44378869094639	273	1
3.43675197230609	3.43361207673478	274	1
3.43515650792053	3.42245376242943	275	1
3.43150854456156	3.39658631028382	276	1
3.43631538743180	3.40452725167643	277	1
3.42258360658674	3.36612646062450	278	1
3.43229232299263	3.38443009741908	279	1
3.44811992201769	3.41428833879669	280	1
3.44404573165653	3.40494652632612	281	1
3.43131332513544	3.39603939274659	282	1
3.43302945571166	3.41012832433656	283	1
3.42023613593405	3.36879624462001	284	1
3.41880684539227	3.35617103050947	285	1
3.42074099591435	3.37866355783784	286	1
3.42423925609730	3.40369625204463	287	1
3.44135998056698	3.46376329702202	288	1
3.43819790806944	3.42701214859031	289	1
3.44070542023337	3.42506466838859	290	1
3.44777911057028	3.46907638683385	291	1
3.45241604326486	3.47710682504093	292	1
3.45882271489834	3.47561562180079	293	1
3.44609325278056	3.44378842969869	294	1
3.44761582508216	3.46277116347341	295	1
3.45232262024874	3.47828433325634	296	1
3.44480127889812	3.46056415777592	297	1
3.43499152571973	3.42677708094192	298	1
3.44000185465145	3.42157766532584	299	1
3.43633352694492	3.42308709953108	300	1
3.44900554839256	3.46850680009955	301	1
3.44908925303933	3.42961116353773	302	1
3.45111422894316	3.44530566933339	303	1
3.44320797942790	3.42753960884985	304	1
3.44051949790163	3.42873368019830	305	1
3.44859781102875	3.47124901119341	306	1
3.45053862358524	3.44493804898047	307	1
3.44637719913455	3.43541185739845	308	1
3.44952546874769	3.43755022904858	309	1
3.45394969034144	3.48604610181363	310	1
3.44723806928451	3.45121333743553	311	1
3.43146713781546	3.37893214984150	312	1
3.42917705041923	3.41309342157015	313	1
3.44150321727360	3.43902044867417	314	1
3.43008787355177	3.40587012083401	315	1
3.42020141655940	3.36810514545935	316	1
3.43158639249885	3.38551132748461	317	1
3.43935353041862	3.43761574682102	318	1
3.43239844991177	3.41511672021461	319	1
3.43357006672038	3.41338938757219	320	1
3.41976077572940	3.38318894114938	321	1
3.44371308711935	3.44141524314551	322	1
3.44692834148248	3.45126859628588	323	1
3.45098929612202	3.44816248283222	324	1
3.44326715225649	3.44437566652277	325	1
3.44062452220813	3.44232792836168	326	1
3.43406399390092	3.41437254297549	327	1
3.45774580485979	3.43385216189154	328	1
3.45737085586930	3.45176481721903	329	1
3.43458743703461	3.37999867047982	330	1
3.43123263168847	3.39103623941878	331	1
3.43142795250437	3.39556601659599	332	1
3.42869190459881	3.39085727575778	333	1
3.43488968125758	3.42117486709877	334	1
3.44726244456631	3.45269579804652	335	1
3.44460080957438	3.43721386578969	336	1
3.44144443137359	3.44259965748394	337	1
3.43485604836346	3.39765218837439	338	1
3.43322128068855	3.39087403841744	339	1
3.43339836913534	3.40786499983472	340	1
3.43494723015698	3.42176760405366	341	1
3.43870469758888	3.41481978035153	342	1
3.42605303585907	3.39416521989171	343	1
3.44182709926447	3.42289597171342	344	1
3.45476318167582	3.46766930524070	345	1
3.45129113331186	3.46595152765633	346	1
3.44203763083373	3.44450260469310	347	1
3.45749725348271	3.46732481064090	348	1
3.44629512545693	3.42758532097586	349	1
3.44183235376963	3.41733422270254	350	1
3.42748070267303	3.37019465462131	351	1
3.44210970821092	3.41830448748981	352	1
3.44623044079493	3.44343606721720	353	1
3.45237458180100	3.46127346070491	354	1
3.45417232850201	3.43368463836765	355	1
3.42533913401296	3.37867858580958	356	1
3.42503510181562	3.37989647287014	357	1
3.42413053100474	3.36338420170889	358	1
3.42866380590249	3.36618208573389	359	1
3.41581046025331	3.36394418653282	360	1
3.42477221884141	3.40707908577978	361	1
3.43741517113828	3.42234224271598	362	1
3.43358246437241	3.41610257582402	363	1
3.43456683224479	3.39926620559618	364	1
3.44119056957584	3.41520500479969	365	1
3.45262606453825	3.45733865175065	366	1
3.43890777195077	3.41230441384054	367	1
3.43223924420029	3.39171120127079	368	1
3.44211923424353	3.41561964297783	369	1
3.44398969323736	3.43248808599571	370	1
3.44149522942490	3.41041521923763	371	1
3.44806553638273	3.45168053392117	372	1
3.45283294671057	3.46483374097729	373	1
3.45532981018581	3.45067685171597	374	1
3.45253455419774	3.46384657717781	375	1
3.44708202477502	3.45596297156254	376	1
3.43395494860228	3.44030943704802	377	1
3.44070737757504	3.47922419714854	378	1
3.44666464003895	3.48380108468210	379	1
3.44480025716974	3.44222571168196	380	1
3.43764424845463	3.40325136467945	381	1
3.43363296062737	3.40997937562007	382	1
3.43884158354354	3.41402527540127	383	1
3.43783757947938	3.42291740883403	384	1
3.44660156060046	3.44934619525622	385	1
3.45686424685324	3.50028889410074	386	1
3.45271046005688	3.48502073097843	387	1
3.44699322163469	3.45267911740942	388	1
3.44980648461830	3.44202258486975	389	1
3.43410260617300	3.40279067102011	390	1
3.44984497856710	3.42948323654378	391	1
3.45674949580202	3.46306023932604	392	1
3.46310063240618	3.51513747314307	393	1
3.44556250083625	3.43056532852489	394	1
3.44582037252679	3.44615016861373	395	1
3.41417899329629	3.36000551758160	396	1
3.42001107445209	3.38614588252902	397	1
3.43017912736815	3.39723343850673	398	1
3.44632418419509	3.42706332155356	399	1
3.42678593495000	3.36345975539414	400	1
3.42150149246983	3.37400569469727	401	1
3.43654341146060	3.41104672503804	402	1
3.43729321936294	3.40621061322788	403	1
3.44429020022517	3.42045324543874	404	1
3.44563099740260	3.42689917799780	405	1
3.43896005129259	3.42626303017993	406	1
3.43676475674617	3.42274203580600	407	1
3.43897731975786	3.43047425799536	408	1
3.44312707374527	3.42482196589581	409	1
3.44498827514684	3.43538921063640	410	1
3.44458631832986	3.43310014599110	411	1
3.42404404213632	3.40645083667872	412	1
3.44171164171902	3.44866173387980	413	1
3.44697478329249	3.47323769826473	414	1
3.44816128121009	3.45611416537963	415	1
3.44222425531993	3.41681456778519	416	1
3.45055637814326	3.44067800991851	417	1
3.44338797759350	3.43755496063742	418	1
3.42889431234142	3.41275536165855	419	1
3.43600936283370	3.40728929010761	420	1
3.43644771923159	3.44656678743256	421	1
3.45089923958800	3.45842459755562	422	1
3.43964414325593	3.43127245484011	423	1
3.44265903136378	3.48373610230979	424	1
3.44717070071799	3.46926322479000	425	1
3.43364886274710	3.41290976907417	426	1
3.43230188388531	3.41503070221831	427	1
3.44098708742803	3.44833390259764	428	1
3.44058268367525	3.44287604194772	429	1
3.44132219729534	3.42229083246881	430	1
3.44975838766300	3.47120708705923	431	1
3.44301084590677	3.44008683782808	432	1
3.43407765994874	3.39834389430065	433	1
3.43599623336964	3.39687713432599	434	1
3.42863990952097	3.37450236225327	435	1
3.44082353634850	3.41246373478172	436	1
3.43467426688219	3.41865631454203	437	1
3.44505789256995	3.45006603940729	438	1
3.43929534749362	3.42828262026830	439	1
3.44549620722671	3.45649080690307	440	1
3.43390924498804	3.42957822317739	441	1
3.43852897432650	3.43994052494459	442	1
3.44136683290050	3.43243136809558	443	1
3.44791844651766	3.44496044098590	444	1
3.46109380243588	3.48734231631277	445	1
3.45659300680989	3.47393142687033	446	1
3.44799614875439	3.43424656221915	447	1
3.44494583121951	3.43261885467894	448	1
3.43331049095771	3.40651344366818	449	1
3.44253227367031	3.43714507249688	450	1
3.45232802703646	3.49344947801850	451	1
3.43842011377987	3.40919846547349	452	1
3.43144327765344	3.38119751533800	453	1
3.43109242776793	3.40695542234529	454	1
3.43817090275265	3.43782447642390	455	1
3.46037895935299	3.47197052015869	456	1
3.44333631966359	3.42694719778593	457	1
3.43690293571105	3.42010380747479	458	1
3.44321019271142	3.43179496357089	459	1
3.44874297288515	3.44981258701672	460	1
3.44670026173833	3.47993847773802	461	1
3.45714162566902	3.48397356952879	462	1
3.44873337905204	3.43536631856036	463	1
3.44701615782306	3.42108039187589	464	1
3.44395503755831	3.43718182758621	465	1
3.44247015917724	3.42517130501730	466	1
3.43841207949856	3.42600540797083	467	1
3.43305986395058	3.44117359745549	468	1
3.43331468781307	3.41182080699070	469	1
3.43709746678809	3.42083804911626	470	1
3.44106410971514	3.42221318442366	471	1
3.43310942626209	3.42177102424731	472	1
3.43829554503179	3.42789374688860	473	1
3.43836259904663	3.41086856067057	474	1
3.42502829480136	3.39337056406032	475	1
3.43940863608145	3.42067478202100	476	1
3.46320763479078	3.44910573930290	477	1
3.44968081698946	3.45359522121302	478	1
3.44187108209216	3.44331106967581	479	1
3.42987116564342	3.41052268995410	480	1
3.42772212090481	3.37997022834075	481	1
3.43689760874797	3.40078731575119	482	1
3.44591895995456	3.45934911142838	483	1
3.42737126379340	3.38919699364659	484	1
3.42532264350313	3.39564607033128	485	1
3.43003228386761	3.40893814158296	486	1
3.44191635563644	3.47680466893489	487	1
3.43699392123165	3.44406898641289	488	1
3.43230712659461	3.43495417635489	489	1
3.43876318282626	3.41989292604564	490	1
3.43624177048117	3.42526387358983	491	1
3.41611959306846	3.38993530286383	492	1
3.44122646249770	3.42815332159947	493	1
3.44042011472292	3.40477966905254	494	1
3.43991389763421	3.42986044845778	495	1
3.43201004870268	3.40715533946001	496	1
3.43423387463900	3.38862596246565	497	1
3.45021578480095	3.46004199529813	498	1
3.45116262597564	3.48121456957547	499	1
3.45060628340042	3.45608079562135	500	1
3.44179715682350	3.43547675139480	501	1
3.44364168062513	3.42467078328897	502	1
3.44736321826615	3.45483110865043	503	1
3.43678512636133	3.41734095677367	504	1
3.42819329634389	3.38544556500831	505	1
3.43462373873240	3.39531328927231	506	1
3.44502332773231	3.44621135471017	507	1
3.44984489010649	3.45774555516379	508	1
3.46331362444572	3.50415442387767	509	1
3.45798357059261	3.49013065129507	510	1
3.43898108497077	3.43381528835043	511	1
3.42833765511115	3.39995693646953	512	1
3.42697438613750	3.39005270777679	513	1
3.43431680286357	3.40472995606379	514	1
3.43842413385062	3.41295046401697	515	1
3.43825433739486	3.41837831121797	516	1
3.44906039452808	3.46993881377414	517	1
3.45261322054350	3.46410672367920	518	1
3.43163384323181	3.40397107191090	519	1
3.43311059693409	3.41265143906561	520	1
3.43009460090846	3.40493014613712	521	1
3.44065409191530	3.41962773717257	522	1
3.44084564265907	3.42539276751018	523	1
3.45434387423655	3.46313193271772	524	1
3.44543113087880	3.47193816458015	525	1
3.44223139520777	3.45963649212370	526	1
3.44558907510919	3.45161471777744	527	1
3.45220068323076	3.44552419210391	528	1
3.43022653458309	3.40227924500311	529	1
3.43678974338424	3.39728601826737	530	1
3.43082806285321	3.42287177109479	531	1
3.42975907454147	3.41807951521325	532	1
3.43838266997066	3.41582973473823	533	1
3.44034769870266	3.43661469281544	534	1
3.44839842878794	3.43336219633638	535	1
3.45615342327760	3.47630207601641	536	1
3.43997720501390	3.48302764903027	537	1
3.43364246829398	3.44439414927274	538	1
3.43839859626800	3.42910172379400	539	1
3.43921066066775	3.43564741177091	540	1
3.43812469160357	3.42616608781749	541	1
3.44653473826251	3.41376605823207	542	1
3.44574832518750	3.43129869397054	543	1
3.45973284970159	3.46838216118417	544	1
3.43790229929866	3.40532055818509	545	1
3.43203561916862	3.38961656676353	546	1
3.45571574405162	3.46238005180061	547	1
3.45165375113919	3.47951682992797	548	1
3.44243807775658	3.44563146497688	549	1
3.45364778654163	3.46999188063988	550	1
3.45091986345572	3.49325239099070	551	1
3.44208370209181	3.48197404253732	552	1
3.45193588122489	3.48025982442422	553	1
3.44405938074130	3.43272545474736	554	1
3.42725954289514	3.39783222669477	555	1
3.42640415254859	3.37548976928917	556	1
3.43821309823025	3.42347933546757	557	1
3.44386352811247	3.43526952740256	558	1
3.44259067061126	3.46464483101327	559	1
3.44599018741662	3.45837515380849	560	1
3.44130876862358	3.43362463434759	561	1
3.45266312908008	3.43856665692535	562	1
3.43773374352430	3.40778405904349	563	1
3.42889263793057	3.41902101733958	564	1
3.43496798382714	3.43394323062014	565	1
3.44036250245433	3.44532571624523	566	1
3.46023004734160	3.49605280506086	567	1
3.43812213764881	3.43512744111397	568	1
3.44349642230971	3.45648986077110	569	1
3.46298163326226	3.51860545969370	570	1
3.45810691412344	3.50152225924578	571	1
3.46560104799650	3.53197247750072	572	1
3.45761544437273	3.53702950276366	573	1
3.45056617446787	3.46962163274115	574	1
3.45774203013696	3.47524160765302	575	1
3.44326425244836	3.43420113426129	576	1
3.43895346832497	3.43633059309357	577	1
3.44178472076451	3.45039174506047	578	1
3.44397085532253	3.47632886242850	579	1
3.43902446668005	3.45272678629900	580	1
3.44505402130280	3.44472609286264	581	1
3.45947467861917	3.48957739259059	582	1
3.45433617667290	3.48759234173990	583	1
3.45598556069566	3.46922442703120	584	1
3.45256772751794	3.44540604552430	585	1
3.44758213071067	3.44066984728005	586	1
3.42731380041917	3.39098118396223	587	1
3.43718374040837	3.42260928092520	588	1
3.44788007861612	3.46898736529464	589	1
3.45985165385517	3.49148615686821	590	1
3.45057257134444	3.47413097795624	591	1
3.45929031121874	3.49794434201072	592	1
3.44181691488656	3.44515637074834	593	1
3.44103171132131	3.46731985216539	594	1
3.44546666477203	3.47637137863926	595	1
3.44265540918065	3.46032707647818	596	1
3.44512481986406	3.45159040903687	597	1
3.44787528083401	3.45532516963806	598	1
3.44841315261028	3.47378983345498	599	1
3.44524834002067	3.45245006237930	600	1
3.43428416691111	3.41469686041011	601	1
3.43954332079850	3.43961611743202	602	1
3.44548517145297	3.43095277039888	603	1
3.45477133312694	3.48186960064997	604	1
3.45953515792101	3.49481384032273	605	1
3.45673813774167	3.45074044857309	606	1
3.46519570887888	3.48894741893273	607	1
3.46661782926867	3.49383657755244	608	1
3.44901521676666	3.44394907044501	609	1
3.44180101714344	3.45192742346299	610	1
3.43837623514580	3.44581506045527	611	1
3.44265069245095	3.43485299620578	612	1
3.44636780290156	3.45490971411468	613	1
3.43457068493023	3.43233326737642	614	1
3.44030245885443	3.44934130423695	615	1
3.45605873318051	3.49636000286577	616	1
3.45348895378779	3.47256120159170	617	1
3.44435968559443	3.44719984395463	618	1
3.44821189196083	3.45772451900765	619	1
3.45358581554885	3.47786511695771	620	1
3.43857166884059	3.42342842867006	621	1
3.42234695624347	3.38557672807756	622	1
3.43554967587965	3.41620602090943	623	1
3.43339933918711	3.38661059752186	624	1
3.42805468650588	3.39569421762629	625	1
3.44480641599916	3.46264885835146	626	1
3.46282290746413	3.50487292259177	627	1
3.45856271563665	3.49021425919307	628	1
3.43160364496433	3.40556869812885	629	1
3.42095819071553	3.36090316946683	630	1
3.42466585273223	3.38322589210211	631	1
3.43206217240375	3.40983277160130	632	1
3.43204128392113	3.39650550819183	633	1
3.43868540110636	3.41788635314554	634	1
3.45500603602976	3.48684203286301	635	1
3.45995579342242	3.46734435906312	636	1
3.43330894104651	3.41170213629351	637	1
3.43638396170387	3.42414656790863	638	1
3.44419131159430	3.44995406954369	639	1
3.45402550187119	3.46346549323302	640	1
3.45687770732749	3.48369467127939	641	1
3.45410708187926	3.47052795379081	642	1
3.44740693439189	3.45965152062964	643	1
3.44510904220573	3.43689587573043	644	1
3.45332501372097	3.46184529573360	645	1
3.46328388581156	3.49727071041270	646	1
3.45497258026466	3.50173084058762	647	1
3.46001894340774	3.47342971538069	648	1
3.44553928591966	3.45481696072569	649	1
3.45167388132889	3.47783971238921	650	1
3.45204839894360	3.48158017790827	651	1
3.43590936452005	3.43924736045539	652	1
3.43744776862704	3.45420118633282	653	1
3.43806789505831	3.43830935616361	654	1
3.44016797021873	3.42486702456031	655	1
3.44199822894385	3.42438460314260	656	1
3.44237076193281	3.41358410236574	657	1
3.42563173148059	3.38013935327210	658	1
3.43608022964768	3.40606539916980	659	1
3.42854529355675	3.37594739422087	660	1
3.42845072560695	3.38103959782383	661	1
3.43693399331383	3.42152357222054	662	1
3.43478232804292	3.40836566637573	663	1
3.45057501051612	3.46654374105975	664	1
3.46018329860722	3.46766784434625	665	1
3.44836756487743	3.44333783886812	666	1
3.43771305352987	3.40518939619917	667	1
3.43287357794442	3.41995856199562	668	1
3.42831503164790	3.39945570915899	669	1
3.42898097273885	3.41273072681615	670	1
3.44792910602735	3.45248491515187	671	1
3.44086547202687	3.43099729767853	672	1
3.44574877955658	3.44980184278137	673	1
3.46465810475755	3.52344705242181	674	1
3.45920713268578	3.47824635818090	675	1
3.44528702288394	3.44925621983301	676	1
3.43802792126167	3.40986217607632	677	1
3.43013850054007	3.38582024547698	678	1
3.43039847079840	3.40575014361340	679	1
3.42151276977803	3.37302536366782	680	1
3.43084630205586	3.42267785002867	681	1
3.43841220035364	3.43847138399748	682	1
3.43974338171173	3.43323508636718	683	1
3.44786430059700	3.44539508505337	684	1
3.43792908105615	3.43302248991250	685	1
3.43660519750623	3.39427047481352	686	1
3.44147971038743	3.40715280087419	687	1
3.44362517420267	3.43968241669995	688	1
3.45190487073641	3.43536654524061	689	1
3.45767726460915	3.47951395449354	690	1
3.45627576368088	3.48870880521346	691	1
3.45239891487548	3.47386873676766	692	1
3.45260218046845	3.47409002746319	693	1
3.45104717797407	3.47112642484162	694	1
3.46299640284363	3.49738082672495	695	1
3.44603147463787	3.46356729078071	696	1
3.43577548839056	3.41751646519179	697	1
3.43302390961124	3.40444568421235	698	1
3.42870720391482	3.39060199125281	699	1
3.43485691634179	3.44089851885519	700	1
3.44013326398043	3.43914400057029	701	1
3.44672152949582	3.43322441797973	702	1
3.44630849034955	3.43168785116429	703	1
3.44161798000240	3.42529158112318	704	1
3.44555093788225	3.43968510108408	705	1
3.44830690621677	3.44578360288817	706	1
3.43899095253245	3.43880385913178	707	1
3.42996662301006	3.37644584098881	708	1
3.43665048052743	3.42812772457323	709	1
3.44416464281121	3.43974335487967	710	1
3.45484091595897	3.46223950709827	711	1
3.44903654090375	3.46995468838596	712	1
3.45619518395912	3.46679773242336	713	1
3.47605873230910	3.52481414043940	714	1
3.47309853707749	3.52800516592745	715	1
3.46592284982487	3.52346968570367	716	1
3.46412516860420	3.50903859877886	717	1
3.44596094785624	3.45529613516130	718	1
3.43311940462013	3.41442042969867	719	1
3.44731573196210	3.43038591997728	720	1
3.42993680947631	3.38030765809735	721	1
3.42821218244089	3.35129232783750	722	1
3.43641323342623	3.40799066726743	723	1
3.43525553271896	3.42906209689765	724	1
3.43610024447184	3.42990814374039	725	1
3.43983345229386	3.42630086722054	726	1
3.45616149843664	3.49667443033244	727	1
3.45370356738224	3.49621155980245	728	1
3.45610516841254	3.48897456031993	729	1
3.44558409906280	3.46592344078545	730	1
3.43393773235137	3.43817935003446	731	1
3.43373166427379	3.42790079622655	732	1
3.43945410436702	3.43459973724088	733	1
3.44517818436070	3.45369898068672	734	1
3.43577906284050	3.42918218562308	735	1
3.44674885281211	3.43091235304126	736	1
3.44616940668547	3.41652464831910	737	1
3.45201126096004	3.44777964092656	738	1
3.44697320569469	3.45213213487903	739	1
3.45160430743413	3.44339428006671	740	1
3.44460383426919	3.44392556909163	741	1
3.44639307931049	3.46205769759582	742	1
3.44287705299693	3.45540643778886	743	1
3.44236701270611	3.46322829019291	744	1
3.45138319530105	3.44307961763526	745	1
3.44569537055818	3.43703328500818	746	1
3.41685505864633	3.36686212127557	747	1
3.42415645144676	3.36688055762546	748	1
3.42378443362427	3.38416879442975	749	1
3.42294358689313	3.37671442122872	750	1
3.41720841270426	3.34332454324061	751	1
3.42871392626418	3.38599410580660	752	1
3.42545032436392	3.37615498933185	753	1
3.42156745852867	3.37674195476804	754	1
3.43013520098023	3.40429634045364	755	1
3.43449984356126	3.41174342063835	756	1
3.43153061064078	3.38912765814731	757	1
3.42896746511923	3.38322461575544	758	1
3.43970262583169	3.45186376747520	759	1
3.45182952881997	3.47503942338264	760	1
3.44663175865532	3.43382755986279	761	1
3.44213604700532	3.44201762953495	762	1
3.43878281427335	3.41117116245648	763	1
3.43138205939864	3.38640146428010	764	1
3.44072949066907	3.43854295709041	765	1
3.43710586635761	3.42188016297065	766	1
3.42839968976181	3.41963162027768	767	1
3.44694180649961	3.46786128015987	768	1
3.43600938453195	3.42634810230450	769	1
3.44931450579862	3.45352298989199	770	1
3.44959700022371	3.48295729448595	771	1
3.45419345030136	3.50069105103513	772	1
3.45344431974087	3.48344454830781	773	1
3.45418443319299	3.49304816737454	774	1
3.45038509080904	3.43438068700146	775	1
3.43973039345052	3.40675544589896	776	1
3.42926352731717	3.36421559817019	777	1
3.42866851426503	3.37015335002164	778	1
3.43006197568540	3.39188831836432	779	1
3.45024805211571	3.42688942689944	780	1
3.44438979956538	3.41113697036704	781	1
3.42656028994137	3.39884260195861	782	1
3.43777579450551	3.43127690948686	783	1
3.43735024457072	3.44909445702578	784	1
3.46025650814855	3.50418838052115	785	1
3.45120908277948	3.46521049421461	786	1
3.44596508822125	3.43355006640730	787	1
3.44723149200958	3.44367185179264	788	1
3.45472690009331	3.44738002198175	789	1
3.44664868632985	3.40675443252117	790	1
3.45322246958316	3.41524156843283	791	1
3.44341434798398	3.41108593063285	792	1
3.44883206256313	3.45270027314882	793	1
3.44022401437939	3.45342299872335	794	1
3.44353157973979	3.42436978677586	795	1
3.44620474782623	3.45123143174119	796	1
3.44900446343366	3.43830012953991	797	1
3.44921493290644	3.45467503027574	798	1
3.44674679388941	3.44024142318677	799	1
3.43858014517199	3.44015892374225	800	1
3.45080235573367	3.45962837615313	801	1
3.44879795932208	3.47768891033483	802	1
3.44420049521278	3.45647241126453	803	1
3.44177462702969	3.42104465200056	804	1
3.44151059579465	3.42802153786539	805	1
3.45001644473646	3.46468776843180	806	1
3.45730930903671	3.48681607110579	807	1
3.44620662996065	3.45180777277141	808	1
3.44175177115719	3.43933255345665	809	1
3.45494188391970	3.47280235039629	810	1
3.44107005883172	3.42009730767916	811	1
3.43943461631812	3.42714050134561	812	1
3.44403282016969	3.42380749576022	813	1
3.42952500754963	3.39775015011503	814	1
3.42617260496756	3.38186758341530	815	1
3.44151873708919	3.42148389510989	816	1
3.44909126370185	3.43989773112885	817	1
3.43629969573607	3.40907310995589	818	1
3.44603514658969	3.43530155482629	819	1
3.43931316878634	3.43131924220438	820	1
3.43440607693098	3.41367145785760	821	1
3.43713354087180	3.42184370900510	822	1
3.43946567030679	3.43132301657700	823	1
3.44219656320120	3.44230002998111	824	1
3.45614483568101	3.49231438018795	825	1
3.44121150430101	3.45232061601828	826	1
3.43000583947895	3.39247623476528	827	1
3.42882702752107	3.37258250647872	828	1
3.43673469961906	3.41790938766396	829	1
3.41549356851943	3.36571764046443	830	1
3.40948868947431	3.31464148546962	831	1
3.43612732026337	3.40764919464808	832	1
3.44144469575011	3.42461973582348	833	1
3.44361570444254	3.44511176788105	834	1
3.44852941602540	3.47667672416673	835	1
3.44110406235772	3.44193095591492	836	1
3.43634181432852	3.43208910372779	837	1
3.42706178855614	3.41526549308880	838	1
3.43119886836660	3.39728649010809	839	1
3.45450731250191	3.44659976685411	840	1
3.46083229341664	3.47658732358596	841	1
3.45291375554811	3.47657368828997	842	1
3.45809832465070	3.46596420656584	843	1
3.45765781608521	3.46181292897819	844	1
3.44441230598217	3.43866817350033	845	1
3.44413143678109	3.41393541922896	846	1
3.42504843280083	3.38120148687303	847	1
3.43270172368208	3.41298365127814	848	1
3.44318699103769	3.44652683362481	849	1
3.43656737655548	3.43878098621759	850	1
3.42752786525044	3.41729039310907	851	1
3.42495747655723	3.38421394440096	852	1
3.44383721399785	3.44906213693050	853	1
3.44948378994392	3.45640283479194	854	1
3.44598001664002	3.44399735771472	855	1
3.45542657233222	3.44334538659846	856	1
3.45351199900231	3.43413762392046	857	1
3.44346204374158	3.43417419007751	858	1
3.44355267266930	3.43462003146904	859	1
3.45580356498607	3.47076429056297	860	1
3.45155210355745	3.45724794437812	861	1
3.43836079249699	3.40928967446432	862	1
3.44896464965832	3.44570496970891	863	1
3.44065642023692	3.41074118491601	864	1
3.42474070601859	3.38765703920969	865	1
3.43125264860573	3.38282034292911	866	1
3.42273279588415	3.34481876189118	867	1
3.43247416417875	3.38303389506116	868	1
3.43472947304090	3.39334190727203	869	1
3.43554416725104	3.38707629028817	870	1
3.42789228772062	3.36466905148935	871	1
3.45150731976422	3.44353201489452	872	1
3.45296043035591	3.46255327333085	873	1
3.44263278309467	3.41493145326972	874	1
3.45766156067298	3.41839054396536	875	1
3.45736866529557	3.44381298932699	876	1
3.44564598782425	3.41712116676744	877	1
3.44324859557045	3.44168617089370	878	1
3.43345524954191	3.41536825310223	879	1
3.45001827635896	3.45528865807219	880	1
3.45163527730661	3.47418463939784	881	1
3.45729192206319	3.47040142977439	882	1
3.46105073907269	3.47579627559194	883	1
3.44542831226848	3.43447430931477	884	1
3.45136678042087	3.45217873687704	885	1
3.44790605374569	3.46023979253455	886	1
3.42471579366850	3.39673657705680	887	1
3.43778754710680	3.42725890958562	888	1
3.43922795823645	3.42324377895674	889	1
3.42952652428594	3.39470213567924	890	1
3.44299881636731	3.43177027989645	891	1
3.43032984239741	3.39009228910646	892	1
3.43867963431748	3.41456492707918	893	1
3.43454717577747	3.41010682055374	894	1
3.43801850426887	3.41007021185517	895	1
3.43032097059353	3.39305064732205	896	1
3.44246293544724	3.42033682370597	897	1
3.44680118569326	3.45122071505761	898	1
3.44355163533114	3.46543448985228	899	1
3.45131737219240	3.49830210673649	900	1
3.45739484416224	3.48427771299331	901	1
3.44564196159021	3.44956155437608	902	1
3.45072418554928	3.46455546847346	903	1
3.43402462664666	3.44038162528015	904	1
3.42202697330653	3.39969923477798	905	1
3.43319950925197	3.42383825265688	906	1
3.43321226149978	3.41145076116555	907	1
3.43758633833722	3.45456953783777	908	1
3.42966593249220	3.39401460446189	909	1
3.42044501944753	3.35859342551398	910	1
3.42360992859094	3.35300849698737	911	1
3.42879362194112	3.37191019177166	912	1
3.43107600577565	3.36643206563085	913	1
3.41594244639764	3.35413062418034	914	1
3.42035826448185	3.36677207898793	915	1
3.42257469342089	3.38523436027659	916	1
3.42622630385427	3.37185151925680	917	1
3.42357078833172	3.33990678203990	918	1
3.43308134168288	3.40146900576115	919	1
3.44481929071707	3.43261422323234	920	1
3.43588153360254	3.39386389774330	921	1
3.44324978549409	3.38185211445054	922	1
3.45209883649861	3.45300945435898	923	1
3.44979906141303	3.46014613293764	924	1
3.45728068479547	3.47366920642908	925	1
3.45328069616296	3.45952953082253	926	1
3.45326718049104	3.44766272311523	927	1
3.44464841064948	3.43185543408886	928	1
3.43932079563517	3.41405036170392	929	1
3.42866698096252	3.37828378818437	930	1
3.44020249385669	3.42351002325325	931	1
3.43887773234342	3.40684752998710	932	1
3.44798796971271	3.44701513082050	933	1
3.45075699856540	3.45521056803600	934	1
3.44239162177215	3.42171395632870	935	1
3.43520454797116	3.44205091444257	936	1
3.44268725467719	3.46165827580973	937	1
3.44267848600454	3.41075464621284	938	1
3.43338320674923	3.41311609878052	939	1
3.44219709514833	3.42469178835413	940	1
3.45613785798726	3.44079942049914	941	1
3.45678762839192	3.47530220641817	942	1
3.44100235405581	3.43095531890705	943	1
3.44314245947306	3.43642161269728	944	1
3.45623383380814	3.44746170753536	945	1
3.45275209082329	3.44615159452022	946	1
3.43561854344150	3.41559383953661	947	1
3.42841315829214	3.36643703031342	948	1
3.42741744987952	3.36793955593961	949	1
3.42609389188105	3.38075940818137	950	1
3.43553146994786	3.40609808457923	951	1
3.41438318073874	3.36459029547423	952	1
3.42842846635153	3.39281910935022	953	1
3.42731608613659	3.38493763039109	954	1
3.43546397577071	3.39742475200100	955	1
3.44103777994906	3.41791498020452	956	1
3.43830670980561	3.41854388137939	957	1
3.45360815495105	3.45283658101310	958	1
3.43874372403315	3.43339831040107	959	1
3.42469194976340	3.43145834881099	960	1
3.42965974589131	3.43551132392389	961	1
3.43456690565181	3.43017992589749	962	1
3.44738307422355	3.44120128599163	963	1
3.44411596339278	3.43581571659272	964	1
3.43631153168747	3.39786165592255	965	1
3.44902773114924	3.39658209818035	966	1
3.46149497219329	3.46634049385047	967	1
3.45689626846370	3.46717132308906	968	1
3.45021814646719	3.41860804786188	969	1
3.44650245592440	3.47345435938705	970	1
3.44018679572143	3.42840775604686	971	1
3.45319987398700	3.45732990361570	972	1
3.42816210341717	3.39200930339366	973	1
3.42239560775302	3.38415121530047	974	1
3.44321700741278	3.41998649175084	975	1
3.45154399997199	3.44262975402144	976	1
3.45497841888240	3.47815475322271	977	1
3.44768549724574	3.44126110430056	978	1
3.44942132731045	3.43741708370195	979	1
3.43922233203459	3.41128135932271	980	1
3.44692419176264	3.43749337650342	981	1
3.45031757476037	3.45648967053307	982	1
3.43781206172555	3.41246376378489	983	1
3.45024842200598	3.45921798645604	984	1
3.45090837768328	3.44781069446792	985	1
3.44896638312357	3.47170128815801	986	1
3.45768822762825	3.48178421937817	987	1
3.45266903958291	3.45708862342475	988	1
3.43402404120445	3.42072898855757	989	1
3.43520323382258	3.42199961739922	990	1
3.45074598962712	3.47170597829536	991	1
3.43611977121155	3.41995157983482	992	1
3.42760228129799	3.41096868967017	993	1
3.44259443961038	3.46236242112847	994	1
3.45169922370580	3.48355727596372	995	1
3.45034905647186	3.48228617524656	996	1
3.44530197113013	3.45585535973659	997	1
3.44988246406802	3.47348701604292	998	1
3.46146559177986	3.47507537154554	999	1
3.46112161447600	3.45954141867116	1000	1
3.47557391280590	3.52880483362344	1001	1
3.44651149967408	3.45146107833419	1002	1
3.42964172792398	3.39534704926715	1003	1
3.44649824937283	3.44185863909422	1004	1
3.45291717889763	3.46451000828788	1005	1
3.44571859977701	3.42133567890523	1006	1
3.44983443690983	3.42165182008623	1007	1
3.44551388046237	3.41382472234473	1008	1
3.45073589768769	3.43041095842671	1009	1
3.45885666821391	3.45968866448465	1010	1
3.45181325163295	3.46268997341518	1011	1
3.45634643175032	3.47929281434078	1012	1
3.44577968665864	3.43589760390395	1013	1
3.46099345274315	3.46002779426760	1014	1
3.46737707909496	3.47965302847080	1015	1
3.44674356548073	3.44520469866987	1016	1
3.45536881431787	3.46363743963007	1017	1
3.44588139367880	3.44569572609356	1018	1
3.44366337848189	3.44366524108717	1019	1
3.43123182707748	3.39544943267572	1020	1
3.42905272753333	3.41079752574717	1021	1
3.43221283481925	3.39556314041430	1022	1
3.43963780037249	3.41314624320381	1023	1
3.45225958381181	3.44178026939349	1024	1
3.44328288875271	3.44371799310813	1025	1
3.44952702004088	3.43807359980942	1026	1
3.46503350859690	3.46367366740252	1027	1
3.45827289421982	3.44826263018940	1028	1
3.44821851843655	3.43866165521532	1029	1
3.42584986508355	3.38437499531811	1030	1
3.42759000755942	3.37421146430205	1031	1
3.44465033715455	3.42767366334317	1032	1
3.45134154200982	3.47271059790522	1033	1
3.46511066548530	3.51019973563463	1034	1
3.45841895554031	3.47897626442796	1035	1
3.44364456882148	3.43344898095473	1036	1
3.44096834640471	3.41987038058574	1037	1
3.46194842649467	3.46052491662294	1038	1
3.45454673347028	3.46100582440819	1039	1
3.45861542058023	3.45809967221370	1040	1
3.45303073041463	3.44946422165531	1041	1
3.45057813017989	3.44699319284442	1042	1
3.43556368456260	3.38989781471335	1043	1
3.43350217549153	3.36677706958613	1044	1
3.44440129984990	3.42668398553275	1045	1
3.44563815635289	3.44814929880694	1046	1
3.44327643412231	3.45055373837277	1047	1
3.43249776742166	3.41831429157018	1048	1
3.43833145600197	3.43323132177248	1049	1
3.44449166289383	3.43169821413648	1050	1
3.44088151856687	3.42056730975889	1051	1
3.43857020194695	3.42205965057470	1052	1
3.44901974376947	3.45228160564650	1053	1
3.45475679700283	3.47256550068309	1054	1
3.46045331981222	3.48674496385021	1055	1
3.46545168263549	3.49857152429144	1056	1
3.44596183837268	3.48235878578315	1057	1
3.44992881938006	3.47440352484522	1058	1
3.45967208859930	3.46166153604906	1059	1
3.43990344394053	3.43531671918778	1060	1
3.43042302750127	3.43161179998118	1061	1
3.43784241332409	3.42613372141794	1062	1
3.42776663076418	3.37979482403064	1063	1
3.41533214221930	3.37821141071582	1064	1
3.43225121105983	3.39911276475597	1065	1
3.43510896426890	3.41387671710818	1066	1
3.45555128392385	3.47288015516541	1067	1
3.45124736059385	3.47716146244228	1068	1
3.44550749528641	3.45702342591013	1069	1
3.44775895186029	3.42408717432427	1070	1
3.43504127913433	3.41716904653596	1071	1
3.43147509543731	3.40107249500089	1072	1
3.43056824940895	3.42024393807367	1073	1
3.43643756387820	3.40406511183927	1074	1
3.44039685712814	3.41520143600155	1075	1
3.44363894345130	3.45406673259752	1076	1
3.43794878463741	3.41468215054001	1077	1
3.44498138518467	3.44125174872881	1078	1
3.45129971634481	3.44631430415859	1079	1
3.44620227914236	3.43282303975359	1080	1
3.45214917841790	3.44723681704231	1081	1
3.43003465388629	3.40872435523647	1082	1
3.43449645752618	3.42261196607091	1083	1
3.42829703570336	3.38536034659399	1084	1
3.42182991409025	3.38845643573642	1085	1
3.44933001851348	3.43990194101395	1086	1
3.44695963677672	3.45068442454691	1087	1
3.45925741601379	3.47119534181892	1088	1
3.45387743442105	3.48393569443488	1089	1
3.46136804169138	3.49087812695621	1090	1
3.44422978808674	3.45710722510095	1091	1
3.44662402268284	3.44406116262341	1092	1
3.43635627421808	3.39807639704489	1093	1
3.42923623174427	3.37535417678324	1094	1
3.43090949179470	3.39764875379897	1095	1
3.42626654646660	3.37786730072843	1096	1
3.43997291843969	3.43032520401207	1097	1
3.43147397930801	3.41598452787002	1098	1
3.45203947956505	3.47661563417970	1099	1
3.46190057662963	3.46969609724320	1100	1
3.45314574638241	3.45688392151318	1101	1
3.44573479733634	3.42965246336227	1102	1
3.44038789957235	3.43504105786464	1103	1
3.46383007400200	3.51139651546049	1104	1
3.46271393614377	3.50246802002559	1105	1
3.45789835955902	3.45950105152425	1106	1
3.44973509276801	3.44125387945081	1107	1
3.45104861854637	3.44345705971049	1108	1
3.44627292317150	3.42983927623525	1109	1
3.43349648073941	3.40534847203255	1110	1
3.43566931507761	3.40730584070160	1111	1
3.43635486864906	3.42197229901925	1112	1
3.43790221288567	3.38534979619965	1113	1
3.44891598519509	3.42422427444356	1114	1
3.44258696077249	3.42317471232258	1115	1
3.42614149951204	3.37041535814797	1116	1
3.42925972538530	3.39091323748625	1117	1
3.43182441946954	3.38123774222581	1118	1
3.42942116163914	3.38021978881366	1119	1
3.44437690044201	3.41525295225030	1120	1
3.44175189712409	3.42221714322500	1121	1
3.43034714505048	3.34953972949694	1122	1
3.43246313934054	3.36680526081160	1123	1
3.43758056488203	3.41349231653747	1124	1
3.43994279175897	3.40785826855413	1125	1
3.44802477593271	3.45730400156949	1126	1
3.44578523513468	3.44850361558395	1127	1
3.45679856272588	3.45537657459245	1128	1
3.44575418485683	3.42403873953575	1129	1
3.41500788840063	3.37720702661240	1130	1
3.43525183797017	3.40664670945782	1131	1
3.44155939037169	3.40865701491186	1132	1
3.44890718902520	3.42721177248919	1133	1
3.45207235529537	3.42024313304090	1134	1
3.44674745039138	3.42998887682349	1135	1
3.45161704814632	3.45120937149537	1136	1
3.45485053378450	3.46910139807518	1137	1
3.45860057563098	3.46119289445601	1138	1
3.46045328841512	3.44166686564514	1139	1
3.45750448129323	3.45031281343173	1140	1
3.46183016609464	3.46370022137900	1141	1
3.44346961897926	3.40817339334916	1142	1
3.42558632583590	3.38239763434672	1143	1
3.42393649278313	3.37939003957304	1144	1
3.42273927594445	3.35192641661235	1145	1
3.43580207701229	3.41859577883630	1146	1
3.44568072217322	3.46681418720046	1147	1
3.44685761978413	3.43548106582248	1148	1
3.43926555394528	3.42010073316679	1149	1
3.43790610536104	3.39000499405018	1150	1
3.45418208079949	3.44831543961945	1151	1
3.45423716048107	3.45913411299155	1152	1
3.44222964502595	3.40107596823488	1153	1
3.43118781898021	3.37312660732041	1154	1
3.42497868950319	3.36062910243016	1155	1
3.42874675900843	3.38602045291174	1156	1
3.44876881812352	3.44089562521313	1157	1
3.44587761475778	3.44185320018615	1158	1
3.42866522872305	3.41437532937870	1159	1
3.42136955392274	3.36157880372658	1160	1
3.43372131650020	3.39077700827568	1161	1
3.45657434347603	3.44957870031968	1162	1
3.44504278875894	3.42383232951005	1163	1
3.43789414134579	3.40150123550395	1164	1
3.42990075405110	3.36558608399240	1165	1
3.42610812555393	3.38107730953605	1166	1
3.45418216030527	3.45160156401565	1167	1
3.44799076304791	3.44545566206356	1168	1
3.45290393372567	3.45942802852451	1169	1
3.45119297073265	3.42409232144104	1170	1
3.45304569487842	3.44835995992965	1171	1
3.44711775791395	3.45539940410407	1172	1
3.44983480208171	3.46832062114692	1173	1
3.43425957237040	3.42978621710995	1174	1
3.43678509071751	3.41660912744769	1175	1
3.43536427491886	3.43465866031729	1176	1
3.45730923481180	3.47772484839718	1177	1
3.44588820295148	3.45213032501041	1178	1
3.44289484319608	3.45361911300876	1179	1
3.44131328020781	3.42521523040158	1180	1
3.44941175025655	3.44664770814388	1181	1
3.45061448602554	3.44807312029431	1182	1
3.45251354220427	3.44313364325353	1183	1
3.44158270888704	3.42747245315504	1184	1
3.43190786322653	3.39435472426379	1185	1
3.42658464498855	3.38338995538163	1186	1
3.43952721975363	3.39689073909677	1187	1
3.44413920984950	3.43535598643422	1188	1
3.44308787576497	3.45398151656869	1189	1
3.45738783336915	3.45407325656710	1190	1
3.44575325470926	3.44953538722621	1191	1
3.44408690032919	3.43726394676646	1192	1
3.42868794772029	3.38878422762962	1193	1
3.43038700143049	3.42533455834088	1194	1
3.43748594886868	3.44534898968513	1195	1
3.45163158291656	3.48040648166747	1196	1
3.45535684872879	3.47027731833823	1197	1
3.45326757305966	3.47687186223382	1198	1
3.45224514593082	3.47070002783796	1199	1
3.45859219140659	3.48762238700627	1200	1
3.45676398372744	3.49962153575612	1201	1
3.43636882757196	3.43559829694833	1202	1
3.43903423577841	3.41845396397208	1203	1
3.44224506869691	3.42883243971411	1204	1
3.43820414647988	3.40713509286256	1205	1
3.43863187413749	3.42750583279207	1206	1
3.44132645522127	3.42545274827470	1207	1
3.43028576030386	3.41068733541787	1208	1
3.44117424316342	3.43484407038457	1209	1
3.43824662567801	3.41670292874853	1210	1
3.44769537791259	3.46304074706666	1211	1
3.45158349461812	3.46600308000346	1212	1
3.45393592827352	3.47688310445600	1213	1
3.44875533728253	3.44492429903197	1214	1
3.43743235446429	3.39023927416865	1215	1
3.42901011466730	3.42140185621747	1216	1
3.43876730103979	3.43685004895081	1217	1
3.43759618933610	3.43337599711140	1218	1
3.44155935348549	3.42553494540998	1219	1
3.44313287200871	3.43140078732873	1220	1
3.43803871700700	3.40846085886935	1221	1
3.43228213155840	3.41217906281633	1222	1
3.42165326442166	3.38453845125193	1223	1
3.42616565834683	3.37655159513329	1224	1
3.42780375549705	3.36946333980950	1225	1
3.43877705876651	3.39145928279451	1226	1
3.44410978291179	3.42777044135625	1227	1
3.44158061728272	3.41804796764375	1228	1
3.44978739656306	3.45312948221622	1229	1
3.45107147064750	3.46908662013806	1230	1
3.43139448627161	3.38485366068049	1231	1
3.45071153540731	3.42486618497382	1232	1
3.44821156200048	3.41252470562447	1233	1
3.43747259522536	3.38844952910104	1234	1
3.43604102074163	3.42605919978290	1235	1
3.44589826817156	3.43981864085398	1236	1
3.43430821762944	3.41715244296065	1237	1
3.43967867537593	3.41755027009705	1238	1
3.43463089901691	3.42595194325779	1239	1
3.44133401195772	3.44222181597327	1240	1
3.44774202325902	3.45163357648819	1241	1
3.44630070473693	3.45195418211400	1242	1
3.43876164333306	3.43784965269279	1243	1
3.42841964492078	3.38857416644433	1244	1
3.43041391208477	3.40321922170523	1245	1
3.42740896435820	3.41113892534579	1246	1
3.42475866290027	3.38819893553070	1247	1
3.42513355539406	3.38806100176687	1248	1
3.43248523287105	3.37868419801514	1249	1
3.44170364003912	3.41226585156938	1250	1
3.43457020332907	3.41223168225304	1251	1
3.45655241070207	3.47027508904582	1252	1
3.45352761939221	3.43719603099757	1253	1
3.45354597211110	3.43708158808508	1254	1
3.46223656621151	3.46452434720722	1255	1
3.44931496957980	3.43336749732295	1256	1
3.44565412435919	3.41641657870197	1257	1
3.44354161339874	3.43339101154555	1258	1
3.43487105811933	3.41097893192480	1259	1
3.43216943880482	3.38669405182193	1260	1
3.43080215920657	3.38439202511594	1261	1
3.44923810714665	3.44526430578116	1262	1
3.44197501449493	3.44419267442683	1263	1
3.44624070026160	3.42654960542912	1264	1
3.45766068563186	3.46690775552174	1265	1
3.44285897789881	3.42699051925726	1266	1
3.43072682994301	3.40098306323526	1267	1
3.44883323990383	3.45535818381607	1268	1
3.45151038223419	3.45426552922818	1269	1
3.43815172421612	3.43372608726137	1270	1
3.45302000781051	3.44873492750201	1271	1
3.44328103015874	3.44390224189006	1272	1
3.43778017053966	3.42396090350363	1273	1
3.43933206473222	3.39518576554289	1274	1
3.43436170105093	3.38774597869815	1275	1
3.42774424552089	3.38685246608793	1276	1
3.43518661480527	3.43089350444749	1277	1
3.44102462159465	3.42715467809412	1278	1
3.44795015482270	3.41853646926430	1279	1
3.44423216079911	3.41924673342244	1280	1
3.43576739814759	3.39456157184122	1281	1
3.44050331877732	3.41280295149756	1282	1
3.43893560419912	3.39011738365008	1283	1
3.43609088267997	3.41501098260168	1284	1
3.45198229554796	3.47595703073752	1285	1
3.45835137256188	3.50447283618920	1286	1
3.45797067787125	3.47502470455273	1287	1
3.44252737397650	3.43678528924134	1288	1
3.44532965827699	3.44146281916568	1289	1
3.45447100931862	3.47703664023937	1290	1
3.45256256291408	3.47010416799881	1291	1
3.44149368077875	3.42560152311694	1292	1
3.44567079439665	3.43413701497008	1293	1
3.43149138715694	3.39708087148992	1294	1
3.42571719409420	3.37420641318439	1295	1
3.44116820585623	3.42211481431169	1296	1
3.42604907556578	3.38090675290970	1297	1
3.42572305496968	3.38078648446606	1298	1
3.42932544924362	3.39294797044179	1299	1
3.43791309022606	3.41622381085499	1300	1
3.42654474171890	3.35840654642027	1301	1
3.42445797999893	3.36883393384670	1302	1
3.43844695430179	3.40055767376432	1303	1
3.43608757320357	3.40171230123918	1304	1
3.43330360057122	3.38897259886453	1305	1
3.44325158111735	3.44323229198147	1306	1
3.45071334563488	3.42728166402453	1307	1
3.44768486966318	3.42678081385295	1308	1
3.44689931638921	3.44715008624880	1309	1
3.43113874362949	3.41248429922354	1310	1
3.44255705365216	3.43215732443340	1311	1
3.44905467333993	3.46599269986920	1312	1
3.41507118017315	3.36093846207564	1313	1
3.43426022977207	3.38972240451347	1314	1
3.42994109751626	3.38322108123098	1315	1
3.44348844686552	3.39712032550436	1316	1
3.42989043633790	3.38479399280349	1317	1
3.42331464561511	3.34986908508149	1318	1
3.42531219773464	3.35417134763828	1319	1
3.43070938198439	3.38970625024960	1320	1
3.43042813781214	3.39310590829709	1321	1
3.44436887478941	3.41821853160669	1322	1
3.43392722699254	3.41478477833777	1323	1
3.43504556233173	3.43432491279107	1324	1
3.43787734351217	3.44176970603001	1325	1
3.45511167139233	3.47771572774347	1326	1
3.45239258582334	3.44215700942734	1327	1
3.45163067683377	3.43756008679844	1328	1
3.44597607928277	3.43180517781849	1329	1
3.43646571903333	3.41997217068722	1330	1
3.44099225704725	3.43941950674513	1331	1
3.44075404416202	3.43436887682627	1332	1
3.42246323327941	3.38787072893176	1333	1
3.44190788106062	3.44133665389091	1334	1
3.43910294593675	3.42829922923443	1335	1
3.44171986117786	3.41997862184415	1336	1
3.44408834128944	3.42552120728983	1337	1
3.44522519148873	3.44099775081833	1338	1
3.44150458270351	3.41068774617244	1339	1
3.44385508773776	3.42828000630448	1340	1
3.45467729223004	3.44857715959177	1341	1
3.44928879779716	3.41413510432450	1342	1
3.45167996973099	3.43283793006066	1343	1
3.45089596447454	3.42902633121681	1344	1
3.45360162758899	3.43482408486310	1345	1
3.45864044163970	3.45624375927419	1346	1
3.45365388258652	3.43496076866287	1347	1
3.44323034578980	3.40481536900206	1348	1
3.44914361453380	3.42328729570268	1349	1
3.45585658255632	3.44730181562359	1350	1
3.46654871771503	3.48275485644717	1351	1
3.45869899963010	3.45299893412345	1352	1
3.45841136561524	3.46628060455473	1353	1
3.45936109301106	3.47634441926642	1354	1
3.45321985336313	3.45479311605790	1355	1
3.44694399092150	3.45593842273744	1356	1
3.44791201334461	3.47690136611552	1357	1
3.44817788582534	3.43769316513319	1358	1
3.46304533669026	3.47615907139254	1359	1
3.44921916850201	3.46209522061228	1360	1
3.43521542344475	3.40862982587664	1361	1
3.43654463348369	3.39315624156713	1362	1
3.43980157478052	3.40141463987788	1363	1
3.45453424203002	3.42398325775572	1364	1
3.45055761844747	3.43571397597159	1365	1
3.43934098455300	3.41528586454627	1366	1
3.44791974542987	3.41928722291029	1367	1
3.45516181547073	3.43375539595353	1368	1
3.45253756138854	3.41953957666210	1369	1
3.44865721638367	3.45186981492802	1370	1
3.45310777107148	3.48531851817263	1371	1
3.44649196638113	3.44736999423380	1372	1
3.43045802444773	3.39561888320138	1373	1
3.44597601521431	3.43367710615711	1374	1
3.45372806321299	3.44990027635074	1375	1
3.46598239090477	3.47661999542565	1376	1
3.45523894234327	3.45429478552890	1377	1
3.44779223291614	3.44687353380508	1378	1
3.43793252193224	3.41878124358836	1379	1
3.42676241833059	3.35583363667316	1380	1
3.43468794727020	3.41678540958656	1381	1
3.43290212711395	3.42552722126101	1382	1
3.42513970513829	3.35381080917094	1383	1
3.43011133480316	3.36906391522106	1384	1
3.42573864848048	3.39767913335475	1385	1
3.45105236728104	3.45730273822451	1386	1
3.46486964497893	3.47501668207514	1387	1
3.45774860349797	3.46591998663126	1388	1
3.44845805638752	3.42918785795916	1389	1
3.44976183558285	3.43891211875036	1390	1
3.43824335545361	3.42361767508460	1391	1
3.45172189267319	3.44341061531017	1392	1
3.44186746202186	3.44017406751237	1393	1
3.44230100108364	3.41194236500894	1394	1
3.45019999887541	3.44018537829294	1395	1
3.46094453254104	3.48520257750231	1396	1
3.45337334958182	3.47478902278064	1397	1
3.45525656769067	3.47169740085871	1398	1
3.45417551248315	3.45661242175529	1399	1
3.43884257685921	3.42113917801730	1400	1
3.43387176244686	3.41775564808092	1401	1
3.42695065173884	3.35618798478306	1402	1
3.42875645214401	3.37299604742724	1403	1
3.43720062418122	3.43386625507831	1404	1
3.43482074722490	3.42111267403656	1405	1
3.43207079241878	3.39884488960639	1406	1
3.44037828151406	3.41748044477907	1407	1
3.44276271812133	3.43121418961619	1408	1
3.43937382443251	3.41271829327405	1409	1
3.44214576390782	3.41875436176847	1410	1
3.44712929633821	3.45495062044371	1411	1
3.44852576108674	3.45390373661994	1412	1
3.45043611434241	3.46529373363840	1413	1
3.44604558505024	3.46622520113597	1414	1
3.44398762834782	3.44818262895476	1415	1
3.43369250781881	3.42544724593316	1416	1
3.45271402137445	3.45467012218579	1417	1
3.46134428712353	3.47795974512057	1418	1
3.45236594412453	3.46711431308641	1419	1
3.46250862317761	3.46741612177321	1420	1
3.46577723044593	3.47281744523518	1421	1
3.45044732426476	3.43198034535482	1422	1
3.44726677913036	3.40853094150315	1423	1
3.44645343743130	3.41629699186680	1424	1
3.43740102388481	3.41461327222489	1425	1
3.45360096860833	3.48002770715378	1426	1
3.44350837967046	3.41526618682680	1427	1
3.43684753476191	3.40942960657102	1428	1
3.44702240369316	3.44083557769891	1429	1
3.45761799841085	3.46472319981787	1430	1
3.45652370969916	3.44652379686805	1431	1
3.44881171550322	3.42641680028595	1432	1
3.44088960000310	3.42052072767141	1433	1
3.44701204706987	3.44200797052595	1434	1
3.46436110651766	3.48295567127690	1435	1
3.45305470992100	3.47051095675651	1436	1
3.44073342485982	3.42216911492380	1437	1
3.43095585281013	3.42164396942026	1438	1
3.44400889262090	3.44256220174487	1439	1
3.44600953234400	3.43062786538314	1440	1
3.44789984626553	3.44582960128135	1441	1
3.44241383632654	3.48221991796930	1442	1
3.44033870521527	3.42353600648733	1443	1
3.44519503047705	3.41001984047848	1444	1
3.43864779950577	3.40561148011805	1445	1
3.44075326489097	3.43707216205067	1446	1
3.44992347685331	3.46753378182891	1447	1
3.43700243642510	3.41282581448429	1448	1
3.43844604270416	3.38392217496471	1449	1
3.45706906679824	3.43866748808700	1450	1
3.46720923061194	3.46887392245794	1451	1
3.47097141790198	3.49346610584935	1452	1
3.46625689452047	3.48283507985140	1453	1
3.45614558972041	3.47348411444262	1454	1
3.45996546667075	3.48647032277135	1455	1
3.45494455158574	3.46104187928904	1456	1
3.46153674387096	3.47050734529344	1457	1
3.46021589940370	3.48380484654114	1458	1
3.46053093766564	3.46739235411599	1459	1
3.45910264503813	3.48619504808081	1460	1
3.45143897147218	3.46542739699933	1461	1
3.44847152085388	3.46091687096569	1462	1
3.44981446912937	3.45224532802011	1463	1
3.44489984548293	3.43421333970069	1464	1
3.43913606830060	3.41353431318828	1465	1
3.42697192917678	3.38362792295220	1466	1
3.44793582927815	3.42023443126989	1467	1
3.44049760668723	3.41776467774061	1468	1
3.43752015806211	3.42187971013106	1469	1
3.44337034792916	3.42863315880777	1470	1
3.44393059474518	3.43676312468651	1471	1
3.44170111812302	3.45417991855222	1472	1
3.44225705428179	3.43678974725852	1473	1
3.44280208272680	3.43934695685498	1474	1
3.44219858098026	3.46099171093548	1475	1
3.45281354838657	3.45525225854545	1476	1
3.44652867550866	3.42082652626676	1477	1
3.45393685722637	3.44460283161672	1478	1
3.44405372817315	3.41359542554899	1479	1
3.44545004206087	3.43201609227644	1480	1
3.45099626643445	3.46457552794223	1481	1
3.45578354740095	3.47555848933838	1482	1
3.45165388690717	3.44694650771056	1483	1
3.45757400058106	3.47007011602240	1484	1
3.46105373446500	3.47488201922420	1485	1
3.45932003756699	3.47287718839309	1486	1
3.45347659920615	3.43497774271706	1487	1
3.44119307884963	3.41596135750567	1488	1
3.44367890514535	3.43729403753669	1489	1
3.44643069359938	3.44872478306467	1490	1
3.45094051042610	3.44714361850624	1491	1
3.45254244258152	3.45041222165826	1492	1
3.44699462576379	3.43051552751300	1493	1
3.44789129223706	3.43425980035309	1494	1
3.44317214521519	3.42237903189009	1495	1
3.44187462764653	3.41908228146733	1496	1
3.46384471551508	3.48323124933470	1497	1
3.44353504641553	3.42465336338630	1498	1
3.43365800176615	3.38456043735491	1499	1
3.43097634189730	3.37043055830071	1500	1
3.42606870652492	3.38106101660939	1501	1
3.42612454040868	3.40761254480855	1502	1
3.44946076648101	3.43997164587760	1503	1
3.45338889778169	3.48816311626500	1504	1
3.44882493423012	3.45201759291111	1505	1
3.45536181563390	3.45779146058832	1506	1
3.45582119974579	3.46094874518565	1507	1
3.45701807118220	3.49737482495122	1508	1
3.45044454244413	3.45907385132392	1509	1
3.46142297032013	3.47180475653270	1510	1
3.45582315548191	3.49260371827748	1511	1
3.45718295464576	3.47516901544429	1512	1
3.44050471550253	3.43179525835739	1513	1
3.43814309490304	3.41843267985867	1514	1
3.44916775008271	3.43668071411526	1515	1
3.45659136221051	3.44790840346592	1516	1
3.45344774684806	3.44547666841416	1517	1
3.46337543178608	3.47835391569019	1518	1
3.45913292342869	3.47806885668905	1519	1
3.45296562169962	3.45582072236921	1520	1
3.44756331131894	3.45521413751988	1521	1
3.44381050589209	3.45364863677796	1522	1
3.45695637498219	3.47021485784478	1523	1
3.46484873657205	3.48142613365085	1524	1
3.46392154061357	3.49772940010380	1525	1
3.46581745953057	3.49997228964044	1526	1
3.44901491756505	3.47105417303469	1527	1
3.46873965320717	3.51851051813889	1528	1
3.47061658895149	3.51992569013896	1529	1
3.46404591718531	3.51052986396326	1530	1
3.45173424383150	3.45816796714025	1531	1
3.44552890402603	3.41458566335684	1532	1
3.43715744081442	3.40472766551900	1533	1
3.43914120480389	3.43799973349685	1534	1
3.43652841374710	3.43104570725285	1535	1
3.45004958509866	3.43223115630741	1536	1
3.44361635014320	3.42234207900178	1537	1
3.44362793507391	3.42256993998710	1538	1
3.44239479351659	3.42238567165219	1539	1
3.44142718113234	3.43159077767046	1540	1
3.43933587959748	3.43726808378075	1541	1
3.44484840894602	3.41643274067557	1542	1
3.43836367438963	3.42329101669862	1543	1
3.44405493833655	3.41520661183652	1544	1
3.43504474428280	3.40024297526747	1545	1
3.43724577509983	3.41227209848140	1546	1
3.43768596370307	3.40399115862292	1547	1
3.44555499648215	3.42901089783910	1548	1
3.43791481464109	3.42948776567707	1549	1
3.45721519065508	3.48783306755309	1550	1
3.44516392545872	3.42821834810087	1551	1
3.43963323532739	3.39425933588598	1552	1
3.43470019647610	3.40330709841368	1553	1
3.43777821698045	3.42088038883986	1554	1
3.43375030695487	3.43024849655657	1555	1
3.44310198461110	3.45306618734707	1556	1
3.44791986660153	3.43076706447365	1557	1
3.44690337646991	3.41564548484158	1558	1
3.43428699358482	3.40441168324989	1559	1
3.43365377211404	3.38037626715575	1560	1
3.44135494101559	3.42441316511297	1561	1
3.43621474562899	3.41615558230496	1562	1
3.43869356484103	3.41075470189737	1563	1
3.43266128681176	3.42019479830549	1564	1
3.43668911453232	3.42089435083526	1565	1
3.43664264447284	3.37795772950067	1566	1
3.43935268914399	3.40554687955761	1567	1
3.44276400411729	3.42460092290016	1568	1
3.43645853456093	3.40986413871755	1569	1
3.43730778133209	3.41417316444456	1570	1
3.44489817384230	3.41563480780139	1571	1
3.43663639084498	3.38829995161444	1572	1
3.45765731770718	3.44353919375289	1573	1
3.45541626662629	3.48562588814612	1574	1
3.43849358385106	3.40037093254460	1575	1
3.44019514353852	3.42310760835874	1576	1
3.43049408258208	3.39665319124445	1577	1
3.43997122851047	3.40142276076486	1578	1
3.43856424235965	3.41847953100937	1579	1
3.44435998669413	3.43819623478611	1580	1
3.43859682019546	3.41264456955545	1581	1
3.43319900861105	3.41314548819522	1582	1
3.43540352706970	3.41248304230762	1583	1
3.43561353679473	3.39671948444098	1584	1
3.42884913672762	3.37318994391152	1585	1
3.43090337001839	3.37640218717313	1586	1
3.44342467014264	3.39157164607153	1587	1
3.43581826859255	3.40316689306789	1588	1
3.43812209009302	3.41189217206791	1589	1
3.43916641438881	3.43151150122259	1590	1
3.43953315007543	3.42406993251554	1591	1
3.47333073175020	3.50564885505997	1592	1
3.45685941136930	3.47581163845157	1593	1
3.44579462267196	3.44903765176237	1594	1
3.44549940324535	3.45799468334352	1595	1
3.45110961105792	3.43929401044998	1596	1
3.45358197591249	3.46284717271292	1597	1
3.44627228243984	3.42165998327495	1598	1
3.44461089909853	3.43368615810067	1599	1
3.44052199830885	3.41331915236161	1600	1
3.44584780102583	3.44244044681802	1601	1
3.45426915681095	3.46208536868574	1602	1
3.43367169129293	3.41472827896341	1603	1
3.42131242100069	3.33761780478141	1604	1
3.42650014733583	3.38733818357699	1605	1
3.44071000359696	3.41056807549852	1606	1
3.43342013765387	3.39077727478774	1607	1
3.43838889089870	3.39644041852784	1608	1
3.43138372121157	3.38839214707331	1609	1
3.44077377063775	3.41572819315914	1610	1
3.45287459453525	3.46169346590982	1611	1
3.45702539208504	3.47946305126898	1612	1
3.45127920026970	3.44394902790326	1613	1
3.45451691767447	3.45141864215769	1614	1
3.44395389775580	3.45862855832418	1615	1
3.44953136729896	3.43800660428795	1616	1
3.44866020629174	3.43636389860359	1617	1
3.45290855827035	3.42961978652083	1618	1
3.43763916266088	3.40943210444917	1619	1
3.44690564032366	3.43222784542365	1620	1
3.44975218965603	3.45424778959538	1621	1
3.44519664570709	3.41262620174742	1622	1
3.45170210471487	3.42545808027713	1623	1
3.44682792102729	3.42208485322524	1624	1
3.43296576073572	3.39769514081629	1625	1
3.43768202145172	3.41375361841972	1626	1
3.43632714600375	3.40159952661444	1627	1
3.43281670026155	3.38743314807041	1628	1
3.45180393406765	3.45007475404879	1629	1
3.45342011941135	3.44377399658133	1630	1
3.44691881952724	3.41352152986879	1631	1
3.44496313573604	3.40419885151511	1632	1
3.44564475354202	3.41991516188889	1633	1
3.45259447955611	3.40278975278481	1634	1
3.45331008346888	3.44850030417621	1635	1
3.44958961001017	3.44339919769624	1636	1
3.46158898410157	3.47913845382753	1637	1
3.46955553593853	3.52336991826584	1638	1
3.44279958339724	3.44493363660063	1639	1
3.44986632087066	3.43905889445518	1640	1
3.43331134694077	3.39779596935279	1641	1
3.43418438344775	3.40459419637459	1642	1
3.44295671520086	3.43312350401943	1643	1
3.43318192702153	3.40608975946916	1644	1
3.43222450238921	3.35638961381461	1645	1
3.43936570083677	3.41549949076128	1646	1
3.46865030122758	3.49710846553073	1647	1
3.46323660089669	3.50271591047872	1648	1
3.44961371938101	3.48767216209883	1649	1
3.45157933258543	3.45575909923491	1650	1
3.44056999321539	3.42673472180677	1651	1
3.45378378327934	3.48090687562945	1652	1
3.45505528747579	3.45322208263813	1653	1
3.45458635409870	3.46856533446549	1654	1
3.44845731515661	3.43666240086696	1655	1
3.45296297808759	3.44425039358804	1656	1
3.45441703657531	3.46007389819038	1657	1
3.45158401336099	3.46234445258439	1658	1
3.44659549063312	3.44259678814066	1659	1
3.43785940853103	3.41229760134899	1660	1
3.45445797633390	3.44220029175525	1661	1
3.43851831336127	3.41120021267360	1662	1
3.44277834608174	3.40699652482927	1663	1
3.44713449001453	3.45062942062313	1664	1
3.44625816712453	3.43125747652905	1665	1
3.44396113498821	3.42799773248795	1666	1
3.43885588255737	3.42018092576788	1667	1
3.44476663065052	3.42919102576980	1668	1
3.45919199488295	3.48686556027790	1669	1
3.44631734066738	3.44825549871961	1670	1
3.44982800137456	3.46156438235899	1671	1
3.45759923495770	3.47394997595460	1672	1
3.44587043973450	3.43478835384159	1673	1
3.44283366237506	3.45976132260280	1674	1
3.44179045726822	3.45265681979221	1675	1
3.44988189344938	3.46252852317782	1676	1
3.45407331502982	3.46876267496519	1677	1
3.45979207326166	3.47677327707591	1678	1
3.45516357920914	3.47889540524029	1679	1
3.44514648760436	3.44841182406059	1680	1
3.44278583084971	3.42721685176238	1681	1
3.44322233117270	3.41660066418631	1682	1
3.42842238994557	3.36180044290802	1683	1
3.44491716272433	3.41157729612028	1684	1
3.43739235900421	3.40424061861671	1685	1
3.43298599690525	3.39248542898581	1686	1
3.44911787501481	3.46021825482887	1687	1
3.45160496265545	3.43337636709975	1688	1
3.44788477127283	3.41509267825163	1689	1
3.43559554804812	3.37868345918400	1690	1
3.44030279790245	3.42850626657989	1691	1
3.45040512491362	3.42917551998356	1692	1
3.43231078343562	3.40471237253058	1693	1
3.43580408959494	3.43172037011164	1694	1
3.43831588788328	3.41976820098345	1695	1
3.44181375576937	3.41881930647150	1696	1
3.45366871474212	3.45714348874152	1697	1
3.44720349008032	3.47145135075664	1698	1
3.44523047458578	3.44526743444650	1699	1
3.44632262946540	3.45109715728456	1700	1
3.46773296536383	3.49704911148824	1701	1
3.45398549402351	3.45330755707894	1702	1
3.43827512800906	3.42433442537539	1703	1
3.43067391745864	3.39193910063551	1704	1
3.43796430472089	3.42224579863394	1705	1
3.44319234105339	3.40839661373415	1706	1
3.43918266790613	3.39508132959588	1707	1
3.45823027792236	3.45908262883472	1708	1
3.44917497658330	3.48763931837503	1709	1
3.43942366749798	3.41760118435239	1710	1
3.44028836870162	3.43581387793942	1711	1
3.44351570002161	3.43599694083326	1712	1
3.43513748901356	3.42374977172889	1713	1
3.44573091511430	3.44704298563933	1714	1
3.44676393623525	3.43423728372669	1715	1
3.42931395001910	3.39818504412626	1716	1
3.42442167657103	3.38676487548526	1717	1
3.44298879766228	3.41991877596854	1718	1
3.44851195233299	3.44656684128987	1719	1
3.44595517227216	3.44820793723923	1720	1
3.44599256547129	3.45469034224536	1721	1
3.44369186551476	3.42654070672587	1722	1
3.44063121266822	3.42669896476833	1723	1
3.45295307309051	3.47462448961616	1724	1
3.45684596391814	3.47248639555369	1725	1
3.45951116306092	3.47321675548216	1726	1
3.44935626439932	3.43396092132058	1727	1
3.44354799538338	3.45764592061964	1728	1
3.45371945946700	3.45852427705581	1729	1
3.46277939002848	3.47672556861301	1730	1
3.46608859424887	3.52150317543318	1731	1
3.46085796586027	3.47440292210397	1732	1
3.45191907746425	3.47200112374903	1733	1
3.43371060552970	3.42932919295503	1734	1
3.43471937739382	3.42286813248934	1735	1
3.43228153775431	3.40912105366794	1736	1
3.44074312631778	3.43759667180639	1737	1
3.44710390168533	3.45836698861631	1738	1
3.44590044049649	3.46579117853300	1739	1
3.45211304471657	3.47810618958453	1740	1
3.46960587117713	3.51018152509034	1741	1
3.46024495446624	3.50119824346605	1742	1
3.43815029030466	3.42095250639469	1743	1
3.44086280812173	3.43749270897503	1744	1
3.44988359660548	3.45076376086741	1745	1
3.44996189084244	3.43432308640762	1746	1
3.44341682409508	3.44050180642579	1747	1
3.42918098391698	3.41072035484696	1748	1
3.44700853402951	3.43769221084895	1749	1
3.44165825353754	3.43459382031123	1750	1
3.44781526975651	3.45623464320608	1751	1
3.44423087369154	3.42075697947538	1752	1
3.44454831275090	3.44586894679018	1753	1
3.44427783131527	3.44569920375413	1754	1
3.45791143025715	3.47572952344633	1755	1
3.45060287791953	3.47102806713481	1756	1
3.46241095027482	3.50523762205086	1757	1
3.45671202137264	3.49201857227692	1758	1
3.45284938843366	3.46300709683567	1759	1
3.45097367461154	3.45150144214391	1760	1
3.45931317260477	3.49420374316973	1761	1
3.46155008876949	3.49133614905044	1762	1
3.45582809592071	3.46695493511998	1763	1
3.44722958141587	3.40935752216419	1764	1
3.45210524128716	3.44676974259216	1765	1
3.44506817944740	3.43398070272350	1766	1
3.43698713640756	3.41865122918200	1767	1
3.43885209223737	3.41335921026043	1768	1
3.43882604689004	3.40523489108833	1769	1
3.44973808314358	3.42558881653589	1770	1
3.45283642392716	3.45745544127289	1771	1
3.44196032138507	3.42047311509611	1772	1
3.45362494908695	3.43572288883936	1773	1
3.45296846689638	3.45129816581500	1774	1
3.45310598312174	3.45141717430137	1775	1
3.46030483529581	3.48702765302492	1776	1
3.45934652956652	3.46354051240108	1777	1
3.45322198463683	3.45500939860795	1778	1
3.43747090808834	3.41656629109809	1779	1
3.44547770364323	3.43640241097120	1780	1
3.43630065458822	3.40667407185923	1781	1
3.43813585084328	3.38828832208711	1782	1
3.43707229570185	3.38926029555521	1783	1
3.45654563285491	3.47265939254444	1784	1
3.46388082964956	3.45866825927750	1785	1
3.44443126764337	3.40295076416208	1786	1
3.44205268335091	3.41954357769643	1787	1
3.42849845323108	3.37846529704069	1788	1
3.44476907378489	3.45068053448262	1789	1
3.44901690921415	3.42038428253540	1790	1
3.45032081861161	3.42234132380923	1791	1
3.44658045110883	3.45261893400167	1792	1
3.43763503669378	3.43089348231979	1793	1
3.42521908015622	3.39377648613870	1794	1
3.44041644509718	3.42685981340815	1795	1
3.43464454459397	3.42697001852787	1796	1
3.42528047965662	3.38375002447162	1797	1
3.43608311891479	3.39686058313140	1798	1
3.43465742843319	3.38020101109343	1799	1
3.43817433800444	3.39741898060484	1800	1
3.43363465967780	3.39777318649127	1801	1
3.45831032461690	3.46069751838668	1802	1
3.45352615371290	3.44905975492203	1803	1
3.44925420913931	3.45337644793211	1804	1
3.42025527063788	3.37963137759125	1805	1
3.43361103229133	3.42440133693578	1806	1
3.45341643345008	3.44381046403419	1807	1
3.45127998973918	3.44165214329122	1808	1
3.45551247775695	3.46408801777567	1809	1
3.45773699786105	3.46065516726756	1810	1
3.46376022716469	3.49529932782299	1811	1
3.45445661714116	3.45728161396383	1812	1
3.45358294158135	3.46745961800715	1813	1
3.44821812780228	3.43044597890527	1814	1
3.46044080949329	3.44401921522640	1815	1
3.45241570352488	3.43354796356024	1816	1
3.43807735638886	3.40939214800487	1817	1
3.43021283094004	3.38869718807016	1818	1
3.44099733881576	3.40724764031700	1819	1
3.44952038711749	3.46837717693657	1820	1
3.45350957202567	3.44652097970923	1821	1
3.44319648990705	3.43035699172259	1822	1
3.45898430196785	3.46855907518588	1823	1
3.44182240549130	3.42816432330082	1824	1
3.44136142081095	3.44233967117978	1825	1
3.44536365207433	3.43958413206661	1826	1
3.45815560407502	3.45833967531141	1827	1
3.45216447979573	3.46470683009905	1828	1
3.44904218791894	3.45299619019901	1829	1
3.44751980565231	3.42196127062899	1830	1
3.43742137403801	3.39818666228437	1831	1
3.42319075710778	3.37832927817300	1832	1
3.43725226969426	3.40679115951752	1833	1
3.44932029292913	3.42231991962318	1834	1
3.44652826285161	3.42134250893108	1835	1
3.44283906544417	3.43950144561082	1836	1
3.45472607912951	3.45613865588872	1837	1
3.44606265945790	3.42266690642266	1838	1
3.44228232940075	3.42030131960168	1839	1
3.43831319328190	3.41145056128604	1840	1
3.44505280395488	3.42666723851601	1841	1
3.46394567801603	3.51656215487365	1842	1
3.46209655030491	3.48268510666668	1843	1
3.46450513220419	3.47160013735528	1844	1
3.44775876282102	3.44603258099676	1845	1
3.45180603386227	3.45646207350348	1846	1
3.45472071388669	3.44990985440166	1847	1
3.44876739928060	3.45150425836779	1848	1
3.44684084311198	3.43586790045436	1849	1
3.46045217949098	3.48050408459649	1850	1
3.45216181283054	3.46522102862446	1851	1
3.45961030832581	3.48011549279590	1852	1
3.44282438540159	3.43831577234965	1853	1
3.45370243174426	3.45933549641343	1854	1
3.42665289191063	3.38445769761746	1855	1
3.44056639457002	3.44265505122310	1856	1
3.45650213458765	3.46388972037260	1857	1
3.45202807213886	3.47235187306258	1858	1
3.45794230966284	3.47381721764528	1859	1
3.44822781660764	3.45976113339116	1860	1
3.45743385263470	3.46828083109013	1861	1
3.43038917818742	3.40463785088077	1862	1
3.43687354081777	3.40786031397505	1863	1
3.43549585160185	3.40623581793431	1864	1
3.44304390094585	3.41189592229480	1865	1
3.45112295455725	3.44340401468381	1866	1
3.46139711431824	3.45414213468120	1867	1
3.47212103587706	3.50800952228974	1868	1
3.45269161320198	3.47561964823785	1869	1
3.45398971311748	3.48335591700291	1870	1
3.45273831418470	3.48456376395126	1871	1
3.45501003085099	3.45615832982070	1872	1
3.43635829237819	3.41539447922326	1873	1
3.44719915588189	3.40742131168763	1874	1
3.44779498475242	3.41778890275128	1875	1
3.45664706402457	3.46146657741570	1876	1
3.46733966704647	3.48489020176274	1877	1
3.44444119439588	3.44304773616779	1878	1
3.44549784868685	3.44200195034604	1879	1
3.43791940747394	3.42646606493598	1880	1
3.44430426252209	3.41776984027671	1881	1
3.43421509503736	3.40729337576819	1882	1
3.44170622950254	3.42733768045794	1883	1
3.44328278864021	3.42957035175940	1884	1
3.44035113078954	3.41945964453462	1885	1
3.44114198233759	3.44986017338330	1886	1
3.44730045441738	3.44653719676308	1887	1
3.44805261995150	3.45333438059500	1888	1
3.43402702791405	3.41643004763716	1889	1
3.44282196612481	3.41773464280071	1890	1
3.42820241382375	3.39062140830040	1891	1
3.42880670861008	3.38140484589458	1892	1
3.42200968119955	3.35409478103522	1893	1
3.41028891734678	3.33433492810926	1894	1
3.41792396926831	3.36668072474567	1895	1
3.42644848018229	3.37266700785399	1896	1
3.42451699747647	3.36149122440259	1897	1
3.43178605290523	3.37831310008316	1898	1
3.43073530307904	3.37409002461641	1899	1
3.42799786015790	3.35695144838994	1900	1
3.42711460392273	3.36462800674719	1901	1
3.43173800792579	3.39423351314774	1902	1
3.43763427871520	3.40804050029545	1903	1
3.44085072911827	3.43867347338111	1904	1
3.45799881839373	3.46631252684883	1905	1
3.44552090386621	3.42734426234207	1906	1
3.42354045866257	3.38299913717991	1907	1
3.42358125009417	3.37415952161963	1908	1
3.43637583519769	3.42084598129153	1909	1
3.46076450526366	3.47598486800211	1910	1
3.45954340681369	3.46135173693388	1911	1
3.45650268927315	3.45200941187024	1912	1
3.45083738441649	3.41962489298243	1913	1
3.45733697309320	3.41661662850625	1914	1
3.45063528273708	3.43399474700540	1915	1
3.45699031621198	3.45620628573789	1916	1
3.45510947368156	3.44395841195526	1917	1
3.44848637250302	3.41759039906479	1918	1
3.44696342530668	3.41859785594507	1919	1
3.45703469327343	3.43643331612271	1920	1
3.45029549666571	3.42665256894840	1921	1
3.45003301655512	3.43957193106417	1922	1
3.45110452396685	3.43968850009192	1923	1
3.45581638660555	3.46063550316278	1924	1
3.45717196777310	3.47043664483196	1925	1
3.44056222382114	3.43494484681732	1926	1
3.44632405676161	3.44032378898709	1927	1
3.43303352905617	3.38207446237896	1928	1
3.43827435887740	3.40770857937647	1929	1
3.44192062937439	3.41688144358645	1930	1
3.45055865251170	3.44395598090078	1931	1
3.44046802312393	3.43009525017793	1932	1
3.45115114075496	3.45326333366860	1933	1
3.45462731496262	3.46536472411176	1934	1
3.46375233862883	3.46709813988593	1935	1
3.44658762031069	3.39538304090551	1936	1
3.45875522476106	3.47368357366551	1937	1
3.46042809057050	3.47477845060972	1938	1
3.46022446622052	3.45801991715561	1939	1
3.45532826673894	3.46775096240680	1940	1
3.44913012355572	3.42810371624994	1941	1
3.44405278858187	3.40725315947317	1942	1
3.45414088847270	3.44670740625751	1943	1
3.46147099995453	3.46490770471632	1944	1
3.44160872334556	3.44452336878693	1945	1
3.44751364888146	3.47805797274230	1946	1
3.45776236026410	3.46587404797435	1947	1
3.45733730599479	3.47253737414886	1948	1
3.45595576384215	3.47090398314719	1949	1
3.44929469941350	3.46440388750030	1950	1
3.45397864330375	3.48265656527883	1951	1
3.45723562068610	3.46208037309010	1952	1
3.46161347840094	3.46863244342769	1953	1
3.45004017348292	3.42791320918984	1954	1
3.45614990745163	3.43637988462237	1955	1
3.44269871334170	3.41315342119153	1956	1
3.43661363949787	3.40710312328761	1957	1
3.43367109694829	3.39995718950725	1958	1
3.44611252049318	3.41879760539474	1959	1
3.45758060335345	3.45592085199119	1960	1
3.44837799950999	3.43568197086770	1961	1
3.44791447733866	3.46431937721451	1962	1
3.45463570360011	3.48230663886316	1963	1
3.44151678822211	3.44371392730855	1964	1
3.45165980657563	3.45229397447467	1965	1
3.44918183816335	3.44183828274574	1966	1
3.45120238659405	3.44562984995295	1967	1
3.47031003807161	3.49046366372611	1968	1
3.46463145005276	3.45231923249735	1969	1
3.45656328568446	3.45959672990166	1970	1
3.46115913554717	3.46473631405333	1971	1
3.44555582171125	3.43020887147706	1972	1
3.43685834643416	3.40931558668853	1973	1
3.45607077640280	3.46044731622681	1974	1
3.43931056319636	3.41922425149454	1975	1
3.43830308819932	3.40996537566683	1976	1
3.43201121989767	3.39977554302421	1977	1
3.44695283174636	3.42193573786364	1978	1
3.45154143435486	3.42076348666499	1979	1
3.45108265485296	3.45319872542221	1980	1
3.43378823643864	3.40388944992533	1981	1
3.44041549222941	3.40895096424997	1982	1
3.44551230686871	3.45048625919786	1983	1
3.44419871176912	3.46877467781990	1984	1
3.45410887024851	3.46916200001224	1985	1
3.44901949572624	3.45026343407705	1986	1
3.44930486672271	3.45499820543083	1987	1
3.43885473647144	3.40340183127079	1988	1
3.44615672390707	3.42114917631690	1989	1
3.46212283021300	3.46081798375850	1990	1
3.44222440902230	3.38915953890354	1991	1
3.45339026003164	3.44194137123967	1992	1
3.44216524632243	3.44670410753870	1993	1
3.45733929628320	3.46653948391692	1994	1
3.45511615258973	3.46577380996103	1995	1
3.45119343826491	3.44062298444572	1996	1
3.45085248496143	3.46391102430848	1997	1
3.45133401132681	3.48241641497398	1998	1
3.46367370240718	3.48880041719562	1999	1
3.46054985863980	3.48189608178075	2000	1
[truncated: 3,000 more rows]
