# Supplementary material for: Reversibility and Viscoelastic Properties of Micropillar Supported and Oriented Magnesium Bundled F-Actin
Source: PLoS One. 2015 Aug 31;10(8):e0136432. doi: 10.1371/journal.pone.0136432 (PMC4556452; doi:10.1371/journal.pone.0136432)
Supplement: S1 Data — See the Readme.txt file within. (ZIP) [file pone.0136432.s004.zip › Rheology-raw-data/120416 10mM/fov1061noDD/fov1061noDD.txt]

3.78969163706607	3.76151805478334	1	1
3.79761019142327	3.79900308468879	2	1
3.81319974121223	3.80172543411443	3	1
3.81161510013809	3.81598119208956	4	1
3.80413548399728	3.83369278660013	5	1
3.79448951091981	3.75996294758915	6	1
3.79119422834159	3.79121087866774	7	1
3.81065814299346	3.83171620667222	8	1
3.81115318719515	3.84626003442330	9	1
3.80679855031771	3.82132835542731	10	1
3.79546333317900	3.77819918226681	11	1
3.78826582090968	3.74343712635748	12	1
3.79454772927639	3.75386858364052	13	1
3.78428350305232	3.73741161939121	14	1
3.78625349118554	3.72678961706307	15	1
3.80612569377532	3.77348685726022	16	1
3.82009577684358	3.81522173826962	17	1
3.79853342838863	3.78134144640554	18	1
3.80470143917629	3.77028777092063	19	1
3.80803478011037	3.78362054608055	20	1
3.80777848111784	3.75750690944336	21	1
3.80542397267840	3.76080070053604	22	1
3.80279006767284	3.78325442833738	23	1
3.79633992069141	3.80245652802348	24	1
3.79763634338153	3.77016269193770	25	1
3.78667639176885	3.73475687382427	26	1
3.78952675717526	3.74639124831299	27	1
3.80327511623299	3.78495583626314	28	1
3.78714333577865	3.74266717537530	29	1
3.79192751433109	3.76099244658201	30	1
3.79772398299638	3.75533169926459	31	1
3.77830617985632	3.72358970092994	32	1
3.77662022148109	3.74280917730494	33	1
3.78505060822146	3.73620402352510	34	1
3.77863405764945	3.71015027950330	35	1
3.79442923348157	3.74735099823194	36	1
3.78219765747839	3.70366539031498	37	1
3.79040248080871	3.72204656176661	38	1
3.78621938779467	3.73831268939267	39	1
3.78731993504716	3.75448957509636	40	1
3.78066552301954	3.71958565349799	41	1
3.80966442209469	3.77616500979795	42	1
3.80573766306351	3.77208278275511	43	1
3.78978719600839	3.78978843381501	44	1
3.78442864675079	3.73792605414967	45	1
3.78010145310531	3.72966574370693	46	1
3.78768206350026	3.78131974638911	47	1
3.79634058245083	3.77530331470792	48	1
3.79696424448599	3.79251885573378	49	1
3.79676634201466	3.79748911868623	50	1
3.78417461077011	3.74632839574174	51	1
3.79546885703160	3.74832514657165	52	1
3.79513740434693	3.76415066784057	53	1
3.78382712410713	3.70788501608912	54	1
3.78836210797830	3.73817053410371	55	1
3.78529736749803	3.75539124758260	56	1
3.78680362834549	3.75012817234101	57	1
3.77652260651838	3.70962760788812	58	1
3.77711842222629	3.72286951447557	59	1
3.79262989064301	3.75537407665768	60	1
3.78779964675186	3.73171239424882	61	1
3.79288175487787	3.73457485135317	62	1
3.79806932336049	3.75439023084157	63	1
3.79851132567584	3.77394830966334	64	1
3.81030284478354	3.78505256385804	65	1
3.79823087559935	3.78050713631127	66	1
3.80080845917805	3.76487118263665	67	1
3.79382965137693	3.72776122363138	68	1
3.80027341601030	3.75502801835539	69	1
3.80807779517253	3.77735972444057	70	1
3.79680538376606	3.75413803365647	71	1
3.78953165845468	3.75055581430636	72	1
3.79772625735378	3.77495035102056	73	1
3.79622836805631	3.75394890719235	74	1
3.79977970214294	3.74895326258773	75	1
3.78899743622896	3.73785783324408	76	1
3.79875965658328	3.76005505976880	77	1
3.79378547400250	3.71020938882337	78	1
3.79138496569293	3.70208867443296	79	1
3.78673549869239	3.73772827132757	80	1
3.77691205516612	3.71299199733362	81	1
3.78600160245398	3.74106252396917	82	1
3.78541865736634	3.76331461160733	83	1
3.79089773413685	3.75793082816457	84	1
3.77624044209992	3.73314861741373	85	1
3.77149754226807	3.67329854027750	86	1
3.78499807034601	3.73528554184824	87	1
3.79708170561238	3.74843526868864	88	1
3.79420025637244	3.75763845340712	89	1
3.79300390127857	3.76341135576320	90	1
3.79221118585513	3.77762775768653	91	1
3.79735928575994	3.77203919511729	92	1
3.77940436421981	3.71480297208259	93	1
3.80280558251383	3.76758044941975	94	1
3.78035278429214	3.73678383284198	95	1
3.77180065054218	3.71414672218559	96	1
3.78733965381070	3.73095448493631	97	1
3.81190677673497	3.76986261274115	98	1
3.81050705474916	3.80278684546619	99	1
3.79098583186161	3.74875404426411	100	1
3.79318623090651	3.75244245858650	101	1
3.79162282722049	3.74421753126907	102	1
3.78576102403457	3.73278435217188	103	1
3.78834782237640	3.74305664041155	104	1
3.77643363442659	3.74199040923764	105	1
3.77983550720670	3.74036690453234	106	1
3.78124512899124	3.72857644389835	107	1
3.79585551076500	3.78801219850794	108	1
3.78803428790174	3.76274611015729	109	1
3.79049422130891	3.74695948785888	110	1
3.78832686542590	3.69604709980173	111	1
3.78991711031040	3.75023228261151	112	1
3.79435116861234	3.75694365957199	113	1
3.80667764826946	3.80889543938361	114	1
3.80607515581205	3.81244396459476	115	1
3.79636085739560	3.76760525502090	116	1
3.79620420867539	3.75716570121188	117	1
3.80371204160228	3.77929711223077	118	1
3.80792515134468	3.76577931785107	119	1
3.80012699548642	3.76002009400891	120	1
3.79523782124381	3.77412540021800	121	1
3.78886212220373	3.73930173685815	122	1
3.78219150961499	3.70370831905424	123	1
3.77878488797025	3.69892476783189	124	1
3.78519890852992	3.69951673555245	125	1
3.77012927544290	3.69704779869948	126	1
3.75623241817066	3.65203809190709	127	1
3.75724538896501	3.66707187520712	128	1
3.77350272765387	3.69979254498158	129	1
3.78143939816900	3.72027507144480	130	1
3.77229837729791	3.71708021775675	131	1
3.77001102512450	3.69524271151098	132	1
3.77184406979300	3.71648675836147	133	1
3.76998323757963	3.70104548189204	134	1
3.77520962942860	3.67502183447780	135	1
3.78959277244403	3.70871060944834	136	1
3.79419561016005	3.76826864819203	137	1
3.80615610235608	3.79356121645184	138	1
3.80884142944949	3.77967809731290	139	1
3.80470622403336	3.76082000996906	140	1
3.79320841539963	3.74916032820474	141	1
3.78547589140245	3.70379979429405	142	1
3.78090857103885	3.69997755594156	143	1
3.79303288520577	3.76367107001072	144	1
3.80682878568098	3.78039253676719	145	1
3.79725402663124	3.75973974750981	146	1
3.79143103214902	3.70770647214887	147	1
3.78600297449798	3.72027226293818	148	1
3.77864915390681	3.70586029108029	149	1
3.78637401756414	3.73763634606366	150	1
3.79664941119190	3.76810021216627	151	1
3.77775145410218	3.72140330814028	152	1
3.78452276892404	3.75804222574213	153	1
3.79665002773197	3.75206216034332	154	1
3.81129303125141	3.77720963053255	155	1
3.81494616086276	3.79137702605819	156	1
3.81839598997049	3.80208388838993	157	1
3.80909384976245	3.77090793997271	158	1
3.81008131983365	3.80112108343167	159	1
3.79894637987570	3.76512590380408	160	1
3.79964549637685	3.77748113187530	161	1
3.81829724663678	3.80840353636720	162	1
3.81108295257216	3.79523632863067	163	1
3.81205656883286	3.81337000761923	164	1
3.80766456974659	3.81274103866373	165	1
3.78225283113477	3.76757023197671	166	1
3.79908843943206	3.76557177576029	167	1
3.79132481560133	3.75189868374374	168	1
3.80836390522758	3.80192090505634	169	1
3.79253034179808	3.73937218521082	170	1
3.79274065629849	3.74510707576351	171	1
3.80393975771640	3.76444209278184	172	1
3.80114213191585	3.77020781759221	173	1
3.78997186065587	3.75871578473630	174	1
3.79222710412383	3.76487973967396	175	1
3.79123748951704	3.73925436357757	176	1
3.78555042701502	3.73894543226662	177	1
3.77380175036025	3.69995762844434	178	1
3.79001598709412	3.73462173569729	179	1
3.79294946249277	3.76300410208229	180	1
3.79845628881296	3.76272737811508	181	1
3.79380186501783	3.75376890885465	182	1
3.78725082190984	3.71647892975846	183	1
3.77438524110433	3.68261673722155	184	1
3.78012696694490	3.72025696401030	185	1
3.78087650088303	3.73823551927368	186	1
3.77863448087101	3.71747081369870	187	1
3.77444843024017	3.71261141797901	188	1
3.78097307484198	3.73345111180058	189	1
3.77639669547246	3.71717394770056	190	1
3.79564600226643	3.74758908171091	191	1
3.79311787452161	3.75701942344435	192	1
3.78451038453154	3.78517974686034	193	1
3.78978131668636	3.75936311020689	194	1
3.79569030980749	3.78236835203176	195	1
3.78471575372691	3.73820884457744	196	1
3.77601440992626	3.71502457503973	197	1
3.77588849838482	3.73304734215283	198	1
3.77579409757496	3.73415448011799	199	1
3.78384889394139	3.70786938706593	200	1
3.78568862510279	3.71491776260423	201	1
3.77881146479468	3.73763159769114	202	1
3.79521877769553	3.74159907773784	203	1
3.78659735922269	3.74584716790595	204	1
3.79267522357996	3.75901986148143	205	1
3.77264685521863	3.72483768462948	206	1
3.77846545286765	3.72103918754733	207	1
3.78199433162554	3.74052542463896	208	1
3.77140445398237	3.70494764957673	209	1
3.78073796869362	3.71350184662460	210	1
3.78876749158859	3.71355610904399	211	1
3.79499747414112	3.75348583332938	212	1
3.79967753587777	3.79128949843876	213	1
3.79115528560790	3.74645658044126	214	1
3.79239062349582	3.75123157001178	215	1
3.79480625321323	3.78239248071593	216	1
3.78717232731602	3.75193982872064	217	1
3.77197282462717	3.68823373931874	218	1
3.75629588322100	3.67290143145263	219	1
3.75398882075896	3.65605094097213	220	1
3.77006272237367	3.71149569074917	221	1
3.78321256607536	3.74279135054740	222	1
3.78526684994113	3.75658730009976	223	1
3.78384621988134	3.73477653240951	224	1
3.78269069192365	3.70247890818579	225	1
3.78483577689575	3.71279711523294	226	1
3.79177114842844	3.76401262610047	227	1
3.78790757832781	3.75475534775701	228	1
3.78412194246692	3.73454692893222	229	1
3.78812812821192	3.75545256583033	230	1
3.78651115396972	3.71533892846336	231	1
3.77655895740320	3.70606340499610	232	1
3.79058756857203	3.75624562102394	233	1
3.79794584224248	3.78408188607403	234	1
3.80407373326166	3.80597163973162	235	1
3.80392396658119	3.79705467343963	236	1
3.80750837206401	3.81347016509898	237	1
3.80840021953391	3.81444079011351	238	1
3.79725959718166	3.79594704140815	239	1
3.78607257762490	3.73199846402043	240	1
3.78839987258866	3.78341847479152	241	1
3.80802172778857	3.80991725672800	242	1
3.80793554123672	3.79369582425654	243	1
3.80784702205560	3.79585879166561	244	1
3.81659992804813	3.81294661239280	245	1
3.82106906353817	3.81255888090040	246	1
3.82041184187594	3.81111123663896	247	1
3.80357348394629	3.76885130036371	248	1
3.79623636755722	3.74459100895528	249	1
3.80483206739435	3.77345764539095	250	1
3.81010882892672	3.76296387125463	251	1
3.78936055495621	3.74037318580055	252	1
3.79432075673489	3.75664842679270	253	1
3.80327233442108	3.78089352791586	254	1
3.79480990195814	3.76643599791122	255	1
3.81567761654016	3.83650330756009	256	1
3.79727997561529	3.77304532643965	257	1
3.79271589903241	3.75647825052097	258	1
3.79798846416251	3.73056120597866	259	1
3.78857523728412	3.75260599305466	260	1
3.79273475321363	3.72828590005523	261	1
3.79481680018843	3.75387852101666	262	1
3.78719734093013	3.75249100756696	263	1
3.79009045704804	3.74976997531482	264	1
3.79049925103330	3.73910593249124	265	1
3.78946602065136	3.72708212118053	266	1
3.78052496268525	3.68534450695128	267	1
3.80386787719108	3.78034363601474	268	1
3.81242762312418	3.78541993895644	269	1
3.80979243258357	3.79287320395869	270	1
3.80194247903979	3.76709006004711	271	1
3.79480487358814	3.74438178068602	272	1
3.77729666045559	3.72837851751880	273	1
3.77407046080945	3.71608230990976	274	1
3.78574089043141	3.70381076796820	275	1
3.78859206159546	3.69383243251551	276	1
3.77717225315529	3.68464434438595	277	1
3.79542985118811	3.74838476310353	278	1
3.80173330280521	3.74930241041433	279	1
3.80351176860456	3.75459045138345	280	1
3.78635656249478	3.69511584493979	281	1
3.79273748820010	3.73800703451184	282	1
3.79730156750438	3.75296358162947	283	1
3.78533105267820	3.75405314292561	284	1
3.78443605585708	3.72784396099372	285	1
3.78083350544779	3.74706092783959	286	1
3.78917215099132	3.74743340298567	287	1
3.79363889089674	3.74547417502893	288	1
3.80632500588249	3.79245555777641	289	1
3.80901176814772	3.79515188563617	290	1
3.81584632170905	3.81299518936368	291	1
3.79331338764699	3.73192019316595	292	1
3.79357205798036	3.75345074316396	293	1
3.79764712094686	3.74307136161163	294	1
3.78960616221871	3.75285827243743	295	1
3.78683901514713	3.74414067329501	296	1
3.80257074438558	3.76732687973104	297	1
3.80514764637859	3.77432486498702	298	1
3.80415193038613	3.73931443491469	299	1
3.78792608464052	3.70984968865637	300	1
3.78927577725211	3.70586303471449	301	1
3.80255184127347	3.77980996875316	302	1
3.79492498350208	3.76220090953854	303	1
3.79144327812889	3.72882580723773	304	1
3.79745198584272	3.73704062413901	305	1
3.79208437935705	3.75357759803163	306	1
3.80305107307700	3.78198515751367	307	1
3.78703759660973	3.73272088505133	308	1
3.78038853103768	3.70108335264027	309	1
3.78803031626921	3.71819951924314	310	1
3.80291632906942	3.74501489731025	311	1
3.78626512784348	3.71934653100284	312	1
3.79577224697978	3.73883636002730	313	1
3.79149682127900	3.77614899635419	314	1
3.78889831371774	3.74030369220944	315	1
3.78855382421136	3.73118929166656	316	1
3.79280110800738	3.76753666128426	317	1
3.79165023036243	3.75926871713862	318	1
3.79674269482974	3.74814513290869	319	1
3.78969753890992	3.74821975927868	320	1
3.78395557307698	3.72927182198344	321	1
3.80319128827286	3.77206597864009	322	1
3.79266237181823	3.72707754780303	323	1
3.78794561000921	3.73367873455646	324	1
3.79404803242987	3.74961128391964	325	1
3.78429812185271	3.72529437092475	326	1
3.78452651276761	3.72519842622798	327	1
3.79941597433332	3.77534637655878	328	1
3.80975110065540	3.80311492044516	329	1
3.79922628615181	3.75414420557941	330	1
3.78632675074468	3.73414731803251	331	1
3.78809768695927	3.77147374964603	332	1
3.79997111469318	3.79789018556951	333	1
3.80254744010582	3.78099994338571	334	1
3.78750716715147	3.74166817661315	335	1
3.79676555810315	3.76154643993848	336	1
3.78690112446663	3.70639527949528	337	1
3.78406392780631	3.72491095467778	338	1
3.77945223324315	3.71439303334530	339	1
3.78285376025459	3.73397142160255	340	1
3.77731314192549	3.72140361234708	341	1
3.78576687640671	3.74860899726542	342	1
3.78460118877352	3.74120195522031	343	1
3.78994967385758	3.74737175008616	344	1
3.78816593108364	3.73950870917996	345	1
3.78896920063851	3.74421963696323	346	1
3.79467313290571	3.76636186389016	347	1
3.78398914882153	3.74056240200891	348	1
3.77805552783240	3.74563287149980	349	1
3.78525754891270	3.75779021514569	350	1
3.79609295039307	3.75913102938266	351	1
3.77809518020958	3.69682239874417	352	1
3.77167206478313	3.68067014647893	353	1
3.77801275559656	3.69379271801527	354	1
3.79370364499501	3.75867704006820	355	1
3.78723893234380	3.71425467962776	356	1
3.78709324145293	3.74128100066073	357	1
3.78937267523175	3.74390531932641	358	1
3.77480106010324	3.70420988796948	359	1
3.78003805129883	3.71988569407473	360	1
3.76697679681987	3.68826403192977	361	1
3.78306138721267	3.75090973084639	362	1
3.78845389531579	3.78224036794255	363	1
3.78963101687392	3.76246778630945	364	1
3.78383052813814	3.73672210232391	365	1
3.79118503537599	3.76261608420527	366	1
3.80218477540218	3.78930869021291	367	1
3.79242507137850	3.75541160172734	368	1
3.79515460787530	3.75357732125610	369	1
3.78670260244407	3.73883737416360	370	1
3.78559154488700	3.74893024171790	371	1
3.79931961962212	3.76641387241429	372	1
3.77468537095973	3.69567674231646	373	1
3.77832600280805	3.70054041348462	374	1
3.78274738075314	3.73009776662817	375	1
3.78122891793340	3.74228787614687	376	1
3.77631275700139	3.73013034762029	377	1
3.77636763928503	3.70177440763706	378	1
3.77970540891319	3.69924235054596	379	1
3.78312944716285	3.74290958959358	380	1
3.79181948989626	3.76116205146982	381	1
3.80159478071043	3.76750236152299	382	1
3.79022563952153	3.75574823436030	383	1
3.78545436009518	3.74171317931061	384	1
3.77768704985242	3.71851929729243	385	1
3.78915965623852	3.73674273972777	386	1
3.77763487520190	3.72894250332722	387	1
3.77888991304349	3.71234531151017	388	1
3.78103330248829	3.70693890232130	389	1
3.76754538011901	3.65108886991587	390	1
3.77555662132214	3.69240205964887	391	1
3.78575125855200	3.72542204033436	392	1
3.78000890791926	3.71925916424518	393	1
3.77734163060177	3.69996557974442	394	1
3.76628096805227	3.69700800788504	395	1
3.77057481061940	3.70583231386485	396	1
3.78206100906557	3.72309483830499	397	1
3.78610740679215	3.71976428988925	398	1
3.77978654425198	3.70423875030510	399	1
3.78718116910431	3.73962519966617	400	1
3.78711296586712	3.75467378373129	401	1
3.78817110809874	3.71411713186219	402	1
3.79352974293853	3.75830678507468	403	1
3.79476764880298	3.78213196048414	404	1
3.79099465129179	3.74827763109150	405	1
3.78777723528177	3.75718218323814	406	1
3.79820236860303	3.78352888587621	407	1
3.80671306422927	3.81324271083605	408	1
3.78494836723302	3.75970061278325	409	1
3.79362687199766	3.74583175843932	410	1
3.79276762741413	3.79642419622499	411	1
3.80177307999847	3.79382993024513	412	1
3.80547762231452	3.79115002450869	413	1
3.78827077425345	3.71360768111255	414	1
3.79587248109914	3.75999333558249	415	1
3.79569103588622	3.77461426177674	416	1
3.80435252491788	3.79486174519959	417	1
3.80676373109993	3.82842573923301	418	1
3.80396262274536	3.81529122295095	419	1
3.80342488646280	3.83550546374108	420	1
3.78897037617833	3.77775026760799	421	1
3.80272250156255	3.79321425235029	422	1
3.79871145411545	3.77844620843214	423	1
3.78304461789159	3.75519922334342	424	1
3.78582424553379	3.74732848796525	425	1
3.78753391792490	3.73832136217152	426	1
3.78963021585044	3.74288779165551	427	1
3.79545405054407	3.73748532741464	428	1
3.78257109249237	3.73268230698187	429	1
3.79249733462650	3.74129894514524	430	1
3.79679408848961	3.74307888694631	431	1
3.79130865969819	3.75306426317837	432	1
3.80100372210072	3.77486782758332	433	1
3.79182777872995	3.76137598214541	434	1
3.78518087764850	3.75480312750441	435	1
3.77943130460051	3.73146454513642	436	1
3.79535279108964	3.74470958814982	437	1
3.78764074678839	3.73838317170780	438	1
3.78470073374783	3.74484887259828	439	1
3.78159975398972	3.73819644167730	440	1
3.78608622694806	3.74971315460439	441	1
3.79761690902196	3.76412380303559	442	1
3.79018924572227	3.71507783014140	443	1
3.80472177681097	3.74460290035932	444	1
3.79528739221108	3.72129925038313	445	1
3.78586906599929	3.69852014503124	446	1
3.78152206052699	3.71685199618634	447	1
3.78605546943694	3.71573657454133	448	1
3.79453838727997	3.74071752133677	449	1
3.78520593763046	3.74422489789960	450	1
3.79239715097651	3.78186783467207	451	1
3.80382996334735	3.78089299952767	452	1
3.78147174075059	3.73203938658466	453	1
3.78241006169445	3.72234078531083	454	1
3.78784778066057	3.73718750411629	455	1
3.78869157036426	3.71375593238944	456	1
3.78899196635019	3.71963279565698	457	1
3.79878482120009	3.74228400157806	458	1
3.80246677956319	3.77790717521907	459	1
3.80185959585249	3.78284752562825	460	1
3.79379971633718	3.74481946878483	461	1
3.78369048799751	3.73098018232084	462	1
3.79080771759575	3.74647851061139	463	1
3.79262992104950	3.77126694225401	464	1
3.79887865097458	3.80443309110240	465	1
3.79939506998497	3.77610768756749	466	1
3.80357424354853	3.77137176682766	467	1
3.78599584775646	3.73583982445698	468	1
3.79782746601602	3.75253932772934	469	1
3.79941251614271	3.77455812210452	470	1
3.80401916991053	3.80119473613084	471	1
3.79643075692145	3.76127655765976	472	1
3.79545900940170	3.78803919982341	473	1
3.79964051524190	3.77688356491439	474	1
3.79013227960363	3.75162151669103	475	1
3.79270243812148	3.74759346154637	476	1
3.79733519312604	3.76382891584031	477	1
3.78916150083749	3.74829378173566	478	1
3.78642984318714	3.74086167828638	479	1
3.77975400658382	3.75301729896922	480	1
3.79684552077105	3.76628045740489	481	1
3.81766506945723	3.82430951402229	482	1
3.80590752483847	3.76633709294393	483	1
3.79518409800650	3.75562590739736	484	1
3.79411460579020	3.74960023872449	485	1
3.81987669555603	3.81383588578242	486	1
3.81575897710018	3.80878566178246	487	1
3.79527489761124	3.74509438591289	488	1
3.79179647036411	3.74797402999030	489	1
3.78400954723619	3.73679501256949	490	1
3.78416033656028	3.71116546872450	491	1
3.78524519305538	3.72303042764231	492	1
3.79147392493356	3.75230975173699	493	1
3.79470801965667	3.72839740025423	494	1
3.80783324841993	3.77084913727113	495	1
3.78560669897845	3.74016892840906	496	1
3.77835540566308	3.71243915564786	497	1
3.78897609167191	3.75662185985698	498	1
3.80050718146369	3.76460228703151	499	1
3.79327666918040	3.76678420404543	500	1
3.78686390848366	3.74234025477483	501	1
3.79528358187611	3.75931725013757	502	1
3.78990291569929	3.76912054731218	503	1
3.78796882082114	3.76084375947601	504	1
3.79165051065665	3.75294341157457	505	1
3.79413422115479	3.75716952882095	506	1
3.79220520424167	3.76645515596699	507	1
3.78751640198788	3.76014304069588	508	1
3.78703194093858	3.74707057040456	509	1
3.78188416496863	3.73581328073631	510	1
3.79793336684418	3.76565228712000	511	1
3.80642024593846	3.79088307664411	512	1
3.80262509547480	3.80282187484871	513	1
3.78951055458298	3.76988591347380	514	1
3.79785767448887	3.77826858624859	515	1
3.78381855795607	3.73940749267080	516	1
3.79046255860294	3.75792098990187	517	1
3.78477155627810	3.72666584246664	518	1
3.78586096815538	3.72891665974025	519	1
3.78936907640838	3.74155969502235	520	1
3.78204040334061	3.72033152976750	521	1
3.79703212832388	3.71704842803127	522	1
3.78878954401350	3.73953228133139	523	1
3.80080392499663	3.76522437469501	524	1
3.79824234840348	3.76114998456120	525	1
3.79689539103772	3.73347410431864	526	1
3.79883048418715	3.76590834768194	527	1
3.78255777907674	3.71282976354837	528	1
3.78308104398631	3.71803260241095	529	1
3.78213507268717	3.71453536663837	530	1
3.80316164468045	3.76936445680335	531	1
3.79462324546721	3.78426497658399	532	1
3.80887036897597	3.78190436832222	533	1
3.79301560803022	3.75528538237906	534	1
3.79571793391516	3.77831487665256	535	1
3.80622655358268	3.79584507665828	536	1
3.81549329149744	3.81943905749728	537	1
3.81377905596308	3.81854263087307	538	1
3.79608489033418	3.76399553244592	539	1
3.79656125891777	3.77934613745823	540	1
3.78032422975700	3.76000363439037	541	1
3.79133373080442	3.75568351942300	542	1
3.78847708879604	3.70654711581345	543	1
3.79756529359966	3.75300309973353	544	1
3.79760188885644	3.76078781249665	545	1
3.79259789027121	3.75610631284351	546	1
3.79972791875860	3.78598544300153	547	1
3.80900612286181	3.80050038533084	548	1
3.78679535903098	3.77896770321141	549	1
3.79141075480242	3.75333669692035	550	1
3.79416281356295	3.75571711099163	551	1
3.78374958258313	3.70541887345362	552	1
3.79239626740533	3.76300108159670	553	1
3.80024723738243	3.76357592071668	554	1
3.79187110775963	3.73335838780169	555	1
3.78650918993762	3.73950865028525	556	1
3.80683772848439	3.78538995558273	557	1
3.80727956629811	3.79212021073696	558	1
3.79604412835354	3.75154377036036	559	1
3.80570801312669	3.77554149582934	560	1
3.78465765041208	3.73322831543410	561	1
3.78036877745778	3.73938541768526	562	1
3.79083026448650	3.76198295470909	563	1
3.79282092227409	3.78131856827420	564	1
3.81691826003361	3.80779624453912	565	1
3.80878820129852	3.79964130675668	566	1
3.79333509000200	3.77036528511030	567	1
3.77352190952672	3.67749897582438	568	1
3.77543549918727	3.71781181032923	569	1
3.78080322366472	3.73355167853448	570	1
3.77694554144840	3.71252963428919	571	1
3.78096657338627	3.71352437624997	572	1
3.78318447039182	3.70548531617801	573	1
3.77999084392465	3.73524616837322	574	1
3.80008302590077	3.78845489345046	575	1
3.80642171839612	3.77362103783387	576	1
3.80506289840537	3.79105688254145	577	1
3.79369318137028	3.74776556813373	578	1
3.79400068569860	3.75563452492769	579	1
3.79612848406994	3.77783003314598	580	1
3.79422695818347	3.72787882506190	581	1
3.79503275414892	3.75572065815495	582	1
3.78220572769451	3.75205759649103	583	1
3.77212461918040	3.71542242510719	584	1
3.77877653655027	3.74198065945666	585	1
3.77318314891359	3.68644660599072	586	1
3.77236540224866	3.72451270259092	587	1
3.79026782558210	3.76095466751402	588	1
3.80540346691875	3.77039765388802	589	1
3.80489884904299	3.76320064472807	590	1
3.80571126664687	3.76493822961753	591	1
3.77746495373848	3.71202310057405	592	1
3.79285917261322	3.77728343412486	593	1
3.79856535638499	3.77589304754759	594	1
3.79796738051887	3.77797460987762	595	1
3.78818650445904	3.74598668138570	596	1
3.78694231358002	3.75337723897596	597	1
3.78924502228474	3.74585918733438	598	1
3.78465269860458	3.70908197990675	599	1
3.79061723437744	3.73991693731231	600	1
3.77431280258855	3.68365238521605	601	1
3.79170728973360	3.74229100849569	602	1
3.80184803042010	3.76915315134901	603	1
3.78886990417962	3.74405737976593	604	1
3.80025256874892	3.79562407533016	605	1
3.79164137732631	3.77224319774047	606	1
3.79753848037788	3.75444899818764	607	1
3.78563232086346	3.72738672056281	608	1
3.79080747019324	3.75467332332247	609	1
3.79211967159045	3.76863804254681	610	1
3.78970020759404	3.72404785417061	611	1
3.78891265048162	3.71687832844209	612	1
3.79956318207437	3.74790313544851	613	1
3.79425219306260	3.77554677325592	614	1
3.80418101984124	3.77559413124458	615	1
3.79936011368126	3.76957211262961	616	1
3.79855273429506	3.76833881041461	617	1
3.77710347368256	3.71162980595703	618	1
3.76930813572551	3.68229674662108	619	1
3.76942073890499	3.68199628555626	620	1
3.78625742850112	3.73818477442335	621	1
3.78783541280440	3.72092329348668	622	1
3.79435394928940	3.76891787412421	623	1
3.78721998110767	3.74412857229807	624	1
3.78358748514111	3.74205345477255	625	1
3.78968286710716	3.75262291984439	626	1
3.78912781835558	3.72911695356914	627	1
3.78873107577631	3.73019894387162	628	1
3.79246848770033	3.74335102052783	629	1
3.81076752377895	3.81083788997035	630	1
3.79964112440053	3.79953181274284	631	1
3.78922613222638	3.75312274562477	632	1
3.77607458950332	3.75452630069677	633	1
3.77817126668518	3.73405167762890	634	1
3.79062647336536	3.74812652353396	635	1
3.79140862702501	3.73987484103910	636	1
3.76915525893151	3.70130104475721	637	1
3.79026735846514	3.70806315083341	638	1
3.79836426135302	3.76533174765735	639	1
3.78436224667789	3.74837801156159	640	1
3.77161163976580	3.70005020855980	641	1
3.78285741344214	3.73177638875549	642	1
3.77674114070496	3.73494928540066	643	1
3.79176228109188	3.77626399526236	644	1
3.80254279500251	3.79250993985219	645	1
3.80055265068312	3.76521614194777	646	1
3.79898631907347	3.76068227205354	647	1
3.79599247336471	3.74832972017030	648	1
3.78020205172039	3.75693080229980	649	1
3.78370921962558	3.73089171806880	650	1
3.78005080513032	3.68581900975336	651	1
3.78187393027247	3.71291831819072	652	1
3.78756132989778	3.74715052530073	653	1
3.78127117689223	3.72919987885689	654	1
3.76802704819955	3.71197738662141	655	1
3.77296862774939	3.70520618705471	656	1
3.78155661716793	3.70991921900035	657	1
3.77690330659636	3.66947210643057	658	1
3.76428756117371	3.65703408889388	659	1
3.78160258124803	3.71270250783398	660	1
3.78675110384060	3.73856436015375	661	1
3.79253510651310	3.76403804607821	662	1
3.80391948381826	3.76485786384366	663	1
3.80252900214722	3.75211343627443	664	1
3.78693848280655	3.72094040100275	665	1
3.78937266800409	3.71866503837030	666	1
3.78621380621069	3.73368163692495	667	1
3.79082443545820	3.71111564992550	668	1
3.77661125651649	3.69570537391281	669	1
3.78283754608547	3.70743797510565	670	1
3.78393725427949	3.71955637971398	671	1
3.78402628619534	3.71004759176181	672	1
3.77504514729691	3.70670438291122	673	1
3.78269907851090	3.72814896016566	674	1
3.77649803397266	3.68658461278797	675	1
3.78737476469278	3.72246002068373	676	1
3.78808972189130	3.72377410241171	677	1
3.79698194274349	3.76601926835658	678	1
3.79153532153537	3.74127600181634	679	1
3.78733201072424	3.71117738848717	680	1
3.78253395157064	3.72132449355457	681	1
3.79112618638570	3.73222775988322	682	1
3.79246515045669	3.71487379660498	683	1
3.79604068902609	3.76119486287804	684	1
3.78891786456943	3.74584501827740	685	1
3.80852222544988	3.80902262997097	686	1
3.79970231881371	3.79056552203054	687	1
3.78311153253846	3.73494445028567	688	1
3.77032597757240	3.69693070310743	689	1
3.78645612812021	3.70937113922041	690	1
3.78587460259315	3.73055100404067	691	1
3.78786912691734	3.73887826667594	692	1
3.79330339889537	3.74832731335058	693	1
3.80847620906454	3.78355292614553	694	1
3.80878698626369	3.80763448496175	695	1
3.80160406252042	3.77897704679183	696	1
3.78615327095628	3.74691136995051	697	1
3.78644323933488	3.75946301062249	698	1
3.78047444118115	3.72457296647744	699	1
3.77691581726276	3.70582218602116	700	1
3.79074639005690	3.72902714545592	701	1
3.79541880059133	3.77677888278757	702	1
3.79792773644936	3.75561026831221	703	1
3.80278723796780	3.77329032830647	704	1
3.81199742054374	3.79616542555287	705	1
3.79866297954476	3.77767918195791	706	1
3.78028006884300	3.70815002263808	707	1
3.78984518645354	3.72320327155362	708	1
3.79275894579156	3.75456507949254	709	1
3.79560258222963	3.78586933966235	710	1
3.79114556942013	3.75437264332373	711	1
3.80931145699961	3.81966881101816	712	1
3.81092937404300	3.81821487372597	713	1
3.80679392977418	3.77689624045450	714	1
3.80036781545013	3.74128136715329	715	1
3.77287790995143	3.69007602706756	716	1
3.78553592277788	3.72314224172036	717	1
3.78907331900837	3.75151504845685	718	1
3.80363690344097	3.75410513803209	719	1
3.80576311491514	3.77739051739338	720	1
3.80804535543890	3.77914625641271	721	1
3.79708288568483	3.77198363527916	722	1
3.77921448213394	3.73426392608681	723	1
3.79128363187485	3.75710816923211	724	1
3.78643910673658	3.69364777041976	725	1
3.79594419882905	3.75209723217392	726	1
3.80460351480776	3.75612032098016	727	1
3.79066563918186	3.72267896075597	728	1
3.79380263448703	3.74313080191723	729	1
3.80076429877407	3.78721354941235	730	1
3.81278558761465	3.81504545011076	731	1
3.78785563970127	3.75116867845632	732	1
3.78018981950716	3.73632007174984	733	1
3.79404748171011	3.77599452598520	734	1
3.78950358584438	3.74244436791057	735	1
3.78567890404219	3.74771724814130	736	1
3.78094760480839	3.73700110179817	737	1
3.78703033392258	3.75383421782341	738	1
3.78108678929578	3.71758156603611	739	1
3.78008707218345	3.71381906250439	740	1
3.77828139372865	3.73021165674535	741	1
3.76743615079225	3.69585692208151	742	1
3.79390862301817	3.74899846064777	743	1
3.79264068741520	3.76845301074402	744	1
3.79444967037217	3.77607559342599	745	1
3.79401057222064	3.73916641111793	746	1
3.78321892674036	3.71496623748599	747	1
3.78517230051058	3.71533323868893	748	1
3.76446398346392	3.67418742659221	749	1
3.76718315212586	3.68157586638860	750	1
3.78842370504487	3.70745339971096	751	1
3.79062657956340	3.73252582478224	752	1
3.78568432285205	3.76113075904546	753	1
3.77743907098896	3.73051647108732	754	1
3.78616053037579	3.71972678339576	755	1
3.77141723196435	3.67878689974782	756	1
3.77472280401083	3.69900601369615	757	1
3.78129713635554	3.74442596592262	758	1
3.79062841056046	3.74922373337463	759	1
3.79170820131167	3.76073518201053	760	1
3.79521155977746	3.75865666028351	761	1
3.80224475334841	3.79221039327118	762	1
3.79280856252373	3.74925415934362	763	1
3.80212811628212	3.76545209789978	764	1
3.80622899554137	3.80758374522138	765	1
3.81693280259116	3.79663355453723	766	1
3.79190507735702	3.73856919113129	767	1
3.79198100494397	3.72551934450015	768	1
3.79960718009975	3.76131809992159	769	1
3.79478802088754	3.73019496117014	770	1
3.79015494220506	3.70327832873128	771	1
3.80216996041990	3.72602221903624	772	1
3.78665749711624	3.71717771870521	773	1
3.79076852960835	3.72429494673340	774	1
3.78950118922752	3.74726345489330	775	1
3.78760215436200	3.75175675475919	776	1
3.80224311773354	3.79389132787737	777	1
3.80109574512049	3.76063416678065	778	1
3.79401982731345	3.74822270061066	779	1
3.81739970723232	3.81569750696842	780	1
3.80080230570205	3.77745296995699	781	1
3.81179533085201	3.81280292600169	782	1
3.80561581448636	3.78422418519055	783	1
3.81190227637627	3.80429661750931	784	1
3.80908239331071	3.81778164863696	785	1
3.80206292627820	3.79417577844408	786	1
3.79115922685908	3.75965142565207	787	1
3.80016252215084	3.77359700439942	788	1
3.79309601231491	3.75811493256417	789	1
3.79524294898473	3.78115336661067	790	1
3.79405767237013	3.79085037384574	791	1
3.78692183374808	3.75990541282242	792	1
3.80476738862492	3.80695536200319	793	1
3.82078235954818	3.84234415974851	794	1
3.80669242386325	3.77092622310266	795	1
3.80181110707615	3.78529388845213	796	1
3.79373964424608	3.76309532067103	797	1
3.79739184246499	3.75068600364730	798	1
3.80065751627639	3.82124711442025	799	1
3.78238268494643	3.75645414618833	800	1
3.79809831074505	3.77500722753731	801	1
3.80613135738499	3.77071168853213	802	1
3.79250986787483	3.76271033035253	803	1
3.79410447761949	3.75206800028648	804	1
3.80396400360072	3.77133475989935	805	1
3.80138650654114	3.78463097139060	806	1
3.80151970586708	3.80576089733634	807	1
3.80014783067993	3.77387926258628	808	1
3.80517488930046	3.78333120279887	809	1
3.80110040541130	3.77162449087640	810	1
3.81156259360585	3.82002456938618	811	1
3.81178198675112	3.82262954183347	812	1
3.80287916086153	3.78413540640882	813	1
3.78949063559183	3.73816161559638	814	1
3.78394084457949	3.74441157112692	815	1
3.78733394492465	3.75531412233118	816	1
3.79327440435160	3.73952178553919	817	1
3.78829080885156	3.74391915348663	818	1
3.80631881082710	3.79440939993299	819	1
3.79874567937385	3.79649616111136	820	1
3.79300632335191	3.76671070821538	821	1
3.78175349006419	3.71433576594904	822	1
3.78074221694174	3.73950392697608	823	1
3.79907400638164	3.79475625040747	824	1
3.78618976779405	3.76498337191716	825	1
3.79473306602766	3.81070074803767	826	1
3.80527316249280	3.80100830657148	827	1
3.78196227624740	3.74534309542531	828	1
3.78344365705833	3.72433974438731	829	1
3.79324737029622	3.75882532533092	830	1
3.79403636978845	3.73403912390436	831	1
3.78513477790916	3.71463466302451	832	1
3.77904850097070	3.75138156180906	833	1
3.78673850557843	3.73714319647486	834	1
3.80705405812897	3.78268182040883	835	1
3.79334304214525	3.75114095931662	836	1
3.78585932397226	3.71749622000111	837	1
3.77133707774261	3.70174011599408	838	1
3.77896886101071	3.74503676691173	839	1
3.78297696576769	3.75155799565927	840	1
3.79513768644856	3.77100425750939	841	1
3.77393470350179	3.71631796772931	842	1
3.76653528999379	3.68732309692080	843	1
3.78741703644730	3.72267002733639	844	1
3.78547935541227	3.70806460616154	845	1
3.77988025870179	3.68101464875878	846	1
3.79037648433916	3.71887644622452	847	1
3.78903310760758	3.71887938249128	848	1
3.79606114303004	3.73827886016190	849	1
3.78919477775910	3.71571123672600	850	1
3.79588037608007	3.74561817222648	851	1
3.78972423398885	3.75553147840003	852	1
3.79041630990861	3.77084947284619	853	1
3.78640659547681	3.74250635329427	854	1
3.79077375745329	3.75175811760527	855	1
3.79541175972200	3.72924810417210	856	1
3.79113563472104	3.74116038739529	857	1
3.79493126467429	3.75653347499939	858	1
3.81019459205026	3.78357268167289	859	1
3.79082378593060	3.73515191063389	860	1
3.77698824207922	3.69906459934943	861	1
3.77523216510816	3.70566387218265	862	1
3.77156051433481	3.70927169649581	863	1
3.78212557356592	3.72790244499845	864	1
3.75969588150287	3.66005329407626	865	1
3.77019976944516	3.68795864750406	866	1
3.79005094847324	3.73988419474313	867	1
3.79565720629901	3.76303307429478	868	1
3.78976931569829	3.72583635762915	869	1
3.79797814662615	3.75677843088787	870	1
3.79309444847253	3.75004969756292	871	1
3.79793181493536	3.72414863358149	872	1
3.78603745528296	3.71274661026704	873	1
3.79615578851248	3.75638838611413	874	1
3.79627302706755	3.76823677361611	875	1
3.80417758551752	3.74970172965152	876	1
3.80610120433845	3.75939620472295	877	1
3.79639151467599	3.76313930750957	878	1
3.79303556216048	3.74050653645787	879	1
3.79471327772650	3.76297389478519	880	1
3.78822594463421	3.73089246103513	881	1
3.80027661444500	3.75164318040324	882	1
3.80220564211245	3.75257385127935	883	1
3.80108018366125	3.77112851649981	884	1
3.80375396458488	3.76513712142129	885	1
3.79329978126824	3.77185981745562	886	1
3.79411675217093	3.77058852742330	887	1
3.77965977185998	3.73215376065245	888	1
3.77322645883084	3.69974776784905	889	1
3.78567387469413	3.73378123068540	890	1
3.77460121948654	3.70756322199409	891	1
3.79368662122879	3.77462261893247	892	1
3.80221551691003	3.80047514570131	893	1
3.78996333489632	3.76911158825762	894	1
3.79406363488138	3.77261927859281	895	1
3.78492314282733	3.71636084927076	896	1
3.76996037986266	3.67543384057264	897	1
3.77291387895304	3.69082329316370	898	1
3.78058262991455	3.71632586921232	899	1
3.78081658342935	3.73407838870596	900	1
3.78079900790737	3.73498960388329	901	1
3.78202677014178	3.69834909292765	902	1
3.78576958469279	3.73224753653121	903	1
3.79155817622243	3.71496661104187	904	1
3.79767920997874	3.75224831854595	905	1
3.79962884498661	3.74839980123854	906	1
3.79197624310798	3.74354406120320	907	1
3.79704900776288	3.75144906047586	908	1
3.81884568098901	3.82017378138841	909	1
3.81727111359299	3.81384446995554	910	1
3.80186905365248	3.78593187147486	911	1
3.78656845200582	3.75190656411806	912	1
3.78782815743337	3.73911569247900	913	1
3.78531421901117	3.72850996847258	914	1
3.78801468147604	3.72269613055290	915	1
3.79848525905597	3.73228834776279	916	1
3.78805799424295	3.71730802883446	917	1
3.78228362941168	3.71387395279092	918	1
3.77467796434093	3.71307684264328	919	1
3.78464554328403	3.73526019440758	920	1
3.79055938358596	3.72506077537335	921	1
3.79713767816449	3.75373817446380	922	1
3.77285549639746	3.71181653206444	923	1
3.78426292180663	3.73241862289521	924	1
3.78642762629994	3.73129829822162	925	1
3.78916926764626	3.73891022162433	926	1
3.79188379973322	3.74500859666189	927	1
3.79181604693490	3.73475282620213	928	1
3.79209416679462	3.77262692246170	929	1
3.79146212445098	3.76555089477307	930	1
3.79483408847041	3.76168396000944	931	1
3.80091231508654	3.78307804529257	932	1
3.80374634544197	3.77082422023050	933	1
3.82254705515527	3.81350403323983	934	1
3.81392122759283	3.82828052366879	935	1
3.80733141270837	3.79562959460771	936	1
3.82153141742699	3.83762551958546	937	1
3.81742982448541	3.81349715228781	938	1
3.78452122596165	3.70086855724626	939	1
3.78712886905961	3.71416487264376	940	1
3.78569619308218	3.68724151610347	941	1
3.78376015587156	3.69148481419502	942	1
3.79209989524467	3.76960325582746	943	1
3.79813541919244	3.78574034100782	944	1
3.79055027871005	3.75225259599822	945	1
3.79971741507709	3.77140645569130	946	1
3.78519100404675	3.75241101656562	947	1
3.78188868134041	3.74674182323668	948	1
3.79868368599528	3.77680962186177	949	1
3.79624291669345	3.76854316984927	950	1
3.78744217851930	3.74125563684843	951	1
3.78502024870192	3.73613267213290	952	1
3.79329264857381	3.76256655513624	953	1
3.77931385066023	3.73413534583460	954	1
3.79304774222554	3.79258792519102	955	1
3.79866682285284	3.78612398421275	956	1
3.80398777440364	3.77280227137369	957	1
3.81073991216849	3.80040362255101	958	1
3.81395542617083	3.81216105951615	959	1
3.81449912894772	3.81966318184921	960	1
3.80113843266615	3.78652157603306	961	1
3.79083220070126	3.74961479111225	962	1
3.79578155250830	3.73146899311281	963	1
3.78796276846826	3.71029494669441	964	1
3.79637514480692	3.77259945761047	965	1
3.80523525176325	3.78237400868520	966	1
3.80840656041430	3.78211752227177	967	1
3.79212969998985	3.75955912391117	968	1
3.78575842212373	3.71602973554827	969	1
3.79889897100555	3.74367319406931	970	1
3.79291378664714	3.74563009830343	971	1
3.79846585402002	3.77028714108055	972	1
3.80635288668458	3.78933061937652	973	1
3.80797690532180	3.78921418275005	974	1
3.80645656033955	3.79870099292945	975	1
3.80292720906570	3.77662474911880	976	1
3.77706665409454	3.71828124446531	977	1
3.78546489661433	3.73642930245483	978	1
3.79032343675784	3.73540727543309	979	1
3.78284635040380	3.74785192127877	980	1
3.79365776074339	3.76333103274079	981	1
3.78733935443810	3.73966611025775	982	1
3.78188108720221	3.74205316305938	983	1
3.79722970841200	3.77191054442728	984	1
3.79067401744556	3.73804083314747	985	1
3.80543950865499	3.76820589162654	986	1
3.78733105891941	3.73251241124285	987	1
3.79588580292516	3.75062064581381	988	1
3.80061390097634	3.77077257297266	989	1
3.79677952776911	3.75542172756269	990	1
3.80103138844299	3.76184021236095	991	1
3.80126343080666	3.78183333513190	992	1
3.78342058760646	3.74631602536672	993	1
3.77729141743214	3.70692967372830	994	1
3.77742552324441	3.71639026977706	995	1
3.77605222095538	3.73837151131540	996	1
3.78789307505953	3.74958893200169	997	1
3.77892607459543	3.71217621390654	998	1
3.78795445219453	3.73751701910299	999	1
3.79667111810058	3.73850370023773	1000	1
3.79884158290028	3.75112767087007	1001	1
3.80013060077980	3.76033228017070	1002	1
3.78895131784312	3.75556457879422	1003	1
3.78982044299907	3.73227426086823	1004	1
3.80189400148293	3.77112822977498	1005	1
3.79861639956711	3.75541357510033	1006	1
3.78729581903951	3.71046259985117	1007	1
3.78774797127916	3.69347449024401	1008	1
3.77806207054549	3.67663884443892	1009	1
3.77725949806798	3.69452307570476	1010	1
3.77468149796555	3.68525558064479	1011	1
3.78763557136513	3.71367963073628	1012	1
3.78645665998829	3.69834665554296	1013	1
3.79027457288262	3.71864175542677	1014	1
3.78771270416905	3.73705186818584	1015	1
3.78865453073773	3.74180962456201	1016	1
3.78970665050484	3.73127483690886	1017	1
3.79409298929543	3.74063405889265	1018	1
3.79669300514130	3.75836073401836	1019	1
3.80216273818917	3.77035237762165	1020	1
3.79840380681292	3.74547142300890	1021	1
3.79268280568394	3.72311837389655	1022	1
3.79059441751628	3.75272082042145	1023	1
3.79041401720627	3.76089696597469	1024	1
3.78741390177937	3.74315798926422	1025	1
3.77243474533887	3.68317919983480	1026	1
3.78208728105541	3.74868122270696	1027	1
3.79323449868800	3.77928693318340	1028	1
3.78541945305574	3.75940982780058	1029	1
3.79382985103750	3.77310719736283	1030	1
3.78750620030751	3.76144183339984	1031	1
3.78490353116069	3.74837012958839	1032	1
3.79217516310013	3.74894836517058	1033	1
3.79433636544790	3.73789262460583	1034	1
3.78535065397680	3.70730349425056	1035	1
3.79615412901034	3.74580694291532	1036	1
3.80695060916989	3.78490027331484	1037	1
3.80393319033658	3.74731843250646	1038	1
3.79639841514705	3.76857782408180	1039	1
3.78766876107281	3.75665156200307	1040	1
3.79655692568428	3.75624583974464	1041	1
3.77825737706231	3.71936498501504	1042	1
3.78573667373306	3.73978009934269	1043	1
3.78875946608085	3.73229923223824	1044	1
3.78881328422000	3.75397192535597	1045	1
3.78923041995323	3.72514090957856	1046	1
3.79199055414466	3.71042258820343	1047	1
3.79415126816001	3.73863093440511	1048	1
3.79720255201588	3.74516039133482	1049	1
3.80501259778008	3.75320630383263	1050	1
3.78639250756981	3.72488414216366	1051	1
3.77936705491155	3.72189030615369	1052	1
3.78840551530892	3.74560842253004	1053	1
3.80926374726099	3.76427940743975	1054	1
3.79600828154917	3.75058300930935	1055	1
3.78938443728536	3.76089247439027	1056	1
3.79687600493671	3.76813026132744	1057	1
3.80473581280534	3.79139549156606	1058	1
3.79569218609618	3.75742510164078	1059	1
3.80282632983114	3.76379295108258	1060	1
3.79306658338887	3.74489371101494	1061	1
3.81426234993233	3.78968099092565	1062	1
3.80603160512074	3.77774000744327	1063	1
3.80240300127781	3.77562597124342	1064	1
3.78913461777521	3.73631458261341	1065	1
3.77914562241784	3.71343998221975	1066	1
3.78346712031896	3.73148257992828	1067	1
3.78905899261688	3.74739123592411	1068	1
3.78971229936728	3.74364898636994	1069	1
3.80067555826243	3.76873292336716	1070	1
3.79705763500894	3.76017884580245	1071	1
3.79277547736348	3.74627955913074	1072	1
3.79209773371542	3.73192798576029	1073	1
3.79343716447611	3.74306340360743	1074	1
3.77559511182671	3.74738661203123	1075	1
3.78248007593180	3.76911715867486	1076	1
3.78647668725401	3.76600165657265	1077	1
3.79611634835327	3.77848313225867	1078	1
3.78930615374735	3.75335093171152	1079	1
3.79138746833173	3.76089558927574	1080	1
3.78988696713039	3.73083956245786	1081	1
3.78581538727547	3.72605884695011	1082	1
3.79697764684938	3.75331774870608	1083	1
3.79229969658257	3.74781094896832	1084	1
3.79710942780502	3.74028782435279	1085	1
3.79665326957402	3.77266171378947	1086	1
3.80715415453393	3.80234794077399	1087	1
3.79650715665196	3.77558894468549	1088	1
3.81067718319228	3.77779051422649	1089	1
3.79020418302729	3.74073142884001	1090	1
3.78905409219482	3.72321129757611	1091	1
3.80009670878141	3.77464127027149	1092	1
3.80374943578563	3.76566920083889	1093	1
3.79448836739742	3.73746706326309	1094	1
3.79737872138600	3.74032464876285	1095	1
3.79312096063640	3.70439379535275	1096	1
3.79382231146974	3.72481427001730	1097	1
3.79741637118466	3.73581005535015	1098	1
3.78043861243287	3.71038588150721	1099	1
3.78517837142505	3.69909085228198	1100	1
3.79101609148618	3.73063438538780	1101	1
3.78600015317703	3.76734689466598	1102	1
3.79237597851195	3.75393052576026	1103	1
3.79033938528938	3.76219891676379	1104	1
3.78843281482908	3.72113681040172	1105	1
3.80350112826498	3.80140589301408	1106	1
3.81528392360185	3.82505693775231	1107	1
3.79847306725991	3.78316369330968	1108	1
3.78537070421656	3.72650589678583	1109	1
3.78193158883948	3.73260533093403	1110	1
3.78339143089882	3.72196918530418	1111	1
3.77713033769866	3.70155437923377	1112	1
3.78371216285812	3.73996762040455	1113	1
3.79018739602733	3.75240344816658	1114	1
3.78095481334069	3.72335733417622	1115	1
3.80051451899724	3.75020281332723	1116	1
3.79449784539511	3.76297907211719	1117	1
3.79141591931822	3.73443758149008	1118	1
3.78729276810194	3.71757052626467	1119	1
3.79483871921703	3.71803872684102	1120	1
3.78752889844374	3.73409067785119	1121	1
3.79993152011499	3.77555770891628	1122	1
3.79844121298712	3.76282866908182	1123	1
3.79942183897122	3.76825289453973	1124	1
3.81102914186080	3.80620247326405	1125	1
3.80434098569449	3.77238967679548	1126	1
3.79740717951929	3.75928544007642	1127	1
3.80791731925956	3.77182350687587	1128	1
3.81864673618637	3.80832985276842	1129	1
3.80023760613361	3.77224017868417	1130	1
3.81047780553677	3.78871734974351	1131	1
3.81245543443930	3.80140453102588	1132	1
3.80760347056926	3.81503813778966	1133	1
3.80501067139634	3.78091614380464	1134	1
3.79618687351893	3.77073133567405	1135	1
3.80686896287035	3.77234640249870	1136	1
3.80338338306007	3.74870668153231	1137	1
3.80330695368294	3.74517584455426	1138	1
3.78940069207124	3.73801025144785	1139	1
3.80449447289413	3.77217110025456	1140	1
3.78300144633670	3.72334969552526	1141	1
3.79369142800464	3.72204308076823	1142	1
3.79256075874075	3.73147741169299	1143	1
3.78323387643514	3.73529906883207	1144	1
3.79550802453673	3.74552193728676	1145	1
3.80606596886668	3.76096344893195	1146	1
3.81429514881337	3.80112193623481	1147	1
3.80306483422096	3.76498492865410	1148	1
3.79393163613979	3.74174922252336	1149	1
3.78698834083368	3.72980056210396	1150	1
3.79855542767148	3.74783995220465	1151	1
3.79617923816932	3.76752028964232	1152	1
3.78492441472494	3.73999499915181	1153	1
3.78030919227662	3.71251455346108	1154	1
3.78829296356478	3.73141021670896	1155	1
3.78881562222573	3.72969813967464	1156	1
3.78942456826659	3.74287265611192	1157	1
3.76949500728533	3.69053856495702	1158	1
3.78240513044410	3.72845011748541	1159	1
3.79573107199665	3.76727072238099	1160	1
3.79137504079412	3.73017789203057	1161	1
3.79208247154490	3.74861877820183	1162	1
3.78792213040775	3.73395634836398	1163	1
3.79728388758006	3.74277158708313	1164	1
3.80404253896171	3.77405633648711	1165	1
3.78984472701587	3.71845141304887	1166	1
3.79187529651241	3.74396884191683	1167	1
3.79324112245419	3.74120043771567	1168	1
3.79751833666290	3.76708273108583	1169	1
3.79326132202689	3.74271250738408	1170	1
3.79219677385269	3.72050972423820	1171	1
3.78371394209713	3.74908474086555	1172	1
3.80067498304383	3.72940890139438	1173	1
3.79025524182767	3.72160053619684	1174	1
3.79677920750586	3.74238567883251	1175	1
3.79140153434100	3.72707490273800	1176	1
3.80258949877877	3.76202626246636	1177	1
3.78377689100370	3.70578560103436	1178	1
3.77965434380578	3.70709274509206	1179	1
3.78147814814477	3.72101747163862	1180	1
3.79321610791226	3.77513597257883	1181	1
3.78804560683179	3.74395907317482	1182	1
3.78635112020305	3.72860266310214	1183	1
3.79788322791044	3.76725059234852	1184	1
3.78168417324438	3.75119083788133	1185	1
3.78589822724114	3.75781901167625	1186	1
3.78924591273501	3.73371065104855	1187	1
3.79072922716994	3.71092146579353	1188	1
3.77960138846758	3.66407487604055	1189	1
3.79518913163787	3.73675623118903	1190	1
3.81215892971466	3.81146032461454	1191	1
3.81913966906898	3.82544877719124	1192	1
3.79247758484284	3.72030509712845	1193	1
3.79356779452750	3.73271685307580	1194	1
3.79898458237485	3.75040027200605	1195	1
3.81033650086011	3.76453267107655	1196	1
3.79672420303843	3.75256273816919	1197	1
3.78749924837817	3.71933774010435	1198	1
3.79314800886292	3.75177536236262	1199	1
3.80471190434795	3.80059824780000	1200	1
3.79679126807849	3.74831840710635	1201	1
3.79906114389233	3.74137022911965	1202	1
3.80193608765617	3.77054786575390	1203	1
3.79850788972601	3.74680686054508	1204	1
3.79636491222461	3.72130054300528	1205	1
3.79979041830854	3.71681025292123	1206	1
3.79840008502426	3.74681171967531	1207	1
3.79455538361912	3.72754759717084	1208	1
3.79459495122201	3.74360021875855	1209	1
3.80159541027260	3.77409903228740	1210	1
3.80682410670841	3.77394699326149	1211	1
3.79853166971514	3.73950701586502	1212	1
3.80462814404611	3.78266726204375	1213	1
3.80620232531610	3.78540262893171	1214	1
3.80348198497493	3.77051824066840	1215	1
3.80599650780124	3.78097170060394	1216	1
3.80028262369357	3.75839767200773	1217	1
3.78978040178585	3.70907485874189	1218	1
3.78109653907404	3.69884439120492	1219	1
3.79624181482579	3.72093710331062	1220	1
3.77803805889299	3.67853665830589	1221	1
3.78703574200804	3.71242058484468	1222	1
3.78979371841250	3.70665622575732	1223	1
3.78797581479663	3.68143355342293	1224	1
3.78132845075241	3.68410379062187	1225	1
3.78631475829564	3.72017805712299	1226	1
3.78687511866195	3.69459397893320	1227	1
3.78660481080657	3.69382758161070	1228	1
3.80332079472571	3.76030074061516	1229	1
3.81596826106371	3.79866563025292	1230	1
3.79625596773866	3.75884873384720	1231	1
3.78966352001097	3.70852305250680	1232	1
3.80618555046053	3.75344750815872	1233	1
3.79983676711626	3.72710390585093	1234	1
3.79152162766535	3.72408183734064	1235	1
3.79323612349006	3.73909494224063	1236	1
3.78489186986031	3.68137409845413	1237	1
3.78973405224803	3.71551673085923	1238	1
3.79312091670157	3.69223378499519	1239	1
3.78410492495837	3.67914269270729	1240	1
3.79860160852316	3.73655001117854	1241	1
3.79393003791488	3.71538090337556	1242	1
3.79746862966710	3.75492430442287	1243	1
3.79274692568973	3.73946008803734	1244	1
3.78979715014651	3.74710233393135	1245	1
3.80096608088229	3.77749321383574	1246	1
3.78953263822097	3.71980408833056	1247	1
3.78210122002771	3.71658624583733	1248	1
3.79206011229435	3.75596387814212	1249	1
3.78633356738189	3.75025596917067	1250	1
3.80309254960775	3.77361326652500	1251	1
3.78903018511763	3.71198052382464	1252	1
3.78615560310742	3.71194640279053	1253	1
3.77290988949827	3.68764404110676	1254	1
3.78547465995533	3.71741081883004	1255	1
3.78792620946117	3.72575110008199	1256	1
3.78813893512006	3.75489765206099	1257	1
3.79101114873165	3.75966551100118	1258	1
3.79544428967654	3.76552320477837	1259	1
3.78101560090025	3.72332270518116	1260	1
3.79557935196613	3.77737935829507	1261	1
3.80112599808391	3.78870546400665	1262	1
3.79228964875421	3.73086383158614	1263	1
3.79733215455435	3.72565150121209	1264	1
3.80565578969976	3.73835067164730	1265	1
3.79984451861150	3.76334182246731	1266	1
3.78895105135768	3.73405748331416	1267	1
3.78815295310378	3.72673026380885	1268	1
3.81466282207334	3.79003757992837	1269	1
3.79294630721553	3.72701041284350	1270	1
3.80398294782867	3.77910313953004	1271	1
3.80601545977457	3.80060422637435	1272	1
3.81364485748672	3.81370666329607	1273	1
3.82612731169771	3.82856525505417	1274	1
3.82601940495754	3.81413811542839	1275	1
3.81061726398191	3.78181054804297	1276	1
3.81045381115921	3.77241801049421	1277	1
3.80020270938963	3.74903172700420	1278	1
3.77583641041979	3.68062450871938	1279	1
3.79209002752072	3.75055757862699	1280	1
3.78782464162053	3.72140826668603	1281	1
3.78272236069019	3.70625039031390	1282	1
3.78219202304756	3.69443738515541	1283	1
3.78348751842591	3.70283332382526	1284	1
3.78001844127399	3.70027008810358	1285	1
3.77549863465824	3.69391813900583	1286	1
3.77644136840214	3.67442689357725	1287	1
3.78863492223882	3.71675582536272	1288	1
3.79246027097607	3.75106711605458	1289	1
3.78262737943776	3.70644558077867	1290	1
3.78712316745963	3.74707450427040	1291	1
3.79137007167700	3.72956019772599	1292	1
3.77617008686616	3.70609307620471	1293	1
3.78924735657663	3.76296623929314	1294	1
3.79196113227119	3.73886496106263	1295	1
3.80463889745637	3.78317546969327	1296	1
3.80288968364332	3.77453115368428	1297	1
3.80778571608415	3.81591793558543	1298	1
3.81172818231320	3.78637528338484	1299	1
3.80392357367616	3.75903989346532	1300	1
3.80921478508832	3.79657538483434	1301	1
3.80454304540159	3.78958698388787	1302	1
3.79907415849097	3.76330032462818	1303	1
3.80037348182646	3.73420574991524	1304	1
3.78492927727591	3.71624073391223	1305	1
3.78004252505413	3.71084561363517	1306	1
3.79050193023105	3.76760006450611	1307	1
3.79831674291556	3.75568483389957	1308	1
3.79959666300950	3.78367238718175	1309	1
3.81103340806077	3.80626812812942	1310	1
3.79013970893759	3.75230158640580	1311	1
3.80762657293849	3.79601536948760	1312	1
3.79749808327052	3.75992535654967	1313	1
3.78622884362613	3.72882219449818	1314	1
3.77887297436958	3.67193205501022	1315	1
3.78177979988335	3.69717495846682	1316	1
3.78703576202889	3.71932066028483	1317	1
3.79991557267891	3.75659792911368	1318	1
3.79612390146484	3.73538164696807	1319	1
3.79753981145622	3.74940644324844	1320	1
3.79457726250108	3.71786521161013	1321	1
3.78619809258216	3.69667087193984	1322	1
3.79851432541277	3.74039871587022	1323	1
3.79343465661101	3.70884523705946	1324	1
3.80480388492671	3.73716375001871	1325	1
3.79788443381420	3.75726248313710	1326	1
3.80054504428221	3.76742456040559	1327	1
3.79712480252495	3.75909379913047	1328	1
3.80526693484589	3.78879137194526	1329	1
3.81183651506151	3.78727090966838	1330	1
3.80876957589564	3.76767758294641	1331	1
3.80393446478118	3.74504701528529	1332	1
3.79369712578333	3.74379287380949	1333	1
3.79548610878029	3.72765908729932	1334	1
3.78570408293842	3.71121253473767	1335	1
3.79612667781736	3.76592173226392	1336	1
3.79641386159659	3.77910586173897	1337	1
3.80134051797787	3.76240763246311	1338	1
3.78687892887951	3.74579004882379	1339	1
3.78567099191331	3.74269198462763	1340	1
3.77984845936526	3.72943355477640	1341	1
3.78241519374611	3.73292992981675	1342	1
3.78650345173160	3.69922075483799	1343	1
3.78384200902185	3.71410963141643	1344	1
3.78958920443050	3.71565473901079	1345	1
3.80086576472600	3.76714262330101	1346	1
3.79381469754684	3.75676567677746	1347	1
3.78258575232994	3.71541877528227	1348	1
3.80006548726182	3.75778401079033	1349	1
3.79416328816382	3.74570025849703	1350	1
3.80311003984829	3.76401560363079	1351	1
3.80028845887209	3.79135305304901	1352	1
3.79960650965352	3.74774008083842	1353	1
3.79277671271381	3.74666454794209	1354	1
3.79698122837421	3.73258775700769	1355	1
3.80581176636307	3.77140110647052	1356	1
3.80239205076005	3.76015799832807	1357	1
3.81429174457886	3.77196276021260	1358	1
3.80172925050464	3.74207512761809	1359	1
3.79207259534445	3.72674430495438	1360	1
3.79572997475240	3.74916943683485	1361	1
3.78299957770212	3.70523448070889	1362	1
3.78474832007872	3.71782218005075	1363	1
3.79228205641086	3.73267383706653	1364	1
3.81113055436089	3.75955786783862	1365	1
3.79389821151430	3.71929619692742	1366	1
3.80613687704655	3.75801528807336	1367	1
3.81148854894397	3.80126313684927	1368	1
3.81212189788389	3.80014383367042	1369	1
3.80562689780930	3.79794522310961	1370	1
3.79553728414908	3.76043862890543	1371	1
3.78201131379467	3.73077190951093	1372	1
3.78193095995488	3.73933938570982	1373	1
3.79459033117949	3.74415581755518	1374	1
3.79288292394358	3.72362166951321	1375	1
3.78787996038375	3.69234445155576	1376	1
3.78662350701709	3.68526639182855	1377	1
3.79674016215134	3.75948416170452	1378	1
3.80889849761111	3.79954181661027	1379	1
3.79902162132837	3.76054108207540	1380	1
3.81495245164403	3.80127565710994	1381	1
3.80314414631189	3.80211081409842	1382	1
3.79709083972991	3.75324374228617	1383	1
3.79531907646663	3.75360198184716	1384	1
3.79067517350798	3.72999095554700	1385	1
3.79397431106062	3.74460164174205	1386	1
3.80177842560642	3.76793797024080	1387	1
3.79220962841159	3.73745727728210	1388	1
3.80495772976153	3.79221212551328	1389	1
3.80039127221033	3.76973643968802	1390	1
3.80907693678706	3.79275854767265	1391	1
3.80510317024710	3.76295282813610	1392	1
3.80275262059604	3.76404897026508	1393	1
3.80025883056244	3.77841570060306	1394	1
3.80626454895828	3.75772820125252	1395	1
3.79491256000660	3.74464143718384	1396	1
3.79714712794324	3.73283829790050	1397	1
3.79251005433174	3.73918671144109	1398	1
3.79707485200444	3.76094734992876	1399	1
3.80449215662197	3.78510192512151	1400	1
3.79763570593802	3.71047276831979	1401	1
3.78632357874153	3.69809537364690	1402	1
3.79378888888282	3.72369698875376	1403	1
3.80212022135214	3.76146081711466	1404	1
3.80768116358882	3.76152777016315	1405	1
3.80232444109724	3.73634741405020	1406	1
3.78887755268870	3.72268279336953	1407	1
3.78272789422935	3.75003648172642	1408	1
3.79239150006599	3.73082836705279	1409	1
3.81472372811762	3.78028908383766	1410	1
3.80558899303392	3.73724426247831	1411	1
3.80408983736204	3.75860512610550	1412	1
3.80543798992310	3.75730192034763	1413	1
3.79237296984120	3.74082905789780	1414	1
3.78224733284554	3.70775830549349	1415	1
3.80818054813806	3.76142892703634	1416	1
3.80149468552878	3.73294340131816	1417	1
3.79837370313690	3.75867386083774	1418	1
3.81949991325266	3.82297560631602	1419	1
3.79388136574582	3.72215704774366	1420	1
3.78942932454291	3.69402674397415	1421	1
3.78853278752680	3.70598892452819	1422	1
3.79401747811562	3.74176287715714	1423	1
3.79682645962021	3.72115738122519	1424	1
3.78845311666345	3.70978436146045	1425	1
3.79050570847648	3.70841196334964	1426	1
3.79409474400947	3.72337627726416	1427	1
3.79207030923677	3.75033473798737	1428	1
3.78926821331733	3.72845594926477	1429	1
3.79257093195067	3.74201733606241	1430	1
3.79411551466698	3.74358541345161	1431	1
3.78782667380966	3.75511341694146	1432	1
3.79516504423835	3.76440899107429	1433	1
3.79410922851746	3.72258355164946	1434	1
3.80557060872568	3.72948440793536	1435	1
3.80139017475870	3.76883503573982	1436	1
3.79525348666720	3.76995155139352	1437	1
3.79195069374937	3.74005312534250	1438	1
3.79758856085721	3.75104358476364	1439	1
3.80276101278493	3.73998833952860	1440	1
3.79008098209975	3.70601413282127	1441	1
3.78939402629644	3.70271251077954	1442	1
3.78240121745861	3.72201665431501	1443	1
3.79028745510850	3.76885340338528	1444	1
3.80360273161640	3.79040646897584	1445	1
3.80595560669814	3.78127969362509	1446	1
3.78029752560649	3.68823367182822	1447	1
3.78022379810155	3.69111146972178	1448	1
3.77724195510024	3.68613669384810	1449	1
3.78461341851602	3.71072497160213	1450	1
3.79701036950750	3.73871401136231	1451	1
3.80925353923563	3.76565684334051	1452	1
3.79919326648973	3.74922646877686	1453	1
3.79882405742036	3.75446902750542	1454	1
3.77949258372945	3.71993509770960	1455	1
3.79033961133301	3.75769273366188	1456	1
3.80238791587361	3.74525774008837	1457	1
3.79862096872615	3.77181344379414	1458	1
3.78428649223096	3.71825597907170	1459	1
3.78552208873608	3.72385012711567	1460	1
3.78692050621604	3.70269053405458	1461	1
3.77677755530863	3.70393015598395	1462	1
3.78545642223058	3.69966124766336	1463	1
3.79605546662661	3.72862978765704	1464	1
3.78351977698973	3.69111510413807	1465	1
3.80276911204952	3.74618811067076	1466	1
3.79392112201174	3.73786654939195	1467	1
3.80847985339217	3.75027724779734	1468	1
3.79990409628944	3.75455633364056	1469	1
3.79424192894240	3.76942331292202	1470	1
3.79717502676646	3.77298910404618	1471	1
3.79789722161118	3.75621493521385	1472	1
3.79434549790390	3.73583522134441	1473	1
3.79360800615296	3.73525926355262	1474	1
3.80336643709759	3.77436394968693	1475	1
3.79545130669168	3.75838479082249	1476	1
3.78796926300091	3.70234001065266	1477	1
3.78889515797220	3.71245395580094	1478	1
3.79711008388903	3.72521479534066	1479	1
3.78914373574062	3.72883559638073	1480	1
3.79702863847476	3.73764148813251	1481	1
3.79854721905329	3.74035525229056	1482	1
3.80054146075948	3.74858145479087	1483	1
3.77511833855218	3.69336797969567	1484	1
3.78137711016567	3.70820489296994	1485	1
3.80026211048621	3.74772210693898	1486	1
3.79657575367045	3.73940196239612	1487	1
3.79617274384594	3.73250452834547	1488	1
3.78723894137464	3.71604953957145	1489	1
3.79084226999638	3.73527551003798	1490	1
3.79127268833123	3.76899881614447	1491	1
3.79223606806639	3.73264100501072	1492	1
3.79549719743323	3.73521546099991	1493	1
3.79859665648590	3.75523584928549	1494	1
3.81018682243771	3.75284884882136	1495	1
3.80073894713049	3.75237349013861	1496	1
3.79548678987908	3.71781140280179	1497	1
3.78744511534521	3.70427943815197	1498	1
3.77841825984453	3.70914581349492	1499	1
3.79758038077103	3.73504711729880	1500	1
3.79298970265880	3.73697442867418	1501	1
3.79428997221518	3.74552557452590	1502	1
3.79917363158104	3.76501381329219	1503	1
3.80202437374451	3.75299001747946	1504	1
3.80428307096145	3.73357195285944	1505	1
3.79565474532660	3.71337196194774	1506	1
3.78517149011773	3.70364506029260	1507	1
3.79286128164479	3.72452297599227	1508	1
3.79787165070104	3.75316630769451	1509	1
3.78829211875505	3.73809558931152	1510	1
3.79037958079769	3.78614307687984	1511	1
3.80606143284875	3.80102407965017	1512	1
3.80872951625749	3.78259619897709	1513	1
3.81302304175681	3.81310518616223	1514	1
3.80790775345797	3.79904079386029	1515	1
3.80221924344858	3.76770528272291	1516	1
3.80235335569056	3.74588305732566	1517	1
3.81149133754566	3.77996337172121	1518	1
3.81693876054773	3.79532931576692	1519	1
3.80733869555695	3.78151556648182	1520	1
3.81124282235401	3.77274639283528	1521	1
3.80285077341381	3.76695638942274	1522	1
3.79410893910954	3.78272783880238	1523	1
3.79736198073494	3.73132803009616	1524	1
3.79785482780192	3.72761590104335	1525	1
3.79088312994565	3.73197979211639	1526	1
3.79690516752939	3.75455193527661	1527	1
3.79429019416191	3.75601085535235	1528	1
3.80791046631605	3.75685190952528	1529	1
3.79660111166701	3.75851690960665	1530	1
3.79507598742460	3.69754185845088	1531	1
3.80291089921796	3.73383231449104	1532	1
3.80747464461097	3.78294851124714	1533	1
3.80116070427528	3.77643348691530	1534	1
3.79931114356880	3.76608618571820	1535	1
3.81562405342239	3.82064172338578	1536	1
3.81479614674152	3.80373292247406	1537	1
3.80565884595247	3.77853059169525	1538	1
3.79180030437098	3.73407019544621	1539	1
3.80386838196297	3.75586266346386	1540	1
3.80361155899153	3.76781571653222	1541	1
3.80592811746740	3.75836034609576	1542	1
3.81349889291787	3.78336902650116	1543	1
3.80845958332800	3.78864517379658	1544	1
3.80694002200960	3.75421506751335	1545	1
3.81055276458476	3.77021834326446	1546	1
3.79462521895480	3.70762307444437	1547	1
3.78729293731548	3.67199630116524	1548	1
3.78252828201645	3.68338123637655	1549	1
3.80245747026350	3.74081764342330	1550	1
3.79981735864331	3.76023970379665	1551	1
3.79476369648823	3.74675148746516	1552	1
3.80292051225998	3.75116242549814	1553	1
3.79998479719259	3.73866157317447	1554	1
3.80845571561719	3.76963529724542	1555	1
3.80954645579849	3.77306350379940	1556	1
3.80190213126973	3.74837713316703	1557	1
3.79524996674795	3.74091579932460	1558	1
3.78992209732407	3.73395763782995	1559	1
3.80172595948694	3.76390778483231	1560	1
3.79830321501707	3.75359390636171	1561	1
3.78781060062794	3.73394539223756	1562	1
3.78628017965258	3.69747971312295	1563	1
3.81510441220456	3.77973555859145	1564	1
3.82541187028630	3.83763175460218	1565	1
3.82803944107363	3.86539778822567	1566	1
3.81929173941654	3.81788262195723	1567	1
3.80007251955174	3.77488448440067	1568	1
3.79222845081842	3.75911004078931	1569	1
3.80151739469826	3.78968384410859	1570	1
3.80995202123084	3.78857669289781	1571	1
3.81178022619237	3.77423174370854	1572	1
3.80649111690626	3.76422387928686	1573	1
3.78878626541067	3.72947676011625	1574	1
3.78938936542586	3.74414055942302	1575	1
3.80660039341553	3.76867945260959	1576	1
3.78021039711116	3.69479108628626	1577	1
3.78019129831170	3.69111315867067	1578	1
3.77628889927748	3.64701222052433	1579	1
3.77898890619431	3.65158840878445	1580	1
3.79101585788656	3.71135731363347	1581	1
3.79740315744917	3.74106071347591	1582	1
3.78702316709207	3.70696243144675	1583	1
3.79457513498217	3.73126055157807	1584	1
3.79554878548202	3.74361715668705	1585	1
3.78548963855189	3.72426325407623	1586	1
3.79382894394639	3.74472022778633	1587	1
3.81100756419218	3.79846091216580	1588	1
3.81746152194347	3.83519404849693	1589	1
3.80714798092385	3.75202407617523	1590	1
3.81059838698589	3.78033714505547	1591	1
3.81367716515058	3.79604049546911	1592	1
3.82373898488793	3.80738691985530	1593	1
3.81515123296176	3.78052776554949	1594	1
3.80683033916123	3.75542644592100	1595	1
3.79992397977729	3.74270237418427	1596	1
3.79471302088126	3.72488871934771	1597	1
3.78801646385069	3.71027856079796	1598	1
3.80153022878056	3.75614162658647	1599	1
3.79764932394886	3.75451187930411	1600	1
3.80666368579271	3.76715636377321	1601	1
3.79295825248784	3.72895637960636	1602	1
3.79539987773302	3.73591927146518	1603	1
3.80286534718553	3.75434754527045	1604	1
3.79932129378007	3.74415238893766	1605	1
3.80649191420821	3.75053219573984	1606	1
3.80614418474969	3.75731296106510	1607	1
3.80476351612288	3.76007831293883	1608	1
3.81000083956738	3.79520573209140	1609	1
3.80213764578319	3.74481203282795	1610	1
3.80599881485905	3.78243445732893	1611	1
3.80085893274967	3.75334718777826	1612	1
3.80436029165550	3.74188227915003	1613	1
3.81054423875972	3.79209347467352	1614	1
3.81935277766413	3.81510193242864	1615	1
3.80898648377195	3.78750423837080	1616	1
3.81065080649062	3.80270047258491	1617	1
3.79842166114553	3.75745524211773	1618	1
3.80608610791915	3.78638265183951	1619	1
3.79934272208921	3.77272240309968	1620	1
3.79232139925791	3.72648553178168	1621	1
3.80524912224044	3.74916976577635	1622	1
3.80065059110433	3.75630284221497	1623	1
3.78765987023858	3.72926193935884	1624	1
3.78873218411557	3.76306896386853	1625	1
3.77993646134175	3.67130624139206	1626	1
3.78323276605302	3.70315604444705	1627	1
3.79713182240316	3.73200416144712	1628	1
3.79309297004518	3.72768326434294	1629	1
3.80582163028346	3.77285833318589	1630	1
3.80588629073680	3.78772247472492	1631	1
3.81610129028181	3.83983056422232	1632	1
3.83015573196078	3.84509795508712	1633	1
3.81492588051986	3.79247612214698	1634	1
3.79418148475777	3.73504529831926	1635	1
3.79189552567941	3.76440390028805	1636	1
3.79947456345480	3.77623318755961	1637	1
3.80862661852988	3.81418807645162	1638	1
3.80380126239900	3.79326126129781	1639	1
3.80125033189515	3.77181772598427	1640	1
3.79190649029056	3.76686532102231	1641	1
3.80117773280082	3.78285087665044	1642	1
3.79250994636593	3.74127604086473	1643	1
3.79024633863734	3.72822890324504	1644	1
3.77909458856045	3.71306912455856	1645	1
3.79315158687167	3.74613527655732	1646	1
3.81192548763174	3.78791315810904	1647	1
3.80464733340502	3.78480022293053	1648	1
3.80449051949537	3.74891592849017	1649	1
3.79852203108186	3.73441205686311	1650	1
3.78303792943385	3.69161992640665	1651	1
3.79046383236776	3.72630466935365	1652	1
3.79405108437572	3.73732275171083	1653	1
3.79063058752841	3.74144774477426	1654	1
3.80143723079547	3.77268785067023	1655	1
3.81456944696717	3.80155350862521	1656	1
3.80399937222501	3.75855545358362	1657	1
3.80133897286556	3.76077669890019	1658	1
3.79342342016022	3.74603510765899	1659	1
3.79804089112390	3.72901092982523	1660	1
3.79886280343590	3.75049155185004	1661	1
3.79631104890018	3.74834196969714	1662	1
3.81076730214450	3.79068144679571	1663	1
3.79461845451808	3.73963425810599	1664	1
3.79321057548076	3.72234329556954	1665	1
3.79193747129656	3.73067930827344	1666	1
3.78730176014042	3.71613208896270	1667	1
3.78337428604783	3.70316438749317	1668	1
3.78852650511167	3.70529150482684	1669	1
3.80851159586329	3.77039857456610	1670	1
3.80617589713127	3.74495538474016	1671	1
3.80433081248393	3.73670172815291	1672	1
3.80057044264199	3.71564951697055	1673	1
3.80195301779917	3.71992391303593	1674	1
3.79247584756479	3.69618649872977	1675	1
3.77480008125110	3.69328076773442	1676	1
3.78613893000465	3.73340577367286	1677	1
3.80018604541099	3.77582303166074	1678	1
3.79982463557668	3.78938524180772	1679	1
3.80144220661877	3.73836758726611	1680	1
3.80356855449246	3.72432275434621	1681	1
3.80709932908919	3.75010891699256	1682	1
3.81106996140137	3.77805965407234	1683	1
3.80758542957155	3.76391376370510	1684	1
3.81750369700559	3.80006909664095	1685	1
3.81242441584356	3.80031829388939	1686	1
3.81649671377627	3.81697338551679	1687	1
3.81831358477409	3.81921755348762	1688	1
3.81640953081062	3.79598298805807	1689	1
3.80585507484489	3.76732450734398	1690	1
3.80039210635943	3.74039106680236	1691	1
3.79475762719872	3.73813051663526	1692	1
3.80830662278729	3.74551195877904	1693	1
3.80445471951163	3.75598864268021	1694	1
3.78973363240342	3.71067288218958	1695	1
3.78276122827339	3.69512888196361	1696	1
3.78841021813060	3.73508147462986	1697	1
3.80087560455637	3.75777178658649	1698	1
3.82620105116078	3.80732099413193	1699	1
3.80739052392714	3.75016343725759	1700	1
3.80906746128833	3.75696443095719	1701	1
3.81844377336902	3.80060035184607	1702	1
3.80394191211103	3.74862072379650	1703	1
3.81556003237221	3.76202030133333	1704	1
3.81251928715183	3.73841504260122	1705	1
3.81335746984205	3.74920191432674	1706	1
3.81268270076845	3.78481267569381	1707	1
3.79577687275477	3.76839905523112	1708	1
3.80306435457033	3.76373243283357	1709	1
3.79046874376811	3.71193414640757	1710	1
3.78178195721710	3.69908499811285	1711	1
3.77711603968528	3.70888057957613	1712	1
3.78423181523530	3.69779098887911	1713	1
3.78271513158802	3.69986161209436	1714	1
3.78431786923801	3.73437939094152	1715	1
3.79198185240519	3.74891857573196	1716	1
3.79527161075631	3.74152096522180	1717	1
3.80531046117113	3.75499067070231	1718	1
3.80409664079901	3.78090708473801	1719	1
3.80367227889259	3.79352463945687	1720	1
3.81304484269999	3.82778235942383	1721	1
3.81047258973506	3.79786371506086	1722	1
3.83022717654309	3.82339951906514	1723	1
3.82799263844991	3.83708907240018	1724	1
3.81054142044842	3.76049171331153	1725	1
3.80778351448477	3.75050274885054	1726	1
3.80726757358299	3.73174918071070	1727	1
3.79661755590804	3.72765210117024	1728	1
3.81055584240346	3.77521370748413	1729	1
3.80798893079386	3.77973740792217	1730	1
3.81823744823389	3.78538860119497	1731	1
3.81731078084570	3.75895050030868	1732	1
3.81233698647600	3.76606633259833	1733	1
3.79720375962496	3.72866329693197	1734	1
3.79774810639537	3.74892532906196	1735	1
3.79274202069547	3.72500454789690	1736	1
3.78926430271519	3.69347860146528	1737	1
3.79455088646419	3.72158976268719	1738	1
3.78977972423542	3.71048749998379	1739	1
3.79435366295233	3.74706522596115	1740	1
3.78710160475237	3.74712780439756	1741	1
3.79389710736891	3.76085671628609	1742	1
3.79724050829487	3.74766033819523	1743	1
3.80650001479651	3.75125395288103	1744	1
3.78406314537298	3.72799475504963	1745	1
3.79735643272810	3.74055924534916	1746	1
3.80046542749919	3.71999705733303	1747	1
3.80007634607921	3.74180005693542	1748	1
3.80020219408143	3.73839710816349	1749	1
3.80331467268142	3.76649402276756	1750	1
3.78963701159437	3.71470005944950	1751	1
3.79404172174470	3.72833782838599	1752	1
3.82088111750575	3.81195238589165	1753	1
3.78832773114212	3.71880292707702	1754	1
3.81030997036082	3.73856285959696	1755	1
3.82848233679503	3.80232676835917	1756	1
3.82450216545382	3.79739998659276	1757	1
3.81817869855471	3.78248945458757	1758	1
3.81400917145942	3.79040475918288	1759	1
3.80404226812905	3.73736524496325	1760	1
3.81210098662265	3.77958281374658	1761	1
3.81881653338316	3.79386867168075	1762	1
3.81991914868992	3.81736389676993	1763	1
3.82036135580417	3.78030786971529	1764	1
3.79923858766093	3.75317544023044	1765	1
3.80918358769690	3.75940982722249	1766	1
3.80506090717531	3.77332939994384	1767	1
3.80702768247639	3.77373884244834	1768	1
3.80632936427480	3.75964942195458	1769	1
3.81624592784248	3.78468870076832	1770	1
3.81126649117362	3.77436527895509	1771	1
3.81260622488809	3.76097617239288	1772	1
3.79331583619542	3.71784933538816	1773	1
3.80495424831157	3.75477794429324	1774	1
3.82029689179553	3.79639593121571	1775	1
3.82582904158843	3.80099963861155	1776	1
3.82633399588403	3.80919321256313	1777	1
3.83528342405527	3.84605513180134	1778	1
3.81477678928613	3.80858672902445	1779	1
3.82842749257949	3.81521431859308	1780	1
3.81297224984109	3.77082069358477	1781	1
3.79932708778494	3.74644885883909	1782	1
3.79006657409138	3.70534935429798	1783	1
3.80361655295773	3.73694300232718	1784	1
3.79111198757299	3.73651631476465	1785	1
3.77879298640058	3.69574594582385	1786	1
3.78988513316836	3.71822810165606	1787	1
3.79460819752999	3.74946839064155	1788	1
3.80444672617544	3.74818368932629	1789	1
3.79236486090774	3.72243476382724	1790	1
3.80271290934878	3.71804073436788	1791	1
3.79947912501475	3.73910500626875	1792	1
3.80430612469553	3.75100082821940	1793	1
3.82221193500089	3.80246477347324	1794	1
3.80377072433236	3.74943288921086	1795	1
3.80496544299969	3.72418898337695	1796	1
3.81010600354665	3.76822824251493	1797	1
3.81434839285496	3.76383218917114	1798	1
3.82871921155528	3.79206789223795	1799	1
3.81692698718342	3.81618802549789	1800	1
3.82162013210143	3.82632111371135	1801	1
3.81665439937302	3.82010866983125	1802	1
3.81118157673917	3.81661241728166	1803	1
3.82500817495545	3.80837754076887	1804	1
3.80974309118656	3.78914014201773	1805	1
3.81179640004858	3.78692027684681	1806	1
3.80609278640237	3.76951684683456	1807	1
3.80299408694814	3.77354407928831	1808	1
3.80211890636555	3.74739241324456	1809	1
3.79312917214200	3.71606602805386	1810	1
3.80984084227207	3.76668348798623	1811	1
3.80590921111650	3.75421194725212	1812	1
3.80913855415751	3.76414811550090	1813	1
3.80273030040776	3.76437744738768	1814	1
3.81091674528370	3.76586666579067	1815	1
3.81643447301637	3.80603794718850	1816	1
3.81774368378510	3.77794742382778	1817	1
3.80550136322204	3.75739466234354	1818	1
3.80059912183225	3.72119593080879	1819	1
3.80063943680484	3.73209738610615	1820	1
3.79608045315562	3.74298601233375	1821	1
3.81426669996100	3.76490104149527	1822	1
3.80660294010356	3.75190927451946	1823	1
3.81922680538905	3.78283470263493	1824	1
3.80752932981336	3.73070034392668	1825	1
3.79702148550477	3.74176009129460	1826	1
3.79531124214798	3.75640889556461	1827	1
3.79587193417960	3.72234054987862	1828	1
3.78831894430435	3.73849290061575	1829	1
3.79400122271250	3.71402150022960	1830	1
3.79693236774705	3.73040476281463	1831	1
3.80568493787179	3.75826329784039	1832	1
3.80617801874331	3.76940238350999	1833	1
3.80267735339119	3.74010253213862	1834	1
3.81709956138363	3.79823654587079	1835	1
3.79892437189815	3.76564199292503	1836	1
3.79150131889266	3.73666121683827	1837	1
3.78332267168053	3.71117738784223	1838	1
3.80689390172091	3.76475574612443	1839	1
3.80834695124256	3.77379756173441	1840	1
3.79811740846790	3.72774869097366	1841	1
3.79399991232724	3.70364304524650	1842	1
3.78899203425954	3.68259650877376	1843	1
3.79342386251967	3.70437346165325	1844	1
3.79651544296592	3.68693763898366	1845	1
3.78677594276797	3.69233413356271	1846	1
3.78851604712093	3.71138930663466	1847	1
3.80518086412154	3.75806229303060	1848	1
3.80029433822657	3.75598783747186	1849	1
3.80156614449161	3.73041140430153	1850	1
3.79375281997256	3.71357750872779	1851	1
3.79237857845082	3.72991329747338	1852	1
3.80239122558947	3.72006874705297	1853	1
3.80188113875726	3.69940946447506	1854	1
3.82056778623222	3.77082552503386	1855	1
3.82495428327459	3.81270526607236	1856	1
3.82291612212219	3.81494701055187	1857	1
3.82104768740890	3.81199658166488	1858	1
3.80029670694676	3.74347220764649	1859	1
3.80203771819317	3.73429202819203	1860	1
3.80852435941185	3.76007193768592	1861	1
3.80741460499512	3.74980851213541	1862	1
3.79835949676807	3.73871803896430	1863	1
3.79486213977184	3.70621976886738	1864	1
3.79188648806409	3.68477554734215	1865	1
3.79185792715509	3.72979516814322	1866	1
3.79804840946631	3.73534461085620	1867	1
3.80473749491763	3.74488108828160	1868	1
3.79480021711570	3.73746715673004	1869	1
3.79739893116380	3.71349553953632	1870	1
3.79809748110250	3.69609693501574	1871	1
3.79896549165117	3.70939011329974	1872	1
3.79778583898789	3.72519941833624	1873	1
3.80360169605391	3.77133793135202	1874	1
3.80999130491185	3.79399229271195	1875	1
3.80856747508019	3.78041229710683	1876	1
3.79835813036771	3.71262041991052	1877	1
3.79469967890628	3.71251708396055	1878	1
3.78889043576615	3.71337273859041	1879	1
3.81678532742331	3.79527895257213	1880	1
3.81568576198556	3.80610206890199	1881	1
3.82172474271780	3.78526781969788	1882	1
3.81374172368656	3.77482335749720	1883	1
3.81291937196622	3.75850227852657	1884	1
3.82141364912733	3.79204530429486	1885	1
3.81212151795480	3.77975659685503	1886	1
3.79746690482267	3.77053947623246	1887	1
3.80223891094163	3.76948689757076	1888	1
3.80756017448184	3.79007693758946	1889	1
3.80552578132700	3.75153022082899	1890	1
3.80520716911015	3.76883979694017	1891	1
3.82158852624794	3.80774861268594	1892	1
3.81827555819874	3.79869222697958	1893	1
3.79257563917996	3.69745787253958	1894	1
3.79836623362672	3.70671764777079	1895	1
3.80947831763289	3.76403638140662	1896	1
3.81314814591554	3.76493120706641	1897	1
3.81907780267153	3.79529265153181	1898	1
3.81755538985213	3.79037671589458	1899	1
3.81258338799561	3.76564447445190	1900	1
3.81242475927170	3.79990567855444	1901	1
3.80745598854290	3.80422154816948	1902	1
3.81396764520143	3.79215953533868	1903	1
3.81079020784391	3.81268715561893	1904	1
3.81153462817575	3.77717311687781	1905	1
3.81417025020737	3.76905008545550	1906	1
3.80868970153369	3.75296018785781	1907	1
3.81161767579632	3.77621495437550	1908	1
3.81514120245721	3.80427811027470	1909	1
3.79401758707272	3.75068709583204	1910	1
3.80003017290645	3.76218687235050	1911	1
3.80830886210175	3.77375973601601	1912	1
3.80976025373394	3.76556274543473	1913	1
3.79494611560734	3.74657066484211	1914	1
3.79000351674791	3.72377886173511	1915	1
3.78828898969327	3.70849618159019	1916	1
3.79499601622228	3.74943723881847	1917	1
3.79580403467902	3.73134614201674	1918	1
3.79917780687929	3.74172806695523	1919	1
3.79237309207995	3.72297217757293	1920	1
3.78823534823833	3.70864638346125	1921	1
3.78560267614187	3.68912849445656	1922	1
3.79343191784368	3.70376907689782	1923	1
3.81157182385232	3.77197612455114	1924	1
3.79784133909559	3.75327627422128	1925	1
3.79476944878322	3.69188451982958	1926	1
3.80647060533633	3.73050421128805	1927	1
3.81541139164583	3.75348919532307	1928	1
3.81211904567269	3.76295775919307	1929	1
3.81374485975979	3.75765871879462	1930	1
3.80916829967016	3.74716890816936	1931	1
3.79700670844971	3.73774545045373	1932	1
3.78689056390070	3.70634655476061	1933	1
3.79181492117500	3.73445108107513	1934	1
3.80059702179964	3.74932146436016	1935	1
3.81842330360225	3.80704644007906	1936	1
3.81814577068554	3.81148703782871	1937	1
3.81447621963129	3.79188728307394	1938	1
3.81780397123548	3.79107550265372	1939	1
3.81032853175529	3.79359088071624	1940	1
3.81223473098546	3.77037863523407	1941	1
3.81609532769890	3.76334205859614	1942	1
3.80361805951774	3.74953772077342	1943	1
3.80803532348577	3.75733996948678	1944	1
3.80285714106687	3.73388843710126	1945	1
3.79125843994625	3.69484725648707	1946	1
3.79002572822516	3.68311383240539	1947	1
3.79667563977333	3.70074265210797	1948	1
3.79872331317905	3.72372220248675	1949	1
3.80843615839627	3.77741230129296	1950	1
3.81762019604844	3.79319155977093	1951	1
3.80972157316306	3.78158748754631	1952	1
3.81089383896159	3.77341478345742	1953	1
3.80315256609364	3.76810393012244	1954	1
3.81231914298250	3.78906184530667	1955	1
3.81960762835244	3.78727637429293	1956	1
3.80661497908641	3.75733268739356	1957	1
3.80270805250434	3.75295731312499	1958	1
3.79103375290310	3.72855744949565	1959	1
3.79291670463510	3.71341976531082	1960	1
3.81526263775762	3.78392594814561	1961	1
3.81646833555913	3.78033475873547	1962	1
3.82462235288113	3.81641235348789	1963	1
3.82299715988449	3.80349031489010	1964	1
3.81371218553259	3.79277741718742	1965	1
3.81125215894861	3.74600586274115	1966	1
3.80630995683102	3.72469731693813	1967	1
3.79309607587029	3.69727397646563	1968	1
3.79437298141843	3.72882411672113	1969	1
3.80663030303047	3.73988332084031	1970	1
3.80778847279890	3.77059925855473	1971	1
3.80506186486218	3.76564160166542	1972	1
3.81347432413801	3.77295402236717	1973	1
3.82251472554445	3.80642386389238	1974	1
3.81301234521818	3.76207204706649	1975	1
3.81068569631022	3.75095771098583	1976	1
3.80492016381657	3.75238221622153	1977	1
3.80421423254280	3.75732371349958	1978	1
3.81518571413573	3.81591009689499	1979	1
3.81251774283697	3.80547151312826	1980	1
3.81391925034807	3.78749472425580	1981	1
3.83939583429844	3.82496194016493	1982	1
3.83116147724468	3.80565092426756	1983	1
3.81605632107805	3.76173893611547	1984	1
3.80768947870019	3.76789328581716	1985	1
3.81613616350887	3.81316284395225	1986	1
3.82270797480234	3.81116932366502	1987	1
3.80158001770442	3.74120392229815	1988	1
3.79246829101737	3.66934678222730	1989	1
3.79615967053769	3.73004846918821	1990	1
3.80558421857649	3.74333248806345	1991	1
3.80910205441169	3.71919630176317	1992	1
3.79161157797188	3.70531984052994	1993	1
3.79345978989674	3.75307548026960	1994	1
3.79056186542484	3.73413407941733	1995	1
3.80417121031535	3.73865879022187	1996	1
3.79336321396819	3.71024252995966	1997	1
3.79974010983903	3.71547238378306	1998	1
3.79733701996120	3.72371141559718	1999	1
3.80321967067354	3.73732426913155	2000	1
[truncated: 3,000 more rows]
