# Supplementary material for: Reversibility and Viscoelastic Properties of Micropillar Supported and Oriented Magnesium Bundled F-Actin
Source: PLoS One. 2015 Aug 31;10(8):e0136432. doi: 10.1371/journal.pone.0136432 (PMC4556452; doi:10.1371/journal.pone.0136432)
Supplement: S1 Data — See the Readme.txt file within. (ZIP) [file pone.0136432.s004.zip › Rheology-raw-data/120416 10mM/fov1071noDD/fov1071noDD.txt]

4.02500814916825	4.01949761444862	1	1
4.03064077515799	4.02842527479947	2	1
4.02790498462256	4.02883907979291	3	1
4.03179876637499	4.04601034211730	4	1
4.03007870994240	4.04655611798185	5	1
4.03504141314067	4.08072737146030	6	1
4.02914425155014	4.03739438065953	7	1
4.02188187379851	4.01403234416084	8	1
4.01204468914192	3.95227359664894	9	1
4.00993417957461	3.99433560643958	10	1
4.02005790314245	4.01993112498342	11	1
4.01662723870415	3.99287980354301	12	1
4.02509199059340	4.02551467154632	13	1
4.03200393523387	4.04677394220484	14	1
4.01989592246136	3.98458354661707	15	1
4.00532799896859	4.01169163805393	16	1
4.01866965814203	4.03785116088243	17	1
4.02983850712049	4.04320144341668	18	1
4.01792390088912	3.99362738982611	19	1
4.01534372462608	4.00273067011729	20	1
4.02297746745823	4.02332856804237	21	1
4.02699965609855	4.01642245902743	22	1
4.02760308826092	4.02958346972934	23	1
4.03022358111099	4.03788135504881	24	1
4.03634676573746	4.06014631419360	25	1
4.03029977963461	4.04089037501334	26	1
4.01729037952022	4.00415221317525	27	1
4.02225323637607	4.04828563038259	28	1
4.01680106987888	4.00187515560483	29	1
4.01744032502313	3.99409945936050	30	1
4.01587705585608	3.99694872934292	31	1
4.02337977443364	3.98259753480460	32	1
4.03538986576834	4.03497919066652	33	1
4.04118011236795	4.04009762549223	34	1
4.02810946532702	4.02771901945637	35	1
4.02516956547825	4.01683272665477	36	1
4.00972746520815	3.98446744775521	37	1
4.02372683209597	4.01173811699603	38	1
4.02995179405454	4.05348671169308	39	1
4.03007230312682	4.02211038896098	40	1
4.01571531112199	3.98374159266419	41	1
4.02061848502037	3.97913522483509	42	1
4.02959559323021	4.04017074607109	43	1
4.03550262743119	4.05389265784363	44	1
4.06241722026739	4.10925339469340	45	1
4.05164063422012	4.06212525932523	46	1
4.02789736752702	4.02843295887485	47	1
4.02956857655105	4.04434708457902	48	1
4.03927840543886	4.03892154822391	49	1
4.04412746944563	4.04521767008136	50	1
4.04190846274643	4.05893704330360	51	1
4.02157992812143	4.04739884470622	52	1
4.03159342809075	4.03061342695057	53	1
4.02221872673871	4.00667944827843	54	1
4.05138798719123	4.05226485429196	55	1
4.03234010836517	4.06243150768706	56	1
4.03039788205636	4.06809032445489	57	1
4.03129482827307	4.06388722305825	58	1
4.02111876196401	4.04706513788689	59	1
4.02669717548873	4.02064641328387	60	1
4.02627729706750	4.02884074180410	61	1
4.04753000543975	4.10655026770915	62	1
4.03138374504985	4.02860963238046	63	1
4.02486575585125	4.01809069037388	64	1
4.01298741252941	4.02057425154555	65	1
4.01390819932376	3.99198165886303	66	1
4.01263940157858	3.97204696262835	67	1
4.00605839253598	3.93897102768202	68	1
4.01279263947825	3.95676638713442	69	1
4.03174853444786	4.01175760558435	70	1
4.02558858670309	4.00016482135727	71	1
4.02172172190858	3.99149604479018	72	1
4.03577543357746	3.99743511567759	73	1
4.02111123164290	4.00910303279974	74	1
4.01011261767215	3.96644040437624	75	1
4.00673996925672	3.99341538743080	76	1
4.00578938488751	3.96282618212744	77	1
4.01613907800141	3.99413794424003	78	1
4.04604156663906	4.05649883367552	79	1
4.03517426734894	4.03089702254779	80	1
4.03112867568158	4.00825512678535	81	1
4.02428194007095	4.00348278056595	82	1
4.02184808591689	4.01249475472687	83	1
4.02546029556482	4.02839017744643	84	1
4.01121157638298	4.01256017713179	85	1
4.02602828691780	4.02516844889922	86	1
4.02708565434199	4.03255136688130	87	1
4.03562672524943	4.05145233225072	88	1
4.02990605179045	4.05659698655663	89	1
4.03381738469375	4.07363343441100	90	1
4.03157418961575	4.07383811357791	91	1
4.03264830071484	4.05020327365777	92	1
4.03556826947941	4.04777151885929	93	1
4.03054546084579	4.05520657182896	94	1
4.03793376941928	4.05743512953913	95	1
4.04414643088199	4.08396204729576	96	1
4.04560207949728	4.09578322428859	97	1
4.03113881638673	4.09353419867651	98	1
4.03524647828255	4.03447525370089	99	1
4.03487363533523	4.06942684852852	100	1
4.03987940453516	4.08542018846054	101	1
4.04449038041884	4.09522838890979	102	1
4.05318733684582	4.07799286559451	103	1
4.03449532573494	4.04084709831931	104	1
4.03601423014757	4.04276568299980	105	1
4.02289534118838	4.04659530647108	106	1
4.00521806221473	4.03509786606129	107	1
4.02841271617697	4.04861133260549	108	1
4.03595300206022	4.06582206501917	109	1
4.02310787859188	4.02312892825585	110	1
4.01378607002852	3.99997264835359	111	1
4.01227552373121	3.97091040247305	112	1
4.03843242017623	4.02439552832798	113	1
4.02897114337567	4.01868828944026	114	1
4.02339129676834	4.02189371948701	115	1
4.02732846634025	4.02513774333979	116	1
4.02461703215297	4.02792835097354	117	1
4.03318167825009	4.01841742425886	118	1
4.02424217332231	4.00693451170047	119	1
4.02106225980144	4.02290252776964	120	1
4.02720240011102	4.00664998891215	121	1
4.03123120463641	4.05423671950496	122	1
4.02683163564615	4.00729084913142	123	1
4.01660178921299	3.98297976114203	124	1
4.01077769842999	3.99013408985469	125	1
4.00866997409267	3.98054009550613	126	1
4.04237653272607	4.05147000448079	127	1
4.03518487593498	4.06753435698020	128	1
4.02653267234984	4.04350782824232	129	1
4.04471897716810	4.10059586507911	130	1
4.05311418973092	4.09380041352794	131	1
4.03704270145877	4.04650523763055	132	1
4.03689350245088	4.03650490771620	133	1
4.02589976980700	4.00824610676211	134	1
4.00843798577863	3.99663924371175	135	1
4.00495425380679	3.96519065613239	136	1
4.00697406151063	4.00022302414411	137	1
4.01345554015014	3.99483264737953	138	1
4.02316896797179	3.99132110693859	139	1
4.01339179866725	3.99211124794156	140	1
4.02536837828859	4.00766929924558	141	1
4.02506236830273	4.03953980074120	142	1
4.00768825426284	3.99576672911980	143	1
4.00080034430337	3.96137939625362	144	1
3.99965496485075	3.95398211222462	145	1
4.01398337620309	3.99314024142512	146	1
4.02016041058428	3.99193592768632	147	1
4.01909253159195	3.99199828768868	148	1
4.01604279929413	3.99404001967254	149	1
4.01733307168946	4.03801151655995	150	1
4.01785032696729	4.03634531050469	151	1
4.03871754671752	4.07741787539555	152	1
4.03870336461212	4.05187745467656	153	1
4.03596432178197	4.05711034834171	154	1
4.01750303625039	3.99441873953829	155	1
4.02504670133358	4.03781272317669	156	1
4.01342535246297	4.02603275515012	157	1
4.03170255642763	4.07009863991089	158	1
4.02597518637490	4.00510820660572	159	1
4.03168562811807	4.06722374227487	160	1
4.03238125862176	4.05766230801960	161	1
4.01942818834102	3.99223073998782	162	1
4.00082725377881	3.94156072873239	163	1
4.01882010889531	3.99837155502708	164	1
4.01360260689169	4.04836129063923	165	1
4.03425336667476	4.10069997173080	166	1
4.03348426611824	4.09280220046977	167	1
4.02905833095146	4.08406891948651	168	1
4.01974071020344	4.06391589904521	169	1
4.02155087343216	4.02327465227989	170	1
4.02589816703975	4.03046154667258	171	1
4.01153719959623	4.02737256747026	172	1
4.02647781558608	4.06246813726964	173	1
4.03529112795396	4.08777621691205	174	1
4.04004673479441	4.07091837981314	175	1
4.02861660150080	4.05309995045081	176	1
4.04180212950818	4.05336975563133	177	1
4.02964295476877	3.97550172135622	178	1
4.02845140007289	3.99592607574289	179	1
4.02072918638555	4.01815228221126	180	1
4.04250366381925	4.06281013337904	181	1
4.03285778039254	4.05735692053219	182	1
4.02077666758036	4.01110123911804	183	1
4.02607569598235	4.04856157626849	184	1
4.02359516760482	4.03885862804329	185	1
4.02102282998823	4.05145547012227	186	1
4.02179393607559	4.06669830065877	187	1
4.01603271739201	4.05753828341467	188	1
4.02135351365042	4.03975400791514	189	1
4.04239886152327	4.10425227924859	190	1
4.04754276073329	4.09858115004341	191	1
4.02013886868964	4.04737654017855	192	1
4.01858936166514	4.06334070249486	193	1
4.02754388812426	4.06409716408965	194	1
4.02489840428066	4.06111499433749	195	1
4.03370114999899	4.06231776758218	196	1
4.02923957423397	4.06175354331323	197	1
4.02885567084245	4.04790677109536	198	1
4.02518035979422	4.03384622557598	199	1
4.01622037399348	3.99173211943449	200	1
3.99686232364181	3.94352646052906	201	1
4.01728226157371	3.98512535482814	202	1
4.01940619400560	3.98698533725942	203	1
4.02777233634478	4.00321282578550	204	1
4.02800634770443	4.05428058052379	205	1
4.03527465984389	4.03618335410309	206	1
4.02203669406257	4.04147013251210	207	1
4.01708175035480	4.03134216688920	208	1
4.01705654468502	4.02250686879625	209	1
4.03530330398626	4.07159871224437	210	1
4.03059514642959	4.07432751567179	211	1
4.03002277052010	4.06429460782037	212	1
4.03703687968396	4.08881681951028	213	1
4.02056776206110	4.03384403993348	214	1
4.02208819673667	4.05488664759151	215	1
4.02148807970822	4.02177243993087	216	1
4.02794874605901	4.01371028224560	217	1
4.02425154868112	4.02056710052395	218	1
4.01822495766785	4.00980446313184	219	1
3.99818671911758	3.94789540205088	220	1
4.01281115093376	3.95535072382835	221	1
4.02682722004128	4.02085892012718	222	1
4.03025007135566	4.02167683523767	223	1
4.02420374402811	4.03240875394973	224	1
3.99624653964750	3.96366760528331	225	1
4.00165890847462	3.95053154470251	226	1
4.00580595554279	3.96774381564350	227	1
4.00570642320078	3.97574091945173	228	1
4.01723108162675	4.00728152318040	229	1
4.00670342991645	3.96123819022943	230	1
4.01270540061544	3.98707522505607	231	1
4.01365570756376	3.99421231157799	232	1
4.01284324506505	3.98631479443416	233	1
4.01485856137321	4.00756037401754	234	1
4.02209118837300	4.01623677674627	235	1
4.02225120890561	4.01137479878324	236	1
4.00305087693459	3.98637943470922	237	1
4.02052808421714	4.02409258388481	238	1
4.02170330761469	4.01784655752990	239	1
4.02086117440476	3.98101912547872	240	1
4.01190717296939	4.00318149148125	241	1
4.03157341900921	4.07841267637799	242	1
4.02903053422269	4.06467937101454	243	1
4.03205592376599	4.05044392246541	244	1
4.02602806405966	4.02046944924747	245	1
4.03165057234979	4.05079126685778	246	1
4.03257624208929	4.04566514580107	247	1
4.03446515249131	4.04858521891297	248	1
4.02077240908851	4.00486697530927	249	1
4.02597397840120	3.99520046931018	250	1
4.03276329100767	4.02385740818661	251	1
4.03563615447403	4.07283153386482	252	1
4.02799578596803	4.05242846866559	253	1
4.01971888744909	4.04155656724930	254	1
4.01952762007857	4.03562641484440	255	1
4.01825291977527	3.99837674235073	256	1
4.01900288371365	3.97039472112943	257	1
4.02587382320740	3.98303584905456	258	1
4.02208315696325	3.99406725996730	259	1
4.02969780475913	4.02255900114509	260	1
4.03343833991624	4.01783553861099	261	1
4.02853702189266	4.01258687659801	262	1
4.02999924667911	4.01370390585668	263	1
4.02438241882691	4.00962101005555	264	1
4.01614869606600	3.99399144659886	265	1
4.02867398073724	4.01388695609731	266	1
4.04171606924928	4.05130458848467	267	1
4.03196320061954	4.03217698523209	268	1
4.03768145581531	4.03563536870505	269	1
4.03258492476133	4.03207306062721	270	1
4.02724450489842	4.04592460322750	271	1
4.03119223449250	4.05141970360203	272	1
4.03153857740433	4.05418694032475	273	1
4.03059999863919	4.05623232962644	274	1
4.01989160343168	4.05769860314552	275	1
4.01921509474700	4.01027015724925	276	1
4.02028182237934	4.00449382090930	277	1
4.02855970017181	4.04922685005517	278	1
4.03504911226132	4.04412547996256	279	1
4.02926693939331	4.03592930457874	280	1
4.00863574747941	3.99799451415031	281	1
4.01807832491113	4.00174064722058	282	1
4.02938173313721	4.02687919670551	283	1
4.01109947848883	3.98680951159889	284	1
4.01466138157069	4.00973055601542	285	1
4.03109697629350	4.05499412077606	286	1
4.00964049244130	3.95662539525136	287	1
4.01461980308991	4.02007960795831	288	1
4.01072914689104	4.00195539480422	289	1
4.01069714127127	4.02981057248220	290	1
4.01959069568442	4.04871306434751	291	1
4.01427905139680	4.01702747307797	292	1
4.02415285118091	4.01325915961542	293	1
4.01875404860300	3.99614276971699	294	1
4.02181876254803	3.99190190049122	295	1
4.02802518617166	4.03806313153809	296	1
4.03301831743181	4.07767757435440	297	1
4.02862780262385	4.07096735115728	298	1
4.02108983703456	4.01845134152733	299	1
4.00732084213140	3.96970002243944	300	1
4.00094146725958	3.95178364069188	301	1
4.01543960573447	3.99881047592619	302	1
4.01100147484040	4.00975780137590	303	1
4.02245798984853	4.05302423153940	304	1
4.02532642116394	4.03858303424591	305	1
4.01417631068174	4.03154853776648	306	1
4.02123296184840	4.03354545729781	307	1
4.02287207002798	4.04612163038765	308	1
4.01878707270235	4.04287735192729	309	1
4.02241002318152	4.08805293762586	310	1
4.02812755918867	4.05931617374815	311	1
4.02826565351939	4.02088678377001	312	1
4.03824011025808	4.07211705184017	313	1
4.02851746094843	4.03422304781088	314	1
4.01261113827064	3.98452449663044	315	1
4.02232416231602	3.99961077907828	316	1
4.03331787190555	4.02554716845364	317	1
4.02357488402874	4.01495744352677	318	1
4.02417505063123	3.99491559643319	319	1
4.02219184343605	3.99747297732480	320	1
4.00489159617712	3.97359161789471	321	1
4.01718292923487	4.00164621449121	322	1
4.03223322807843	4.05889363845629	323	1
4.02591934866626	4.03995928378748	324	1
4.01751188899933	4.02686920124183	325	1
4.00660002737493	3.99701886979341	326	1
4.00910434382231	3.99662041473995	327	1
4.00232389869600	3.99013997709335	328	1
4.00679494545833	3.96675269634195	329	1
4.00814461170660	3.98311923036994	330	1
4.01864637347954	4.03492397999406	331	1
4.02800828526662	4.06424087953119	332	1
4.02823958960168	4.01110391238951	333	1
4.02759791015043	4.00066018691101	334	1
4.01793648265587	3.99057984070058	335	1
4.02114303446970	4.01647757857211	336	1
4.01437362041953	3.99795465136937	337	1
4.00575169752634	3.98174784740722	338	1
4.01243116387185	3.97598709918726	339	1
4.02032915422315	4.01087254160329	340	1
4.02889150755158	4.06718976446677	341	1
4.02259569658940	4.04102769947786	342	1
4.02816335592337	4.04866857554988	343	1
4.03312600614312	4.05780761605688	344	1
4.00537314530004	3.96376111756925	345	1
4.00962597391145	3.99607126132452	346	1
3.99616491307469	3.98756467652550	347	1
3.99994886939742	3.98246749696326	348	1
4.01822438070731	3.99393926449027	349	1
4.02694725785683	4.04542709557685	350	1
4.01394414527503	4.01102857197657	351	1
4.00947048621081	3.99218406446193	352	1
4.01070274334474	3.99603156144329	353	1
4.01352073767920	4.00248431141979	354	1
4.01235535521549	4.00482757021147	355	1
4.01331828793482	4.02755421958614	356	1
4.02131094646130	4.00916394486154	357	1
4.01015619421905	4.01397087451452	358	1
4.02045460272695	4.02732283210665	359	1
4.00885725263432	4.00382499299657	360	1
4.01550047026499	4.00319824444753	361	1
4.01691610315993	4.00860290596590	362	1
4.01355279890805	3.99384251575358	363	1
4.01456779098514	4.01970618084615	364	1
4.01803909768773	4.06602393492827	365	1
4.02128143729752	4.05378374388000	366	1
4.02700576469070	4.09035398047808	367	1
4.03141632866268	4.06954953189794	368	1
4.03338389508757	4.04450208822932	369	1
4.02275177442585	4.02322070590776	370	1
4.02427092381235	4.03037182197307	371	1
4.02495810981105	4.02591342738521	372	1
4.02110066370635	4.03342703532357	373	1
4.01082748604047	4.00348944262590	374	1
4.03023976083783	4.03517861871917	375	1
4.00808736492803	3.98488551241521	376	1
4.02147154314647	3.99238147136181	377	1
4.02829276956612	4.00757758347439	378	1
4.02659987291617	4.01965139799322	379	1
4.01644211486190	3.97467775017901	380	1
4.00278105588268	3.97727280437813	381	1
4.00005204981201	3.93289763688605	382	1
3.99435513483654	3.93216159114124	383	1
4.02113099049943	4.01144839350502	384	1
4.01440127088924	4.03309402268822	385	1
4.01791753592968	4.02819927528778	386	1
4.01866846477156	4.02347789392090	387	1
4.01378162068993	4.03178223567578	388	1
4.02448240155896	4.04872256124855	389	1
4.01817959963718	3.98721897537516	390	1
4.03003708239525	4.04019646946298	391	1
4.03553227805073	4.02376769198062	392	1
4.02482698023796	3.98843855971815	393	1
4.02480220157341	4.04205169756612	394	1
4.02516070093070	4.06355892632597	395	1
4.02977933740629	4.04489002188301	396	1
4.02805302946771	4.05125751707377	397	1
4.03631027906756	4.05838600897609	398	1
4.04364770779824	4.09032803276879	399	1
4.03629160299810	4.03265408517533	400	1
4.01498069364135	4.00270577090529	401	1
4.01861013322203	3.99791046042932	402	1
4.02974764361611	4.03233131478061	403	1
4.03348310723112	4.05831835829570	404	1
4.02523990724645	4.05985176667906	405	1
4.02362318268700	4.06493362801149	406	1
4.02146887845683	4.05930337272397	407	1
4.01434621102865	4.02628628223128	408	1
4.01986993716567	4.03252340134143	409	1
4.01519031452055	4.01268456622254	410	1
4.01630550195271	4.00743378705300	411	1
4.00786955213884	3.99897665870096	412	1
4.00470431503717	3.98992227748696	413	1
4.02414856929323	4.01034933030384	414	1
4.01197308551438	4.03825367886888	415	1
4.01279798780516	4.02128435362813	416	1
4.02841209737302	4.03276886396108	417	1
4.02556980647611	4.03373070350348	418	1
4.02744944387750	4.03797192614521	419	1
3.99139032695441	3.94405032071168	420	1
3.99898728345138	3.98465085683822	421	1
4.02260869452329	4.03522714441594	422	1
4.01284402236465	4.03056617372835	423	1
4.00372404897743	3.98778367024359	424	1
4.01799635366155	4.01996961366629	425	1
4.01169767234837	4.01807201831972	426	1
3.99938270380848	3.96917881508635	427	1
4.00525869097700	3.96009009251326	428	1
4.02603966575705	4.00866049626920	429	1
4.01649564641545	3.99579419233869	430	1
4.01682834675009	3.99866226382296	431	1
4.00566336632465	3.98166153501713	432	1
4.00708806303288	4.00640523249758	433	1
4.00744158975675	4.00510130032601	434	1
4.01118631141696	4.00125538291639	435	1
4.01265972564617	3.99665946462942	436	1
4.01651028167395	4.02023395987614	437	1
4.03038248561818	4.03072192469045	438	1
4.03491348581190	4.00711895142748	439	1
4.03120783305188	4.03273628606678	440	1
4.03821445415684	4.09703329606140	441	1
4.02870686866073	4.04784307417410	442	1
4.02130615159255	4.03072661139525	443	1
4.02562389231329	4.04985681787163	444	1
4.02688413483720	4.03338861400209	445	1
4.01223203582807	4.01664053454074	446	1
4.01380274733622	4.02174888318049	447	1
4.01581660585133	4.02511778294812	448	1
4.02557627279964	4.04073100747747	449	1
4.02049167924615	4.03480906814900	450	1
4.01850624921238	4.04195429990300	451	1
4.02821256675871	4.05357844998759	452	1
4.02782304876752	4.02991494061613	453	1
4.03631489325039	4.05079410894676	454	1
4.02528991634820	4.01107928926468	455	1
4.01889570660890	4.00704847942966	456	1
4.01602842200066	3.99381586525390	457	1
4.00604657359726	4.00030627805160	458	1
4.01242277621563	3.98863123948966	459	1
3.99626039119824	3.94472136101790	460	1
4.00388398440738	3.97727353644858	461	1
4.00088650490689	3.98656623719574	462	1
4.01002091479925	3.99159031761664	463	1
4.01289898837131	4.01447282383699	464	1
4.02121729006097	4.03412377351661	465	1
4.02076102673625	4.04223810690058	466	1
4.00576175823167	4.01119372162708	467	1
4.00308160424716	4.01316815697690	468	1
4.00888889268064	4.00552328204686	469	1
4.00933007244415	4.01223769861228	470	1
4.00990480526294	3.99752105815365	471	1
4.01384898069149	4.00636794798951	472	1
4.02422640690048	4.02677037507474	473	1
4.01521695561671	4.04683478711416	474	1
4.02341937966388	4.04753202665988	475	1
4.02271771948141	4.04509668659331	476	1
4.02441660550581	4.04038192623302	477	1
4.02406105604603	4.05707997253822	478	1
4.01770292830967	4.04204306663924	479	1
4.01466705155399	4.02205815054228	480	1
4.01330794206940	4.03911219626819	481	1
4.01896863210884	4.05652564468441	482	1
4.01456057364462	4.04239683403103	483	1
4.03214299896796	4.04800451598765	484	1
4.02742433812765	4.03705079870644	485	1
4.01399711213940	4.02126470923882	486	1
4.01327113994600	4.00924340151894	487	1
4.00977492995119	3.96076785443507	488	1
4.01184789788579	3.96000132588348	489	1
3.99441280378437	3.94926742969205	490	1
4.00147281046054	3.98429137820405	491	1
4.01141189108812	3.97902119358709	492	1
4.01508993741786	4.03438299281488	493	1
4.00643929993366	4.03277185521441	494	1
4.01173617665305	3.97825532698118	495	1
4.02296226090939	4.02312791605264	496	1
4.01559616461946	4.01166172237666	497	1
4.00520273685126	3.97573283830267	498	1
4.01247634528420	3.99792866894834	499	1
4.00953738197586	3.99881287044693	500	1
3.99716695280022	3.98697363683866	501	1
3.99457854982796	3.97553231953634	502	1
4.00236570501993	3.97343101560371	503	1
3.99531208082212	3.96397659111664	504	1
4.00261668500750	3.99160797981790	505	1
4.00256248642777	3.98379872477540	506	1
4.00894229450257	4.00008435735715	507	1
4.01653763197959	4.01825945481667	508	1
4.02048065481024	4.01630681617489	509	1
4.02384166817151	4.06051458484954	510	1
4.02775672467723	4.09049985320220	511	1
4.03173842704150	4.08301439021183	512	1
4.03958618509563	4.08026969674411	513	1
4.02775400113168	4.04310950356830	514	1
4.00944204423815	4.00955950474303	515	1
4.01206088974512	3.98744215793696	516	1
4.01680800645498	3.97036634025601	517	1
4.01907713976701	4.01681852903003	518	1
4.02912026114401	4.07954890846249	519	1
4.04661227104004	4.07336086172043	520	1
4.02657139035051	4.02385326436978	521	1
4.00543454813183	3.98885811967125	522	1
4.00882275992429	4.00981195987783	523	1
4.01092820001472	3.99233644631681	524	1
4.01137576902992	4.02884924268846	525	1
4.00727806019359	4.01447995678573	526	1
4.00680699368786	3.97339531658260	527	1
4.00880295387972	3.97508770260612	528	1
4.00286624537308	3.97175826801460	529	1
4.01290480995124	4.00889815986235	530	1
4.02425887243543	4.04659883590289	531	1
4.02763121308748	4.09345264927799	532	1
4.01083339786487	4.03625379741638	533	1
4.01004642567072	4.03254277247981	534	1
4.01404611781663	4.00227021286557	535	1
4.01795228297988	4.01602655358069	536	1
4.01472989885604	3.99189669773968	537	1
3.99901583866816	3.96111055121822	538	1
4.00894371448008	4.00358917425380	539	1
4.01562012959677	4.01838185919194	540	1
4.01734442831467	4.02576450092719	541	1
4.03153082418223	4.05033917024838	542	1
4.03117635508908	4.04823337172456	543	1
4.01478655546249	4.01095616819617	544	1
3.99923872953714	3.95378382540425	545	1
4.03004460312646	4.03485740044700	546	1
4.01624262752862	4.01061521964989	547	1
4.01206591563582	4.01513371041766	548	1
4.00863735708110	4.00245031311527	549	1
4.00977756035258	4.02067424818698	550	1
4.01763919747934	4.01556831027424	551	1
4.02459200856274	4.05337666592906	552	1
4.01681308038339	4.05339451932913	553	1
4.01083702458087	4.03308611157921	554	1
4.01101766406496	4.01319791987320	555	1
4.02360536504519	4.07215286168845	556	1
4.03194696530572	4.07260252629627	557	1
4.02344986630105	4.03453564217455	558	1
4.02529775320335	4.02973252964856	559	1
4.00984086584299	4.01690906066046	560	1
4.01040955900555	4.01603163021092	561	1
4.00932555208622	3.99033564518372	562	1
4.01722656513786	4.03395878060779	563	1
4.03473942078513	4.06120877714552	564	1
4.03156783630766	4.04384449854145	565	1
4.01510622360001	4.00993593920012	566	1
4.01013741260575	4.00195650018383	567	1
4.01335186741197	3.99082142769572	568	1
4.00967121885008	4.01502997800973	569	1
4.01401704163450	4.02864213700325	570	1
4.01205841961018	4.02411162769609	571	1
4.01676059136075	4.02940476643961	572	1
4.00709947184027	4.00949022654980	573	1
3.99735810208274	3.97414474355241	574	1
4.01053271483591	3.99597405725098	575	1
4.00598308685233	4.00825730404092	576	1
4.02011631882373	4.04109966870087	577	1
4.01265088495210	4.03748741024814	578	1
4.01268849856804	3.99764323049082	579	1
4.02022900860446	4.06113273303260	580	1
4.02664655791800	4.04983604848882	581	1
4.00769680660539	4.03363478416158	582	1
4.02060225562689	4.04275815061882	583	1
4.02141612548145	4.03053006369746	584	1
4.01827340264595	4.03619821502252	585	1
4.01326133487188	4.01040057216681	586	1
4.01350661802688	3.99375791327541	587	1
4.01624210278674	4.02011697249951	588	1
4.02165105214316	4.04974093610576	589	1
4.02471900574069	4.05926067570203	590	1
4.01546369373693	4.00809696853359	591	1
4.00697082325494	3.98176112183572	592	1
4.01198730026604	3.99578358636680	593	1
4.01482397884843	4.00635725521518	594	1
4.00850938816361	4.03397285875217	595	1
4.00068042102418	3.95343448677479	596	1
4.00597548434569	3.98010246195175	597	1
3.99867568019823	3.96932947182812	598	1
3.99296707362114	3.94127302160955	599	1
4.00610114826876	3.97702413907632	600	1
4.00859797739645	3.98381584168985	601	1
4.00512013800015	3.97778151951245	602	1
4.02015819948605	4.05470189931467	603	1
4.03063549044399	4.07061025093800	604	1
4.03013589246600	4.03856425607196	605	1
4.03442106386975	4.04716856956391	606	1
4.02242189274033	4.05218422304268	607	1
4.03641506751179	4.09300992971549	608	1
4.02032567276301	4.03868954014675	609	1
4.01546397709232	4.04083922432009	610	1
4.02572536574184	4.03546337068998	611	1
4.02275463465403	4.03415029841348	612	1
4.03651187886529	4.06384581850490	613	1
4.02122408358966	4.03269471900033	614	1
4.01208113707019	3.99815392007957	615	1
3.99656285845156	3.94872971164421	616	1
3.98871375581570	3.94996876486226	617	1
3.99895744186641	3.99551610021479	618	1
3.99931254326077	3.98361258762375	619	1
4.00088869887556	4.01328392768895	620	1
4.00848522625052	4.02117325187332	621	1
4.02076890576360	4.04355684949268	622	1
4.02935539319316	4.03981186848524	623	1
4.04108659939040	4.09058788277590	624	1
4.03835964803309	4.09146771309278	625	1
4.03824127094443	4.07790730353407	626	1
4.01899212295702	4.07010162699166	627	1
4.03193833216868	4.09245271420617	628	1
4.03499690516988	4.09139109143115	629	1
4.02947411548252	4.08882753463934	630	1
3.99750996308116	3.98846035337316	631	1
4.00134420244663	3.98000434482127	632	1
3.99808877871176	3.96385261160461	633	1
4.00816041750028	3.96568470824221	634	1
4.01966737018419	4.02925936278971	635	1
4.01432318712674	4.03321742891805	636	1
4.01607763862423	4.01258492985242	637	1
4.02161235772773	4.04691928672746	638	1
4.02175724052592	4.03373442260863	639	1
4.01968580444369	4.01175416679476	640	1
4.02775380030645	4.04648987405963	641	1
4.01965348163824	4.01157687755769	642	1
4.00420126780699	4.00431453804733	643	1
4.01798077872747	4.05722643511481	644	1
4.02356096053221	4.06225891591932	645	1
4.01856032720809	4.04466806732349	646	1
4.01609899060215	4.02612101429934	647	1
4.01220989750081	4.03004423478114	648	1
3.99951618589316	3.97486602048905	649	1
4.00945191908672	4.02222394221734	650	1
4.00846970516949	4.02173039845143	651	1
4.01224393292051	4.05573498010362	652	1
4.02468990552887	4.06826513713582	653	1
4.03637677640392	4.05803087471121	654	1
4.02025829932766	4.03499799741911	655	1
4.00666753758835	4.00647092223133	656	1
4.02663042843304	4.04280482637541	657	1
4.01451332184400	4.02899208253913	658	1
4.02138715312372	4.04776356681940	659	1
4.01917953885713	4.04719215411911	660	1
4.02776512792563	4.03221043607872	661	1
4.02654111958128	4.05085679067889	662	1
4.02201391527072	4.05839039617636	663	1
4.03129874139017	4.09023626426653	664	1
4.02290254121152	4.05839887275203	665	1
4.01778643582374	4.01375060092302	666	1
4.03486891460142	4.04211983841897	667	1
4.01180558421310	3.99927436430881	668	1
4.01147412930742	4.00744362541362	669	1
4.02162183820526	4.04463673187746	670	1
4.02220525105004	4.07624225118561	671	1
4.00484692352444	4.00888944281038	672	1
4.01851536044991	4.04179801291278	673	1
4.02249104726229	4.03979514669964	674	1
4.01806356662683	4.03694472776186	675	1
4.01230341741101	4.03525748810742	676	1
4.01802227448373	4.06142802606077	677	1
4.00978199102946	4.02919817935441	678	1
3.99782411453438	3.99114583380389	679	1
4.00104083709338	3.99179791403221	680	1
4.02323626079727	4.04166859432084	681	1
4.00247620322631	3.98249095773980	682	1
3.98967658866635	3.99365767020954	683	1
3.99492104001042	3.99806708785665	684	1
4.00114810009434	4.01057585342858	685	1
4.01219178780399	4.03242284714218	686	1
4.01779900314900	4.04755266250439	687	1
4.02806134788988	4.02431858303756	688	1
4.02156786681666	4.02426580861818	689	1
4.01194097464021	3.99286141371717	690	1
4.01416983029207	4.00993413762409	691	1
3.99354447499728	3.95338825831516	692	1
3.99713157021443	3.99296154529494	693	1
4.00024460619709	3.99393691558722	694	1
4.00577490763765	3.98322960666475	695	1
4.00263447818112	3.97360368154202	696	1
4.01954345125216	4.02637874017507	697	1
4.02593786573593	4.03925580182039	698	1
4.01460996504685	4.00403184893524	699	1
4.01283378763349	3.98546768390963	700	1
4.01376198401542	4.00527497712595	701	1
3.99825466341813	3.97333774241068	702	1
4.00312454519130	3.97933530277100	703	1
4.01009766410240	3.99740994122510	704	1
4.02298729455413	4.03782278242614	705	1
4.01447093109699	4.03961359772802	706	1
4.02021168490521	4.03485790258943	707	1
4.01062477425956	4.00461739346645	708	1
4.00537653171144	3.99380625363999	709	1
4.00449221514422	3.99211858325573	710	1
3.99523239446767	3.97484744729808	711	1
4.01680666813696	4.02112463546687	712	1
4.01143573857226	3.98217926046193	713	1
4.01120694995775	4.03933529909682	714	1
4.01352285134685	4.04605697406551	715	1
4.00543176626669	3.99896691232612	716	1
4.00743727700225	4.01393062788358	717	1
3.99784708165653	4.01685726663242	718	1
4.00408030604440	4.02007453348743	719	1
4.01017875925736	4.02257618241083	720	1
4.00897444606267	3.98888713608299	721	1
4.00910362853368	3.99581006922239	722	1
3.99404238180692	3.96317602009045	723	1
3.99327392827788	3.97001207917519	724	1
3.99591331613657	3.98800120219621	725	1
4.00246159133771	4.00503244087477	726	1
4.01723188394904	4.05043948812449	727	1
4.01067610224860	3.98797208749757	728	1
3.98484589840428	3.94632088158742	729	1
3.99830994875349	3.99745867498315	730	1
4.01442367875248	4.04069587546227	731	1
4.02590434081703	4.06957142073109	732	1
4.03180819792861	4.06665941043634	733	1
4.03850278959087	4.10217190952476	734	1
4.01594593559443	4.03121187235586	735	1
4.01710181474341	4.04503171810863	736	1
4.01710800698231	4.04875300061380	737	1
4.00230836933896	4.02226912167230	738	1
3.99505779732411	4.01965228912366	739	1
3.99149746688989	4.00361585588260	740	1
4.00452152451171	4.04163792301980	741	1
4.01938567439744	4.08282584678600	742	1
4.02367500140888	4.06538811793906	743	1
4.02138055728108	4.06454223631806	744	1
4.03295359612926	4.08527596064130	745	1
4.03256637955723	4.05657361210604	746	1
4.01359572932922	4.05038015525467	747	1
4.01696293798101	4.04409137339483	748	1
4.00212713851241	4.00373890228895	749	1
4.00766825757282	4.02744683921761	750	1
4.02007764497737	4.06650945501761	751	1
4.01746402749814	4.06016363881809	752	1
4.02423990756792	4.05346716157085	753	1
4.01521370368005	4.03627835817819	754	1
4.01612932280879	4.04449872107385	755	1
4.03000231478463	4.05744127973920	756	1
4.02586335991298	4.07174508831942	757	1
4.00995805884166	4.03023710572001	758	1
4.02269637498723	4.06557367763750	759	1
4.02462434634108	4.04922017817653	760	1
4.00669154727240	3.99408011444736	761	1
4.00815435928498	3.99417834848750	762	1
4.02578366145253	4.05609526181408	763	1
4.02854815192333	4.04766680337168	764	1
4.01505091510672	4.01209505194283	765	1
4.00792501783298	4.00447195507871	766	1
4.02231956734602	4.03498370492610	767	1
4.02728737609747	4.05212343819056	768	1
4.02053348627684	4.05625093131364	769	1
4.02081076004201	4.06400025899110	770	1
4.01837913437373	4.05215314103719	771	1
4.01259758229363	4.01766565339418	772	1
4.00218814048855	3.97370117451644	773	1
3.99230980473513	3.99016378222123	774	1
4.00779950971274	4.02222546540696	775	1
4.01182658859110	4.03923460869249	776	1
4.00564299304788	4.02137311438016	777	1
4.01561773170830	4.02394820671191	778	1
4.01398923472739	4.03466041886604	779	1
4.02140479801078	4.07051471676399	780	1
3.99942219199974	4.01802106023588	781	1
4.01125391976696	4.07323602750545	782	1
4.02118050111581	4.11273832602568	783	1
4.00572513633522	4.06333736105646	784	1
4.01672252809543	4.06556005200786	785	1
4.00671274387636	4.05179223544217	786	1
4.01984900635281	4.06691545613246	787	1
4.01935088090900	4.04892348846420	788	1
4.00791632715537	3.99646100063380	789	1
4.00680810079199	4.00930223686563	790	1
3.98907313993812	3.96825708376947	791	1
4.02921956972535	4.09144380480662	792	1
4.03579414100549	4.08226490548128	793	1
4.01674018912546	4.03317872623151	794	1
3.98711525416768	3.97096950721317	795	1
4.00509708128252	4.02433100269142	796	1
4.00890268000104	4.03489803001683	797	1
3.99520918752819	3.98257077619239	798	1
4.00672506245936	4.00602287861891	799	1
3.99013680852316	3.97664502640294	800	1
4.00668291732498	4.01094777616000	801	1
4.01180435940816	4.05548495415060	802	1
4.01069220102243	4.06693295803787	803	1
4.02550352993949	4.04797519546993	804	1
4.02836166861478	4.07457032677449	805	1
4.03437088715543	4.08685916698791	806	1
4.02815023987380	4.08985350011799	807	1
4.01771355705791	4.04505497702552	808	1
4.02932039840610	4.06471795611280	809	1
4.01834018645267	4.02271942266308	810	1
4.00542531555124	3.97856530454019	811	1
3.99636427815182	3.95167762610748	812	1
3.99519158769230	3.97904023620595	813	1
4.00680226957333	4.03923056293464	814	1
4.01898932264338	4.06484837176831	815	1
4.01273147593911	4.01233495611505	816	1
4.01339389065652	4.01223784933808	817	1
4.01528021753749	4.00364175738122	818	1
4.00370638694178	4.00546107339677	819	1
4.02556795624524	4.08391203165927	820	1
4.03580297962268	4.10202546407852	821	1
4.02806194298128	4.06792769258216	822	1
4.02858838275513	4.05731888784636	823	1
4.04048912529582	4.11830510755789	824	1
4.03347626072895	4.09754186044532	825	1
4.02272596053945	4.07949658927116	826	1
4.00293291294967	4.04136689305238	827	1
4.00296847079145	4.00855320944840	828	1
3.99787727231872	4.01248149048217	829	1
3.99849691621182	4.02181615857134	830	1
3.99918860357189	4.02486236672444	831	1
4.00684644519555	4.05877787274554	832	1
4.00584863146378	4.05589584943563	833	1
4.00732735732402	4.04240396670049	834	1
4.00974627039888	4.01972337378265	835	1
3.99429771517169	4.01759704413388	836	1
3.99266248571405	4.00094569040319	837	1
3.99539287595421	4.03803695967237	838	1
3.99487805004065	4.00151067521473	839	1
3.99790630163900	4.01801090993926	840	1
3.99402654028008	3.99727343530504	841	1
4.00347932145916	4.02631633085869	842	1
4.01240278559305	4.02612347722752	843	1
4.01338772023521	4.04734599263174	844	1
3.99909650599366	4.02222353804594	845	1
4.00758369919761	4.04648709924736	846	1
4.00844049851318	4.03560089570815	847	1
4.00533345622821	4.04737478408323	848	1
4.01200593944073	4.05898446669657	849	1
4.01748460802711	4.05102874263213	850	1
4.00512847184325	4.00189925622398	851	1
4.02616186511425	4.04171756369980	852	1
4.03217956195034	4.07323809673858	853	1
4.02431016026339	4.05131167764537	854	1
4.02142679969830	4.05622687093973	855	1
4.01566547428092	4.06073522655957	856	1
4.00839426139311	4.03454482545863	857	1
4.00423973679087	3.99738197536602	858	1
4.00727937099722	4.05914708952307	859	1
4.02115266708000	4.09245695347640	860	1
4.02510203175565	4.10801438418671	861	1
4.02130301203446	4.06395885178598	862	1
4.01770549569669	4.04738177243841	863	1
4.00164747068779	4.00418648403030	864	1
4.00689540648859	4.02437353136717	865	1
4.01117889005087	4.03005118703042	866	1
4.00107227150409	4.03212944510028	867	1
4.01204842347225	4.05785272470492	868	1
4.01680405651683	4.08888064580129	869	1
4.03766873035435	4.11677797645381	870	1
4.03949995329809	4.11897654223644	871	1
4.02972431794222	4.07369391453556	872	1
4.01519053091357	4.03746193786186	873	1
4.00085176702626	4.01408703435616	874	1
4.00313814027163	4.01042706186014	875	1
4.00809566301818	4.02806720281926	876	1
4.01774141938274	4.04446963122195	877	1
4.01185679521482	4.01363649224374	878	1
4.01161331726974	4.03623091935883	879	1
4.00995379658331	4.03228145467517	880	1
3.99297777151721	3.99235312223757	881	1
4.01070766087840	4.02992320699488	882	1
4.02563402511581	4.05892561614089	883	1
4.02177498070469	4.04563843457952	884	1
4.01052101220936	4.02071891473444	885	1
4.01182095528254	4.04622027504166	886	1
4.00936187097861	4.05559338544148	887	1
4.00278388950463	4.05811965584103	888	1
4.01961019069387	4.05138698059465	889	1
4.01232376912653	4.03420020188236	890	1
4.02240058269252	4.06066507700739	891	1
4.01388735938113	4.01952778159096	892	1
4.01190434855757	4.04368404270617	893	1
4.00859219427017	4.05650104580273	894	1
4.02279138246142	4.06070107830830	895	1
4.02332984686537	4.06757253018807	896	1
4.03057367775118	4.10204028625896	897	1
4.01660762367499	4.07689628600574	898	1
3.99206061229104	3.99824979100061	899	1
4.00427501275820	4.01250676954325	900	1
4.01036546964301	4.02573511577274	901	1
4.02710210926684	4.06977672946156	902	1
4.03940780357299	4.15521173441515	903	1
4.02754658015028	4.13026343605379	904	1
4.02498380609897	4.10500975226063	905	1
4.02284668140307	4.08306272669969	906	1
4.02467230342111	4.07393393423291	907	1
4.02587865288590	4.07337539596570	908	1
4.03101767940073	4.06875592531469	909	1
4.01852024808134	4.05496758780625	910	1
4.01456008255621	4.05431352134123	911	1
4.00608697897246	4.06241660255448	912	1
3.99599501265937	4.00052906486171	913	1
3.99248932853227	3.99009897862943	914	1
4.00191230699384	4.03420966566220	915	1
3.99410731822765	3.99198687030568	916	1
3.99172368640107	4.02950596701697	917	1
4.00669467009697	4.03877329894133	918	1
4.00362809868611	4.02158981802544	919	1
4.00336207177738	4.03122216075850	920	1
4.02608517513296	4.09550926637848	921	1
4.01908651124971	4.05943220796510	922	1
3.99080926105053	3.99466331053720	923	1
3.98610868413502	3.98270709874537	924	1
4.00738693814036	4.01127037222670	925	1
3.99859201528652	3.99092754829133	926	1
3.98631617876700	3.96273097045874	927	1
3.99253312971159	3.98815115872396	928	1
3.98866712121522	3.98533004454802	929	1
4.00129925725797	4.00284972579571	930	1
3.99893814924929	3.99454633928960	931	1
4.00498974714360	3.98491987776492	932	1
4.01154906882388	4.02544117643424	933	1
4.03200129500508	4.06743683029229	934	1
4.03394028120664	4.06153839326197	935	1
4.01917075269713	4.01769082186774	936	1
4.00870277974957	4.03778120022397	937	1
4.00418038613262	4.01233161181255	938	1
4.01229773304615	4.01682681488649	939	1
4.00726831331245	4.05725425651739	940	1
4.02118347558316	4.09165100512849	941	1
4.00846647297436	4.03358292050960	942	1
3.99967465837853	3.98547588577921	943	1
4.00605723976359	4.00362843648482	944	1
4.02265736317368	4.06057408590717	945	1
4.01237503955496	4.03870838458236	946	1
4.00881682671905	4.02878874308927	947	1
3.99830964542069	3.98580189217717	948	1
4.01102998370180	4.01367249624096	949	1
4.01300982840203	4.04119464449052	950	1
4.00523708372325	4.02624729502729	951	1
4.00198561001795	3.98801312490476	952	1
3.99591566898115	3.98858044934866	953	1
3.99535202768692	4.01397440842073	954	1
4.01377652700634	4.05458900401688	955	1
4.01875748936417	4.04068756738838	956	1
4.01996248058744	4.05059524726379	957	1
4.01929503073193	4.05458708195472	958	1
4.00369675784347	4.01715075418377	959	1
4.00349133409803	4.01580208314064	960	1
3.99778127913130	4.01186211422452	961	1
3.99941295832117	3.99288742657210	962	1
4.01352569764772	4.03647797787059	963	1
4.01462347297384	4.04638128604025	964	1
4.01988150270154	4.05880820536657	965	1
4.01615194031835	4.03078093599463	966	1
3.99746025438614	3.98987040520554	967	1
4.00454967699354	3.99611633550228	968	1
4.00367216018500	4.01610995437768	969	1
4.01099874016230	4.01653962975439	970	1
3.99965712729046	3.98719719766607	971	1
3.99920771977401	4.01235880542902	972	1
4.01063757966022	4.02971680086936	973	1
4.01833407492939	4.01745249510026	974	1
4.00104892055496	4.00265019243953	975	1
4.00623310926787	3.99497498811650	976	1
4.02282447439715	4.03891408882347	977	1
4.01322645659171	4.03804955274946	978	1
4.01689072716625	4.04553676359335	979	1
4.02224419380090	4.05609305721796	980	1
4.01072453474768	4.06380348945161	981	1
4.02014026428179	4.07870131977625	982	1
4.01734228629622	4.04302805248985	983	1
3.99600021530417	4.02415157074950	984	1
4.00617478092145	4.03627278792779	985	1
3.99160559179951	3.98847905379710	986	1
4.00123906410931	3.99068667893349	987	1
3.99620802218136	4.00517598514763	988	1
4.00684374392388	4.03154362191759	989	1
4.00563686495475	4.01233472179859	990	1
3.99672133996055	4.00744267921128	991	1
3.99048123672701	4.00325516398294	992	1
4.00782399887496	4.00986809127827	993	1
3.99350064462552	3.99843351248439	994	1
3.98290222403108	4.01470279623262	995	1
3.98160355742411	3.95859766401703	996	1
3.98509659730298	3.97412770371507	997	1
3.99066704275466	4.00398494252181	998	1
3.97935126863957	3.98138131711915	999	1
3.99096840567816	3.99320726779088	1000	1
3.98687750765104	3.97189018339481	1001	1
4.00006088339292	4.02013605959810	1002	1
4.00124155267540	4.00465630255297	1003	1
4.00733063067696	4.02872887010980	1004	1
4.00096263886587	4.03723451419431	1005	1
4.00300127649690	4.03886608385668	1006	1
4.00347177118144	4.05186807243331	1007	1
4.00146942529921	4.02922368927225	1008	1
4.00709737774372	4.03036239869156	1009	1
4.01838612664680	4.07256411620983	1010	1
3.99718419073587	4.00472729827773	1011	1
3.99115605905702	3.98254560373536	1012	1
4.00466161049085	4.02672183985319	1013	1
4.00702087796045	4.03691713930987	1014	1
4.00646006583195	4.03919159900496	1015	1
4.01334855174524	4.02823731933591	1016	1
4.00574576239803	4.03816877573520	1017	1
4.00695079795262	4.06284264961895	1018	1
4.00641866964463	4.03186584036875	1019	1
3.99829686647510	4.01617321016044	1020	1
3.99478381966795	3.99320891844804	1021	1
3.99974004529954	4.00410414597007	1022	1
3.99980633604995	4.00322330439452	1023	1
3.99624142024793	3.97970806215020	1024	1
3.99359645147382	3.99696576168972	1025	1
3.98891235060035	3.97509069098793	1026	1
3.98967577470667	4.00426358693676	1027	1
4.00440912694508	4.01293084843876	1028	1
3.99981342885412	4.02302276900199	1029	1
3.99909365077828	3.99555508213412	1030	1
3.99164614002096	3.97158630722583	1031	1
3.99536194477741	3.96484529795222	1032	1
3.98999401809628	3.97711224501447	1033	1
3.98805385351941	3.98264246549751	1034	1
4.00248235115465	3.99076475023157	1035	1
3.99515381044879	3.99567086585649	1036	1
3.99240929734696	3.99419959997134	1037	1
3.99137059302165	3.98782023378138	1038	1
4.00234137587742	3.99858076988309	1039	1
3.99573945262345	3.99058464694843	1040	1
4.00679420634626	3.99784644878050	1041	1
4.00679687562073	4.01617294407441	1042	1
4.00226606018759	4.00283044854549	1043	1
3.98972428570190	3.97223515356025	1044	1
4.00067159171122	4.00217751216155	1045	1
3.99954098521966	4.02913393066937	1046	1
4.02018647320860	4.06000228503456	1047	1
4.02156818749021	4.04566182475439	1048	1
4.03156541684383	4.04986274126394	1049	1
4.01262887552338	4.01757014601456	1050	1
4.00721482337743	4.01153626248390	1051	1
4.00689451541257	4.00122928493505	1052	1
4.01067613590253	4.02160796994831	1053	1
4.01581783291895	4.03685559709005	1054	1
4.00081303582148	4.00042825456421	1055	1
4.00087303631057	3.98490930290092	1056	1
3.99768518828345	4.00316835271087	1057	1
4.00984454500515	4.03601574224709	1058	1
3.99261670426302	3.95240067303983	1059	1
3.98887479358905	3.96746485670202	1060	1
3.98247946946291	3.92650343893441	1061	1
3.99487737711664	3.99260636761944	1062	1
4.00197165835337	4.01600796978409	1063	1
4.00741994364911	4.05261484072999	1064	1
4.01852070113615	4.06813472543603	1065	1
4.01903428037868	4.06391121887344	1066	1
3.99292884817893	3.99497564189864	1067	1
3.99052426915411	3.97925965555616	1068	1
3.97673155895841	3.94483857340378	1069	1
3.99728917698253	3.99659352023552	1070	1
4.00209639807322	4.01320059730659	1071	1
4.01302832563802	4.06488410819099	1072	1
4.01011062405391	4.02826731123340	1073	1
4.01708546806897	4.07001047569875	1074	1
4.00919506472908	4.02261635243865	1075	1
3.99386414715896	3.96126172681913	1076	1
3.99307358270053	3.99110563137309	1077	1
3.99500927947999	4.04793965645549	1078	1
3.99976350632301	4.00915725148308	1079	1
4.00413210920266	4.01848817701115	1080	1
4.00679374573007	4.02043980039348	1081	1
4.00022306110722	4.02542740629905	1082	1
4.00306868005637	4.03184359612578	1083	1
3.98950015276296	4.00346171379690	1084	1
3.99680107478981	4.04095582486517	1085	1
4.00580377515194	4.04835595223390	1086	1
3.99357609814977	4.00858946902371	1087	1
3.99514993807284	4.04337624403277	1088	1
4.00003939760839	4.02279929212116	1089	1
4.00821661932029	4.04079880480770	1090	1
4.00024812512378	3.99607063700073	1091	1
3.99077478785987	3.97095023755582	1092	1
3.99631151294742	3.96433875341004	1093	1
3.99866086482572	3.98678182280791	1094	1
4.00883649564873	4.03795077198789	1095	1
4.01490783194286	4.03409872695404	1096	1
4.01904875580105	4.07559590382743	1097	1
4.01416772305763	4.08079705418361	1098	1
4.01187982734438	4.05693925978429	1099	1
4.00316664710631	4.06993306482883	1100	1
3.98978089790994	4.01394234341064	1101	1
3.98607542726269	3.98161277243132	1102	1
3.99397820685911	4.00004344367489	1103	1
4.01219409841215	4.04428805901675	1104	1
4.00268129270058	4.02113070429735	1105	1
3.99793997859303	3.99770664442640	1106	1
4.00288277886523	4.02125138308799	1107	1
4.00167776551311	4.03436419277410	1108	1
3.98300056555213	3.98399760135575	1109	1
4.00403421278174	4.03382002546224	1110	1
4.00047056614255	4.02540500417596	1111	1
3.99080243919890	3.99362997520187	1112	1
3.98830551572192	3.98796902085222	1113	1
3.99916930449952	4.02478271275255	1114	1
4.01130245256835	4.02461271913983	1115	1
4.01165190666604	4.02174300453324	1116	1
4.01501513042001	4.04659528966272	1117	1
4.01194271761566	4.02007456568829	1118	1
4.00466940532235	4.02001919479890	1119	1
4.00220227132333	4.03943620227990	1120	1
4.02469266740082	4.09622080992780	1121	1
4.02531430457509	4.10690030326425	1122	1
4.01234399146250	4.05436327721128	1123	1
4.02772232439616	4.05833682390204	1124	1
4.02212606604040	4.06091938678828	1125	1
4.00577525882213	4.04067148600376	1126	1
4.00255674809671	4.02424764811461	1127	1
3.99558566363035	4.05370823607505	1128	1
3.99912023179642	4.03544258392008	1129	1
4.00036676660086	4.03548147994230	1130	1
3.99803312323910	4.00980488054335	1131	1
3.99524693636975	4.01766109643429	1132	1
3.99765992152330	4.02743722411579	1133	1
3.98559462577822	3.98330964023721	1134	1
3.99971576713561	4.04374260564374	1135	1
4.02174615540424	4.07598180858002	1136	1
4.01658791897038	4.05130165491267	1137	1
4.01482636204946	4.06064573435651	1138	1
4.01994107743696	4.08633700772189	1139	1
4.01639755755489	4.12489838013360	1140	1
4.03364191180081	4.13472817707697	1141	1
4.01391377844899	4.07042890407034	1142	1
4.02058038983804	4.07473102823387	1143	1
4.02959849876908	4.09685179142571	1144	1
4.02885256853865	4.08657636125649	1145	1
4.01621921483557	4.05722369765360	1146	1
4.00061567334996	4.02127200986794	1147	1
4.00194470764678	3.99376723781613	1148	1
3.99505561622224	4.03416001421301	1149	1
4.00455723826755	4.04463402055203	1150	1
4.00326518832771	3.99757921778607	1151	1
3.99314617533919	3.99635691962326	1152	1
3.98802131803634	3.97933531018480	1153	1
4.00428784302519	4.01001092926731	1154	1
3.99969963615095	4.03378441214224	1155	1
4.00573966894746	4.02513843276220	1156	1
4.00203826647330	4.01728442629789	1157	1
4.00492431969590	4.03352183863240	1158	1
4.01032940129908	4.03085406576461	1159	1
4.01244771628319	4.02189102760540	1160	1
4.00077134602170	4.01009267750050	1161	1
4.00139342919432	3.97551971723886	1162	1
3.98991317017455	3.97127542116027	1163	1
4.00045980889141	4.00664383895016	1164	1
4.01393013492857	4.05471684443133	1165	1
4.00091873637046	4.02975964563109	1166	1
4.01417219894071	4.04322274761045	1167	1
4.01145775464408	4.04328648725928	1168	1
4.00016916817509	4.01226833011395	1169	1
3.99643283043499	3.98798860313734	1170	1
4.00984717153584	4.02625975323707	1171	1
4.01817753403188	4.05505537847535	1172	1
4.01500466723176	4.05683599681428	1173	1
4.02424692083945	4.07965461592029	1174	1
4.01018234442470	4.03366217354535	1175	1
3.98779938242557	4.00117557522775	1176	1
3.98856135780695	4.01318383071919	1177	1
4.00766153388754	4.02275095878422	1178	1
3.99145015124587	3.97111048893405	1179	1
3.98778767577744	3.95869770359378	1180	1
3.99236819676847	4.00101437674818	1181	1
3.98596764608016	4.02264393655644	1182	1
3.98198184788158	3.98286682722480	1183	1
3.99716833025434	4.00012647463520	1184	1
3.98769747089648	3.99906191382022	1185	1
3.98648445020618	4.00916808042730	1186	1
4.00573042019866	4.03900413093967	1187	1
4.01368656032814	4.04897477506503	1188	1
4.01191169177220	4.02199645949014	1189	1
4.02012796460666	4.05255800322482	1190	1
4.01437011697421	4.04278726415795	1191	1
4.02755065763048	4.06301102606385	1192	1
4.01959230318512	4.07415482973419	1193	1
4.01249138041572	4.06583777239401	1194	1
3.99630839243894	4.01474336263264	1195	1
4.00214198493521	4.00419894382213	1196	1
3.99865385634309	4.02364102970475	1197	1
3.99982027574057	4.02526367005561	1198	1
3.99320763312590	3.98660159823695	1199	1
4.00562365001672	4.03694552833927	1200	1
4.00315747352307	4.02496275473485	1201	1
4.01150841712213	4.00290103905294	1202	1
4.02050621707789	4.03882066268121	1203	1
4.00715038618851	4.02603274866558	1204	1
4.01391931483044	4.02568756281006	1205	1
3.99921195271238	4.00965138209049	1206	1
4.00051186336374	3.99497117928508	1207	1
3.99929848429845	3.99185688230001	1208	1
3.98708045587587	3.97612186474635	1209	1
3.98692409622260	3.98704948952443	1210	1
3.99523594944029	3.98964866019209	1211	1
3.98804070740233	3.96871362467243	1212	1
3.99762752004253	3.99840816082212	1213	1
3.99571290206482	4.00587678833595	1214	1
3.99433089050305	4.01086444533805	1215	1
3.99347397314012	3.99078686521892	1216	1
4.00672376842122	4.00090597830476	1217	1
4.00119732456567	4.01063499173200	1218	1
4.00403617982627	4.01339436375189	1219	1
4.00692698960246	4.02577378208433	1220	1
3.99752133754008	4.02668834592751	1221	1
3.98614184515626	3.99343263754119	1222	1
3.99987442220557	4.03112928918703	1223	1
4.01234826382498	4.04374905247048	1224	1
4.01337940769104	4.03242269160915	1225	1
4.01442617855091	4.00783777899645	1226	1
4.01778244615001	4.04453487643868	1227	1
4.00447910501377	4.00170388893346	1228	1
4.00573405514091	4.03381780485339	1229	1
4.00898483499548	4.04440235788478	1230	1
3.98735443800656	4.00124932406804	1231	1
3.98738491440983	3.99485906837101	1232	1
3.99835543578626	3.97328198886009	1233	1
4.00473672391379	4.03796725384678	1234	1
3.98640368270376	4.00042786354825	1235	1
4.00060026544343	4.05424121070069	1236	1
4.00581191642546	4.05965369622014	1237	1
4.00296051228742	4.04326894281624	1238	1
4.00443407301686	4.05907450921060	1239	1
3.99550153090548	4.02751652917649	1240	1
3.99559310586409	3.99832876761811	1241	1
4.00290942823620	4.01200563333899	1242	1
4.00190459198459	4.01182938494932	1243	1
4.00252346582853	4.00879428558941	1244	1
4.00037807511983	4.01262208125649	1245	1
4.02478628236987	4.08730909293478	1246	1
4.02741334502417	4.07488946024500	1247	1
3.99815998028918	3.98969293935436	1248	1
3.99788416167118	3.99327954669022	1249	1
4.00156130699957	4.00566370557903	1250	1
4.00378240205827	4.02967482336840	1251	1
4.01610731890327	4.06477623557567	1252	1
4.02226661583656	4.09097394717043	1253	1
4.01660972956526	4.06417114392718	1254	1
3.98451035862753	3.99469232167734	1255	1
3.99510372783786	4.00762330417930	1256	1
4.00806619435036	4.03467794614124	1257	1
4.01555590776368	4.06515327804465	1258	1
4.00105028393301	4.01852876496301	1259	1
3.99111468612981	3.99372720121638	1260	1
4.00237648452332	4.06009127255506	1261	1
3.99312286503305	4.01602938019946	1262	1
3.99558478512903	4.00708277972923	1263	1
3.99842921752489	4.00745143339208	1264	1
3.98908185566255	4.02164294639217	1265	1
4.01400739492043	4.06768332597424	1266	1
3.99821881326676	4.04150097437233	1267	1
4.00968099650175	4.06706362135097	1268	1
4.00248586838556	4.02612441920352	1269	1
3.99469496821382	4.00788874477323	1270	1
4.00328446404905	4.04797292296836	1271	1
4.00424456211988	4.05624687295058	1272	1
3.99052073626229	3.99905712834364	1273	1
3.99134209672081	4.00286461128875	1274	1
3.99392309520106	4.00843050694065	1275	1
3.99730680297274	4.00367090436817	1276	1
3.99107145126819	3.97316175219302	1277	1
3.98850195141746	3.96056148887369	1278	1
3.99863526326691	4.00854057996906	1279	1
3.98579775897683	3.95029132590389	1280	1
3.98818656809118	3.97256013845909	1281	1
3.99098223042021	3.97964388015599	1282	1
3.99817530742937	3.98125405984427	1283	1
3.99367682764307	3.99025046311004	1284	1
4.00173336131358	4.01031600719203	1285	1
3.99849054914311	4.00306095557165	1286	1
4.00761668407305	4.04170508986340	1287	1
3.99200874385780	4.00220568182279	1288	1
4.00417697515497	3.99764142587201	1289	1
4.01269222549704	4.03904877444295	1290	1
3.99690590643950	4.01885174616014	1291	1
3.99900791015286	4.03370942866495	1292	1
4.01180737922433	4.06365549798384	1293	1
4.00074265443110	4.01849649584628	1294	1
3.99751650068818	4.03408451845738	1295	1
3.99763838432127	4.02320399249475	1296	1
3.98705614477040	3.97220124302264	1297	1
3.98637250776672	3.97230036693591	1298	1
3.97801687397890	3.93326252254918	1299	1
3.98721975891791	3.96863031295366	1300	1
3.99410751274120	3.99587992713842	1301	1
3.99795887500102	4.01528460173869	1302	1
3.98843784450560	3.99759531966527	1303	1
3.99604314933275	4.03180274818512	1304	1
4.00859393487428	4.04875350526660	1305	1
4.00064853530945	4.00138881491835	1306	1
4.00048729899559	3.98665678282774	1307	1
3.98833843111236	3.98243613935044	1308	1
3.99509001438374	4.03650683741816	1309	1
3.99297223549209	4.02246378475144	1310	1
3.99923773728632	4.01629299527801	1311	1
4.00863439336121	4.05824375208670	1312	1
4.00113942839293	4.03831879929451	1313	1
4.00392256547748	4.02827859895610	1314	1
4.00606609712452	4.03185605604329	1315	1
4.00350732357965	4.05769277648919	1316	1
4.00321798360538	4.08180676955064	1317	1
3.99699136879418	4.03287300457212	1318	1
4.00250521978999	4.02672117652888	1319	1
4.00562128185527	4.03203860341775	1320	1
4.00067557950633	4.02655799902762	1321	1
3.99035316744476	4.01564927456205	1322	1
3.99343690816308	3.99527143470488	1323	1
3.99311131705109	3.99580844314227	1324	1
3.99270984667630	4.02248719216160	1325	1
4.00023090720323	4.04122922682865	1326	1
3.99315503995948	4.03139153424197	1327	1
3.99344063967759	4.02295778759874	1328	1
3.99012382337762	3.97449414766971	1329	1
3.98677026793345	3.99066890474967	1330	1
4.00419904443155	4.06220750370291	1331	1
4.00542983162478	4.05498101815292	1332	1
4.00204080000522	4.03501109017430	1333	1
4.00156212185586	4.04338947018938	1334	1
4.00878300385682	4.04760820092584	1335	1
4.01105656077749	4.03987047624246	1336	1
3.99714641545039	4.03280173551230	1337	1
4.00343748401126	4.04074326218938	1338	1
4.01191853032267	4.06017780758956	1339	1
4.02735522113888	4.11668840628370	1340	1
4.00939552185124	4.05848679973621	1341	1
3.99968447296990	4.03117749833044	1342	1
4.00188852798324	4.04817592094438	1343	1
4.00771624243179	4.01306424270993	1344	1
4.00270488012829	4.02651309113975	1345	1
4.00205624208850	4.02987672497359	1346	1
4.00931887638250	4.06111563176612	1347	1
3.99368028425522	4.02614921921397	1348	1
4.00077292417010	4.02903348155524	1349	1
3.98747194613276	4.01090601450076	1350	1
3.98995844378870	4.00848504563204	1351	1
4.01476670580295	4.06157787365891	1352	1
4.01157679279484	4.04867684555005	1353	1
3.98820651306973	3.98430691007943	1354	1
3.98478922448221	3.99954322994685	1355	1
3.98633403145518	4.01529198978353	1356	1
4.01431067337473	4.07269760708336	1357	1
4.00627889530507	4.04005378596308	1358	1
4.01067791819192	4.03909857583933	1359	1
4.00835107025741	4.01716694376622	1360	1
4.00700430309856	4.00726393621744	1361	1
3.99332171093990	3.99976110928221	1362	1
3.97806144101915	3.96746506052654	1363	1
3.97866592195020	3.98649406407475	1364	1
3.98246520462894	4.00956393487414	1365	1
3.98502396460207	3.98023822583223	1366	1
4.01127950144252	4.04419316882894	1367	1
4.02962547018307	4.10699013435374	1368	1
4.02120204400488	4.07556148504665	1369	1
4.01600152792680	4.06815665302545	1370	1
4.01779632301395	4.07774484095284	1371	1
4.01073623157616	4.06671347787664	1372	1
4.00831142450020	4.06702384688496	1373	1
4.01076774778478	4.05185958290007	1374	1
4.02201822571593	4.06728259849920	1375	1
4.01982947960682	4.02094215702669	1376	1
4.00116208694126	3.99221683217544	1377	1
3.99694051337875	3.97526445120631	1378	1
4.00628749893959	3.98770217876105	1379	1
3.99612396758624	3.99163258600234	1380	1
4.00975444111793	4.03217679940326	1381	1
4.01288484554530	4.02919259307625	1382	1
4.00506872983641	4.05948993424466	1383	1
3.99711860778842	4.01197899312953	1384	1
3.99980245364564	4.01609199770198	1385	1
4.00925168250153	4.02463515671122	1386	1
4.02741493862434	4.08646717621538	1387	1
4.01426874126482	4.06860320312609	1388	1
4.00508772679703	4.04829715702059	1389	1
4.00431705928840	3.99878937689171	1390	1
3.99669635123066	4.04646587866779	1391	1
4.00093585191214	4.03665563072370	1392	1
4.00195114273782	4.01958851944229	1393	1
4.00491407487150	4.04524678884718	1394	1
4.00435412187640	4.03038041671278	1395	1
4.00377550489904	4.02085122993882	1396	1
3.99033332873926	3.99706627108888	1397	1
3.98537151913315	4.00664497833184	1398	1
4.00994177398136	4.03932832623546	1399	1
4.00582272280454	4.00576729178648	1400	1
4.00901612352799	4.02498778628448	1401	1
4.00821191766605	4.06757976692347	1402	1
3.99217135226103	4.01155209599351	1403	1
3.99047295381916	4.01959885914094	1404	1
3.99731154799356	4.03919478564984	1405	1
4.01733903254522	4.07997365586002	1406	1
4.01939688051424	4.08889520939027	1407	1
4.00116333950935	4.04256988932105	1408	1
3.99519541160866	4.01555229456862	1409	1
3.99659578071769	3.99963945830848	1410	1
3.99465479476864	4.00654085386648	1411	1
4.00215412000134	4.06683398803736	1412	1
3.99481114952011	4.01967716585102	1413	1
3.99280579413021	4.02249738252274	1414	1
3.99461786289327	4.00785311311756	1415	1
3.98549255471873	3.97805659165446	1416	1
3.99813813120919	4.01566343174558	1417	1
4.00169745523362	4.01355590465613	1418	1
3.99745871024177	4.00592314494527	1419	1
3.98908808705233	3.97492541333445	1420	1
4.00143027041704	4.01235213297440	1421	1
4.00531107888092	4.05230889267423	1422	1
4.00748172080865	4.04291580520419	1423	1
3.99546351026856	4.04519049653811	1424	1
3.98845216237704	4.03163646422586	1425	1
4.00598949843103	4.02727273738506	1426	1
4.00235870742923	4.03227811450681	1427	1
4.00907766302655	4.04235435408987	1428	1
4.01343751968005	4.06893666206493	1429	1
4.01199822360571	4.06493097766048	1430	1
4.01686346517369	4.07480694197569	1431	1
4.01163989981541	4.05794342441167	1432	1
4.00707344606325	4.06100105097487	1433	1
4.00663170478084	4.06204931945459	1434	1
3.99889536251797	4.02757220186120	1435	1
3.99763700581533	4.02187148863245	1436	1
4.00293071377877	4.01538540172229	1437	1
4.01288366648013	4.03165517300298	1438	1
4.00211646728695	4.01720991418914	1439	1
3.99446376751887	3.99822986726613	1440	1
4.00221224010365	4.03070120205705	1441	1
3.99827210877539	4.02700189640078	1442	1
4.00297927211375	4.01460582791844	1443	1
4.00907961215610	4.04764223075995	1444	1
4.02539836372902	4.10024321195831	1445	1
4.01874650390085	4.09325252701284	1446	1
4.01759853960032	4.08013964543102	1447	1
4.01519612957975	4.08925981715411	1448	1
4.00307140803052	4.04210636137227	1449	1
4.00279974833520	4.03380966032165	1450	1
4.00064201860535	3.99664842700991	1451	1
3.99772643431498	4.04439320955330	1452	1
4.00026354737952	4.05969543921456	1453	1
4.00882839268685	4.05724266398231	1454	1
4.01531653863874	4.05687973276299	1455	1
4.00099310830512	4.04756419854690	1456	1
4.02040542279583	4.09896761146421	1457	1
4.02434255273674	4.08200778285515	1458	1
4.03295761202604	4.09916919576590	1459	1
4.01653045788550	4.06121515629042	1460	1
4.00281061580162	4.04540699243861	1461	1
4.00843442176051	4.07029474987074	1462	1
4.00144782417457	4.04863102847738	1463	1
3.99771912836043	3.99882491011987	1464	1
3.98717182311300	3.95695603986439	1465	1
3.99968904468326	4.00915398521714	1466	1
4.01391578816694	4.03482473871284	1467	1
4.00175334566154	4.03324526173178	1468	1
4.00058409909051	4.01721739357693	1469	1
3.99729286110955	4.00895023315863	1470	1
3.99516813764012	3.98936023574287	1471	1
3.99987106151169	3.99118478015400	1472	1
3.99738716933292	4.00928235241402	1473	1
3.99828152673504	4.05473444580257	1474	1
3.99983065513883	4.04622891914862	1475	1
3.99260985338117	4.01778482811612	1476	1
3.99395747540102	3.99288852545857	1477	1
4.00637626321853	4.01956928865642	1478	1
4.01106523529326	4.05692020020265	1479	1
4.00289948676748	3.99290560005313	1480	1
3.99830755022789	3.97691566622788	1481	1
4.00833344297515	4.02468473334149	1482	1
4.00451671552081	4.01353595618987	1483	1
4.01009016028886	4.05182334844277	1484	1
4.01590171306578	4.05220277487473	1485	1
3.99688722684261	4.01514803338819	1486	1
3.98618726367238	3.97880360705175	1487	1
3.99147340956232	3.99763264186494	1488	1
3.99870301185450	4.02340245451197	1489	1
4.00518816556908	4.03452264385743	1490	1
4.00684875682076	4.06155434407228	1491	1
4.01056151467649	4.08014027107616	1492	1
4.00474276396563	4.04693141775607	1493	1
4.01211291812586	4.08609016724729	1494	1
4.01606098701721	4.06710540719803	1495	1
4.02245507902740	4.10749419188763	1496	1
4.03508941285870	4.11467084259394	1497	1
4.02417406403812	4.09087591221948	1498	1
4.00238375778249	4.01621412785459	1499	1
3.99939687728497	4.02517150120009	1500	1
4.00023512401570	4.04833872437924	1501	1
3.99601890661835	3.98716926253990	1502	1
3.98164829134902	3.94299637296879	1503	1
3.98513269226592	3.96177196287437	1504	1
3.99322086550536	4.00648871418291	1505	1
3.99987957729837	4.04242556462112	1506	1
4.00958843564288	4.06329262744205	1507	1
4.00195773373242	4.06425913351818	1508	1
4.01537559026205	4.10512946985293	1509	1
4.00901429823080	4.06658786193404	1510	1
4.01051727910520	4.07630007730036	1511	1
4.00613655830431	4.04774736981813	1512	1
4.01271229111333	4.04908589768365	1513	1
4.00733568430179	4.04516823315984	1514	1
4.00599571360851	4.06287866050665	1515	1
4.01128663792533	4.06924655448406	1516	1
4.02897902906876	4.10839473389654	1517	1
4.01957940723151	4.08316621941197	1518	1
4.01461349249881	4.07418439045095	1519	1
4.01871911494219	4.07218473981446	1520	1
4.00595305544660	4.02681343138036	1521	1
4.01582418172612	4.01974916112507	1522	1
3.99371510777202	3.99638723449995	1523	1
4.00902807499211	3.99880606203657	1524	1
4.00008620240485	3.99991078863703	1525	1
4.00406460450262	4.00202343291399	1526	1
3.98425077374886	3.99028574811899	1527	1
3.98072482036538	3.97330490440571	1528	1
4.00069552457182	4.01338652024233	1529	1
3.99974826774072	4.01454815124060	1530	1
3.99273990913765	4.00432524313283	1531	1
4.01188475095933	4.05946221501338	1532	1
3.99829906926426	4.00677201615756	1533	1
3.98866057268730	3.94162498496821	1534	1
4.00243806750543	4.02084366262921	1535	1
4.00070237914620	4.01207733042708	1536	1
4.00020313475237	4.03679188428037	1537	1
4.01308162065354	4.06760591759842	1538	1
4.00298018732213	4.03527914956403	1539	1
4.00242955106661	4.06165783983125	1540	1
4.01134984286501	4.05436862516311	1541	1
4.00122278115159	4.04076382249663	1542	1
3.99646574845290	4.02347219083017	1543	1
3.98663534805636	3.97365087341015	1544	1
3.98453481986709	3.98258954361720	1545	1
3.99717845566550	4.02439022437310	1546	1
4.00554125818165	4.05938022137470	1547	1
4.02167598217407	4.07214022865045	1548	1
3.99675273572806	4.00835192843115	1549	1
3.98907796430862	3.99162721625023	1550	1
3.99852890849793	4.02951526844550	1551	1
3.99504946307705	3.98208954072482	1552	1
3.97513513613234	3.94294213218148	1553	1
3.97717942839368	3.96480288255893	1554	1
3.97327590902176	3.98141567648206	1555	1
3.97843975533358	3.98749147497388	1556	1
4.01036761752432	4.04152705809957	1557	1
4.01710555800167	4.07663799895110	1558	1
4.02036396431515	4.10339764499933	1559	1
4.01101270482831	4.04869234655038	1560	1
4.01431417992275	4.03747877621850	1561	1
4.01303874670914	4.05601078465734	1562	1
4.01434468513897	4.06526395710184	1563	1
3.99733683604856	4.03562224641473	1564	1
3.99881841144133	3.98419803829753	1565	1
4.00159968673672	4.01387679377883	1566	1
4.00635766788125	4.01709230603100	1567	1
3.99369186938404	4.01263208763625	1568	1
3.99322970056789	4.00549714822262	1569	1
3.99483199573871	3.97796649214854	1570	1
4.00509935737642	3.98635305948739	1571	1
3.99765966412239	4.02853167596231	1572	1
3.99984964873830	4.00338236182571	1573	1
3.98713658795428	3.96875488903307	1574	1
3.99578137343865	4.02534859328578	1575	1
3.98257490133573	4.01193173547461	1576	1
3.97033227940993	3.99935860844077	1577	1
3.98327861454339	3.99957253882605	1578	1
3.98862239053210	4.02107967550073	1579	1
4.00511390266547	4.04728765123653	1580	1
4.00628863687438	4.03090134411406	1581	1
4.00723644697006	4.02806459986859	1582	1
3.99829290357869	4.03494751426898	1583	1
4.00968970889017	4.07545163042749	1584	1
3.99507532756588	4.02977983244775	1585	1
4.00065676768597	3.99205333150411	1586	1
4.00525434020963	4.01234513269859	1587	1
4.01061514203306	4.02395300673637	1588	1
4.00517649446514	4.00797634643239	1589	1
3.99568832074324	4.01843864282817	1590	1
4.01249532419113	4.07477345660890	1591	1
4.00214039197455	4.06331540350771	1592	1
3.99588303106205	4.01153755185960	1593	1
4.00065280466849	4.03324808002981	1594	1
4.01671084405783	4.04915251216823	1595	1
4.00816049915710	4.02411554723251	1596	1
4.00115501819533	4.03973553935712	1597	1
4.00513089979571	4.06536324158042	1598	1
4.00041084384926	4.04078274670421	1599	1
3.99258167526494	4.00972705388707	1600	1
4.00476145534127	4.03552300497982	1601	1
4.00594887141227	4.01492695959735	1602	1
4.01102791216353	4.05144086244711	1603	1
4.01522455614574	4.06446724617958	1604	1
4.00679877943007	4.03715932668932	1605	1
3.99643763679917	4.02751588091622	1606	1
4.01019088177843	4.06965183846332	1607	1
4.01936838532669	4.10448990948061	1608	1
4.01210704408650	4.08053784872126	1609	1
3.99840845792473	4.03777504137014	1610	1
3.99201966130559	4.00298058319736	1611	1
4.00635517422982	4.03625065478326	1612	1
3.99873040820131	4.04145605347972	1613	1
3.99566409304764	4.03122087321711	1614	1
4.00139630009352	4.03004846570221	1615	1
3.99713934343179	4.00649649187045	1616	1
3.98251699015736	3.97585780177751	1617	1
3.98019224439511	3.98780305825893	1618	1
3.98292897591350	3.98815867806341	1619	1
4.00423647978951	4.04122365576777	1620	1
3.99988166389664	4.02786696254815	1621	1
3.99183356578238	4.02664422623173	1622	1
4.00995156894505	4.05508534742141	1623	1
4.00131940774662	4.05153732938993	1624	1
3.99531668922928	4.05694969580697	1625	1
4.01163860153387	4.07498718392020	1626	1
4.00862863066620	4.05067391659837	1627	1
4.00421893533401	4.04325450667084	1628	1
4.01487519985183	4.08355924644714	1629	1
4.00448031879888	4.05023533709538	1630	1
4.00202432532387	4.04959715098057	1631	1
4.00348817806328	4.06145804860593	1632	1
4.01434141225800	4.06921299217377	1633	1
4.00143946987487	4.06110088151401	1634	1
3.99713375578148	4.00845051365677	1635	1
3.99527921815955	3.98547422563900	1636	1
4.00127953999659	4.00238166200913	1637	1
4.00295477876849	4.01472746898801	1638	1
3.99476341368563	4.02217755945634	1639	1
3.99707439936294	4.03807538797064	1640	1
4.00542013971567	4.05055644218413	1641	1
4.01077282893916	4.05186402259176	1642	1
4.02318296575465	4.09168668378688	1643	1
4.01183616195521	4.05357955590452	1644	1
3.99738042279658	4.04731047545303	1645	1
4.00375629455074	4.07610266784344	1646	1
3.99760225584163	4.04984222022641	1647	1
4.00357857920601	4.05435795933596	1648	1
4.00617200974455	4.06423399542019	1649	1
4.01267987330080	4.04082533664637	1650	1
4.01475213774517	4.07898143890486	1651	1
4.00033084452697	4.04049143442058	1652	1
3.99970017701872	4.02340662807074	1653	1
3.99477129516148	4.00841908543045	1654	1
3.99659379997153	4.02260470432505	1655	1
3.98489783094905	4.01683542143305	1656	1
3.97831538903781	4.01339726671554	1657	1
4.00044388000319	4.07091008868913	1658	1
4.00131684016559	4.05615747677015	1659	1
3.99827314725061	4.04699235154149	1660	1
4.00338708043377	4.03385035753414	1661	1
3.99899216398010	4.01954548243227	1662	1
4.00684798209089	4.03806701532031	1663	1
4.01059138912578	4.04832311649511	1664	1
4.00857828227395	4.06000109638700	1665	1
4.00340211793743	4.05915406824207	1666	1
4.00251088205499	4.04949297266005	1667	1
4.00248040723278	4.05530890497113	1668	1
3.99460835214057	4.05486689196031	1669	1
3.98597604579633	3.99087727444932	1670	1
3.98804037855056	4.00131589580547	1671	1
3.99074023393886	4.01066760562822	1672	1
4.00201403318993	4.02241396650415	1673	1
4.01438271905963	4.10746132384514	1674	1
3.99921278641938	4.02224541231266	1675	1
3.99655011119602	4.02107629702237	1676	1
3.99697792767686	4.04266146995165	1677	1
4.00944366641907	4.05775971929539	1678	1
4.00452313990983	4.05950792422359	1679	1
4.02405550931065	4.10499350382085	1680	1
4.01024941610849	4.07252482404042	1681	1
4.00354590984353	4.04086459367927	1682	1
4.01476699245555	4.04790631971483	1683	1
3.99836077763052	4.01470076336773	1684	1
3.99822581514378	4.03732523038198	1685	1
4.00457827972869	4.04824767370034	1686	1
4.00165859497464	4.04578870519899	1687	1
3.99826454612161	4.05403422714944	1688	1
3.98767217637017	4.03317397513090	1689	1
3.98002119565207	3.97990046469906	1690	1
3.98933210051726	3.98428139759378	1691	1
3.98555502820756	3.98900268744936	1692	1
3.99528056178619	4.01223945936412	1693	1
4.00190227478649	4.04938462278111	1694	1
3.99737639998155	4.03201369840512	1695	1
3.98077555512057	3.99207658498266	1696	1
3.99977370160912	4.00986730471346	1697	1
4.00360506476341	4.05152914233349	1698	1
4.00884246001367	4.07695721494810	1699	1
4.00363190726146	4.06246087266317	1700	1
3.99419756534406	4.03843197042157	1701	1
4.01347669306596	4.04593826722070	1702	1
4.00578199038405	4.04804496200423	1703	1
4.00153659604378	4.00296170742075	1704	1
3.99475640684687	4.00353228699316	1705	1
3.99753372288671	4.01329115592391	1706	1
3.99214608865420	4.01649161019554	1707	1
3.98917054964053	4.01856722253700	1708	1
3.99531609349000	4.00515559616000	1709	1
3.99348491837481	4.01770342318641	1710	1
3.99983049684117	4.04492747166229	1711	1
3.98631371187380	4.04508230492695	1712	1
3.98085850006045	4.02124827973853	1713	1
3.98464041722817	4.01858705105529	1714	1
3.98413529977533	3.98980400771307	1715	1
3.99177681470051	4.00778492815662	1716	1
3.97870688409536	3.94613493293174	1717	1
4.00018727500324	4.01696696341428	1718	1
3.99405872968174	4.01117506813214	1719	1
3.99431869788368	3.99302934522577	1720	1
3.99980358010185	3.98843315832041	1721	1
3.98878681495185	4.00637633030785	1722	1
3.99286023867157	4.01871985521277	1723	1
3.98451601244567	4.00003589728445	1724	1
3.98687055694158	3.99758023015461	1725	1
3.98991271772338	4.03306984495564	1726	1
4.00642344476907	4.06458984160168	1727	1
3.98938237123395	4.02720367175153	1728	1
4.00636820387692	4.04531612160589	1729	1
3.98315656493169	4.00890920062430	1730	1
3.98315036292755	4.00206904617751	1731	1
3.98829031919769	3.97410434027514	1732	1
3.98373309596009	3.98385886712781	1733	1
3.98162202840505	3.98085839961270	1734	1
3.98902336465829	4.04585056007246	1735	1
3.98213178946967	4.01458782132988	1736	1
4.00388611890090	4.02004242701775	1737	1
3.99896769424257	4.02888289039240	1738	1
4.01353192562852	4.05828480606706	1739	1
4.00908114307925	4.05964095067656	1740	1
3.99779253399938	4.03269702526102	1741	1
4.00102785822916	4.02115498929506	1742	1
3.99116842536708	4.01669192300556	1743	1
3.98632881043020	3.99474391879105	1744	1
3.98897549135192	4.00455891389084	1745	1
4.00876047994711	4.05982153316641	1746	1
4.01637928823785	4.07021194657659	1747	1
3.99825988507746	4.03345023972513	1748	1
3.99895028136047	4.02838416086522	1749	1
4.00644633025052	4.03734982220500	1750	1
4.00055933762967	4.01232543646512	1751	1
4.00535299791483	4.04523894549161	1752	1
3.98574672977595	3.98768981235402	1753	1
3.99479494859208	3.99975202585227	1754	1
3.97997195449406	3.99781677659198	1755	1
3.98415909365667	3.99874451105272	1756	1
3.99530300103267	4.03124941836542	1757	1
4.00003189095318	4.06154275757157	1758	1
4.00299278792255	4.04010742388193	1759	1
3.99597095607709	4.01607363157110	1760	1
3.99253136747319	3.99459416396735	1761	1
3.98323593504117	3.99123520462329	1762	1
3.99881926009126	4.02039017666882	1763	1
3.99072861233950	4.00780048893383	1764	1
3.97528035145069	4.00529223348568	1765	1
3.97297819366917	3.98219721109121	1766	1
3.97566023589934	3.98425754499927	1767	1
3.97959080837015	3.98255732008057	1768	1
3.98904075102847	4.01168115189497	1769	1
3.97863855711909	3.98217549638986	1770	1
3.98389210160840	4.01901845731331	1771	1
3.99117807205675	4.02361156345550	1772	1
4.00713885679439	4.05719342986912	1773	1
4.00251774979641	4.06225920850636	1774	1
4.00656595706855	4.07146128038410	1775	1
3.99236855456158	4.02806628060093	1776	1
3.98134765669223	3.99426065867904	1777	1
4.00012911463761	4.04065962244724	1778	1
3.99853797260515	4.04362673987557	1779	1
3.98861021740242	4.01520794233241	1780	1
3.99414003409078	4.01356114810249	1781	1
4.00168161808682	4.03205708165035	1782	1
3.98894694706207	4.01422237915370	1783	1
3.99760756816917	4.01410772030412	1784	1
3.99266121837249	3.99986746392460	1785	1
3.98128861000002	3.96340628859857	1786	1
3.97892600601022	3.97721396232304	1787	1
3.99106057986325	4.01190040826453	1788	1
3.98241950170473	3.97105159914099	1789	1
3.98415825786743	3.97964537801300	1790	1
3.99581482374545	4.03819008417539	1791	1
4.00558289846527	4.01822448292432	1792	1
4.01583327535130	4.06441286631936	1793	1
4.01468115423315	4.05770637086244	1794	1
4.01442119490538	4.04652217625741	1795	1
4.00842556319680	4.03494926147659	1796	1
3.99393002639316	4.03371530385721	1797	1
4.00311295390051	4.05286179515301	1798	1
4.00407636672949	4.03040566873800	1799	1
3.98526953923067	4.01093873410560	1800	1
3.98354213454363	4.00087080761267	1801	1
3.98865348986437	3.98892804923523	1802	1
4.00046305789118	4.03512498115911	1803	1
4.00642591697117	4.04131709648068	1804	1
3.99510238090787	3.99862578855250	1805	1
4.00082169774551	4.02607743442461	1806	1
4.00260226808705	4.02969964825424	1807	1
4.00338116430342	4.01688078364041	1808	1
3.98815636682306	4.03089460748899	1809	1
3.99454881181002	4.05047151878419	1810	1
3.98691705457136	3.99594338326543	1811	1
3.98914219410739	3.99422010221968	1812	1
4.00319458523896	4.01879163868650	1813	1
3.99552557092746	4.01396351585473	1814	1
4.00378868877074	4.02865173046259	1815	1
3.99062479268488	4.01274582738698	1816	1
3.98002712369034	3.97781707392274	1817	1
3.99543653291746	4.02290540476416	1818	1
3.99475033941026	4.04070790081083	1819	1
3.99668667293351	4.04844295906659	1820	1
3.99984125228332	4.04979577100399	1821	1
4.00484484551026	4.05441649336754	1822	1
4.01605054118130	4.07068558961643	1823	1
4.00599170880706	4.05776594960435	1824	1
4.00182849216018	4.04324897088291	1825	1
3.99501811193752	4.05582776045059	1826	1
4.00925411996503	4.07547859205111	1827	1
4.01238682672999	4.06566314236432	1828	1
3.99987267068620	4.08400319208846	1829	1
3.99628167779993	4.05046702140251	1830	1
3.99455126033103	4.04018195431132	1831	1
4.00412259592860	4.02240814976798	1832	1
4.00231237141173	4.04476709084345	1833	1
3.99660877108722	4.01158228310931	1834	1
4.00430471209238	4.05704206072009	1835	1
3.99156333582958	4.00856280625412	1836	1
3.98070129374070	3.98416850853582	1837	1
3.97309497088163	3.96703534592006	1838	1
3.98458236773579	3.98888639792683	1839	1
4.00326288962456	4.02759965425813	1840	1
3.99649107208886	4.03367757988859	1841	1
3.99726401905137	4.02399515943809	1842	1
3.99861658194660	4.01145913374910	1843	1
3.99200228080705	4.00640368997777	1844	1
3.97983375672923	3.99109260859544	1845	1
3.97733074987015	3.98037630060698	1846	1
3.95475052736294	3.95083581228436	1847	1
3.97588189701577	3.97366128399812	1848	1
3.99185499124178	3.99893768363840	1849	1
3.98059914282950	3.96846469464604	1850	1
3.97525940272188	3.97666336940376	1851	1
3.97707302329491	3.97000130836758	1852	1
3.98816044471913	3.97578242267936	1853	1
3.98848765930739	3.98024326682771	1854	1
3.99957654175312	3.99907119969818	1855	1
3.99583377197872	4.00718160586624	1856	1
4.00527831407030	4.03207549428174	1857	1
3.99680865699322	4.03671098883541	1858	1
3.99000443365303	3.98850956790717	1859	1
3.97748505991308	3.95366765824474	1860	1
3.98649326855013	4.01038293226256	1861	1
3.99675267927816	4.04712851261510	1862	1
3.99824524524177	4.05546357210128	1863	1
3.99751261586791	4.03723673508148	1864	1
3.99120658190695	4.02565662198693	1865	1
3.96876706409294	3.96321340756718	1866	1
3.96105864372336	3.91639368970754	1867	1
3.96486613797998	3.92818882753939	1868	1
3.97107018079042	3.98536550240933	1869	1
3.96825015894080	3.95349733369032	1870	1
3.97863944683808	3.98647903076999	1871	1
3.97647370113238	3.99585473708033	1872	1
3.98313400641147	4.00359938553506	1873	1
4.00572078747967	4.01981392278470	1874	1
3.97892653052213	4.00639951026159	1875	1
3.99595574776117	4.03549237483348	1876	1
3.99406094426951	4.02882373217568	1877	1
3.98280312301179	4.00728253633890	1878	1
3.98544085062607	4.02359601440072	1879	1
3.99044369313218	4.02911303321282	1880	1
4.00849593750309	4.07506779893533	1881	1
4.00265550346167	4.05328803562829	1882	1
3.98196134683105	3.99893605277060	1883	1
3.98463560733441	3.98353281697136	1884	1
3.98443738501596	4.03024761097609	1885	1
3.99273401951487	4.03981496894230	1886	1
3.99233699151929	4.05763791570617	1887	1
4.00749861346837	4.07236178482238	1888	1
4.00330854275788	4.05991725049933	1889	1
4.00119500703759	3.99961213348766	1890	1
4.00061474088799	3.97877487055800	1891	1
3.99294403643099	3.98827549047621	1892	1
4.00225434724688	4.03465628601157	1893	1
3.99444706133309	4.03004514631230	1894	1
3.99965546867249	4.01345727889740	1895	1
4.00162740616918	4.02128521164432	1896	1
4.00729197377429	4.05930084171382	1897	1
4.01641804080848	4.10294480619986	1898	1
4.00474862770392	4.03014353595153	1899	1
4.00510263232705	4.03203357690931	1900	1
4.00146072283003	4.02674164331759	1901	1
4.00782817128998	4.04630475352038	1902	1
4.00836552402109	4.03233308045305	1903	1
3.99852869258960	4.04878576339678	1904	1
3.99189726086355	4.00045167095661	1905	1
3.99065623323014	3.98715512191436	1906	1
3.99616820606381	3.98212279394914	1907	1
3.99139656193620	4.01558037990700	1908	1
3.99919298592298	4.00286920745513	1909	1
4.00036095871559	4.00792149308306	1910	1
4.01221031769735	4.03545585442945	1911	1
4.00006392287605	4.01082992695576	1912	1
3.99054394194789	4.00337745612471	1913	1
3.98453915325287	3.99123513613641	1914	1
3.99191862400118	4.00173853165009	1915	1
3.99090297030823	4.04318680112369	1916	1
3.98138540871206	4.01261159309750	1917	1
4.00709188396206	4.07000893670940	1918	1
4.01215125289954	4.05942524123459	1919	1
4.01302145404145	4.08055379897252	1920	1
4.00662856834067	4.05928835070402	1921	1
4.01208398789101	4.06556017818166	1922	1
4.00083644701254	4.05038921470730	1923	1
3.98538484795349	3.99189393725852	1924	1
3.98643563366811	3.99850701668378	1925	1
4.00216419260996	4.04696859920965	1926	1
4.00393750183424	4.02701312759614	1927	1
3.99860218261668	3.99918110301733	1928	1
3.98524737349455	3.96377908774765	1929	1
3.97530311145453	3.94646182957480	1930	1
3.97845602713766	3.98470359356509	1931	1
3.99271917060987	4.00542988673604	1932	1
3.98281496746397	3.99072116454807	1933	1
3.98717189526635	4.01528451207857	1934	1
4.00100451423527	4.01894636527362	1935	1
4.00237688522785	4.03579490112409	1936	1
3.99491688162098	4.01709234103358	1937	1
3.98905996009841	4.04110569237125	1938	1
3.99806736398399	4.02484459410417	1939	1
4.00093839259888	4.01030621325648	1940	1
3.99700243940891	3.99358640828131	1941	1
3.99236982859446	3.99844927748332	1942	1
3.99732025667674	4.03827232256217	1943	1
3.99624636288811	4.05030307703096	1944	1
4.00485458152096	4.05329270759853	1945	1
3.99540999803424	4.04396235366001	1946	1
3.98880482843767	4.02938779260025	1947	1
4.00792063759421	4.03669991340158	1948	1
3.99248491699275	4.00429951358388	1949	1
3.99952424559565	4.00344644157710	1950	1
4.00142761672167	4.02160308257282	1951	1
4.00474993463397	3.99879350773930	1952	1
3.99938698660342	3.98975143375089	1953	1
3.98966011241944	3.98765579559037	1954	1
3.98564791692907	3.97892526352358	1955	1
3.98192377755599	3.96070797279753	1956	1
3.97274865087382	3.95657305548656	1957	1
3.98529288615693	3.98192442591418	1958	1
4.00408801126827	4.00635028253757	1959	1
3.99706781948284	4.01824258709276	1960	1
3.99006052210587	4.00680926069599	1961	1
3.99682998091520	4.00831350165379	1962	1
4.00009387809754	4.05050485282295	1963	1
4.00350183140256	4.05122042643945	1964	1
4.00607687435964	4.05039675662719	1965	1
4.01762653690477	4.06952928983364	1966	1
4.00952324046961	4.06338810239071	1967	1
3.99744251779272	4.01237280898404	1968	1
3.98035722435217	3.99812245752607	1969	1
3.98416801261288	4.03058361220741	1970	1
3.99596057761776	4.02062388556365	1971	1
3.99011482333426	4.05226239609802	1972	1
3.99149443702533	4.04427168974412	1973	1
3.97234836690921	3.99133754756814	1974	1
3.98814926905519	4.01870481587708	1975	1
3.98203755491486	3.98551180857705	1976	1
3.96839328927129	3.92959681465597	1977	1
3.98535065248192	3.98726525585626	1978	1
3.99366423631594	4.00323552827768	1979	1
4.00256944505416	4.03510188453432	1980	1
3.97814685749105	3.97635859632849	1981	1
3.99396570127410	4.03339483858606	1982	1
3.99123753561341	4.04529337814574	1983	1
3.98973692996054	4.01794515425519	1984	1
3.99581780318536	4.04775913148838	1985	1
3.98830268546565	4.03375212942156	1986	1
3.98241480276695	3.99782233245278	1987	1
3.98548927809609	3.99972751030009	1988	1
3.97101421097209	3.97500186044482	1989	1
3.97092607853185	4.01380013778882	1990	1
3.98636559598526	4.05392641809257	1991	1
3.98366596859671	4.05306942916516	1992	1
4.00034724845688	4.07457608454671	1993	1
4.00973734543623	4.06701006997700	1994	1
4.00194385857319	4.02800977709243	1995	1
4.00146832385195	4.04370259324241	1996	1
4.01227848109294	4.09335294462270	1997	1
4.00586730161774	4.05163588733195	1998	1
4.00872339885588	4.04654125214525	1999	1
3.99952439967732	4.04386273840192	2000	1
[truncated: 3,000 more rows]
