# Supplementary material for: Reversibility and Viscoelastic Properties of Micropillar Supported and Oriented Magnesium Bundled F-Actin
Source: PLoS One. 2015 Aug 31;10(8):e0136432. doi: 10.1371/journal.pone.0136432 (PMC4556452; doi:10.1371/journal.pone.0136432)
Supplement: S1 Data — See the Readme.txt file within. (ZIP) [file pone.0136432.s004.zip › Rheology-raw-data/120416 10mM/fov1081noDD/fov1081noDD.txt]

3.43788353949906	3.69855789355275	1	1
3.43527513176617	3.66949444548673	2	1
3.42866025926612	3.62329588269573	3	1
3.41605618732501	3.57907551192002	4	1
3.41272539891139	3.58127747023012	5	1
3.42237705522560	3.62670318455787	6	1
3.43072581477285	3.65701686424863	7	1
3.43646856273726	3.65888756084791	8	1
3.42474717319155	3.62855946099762	9	1
3.40903037811481	3.57854503920827	10	1
3.42075962024139	3.59136897431877	11	1
3.41773596949153	3.60890914715339	12	1
3.42889915594339	3.62574651975981	13	1
3.41752064560936	3.61695900711530	14	1
3.40616463486993	3.60884302949049	15	1
3.41816784825066	3.59308027621253	16	1
3.41423263074816	3.58559458175075	17	1
3.42716524765804	3.64661185292125	18	1
3.42556667724096	3.63461416820815	19	1
3.42626317063032	3.61033598849310	20	1
3.41380804819343	3.61714161237595	21	1
3.40850798029131	3.61425275676375	22	1
3.40625543194951	3.61187647672462	23	1
3.42332573773018	3.63195931250147	24	1
3.42622546885222	3.63845369023449	25	1
3.42821521806276	3.65050913406279	26	1
3.42379870848335	3.62068251869467	27	1
3.42117121855175	3.62230047797682	28	1
3.42585401178272	3.64149795488108	29	1
3.41569099768454	3.61098652099218	30	1
3.40849877009810	3.59962509939743	31	1
3.42104734899698	3.62649255465450	32	1
3.42331504850323	3.62070308800048	33	1
3.42545578079661	3.62839626991170	34	1
3.43044109526939	3.62526274810101	35	1
3.42456293429886	3.60783483883508	36	1
3.41621550602384	3.58702722126210	37	1
3.40426485667227	3.56645073907878	38	1
3.41336781943758	3.59140478550999	39	1
3.41215822346563	3.59467676828395	40	1
3.40665324132070	3.58166285961741	41	1
3.42181507330898	3.62585100923401	42	1
3.41345499295768	3.58724518623815	43	1
3.41530065697822	3.59513445496307	44	1
3.42497981007215	3.64112854849211	45	1
3.42564308168108	3.62199883810922	46	1
3.41456369737044	3.62561101233836	47	1
3.40925318908710	3.60041937094150	48	1
3.40898706064947	3.57883870295444	49	1
3.41833810541224	3.60611172085236	50	1
3.43197565703276	3.64809733633623	51	1
3.42844582591941	3.65746735670573	52	1
3.43169703241793	3.65267013184729	53	1
3.43917704805284	3.64933241852961	54	1
3.43860025019769	3.66559068347954	55	1
3.44076664592208	3.70426453386264	56	1
3.44379149672509	3.68100142381419	57	1
3.43355005779767	3.65892708396694	58	1
3.42733630841173	3.64515130647447	59	1
3.43639354597565	3.62902749828024	60	1
3.44169936459065	3.66345694870599	61	1
3.43577273463963	3.64213569396331	62	1
3.43144946963923	3.62792043223649	63	1
3.42133378233988	3.60538752774474	64	1
3.42402031354667	3.62280811629502	65	1
3.43027571895278	3.62424434254318	66	1
3.43812902290638	3.65021286689523	67	1
3.44210170193782	3.65627730077111	68	1
3.44268622153354	3.66030167520360	69	1
3.44147956318667	3.68045937127978	70	1
3.43681060797689	3.66784675066754	71	1
3.43628601562518	3.66615998065034	72	1
3.43489284853969	3.65045793519804	73	1
3.42431959677708	3.59272194227736	74	1
3.41867471723102	3.58921499500827	75	1
3.42043011082797	3.57928069209159	76	1
3.42020488978715	3.59447668715796	77	1
3.43404789403730	3.64154028951927	78	1
3.43060368720616	3.63814339419109	79	1
3.42430361385469	3.61772756893931	80	1
3.43806214340624	3.63504719353186	81	1
3.44359708125658	3.63835267625415	82	1
3.43978428804714	3.67675597363503	83	1
3.45239940444903	3.70733570863436	84	1
3.44401353172972	3.68215024075662	85	1
3.43200876979877	3.65356139080946	86	1
3.43863446500610	3.65901566719598	87	1
3.44092549796525	3.67641654257300	88	1
3.43688242251532	3.65918863502083	89	1
3.44115431764128	3.64600089858605	90	1
3.43944676909553	3.66930412641031	91	1
3.43037512011013	3.68868128175300	92	1
3.42537270713605	3.66002375637995	93	1
3.41874867621804	3.58617620956645	94	1
3.43894962515473	3.65420639884456	95	1
3.42404500909554	3.61384088729278	96	1
3.42049116266471	3.61089383422186	97	1
3.41760312843280	3.61877247858763	98	1
3.41928075945509	3.60547687373325	99	1
3.42132112741416	3.63883973883878	100	1
3.42465707380980	3.64455171876737	101	1
3.43570152580052	3.63460279710084	102	1
3.42583316927530	3.64185952402656	103	1
3.41877257366122	3.64886262937280	104	1
3.42357769996194	3.63474993542813	105	1
3.42180484679958	3.59778126234939	106	1
3.41765068266094	3.61098987432545	107	1
3.42185507611197	3.61489051592323	108	1
3.42184833696232	3.59459669989590	109	1
3.42373895381136	3.62040723054827	110	1
3.42469123562945	3.62047019354396	111	1
3.43448247577621	3.65293909177803	112	1
3.42672373666953	3.63959138289117	113	1
3.41719634753197	3.63496276986647	114	1
3.42078800306741	3.60061012851028	115	1
3.43019828617383	3.66830051045670	116	1
3.43907227016690	3.70775962200963	117	1
3.42790246595762	3.64337244479574	118	1
3.41366049994196	3.62063893071315	119	1
3.42088890029311	3.62440044201058	120	1
3.41462696096094	3.60063680628784	121	1
3.41802655413840	3.60220128445540	122	1
3.43243845521336	3.64644073535009	123	1
3.43481540612096	3.66747706362375	124	1
3.42752572211357	3.62782651065174	125	1
3.41255461539349	3.59074097400275	126	1
3.42750747257534	3.62850386346356	127	1
3.43289088984216	3.64611042408553	128	1
3.42261533298574	3.59091476470098	129	1
3.41438278421696	3.62708796991865	130	1
3.42553210098657	3.62290739190228	131	1
3.42853354945665	3.63117848588020	132	1
3.43089782101958	3.66253563443940	133	1
3.42661849967445	3.62819845753770	134	1
3.41639842465610	3.59155024107800	135	1
3.41824717036630	3.57110506641323	136	1
3.42525839874337	3.62860904212284	137	1
3.43861425573962	3.63663065630116	138	1
3.43648465226196	3.64214396438562	139	1
3.44643772114492	3.69310138029501	140	1
3.43986154777911	3.69348639669677	141	1
3.42077658369600	3.62741651712914	142	1
3.42553092077970	3.63475930328949	143	1
3.43119680822039	3.63849824042027	144	1
3.42607894830425	3.61541420190190	145	1
3.42640211648151	3.61778486927330	146	1
3.41453446260053	3.58301640445020	147	1
3.41610965823816	3.60282445392246	148	1
3.41881041749117	3.64857831151318	149	1
3.41842549848044	3.60767523293798	150	1
3.41490106138973	3.60377792006941	151	1
3.43209389296979	3.63863651325210	152	1
3.42094400614882	3.63028149217115	153	1
3.40693517821381	3.56179195527749	154	1
3.40128093940301	3.54141600626253	155	1
3.41168367998981	3.58547803270731	156	1
3.41731770874099	3.59302866743345	157	1
3.42887872315786	3.64290837143744	158	1
3.43708432189572	3.68229166019126	159	1
3.43334070467051	3.66295822026399	160	1
3.42113446787255	3.61749790106204	161	1
3.40797221023765	3.59229701687997	162	1
3.41377524439281	3.59798598474182	163	1
3.41267548126417	3.58127874218270	164	1
3.40644896207209	3.58164803477011	165	1
3.41879628053797	3.63886875699382	166	1
3.42183066824182	3.63916133852029	167	1
3.42709607078326	3.63567713265970	168	1
3.43404170158939	3.65089212998675	169	1
3.42640511703037	3.61040521887714	170	1
3.42214454441381	3.60644906605754	171	1
3.41188852286093	3.61182247065744	172	1
3.40618343361228	3.57573424983748	173	1
3.41601531005699	3.62221048409295	174	1
3.42607450396907	3.63150053009744	175	1
3.43765333444048	3.66429615452603	176	1
3.43114606676136	3.64689278240362	177	1
3.40754709435117	3.56131859989710	178	1
3.42278256455941	3.59481134224197	179	1
3.43211592914842	3.63305231555627	180	1
3.42214885663268	3.62271650311323	181	1
3.41826454031771	3.63793137810660	182	1
3.42182336741653	3.61400694012643	183	1
3.41498002705530	3.58061535178941	184	1
3.41353610555984	3.57904185761315	185	1
3.41195278041501	3.59590984522533	186	1
3.41520263988772	3.60173469293928	187	1
3.40934763313686	3.55617041289110	188	1
3.40886841582868	3.58838379537878	189	1
3.39757525395713	3.54231506139465	190	1
3.41238286274029	3.55641240579832	191	1
3.41150731531070	3.56269949851293	192	1
3.43197355731751	3.61505168348765	193	1
3.42968888500271	3.64205695727202	194	1
3.43447566832969	3.63530673122602	195	1
3.42548467817114	3.63059346452093	196	1
3.42743772093622	3.62418356914504	197	1
3.41983773647994	3.62026846997599	198	1
3.41868801200507	3.62914607411252	199	1
3.42883214008877	3.67773740786405	200	1
3.42010400592251	3.62314842142007	201	1
3.41501064490248	3.59666691240559	202	1
3.43010961479419	3.62580117940314	203	1
3.41776706483941	3.59998704145046	204	1
3.43059582891840	3.63736563804409	205	1
3.41355759684809	3.60243321876663	206	1
3.41014857180678	3.58665104194731	207	1
3.42205637300645	3.60755123394207	208	1
3.42089630940523	3.58741484141150	209	1
3.42604364697086	3.61279846456120	210	1
3.42618744620935	3.61838929534510	211	1
3.43206101041069	3.63727283292011	212	1
3.42877623513107	3.66295305598842	213	1
3.42160844997753	3.66409417665793	214	1
3.40710453943841	3.59254530133807	215	1
3.41532852205984	3.61643869102125	216	1
3.43570517192593	3.66017827418738	217	1
3.42387774667373	3.63047414584698	218	1
3.42029648468202	3.63038460023229	219	1
3.43130805824896	3.69346511926181	220	1
3.45449197442995	3.73437955113488	221	1
3.44192107674805	3.69391072098400	222	1
3.42310168909366	3.61679758442020	223	1
3.42629871646598	3.61972093377340	224	1
3.43031577523190	3.64498435637877	225	1
3.40951427882034	3.57428047101832	226	1
3.41372141429915	3.59494174655423	227	1
3.41877367393225	3.56955458877230	228	1
3.41425616751064	3.56289314548153	229	1
3.41833614381727	3.60084817133744	230	1
3.40276075491961	3.53076009531026	231	1
3.40462928700287	3.56135174983012	232	1
3.42044913488934	3.59505426836651	233	1
3.41670571610102	3.61842886613614	234	1
3.43568592841585	3.64201819634554	235	1
3.43731435582779	3.68383982635040	236	1
3.43771757573481	3.66997776610437	237	1
3.43119073668560	3.64034655500364	238	1
3.44907768952418	3.67632751734905	239	1
3.43676541984717	3.67354761479374	240	1
3.43886377887781	3.65199966732972	241	1
3.42743608053423	3.60740570032019	242	1
3.44853019821235	3.67307050354506	243	1
3.42960282020179	3.64388660679794	244	1
3.43116346269120	3.66186962222499	245	1
3.43280118301004	3.68254809806119	246	1
3.44595566255958	3.70823145289454	247	1
3.43985728864213	3.69414710717441	248	1
3.44813320150247	3.70680449220377	249	1
3.43699802521116	3.63777285452896	250	1
3.44478856885220	3.67718228748639	251	1
3.44903694329080	3.68784708314446	252	1
3.43246291955172	3.65986397541687	253	1
3.44479848324565	3.68618990364591	254	1
3.44665789318878	3.66264333387529	255	1
3.43634183892414	3.65387964985019	256	1
3.43650622939651	3.65279635199410	257	1
3.43690534247313	3.63042755894917	258	1
3.43007470424250	3.63876813927390	259	1
3.41951625946982	3.60781069705785	260	1
3.42138712131361	3.60821584325007	261	1
3.42079366726331	3.58510230883402	262	1
3.40483420319361	3.56528086391144	263	1
3.41761728730628	3.57476063801728	264	1
3.42698039187537	3.60873810040312	265	1
3.42641976976497	3.63987076411880	266	1
3.44003521274459	3.65234748753843	267	1
3.43444863297712	3.66276264844513	268	1
3.41653156177474	3.62192043907798	269	1
3.40486207426572	3.58354490965591	270	1
3.40755614052823	3.57374620062054	271	1
3.42093647273966	3.57452062690392	272	1
3.43440377943312	3.63241550798003	273	1
3.44103799724530	3.65648508123308	274	1
3.44505211052327	3.69095668172702	275	1
3.43062084778220	3.63203946033045	276	1
3.41256395303719	3.57907372880101	277	1
3.41640959811407	3.59969455354446	278	1
3.43223270315440	3.64152552042230	279	1
3.44237776647551	3.68778172261379	280	1
3.43062658339348	3.65330059640732	281	1
3.42945699779506	3.66725514242475	282	1
3.43932297566489	3.66735990306391	283	1
3.42764053141140	3.61267509450525	284	1
3.42237042125704	3.61560324539649	285	1
3.42186704718475	3.61565887934478	286	1
3.41228674955586	3.59489116800225	287	1
3.39495761579316	3.54167830384333	288	1
3.39506545196777	3.53849159908154	289	1
3.41662852212861	3.59515388447013	290	1
3.42603289039937	3.62031954293835	291	1
3.43208756231801	3.63876960274261	292	1
3.42685681673885	3.63065119710562	293	1
3.42641690769498	3.60608902616988	294	1
3.42518186166446	3.60018204207840	295	1
3.42917242079232	3.63620297081368	296	1
3.41178927170093	3.60971981529202	297	1
3.41647437805707	3.60967224681169	298	1
3.43111771404230	3.63323428804160	299	1
3.44051094853045	3.66743353528016	300	1
3.43403601169791	3.64557802430151	301	1
3.44502659757185	3.67710090226260	302	1
3.43143001375678	3.66248066705848	303	1
3.44690070640876	3.69459093467222	304	1
3.43048238577453	3.64438818400433	305	1
3.41603914127952	3.60959694751361	306	1
3.40917420370076	3.57496838849322	307	1
3.42493145431765	3.59544261459455	308	1
3.42762480738893	3.59745910532645	309	1
3.43656855055157	3.66626385833694	310	1
3.42159111356791	3.61497812253610	311	1
3.43114686130647	3.64815907715604	312	1
3.43439291490341	3.66284279797648	313	1
3.43642873440489	3.65177477451902	314	1
3.43329243434768	3.63743332951218	315	1
3.43664022627187	3.64606070410582	316	1
3.43347789759392	3.65162248799041	317	1
3.43117003643834	3.60728724642970	318	1
3.41926097421228	3.60041716666305	319	1
3.42110135308452	3.63155519663548	320	1
3.42152119874077	3.62541333992809	321	1
3.43990258923622	3.65153150945872	322	1
3.44391014230288	3.66376226318784	323	1
3.44070320147762	3.63537898768250	324	1
3.42951991643609	3.64982698316884	325	1
3.41463186436114	3.61834476846372	326	1
3.41133154740619	3.58851019042802	327	1
3.42644212093917	3.61797265702836	328	1
3.43123771075185	3.63637159124910	329	1
3.43811103274154	3.65898997179620	330	1
3.42700282431009	3.64554820264890	331	1
3.42469651464763	3.63050844446256	332	1
3.42664699626533	3.60988315850482	333	1
3.43358749303663	3.62165460587757	334	1
3.42712825732865	3.62729435653495	335	1
3.43983096270143	3.66488624747573	336	1
3.43705287243099	3.65650661210319	337	1
3.44051634262262	3.66863835628268	338	1
3.43658702792925	3.68031407700712	339	1
3.44218757971025	3.68141776419326	340	1
3.43569015289001	3.63626073626138	341	1
3.44068812138250	3.65360119848195	342	1
3.43376671896247	3.62231252958721	343	1
3.44961973842031	3.67635414240847	344	1
3.42770270037863	3.62750336854446	345	1
3.42862192648792	3.63343499486882	346	1
3.43826827201161	3.65500395533154	347	1
3.41841670171735	3.59314292370105	348	1
3.41129987271855	3.56718942836575	349	1
3.40337816267206	3.54640307571231	350	1
3.40270069713735	3.52794161183187	351	1
3.41904118773563	3.58721070042771	352	1
3.42994384977535	3.65464329455005	353	1
3.41555710035275	3.60970183449669	354	1
3.41363563995308	3.59205623631480	355	1
3.41097239904385	3.61653486498456	356	1
3.42707222839937	3.63423436962742	357	1
3.41855265679659	3.61712750645904	358	1
3.43587459623106	3.65146252848511	359	1
3.45216048420271	3.67965533540299	360	1
3.44864992842581	3.72338977336409	361	1
3.43484729364370	3.66289523507619	362	1
3.42744143971236	3.63477688136914	363	1
3.43166179331881	3.63232764661784	364	1
3.43756095081944	3.65686492590374	365	1
3.43944379682301	3.68864295713674	366	1
3.43532593883235	3.63860374083318	367	1
3.42929714814128	3.64703194631587	368	1
3.41627331636681	3.63894818662683	369	1
3.42462830938983	3.64343317216922	370	1
3.44926698499877	3.67116577563550	371	1
3.44278944839550	3.67179287589310	372	1
3.43805065966948	3.66377135696341	373	1
3.44703895930264	3.68635996642763	374	1
3.44422559228894	3.66427810001897	375	1
3.43807131609859	3.65024641996712	376	1
3.44163353905549	3.64447279422676	377	1
3.43702005607618	3.64470436042625	378	1
3.44249706450829	3.63399487698421	379	1
3.42699914352535	3.62713179437796	380	1
3.43056182271409	3.62431532987109	381	1
3.42896491481754	3.61568577481430	382	1
3.42566094629232	3.61388339816439	383	1
3.41760090265757	3.62175057579351	384	1
3.41049267653439	3.58906413029140	385	1
3.43301998736748	3.62631173950198	386	1
3.43540599668505	3.65359781177418	387	1
3.42624645822847	3.62794553366029	388	1
3.44012590656051	3.68070906469244	389	1
3.44232102883646	3.66994266919869	390	1
3.44897541347849	3.68326523542593	391	1
3.42743583085499	3.65196344913286	392	1
3.41992680954242	3.64261314128617	393	1
3.42247605982520	3.67720459081429	394	1
3.42718653936966	3.64518566245687	395	1
3.41833285602532	3.60790386645843	396	1
3.41686609450395	3.58967375843816	397	1
3.41963573144211	3.56222976127387	398	1
3.43460298484857	3.64214260489599	399	1
3.44346119231179	3.65144369110940	400	1
3.44034469834240	3.65503561168743	401	1
3.43347755041258	3.65066041184712	402	1
3.42461897493475	3.61393548308813	403	1
3.42272306928525	3.59112062947210	404	1
3.42415301651965	3.61362365606164	405	1
3.42097967687984	3.61522144135916	406	1
3.41036977507447	3.57900317611103	407	1
3.42429230243662	3.63574815667671	408	1
3.43442914453215	3.65285327871643	409	1
3.41968098852829	3.62411971879422	410	1
3.42494840364370	3.63066115771452	411	1
3.44125961942238	3.67598148047615	412	1
3.44399879692014	3.67571765642029	413	1
3.43941249961161	3.68582516934446	414	1
3.44306042953547	3.68732907611691	415	1
3.43330370241050	3.66025473035919	416	1
3.43709400655538	3.63866704982040	417	1
3.41920021482103	3.57788779576490	418	1
3.41765617539131	3.58911606248122	419	1
3.41673853770260	3.59160142486142	420	1
3.43487808675645	3.62696401610474	421	1
3.43468421036714	3.65199178291598	422	1
3.43550354110280	3.64985548920430	423	1
3.44133237410235	3.67655095001471	424	1
3.42196250675475	3.65400429713762	425	1
3.43745501803845	3.63702833090945	426	1
3.42623148204589	3.60441288736373	427	1
3.42677673791009	3.63687035961391	428	1
3.43395868246886	3.63192215784042	429	1
3.45193307791463	3.69383574899749	430	1
3.43764377851218	3.64500950866776	431	1
3.40814505775197	3.57061978887252	432	1
3.41537399940516	3.59085874560810	433	1
3.41506037467972	3.57762835363620	434	1
3.41676515043927	3.58014190807985	435	1
3.41328030254109	3.57356397840739	436	1
3.40726719545444	3.55262287601400	437	1
3.42112149904504	3.62995512960477	438	1
3.43997209442480	3.67204710049389	439	1
3.44832604290313	3.67547442995297	440	1
3.44723478055526	3.65843927608528	441	1
3.43391009721980	3.63589529176627	442	1
3.43864462858337	3.66998132281236	443	1
3.44636030742796	3.69570452025999	444	1
3.44512784747447	3.70104350378807	445	1
3.42946518484588	3.62125426176490	446	1
3.42962969575421	3.60737976779297	447	1
3.43232265694621	3.63836853708917	448	1
3.42479927286618	3.62824100757079	449	1
3.43256226924547	3.62731604737754	450	1
3.43091818306206	3.62590116967572	451	1
3.43587347380563	3.65338473979172	452	1
3.44345814601466	3.66317730622896	453	1
3.43649909246387	3.64688442034181	454	1
3.43765988226833	3.63508333916314	455	1
3.43314301490711	3.66836586358525	456	1
3.42438792749383	3.62983100717226	457	1
3.41522908300837	3.60899961640975	458	1
3.42510876358165	3.62124676084672	459	1
3.42918167828258	3.63971576081499	460	1
3.43837202639084	3.66118369889202	461	1
3.43392574696128	3.63591134572335	462	1
3.42637469693506	3.63703383640636	463	1
3.43398852566194	3.65710765896255	464	1
3.44917902082556	3.71013063725131	465	1
3.44381409734950	3.67118246979891	466	1
3.43673657612177	3.66705393594609	467	1
3.42412626840050	3.58871987023448	468	1
3.42090543739281	3.58082950162639	469	1
3.42256321374784	3.56123731090038	470	1
3.43195907940802	3.64395286113455	471	1
3.44016605144669	3.67634225818582	472	1
3.44250812071802	3.64156848450356	473	1
3.41135353462174	3.58559714569840	474	1
3.41521731529821	3.56290104138736	475	1
3.42757896022561	3.64565149726999	476	1
3.41698710131392	3.61087760149632	477	1
3.40753329275935	3.55776808262320	478	1
3.42215550523261	3.58810744120111	479	1
3.42530987844831	3.58970855744109	480	1
3.42572560453859	3.60859808268035	481	1
3.42480544637110	3.62791684466426	482	1
3.43495509143166	3.63831386430142	483	1
3.41487514098892	3.60301851700028	484	1
3.43064625547859	3.61230258659049	485	1
3.42963685668660	3.61398901036199	486	1
3.43670172684401	3.65763167253143	487	1
3.43190092164789	3.65939604862802	488	1
3.44262590394228	3.67666472604304	489	1
3.44253471462538	3.68848959848522	490	1
3.44846585328508	3.68889155154561	491	1
3.44338397978302	3.68568829280865	492	1
3.44222630026327	3.70316574151628	493	1
3.44900203721691	3.69885660535389	494	1
3.44595700367031	3.66439997924270	495	1
3.45042979946181	3.69909287394595	496	1
3.45322684933950	3.69020171524168	497	1
3.44938273604804	3.68675300724287	498	1
3.44459213860476	3.67521944683145	499	1
3.44472333936594	3.66506630272465	500	1
3.44263316552622	3.68387732788830	501	1
3.43412853759875	3.66810964903102	502	1
3.43856832118796	3.69410223580742	503	1
3.42000843908186	3.62051058184495	504	1
3.42327013400731	3.60217201028722	505	1
3.42424208378261	3.62567483337844	506	1
3.40924008984859	3.59535533554224	507	1
3.40733370706318	3.60358695409180	508	1
3.41813199856696	3.60958346711577	509	1
3.41995794134601	3.62163657518150	510	1
3.41730901034199	3.60481772032385	511	1
3.42224195067055	3.59297855087427	512	1
3.42244202008179	3.60135386343067	513	1
3.44248164426310	3.65795097907145	514	1
3.43613375899098	3.63590307800189	515	1
3.42121086363833	3.59681626836547	516	1
3.42196221388904	3.61346614668149	517	1
3.43640530409446	3.64439013921488	518	1
3.42553738518781	3.62330757940642	519	1
3.43497728821039	3.64968210475165	520	1
3.44247379687049	3.69349891543365	521	1
3.45160331403775	3.72729003672510	522	1
3.45009270665743	3.72788059449208	523	1
3.44366284565362	3.71021039612087	524	1
3.44323357406725	3.70601379300689	525	1
3.42543006199984	3.59940610293534	526	1
3.42323383175078	3.60303872183354	527	1
3.43018379055330	3.60819706349799	528	1
3.42623926329701	3.60825683815694	529	1
3.42035114769174	3.61445801751838	530	1
3.41576879214423	3.61976604902849	531	1
3.43419717385949	3.64169801253191	532	1
3.42893360918853	3.63704424599963	533	1
3.43248906286175	3.69018594817643	534	1
3.45464401692000	3.70974060181466	535	1
3.44699370369625	3.70795890256975	536	1
3.43949820454075	3.69134354894308	537	1
3.43480737376520	3.69181698030631	538	1
3.42964571382509	3.63503724314529	539	1
3.41434333106509	3.59513147854560	540	1
3.40713985824240	3.53694694041852	541	1
3.39881381532333	3.52208424133347	542	1
3.40814108785578	3.58565458058576	543	1
3.42003491647519	3.59306736715457	544	1
3.42480057941688	3.61045704522414	545	1
3.41914302037755	3.59736358631431	546	1
3.43184972252201	3.61569762754778	547	1
3.43797728355482	3.65119736907322	548	1
3.43605433298557	3.63164396990010	549	1
3.41948960501497	3.60113602594548	550	1
3.43381684736917	3.60757482958948	551	1
3.42718169153817	3.60278228413809	552	1
3.41377308764216	3.55689419616853	553	1
3.43021085257831	3.61546402350595	554	1
3.43479385795305	3.64117449733307	555	1
3.42503238190033	3.62504618077324	556	1
3.43531176957530	3.65654552961903	557	1
3.42968509206088	3.65930538978426	558	1
3.43875942803798	3.63708253654068	559	1
3.42642705449492	3.59603081704999	560	1
3.43126577826087	3.62772899970207	561	1
3.43393984618393	3.64908458450834	562	1
3.43096429938418	3.63174166037756	563	1
3.42242134551334	3.59567049077162	564	1
3.42742116868696	3.64194778990126	565	1
3.43401293446244	3.65137472947248	566	1
3.43513288054310	3.59291536203382	567	1
3.43127162281159	3.63300118110926	568	1
3.43740379786675	3.62891194094707	569	1
3.43924819592797	3.68173891342561	570	1
3.41303823147747	3.62415829443245	571	1
3.42392305064457	3.63289461910004	572	1
3.41839364236357	3.60247123419406	573	1
3.42423389916614	3.60428022178192	574	1
3.43004080038426	3.66433117930996	575	1
3.41168411194904	3.63113269959961	576	1
3.42769863141190	3.62767106861344	577	1
3.43314864226129	3.62700564869671	578	1
3.42331555123372	3.61671668848141	579	1
3.41647590673060	3.58755605082163	580	1
3.42887796609239	3.62340036514769	581	1
3.43192979373671	3.66470711448613	582	1
3.43311153236370	3.66748304390948	583	1
3.44187538346104	3.69497597013648	584	1
3.43953686064258	3.66808543330699	585	1
3.43031822273784	3.64536283669983	586	1
3.42883167800170	3.65205385427741	587	1
3.42480577874208	3.63115578713192	588	1
3.41389770699091	3.59833593003428	589	1
3.40671695619859	3.58997885256564	590	1
3.41097194549911	3.58279703856224	591	1
3.41960525764499	3.58749102073029	592	1
3.42426961250960	3.62454515770180	593	1
3.42216280616440	3.62087789213518	594	1
3.42026035607703	3.60921430793428	595	1
3.41289405309492	3.62501038811408	596	1
3.43141344972477	3.63479938867470	597	1
3.42420978606763	3.61415560383990	598	1
3.43675333448943	3.66670031284780	599	1
3.41915450182891	3.60360402059944	600	1
3.42637348867288	3.62809290275005	601	1
3.43046381951887	3.63218657660423	602	1
3.44351164053656	3.69950388713230	603	1
3.42543614571487	3.62056441843375	604	1
3.42705004112717	3.64018023248179	605	1
3.44043976212100	3.67720233599042	606	1
3.43606979311392	3.67275504650876	607	1
3.42027410432247	3.63668658576062	608	1
3.41809673038260	3.61430055066696	609	1
3.43246042191262	3.64551311466139	610	1
3.42900294257930	3.62532852276034	611	1
3.43007654004843	3.62573797240371	612	1
3.42690576176241	3.60177998263878	613	1
3.41469426677685	3.60590312420127	614	1
3.42393925349617	3.66383491468792	615	1
3.43459763594133	3.68305561418029	616	1
3.42997414157601	3.63067676411883	617	1
3.41923780732243	3.57598170206123	618	1
3.42100498245640	3.57370557932993	619	1
3.42216817968851	3.60860769709927	620	1
3.41720865149090	3.59476353550899	621	1
3.41289157968108	3.58644675515696	622	1
3.41015776475808	3.60248782166034	623	1
3.41777688125572	3.63023613482122	624	1
3.41811482978605	3.58771200170002	625	1
3.41042725529794	3.57864573643614	626	1
3.41976425300240	3.58857793952550	627	1
3.41403160744097	3.59252006102852	628	1
3.42918649781967	3.66276325172990	629	1
3.44727916856761	3.68212783488445	630	1
3.43281059985359	3.63198630840216	631	1
3.43273540306443	3.63886811924031	632	1
3.43016912712442	3.65188483495473	633	1
3.44947862865628	3.68072894225065	634	1
3.43420601736693	3.65011672371464	635	1
3.42799675850938	3.63813032908489	636	1
3.42428482067841	3.62571801716695	637	1
3.44343643369968	3.69511158272067	638	1
3.44244518039853	3.69676128767617	639	1
3.43885456514391	3.70808929737199	640	1
3.42951275937390	3.65731954263901	641	1
3.44011166258664	3.65789928001666	642	1
3.41779748925314	3.59575466278592	643	1
3.40677011047750	3.55924064567538	644	1
3.42185941041396	3.61184327188603	645	1
3.42400973603317	3.62488827845169	646	1
3.42472449293509	3.62522034213228	647	1
3.43679133804679	3.67427371017731	648	1
3.43879754274293	3.69001169810436	649	1
3.43371545872147	3.65179817235051	650	1
3.43093565918678	3.63834055127959	651	1
3.42533660753327	3.63183322921335	652	1
3.42814976543502	3.64026524537848	653	1
3.41225501391983	3.58621280183908	654	1
3.42592153618163	3.62950198214831	655	1
3.43218589653549	3.64586551335453	656	1
3.44521915281784	3.68466892872623	657	1
3.44387116635547	3.68996847966780	658	1
3.43770733633889	3.66380662598675	659	1
3.42577732789970	3.63175722076453	660	1
3.43011227754218	3.64166308054634	661	1
3.42233736840819	3.62514759979658	662	1
3.42493831823037	3.59268476931767	663	1
3.43409026167742	3.68222189256205	664	1
3.42739982413537	3.63408228575985	665	1
3.42798871397016	3.62232824042909	666	1
3.43307434407750	3.64248475564404	667	1
3.43588198976096	3.62238683063666	668	1
3.43725040140206	3.65575262310388	669	1
3.44454469956164	3.66000125315912	670	1
3.44806187255772	3.69234822262233	671	1
3.44550424805034	3.67232951785394	672	1
3.44473200452450	3.65432929159806	673	1
3.42959742075768	3.64401172403663	674	1
3.41814149846313	3.62272455505217	675	1
3.42861256895516	3.61408738553321	676	1
3.43249798016139	3.61891581315200	677	1
3.41309032044071	3.58504148018703	678	1
3.40922806128027	3.56023852284621	679	1
3.41289468734940	3.58630454563543	680	1
3.41779133620851	3.61507151328290	681	1
3.41741733164496	3.60701322640688	682	1
3.43312023657674	3.64833169171954	683	1
3.42163686390396	3.59666781602312	684	1
3.44149196419324	3.66560607590270	685	1
3.43053548450830	3.64439309223978	686	1
3.42865880331601	3.62032337822668	687	1
3.42935382825306	3.61463072635880	688	1
3.42281005588417	3.60999282437820	689	1
3.41870952324771	3.60368463270435	690	1
3.42819053386192	3.59192035855251	691	1
3.40898532879464	3.54938996534516	692	1
3.41375518935326	3.56997869523169	693	1
3.42303243752935	3.59574342552206	694	1
3.41697144603800	3.59209365659154	695	1
3.41949879830357	3.61211402824203	696	1
3.40679147802928	3.55598305280688	697	1
3.40654915511214	3.55879069698096	698	1
3.41228446914329	3.55671754277397	699	1
3.40763516282602	3.56872225153228	700	1
3.41125055279830	3.57973142658354	701	1
3.41580523579032	3.56774754272987	702	1
3.42896190364173	3.64280239958141	703	1
3.41687780309303	3.64177601949576	704	1
3.43020022505257	3.66680908064204	705	1
3.42484111039148	3.64788710626481	706	1
3.43024997236864	3.67415400319251	707	1
3.42962848065447	3.64269455098241	708	1
3.42375998004281	3.63001823627736	709	1
3.43558323718270	3.67689009527177	710	1
3.44291483603615	3.71942826649893	711	1
3.42866785403792	3.66473098210708	712	1
3.41917512480509	3.62108626402169	713	1
3.39884182506756	3.55868218295872	714	1
3.42515875634326	3.61712191533145	715	1
3.43683190058488	3.67040979895922	716	1
3.43524685984613	3.66070892588294	717	1
3.43946894451073	3.68059430290299	718	1
3.44020376277856	3.67158629690937	719	1
3.42464029396531	3.61906251557174	720	1
3.41391105864705	3.60172729896908	721	1
3.42581263177474	3.65190020139656	722	1
3.42391578066083	3.62438531277850	723	1
3.43354359498987	3.66187728372469	724	1
3.42857767759805	3.65624363033064	725	1
3.45002412480560	3.70413790210684	726	1
3.45037565865851	3.72284928040048	727	1
3.44576653108405	3.70054010474912	728	1
3.42806150381801	3.63169880716426	729	1
3.42192783522906	3.60491868162867	730	1
3.42854280712723	3.63967438225119	731	1
3.44884947716262	3.70569940519782	732	1
3.44315878086004	3.65793299521065	733	1
3.42711918268826	3.62103109429503	734	1
3.41657016192309	3.59886403686201	735	1
3.42882113046526	3.63261637797206	736	1
3.43157362278663	3.66027303888636	737	1
3.43514839283815	3.67897515697902	738	1
3.44378837933959	3.67557750763148	739	1
3.44056194079926	3.67639234123306	740	1
3.42723404194680	3.66751573646699	741	1
3.43420191255519	3.64447155582791	742	1
3.41391059271138	3.63333886269879	743	1
3.40754465691457	3.59381558424009	744	1
3.41182806333880	3.60414061399986	745	1
3.43346263002992	3.65091865703581	746	1
3.43790484242156	3.64300786876091	747	1
3.42992163536422	3.65881556052572	748	1
3.42431040990705	3.62787063357805	749	1
3.42854145774156	3.65036794921207	750	1
3.43461105357930	3.64095209814547	751	1
3.41466444548055	3.56896761220266	752	1
3.41213547332344	3.56057853496507	753	1
3.42401991788443	3.61210158924292	754	1
3.42485258208292	3.62484959412777	755	1
3.42139155636925	3.58690457232272	756	1
3.40563288645997	3.56510346042698	757	1
3.40598221643980	3.57503195615044	758	1
3.41370832879808	3.58752842447758	759	1
3.41306814217488	3.57842366135183	760	1
3.41714902857652	3.60230256397882	761	1
3.41932505758100	3.60900085991738	762	1
3.42822783581721	3.63921481544031	763	1
3.41349846590124	3.60170667034899	764	1
3.41375486594383	3.58822067345651	765	1
3.41594827651267	3.60057092279447	766	1
3.41091626470815	3.57494051027178	767	1
3.41688934872464	3.58877587708085	768	1
3.42257294519378	3.60533549582195	769	1
3.42070512069753	3.61507740016681	770	1
3.44145337140368	3.65908385031521	771	1
3.44001222711942	3.66560799980242	772	1
3.43570100514825	3.67094112032998	773	1
3.41984865566511	3.60457899457894	774	1
3.41836156341124	3.58918037751685	775	1
3.42679038821905	3.61839048179395	776	1
3.44860189860691	3.69174084579854	777	1
3.44632241672727	3.68934860052459	778	1
3.45257797686447	3.74308423151036	779	1
3.46132317868499	3.77843204431227	780	1
3.44682980645570	3.74333862961971	781	1
3.44313106025078	3.71831375687624	782	1
3.43919928261485	3.69692646340432	783	1
3.43766372517157	3.68244305880790	784	1
3.43269616842856	3.66447738431623	785	1
3.43450915195676	3.65859175386235	786	1
3.44129754513503	3.67664863785290	787	1
3.42852405354139	3.64161095274524	788	1
3.42250119028172	3.62069819243193	789	1
3.42777327222276	3.64617732889172	790	1
3.42827798770283	3.63102511112254	791	1
3.43050162475315	3.65446687294922	792	1
3.43434521573414	3.67430912962887	793	1
3.43963545380561	3.69170208148908	794	1
3.42800206180164	3.67482935770870	795	1
3.43505264379536	3.64786280960062	796	1
3.41556474919333	3.59443084380836	797	1
3.43098722451243	3.63468098042167	798	1
3.42621445175801	3.62936882761789	799	1
3.41582229950543	3.60618771061671	800	1
3.40325915317037	3.58260903936881	801	1
3.42388846914975	3.60219471376313	802	1
3.41065594352703	3.58009318004429	803	1
3.41187275435935	3.59477449654230	804	1
3.42282127320258	3.62574251642399	805	1
3.44282681520952	3.69656384002312	806	1
3.43050187682234	3.67369754381554	807	1
3.43107208921766	3.67147654062116	808	1
3.42779617941722	3.63078563903460	809	1
3.42080339939990	3.62010083057382	810	1
3.40116300454326	3.57392013408761	811	1
3.41645776953729	3.60390238462946	812	1
3.41959692994383	3.65228115039176	813	1
3.42164442167579	3.63762450090992	814	1
3.43165272646342	3.64568476284438	815	1
3.41387516108682	3.62655525689935	816	1
3.40467400887247	3.59137877982008	817	1
3.40850258105172	3.58811554315935	818	1
3.42885697629961	3.64259406603411	819	1
3.42992550881844	3.61510977611540	820	1
3.42962769033425	3.65797017003090	821	1
3.44368797289964	3.69838291148245	822	1
3.41976839140308	3.63084416312222	823	1
3.42146912193052	3.64489240600112	824	1
3.42194971686678	3.62184671507324	825	1
3.43520907037207	3.66530774306883	826	1
3.44515713891845	3.69352366729909	827	1
3.43337814853808	3.66505332800374	828	1
3.43477486617832	3.66216552942864	829	1
3.43439357778053	3.66507416142153	830	1
3.42881530716752	3.65134569353540	831	1
3.42892142786589	3.64254377640379	832	1
3.42337658567129	3.61674472885467	833	1
3.41856114640902	3.59366632978959	834	1
3.43956324188822	3.64238274899695	835	1
3.43835528585330	3.65596503619073	836	1
3.42401267514022	3.59713662524090	837	1
3.41168656035689	3.58444857590804	838	1
3.41187543575670	3.58549287509571	839	1
3.40980495433243	3.56624292095318	840	1
3.40958129423959	3.58454616521623	841	1
3.42289210463624	3.58482391047888	842	1
3.42260883672716	3.62654567500161	843	1
3.41012547048061	3.59650740774755	844	1
3.41443620509304	3.61549816546955	845	1
3.42457499132596	3.63228201027811	846	1
3.40241816633778	3.58653289389082	847	1
3.40187511227300	3.57647326207838	848	1
3.40546496658013	3.55753145008315	849	1
3.41696815488704	3.59208373032897	850	1
3.41708538327568	3.61606841543202	851	1
3.41326165322457	3.59328187790197	852	1
3.39711043445611	3.55315890436213	853	1
3.41533751881058	3.61399827420394	854	1
3.42163256288839	3.62035240728904	855	1
3.42763568563853	3.64458438996471	856	1
3.42244394919248	3.64613988315860	857	1
3.43298553287570	3.67868519802694	858	1
3.41989125051662	3.61490313219996	859	1
3.42399612778135	3.63710679529624	860	1
3.42871800187697	3.64020138742401	861	1
3.40660653545320	3.59817799188666	862	1
3.40737399589680	3.61013829546702	863	1
3.41644980295454	3.62653568786656	864	1
3.39690191594113	3.56044813454672	865	1
3.41027467186754	3.58947852060944	866	1
3.42176397156059	3.62063123686142	867	1
3.41981786097080	3.64532761880107	868	1
3.43420356105435	3.68629744214969	869	1
3.43047071801374	3.62710611644157	870	1
3.42172982376671	3.62912341803649	871	1
3.41295367588898	3.61104647200587	872	1
3.41600484434731	3.58255610300922	873	1
3.41579205856306	3.60677948794309	874	1
3.41605798041178	3.61037364150832	875	1
3.40942874514856	3.57525797566527	876	1
3.41400037776343	3.59818900704756	877	1
3.40666051507692	3.55879550121538	878	1
3.40911229096227	3.56434905491170	879	1
3.41334923284532	3.59025807167019	880	1
3.41099051185797	3.62196420494635	881	1
3.43240663005139	3.65450267949048	882	1
3.41969572406027	3.58875206397909	883	1
3.43318335206661	3.60493354273309	884	1
3.43370597061025	3.62951481156488	885	1
3.44061202998527	3.66764591074307	886	1
3.43545312351924	3.66794204040970	887	1
3.41963652027132	3.60656325508691	888	1
3.41530488094760	3.59083424640408	889	1
3.42574185848555	3.62747316300898	890	1
3.40233032232132	3.57259133957156	891	1
3.40287239165655	3.56891231221916	892	1
3.41964865558832	3.61656456418556	893	1
3.41782933444141	3.63020176848731	894	1
3.41312065411607	3.62665556369924	895	1
3.41115550319300	3.61251865607974	896	1
3.41005312268366	3.61783793303076	897	1
3.41567677832103	3.63211312382005	898	1
3.42077855859979	3.62952845063276	899	1
3.42566938079528	3.58338911966084	900	1
3.41078720465725	3.56860957635483	901	1
3.42007291060926	3.61014177189319	902	1
3.41561607423742	3.60993742921438	903	1
3.43468783329091	3.64533691302310	904	1
3.43099028965322	3.64376817077914	905	1
3.42360462544659	3.60893468182170	906	1
3.41688961217099	3.58963857680846	907	1
3.40837136223121	3.63225335556488	908	1
3.40663802021104	3.61900080961670	909	1
3.41157122209977	3.60638645075447	910	1
3.42064340852445	3.60085237294870	911	1
3.43350302390244	3.62464097176559	912	1
3.41861983826473	3.60224292089174	913	1
3.39525986214948	3.55452162361773	914	1
3.39210570814994	3.51684061048682	915	1
3.41400855310379	3.58714708290904	916	1
3.43320887340583	3.63995485243751	917	1
3.42786574031903	3.62177196115970	918	1
3.42374404619740	3.61090753376467	919	1
3.42066012703338	3.58590007294712	920	1
3.41517708565452	3.60689136430383	921	1
3.41783909176556	3.61776427095639	922	1
3.42184964026442	3.61185525044282	923	1
3.43982913974633	3.70720743112429	924	1
3.43448301856370	3.68555731083320	925	1
3.43860752505212	3.67582830811421	926	1
3.42576283348579	3.66067519161778	927	1
3.43114899741576	3.67030913720455	928	1
3.44406377932712	3.69260675267774	929	1
3.44468789990595	3.70433928811200	930	1
3.43499236239651	3.66022916040599	931	1
3.41210969419448	3.60073888512899	932	1
3.41240877247665	3.61293933222690	933	1
3.41536320644573	3.61870518588990	934	1
3.41378586480098	3.58515770816800	935	1
3.39406911087635	3.53701703119316	936	1
3.40302240774687	3.55313670402455	937	1
3.40134883589231	3.55528834575327	938	1
3.40569083038014	3.58293529730434	939	1
3.41552121355839	3.61944738771956	940	1
3.40957722042735	3.60017413290644	941	1
3.42121025948687	3.63206484977618	942	1
3.42313679566442	3.65996954395829	943	1
3.40959213510244	3.60671552170307	944	1
3.41591443503169	3.60588072082751	945	1
3.41847703551931	3.64339643917110	946	1
3.42064780012046	3.64012931982261	947	1
3.43953934330442	3.67507309157072	948	1
3.43715474158889	3.68135714993630	949	1
3.42967061592074	3.64791514842890	950	1
3.41086874935140	3.59095426812456	951	1
3.41866166502402	3.61536049766592	952	1
3.41253773525937	3.56617497338892	953	1
3.42133099787853	3.57581056364790	954	1
3.43024103929117	3.60337852841712	955	1
3.42957972397480	3.61833749608136	956	1
3.44949823874030	3.70462788123650	957	1
3.44708179090013	3.69415057756365	958	1
3.44096749399689	3.71022924923996	959	1
3.43468792499989	3.69522765132533	960	1
3.44118196192212	3.68010946003022	961	1
3.43619491647197	3.69910206533896	962	1
3.43277480381585	3.66142280659281	963	1
3.45098486279416	3.69528230170891	964	1
3.43007510661693	3.66244679354271	965	1
3.42484787137072	3.59630402120248	966	1
3.41551207985516	3.59927264678207	967	1
3.42600683278325	3.64719506202063	968	1
3.41957925002033	3.63982691587482	969	1
3.41707409894019	3.61743084289545	970	1
3.43265342544945	3.62407463491970	971	1
3.41614109241930	3.61121877684239	972	1
3.40881278092467	3.56469971676049	973	1
3.41357462632966	3.59687371162828	974	1
3.40332576185466	3.58349262069922	975	1
3.42239017588640	3.60723637837207	976	1
3.43669400017612	3.66971858618239	977	1
3.44211252407619	3.65455060867178	978	1
3.41713687272356	3.61538063379745	979	1
3.42320179083624	3.64084058378229	980	1
3.42881535426466	3.63607884076874	981	1
3.42898086154790	3.63118188406835	982	1
3.42908853285927	3.64485914818191	983	1
3.41601597405876	3.62444881380840	984	1
3.42142604375911	3.61864317047428	985	1
3.40393770206033	3.57588022015816	986	1
3.40184532511394	3.54705308720598	987	1
3.39159342773358	3.50980873746408	988	1
3.41287017823658	3.57280220022395	989	1
3.41046260173155	3.55985679289370	990	1
3.41197546472080	3.58939433303941	991	1
3.41430185354292	3.60300680386351	992	1
3.42852640538544	3.64876424642888	993	1
3.43109742220390	3.64318398568703	994	1
3.42357250724290	3.61916446140387	995	1
3.41548220716971	3.60337688432620	996	1
3.41193362030293	3.60575195279113	997	1
3.41734276980881	3.60973858041382	998	1
3.43176791761448	3.64236627564328	999	1
3.42667479423904	3.62416494340837	1000	1
3.42331983122867	3.63651259447432	1001	1
3.43176905048017	3.61885413512060	1002	1
3.44802521765414	3.69516350388550	1003	1
3.43904502125250	3.65827907474345	1004	1
3.43466640765684	3.65191066398774	1005	1
3.43298019013023	3.64117568225838	1006	1
3.43931537194553	3.65414875960284	1007	1
3.43870023839217	3.66614062111349	1008	1
3.43421445068174	3.65695794724196	1009	1
3.41107933446240	3.57174972878952	1010	1
3.40593000152046	3.58139546701643	1011	1
3.42869538737581	3.64006828987116	1012	1
3.42635971998239	3.64996991710232	1013	1
3.42300896348268	3.62458771470923	1014	1
3.41820372319492	3.58930522679278	1015	1
3.42523097099761	3.60774410750966	1016	1
3.42425173308439	3.60796059801530	1017	1
3.42551323059090	3.61884960930245	1018	1
3.41942031501352	3.62817461923354	1019	1
3.41842019445183	3.64598880979005	1020	1
3.42278646088816	3.62802638265296	1021	1
3.43558586704757	3.66104900175984	1022	1
3.41530383513006	3.61447731347513	1023	1
3.40568296720536	3.56657260807648	1024	1
3.41104754945266	3.58614923850097	1025	1
3.40837749936551	3.58658441236300	1026	1
3.41390858650643	3.59060050327291	1027	1
3.43202512416425	3.64791480897977	1028	1
3.43241733472911	3.66611567641255	1029	1
3.43826867719970	3.69287491872355	1030	1
3.45703927948743	3.72530759243386	1031	1
3.43644816768734	3.67887857443235	1032	1
3.42254052645045	3.63892669769569	1033	1
3.41082869631330	3.58352621108319	1034	1
3.40728199426715	3.58894596623400	1035	1
3.41446104322732	3.63213897571903	1036	1
3.42498603989749	3.63691166206159	1037	1
3.43213776914706	3.62834764559820	1038	1
3.44971474453192	3.65626307155374	1039	1
3.43394932726366	3.63904522075608	1040	1
3.42559912836069	3.61050034556855	1041	1
3.42650092536296	3.63317327550779	1042	1
3.42630885834888	3.62078764293240	1043	1
3.43382658605113	3.66912542182359	1044	1
3.43144008714597	3.66878747756571	1045	1
3.42004378516552	3.63651156548495	1046	1
3.43576437505816	3.64621067518791	1047	1
3.43287505104081	3.65299711227899	1048	1
3.42173842986236	3.59151937336302	1049	1
3.41603126461794	3.55926004012367	1050	1
3.42141477280040	3.59788894754804	1051	1
3.43634108951591	3.64583650771180	1052	1
3.42346654240920	3.63027602296478	1053	1
3.42115961856956	3.61181325972238	1054	1
3.43689544176258	3.65214061938455	1055	1
3.44856392118745	3.68373834422707	1056	1
3.43920178796860	3.66223691854781	1057	1
3.42568344285720	3.63717491316441	1058	1
3.42405181168554	3.61795232862518	1059	1
3.41865502171187	3.60644360643067	1060	1
3.42967879349373	3.64181884126068	1061	1
3.43034682972347	3.64443877358501	1062	1
3.43250299333530	3.63046461297228	1063	1
3.41831608220143	3.58685621082203	1064	1
3.39957853216652	3.54154602401836	1065	1
3.40956088507280	3.57693799994294	1066	1
3.40176178212149	3.57914464474380	1067	1
3.42001793243069	3.59079719528183	1068	1
3.41116735275136	3.58237520405929	1069	1
3.42390889160448	3.61169122118869	1070	1
3.42410142998300	3.60271030679867	1071	1
3.43142496417087	3.60637376510537	1072	1
3.43369665653664	3.63535462362472	1073	1
3.44248500106558	3.65876045079901	1074	1
3.41788174176397	3.58754978943573	1075	1
3.40610348276916	3.56389017294861	1076	1
3.40749871455553	3.57369937143244	1077	1
3.41808990708265	3.57827641709845	1078	1
3.41657354484675	3.60675569144384	1079	1
3.42896284445374	3.62991654932966	1080	1
3.43606017560628	3.64321245003191	1081	1
3.40188253028972	3.57770896917516	1082	1
3.40442732104796	3.58329368801019	1083	1
3.42662555113115	3.66208192329653	1084	1
3.44413362395905	3.70955374576440	1085	1
3.43268589646916	3.67038927143428	1086	1
3.42307347428462	3.64403335533776	1087	1
3.43193106742707	3.65425802847308	1088	1
3.42819037773393	3.62911133474055	1089	1
3.42237339494017	3.63980280464857	1090	1
3.43381666206449	3.68099399556475	1091	1
3.44305245553761	3.66753354611189	1092	1
3.42365869836407	3.62985291614412	1093	1
3.42443773794938	3.61234353490122	1094	1
3.44087179708203	3.68124048113388	1095	1
3.41941715146931	3.62586440974042	1096	1
3.40676120340667	3.56415881768341	1097	1
3.41359617001295	3.59200846157044	1098	1
3.42985647308629	3.61051525895125	1099	1
3.43505652957476	3.61953124161546	1100	1
3.43832127152507	3.67801151899687	1101	1
3.43822221279741	3.66630089106898	1102	1
3.41866543895647	3.63134440523211	1103	1
3.40404902749273	3.60720296340620	1104	1
3.41141441028513	3.64273942822040	1105	1
3.41885654775028	3.63902907262357	1106	1
3.42150879924943	3.62403519429731	1107	1
3.42111620368911	3.61468911246223	1108	1
3.42559096802976	3.63359897835929	1109	1
3.41765746874238	3.60962532520787	1110	1
3.41888564093135	3.60110624346150	1111	1
3.41288769877688	3.54876872937047	1112	1
3.42086647255934	3.58703630324714	1113	1
3.41142785702785	3.60945094321412	1114	1
3.41497614090638	3.59738589141063	1115	1
3.41554449430090	3.60412153980347	1116	1
3.42390654083756	3.64788800009737	1117	1
3.43278277197387	3.64729755944005	1118	1
3.44342941464712	3.66870834455250	1119	1
3.43563608270394	3.65274819596664	1120	1
3.42786811952880	3.59344499319280	1121	1
3.42001154888464	3.59154335674301	1122	1
3.40901902949150	3.59915164820071	1123	1
3.41399562393299	3.61235624714821	1124	1
3.39850327407227	3.54811570805296	1125	1
3.41492029561297	3.60410426045176	1126	1
3.42504417643007	3.62934619234699	1127	1
3.40528406392185	3.59942052740219	1128	1
3.41162644845142	3.64816411840182	1129	1
3.42306082623764	3.61847528813843	1130	1
3.42778413983610	3.60594216980282	1131	1
3.42112566849289	3.62795803791448	1132	1
3.43085101507203	3.63217977075738	1133	1
3.44220471756482	3.66371983578794	1134	1
3.44237534379048	3.69946959679526	1135	1
3.43794900295760	3.67709861595505	1136	1
3.42922158408825	3.65121721190561	1137	1
3.43449858577440	3.62771684658694	1138	1
3.43299311331766	3.63260285996170	1139	1
3.43863541888809	3.66376673455129	1140	1
3.42651258311956	3.64128886546670	1141	1
3.41202439664891	3.60845293545472	1142	1
3.41922852723623	3.61759225898193	1143	1
3.42959427243137	3.65548991161299	1144	1
3.41790147101412	3.60353116586972	1145	1
3.41106363040826	3.59008758261086	1146	1
3.40577270678774	3.56713603254135	1147	1
3.40990721458414	3.58698312615244	1148	1
3.41580738655896	3.60048114159701	1149	1
3.42157188887553	3.63058288940930	1150	1
3.41986489332823	3.60032843009776	1151	1
3.42428657735909	3.59689272883322	1152	1
3.43274025596686	3.65227283737580	1153	1
3.42644465269142	3.64014174576966	1154	1
3.41822674791031	3.60497527271239	1155	1
3.43792899645123	3.66391767963949	1156	1
3.43209137459073	3.68135390380513	1157	1
3.43271973909138	3.69978353005356	1158	1
3.43674302001852	3.69158696518107	1159	1
3.42624762416771	3.61570774200878	1160	1
3.41263059624368	3.58239538893782	1161	1
3.41666525663628	3.58419351395907	1162	1
3.42973867893180	3.63204765158355	1163	1
3.42594531757774	3.62997342740659	1164	1
3.44062382982011	3.65186954796874	1165	1
3.43511076364087	3.65522638773818	1166	1
3.44080296323958	3.68097415849027	1167	1
3.41854558445012	3.60261844128519	1168	1
3.41156044555681	3.58701852342504	1169	1
3.40488167031245	3.57743841660446	1170	1
3.41601741691359	3.59676090687697	1171	1
3.42570221889422	3.63502281754142	1172	1
3.44291015423717	3.67125266016935	1173	1
3.43995919637337	3.65091148653731	1174	1
3.44190144151205	3.66019310189875	1175	1
3.43612789203160	3.64459055723249	1176	1
3.43033315022434	3.64139096904534	1177	1
3.41455987567987	3.62702254208493	1178	1
3.40854670802013	3.58127919556684	1179	1
3.41180702224040	3.59200333607374	1180	1
3.43653558428392	3.69472730230680	1181	1
3.43187790629857	3.67560643523836	1182	1
3.42853746246979	3.64238154622107	1183	1
3.42741047727293	3.64894424348268	1184	1
3.42386946906950	3.65359987043769	1185	1
3.42531069438112	3.64355149088286	1186	1
3.42554734157680	3.61013922589881	1187	1
3.42261294160135	3.59555886856308	1188	1
3.42285310891920	3.58966541002319	1189	1
3.42522999908406	3.65956508412368	1190	1
3.42669373836686	3.68057892357105	1191	1
3.43246417267282	3.66715337002329	1192	1
3.42125633393849	3.63860510261932	1193	1
3.42044959258858	3.60355636363390	1194	1
3.41685229222942	3.57946976549406	1195	1
3.42100998562752	3.56904355830601	1196	1
3.41677811104599	3.62337198915729	1197	1
3.41647002790069	3.61475661464741	1198	1
3.42798352422567	3.63903295523328	1199	1
3.42952231177763	3.64001919879603	1200	1
3.41459043027014	3.61821235239468	1201	1
3.41595287876739	3.61628356790391	1202	1
3.41022311347217	3.60255344232705	1203	1
3.44730685577015	3.69928276970294	1204	1
3.45023861159747	3.72107372969845	1205	1
3.42639183703237	3.63736560920220	1206	1
3.42851678746714	3.61404141677384	1207	1
3.42718042269142	3.61334787656534	1208	1
3.42960444226617	3.64138681269601	1209	1
3.43278650199421	3.65542190432130	1210	1
3.42587231319076	3.64343550056052	1211	1
3.43185761384954	3.63579402170513	1212	1
3.43050794851049	3.64524833730357	1213	1
3.42051024632094	3.63689393647479	1214	1
3.42199013644523	3.62533975383888	1215	1
3.43626974304920	3.65377709168637	1216	1
3.40499399529109	3.58580140061609	1217	1
3.40419179082680	3.59210383661177	1218	1
3.38326017299960	3.50748420607072	1219	1
3.38841904507304	3.50011059066451	1220	1
3.40705515607571	3.55916031993801	1221	1
3.41977636975234	3.61859982473828	1222	1
3.40428918294688	3.59846496360062	1223	1
3.43068958498071	3.64639098787610	1224	1
3.43305293361583	3.67380873136099	1225	1
3.43335101508461	3.65021449944596	1226	1
3.42518552681532	3.62959023242862	1227	1
3.42027573925792	3.61357776078198	1228	1
3.43536890740863	3.67847368908776	1229	1
3.43575618421916	3.69950649650816	1230	1
3.42507932050057	3.65085664927847	1231	1
3.41580961994847	3.60138720813375	1232	1
3.42519549761807	3.62534397851116	1233	1
3.42920857147994	3.62744131613678	1234	1
3.42483991635588	3.63323144413297	1235	1
3.42539358201152	3.63417350667439	1236	1
3.41882337191094	3.60641867846207	1237	1
3.41493912630303	3.58107069701432	1238	1
3.41504936002183	3.57151664247860	1239	1
3.42757872518049	3.62994742273992	1240	1
3.42992172517969	3.66560955265387	1241	1
3.42125910622050	3.63485031452176	1242	1
3.42057167215040	3.65537406078790	1243	1
3.41425051490517	3.62960871092479	1244	1
3.42426218333268	3.64594059534708	1245	1
3.43159161915217	3.66659161657615	1246	1
3.40407111047135	3.57408891757332	1247	1
3.41420096057030	3.61858438148605	1248	1
3.40813656998258	3.60001550726644	1249	1
3.42060130307700	3.63865734377277	1250	1
3.43475930818977	3.67628059377486	1251	1
3.42459900508507	3.63873982564351	1252	1
3.43445617031966	3.66468094461300	1253	1
3.44058311390052	3.69454781789842	1254	1
3.43704495373138	3.69456140090025	1255	1
3.44987760907848	3.68338819954813	1256	1
3.43133095143964	3.65462989737340	1257	1
3.42671813556172	3.64472413726391	1258	1
3.42052648331659	3.62855796433688	1259	1
3.43579034786058	3.68219820645643	1260	1
3.45208850937003	3.70358007920294	1261	1
3.43920037574688	3.67232275856710	1262	1
3.42647098276363	3.66521182752965	1263	1
3.42130485817204	3.62284463553664	1264	1
3.40268394589074	3.58905002880687	1265	1
3.41065144215889	3.60358424199742	1266	1
3.41274427907920	3.58116533244031	1267	1
3.41370469916918	3.61198558113055	1268	1
3.42757848853286	3.63555457193628	1269	1
3.42947305727294	3.63038647319941	1270	1
3.41984068749637	3.64477754394100	1271	1
3.41874060512265	3.59744764786160	1272	1
3.43052646999852	3.59528980983300	1273	1
3.41803545187590	3.58320066296385	1274	1
3.41511564137013	3.57669625844763	1275	1
3.40348411564573	3.56544837852731	1276	1
3.41360074621416	3.60902993981981	1277	1
3.41344580872008	3.59749441321604	1278	1
3.41671523707847	3.60102022108834	1279	1
3.41306345303011	3.59019910924067	1280	1
3.40871094563883	3.56220552628473	1281	1
3.39861721076755	3.55173662028095	1282	1
3.39619884184747	3.57355312249614	1283	1
3.41487740561521	3.56880018747670	1284	1
3.41673309856505	3.60364559112980	1285	1
3.42423935368132	3.61033984460130	1286	1
3.42730304802244	3.64001247795519	1287	1
3.42584576314575	3.63341456105756	1288	1
3.41724661275305	3.61144964378471	1289	1
3.41580846760255	3.58024613428623	1290	1
3.41251347053557	3.56335607479018	1291	1
3.43332532912900	3.59854799196274	1292	1
3.43473793212932	3.63792552539395	1293	1
3.41437605618326	3.60429599367787	1294	1
3.41079917855580	3.56033453176198	1295	1
3.41595736821502	3.57704589295130	1296	1
3.41948015121113	3.59715617267895	1297	1
3.41840176488062	3.61201296643554	1298	1
3.41537468719591	3.62255548390373	1299	1
3.43260311127193	3.67742333072787	1300	1
3.42287108152865	3.64512948218586	1301	1
3.42251440689496	3.63661732340699	1302	1
3.42947887713363	3.64925436932302	1303	1
3.43032123409345	3.66098486909664	1304	1
3.42901107075000	3.65840367891401	1305	1
3.41435391045292	3.59325187624805	1306	1
3.42324903006409	3.60823942088342	1307	1
3.42580594948154	3.61517468793787	1308	1
3.43114829305068	3.63938948078783	1309	1
3.43049836706286	3.66607936063186	1310	1
3.41705532089455	3.62932721528045	1311	1
3.41982830637441	3.64917843761431	1312	1
3.42222943424943	3.63352214533245	1313	1
3.43099685576987	3.66101195164680	1314	1
3.43559762792672	3.64569837397850	1315	1
3.42550272160175	3.62253430131371	1316	1
3.42235466413785	3.65333694350274	1317	1
3.42093701436426	3.63208081235729	1318	1
3.41967962662534	3.61327092992502	1319	1
3.40718226051834	3.60681939442726	1320	1
3.41887901014888	3.62612150151848	1321	1
3.43395481030643	3.71966335839675	1322	1
3.43221151538804	3.68721861576272	1323	1
3.43017526343233	3.70055181142388	1324	1
3.43733838217894	3.69439366978094	1325	1
3.43781565309242	3.68997246490045	1326	1
3.43139507752499	3.66998612395793	1327	1
3.41959193846444	3.62769241325792	1328	1
3.41896175170459	3.61064549180326	1329	1
3.42813031597221	3.62834434367135	1330	1
3.41807026040881	3.60452533048568	1331	1
3.40815798816069	3.56374332648339	1332	1
3.40680214439915	3.56851651796247	1333	1
3.42210568823447	3.62485401807366	1334	1
3.40682718217910	3.59401900814145	1335	1
3.40514002748914	3.56346370825550	1336	1
3.41466986115786	3.60937131601586	1337	1
3.41556567006022	3.63996113630629	1338	1
3.42449659153775	3.64670888618939	1339	1
3.43407217438989	3.66985045863288	1340	1
3.44682146184779	3.69113770855824	1341	1
3.44111322293077	3.67466272928867	1342	1
3.43619563164894	3.71722790288721	1343	1
3.44045094760818	3.71191449694194	1344	1
3.42405766627436	3.62987467367693	1345	1
3.42642993740763	3.64970425579650	1346	1
3.42603005666082	3.65847338415493	1347	1
3.41949389397991	3.65968617773234	1348	1
3.41029305914186	3.63364988176286	1349	1
3.41407548150711	3.63435466639806	1350	1
3.41708364278623	3.63394615114936	1351	1
3.41656309806444	3.60332120318045	1352	1
3.43443929934748	3.62535641388841	1353	1
3.42517321091705	3.60187060451110	1354	1
3.41034974598319	3.55561762110221	1355	1
3.40411762662212	3.57846581566829	1356	1
3.40289340676320	3.58354023783101	1357	1
3.42370486081192	3.61726089547407	1358	1
3.40226081322376	3.56149151927992	1359	1
3.39924660901558	3.53503984681630	1360	1
3.41424810235157	3.59745355181207	1361	1
3.42676416310033	3.63630001577786	1362	1
3.41419169863836	3.62147711213970	1363	1
3.42807435102460	3.60942421836025	1364	1
3.42784450369783	3.63213110379392	1365	1
3.42406143139706	3.63142589917827	1366	1
3.41322654948113	3.60770777602521	1367	1
3.40525525519804	3.58765339215024	1368	1
3.39639324774325	3.56021274206697	1369	1
3.41334259428453	3.60096471448447	1370	1
3.43058988509261	3.63004106284472	1371	1
3.41013346972232	3.61480603994796	1372	1
3.41396078292043	3.60596830869045	1373	1
3.41389519299414	3.61354391350125	1374	1
3.42965231005698	3.64203718675363	1375	1
3.42913349878408	3.62940925151831	1376	1
3.41740145641917	3.66226128082436	1377	1
3.41950204525832	3.68412187371232	1378	1
3.43920503438262	3.72658602750850	1379	1
3.43183252057339	3.67517340151821	1380	1
3.41597664407963	3.65673215508297	1381	1
3.43727263671340	3.68305827900379	1382	1
3.43273761852387	3.65165967605730	1383	1
3.42677444949683	3.62846641775760	1384	1
3.41905393189435	3.60980738236634	1385	1
3.42633674258417	3.62599745603058	1386	1
3.43542621438226	3.64368581259124	1387	1
3.43267252200085	3.68670988698035	1388	1
3.43787695986877	3.67940632504245	1389	1
3.43696252624972	3.70490666084076	1390	1
3.43090992254782	3.66742499223812	1391	1
3.41849525097137	3.62534580471146	1392	1
3.41683448401171	3.60890300913037	1393	1
3.42471996538144	3.59211158797916	1394	1
3.42139181979551	3.59252684993326	1395	1
3.42429074725473	3.64780084069584	1396	1
3.44072401346852	3.70269865013846	1397	1
3.44486161550142	3.70262087819252	1398	1
3.44106383680832	3.68351995521574	1399	1
3.41912359281255	3.62498953431833	1400	1
3.42696485770670	3.62110385060192	1401	1
3.42400755743882	3.62513377216004	1402	1
3.41445681491965	3.63041034543505	1403	1
3.42461446183977	3.65032866668476	1404	1
3.43345163535784	3.65486559620256	1405	1
3.41515515655130	3.57400516247531	1406	1
3.41280680330935	3.57792295433232	1407	1
3.41525925257102	3.59631869377435	1408	1
3.42768919982138	3.64194978331066	1409	1
3.44493839439931	3.69602768328450	1410	1
3.45178816975090	3.70145006379928	1411	1
3.42958093758742	3.66226373532889	1412	1
3.43844904611310	3.65656060209222	1413	1
3.42505872669414	3.62438651911763	1414	1
3.43235724134012	3.68269655354188	1415	1
3.42716768682611	3.68224972561611	1416	1
3.43120242453074	3.68002189198215	1417	1
3.43209319872797	3.66241316859943	1418	1
3.41792469654103	3.60219626078246	1419	1
3.41845124472437	3.61891213280088	1420	1
3.43405133480906	3.67235776470512	1421	1
3.44097159069340	3.67661133136324	1422	1
3.43636723433644	3.70223723034036	1423	1
3.42250794896173	3.62767585672164	1424	1
3.43008000789345	3.64488427975792	1425	1
3.41153504767234	3.59849823495418	1426	1
3.42162939004640	3.61680847250909	1427	1
3.41516329446820	3.62222624364134	1428	1
3.41649654307858	3.63689553776496	1429	1
3.41530481088588	3.62969484669431	1430	1
3.40888440573922	3.59124022037284	1431	1
3.40273694656439	3.57368877804145	1432	1
3.41009172529305	3.58741959773167	1433	1
3.40296966646689	3.57510071355402	1434	1
3.42266570744086	3.60053661960253	1435	1
3.41388896215481	3.60870142679381	1436	1
3.42415012839871	3.62215688623605	1437	1
3.43005651621510	3.65636309213814	1438	1
3.42880092277016	3.68368516771392	1439	1
3.42016418857871	3.63360206209529	1440	1
3.41238852235711	3.61959903803607	1441	1
3.41680205214543	3.61080266844661	1442	1
3.41577892375032	3.61413909229096	1443	1
3.42041601280521	3.59405085325177	1444	1
3.42959539509168	3.60271209554465	1445	1
3.42623348855706	3.64541283198275	1446	1
3.42097819899394	3.60950609990259	1447	1
3.42231332547527	3.59648165442882	1448	1
3.41659366539838	3.58785807891091	1449	1
3.39821806631280	3.57380711219234	1450	1
3.40023947632820	3.58659382506411	1451	1
3.40317025027500	3.57638878190838	1452	1
3.42793252811360	3.62629033457543	1453	1
3.42338863586043	3.64778196895135	1454	1
3.42007812242032	3.66185203401202	1455	1
3.43107757428958	3.66692711913175	1456	1
3.42566277650526	3.64877001674299	1457	1
3.41641991250824	3.65370891795837	1458	1
3.42660546657006	3.65653375508741	1459	1
3.42121147629090	3.65541825419710	1460	1
3.43281429499408	3.67493555417119	1461	1
3.42712423462263	3.61686136928860	1462	1
3.41622007762024	3.57859314638476	1463	1
3.40620181902844	3.59235159221228	1464	1
3.40514364473781	3.56844230772187	1465	1
3.41743353152880	3.62590885534755	1466	1
3.41126035169644	3.57413059053936	1467	1
3.39859178549977	3.56508147205699	1468	1
3.41856858411930	3.60609882191026	1469	1
3.42815553571182	3.63537273342791	1470	1
3.42304385052468	3.62397638898491	1471	1
3.40666337041568	3.59212057778447	1472	1
3.42616230657222	3.63460452772981	1473	1
3.41588882540982	3.61896203676930	1474	1
3.40966489060164	3.58407215222050	1475	1
3.41408220895395	3.58681315972310	1476	1
3.42307541428600	3.63912148314544	1477	1
3.42601628197290	3.64715429500344	1478	1
3.42548949194003	3.62994024666945	1479	1
3.42610854132026	3.63006541637147	1480	1
3.42602311709592	3.64649963128725	1481	1
3.41915050607029	3.62622179207500	1482	1
3.42159041902323	3.63355064353704	1483	1
3.43005005232879	3.65496852017467	1484	1
3.43209140361151	3.66525388018932	1485	1
3.44391200573312	3.68229498191826	1486	1
3.43889254579645	3.66302076660555	1487	1
3.42857748492467	3.63804537918162	1488	1
3.41811710379752	3.63147645476645	1489	1
3.42281839288222	3.62589715293567	1490	1
3.42019502434110	3.61895897778738	1491	1
3.41763432494714	3.60879473637313	1492	1
3.41271282959588	3.58673582144158	1493	1
3.42877004616737	3.63411032852145	1494	1
3.43962463406167	3.67130849080649	1495	1
3.44664090828553	3.68576672556461	1496	1
3.43923627541019	3.68171706014707	1497	1
3.43206613484836	3.63618670137517	1498	1
3.43477714780438	3.63330020196765	1499	1
3.41616497713203	3.60499734624140	1500	1
3.43093951425773	3.62035907231914	1501	1
3.43745577589863	3.66692402863416	1502	1
3.42526751605704	3.66869535175891	1503	1
3.45122546576455	3.69577524831707	1504	1
3.43317122694174	3.66749122533107	1505	1
3.42399408052114	3.68290288925043	1506	1
3.41117080949975	3.63859523703761	1507	1
3.40028343296001	3.60719516728275	1508	1
3.39840112333721	3.53906162318096	1509	1
3.41172660782737	3.58141812113268	1510	1
3.43535232264074	3.65355698605830	1511	1
3.43512119119497	3.65120242424970	1512	1
3.42734616193082	3.65950712777775	1513	1
3.43243238830017	3.64884882813679	1514	1
3.41986771403660	3.64328658961638	1515	1
3.42315463129609	3.64334402752712	1516	1
3.42276426713523	3.62484539564694	1517	1
3.42524722179769	3.62281240122067	1518	1
3.42065588759069	3.61477186619890	1519	1
3.42696171685853	3.62362326990380	1520	1
3.42149519299144	3.63839532903171	1521	1
3.41323070890582	3.60909607007096	1522	1
3.41379029728030	3.60957138914853	1523	1
3.40953291912055	3.60676034724529	1524	1
3.40965809176296	3.59142910251548	1525	1
3.41026306922517	3.60996343059509	1526	1
3.41879594320040	3.62372553725428	1527	1
3.39734509629757	3.58133220095412	1528	1
3.40858556827231	3.60309135143363	1529	1
3.41905732288380	3.60717203807092	1530	1
3.41110881101091	3.61404040418161	1531	1
3.41713952349736	3.61114206298314	1532	1
3.41031145078413	3.59738119155927	1533	1
3.42059581052632	3.64244139119877	1534	1
3.42154277022796	3.62299003277492	1535	1
3.41245710799760	3.60276971097449	1536	1
3.41445542878430	3.60546400241887	1537	1
3.42490454862778	3.64035776271526	1538	1
3.42308330956455	3.64315242782097	1539	1
3.40066413242059	3.55735146105637	1540	1
3.38747056018877	3.52916739223353	1541	1
3.39585262152799	3.54679118310167	1542	1
3.40934464842185	3.59383171285771	1543	1
3.40928008888935	3.59788371642709	1544	1
3.42375062639342	3.59442380375762	1545	1
3.41914316240691	3.57541011745854	1546	1
3.41132155634584	3.57142959094452	1547	1
3.40648608402131	3.58887354975313	1548	1
3.40008142709967	3.57715237095109	1549	1
3.38308968141238	3.51561523741806	1550	1
3.40954245271032	3.59096507885518	1551	1
3.40763604704468	3.60573377971360	1552	1
3.42753671454221	3.66081821306109	1553	1
3.41646665454327	3.61486881957701	1554	1
3.41476587447678	3.60200827691433	1555	1
3.41802911006498	3.61533752430117	1556	1
3.42010472189714	3.62405698792827	1557	1
3.40618819709072	3.57379997729124	1558	1
3.40953523186720	3.58419932996056	1559	1
3.41568258136497	3.60928938813502	1560	1
3.40533244611270	3.60956242681118	1561	1
3.41711207897566	3.62368586045734	1562	1
3.41348469419693	3.60558658548788	1563	1
3.41788917673038	3.61065911199250	1564	1
3.42962719375967	3.65268208258020	1565	1
3.41936501112705	3.63126714194653	1566	1
3.41940543605612	3.63736166852545	1567	1
3.42305460790836	3.61348508210620	1568	1
3.40870160173284	3.58041452807669	1569	1
3.41790967029026	3.60458957091991	1570	1
3.42715362454900	3.65874540206048	1571	1
3.44711957928849	3.72601873965997	1572	1
3.43391273705133	3.67875137914390	1573	1
3.42077081733636	3.61011434452669	1574	1
3.41225268451868	3.59472984766573	1575	1
3.41941657222374	3.64353295725147	1576	1
3.42876490367399	3.64187901489757	1577	1
3.42020177240644	3.61654921060210	1578	1
3.41609016549328	3.64268707212860	1579	1
3.40494722623610	3.57070156093293	1580	1
3.41690801927139	3.62449426643994	1581	1
3.42396695435711	3.62361172179947	1582	1
3.42196247792784	3.62964875319575	1583	1
3.42238496899281	3.62309353359284	1584	1
3.42735507919099	3.62374240427060	1585	1
3.41829660925322	3.58898361843657	1586	1
3.42597793684997	3.60556581445898	1587	1
3.41040978574616	3.61025971279657	1588	1
3.43646632506039	3.67403049397215	1589	1
3.44765481833879	3.72029052461346	1590	1
3.42674975465451	3.64340957157427	1591	1
3.41912606553257	3.62607275715626	1592	1
3.43552881083370	3.67304819809194	1593	1
3.43762551698126	3.69629686928318	1594	1
3.43985765346599	3.69117051006206	1595	1
3.44573536236579	3.69167115782861	1596	1
3.42488524712760	3.66174318759542	1597	1
3.43205115771490	3.64867760889535	1598	1
3.43018091939997	3.63441183910774	1599	1
3.42167910097652	3.63632556951243	1600	1
3.42185607795936	3.64363037562123	1601	1
3.41051330497259	3.59551212044953	1602	1
3.41519628838728	3.62740366866746	1603	1
3.42660682282716	3.67086271257226	1604	1
3.42847710462307	3.66604748876462	1605	1
3.41684542861716	3.63161677984592	1606	1
3.41355750109234	3.62566196192165	1607	1
3.39628516659323	3.58203903525353	1608	1
3.38763301690522	3.54284176450284	1609	1
3.40734272875309	3.59488548511418	1610	1
3.41098731838813	3.60809895857424	1611	1
3.40308930147138	3.58648350404886	1612	1
3.40493765932248	3.58725436384144	1613	1
3.39792657300296	3.58509528714622	1614	1
3.39963006844190	3.54964586416860	1615	1
3.41897148934341	3.58980381034414	1616	1
3.40706381140646	3.59319380920204	1617	1
3.40443227273551	3.59075701892464	1618	1
3.42070806149956	3.62711015980783	1619	1
3.42510773190445	3.63629479057101	1620	1
3.42049545699098	3.62061598063088	1621	1
3.41249653389589	3.57592280313196	1622	1
3.42281397874436	3.59723028455174	1623	1
3.42038505340833	3.60757793030129	1624	1
3.41791841310422	3.59387465636692	1625	1
3.43241629176184	3.64922608891222	1626	1
3.44318953867543	3.71660177991296	1627	1
3.45229917097997	3.70957661698128	1628	1
3.43438170341744	3.66947459989482	1629	1
3.43059989336474	3.65467612480955	1630	1
3.42236861846267	3.62844632493904	1631	1
3.42705502693363	3.64988330972476	1632	1
3.42220979374782	3.63841349910068	1633	1
3.41245691335213	3.59439077541798	1634	1
3.42230174810848	3.61608733082465	1635	1
3.43093048460713	3.65073072246934	1636	1
3.41777385673555	3.61976349677251	1637	1
3.42106129665430	3.62337526286810	1638	1
3.42114984813155	3.61929521495635	1639	1
3.41119080538820	3.57166031662804	1640	1
3.41537994878137	3.58734723003982	1641	1
3.41728576085973	3.61275013732565	1642	1
3.43379421089454	3.65510789838649	1643	1
3.43280024550281	3.64944551897111	1644	1
3.41464506124337	3.59843326197956	1645	1
3.41594072704899	3.62292345737052	1646	1
3.40572405935078	3.61529784961813	1647	1
3.40600413112702	3.59238787051127	1648	1
3.40978777227831	3.57799346766387	1649	1
3.38048690875477	3.47996871419330	1650	1
3.39376899335938	3.54001106535651	1651	1
3.40820991230453	3.57846276421616	1652	1
3.40562390636790	3.60163588783165	1653	1
3.41195781599128	3.59911375253246	1654	1
3.41690872476516	3.65999363698102	1655	1
3.42206215591652	3.63353266404391	1656	1
3.43402296604100	3.66507113225814	1657	1
3.44714995986779	3.69404290153832	1658	1
3.43412421413318	3.64751080329405	1659	1
3.42532682005648	3.62179570176622	1660	1
3.42470803689942	3.63432464799287	1661	1
3.41011036584560	3.58201897081446	1662	1
3.41246162063610	3.57178312251292	1663	1
3.41779059769117	3.58472914833512	1664	1
3.40868895375932	3.61203638963272	1665	1
3.41595534572035	3.65440949184883	1666	1
3.41251876803164	3.60265955175248	1667	1
3.40427977207949	3.59602626051377	1668	1
3.41093142654140	3.60025688501948	1669	1
3.40884786663761	3.57610506781719	1670	1
3.41329026900768	3.60662140090022	1671	1
3.41808602153147	3.60882944972000	1672	1
3.42224087969562	3.63872947472565	1673	1
3.40101996246385	3.55502522208612	1674	1
3.40618169402687	3.58303333270720	1675	1
3.43215699738776	3.63365230150690	1676	1
3.42167015920876	3.60124446090908	1677	1
3.40430033635009	3.57466849577473	1678	1
3.41354800829561	3.61819765381377	1679	1
3.42187331170391	3.64205903326268	1680	1
3.42002161799430	3.62496261300427	1681	1
3.41479147005040	3.62930603680701	1682	1
3.42589617450692	3.60635612640607	1683	1
3.43017824954262	3.59729217236654	1684	1
3.42010241143028	3.62046260365444	1685	1
3.41451346663489	3.60649193066248	1686	1
3.41669112577221	3.61200932983272	1687	1
3.40490838424714	3.55806770547136	1688	1
3.40532379929238	3.55091736387581	1689	1
3.40356917035544	3.55735582000815	1690	1
3.41267468834691	3.56458078796652	1691	1
3.40525972258268	3.59795448754740	1692	1
3.41497572057992	3.62777111831946	1693	1
3.42778560757476	3.61944651785039	1694	1
3.41715563937629	3.57763162572999	1695	1
3.42307478031371	3.60931530256699	1696	1
3.43176065095579	3.64059536958040	1697	1
3.42546966347527	3.63190922919700	1698	1
3.42111608526610	3.62820865177801	1699	1
3.42743347902900	3.64758602617642	1700	1
3.41513731004108	3.63698693291847	1701	1
3.43296821681900	3.67262590512725	1702	1
3.42203941903384	3.63852848335219	1703	1
3.41391557387499	3.60292655861288	1704	1
3.42059876860661	3.60018392946472	1705	1
3.43497380414204	3.67516304294286	1706	1
3.44779744393650	3.71093824887110	1707	1
3.43187702944797	3.68418651781479	1708	1
3.42858156898742	3.65678755286544	1709	1
3.41828255312397	3.60519086812301	1710	1
3.42063947602708	3.61750188593277	1711	1
3.42231422494081	3.62792494064678	1712	1
3.40893734854698	3.58390101288017	1713	1
3.41470808749340	3.62858204878100	1714	1
3.41093230729512	3.58117639770455	1715	1
3.39966709926729	3.60353120548278	1716	1
3.38920227373343	3.52385395377807	1717	1
3.38590232495724	3.52276737161100	1718	1
3.39276533196677	3.55024717143752	1719	1
3.40442681705473	3.58688845349537	1720	1
3.41679808726614	3.61618423592536	1721	1
3.41340715637229	3.60119279438857	1722	1
3.41514229435470	3.61467463006731	1723	1
3.41103187069674	3.60989104268548	1724	1
3.41746650942249	3.62732111293739	1725	1
3.41317287566782	3.62865548866211	1726	1
3.40640130237911	3.60132925924630	1727	1
3.40794113942302	3.60485208411794	1728	1
3.41312201433829	3.62577210322995	1729	1
3.40409894450455	3.59310739815565	1730	1
3.41253786018214	3.60049667431006	1731	1
3.40957395073934	3.61737927166127	1732	1
3.41319812224520	3.60437812730325	1733	1
3.42816880033439	3.62875566072733	1734	1
3.43548584684925	3.63875286975104	1735	1
3.42084231531046	3.58428006636386	1736	1
3.40735527312211	3.58292683022408	1737	1
3.41374718593280	3.61785274217509	1738	1
3.41134541623404	3.61132246957425	1739	1
3.42041022967146	3.59618392099370	1740	1
3.41677354884065	3.61527612235354	1741	1
3.41127377319598	3.60847476780625	1742	1
3.41308617615668	3.61483286562243	1743	1
3.41401456760351	3.64476327136230	1744	1
3.42147997945587	3.63390192157414	1745	1
3.41816707822163	3.58313138834995	1746	1
3.41973945503664	3.61263117820337	1747	1
3.41508637856930	3.60279789284894	1748	1
3.41403948832461	3.61432268539477	1749	1
3.41733934066821	3.61633756415642	1750	1
3.41786571668742	3.61294717955447	1751	1
3.41925314504428	3.63624818912397	1752	1
3.41917523610751	3.62788032714686	1753	1
3.40612852237392	3.57224046579039	1754	1
3.41602464169296	3.57462319654750	1755	1
3.40942023681542	3.60470989951493	1756	1
3.41192011796457	3.61006183515289	1757	1
3.42090833819053	3.62504073541796	1758	1
3.42741821835105	3.66340098529184	1759	1
3.42520601015525	3.66348017382384	1760	1
3.43466923491362	3.66704920905381	1761	1
3.41884933147666	3.63082904812025	1762	1
3.43937673829555	3.70000059163596	1763	1
3.43435129198469	3.66276934643330	1764	1
3.40618030644593	3.59488668461905	1765	1
3.40772357028148	3.58039206758801	1766	1
3.40920130574082	3.59069139641623	1767	1
3.41297108267724	3.60423791172699	1768	1
3.42051053788381	3.63424454935588	1769	1
3.40768423873265	3.59632241311000	1770	1
3.41546864182158	3.59212270292775	1771	1
3.42790447500588	3.66054895113846	1772	1
3.41606972007704	3.60073227984137	1773	1
3.41764795996286	3.59057950356264	1774	1
3.42207003078208	3.62899625138357	1775	1
3.40543430739271	3.59501089562364	1776	1
3.39098238959425	3.55740804376878	1777	1
3.39064351481204	3.51999724026542	1778	1
3.41468413445567	3.56256832282492	1779	1
3.41391539312557	3.58419528377195	1780	1
3.41109134251392	3.59315269949045	1781	1
3.41422122243885	3.59894499230568	1782	1
3.40290993398824	3.56976466075069	1783	1
3.41218211454557	3.59750513505452	1784	1
3.39973085988526	3.55887884107000	1785	1
3.41041230773385	3.59556848016789	1786	1
3.40570220089498	3.57368235071146	1787	1
3.41068217915717	3.57915897950519	1788	1
3.41271592239321	3.62071951261597	1789	1
3.41384214772347	3.62860455437853	1790	1
3.40506719982972	3.59429608851151	1791	1
3.40949268148567	3.61770268648587	1792	1
3.40913410030233	3.60087066071904	1793	1
3.40339870542956	3.57193797593109	1794	1
3.40827630665785	3.57362381051911	1795	1
3.42880291046604	3.64540762429090	1796	1
3.43373798395105	3.64605869308647	1797	1
3.41864466567777	3.62614684765200	1798	1
3.41174758059548	3.59522570970349	1799	1
3.41194059037197	3.60436609694455	1800	1
3.40469653967563	3.57659448811485	1801	1
3.39831314890892	3.56935887569529	1802	1
3.39720768362758	3.53873234202036	1803	1
3.41281560843905	3.55562916258350	1804	1
3.41902369047998	3.60188831370642	1805	1
3.41084877491112	3.61172303269879	1806	1
3.41919843284583	3.61006048929479	1807	1
3.39769189152839	3.57077738154480	1808	1
3.39125179597839	3.55874744516419	1809	1
3.38994545557785	3.53247549334586	1810	1
3.41295281498278	3.59067364744561	1811	1
3.41181841141038	3.60885262050891	1812	1
3.40994284546425	3.57310272643367	1813	1
3.42385480172174	3.64497261397261	1814	1
3.39859436138709	3.54801878225080	1815	1
3.40737439201164	3.56462191549109	1816	1
3.41056087674154	3.55929469037166	1817	1
3.40507253150866	3.56212479861689	1818	1
3.40133413086947	3.55051177178704	1819	1
3.39827533467101	3.54052735392022	1820	1
3.41405978068943	3.60388502750786	1821	1
3.42901672075107	3.63155256555271	1822	1
3.43148218143985	3.64361499692621	1823	1
3.42692483204858	3.64819184826086	1824	1
3.41918184105932	3.61708780298688	1825	1
3.40575306656372	3.57498918730553	1826	1
3.41415185747440	3.59106901625226	1827	1
3.41360119210857	3.62500696271138	1828	1
3.40682434106074	3.59294197850737	1829	1
3.41845925578860	3.57506921115054	1830	1
3.41300437112906	3.62959029604569	1831	1
3.41387616259427	3.63390141582528	1832	1
3.39550187029186	3.57253327393728	1833	1
3.39899485575428	3.56631265267553	1834	1
3.40495711794897	3.58969930701430	1835	1
3.40081599752930	3.57665050993019	1836	1
3.40450772080326	3.58916837618920	1837	1
3.42193120378717	3.59302427942613	1838	1
3.42656241744678	3.62887893334582	1839	1
3.43736821466454	3.66958427747085	1840	1
3.43253363726566	3.67195898100918	1841	1
3.43042897301752	3.69227911461809	1842	1
3.43480184408099	3.67175837128006	1843	1
3.42088903354230	3.60759211113486	1844	1
3.41124277554750	3.59727172846384	1845	1
3.41845593678792	3.63302692097721	1846	1
3.41253809016109	3.61276771634603	1847	1
3.38772072299231	3.52941726244431	1848	1
3.40705721715045	3.59674974343019	1849	1
3.42876285389078	3.65483184046613	1850	1
3.42285852715981	3.63217323312114	1851	1
3.43880139849617	3.63995791644076	1852	1
3.43593672587669	3.65208123662826	1853	1
3.43360942421110	3.69589813728397	1854	1
3.44217106065008	3.69026893792282	1855	1
3.44931534669182	3.65968103949884	1856	1
3.42439905097640	3.62228235541607	1857	1
3.41740272880804	3.58430348860542	1858	1
3.40602393928734	3.57721583379118	1859	1
3.40922129063537	3.58608372559300	1860	1
3.39832026590231	3.57161369223329	1861	1
3.41534153454325	3.58508410372314	1862	1
3.40399993792538	3.56927831041061	1863	1
3.39613020131754	3.56602866842110	1864	1
3.39288940100608	3.56813396850178	1865	1
3.40774374602333	3.59662709028279	1866	1
3.40485177340535	3.56898966633906	1867	1
3.40743098450793	3.59950761675862	1868	1
3.41047843345742	3.62288823017444	1869	1
3.40241220791530	3.55222378926304	1870	1
3.40713895698684	3.56948675193837	1871	1
3.40244778893543	3.57070049098421	1872	1
3.40064767253001	3.55806962157691	1873	1
3.39194833730129	3.53879888857100	1874	1
3.41566740996124	3.61035946814630	1875	1
3.43435516954943	3.67583698456145	1876	1
3.42448556220809	3.66925912638690	1877	1
3.41224113026468	3.61096021724912	1878	1
3.42357935596461	3.63816480124828	1879	1
3.43171121112867	3.66305559726618	1880	1
3.44059364239012	3.70398241679189	1881	1
3.43805847325372	3.67523954097032	1882	1
3.42772373425023	3.65670203647107	1883	1
3.42711445070516	3.63943239565945	1884	1
3.40958689106441	3.59981790206074	1885	1
3.38468860427318	3.53123934908258	1886	1
3.39099108955503	3.53166496293677	1887	1
3.39370520520763	3.53483252453396	1888	1
3.40683731437832	3.56859011120733	1889	1
3.41035872123924	3.59616390285125	1890	1
3.39991027585112	3.58754998601576	1891	1
3.42020731971957	3.61430735167151	1892	1
3.41941730473397	3.65063910958367	1893	1
3.43916114439739	3.67750631876417	1894	1
3.43507593278282	3.67392680199246	1895	1
3.42901225084604	3.61989907055322	1896	1
3.41342534898488	3.58572692720257	1897	1
3.42116465154809	3.64060294186960	1898	1
3.42888632741710	3.64791679874352	1899	1
3.42692170162908	3.64923811936631	1900	1
3.42151205896918	3.62338182631421	1901	1
3.42362797254037	3.63236815425915	1902	1
3.42038765785789	3.63157421016028	1903	1
3.41459266852578	3.58430107969166	1904	1
3.41585349339747	3.57366181053460	1905	1
3.39668860293473	3.53246026657417	1906	1
3.39159401493903	3.53285717687571	1907	1
3.39806535130896	3.57259871478116	1908	1
3.39111511979408	3.56739403551492	1909	1
3.40382079313844	3.56567537343567	1910	1
3.41362099082044	3.63434716329397	1911	1
3.43295454211004	3.68851129367388	1912	1
3.43878681285730	3.70288722589956	1913	1
3.42474414491671	3.64461295816874	1914	1
3.42498188402572	3.64786944120793	1915	1
3.41110729235654	3.63048743727327	1916	1
3.41503309874218	3.59547286038640	1917	1
3.40766452520392	3.58085542371797	1918	1
3.40974062596460	3.59859916842212	1919	1
3.41493231993273	3.62728873505994	1920	1
3.42803471305118	3.65670463749539	1921	1
3.42589026647334	3.65526641206475	1922	1
3.42519699051585	3.67663764329122	1923	1
3.42091390215585	3.64401186059933	1924	1
3.41143747451541	3.59298695933276	1925	1
3.41943094726415	3.59468614578878	1926	1
3.40800191663270	3.59457763913549	1927	1
3.40233417611821	3.58995555434400	1928	1
3.40016219374617	3.56913946100493	1929	1
3.40467300550186	3.61932110118052	1930	1
3.41033977337320	3.62669938243535	1931	1
3.40132668075278	3.58275272000622	1932	1
3.39998764278342	3.61096952133528	1933	1
3.41252407821390	3.59902925282058	1934	1
3.41638697446192	3.63179901119161	1935	1
3.39308384805644	3.56413512685194	1936	1
3.41386282100004	3.59571124681175	1937	1
3.41644449004350	3.60198107753732	1938	1
3.40651895416977	3.60555556062558	1939	1
3.41153202743469	3.59308474899285	1940	1
3.40351480437688	3.56977534939060	1941	1
3.40804772605250	3.57776788611953	1942	1
3.39887333766055	3.55974543189358	1943	1
3.39247058887061	3.53082002505293	1944	1
3.40173753346302	3.56247544452553	1945	1
3.40658897370537	3.54791659958664	1946	1
3.40798563869641	3.56652099674747	1947	1
3.41338384556472	3.61743754960272	1948	1
3.43513248318522	3.64003455330091	1949	1
3.41047822650962	3.59307787297950	1950	1
3.41058843931040	3.60333412077111	1951	1
3.41135178730165	3.55220752464196	1952	1
3.40658321094686	3.58292830191901	1953	1
3.41939828124173	3.65363202144482	1954	1
3.41126431785718	3.62824061391164	1955	1
3.40142223774153	3.57438294202808	1956	1
3.41209351191555	3.58457167089376	1957	1
3.40078624793660	3.56401011207229	1958	1
3.39967879538549	3.52134751194478	1959	1
3.40120253987092	3.53945621696619	1960	1
3.39905652959571	3.54979264813218	1961	1
3.39773232290986	3.57812570893486	1962	1
3.41242419569142	3.58597804498045	1963	1
3.41736196373189	3.63683381615379	1964	1
3.41965587574778	3.62356677532254	1965	1
3.41661772602729	3.60181976906754	1966	1
3.42267082442346	3.62799759400622	1967	1
3.42682259939913	3.63294077843759	1968	1
3.41785901110706	3.59999531884365	1969	1
3.40705464982812	3.56414595892423	1970	1
3.41048777277237	3.57190320954750	1971	1
3.40735241583798	3.58344970078670	1972	1
3.42043461013503	3.61549918685517	1973	1
3.41727689533760	3.58619125242640	1974	1
3.41967744423284	3.61522125209807	1975	1
3.41673113295601	3.62803549305115	1976	1
3.42339627050211	3.64722781170360	1977	1
3.41160894721621	3.61456311590753	1978	1
3.39174451893176	3.57128971539756	1979	1
3.40737948331584	3.56116325133182	1980	1
3.41262016485491	3.58669334390679	1981	1
3.42168247681204	3.63823179984275	1982	1
3.41200152755080	3.63444112177792	1983	1
3.40959814162782	3.61438105139451	1984	1
3.40422421429079	3.57044969462138	1985	1
3.40402670421158	3.59083709801477	1986	1
3.39107032177343	3.57962531392653	1987	1
3.40921351587050	3.61982063920649	1988	1
3.42930802073988	3.66595384835767	1989	1
3.42346926319483	3.65625248836781	1990	1
3.41702376026124	3.62891717876351	1991	1
3.40398191747601	3.58431018809442	1992	1
3.39461966150884	3.53469847081801	1993	1
3.41224679078262	3.61429444366095	1994	1
3.41965361397841	3.60748296515776	1995	1
3.41683861671111	3.62224157875415	1996	1
3.41773455494474	3.60578860694780	1997	1
3.40947893481804	3.58129029353334	1998	1
3.39875529023248	3.55994889531838	1999	1
3.40008470465212	3.55932027875405	2000	1
[truncated: 3,000 more rows]
