# Supplementary material for: Reversibility and Viscoelastic Properties of Micropillar Supported and Oriented Magnesium Bundled F-Actin
Source: PLoS One. 2015 Aug 31;10(8):e0136432. doi: 10.1371/journal.pone.0136432 (PMC4556452; doi:10.1371/journal.pone.0136432)
Supplement: S1 Data — See the Readme.txt file within. (ZIP) [file pone.0136432.s004.zip › Rheology-raw-data/120416 10mM/fov1091noDD/fov1091noDD.txt]

3.46486153304891	3.64158322204182	1	1
3.47503091165825	3.63314299782935	2	1
3.47441085237433	3.66215832812009	3	1
3.47929918004122	3.67477514876341	4	1
3.48548285395054	3.69043927295061	5	1
3.49265764667660	3.69661367883993	6	1
3.48220526049851	3.68874527036296	7	1
3.47404447554273	3.69280570185077	8	1
3.46343525208070	3.64338974796624	9	1
3.46379011212913	3.66145235959896	10	1
3.46657917271775	3.67764598530352	11	1
3.47705893925647	3.70007615946626	12	1
3.49571055800108	3.73456884999797	13	1
3.48880873874122	3.72521261377558	14	1
3.48368782068947	3.70513139376795	15	1
3.47981895784936	3.66950286304342	16	1
3.48148571334697	3.69590187114585	17	1
3.47261330933023	3.70738078349124	18	1
3.47206382257472	3.69912881643744	19	1
3.49141298872287	3.70247051507279	20	1
3.47820314523862	3.69836222440729	21	1
3.47928207261692	3.69719416671867	22	1
3.47795454579624	3.69342051362066	23	1
3.47367334779102	3.69401290720289	24	1
3.47330710954910	3.71332115134535	25	1
3.47297214746212	3.67381333881019	26	1
3.47863498613031	3.69780183520329	27	1
3.48203098407846	3.73407009350063	28	1
3.47697964450137	3.71078207265452	29	1
3.47544281399820	3.68615919704967	30	1
3.46209416076857	3.66658888988362	31	1
3.46131813835108	3.66520439910867	32	1
3.47551358329846	3.65751717847841	33	1
3.46998900351365	3.66072670388366	34	1
3.46037779221789	3.64725887975772	35	1
3.46602828543979	3.65902974667191	36	1
3.44731971037759	3.60198774122791	37	1
3.45907747886509	3.64485335006000	38	1
3.49021178134653	3.71472990308490	39	1
3.48480136010139	3.67732699042951	40	1
3.48517500645274	3.68292371175579	41	1
3.47598837756297	3.66640076260570	42	1
3.46423685423932	3.66625311356149	43	1
3.47055006789809	3.67798080070336	44	1
3.47130900966041	3.69177790046536	45	1
3.45635591773321	3.66043759919970	46	1
3.44869169793308	3.61027776670315	47	1
3.43632102691023	3.56590895594790	48	1
3.45147516526552	3.61399465824561	49	1
3.45624690237252	3.58985346696091	50	1
3.45829027484471	3.62125572199402	51	1
3.45760895763511	3.62353682966046	52	1
3.45267416522140	3.61894620210279	53	1
3.44841928571543	3.62042978782378	54	1
3.45890224225816	3.64627657188651	55	1
3.48057455592007	3.69631809817712	56	1
3.46492331276696	3.65275736549270	57	1
3.47616189947404	3.66852637739460	58	1
3.49021315784299	3.71574416239805	59	1
3.46600701562398	3.65707856539078	60	1
3.45525670204102	3.61008068385929	61	1
3.46346489969775	3.63418098621083	62	1
3.46239535466374	3.61980910458755	63	1
3.46907291869315	3.65469799455337	64	1
3.47095694204224	3.68734478342210	65	1
3.46793290940573	3.69513393012732	66	1
3.45751333318752	3.67533644269367	67	1
3.46433535539325	3.67949741160243	68	1
3.46428347835042	3.66625177436427	69	1
3.47473333332581	3.65291222670061	70	1
3.48404607381162	3.67310701598045	71	1
3.46172702828321	3.62656376625250	72	1
3.45756407523175	3.61703540888440	73	1
3.46388770363428	3.65800598620005	74	1
3.47244789850983	3.68432803987199	75	1
3.45245145975959	3.64008603994029	76	1
3.44894483390679	3.61367718143087	77	1
3.45657404178435	3.60433992825899	78	1
3.45361148888864	3.61350834306294	79	1
3.46596711126633	3.64037387516378	80	1
3.47304438645512	3.66054043052983	81	1
3.48805185337408	3.71211695674349	82	1
3.47066545789017	3.65969709337983	83	1
3.47229508780598	3.63250653876183	84	1
3.45375792403736	3.62294677147381	85	1
3.45711025313844	3.66036031395066	86	1
3.46938149675736	3.65114245069961	87	1
3.46881271681669	3.62879024752543	88	1
3.47542112882888	3.64953518952664	89	1
3.48517506939734	3.67347556189030	90	1
3.47506925614607	3.70113084268611	91	1
3.45983271321445	3.65929615467455	92	1
3.45740269718434	3.62656693369487	93	1
3.46175295534802	3.64961093941941	94	1
3.45303632354646	3.62266882028228	95	1
3.45457970087773	3.58825856420773	96	1
3.45353751068538	3.58771816843298	97	1
3.45911659944791	3.64747873514799	98	1
3.45401521398808	3.64824984454200	99	1
3.45063784217440	3.61479954427134	100	1
3.45706813603739	3.61928705585485	101	1
3.45347106835460	3.59376696509684	102	1
3.46552504551412	3.64174710548955	103	1
3.47796995561010	3.69535257434181	104	1
3.47233287138837	3.67330215114410	105	1
3.47532343088246	3.68436857108568	106	1
3.46158088340007	3.63611897512708	107	1
3.47482739250618	3.70061280870687	108	1
3.47250485484957	3.69381671403198	109	1
3.48200456097701	3.70606055744036	110	1
3.48169918047197	3.71160958916064	111	1
3.47483822353721	3.68620864886400	112	1
3.46499044850970	3.68380385998809	113	1
3.49551893207007	3.72437066131929	114	1
3.49007718355492	3.72580759107646	115	1
3.48151431577574	3.69467385549020	116	1
3.47487957467395	3.71168362397425	117	1
3.48714589181547	3.72627445988593	118	1
3.48659093247731	3.71715016888560	119	1
3.47731192445986	3.67955181370048	120	1
3.46610289059102	3.65587045908345	121	1
3.45950659399299	3.63823623451663	122	1
3.46696010633012	3.63938849807001	123	1
3.48329494539100	3.67292407789405	124	1
3.48120091580621	3.67512441911018	125	1
3.49158819191075	3.71171972754836	126	1
3.48470295334147	3.68465043747655	127	1
3.46740432307301	3.67362995405497	128	1
3.47029191822714	3.68382513944944	129	1
3.47389949013097	3.67537278934670	130	1
3.46490572770374	3.63480810170251	131	1
3.47511371898545	3.67905752353064	132	1
3.47237908038484	3.67858784061222	133	1
3.48107469672587	3.67541919648869	134	1
3.46351293974867	3.63710076829299	135	1
3.46230851414320	3.65146962291477	136	1
3.47417320761277	3.68556704417566	137	1
3.47166771124301	3.66285573952997	138	1
3.48271705147413	3.69678526389652	139	1
3.49000585758324	3.70669826739109	140	1
3.47394064988910	3.66206908170564	141	1
3.48395026721538	3.71386151903049	142	1
3.48479252892755	3.72409747635848	143	1
3.48434427897199	3.73950059888630	144	1
3.48772981670684	3.74534018885839	145	1
3.49334423270594	3.71695122848985	146	1
3.48105978247844	3.70948282114456	147	1
3.48666342415642	3.74382564997694	148	1
3.47962183478062	3.70749122208525	149	1
3.47251798322547	3.70970595260480	150	1
3.48788523502302	3.71731530816356	151	1
3.48154342148686	3.68707259589294	152	1
3.46818956439600	3.66071873999961	153	1
3.46669362073771	3.65388202738828	154	1
3.46412217063637	3.67835667296236	155	1
3.45535453255641	3.64482897605254	156	1
3.44557633969739	3.61809833111988	157	1
3.44959932540692	3.61462738339938	158	1
3.46546756230315	3.62700208046349	159	1
3.47393079988526	3.64321769206286	160	1
3.46833275558824	3.65851745362220	161	1
3.47013882480057	3.68060334244385	162	1
3.48006242957843	3.69777123008377	163	1
3.47563994617796	3.68395831887225	164	1
3.45981603688122	3.66678545737688	165	1
3.46058331650313	3.61990807874626	166	1
3.45287536676688	3.61754600703643	167	1
3.45391784179981	3.63439652104676	168	1
3.45426320114467	3.66926323546379	169	1
3.46969086802237	3.67324661533881	170	1
3.47785814219222	3.68922555590823	171	1
3.47623449613359	3.65426531619700	172	1
3.46168957584195	3.64372010650223	173	1
3.46119789729154	3.65017359557076	174	1
3.46721261312825	3.66702739207023	175	1
3.45264297069509	3.61828323950094	176	1
3.47308296547333	3.66621149535053	177	1
3.47933881840610	3.67241706472435	178	1
3.47578202674709	3.67014914336177	179	1
3.48132057942995	3.68222810162940	180	1
3.46956510962437	3.66868962124451	181	1
3.46371871632078	3.65326023062466	182	1
3.46612438615124	3.66838965480452	183	1
3.47228599952794	3.70266392369838	184	1
3.48734908696940	3.72485516811548	185	1
3.46961612677923	3.70762045399240	186	1
3.46813285448223	3.67816631169295	187	1
3.47971123691482	3.70222952376577	188	1
3.47074269745103	3.68986849712229	189	1
3.45968554285701	3.64321963965548	190	1
3.45454812538598	3.64335564016561	191	1
3.46850554259847	3.67208835955773	192	1
3.47777943055690	3.69525408527837	193	1
3.46097047801986	3.65375322463662	194	1
3.46114887372092	3.64236880121470	195	1
3.46505810405822	3.66511949326079	196	1
3.47466154424431	3.67981532004038	197	1
3.47287546660134	3.64774837663413	198	1
3.46647727965351	3.63695324870765	199	1
3.47366799462734	3.68955307209075	200	1
3.47306960232169	3.69345988960975	201	1
3.46773260016137	3.69103562599733	202	1
3.47778767602469	3.69401255339426	203	1
3.47725968074444	3.71789557248624	204	1
3.47784206374466	3.71957219457627	205	1
3.48111294773915	3.70428842454043	206	1
3.46741533010646	3.68849947440103	207	1
3.46027981230860	3.67284431813083	208	1
3.46338565571278	3.68145416242251	209	1
3.47344548884649	3.68914617979223	210	1
3.47033671559846	3.68819918348590	211	1
3.47498850153857	3.68461874221045	212	1
3.46398210716751	3.66960361719174	213	1
3.47375280757330	3.71429097234880	214	1
3.46460512305484	3.65774512365517	215	1
3.46189941675371	3.63619336720410	216	1
3.46470689672996	3.68027850431886	217	1
3.47737957508581	3.68526610152853	218	1
3.47131745941761	3.68281765666879	219	1
3.46704669011966	3.63987316951353	220	1
3.46935977844031	3.65479846976456	221	1
3.48034463062035	3.68803055017531	222	1
3.48010931506061	3.73525083147804	223	1
3.48547399349605	3.73285460479463	224	1
3.46740248260704	3.66496591127169	225	1
3.46123764394973	3.63677290862942	226	1
3.45642055486108	3.65600961045078	227	1
3.46850873257433	3.67934958449129	228	1
3.46320523131224	3.66932783091947	229	1
3.46014794256867	3.64993290304875	230	1
3.46398872964200	3.64874064901582	231	1
3.45844013824806	3.62962489756105	232	1
3.47317477974596	3.66757709792927	233	1
3.46633410805336	3.65770295253976	234	1
3.45843760394508	3.60605536827708	235	1
3.45626815679955	3.61451036165561	236	1
3.47131477321866	3.66664196368270	237	1
3.47063687756667	3.66090465091242	238	1
3.47327203161469	3.68532931462763	239	1
3.47665510390398	3.67605829720724	240	1
3.46437218168088	3.64326751749313	241	1
3.47207925408273	3.66410898613088	242	1
3.46312052323385	3.66368924430376	243	1
3.48667581124309	3.71118858764356	244	1
3.46918653301860	3.66199245459808	245	1
3.46316447317499	3.66594378796509	246	1
3.47441433962946	3.64471136285608	247	1
3.47619467664122	3.69373819943508	248	1
3.47499694340190	3.69049622345637	249	1
3.49315243202245	3.71826856773318	250	1
3.47534110504823	3.69822756957602	251	1
3.47298433328452	3.65736019900917	252	1
3.47091393129501	3.66451959442921	253	1
3.46079534100660	3.66037989825681	254	1
3.47544220822544	3.67945316227151	255	1
3.46829919120400	3.65506452789488	256	1
3.47454496985285	3.68312036901056	257	1
3.49064877091590	3.71360693407775	258	1
3.47341472191639	3.66700069957595	259	1
3.45906029342785	3.63099361255312	260	1
3.47215929668968	3.66186130933998	261	1
3.47078974714473	3.63271488817159	262	1
3.47656089491160	3.68241084745235	263	1
3.47760048737146	3.67271374948545	264	1
3.47970369098331	3.70582329487266	265	1
3.47522924051912	3.66817876954128	266	1
3.45994941699602	3.67948781071447	267	1
3.47916145059242	3.69367912501976	268	1
3.47734592981289	3.70316469088494	269	1
3.47267447080582	3.69514214035617	270	1
3.46560327114942	3.66958393606404	271	1
3.46467547563566	3.67850089958324	272	1
3.47568562372250	3.67455164818524	273	1
3.48263272962007	3.69874327652690	274	1
3.47991238741654	3.70106210348528	275	1
3.47462916772160	3.72472110997720	276	1
3.48642118650227	3.72915064043249	277	1
3.47213922429443	3.72138081580370	278	1
3.47362881056266	3.68129794870953	279	1
3.47102755815302	3.66168310990410	280	1
3.46741981160902	3.67196009760707	281	1
3.48057445768730	3.69378454290062	282	1
3.48214664354465	3.70573866698235	283	1
3.48560308095193	3.70852018829632	284	1
3.47669970466352	3.69335933621765	285	1
3.48039220306537	3.69346365644032	286	1
3.46791937508837	3.67125887340484	287	1
3.47263626692624	3.66718076338807	288	1
3.49153361751205	3.68820911683207	289	1
3.48512330650813	3.70916526761556	290	1
3.46862045784301	3.67533439471968	291	1
3.47242313621271	3.64278674714567	292	1
3.47181182358698	3.65545313381176	293	1
3.47025472555867	3.68012371814619	294	1
3.48389549043996	3.69301523520317	295	1
3.48429257560134	3.67717997999255	296	1
3.46747577871432	3.64220376374288	297	1
3.45985413791982	3.63773316850024	298	1
3.47932316453589	3.64710718291178	299	1
3.48175611312697	3.69527446218983	300	1
3.47310275277332	3.67888895060944	301	1
3.47344884101542	3.66394022890548	302	1
3.48465663261553	3.70177919472807	303	1
3.48453879194903	3.71541317145023	304	1
3.47612502128158	3.74185525475660	305	1
3.47881615745437	3.71074044266723	306	1
3.49271287710060	3.73110382732551	307	1
3.48789372248274	3.70726755427823	308	1
3.48243195107786	3.70821229618453	309	1
3.46394767014098	3.66357642525428	310	1
3.46743142449760	3.67718344439641	311	1
3.45716753939199	3.68149457725316	312	1
3.45503506853038	3.64579874619584	313	1
3.47701492835860	3.70370649315683	314	1
3.48599146725637	3.71970303173100	315	1
3.47971836302874	3.67920926982834	316	1
3.46438907595591	3.64288019692744	317	1
3.46588016852702	3.66519615741350	318	1
3.48071187424267	3.72171647028793	319	1
3.48753600322568	3.72658716247622	320	1
3.49468824277172	3.73735019633531	321	1
3.48477041902570	3.71661066407050	322	1
3.47730391210195	3.71407926076591	323	1
3.47382876135076	3.67335864110941	324	1
3.46397274895418	3.67869983676548	325	1
3.46210442315553	3.66905095850001	326	1
3.45200242450378	3.59944608046878	327	1
3.45064219879780	3.61283652223104	328	1
3.46022193718055	3.62638911963774	329	1
3.46593940448246	3.67695356861516	330	1
3.47476677553153	3.70848278509466	331	1
3.46950655206271	3.65728785262362	332	1
3.45538381235285	3.62895451351106	333	1
3.45893849386083	3.62963103807314	334	1
3.45836229171354	3.60246180102656	335	1
3.45693441255406	3.60370379373292	336	1
3.46552393418392	3.64304543492592	337	1
3.46689247801818	3.65131412153000	338	1
3.48019568102578	3.69090114571547	339	1
3.48759907963034	3.69528334151741	340	1
3.47965878730564	3.69579996018270	341	1
3.46268896485125	3.63796997592068	342	1
3.46116980442250	3.66026069045313	343	1
3.45269875045444	3.63954346395421	344	1
3.47970272830082	3.69262016710096	345	1
3.48476762989942	3.72064586035708	346	1
3.47704086085996	3.68349066309477	347	1
3.46618062327546	3.63002764789070	348	1
3.46903917001832	3.65130046630607	349	1
3.46671533862345	3.67439175315251	350	1
3.47333678530792	3.73101125718247	351	1
3.47834240390144	3.71531431749988	352	1
3.47953443916515	3.68267139159902	353	1
3.47770753686036	3.67307230521979	354	1
3.47653666643997	3.69743755800418	355	1
3.46846919379061	3.65306139786513	356	1
3.47166200824232	3.66668402030827	357	1
3.47416728570250	3.68780704206872	358	1
3.47724114349489	3.70355451414660	359	1
3.47855424439170	3.70043455755486	360	1
3.47450263862185	3.69138478225517	361	1
3.45548477143739	3.63279543518124	362	1
3.46603537168733	3.64663345918988	363	1
3.46544704498483	3.64384617078933	364	1
3.45466489449000	3.63608811913173	365	1
3.46686619779652	3.64954323145932	366	1
3.46409540490067	3.65022444097415	367	1
3.45734480882568	3.62380194686665	368	1
3.46458927921605	3.64813604088619	369	1
3.47509506568144	3.67781932365669	370	1
3.46811448931096	3.66295818474553	371	1
3.46843413990266	3.63675056395971	372	1
3.45704087286672	3.62284683289435	373	1
3.45022733749222	3.62574119859128	374	1
3.46459105158967	3.65614206897649	375	1
3.46007928271193	3.63945993356185	376	1
3.46886913504450	3.64053288249284	377	1
3.47571420263562	3.65938369576018	378	1
3.48205386525655	3.70911606549505	379	1
3.49275408607987	3.73209235993635	380	1
3.48623705521262	3.73085274858075	381	1
3.49821747670776	3.72848821430042	382	1
3.48835966628857	3.66970483123925	383	1
3.46811922029500	3.63971474028027	384	1
3.47870514275114	3.68222067479394	385	1
3.46219967736310	3.63459757924701	386	1
3.45750422582770	3.61836068266142	387	1
3.46987543026966	3.64729950601651	388	1
3.46558026008292	3.66374705292273	389	1
3.46993621410890	3.68551050498041	390	1
3.46496368232258	3.65894409280742	391	1
3.47500359633196	3.69318938079918	392	1
3.46698095731855	3.67101300938585	393	1
3.46130783645033	3.65326422850283	394	1
3.46991805566523	3.66627443690751	395	1
3.47230930412661	3.67426932582147	396	1
3.46393548881279	3.65960764401179	397	1
3.46120634626326	3.63594481864948	398	1
3.46917284071684	3.64909548084941	399	1
3.46931897181106	3.65367610146674	400	1
3.48700700077595	3.72013755585396	401	1
3.47428846504910	3.70169995754368	402	1
3.48504616694670	3.71038850427339	403	1
3.48156327886662	3.72891946862110	404	1
3.47895159909017	3.72193617540849	405	1
3.47302797298651	3.66576060967874	406	1
3.46785826079779	3.65028051598673	407	1
3.49385584033637	3.72044218926936	408	1
3.49473407324946	3.75686879796715	409	1
3.49008578748333	3.74462156011778	410	1
3.47360307803252	3.67349419207171	411	1
3.46807561104435	3.66647931579730	412	1
3.45790271425714	3.62712618392024	413	1
3.45682368526755	3.64583127753857	414	1
3.47279940761715	3.68267133326128	415	1
3.47339029327408	3.69523852747381	416	1
3.48271849319693	3.70438146526794	417	1
3.45388049714638	3.63103528691368	418	1
3.46890465165603	3.67117634961537	419	1
3.46359144064809	3.68180499896551	420	1
3.47334650659031	3.69361838257418	421	1
3.47115388456342	3.68439864723980	422	1
3.45963101913392	3.66217112621054	423	1
3.47549282546280	3.68707075294396	424	1
3.47290128310458	3.71292826119522	425	1
3.46881348442242	3.68113743253014	426	1
3.46886347450458	3.67499336334318	427	1
3.47177163581413	3.68618860886620	428	1
3.46048386674490	3.65276230638902	429	1
3.46982484207423	3.68372664986760	430	1
3.46746406810166	3.67155257393058	431	1
3.47085931418496	3.67416786989729	432	1
3.46827913865109	3.69104880177122	433	1
3.45802132503788	3.64224827831179	434	1
3.45434642079480	3.61154832590895	435	1
3.46232001196553	3.64403016803260	436	1
3.45355631290353	3.64401781523532	437	1
3.46525757801029	3.69000345992721	438	1
3.46475587717205	3.70295441890199	439	1
3.45924895245051	3.66088906962941	440	1
3.47086290435653	3.68671455344590	441	1
3.47212219959349	3.67940801039906	442	1
3.47193724500622	3.66460915376533	443	1
3.47144207243405	3.69768399270382	444	1
3.47336223685452	3.69900844829231	445	1
3.48475746769831	3.70804092144881	446	1
3.49168884448824	3.73239787540459	447	1
3.48184655265831	3.72012300013508	448	1
3.48443133689417	3.72245948284955	449	1
3.46883346333252	3.71429368917074	450	1
3.47622517612640	3.73768386790025	451	1
3.48431314634735	3.74594564620992	452	1
3.47314088294969	3.71382524986115	453	1
3.47445965013843	3.68617995513233	454	1
3.48411657384013	3.71000535972449	455	1
3.46434765736109	3.70548488866403	456	1
3.47601528800508	3.70322726451654	457	1
3.47867235292418	3.70838496917914	458	1
3.45713261964024	3.65724943824840	459	1
3.45242015307814	3.64782289636831	460	1
3.46669871667226	3.68565437521927	461	1
3.47589335607781	3.65910628880255	462	1
3.46698593475783	3.66238533729216	463	1
3.47258653613640	3.69326476755117	464	1
3.47112405089803	3.73035838583486	465	1
3.46871155112341	3.70396046047601	466	1
3.47167696095378	3.69677697337254	467	1
3.46609778275836	3.68058229597451	468	1
3.46910188513205	3.65378110841728	469	1
3.47255204740561	3.65606684116962	470	1
3.45637157073008	3.62778121799113	471	1
3.44585363067207	3.65413614450242	472	1
3.43537330148422	3.65410549107244	473	1
3.44793700802720	3.66714798017916	474	1
3.46496879011589	3.67098070014561	475	1
3.48078614180656	3.68237512963004	476	1
3.46858226544868	3.66698008533425	477	1
3.44944805305535	3.59910558050425	478	1
3.45312369928929	3.61457294329518	479	1
3.45188252980090	3.62375002452641	480	1
3.46005885926698	3.65378438955793	481	1
3.46095318623354	3.65200877915051	482	1
3.46835968580654	3.67575007175750	483	1
3.46351567578813	3.65844925689446	484	1
3.46174973828427	3.66323685953305	485	1
3.45848102946725	3.63076196494173	486	1
3.45744773285579	3.62469454665639	487	1
3.45902846056432	3.63066856415137	488	1
3.46787294862974	3.64705087592302	489	1
3.46130527614427	3.65142497148835	490	1
3.44138534150970	3.63068373473875	491	1
3.44934636207688	3.61390805788812	492	1
3.44338424275584	3.62013718410341	493	1
3.44804942979396	3.61322630592340	494	1
3.47060031194023	3.67002063837905	495	1
3.47102938035824	3.66081969931914	496	1
3.45477804632999	3.64453336721495	497	1
3.45835791467677	3.64127170661389	498	1
3.46652040979156	3.66431432300039	499	1
3.48275788689449	3.68937020025467	500	1
3.45142081645197	3.64925635669209	501	1
3.47052084027436	3.66949576954569	502	1
3.46314888089858	3.66011791386624	503	1
3.45244739369639	3.61089101579589	504	1
3.44106691443760	3.59116553898947	505	1
3.45479565108593	3.62939681885350	506	1
3.45489089242801	3.63412333779220	507	1
3.46086749708381	3.62639830087069	508	1
3.46674643243664	3.65170367774364	509	1
3.47317987626646	3.65288197242883	510	1
3.47082900434014	3.63151401556933	511	1
3.47225287845746	3.66421467074279	512	1
3.48466115462809	3.71487300602189	513	1
3.47461515367822	3.67211118875351	514	1
3.46324063788481	3.64481862659403	515	1
3.46213590596532	3.64712155545979	516	1
3.46711463265514	3.67220548658802	517	1
3.45901535770187	3.64362976465094	518	1
3.45612413889011	3.61554666034239	519	1
3.48448526694190	3.69222356712799	520	1
3.47304724772643	3.63351686653479	521	1
3.47440061627592	3.69135247739477	522	1
3.46932168691752	3.68232318732448	523	1
3.47075536706991	3.69338966822367	524	1
3.46377064185378	3.68833201718907	525	1
3.45246618740418	3.60100907224911	526	1
3.44961032798248	3.58616114529248	527	1
3.44917458006222	3.59542578362632	528	1
3.45600229030974	3.64130240188151	529	1
3.46629456899952	3.65264261379609	530	1
3.47014974800652	3.67464384552422	531	1
3.47334412991621	3.68952895678609	532	1
3.48425374183365	3.71535150564260	533	1
3.47925336924318	3.71360739698507	534	1
3.46928374751458	3.70395815544503	535	1
3.45416656010911	3.63639201390150	536	1
3.46777847129880	3.66501183384527	537	1
3.46761711690086	3.67635642660649	538	1
3.46637636060814	3.66925218218627	539	1
3.45398315939856	3.63146820055348	540	1
3.45905208948420	3.66616291075195	541	1
3.45256256375039	3.66185408334127	542	1
3.46023920278977	3.65394849998051	543	1
3.46096388015657	3.65980716784509	544	1
3.45489939627794	3.63674744795358	545	1
3.46127589631649	3.64657210555664	546	1
3.45661187146567	3.65468046517607	547	1
3.44593004671269	3.60782375398597	548	1
3.45556423625952	3.60946386478706	549	1
3.46315280695022	3.68156346871547	550	1
3.46021963158581	3.69691968253766	551	1
3.46511986441753	3.71597717826107	552	1
3.47630108205963	3.68808536290185	553	1
3.46976626792499	3.66293769900178	554	1
3.46240038248471	3.65969998329309	555	1
3.46310703170449	3.67283287300938	556	1
3.46148877283670	3.64033929490909	557	1
3.45546677482354	3.61569896288862	558	1
3.47625432845574	3.65942944493532	559	1
3.47056189768299	3.64946785514866	560	1
3.47741536270205	3.68443093235616	561	1
3.47930854085820	3.67520913031059	562	1
3.47733340192123	3.68432895714895	563	1
3.45605689050896	3.66213589139213	564	1
3.46592730655933	3.69059324239852	565	1
3.47947383303700	3.69357806819956	566	1
3.46604322520826	3.67339779923762	567	1
3.45342296275885	3.63567016558680	568	1
3.44567205810571	3.64170551067017	569	1
3.46669925556527	3.69597342833878	570	1
3.47701807087056	3.70909750088954	571	1
3.46772187042059	3.66736124231883	572	1
3.45823855913035	3.62152132327821	573	1
3.45108189956398	3.63607349296613	574	1
3.45493871173006	3.63059697789532	575	1
3.45433971128527	3.62117237930816	576	1
3.44730732323607	3.59756618638751	577	1
3.45275322641849	3.61154597820479	578	1
3.45273412159216	3.62218965732250	579	1
3.44802906948552	3.61284743222750	580	1
3.43940446517296	3.57968104724992	581	1
3.44401223039633	3.57195536528332	582	1
3.45495338229172	3.62291550477384	583	1
3.45928647473268	3.63708090912957	584	1
3.46297151069672	3.65135560216954	585	1
3.46366332932961	3.65661976652463	586	1
3.45220349964845	3.63021561607797	587	1
3.44378340216781	3.62474417116817	588	1
3.44175723116478	3.57890916514192	589	1
3.45019612509489	3.60465789083122	590	1
3.45365138924965	3.64541089922080	591	1
3.46004865604650	3.67118926993246	592	1
3.47813815572586	3.69948905500315	593	1
3.45695332894840	3.63899229705706	594	1
3.46136669153671	3.64953021348261	595	1
3.45768826969316	3.64192406900942	596	1
3.44719348841595	3.59596887002416	597	1
3.44953759355103	3.58910549189967	598	1
3.45081757114579	3.62132534456459	599	1
3.45289642866447	3.64714854036656	600	1
3.46116044269300	3.67084587661028	601	1
3.45018506824575	3.63033739421185	602	1
3.44926798102595	3.65773145999980	603	1
3.45234288322157	3.64317303946791	604	1
3.46383559014825	3.67119810064203	605	1
3.45709879910212	3.67420815450761	606	1
3.47224615272286	3.68987909009165	607	1
3.46660089827520	3.67508386144585	608	1
3.46297856955254	3.66618783181194	609	1
3.47030480401256	3.67845114558474	610	1
3.47353362978329	3.69883160078630	611	1
3.46908277413419	3.68831388444252	612	1
3.47164964628476	3.68270153199270	613	1
3.48002347494342	3.69892747108690	614	1
3.48199137834358	3.68619516420674	615	1
3.47763519420423	3.67205007242753	616	1
3.47936954659499	3.66289847735528	617	1
3.47652605573118	3.66687595218124	618	1
3.48105234741864	3.68176718282112	619	1
3.46787729152291	3.67752609638822	620	1
3.46568272267040	3.65043522337272	621	1
3.47687569048757	3.68749620390193	622	1
3.46939903337523	3.68900258187854	623	1
3.47201826727222	3.67904593515863	624	1
3.48213158031142	3.68759634105828	625	1
3.47283572227123	3.66383001090478	626	1
3.46250295365377	3.66751940190896	627	1
3.46409534556301	3.63793550057259	628	1
3.44932586325097	3.57302939499952	629	1
3.45290869201438	3.60437596163925	630	1
3.45429720408941	3.65322286587891	631	1
3.44780316471605	3.63763923056510	632	1
3.45343234146498	3.64293079772719	633	1
3.45975904950531	3.66838026529017	634	1
3.45029784052100	3.63433542132406	635	1
3.45899377080324	3.63971035085056	636	1
3.46494451160097	3.65671764522527	637	1
3.45498336591149	3.67201442879241	638	1
3.45271712787274	3.62068930471670	639	1
3.44690112092078	3.61924694534071	640	1
3.44610439746100	3.59586456643194	641	1
3.46141215482684	3.61876143022058	642	1
3.47084921538594	3.67737068019059	643	1
3.46011242633573	3.64551433013137	644	1
3.46309583940698	3.65270645028304	645	1
3.46421345616382	3.64375287817438	646	1
3.48471282713785	3.71418917211719	647	1
3.47601095168882	3.70698473438034	648	1
3.45882903549467	3.65971102944714	649	1
3.45962441321462	3.66534486989497	650	1
3.46724255539076	3.67521842525957	651	1
3.46439272586258	3.65818804202861	652	1
3.45991761245908	3.67358493245552	653	1
3.46619382500717	3.68183580014364	654	1
3.45598416328331	3.62699304452946	655	1
3.45951173381857	3.64719145424808	656	1
3.47094502905722	3.69821078201836	657	1
3.47760786136858	3.67560674530169	658	1
3.46818137594039	3.66031762059972	659	1
3.47541560267378	3.68287413508274	660	1
3.46874478771610	3.65208133649243	661	1
3.46208407599557	3.62134620023858	662	1
3.45256983326289	3.63014514530277	663	1
3.46058302972043	3.64403657102112	664	1
3.46329884131617	3.67180317964454	665	1
3.46579454842112	3.63732899897025	666	1
3.47725452444655	3.66975913224879	667	1
3.48620269501220	3.68256537934875	668	1
3.49116280403720	3.70800794941006	669	1
3.47690514777303	3.69172510448305	670	1
3.47557148038484	3.68220142907976	671	1
3.47757452713174	3.67589766924525	672	1
3.47966777746952	3.70005032798689	673	1
3.46456912333540	3.66666800292491	674	1
3.46190579491249	3.66596431502794	675	1
3.45864251037321	3.64462185896633	676	1
3.47651756915270	3.73970573018474	677	1
3.47888000380742	3.72835959730353	678	1
3.47246402839893	3.72762100625550	679	1
3.46770223078655	3.72484663796248	680	1
3.44960532454938	3.65287845569764	681	1
3.45426717890499	3.66280102851433	682	1
3.45570363182744	3.64935233469958	683	1
3.46188091810038	3.65084393854849	684	1
3.45266522976431	3.63035493513600	685	1
3.45343892541803	3.64197457707070	686	1
3.45820419486525	3.66974650734964	687	1
3.45423413773274	3.65216635116440	688	1
3.47348804722783	3.66618867514296	689	1
3.47258900866470	3.65119939926844	690	1
3.46465535825556	3.68680286416319	691	1
3.46997046016004	3.71022133766683	692	1
3.46586579150582	3.69646600569767	693	1
3.47429144188244	3.68544191081352	694	1
3.46451974581585	3.69281208386294	695	1
3.48147940133703	3.71620745999827	696	1
3.46053512247040	3.69338418233208	697	1
3.46224388758940	3.66834415811353	698	1
3.45820679128350	3.63433550936385	699	1
3.44611558200849	3.59794498773512	700	1
3.45380156517136	3.64155891953002	701	1
3.46281115769248	3.66428186530709	702	1
3.47071778886812	3.67459323520765	703	1
3.46644795234395	3.65554495399465	704	1
3.47299165782107	3.66397441814128	705	1
3.45798280095552	3.64224339117875	706	1
3.45322476020142	3.64918088252801	707	1
3.46365541970535	3.64755809972459	708	1
3.44901554229307	3.57109193225186	709	1
3.44620201784791	3.58868162656171	710	1
3.45151661560281	3.58529737397311	711	1
3.44894333846671	3.59437985415879	712	1
3.45392982462071	3.62541207941987	713	1
3.46070471771997	3.69162293235860	714	1
3.46100732784737	3.66971507929516	715	1
3.47583214882719	3.68975702622384	716	1
3.45321587797916	3.64846358842836	717	1
3.46497530176697	3.65808222460283	718	1
3.46245999912853	3.68303621487708	719	1
3.46146648375150	3.66977021146319	720	1
3.48038986630340	3.67992845141524	721	1
3.47512371546533	3.68585792127841	722	1
3.46673895039412	3.66351947691839	723	1
3.46331914277433	3.67282432788308	724	1
3.45900643949586	3.67804980969637	725	1
3.47508872997702	3.71167828038655	726	1
3.47825709728621	3.70794898020075	727	1
3.46869489387285	3.68319072089520	728	1
3.44281823578357	3.62595121190078	729	1
3.45866007788056	3.64660984036661	730	1
3.47289688813280	3.67038848124254	731	1
3.47177990784201	3.67193720104580	732	1
3.47246190373125	3.68701984358526	733	1
3.48955926063576	3.70892927151828	734	1
3.47948175150308	3.68577097036818	735	1
3.46464650206512	3.66679246084006	736	1
3.46171224272337	3.65525212396903	737	1
3.47180714693141	3.70114646392034	738	1
3.47520017069343	3.70293277693246	739	1
3.47087591885548	3.69326413132972	740	1
3.46199746179658	3.65462655350445	741	1
3.46711988075348	3.64460291284158	742	1
3.46426881575054	3.62778436117358	743	1
3.45623422517152	3.60367458980259	744	1
3.46937970573464	3.64083256927316	745	1
3.46093303390087	3.63997629085594	746	1
3.45502731605558	3.63401659279422	747	1
3.45677498005916	3.62266614577461	748	1
3.47467205598939	3.67046525992673	749	1
3.47536811128996	3.70904189010927	750	1
3.46035302152772	3.64050015633650	751	1
3.45749294513766	3.65504092439241	752	1
3.46194245236949	3.65378821211495	753	1
3.46481759986790	3.65960658561106	754	1
3.47010872122484	3.67520429807307	755	1
3.46518225843488	3.66982132179908	756	1
3.46646054567106	3.68111802543364	757	1
3.47752653244385	3.68977884305892	758	1
3.48669458178361	3.71055387493317	759	1
3.48591024040923	3.69829668144977	760	1
3.46442459676056	3.64103664786326	761	1
3.47659218814470	3.66456721228665	762	1
3.47426296699241	3.66383014401652	763	1
3.46965389908813	3.65488077450573	764	1
3.45295779557220	3.61712694196713	765	1
3.45400671317956	3.62674720486896	766	1
3.45231331481456	3.62361819966759	767	1
3.45751686543267	3.65051186809787	768	1
3.46432861660347	3.65470393843759	769	1
3.46656583527857	3.66155054122826	770	1
3.47470994570546	3.66585222437533	771	1
3.48857308348546	3.71742482209518	772	1
3.47647931540915	3.67423192267059	773	1
3.46656357497081	3.63611418583021	774	1
3.46279859210991	3.62550832203117	775	1
3.45667867716450	3.62987378433123	776	1
3.47894218715497	3.68436279808779	777	1
3.48186215927813	3.68321043018953	778	1
3.46146045260580	3.66772290572581	779	1
3.46643426007751	3.63207640750945	780	1
3.46071088621330	3.62329612435569	781	1
3.46401486011304	3.64026255383639	782	1
3.47028742060021	3.66454814320282	783	1
3.47089489377910	3.65705290152161	784	1
3.48114018152929	3.66537061804304	785	1
3.47079353642071	3.65680827245441	786	1
3.46482645497809	3.63734300863174	787	1
3.45951507146381	3.63475493060029	788	1
3.46826128418286	3.62759272060837	789	1
3.48530927095509	3.67676841525971	790	1
3.49005446269482	3.69939533470371	791	1
3.46949038936467	3.64918084470229	792	1
3.46403074170199	3.62570857908853	793	1
3.47764062390696	3.67748081355780	794	1
3.47442312734324	3.67036744400707	795	1
3.47135044548792	3.65753084434600	796	1
3.47878735613708	3.68570654921495	797	1
3.45522855858846	3.63850941053153	798	1
3.46811572167497	3.68984740172761	799	1
3.45088030210267	3.65322858768540	800	1
3.47265786107944	3.68067611992759	801	1
3.48455795042567	3.71478827450678	802	1
3.48360458807807	3.71221040522882	803	1
3.47852613948848	3.69033610818265	804	1
3.47171612147320	3.67199648702910	805	1
3.44849071030214	3.60164345367178	806	1
3.47150502573771	3.64951239987297	807	1
3.47482963858990	3.66880496804997	808	1
3.45832481301666	3.64080668116071	809	1
3.47217230596908	3.66705732834100	810	1
3.48326588064638	3.68980961061615	811	1
3.47383506756340	3.66326374753916	812	1
3.46934908826516	3.67315519175375	813	1
3.45628414843287	3.65214669834891	814	1
3.47122309535208	3.68032176165190	815	1
3.46560090812268	3.66510343010330	816	1
3.46311040444118	3.64767615090402	817	1
3.45072633087084	3.64510575902766	818	1
3.45719042410006	3.65515719401813	819	1
3.46406427656530	3.66304067170921	820	1
3.46899929212297	3.68328604287258	821	1
3.46733648088767	3.68353208936904	822	1
3.45810155205315	3.65882308524111	823	1
3.46527954603574	3.66155880423619	824	1
3.47931377548847	3.64432267414243	825	1
3.47188828083185	3.63413564167499	826	1
3.46686638149507	3.66073201588048	827	1
3.47643571643875	3.67696951393598	828	1
3.48053243606545	3.70914627527337	829	1
3.47133415258418	3.69921221551335	830	1
3.45665082864300	3.65600879810174	831	1
3.45388891230984	3.62661426433980	832	1
3.46760495118943	3.64238843487405	833	1
3.46790405624703	3.65214893766708	834	1
3.45624566499330	3.61488556704266	835	1
3.44910079830981	3.62684035728765	836	1
3.45204554871084	3.63783841897753	837	1
3.44508822776840	3.61374300620582	838	1
3.44068112896307	3.61654736132142	839	1
3.46247550838048	3.65221321798611	840	1
3.46804294622288	3.64615737047323	841	1
3.45676932012966	3.62451911446150	842	1
3.45477078758004	3.61872515793844	843	1
3.44526476369647	3.59861281593061	844	1
3.47146512259019	3.66146447733858	845	1
3.47046050648259	3.68180896118165	846	1
3.46286351173443	3.63971359485133	847	1
3.46929118072138	3.67380655462492	848	1
3.47553530921988	3.72168054552985	849	1
3.46461249237082	3.67449576495258	850	1
3.46657029456725	3.66148908313637	851	1
3.47388198525472	3.66471260008679	852	1
3.45849986733349	3.65568428576819	853	1
3.45362325437747	3.60319353468266	854	1
3.46903693204541	3.67055594945405	855	1
3.46304447772132	3.64839038622509	856	1
3.46430139960959	3.67943829651012	857	1
3.46597753876664	3.68835527946316	858	1
3.47158079523172	3.67644290882652	859	1
3.46754076097208	3.65955492896247	860	1
3.47242732720575	3.70754463136043	861	1
3.45705303875110	3.66482026805079	862	1
3.45988710010051	3.65387650966530	863	1
3.47742018086595	3.67903675235807	864	1
3.47863272115522	3.69202614228479	865	1
3.48001992661250	3.67053018143956	866	1
3.46048058478971	3.64769497880176	867	1
3.46201935568322	3.64104627693743	868	1
3.47363558327290	3.65895582326437	869	1
3.49506611261754	3.69651367890621	870	1
3.47605549215427	3.66718317634372	871	1
3.46427074586956	3.65304367468566	872	1
3.46094800296963	3.63964352585306	873	1
3.46479110817843	3.65928541719795	874	1
3.47790321848542	3.67432841908387	875	1
3.46639971027698	3.64246986496770	876	1
3.46116742997266	3.67267764626263	877	1
3.46532632516171	3.66811634833111	878	1
3.45358503766827	3.65224561879286	879	1
3.45925719886043	3.64552276335924	880	1
3.46892591322295	3.67704275843036	881	1
3.47088320903448	3.70932714144322	882	1
3.47665543617542	3.66713004654559	883	1
3.48089956886046	3.68723945061139	884	1
3.48002599249036	3.68531433288956	885	1
3.48639076894162	3.72873253861853	886	1
3.50136982526918	3.74122887940599	887	1
3.49336418403067	3.71867801757468	888	1
3.47210919596821	3.66952813164494	889	1
3.47212996696739	3.67952442318654	890	1
3.48384372488326	3.68420978689950	891	1
3.47950667893578	3.66563083780072	892	1
3.47859453648709	3.67982991835841	893	1
3.47277647270816	3.69569565503017	894	1
3.48653213616464	3.70491982278682	895	1
3.46220719059107	3.62931022801664	896	1
3.47117708948407	3.67411808380034	897	1
3.48427344111133	3.65972885041288	898	1
3.48167134566338	3.64957333052921	899	1
3.46592497395438	3.64029337849864	900	1
3.47981567850214	3.66667273121640	901	1
3.49247344428128	3.71421180954867	902	1
3.48751313254927	3.71656322508638	903	1
3.47108320957216	3.65841798120891	904	1
3.46821105486591	3.63948559130310	905	1
3.46620407721451	3.65062620366333	906	1
3.47648257503678	3.65197323076136	907	1
3.47363740282419	3.70150896857132	908	1
3.47982744943541	3.70007589672537	909	1
3.46615764207084	3.63547833114734	910	1
3.45852142861327	3.62031177698455	911	1
3.45351906235186	3.63943381798644	912	1
3.45349311114252	3.63267718707854	913	1
3.45168501047320	3.62256775527079	914	1
3.46956631577359	3.68023576700942	915	1
3.47390645092514	3.68897544816859	916	1
3.47012198449246	3.65102332905134	917	1
3.47538457631153	3.67763193349062	918	1
3.46949657976090	3.65988757678181	919	1
3.46556967961431	3.65861046797157	920	1
3.44941291406505	3.63633039133316	921	1
3.46092447629912	3.62087048633556	922	1
3.47544887875322	3.67637570874171	923	1
3.47054849375700	3.68477446460914	924	1
3.46548605522230	3.64051643891086	925	1
3.43700091824658	3.56323079596603	926	1
3.43491659314444	3.57001111222722	927	1
3.44042990289657	3.55007335794551	928	1
3.44920559124022	3.61930111137718	929	1
3.46464398000842	3.71021042335852	930	1
3.48057829738574	3.69877276645858	931	1
3.48321583631466	3.68449870398131	932	1
3.48268233001586	3.69030963343722	933	1
3.48951125525211	3.71048072140961	934	1
3.48929741469834	3.70523250272735	935	1
3.47532399888521	3.69900399942361	936	1
3.47730061108052	3.72453445548052	937	1
3.46909369628279	3.69608079823282	938	1
3.46291810295923	3.69852599360668	939	1
3.45486758341045	3.66703321459055	940	1
3.45620893924709	3.64917299022579	941	1
3.47144591699305	3.69393045805202	942	1
3.47087031374495	3.66922878316126	943	1
3.45670682411055	3.66636207529387	944	1
3.47156497727027	3.69482626970931	945	1
3.46873076502764	3.67688390374627	946	1
3.46480719729634	3.64987966005559	947	1
3.45483201087348	3.62766902473145	948	1
3.45971094597523	3.64786837333673	949	1
3.47918110956693	3.67314024885371	950	1
3.48120442528474	3.67825002311266	951	1
3.47384705496576	3.67177688799886	952	1
3.47345080293830	3.67876452153336	953	1
3.47222781295978	3.68760729875447	954	1
3.47626703221799	3.69195781203385	955	1
3.47155277435952	3.66284989269009	956	1
3.47959995086612	3.70830986104734	957	1
3.47862445839358	3.67702562158021	958	1
3.47844711914072	3.68338554247606	959	1
3.47070532711667	3.67125994132409	960	1
3.46125703796543	3.66310712108117	961	1
3.46925952043363	3.69379528785603	962	1
3.47077586771994	3.69772427252973	963	1
3.45849955909517	3.64554815436148	964	1
3.46552187645165	3.63714320740679	965	1
3.47261043063519	3.64850410206196	966	1
3.47598419249498	3.61403813909782	967	1
3.47259839036911	3.64329213210034	968	1
3.46312974771445	3.64325321571529	969	1
3.46630019560847	3.62749533536872	970	1
3.44880878909044	3.58409925500962	971	1
3.43337205029773	3.57055435967157	972	1
3.44806350876474	3.57316882328947	973	1
3.46232893406085	3.63470811351652	974	1
3.45443469755132	3.64654211794303	975	1
3.45302779655572	3.63424917355384	976	1
3.44961810116236	3.61721756443031	977	1
3.44398951185170	3.60458956839980	978	1
3.44844587430692	3.62484838108189	979	1
3.45060587515187	3.66944853175360	980	1
3.46277444280443	3.68900199267515	981	1
3.46472468977822	3.68394321623021	982	1
3.46458716166037	3.67145375306397	983	1
3.46146352060495	3.64727677492304	984	1
3.47273058610660	3.66282396415577	985	1
3.46379067230845	3.65131465176014	986	1
3.46330462565450	3.63705232644665	987	1
3.46151644883104	3.64988391416907	988	1
3.45518787576354	3.63650711704676	989	1
3.46078516034974	3.65097681327295	990	1
3.47853439041418	3.72940162343944	991	1
3.47332084930115	3.70937229902790	992	1
3.47677258203971	3.69482799282673	993	1
3.49086002357850	3.71188567574504	994	1
3.47321811444493	3.65776309182867	995	1
3.46553079368301	3.68112167439524	996	1
3.45858106779037	3.69189056050438	997	1
3.45450375389340	3.64490286621212	998	1
3.45749096985063	3.67464185456849	999	1
3.46839771628592	3.69196276776827	1000	1
3.47158525643603	3.69208075234473	1001	1
3.47854484103649	3.71583308318352	1002	1
3.46694783870476	3.69729427584253	1003	1
3.46000855615934	3.66638984472085	1004	1
3.44521024090304	3.61527679963266	1005	1
3.44230222600293	3.64194833435927	1006	1
3.45838796570109	3.67845081119381	1007	1
3.46482979334174	3.64887044199138	1008	1
3.46462646657207	3.63194993808822	1009	1
3.46572988154618	3.65615609172047	1010	1
3.47647681377169	3.68468647193547	1011	1
3.47709846715786	3.67422397454460	1012	1
3.46075593899679	3.63681606538923	1013	1
3.45909161368905	3.62599787794361	1014	1
3.46980323078593	3.66511218692029	1015	1
3.46532671436890	3.65321154091915	1016	1
3.44461215168720	3.59011377720124	1017	1
3.45011000113540	3.60788263382373	1018	1
3.46197718287161	3.64172796749329	1019	1
3.47074148099693	3.65725930241487	1020	1
3.46028106302602	3.65938847983626	1021	1
3.47786759459263	3.68122392615039	1022	1
3.45720497571323	3.64593779302182	1023	1
3.46109107219565	3.66179085082920	1024	1
3.45245287102613	3.64932872856095	1025	1
3.45508827340490	3.63295773029740	1026	1
3.45312401486121	3.61711728067423	1027	1
3.46270374900333	3.65834926181047	1028	1
3.46335202129854	3.67807201145641	1029	1
3.45353350259307	3.65909488019089	1030	1
3.45486106209524	3.67405733242301	1031	1
3.45846387106443	3.68729591849153	1032	1
3.46402679111073	3.65437759838572	1033	1
3.45643683213377	3.65057038786310	1034	1
3.45869035966164	3.67102484919455	1035	1
3.45311396285461	3.63904580468031	1036	1
3.45743276019789	3.66234044121042	1037	1
3.46467161707200	3.64799482045489	1038	1
3.45674968926048	3.65437596072159	1039	1
3.47905131817853	3.69049411629060	1040	1
3.47278380271069	3.68213333889567	1041	1
3.45531336221732	3.65024338756765	1042	1
3.45568549266344	3.66123554282972	1043	1
3.46153971631986	3.67027823315868	1044	1
3.45655271074832	3.64457310870219	1045	1
3.45793587785029	3.65331199635385	1046	1
3.46206244453538	3.61560538237673	1047	1
3.46885074008895	3.65662976311644	1048	1
3.46401862891162	3.65565631646088	1049	1
3.45056024221848	3.59504482689526	1050	1
3.44895136106108	3.62680533718667	1051	1
3.44421741153060	3.59951221432395	1052	1
3.44698352751912	3.58842381934347	1053	1
3.45501176151748	3.62098619403895	1054	1
3.47162950714851	3.65178865775654	1055	1
3.46385932922794	3.66057770194427	1056	1
3.47008433202358	3.68239126523360	1057	1
3.44912138922504	3.62864963951951	1058	1
3.45396472911907	3.63040628363130	1059	1
3.45129763718982	3.65223176912034	1060	1
3.46552731091917	3.67442605784318	1061	1
3.47015025805349	3.67773064015448	1062	1
3.46160049690756	3.65900299739120	1063	1
3.46973297184659	3.67737445616318	1064	1
3.46079737808401	3.63393785751166	1065	1
3.44195607723979	3.60569627943869	1066	1
3.46723821524850	3.66168608412585	1067	1
3.46563883788872	3.65546446011548	1068	1
3.46686296035929	3.66278797910539	1069	1
3.46386061526664	3.68799234962252	1070	1
3.46564222149021	3.66736714256271	1071	1
3.47227214398864	3.71512529498604	1072	1
3.48203404938547	3.74597088572323	1073	1
3.48271137680898	3.74071972211425	1074	1
3.48244129612673	3.70450702757444	1075	1
3.48099696937062	3.68970287351939	1076	1
3.46867328188030	3.66240648589844	1077	1
3.46184288971871	3.65645456398177	1078	1
3.44517173077612	3.62633872972004	1079	1
3.46317603080512	3.63583020454219	1080	1
3.45705590581144	3.62676000081161	1081	1
3.45366153163105	3.64768966898708	1082	1
3.45934185461839	3.63103820315189	1083	1
3.46284682644922	3.62819419465736	1084	1
3.47612287854406	3.67469139065322	1085	1
3.46798040061927	3.68367183936308	1086	1
3.46086388236916	3.67379356637394	1087	1
3.47002962767658	3.68210950053939	1088	1
3.46496390277926	3.65520757826486	1089	1
3.46753003241437	3.63960664779624	1090	1
3.45954160683196	3.61904769087668	1091	1
3.46109916383921	3.67046910371295	1092	1
3.44944813939965	3.65088753845818	1093	1
3.45613862432700	3.65166834581029	1094	1
3.45698342519814	3.66306412343022	1095	1
3.44712030578462	3.61605520231028	1096	1
3.46118683939502	3.69089738620519	1097	1
3.43953369836647	3.64371599418599	1098	1
3.45873010120248	3.65078362928329	1099	1
3.46335747346462	3.63895463688210	1100	1
3.45662322176734	3.64552007978962	1101	1
3.46356663503180	3.63116267339343	1102	1
3.46391919481168	3.64531135732166	1103	1
3.46925039842767	3.65371593382604	1104	1
3.46653198996708	3.66178506196224	1105	1
3.46709607234409	3.68341440850343	1106	1
3.46666343165449	3.72052565916077	1107	1
3.45281443951963	3.66383836250626	1108	1
3.47140337348646	3.66388858352109	1109	1
3.47336243473514	3.67493912042701	1110	1
3.47260719021691	3.69899712182853	1111	1
3.44250694052769	3.61497384903147	1112	1
3.45110033176204	3.61702129653247	1113	1
3.45714161341858	3.62215607633238	1114	1
3.45964790087420	3.65400360635880	1115	1
3.45839177441340	3.66589977953252	1116	1
3.45601019933201	3.66136690895153	1117	1
3.45227708396436	3.61037551145708	1118	1
3.43679892860006	3.57370567565173	1119	1
3.45788621968499	3.63692128571453	1120	1
3.47578083733512	3.68004898857301	1121	1
3.45466952259281	3.64089897449773	1122	1
3.46134843737515	3.64773723259885	1123	1
3.46368358646542	3.66394099125934	1124	1
3.45517572395800	3.62302435208195	1125	1
3.46581143960917	3.64991647487118	1126	1
3.46201435340126	3.66673064344300	1127	1
3.45655286029792	3.64423698550020	1128	1
3.44522035839829	3.61124304636436	1129	1
3.44333117512400	3.59978421111213	1130	1
3.44605123870423	3.65973694313969	1131	1
3.44903830983249	3.64919535826286	1132	1
3.45050512117423	3.62505148449316	1133	1
3.45663787129760	3.65380287279223	1134	1
3.45527603537739	3.65059654119921	1135	1
3.45024897780866	3.64563493960765	1136	1
3.45467611927130	3.68016826845747	1137	1
3.47043361697014	3.72289425847622	1138	1
3.47684110165192	3.69649493920756	1139	1
3.46811545492205	3.66476743679733	1140	1
3.47103313341289	3.67391616203482	1141	1
3.47311588370815	3.70486928330729	1142	1
3.46069519482708	3.66090138702689	1143	1
3.45961029785113	3.64178954578616	1144	1
3.45208526037030	3.63554071316773	1145	1
3.45320831803948	3.63975663118573	1146	1
3.46723716989299	3.63542622660974	1147	1
3.45841798636026	3.62012938005715	1148	1
3.46729648985325	3.65426260813262	1149	1
3.48135882205108	3.71356949696556	1150	1
3.49018804587813	3.74024772701596	1151	1
3.46571892947787	3.69781797268221	1152	1
3.45840992979502	3.67141201371295	1153	1
3.46500450788919	3.65866552838936	1154	1
3.47102232392806	3.70621774470396	1155	1
3.46657205516071	3.66076825014399	1156	1
3.46612192063804	3.65850218555461	1157	1
3.45929339436767	3.65791750193294	1158	1
3.44433065184974	3.62418646723012	1159	1
3.45746825957042	3.64689778838704	1160	1
3.47523175163847	3.67461992125056	1161	1
3.45785608123827	3.67651035443655	1162	1
3.45186028293541	3.65408655430674	1163	1
3.46256197948848	3.65959012121215	1164	1
3.47180940073927	3.67643528084894	1165	1
3.47103482481141	3.67939570883876	1166	1
3.45696465658662	3.61634375910240	1167	1
3.46757203064421	3.64973552111466	1168	1
3.47465616706829	3.70643333717087	1169	1
3.48953624588884	3.73855627187065	1170	1
3.48361359407640	3.71939188216323	1171	1
3.47953370896423	3.73891738387885	1172	1
3.48448119966288	3.74532215419856	1173	1
3.48945252401494	3.76967178545098	1174	1
3.49407668630478	3.76114727824019	1175	1
3.48094546477856	3.73130494766481	1176	1
3.47360840029831	3.69807114624064	1177	1
3.46803359798844	3.64526619046789	1178	1
3.46534710482027	3.63957107601225	1179	1
3.47321697959621	3.69626418218688	1180	1
3.47318785052136	3.69687558566964	1181	1
3.46696057645697	3.68721823703231	1182	1
3.46129549445975	3.67100929426151	1183	1
3.47696908806158	3.69514783540465	1184	1
3.46717017714888	3.68064081819453	1185	1
3.46683575399093	3.69337892776070	1186	1
3.45586010389647	3.66398734039188	1187	1
3.46327321251592	3.67306821747619	1188	1
3.46985823880002	3.69984464659203	1189	1
3.45994422579349	3.67074046142805	1190	1
3.46448234276151	3.67378657650166	1191	1
3.46699126381092	3.66860382158459	1192	1
3.45679664325678	3.64282684604376	1193	1
3.46190209284466	3.65135200873945	1194	1
3.46801564708456	3.68165068998190	1195	1
3.47961471753915	3.73214427781299	1196	1
3.47645845749451	3.69979922643985	1197	1
3.46540321661274	3.66716934067309	1198	1
3.45708894393871	3.64232371561717	1199	1
3.46069458759838	3.66003429207415	1200	1
3.46002542660001	3.67818814413500	1201	1
3.46170146130524	3.67581265228839	1202	1
3.45807404635840	3.65077197812224	1203	1
3.46740808065304	3.68187866782327	1204	1
3.46060447806637	3.65450580412016	1205	1
3.46950103902499	3.68279195098535	1206	1
3.45619688674796	3.66439521341146	1207	1
3.45056495161195	3.66165189850936	1208	1
3.45041443804633	3.64051985411128	1209	1
3.46233878082825	3.64421698274743	1210	1
3.46194271629048	3.63487140769433	1211	1
3.46274493107835	3.65100976310906	1212	1
3.47304168948231	3.66774646279123	1213	1
3.47673934032915	3.69186350726521	1214	1
3.45648397666945	3.66123219989997	1215	1
3.44806410326844	3.62459505581004	1216	1
3.45804566285814	3.64037436985435	1217	1
3.45793655207006	3.64225849823817	1218	1
3.46609854214475	3.66916613715485	1219	1
3.46379731616611	3.66652926559598	1220	1
3.47077193274483	3.67174454170585	1221	1
3.47585556646521	3.67683695585537	1222	1
3.47368008284310	3.67582480597556	1223	1
3.47691363040849	3.68995255690409	1224	1
3.48536150092874	3.70382104504266	1225	1
3.48451830302481	3.70284514837149	1226	1
3.47481585313544	3.66863140615684	1227	1
3.47526748741805	3.67662515643088	1228	1
3.46459460149417	3.66232493430291	1229	1
3.45921538465153	3.64859254939032	1230	1
3.47179631947246	3.64491923060015	1231	1
3.47068307415431	3.66090230419851	1232	1
3.47164822377375	3.66786721123451	1233	1
3.45262094245496	3.64771443936223	1234	1
3.46579596705700	3.66276403027013	1235	1
3.47415937856930	3.66505434360223	1236	1
3.47389585474217	3.65493628946617	1237	1
3.47066322124810	3.63625218834454	1238	1
3.46036255174942	3.64552465781340	1239	1
3.45447492992224	3.61579594911698	1240	1
3.47431614620962	3.65490520571227	1241	1
3.48300051838717	3.65866077550018	1242	1
3.47687827295656	3.66180916285353	1243	1
3.47165220356094	3.65163639964821	1244	1
3.46640309736615	3.65232717798468	1245	1
3.46413784017268	3.65077001864596	1246	1
3.46086990399285	3.65186433582356	1247	1
3.46568985182188	3.63830468379925	1248	1
3.45532867651869	3.60894359213412	1249	1
3.44662482035680	3.58180673843413	1250	1
3.44662124309501	3.58206856705363	1251	1
3.47155932429087	3.66617081718222	1252	1
3.47078166528745	3.67149691849067	1253	1
3.46221142474875	3.65664851665700	1254	1
3.46480931077943	3.64993505818474	1255	1
3.46442206170999	3.63466757268760	1256	1
3.46061267277434	3.62823095365371	1257	1
3.45014606476022	3.60501307185719	1258	1
3.45687995832692	3.61489227739986	1259	1
3.45984884907258	3.62282525638053	1260	1
3.46603557666686	3.62605679836853	1261	1
3.46448347130112	3.62368884345239	1262	1
3.46581560579041	3.64741618783399	1263	1
3.46630996474053	3.66451175327056	1264	1
3.45582886890162	3.64555065656694	1265	1
3.46271840345980	3.65686558242691	1266	1
3.46296145576398	3.63147667478558	1267	1
3.46392873927970	3.62067214261567	1268	1
3.46913885703373	3.66274268027675	1269	1
3.47742029755623	3.67545640269662	1270	1
3.46358419160791	3.64924891110028	1271	1
3.47958177077111	3.69521191254629	1272	1
3.47098823320367	3.70111880621596	1273	1
3.46593154101259	3.70035787303712	1274	1
3.47792376321248	3.69600806694548	1275	1
3.46548120741892	3.65938225317268	1276	1
3.45566387896771	3.61648475290157	1277	1
3.46193732425490	3.62385661164516	1278	1
3.46980822726576	3.65731503416970	1279	1
3.45506442498574	3.63703018648592	1280	1
3.46271134021353	3.64184451554927	1281	1
3.47571855243225	3.67812587536557	1282	1
3.45981358756117	3.63947358412122	1283	1
3.46114156962367	3.65313493420636	1284	1
3.47576969257863	3.71510855173852	1285	1
3.47132738098240	3.74437246225607	1286	1
3.48014752864090	3.73899146001736	1287	1
3.47671767280871	3.68190521548298	1288	1
3.47467585939365	3.66224921474313	1289	1
3.45880339434496	3.64433345061694	1290	1
3.45187397610306	3.64344242033491	1291	1
3.46119408848686	3.64690101442884	1292	1
3.44985985410689	3.61730399197924	1293	1
3.46261641291663	3.68298872792444	1294	1
3.46317019368187	3.67203235539182	1295	1
3.46276561253389	3.66326369406934	1296	1
3.46029171096899	3.64439120317286	1297	1
3.46678990958522	3.66720048392186	1298	1
3.46325669075618	3.65323238648063	1299	1
3.48284200409894	3.72542071517973	1300	1
3.49211311073232	3.72636647578824	1301	1
3.46472045200086	3.66068731489612	1302	1
3.47166001506060	3.64768564987782	1303	1
3.46791749952778	3.66232380623231	1304	1
3.47576665893126	3.69612939681787	1305	1
3.47421081456773	3.69115681989157	1306	1
3.48088455382024	3.67265504863278	1307	1
3.47516355487757	3.67060977053725	1308	1
3.46961432426565	3.66068529907316	1309	1
3.46664982519079	3.64059328527208	1310	1
3.47338129820218	3.62872147091808	1311	1
3.46472956429414	3.60528248620055	1312	1
3.46596101155730	3.60323097360990	1313	1
3.45422199056763	3.57363258582533	1314	1
3.47004497737969	3.60531258788584	1315	1
3.45432525828623	3.58792426966315	1316	1
3.46218457692655	3.60874312152994	1317	1
3.47378608490082	3.65775431848108	1318	1
3.45374782038209	3.61825630071297	1319	1
3.45699354447310	3.62526779609111	1320	1
3.45632371483445	3.62413721972995	1321	1
3.46537234394588	3.64790762621191	1322	1
3.46303539239899	3.61913887208304	1323	1
3.45308443265850	3.62921236959766	1324	1
3.45514171292013	3.62471552792390	1325	1
3.46641040016336	3.64780254712501	1326	1
3.46730002521239	3.64731332215869	1327	1
3.45432309268455	3.60170946589221	1328	1
3.46356572461868	3.65125412458508	1329	1
3.45932191734796	3.64751677014119	1330	1
3.45601056552852	3.63356567759889	1331	1
3.45538770751965	3.64093579694598	1332	1
3.46460568612257	3.64975492634076	1333	1
3.47168021848082	3.68525372470494	1334	1
3.47508851475344	3.68071473490586	1335	1
3.47104832074462	3.66465776253239	1336	1
3.46829168930398	3.64315637862148	1337	1
3.47621464179000	3.68605380154953	1338	1
3.46233396843221	3.70163764658727	1339	1
3.47337297466803	3.68482323883045	1340	1
3.48896900008055	3.71046632885924	1341	1
3.46445123941780	3.61577450628586	1342	1
3.47040610019063	3.62878156954235	1343	1
3.46170654781250	3.62192865398550	1344	1
3.45980353852666	3.66019844643814	1345	1
3.46154366769447	3.65773424067887	1346	1
3.45593721228637	3.63158748594247	1347	1
3.46057786464061	3.62412655615650	1348	1
3.47176751430875	3.66303545746604	1349	1
3.48165789050590	3.69834562887972	1350	1
3.46888123845946	3.63570855158633	1351	1
3.46827495731803	3.65123109236221	1352	1
3.47871835561279	3.66915953432016	1353	1
3.46414888222495	3.66829085792059	1354	1
3.47562591399701	3.69152341129760	1355	1
3.46750622877279	3.66878788399966	1356	1
3.45091586747315	3.64838645175096	1357	1
3.46312095876217	3.65508523021049	1358	1
3.46128333577501	3.62886118187745	1359	1
3.46227591081123	3.62923437007314	1360	1
3.46114854771797	3.62474857200875	1361	1
3.44133415840876	3.55649323927868	1362	1
3.44795586503383	3.60271825003342	1363	1
3.45196965832919	3.63075131639564	1364	1
3.46346676937398	3.67475562742587	1365	1
3.45121299858620	3.64459619013053	1366	1
3.45676968103929	3.62353899348621	1367	1
3.46631618907734	3.65975538740768	1368	1
3.47403537787862	3.69617767483600	1369	1
3.46677178288409	3.63910519261191	1370	1
3.46645177412681	3.63340982716382	1371	1
3.46764659211031	3.64046640115668	1372	1
3.45905236451622	3.60754750730634	1373	1
3.46241475687381	3.61185096292581	1374	1
3.46443261702696	3.65153432006292	1375	1
3.47054184378184	3.66149660665028	1376	1
3.47023322521954	3.65314553663047	1377	1
3.47420244080892	3.66424981768217	1378	1
3.47260898681152	3.67065015135711	1379	1
3.47038047399453	3.65886905886755	1380	1
3.47919662086278	3.67231226776023	1381	1
3.47729207849229	3.67299445005638	1382	1
3.46514524708540	3.67562959180510	1383	1
3.46572513976081	3.64436270288216	1384	1
3.44498676505812	3.59306589757309	1385	1
3.45184672312774	3.60920495513381	1386	1
3.45540137375201	3.60515987168222	1387	1
3.45857140959273	3.60794332121659	1388	1
3.45024023862503	3.65916122625487	1389	1
3.47536215819578	3.67988891728888	1390	1
3.48536541003137	3.68764816920164	1391	1
3.48378961120406	3.69633679429497	1392	1
3.46696471405057	3.65693993916532	1393	1
3.46367275732347	3.66838379958678	1394	1
3.47784090093627	3.66259280882093	1395	1
3.47618164631696	3.63680338041436	1396	1
3.48210525658547	3.69315274484469	1397	1
3.46734029643562	3.63707500484995	1398	1
3.45114555992859	3.63905897423957	1399	1
3.46412817735757	3.68197128601383	1400	1
3.46506728812680	3.67570560676246	1401	1
3.46904634636066	3.65338307856565	1402	1
3.46636180310281	3.62873272280257	1403	1
3.48810291041082	3.68875771562455	1404	1
3.48570424791707	3.71583406547224	1405	1
3.49232976066125	3.71149772836881	1406	1
3.48113972186364	3.65293972570551	1407	1
3.47914432472887	3.70239331180073	1408	1
3.46003647513933	3.65613104745901	1409	1
3.45899269178354	3.64610866270858	1410	1
3.45082761750491	3.59277586109558	1411	1
3.44967655814605	3.58976837923922	1412	1
3.44532643879152	3.57591297490289	1413	1
3.48194637702421	3.68248203964182	1414	1
3.49290363633286	3.71091037912652	1415	1
3.47990302832172	3.70465498522944	1416	1
3.46830803269058	3.68141344743401	1417	1
3.47439939777616	3.70919506607998	1418	1
3.48803556541432	3.73848241927669	1419	1
3.47012824801381	3.68920031698630	1420	1
3.46700144230649	3.69549440862008	1421	1
3.45906737850044	3.69517222835349	1422	1
3.45878556753212	3.66930353334959	1423	1
3.46955192214193	3.71557782814792	1424	1
3.47074211926356	3.68223728662051	1425	1
3.48775161922710	3.71829096128173	1426	1
3.48072507943010	3.68608993289167	1427	1
3.47297215403068	3.64363416087560	1428	1
3.47064725028888	3.65479694023078	1429	1
3.47539106068313	3.67947131765865	1430	1
3.48152854376198	3.68879075391657	1431	1
3.48232897418252	3.70940792491815	1432	1
3.46414383658748	3.67649705665893	1433	1
3.46462791366633	3.66862000413159	1434	1
3.47578389090024	3.65664147564564	1435	1
3.47118132237555	3.66055770668197	1436	1
3.45673509186546	3.63364759816957	1437	1
3.46593638985326	3.66071133789153	1438	1
3.46164115991705	3.63933912653374	1439	1
3.44902180212920	3.63506513114423	1440	1
3.47368570853615	3.68824519245859	1441	1
3.47416322843419	3.70010857365295	1442	1
3.49016760650705	3.73716192110360	1443	1
3.48238813991960	3.72791413656591	1444	1
3.48716923159406	3.74462633602315	1445	1
3.47775715019788	3.72209161372075	1446	1
3.46964331067699	3.70679717848163	1447	1
3.46753092408754	3.67788375061067	1448	1
3.45861780064064	3.63598941670304	1449	1
3.47523068095971	3.64853960154181	1450	1
3.47653035623436	3.65998187925867	1451	1
3.47311272703393	3.62468593995880	1452	1
3.46159234087690	3.62241154566505	1453	1
3.45766835879586	3.62698116119822	1454	1
3.45373850873913	3.62361573052477	1455	1
3.45409288516110	3.60714082797177	1456	1
3.46415047463909	3.64474732883523	1457	1
3.46882817566949	3.67203479725850	1458	1
3.46405876742298	3.69763908253943	1459	1
3.45981539826969	3.66717486545921	1460	1
3.46657901967732	3.65496900404228	1461	1
3.46825684825482	3.64572811823682	1462	1
3.47112171386908	3.67689594993581	1463	1
3.45992353931064	3.66721790314261	1464	1
3.46016722084396	3.67786076880921	1465	1
3.47151317816644	3.68208649982089	1466	1
3.45994509637071	3.64288119111852	1467	1
3.44561657788969	3.62658807675687	1468	1
3.45418586958373	3.62606670311218	1469	1
3.46920596904847	3.66505938227709	1470	1
3.48705222421146	3.69174006554607	1471	1
3.48105540406639	3.66050366091858	1472	1
3.48138625704737	3.66124061934809	1473	1
3.46166312047900	3.63421647737282	1474	1
3.45931100606321	3.62013748757066	1475	1
3.46470149249459	3.62589401802292	1476	1
3.47157171945064	3.66741623760277	1477	1
3.45942767228543	3.62832180654004	1478	1
3.47211007593317	3.65455055552684	1479	1
3.47062601692348	3.65562822030260	1480	1
3.47015005093912	3.67674920526718	1481	1
3.46872301433908	3.63918113850551	1482	1
3.47509952348154	3.64428693577666	1483	1
3.46003346407670	3.61387732497350	1484	1
3.48128488838737	3.66857689107411	1485	1
3.47017292939743	3.65882700982117	1486	1
3.46630006898709	3.62330357295305	1487	1
3.47379063844130	3.67556019373996	1488	1
3.46804903032543	3.63148498252216	1489	1
3.46401961389199	3.60142125881538	1490	1
3.46753958993360	3.63751950758604	1491	1
3.46399135827044	3.63452765363067	1492	1
3.47200797450718	3.65144371297085	1493	1
3.47447875070899	3.68364967892931	1494	1
3.47087399429570	3.65719788434051	1495	1
3.46343331713185	3.66236789268326	1496	1
3.47520484028131	3.66820158793177	1497	1
3.46797858816914	3.67196768499458	1498	1
3.47391520630459	3.68675976892314	1499	1
3.46933489492276	3.65441895317812	1500	1
3.46993372222194	3.65287605754198	1501	1
3.47379915615463	3.65618844847966	1502	1
3.48838783165068	3.71044241873257	1503	1
3.48668054235167	3.71852315357536	1504	1
3.47483150164203	3.68608678495206	1505	1
3.46089210037157	3.64262118841901	1506	1
3.48104602026664	3.69059230788003	1507	1
3.47066107328072	3.64138890156551	1508	1
3.46377405409297	3.63012555041804	1509	1
3.45593715309412	3.62959225306315	1510	1
3.44166007971548	3.58743681654553	1511	1
3.43629071898180	3.58901132379554	1512	1
3.43101119544413	3.56013875773601	1513	1
3.44627596934881	3.56896279433665	1514	1
3.46370420346255	3.61908519488850	1515	1
3.45645415257108	3.60758092651624	1516	1
3.45886481058249	3.67212372653116	1517	1
3.46231769604648	3.65609263530180	1518	1
3.47893870687429	3.67829439807017	1519	1
3.47789431630246	3.67572873920082	1520	1
3.47440421531774	3.65941633662781	1521	1
3.48616579706936	3.67873343264937	1522	1
3.47765959154973	3.64284379634420	1523	1
3.48394543960784	3.68598362332107	1524	1
3.48225510027151	3.69977635652631	1525	1
3.47906634539387	3.69784236745221	1526	1
3.46751139972070	3.67308507552266	1527	1
3.46746682108973	3.63431969860884	1528	1
3.45906443320442	3.64596488093467	1529	1
3.46270539922497	3.61871374883777	1530	1
3.45464994229542	3.61721715493893	1531	1
3.46190839990395	3.65481077990820	1532	1
3.47507063219545	3.68055521565434	1533	1
3.47190496143165	3.68705473988088	1534	1
3.47132036787853	3.68254889213621	1535	1
3.46395051486723	3.65347614731693	1536	1
3.46773370754535	3.65748256738049	1537	1
3.47077582264623	3.64141598452339	1538	1
3.46639867901610	3.64846354265248	1539	1
3.44492712083947	3.62442616806512	1540	1
3.46441553737598	3.64271719253455	1541	1
3.47554181448483	3.65964171118243	1542	1
3.47129947772554	3.66573435734406	1543	1
3.46228680057372	3.62933145257723	1544	1
3.46080618445553	3.61289851668192	1545	1
3.44970390680863	3.59164010608524	1546	1
3.44909314719912	3.62063700921257	1547	1
3.45969230822937	3.61390951537926	1548	1
3.46430260271050	3.62322851623503	1549	1
3.47750841541004	3.65119208327358	1550	1
3.48349503412925	3.69919210568417	1551	1
3.47508008302846	3.65233332739044	1552	1
3.45631618893566	3.61089600624041	1553	1
3.46031430790932	3.66227581436704	1554	1
3.47809792326234	3.68361010045609	1555	1
3.48001376897897	3.69013507784522	1556	1
3.48104508461795	3.71708377727952	1557	1
3.48565677185287	3.70400041888546	1558	1
3.47430987521964	3.67572300225038	1559	1
3.46980776362746	3.67140789243497	1560	1
3.46298136365367	3.64641154100917	1561	1
3.47536077508353	3.66866849673600	1562	1
3.48123180255999	3.67300484552888	1563	1
3.47243754567805	3.62775058719827	1564	1
3.46691914741208	3.64772926724402	1565	1
3.46568903736314	3.64493777285848	1566	1
3.47935919961236	3.69050233441670	1567	1
3.49665897211507	3.71175945561458	1568	1
3.47794062637933	3.68319690985295	1569	1
3.48640550349510	3.71143145803311	1570	1
3.48342712679612	3.70335165164187	1571	1
3.46484522306197	3.67373855932016	1572	1
3.46773693417471	3.65887327937934	1573	1
3.47633236467716	3.66123527287929	1574	1
3.48599573415506	3.71562450373319	1575	1
3.47999746811762	3.66425171040502	1576	1
3.47925926075081	3.66947565109639	1577	1
3.47180313401559	3.67575865739352	1578	1
3.45951158149868	3.64507472550264	1579	1
3.47415925560491	3.65436092847700	1580	1
3.48360466137933	3.67329644342741	1581	1
3.46383121037067	3.64867108796023	1582	1
3.46190299585853	3.64476436342811	1583	1
3.45721833548375	3.62054809524637	1584	1
3.44578198516276	3.60375892253316	1585	1
3.44382218513923	3.59515646107770	1586	1
3.44402601404983	3.58985151384100	1587	1
3.44580213890919	3.60504830618354	1588	1
3.46180781558560	3.63670467724023	1589	1
3.48249761799311	3.65012315734586	1590	1
3.47323046945223	3.64539791730523	1591	1
3.47015478134861	3.66178866795558	1592	1
3.48325951225956	3.73366937272733	1593	1
3.48894979112968	3.72017333083991	1594	1
3.47983880795202	3.66644398258040	1595	1
3.49286111544822	3.71757554811266	1596	1
3.48432583449354	3.69628681161148	1597	1
3.49423131212858	3.72759790204845	1598	1
3.49867914919765	3.73217816736614	1599	1
3.48573239553652	3.71450893098761	1600	1
3.48368014035686	3.72922191356460	1601	1
3.49120852855047	3.73203597165866	1602	1
3.48212874188671	3.70028685997079	1603	1
3.48511621875784	3.71458784890866	1604	1
3.50183359559672	3.72913396369553	1605	1
3.47957683216041	3.68208197238637	1606	1
3.49605465713976	3.75102544401030	1607	1
3.49078117819745	3.72902596414861	1608	1
3.48067412306155	3.69979633341755	1609	1
3.47892088479035	3.71370558370274	1610	1
3.48581228293789	3.67897877485537	1611	1
3.46660399633806	3.62299209229461	1612	1
3.46873312263875	3.63457912845416	1613	1
3.46241001241139	3.62656051525438	1614	1
3.46015454282237	3.61352027598717	1615	1
3.44599283647818	3.57086221121742	1616	1
3.46204419830372	3.61953104652868	1617	1
3.46319831557964	3.64299844591781	1618	1
3.47061938618931	3.67656461778001	1619	1
3.46701679390603	3.68731437143665	1620	1
3.46140425869677	3.68159933421074	1621	1
3.46670160958603	3.67009559083961	1622	1
3.47634421281908	3.67166082343699	1623	1
3.46677175813122	3.66858142235715	1624	1
3.46009776538705	3.64212554296441	1625	1
3.45301310985186	3.62300504027610	1626	1
3.45522466124439	3.65902836760090	1627	1
3.46397373479717	3.66750957953128	1628	1
3.45883245799238	3.62697413502408	1629	1
3.47118066899256	3.64697600970713	1630	1
3.44492445567768	3.62167100982214	1631	1
3.44653464250646	3.63048060740001	1632	1
3.45850471514843	3.65170044935115	1633	1
3.46891361085305	3.64852517924769	1634	1
3.46165998478663	3.63891517413838	1635	1
3.46806392035463	3.66261315566841	1636	1
3.47685153316049	3.68991547138204	1637	1
3.48055476778255	3.69895027322522	1638	1
3.47459993399841	3.66457062455658	1639	1
3.47800548970231	3.65945618937939	1640	1
3.47861353513430	3.69062585836997	1641	1
3.46018141318897	3.68717639495352	1642	1
3.47313837164427	3.69701679484371	1643	1
3.46177289622892	3.65957626928865	1644	1
3.44364604966194	3.61134174338571	1645	1
3.45247257283192	3.62640085180518	1646	1
3.46702296442258	3.63202525399259	1647	1
3.46122691529062	3.60576248180419	1648	1
3.46572215828498	3.62184756188937	1649	1
3.46764797741998	3.65396543488590	1650	1
3.47104650030310	3.65449070606190	1651	1
3.46881596622764	3.67576793448144	1652	1
3.46978237490056	3.67626676014908	1653	1
3.46332331368241	3.65343191485466	1654	1
3.48292661322647	3.71230374332687	1655	1
3.49091918597672	3.71256956145819	1656	1
3.48121023428064	3.69047128494687	1657	1
3.47827040876910	3.71772950769822	1658	1
3.48319579697362	3.71352713265786	1659	1
3.47110275826709	3.65830419999790	1660	1
3.47192695781945	3.65906141997804	1661	1
3.46962179734292	3.68280896231682	1662	1
3.46305213387195	3.66985018180656	1663	1
3.48021269945288	3.68172797106604	1664	1
3.47551879879588	3.68683593483781	1665	1
3.48981705537734	3.73207143151502	1666	1
3.49664261275966	3.74147782435029	1667	1
3.49376596718202	3.72717418395656	1668	1
3.48758812325235	3.68049865520917	1669	1
3.46180104490681	3.62621486195175	1670	1
3.46045915316820	3.63148783551973	1671	1
3.45041235627453	3.60872103397676	1672	1
3.46329544678378	3.65229518180662	1673	1
3.46641484698438	3.65979349654524	1674	1
3.45423133421613	3.62989425053541	1675	1
3.44783846796948	3.60112168675631	1676	1
3.45031154365707	3.57575702301432	1677	1
3.46054119747028	3.64445430782238	1678	1
3.46836649070414	3.69962040391994	1679	1
3.46562805129588	3.71645489897262	1680	1
3.47758992847679	3.72326013314626	1681	1
3.48443822848465	3.72194044332479	1682	1
3.49523197754708	3.70863302562267	1683	1
3.48027135090181	3.69948627052409	1684	1
3.46173298211932	3.68027351352728	1685	1
3.47420834591591	3.69533139313989	1686	1
3.48632647569317	3.69653482253079	1687	1
3.46539421162009	3.67292575469896	1688	1
3.46976789697370	3.63994659135541	1689	1
3.48055813536015	3.68140359684411	1690	1
3.46755900671054	3.67699563482757	1691	1
3.46774064665520	3.66785952277934	1692	1
3.47497583524319	3.68281262989724	1693	1
3.48656698911104	3.71467642449812	1694	1
3.47062881916828	3.66985497572914	1695	1
3.47604134248207	3.68116398582181	1696	1
3.47789449231439	3.71230581236276	1697	1
3.48712628012141	3.70732704267734	1698	1
3.46450728712921	3.69613006607035	1699	1
3.46994164442846	3.67326897033698	1700	1
3.47793223143261	3.70533347298111	1701	1
3.48329266309201	3.70644418741935	1702	1
3.48478663295165	3.69041010891585	1703	1
3.48455013470341	3.71495592451767	1704	1
3.46651408728738	3.67699158900170	1705	1
3.47590685023774	3.70460374781484	1706	1
3.47119714385522	3.68323077480420	1707	1
3.47913222261411	3.69385186024561	1708	1
3.49352437491735	3.70993223206255	1709	1
3.47627465712838	3.65551326639744	1710	1
3.46776442779515	3.68131716786544	1711	1
3.48822581546479	3.72164293768788	1712	1
3.49347508113836	3.70856692609669	1713	1
3.48919153817677	3.71625967451935	1714	1
3.47130092857451	3.64340839413645	1715	1
3.47871924139207	3.69874224212268	1716	1
3.46992304644706	3.67996794452833	1717	1
3.47573721339159	3.67285256230430	1718	1
3.46361151166239	3.64260556841854	1719	1
3.46774252814009	3.64662163347045	1720	1
3.46762425712275	3.65439330190598	1721	1
3.45587200692329	3.66329737552124	1722	1
3.45580030916346	3.65395763270637	1723	1
3.45527880714783	3.61820747074027	1724	1
3.46896291604962	3.65832869601596	1725	1
3.47791633481358	3.69276247203303	1726	1
3.47913132707152	3.68616389215330	1727	1
3.47977015247349	3.68909109878521	1728	1
3.47588930036834	3.68766447633303	1729	1
3.46982845234527	3.69740931467830	1730	1
3.46258558988976	3.66149764658847	1731	1
3.47993883159874	3.69517281605386	1732	1
3.47595782588382	3.68116745823609	1733	1
3.47756248175879	3.68807470712611	1734	1
3.48110516601364	3.71659068498460	1735	1
3.48736861439961	3.71816298032337	1736	1
3.46227205238669	3.68345948314621	1737	1
3.46699634863495	3.70306740863646	1738	1
3.45596002174844	3.64478687106616	1739	1
3.44240957602843	3.60263439897561	1740	1
3.45924321365786	3.62255217668663	1741	1
3.47092562976360	3.63463050830565	1742	1
3.46714286387328	3.62105346516372	1743	1
3.47133520978009	3.66152170339460	1744	1
3.46020996890050	3.63326125117256	1745	1
3.45831290433339	3.60483661294568	1746	1
3.46627112181108	3.64667255626310	1747	1
3.46167430966731	3.62407714381058	1748	1
3.46130502807818	3.64359445935619	1749	1
3.46238138414604	3.64844752654731	1750	1
3.44944428146278	3.61041575888249	1751	1
3.44218616470461	3.60884425057951	1752	1
3.44727078311950	3.59953117579630	1753	1
3.45008440200951	3.61200911922955	1754	1
3.45661301134638	3.63112095022280	1755	1
3.46056167848771	3.66016908762962	1756	1
3.45735091084076	3.63932366831120	1757	1
3.45627370485885	3.66035939419690	1758	1
3.47644737538888	3.68488995425411	1759	1
3.45643499414070	3.64771758045150	1760	1
3.46177091198482	3.66353669908486	1761	1
3.45787130100390	3.66201511742580	1762	1
3.47660061317390	3.68437144988241	1763	1
3.46993947007740	3.65860359062585	1764	1
3.46022486279320	3.63740478431201	1765	1
3.45676613234757	3.60848530519923	1766	1
3.46160452953967	3.65451181164239	1767	1
3.46091947034843	3.66261276522858	1768	1
3.46318499559260	3.67908588617341	1769	1
3.46163539391368	3.66224118923394	1770	1
3.46292021480958	3.64693865595513	1771	1
3.47115681832935	3.66994679254720	1772	1
3.44438274470789	3.62277143649991	1773	1
3.44842018907436	3.62012810429938	1774	1
3.46231543309733	3.64191312185445	1775	1
3.47554812892266	3.68507370725228	1776	1
3.47077210996147	3.67702093128265	1777	1
3.46688918820986	3.63888790659430	1778	1
3.46935240554343	3.64220141142602	1779	1
3.45825913974490	3.64602996612704	1780	1
3.46110672952072	3.63509315431960	1781	1
3.47070970357172	3.67129225494464	1782	1
3.47938723744389	3.68577187695589	1783	1
3.47694809640584	3.68826829937116	1784	1
3.47547975453205	3.67805873545516	1785	1
3.46263236853125	3.62578009508481	1786	1
3.46278626328396	3.63773003439663	1787	1
3.48444891227720	3.71363370366182	1788	1
3.49121583425125	3.74697588649148	1789	1
3.48897603767471	3.75587260826521	1790	1
3.47984632782166	3.69696309864893	1791	1
3.47678327347029	3.67130931977923	1792	1
3.47334060556706	3.65261550111904	1793	1
3.47508124836409	3.69410117291535	1794	1
3.47540979324231	3.67811384657959	1795	1
3.47089273510106	3.67155665393152	1796	1
3.46523499121856	3.67341531716127	1797	1
3.46399979214679	3.64870073832608	1798	1
3.45683323451110	3.63937654636827	1799	1
3.46418192914440	3.67358338532362	1800	1
3.45440036638161	3.66394948348733	1801	1
3.46519348538730	3.67375296344428	1802	1
3.46133597491504	3.65854927986396	1803	1
3.46666645227957	3.67009277471852	1804	1
3.47225550327515	3.66083604868932	1805	1
3.46172859319881	3.67130284021650	1806	1
3.45522049377791	3.65080497102248	1807	1
3.46436732798012	3.64599310237295	1808	1
3.48058486485952	3.69568465652256	1809	1
3.46414722385806	3.64464425673266	1810	1
3.47189677348014	3.67671672501630	1811	1
3.46594936028287	3.66335099808867	1812	1
3.47635721116631	3.69372171923150	1813	1
3.48543856039280	3.72072495074290	1814	1
3.49647845834676	3.74390590720106	1815	1
3.48351753131276	3.73694369290740	1816	1
3.48181182731030	3.70864556298739	1817	1
3.47296404652395	3.67595325099434	1818	1
3.46739228721511	3.66615854401363	1819	1
3.46488042896119	3.64672675354939	1820	1
3.46225774357902	3.62438640617369	1821	1
3.45393819559576	3.61712847121877	1822	1
3.45751314864414	3.66116734053384	1823	1
3.47465765273647	3.69770380367152	1824	1
3.46185514141705	3.67169190731831	1825	1
3.44969491320646	3.63848482845380	1826	1
3.47137037751850	3.65682644397513	1827	1
3.48251697211952	3.68070158272086	1828	1
3.46349542044809	3.62842370661919	1829	1
3.44490563831084	3.59945850684439	1830	1
3.45666019359610	3.64448911397428	1831	1
3.48220456529159	3.70414601751940	1832	1
3.47168007603532	3.67563392890766	1833	1
3.47798110889809	3.70305514349177	1834	1
3.46980980258577	3.69322649640632	1835	1
3.46578919266607	3.65659221260767	1836	1
3.47373171237697	3.66405745967922	1837	1
3.46342632975456	3.63939763297444	1838	1
3.46062440465959	3.64062047044925	1839	1
3.46855686132001	3.65773950716634	1840	1
3.47282962869719	3.65125966098945	1841	1
3.47504400977059	3.66204742796003	1842	1
3.47464907737425	3.66892389273454	1843	1
3.48104593028568	3.70349911696102	1844	1
3.48173879980757	3.69478030760069	1845	1
3.47584139377091	3.71425066981429	1846	1
3.47824860600555	3.69113118582480	1847	1
3.47697837812192	3.68160903942843	1848	1
3.47904130017431	3.67513544038022	1849	1
3.47750607379688	3.66325894697925	1850	1
3.48047448282568	3.68116028377691	1851	1
3.46929407675581	3.66218110574610	1852	1
3.45026077013903	3.59513354005302	1853	1
3.44827195445872	3.64257028976657	1854	1
3.44160460798070	3.65213151988585	1855	1
3.45156666534354	3.65832196220964	1856	1
3.46156545545599	3.68078028036119	1857	1
3.46380527186861	3.64432666129574	1858	1
3.44594293093071	3.58396162240656	1859	1
3.44639564192407	3.61472325450401	1860	1
3.45912609407878	3.64048454052509	1861	1
3.46800788389768	3.67446778314849	1862	1
3.47953119248074	3.68729000237596	1863	1
3.47190011751314	3.69188760689234	1864	1
3.46753328038505	3.67051086593077	1865	1
3.45725128589053	3.67355956632765	1866	1
3.45775817736978	3.63404925094001	1867	1
3.46232711325641	3.65613110945816	1868	1
3.45701801917629	3.65467760382107	1869	1
3.45910549044966	3.61738272790697	1870	1
3.46512352915739	3.63095486376506	1871	1
3.47296237480105	3.67933744514185	1872	1
3.46998477130042	3.66028484123847	1873	1
3.47733640784415	3.69790281309499	1874	1
3.47608752875025	3.70396214129126	1875	1
3.46778086610744	3.69451379051562	1876	1
3.46883548741118	3.69539485364995	1877	1
3.45672688165186	3.63989766673379	1878	1
3.45499833724311	3.66413393699055	1879	1
3.44953635830841	3.64654472255351	1880	1
3.46318436696872	3.67136606412277	1881	1
3.46465324638186	3.69043420261569	1882	1
3.45965406417005	3.68637997926523	1883	1
3.45103825777962	3.62394855910748	1884	1
3.46224099017370	3.66094156279151	1885	1
3.47170987621782	3.70145445313428	1886	1
3.46718271096962	3.66457579881946	1887	1
3.44493269030692	3.61324862762215	1888	1
3.46691704205025	3.66873139971890	1889	1
3.47086559526929	3.67939287875469	1890	1
3.48107829739186	3.69431578474609	1891	1
3.48227357526328	3.68587874667575	1892	1
3.47653511000123	3.68778134208203	1893	1
3.45851731871484	3.65128753679616	1894	1
3.46752456500549	3.68139736705467	1895	1
3.46779283879873	3.67371894063266	1896	1
3.46287780417028	3.67839517198982	1897	1
3.47120541625887	3.69646494526782	1898	1
3.45988867297093	3.65245310784189	1899	1
3.46529092563354	3.65776336702348	1900	1
3.46032503092204	3.63119369169764	1901	1
3.47239629612355	3.66627694823480	1902	1
3.46262527320868	3.64633904528277	1903	1
3.46396453299167	3.64931282827851	1904	1
3.47683035947662	3.66775065077962	1905	1
3.46026546172222	3.61844024523472	1906	1
3.46944804948055	3.65346489363871	1907	1
3.48027557998318	3.69693670082500	1908	1
3.49524927080592	3.72190108642267	1909	1
3.47970939114050	3.69990090904442	1910	1
3.48599001335737	3.72213662087218	1911	1
3.47831211919040	3.71824231768817	1912	1
3.47494856071280	3.69758318151558	1913	1
3.47332389616302	3.69922414503231	1914	1
3.47236371929883	3.66299629432683	1915	1
3.46588894131742	3.65736112376586	1916	1
3.49585568179277	3.70940233941017	1917	1
3.49600798705040	3.73625288653602	1918	1
3.49864243902630	3.73050398055813	1919	1
3.46961911064909	3.69199170915231	1920	1
3.46314133061703	3.64669908521628	1921	1
3.46797443308205	3.64962018980936	1922	1
3.46879010746449	3.64475013697862	1923	1
3.46675321457345	3.64762167564325	1924	1
3.47792058930364	3.69993826817043	1925	1
3.47418983839145	3.69267436798712	1926	1
3.47293815821762	3.68513512450977	1927	1
3.45702226356845	3.65650307354033	1928	1
3.47016785124399	3.66522611403851	1929	1
3.46700254259051	3.64483761335845	1930	1
3.45870299108820	3.62181160122376	1931	1
3.46013180609014	3.61528315071706	1932	1
3.45957212089427	3.63067326352982	1933	1
3.45592188439008	3.62565127776268	1934	1
3.45492748828568	3.62781483197889	1935	1
3.46510111335812	3.67669974938900	1936	1
3.46846421805310	3.69761870268476	1937	1
3.47248503094234	3.71409124069205	1938	1
3.46365488405626	3.66978331702605	1939	1
3.46942882150237	3.66089827406407	1940	1
3.46986782216649	3.65414768146042	1941	1
3.47276985083394	3.68230766805654	1942	1
3.46824842153338	3.71000238575765	1943	1
3.46207316516768	3.67470668961063	1944	1
3.45963495069654	3.65496978395830	1945	1
3.47803470088678	3.70547547610785	1946	1
3.49147292873962	3.71534491994693	1947	1
3.48013723846180	3.71960285322920	1948	1
3.47892278885440	3.69625105793365	1949	1
3.47997689523081	3.70458815330846	1950	1
3.47667306079107	3.70631828072956	1951	1
3.47523829529480	3.68088659071607	1952	1
3.47174856437508	3.65379779503451	1953	1
3.46421979999276	3.65060420847683	1954	1
3.45714616181736	3.64423077312677	1955	1
3.45755412586219	3.65305778312020	1956	1
3.44433440965185	3.65162483157208	1957	1
3.46596525572761	3.69785718660861	1958	1
3.49055501644473	3.72144925900583	1959	1
3.48090398563445	3.71507194760801	1960	1
3.47454069420207	3.67625100083252	1961	1
3.47309596943647	3.70699926620454	1962	1
3.46930745826780	3.67046241809159	1963	1
3.46877057843714	3.66413346233661	1964	1
3.47326764412479	3.68872840567820	1965	1
3.47879999296217	3.68625118455368	1966	1
3.45128957190241	3.62015023339400	1967	1
3.46235403561790	3.66750506403793	1968	1
3.46722587824936	3.71485014650885	1969	1
3.46784744333794	3.64939885965320	1970	1
3.47484273440720	3.69875570395931	1971	1
3.48684255447560	3.72685897061398	1972	1
3.48028183455861	3.69385988921753	1973	1
3.47485867074807	3.68597341646304	1974	1
3.48621633552675	3.68994917438933	1975	1
3.47686544761104	3.67019691269617	1976	1
3.45434437538306	3.60390290291454	1977	1
3.45808769061750	3.60425588141384	1978	1
3.46017532186673	3.64188179307165	1979	1
3.48460655144185	3.70158707396528	1980	1
3.46241341404647	3.65759136954680	1981	1
3.46764298525489	3.67559863976907	1982	1
3.47377086704347	3.67186601041431	1983	1
3.46093313628688	3.64706345043972	1984	1
3.46426402408982	3.67809369446935	1985	1
3.46490331961309	3.65727181237058	1986	1
3.47779016909082	3.70975887240049	1987	1
3.46554556283208	3.66683643802393	1988	1
3.46295180326693	3.67077270423781	1989	1
3.46783619667188	3.66285287754887	1990	1
3.47322823953171	3.67091686867081	1991	1
3.47160010365778	3.66395657007890	1992	1
3.46794651588619	3.64223741174258	1993	1
3.46109923151371	3.61749625583738	1994	1
3.45775235996322	3.62600144694285	1995	1
3.46094373089180	3.62715265370866	1996	1
3.45365090303118	3.62097832634562	1997	1
3.46749794662131	3.64369060497045	1998	1
3.46310523694750	3.64668116174600	1999	1
3.47367684013794	3.67698340105722	2000	1
[truncated: 3,000 more rows]
